# Supplementary material for: A domain sequence approach to pangenomics: applications to Escherichia coli
Source: F1000Res. 2013 May 29;1:19. Originally published 2012 Oct 1. [Version 2] doi: 10.12688/f1000research.1-19.v2 (PMC3901455; doi:10.12688/f1000research.1-19.v2)
Supplement: The 347 text files show the results from scanning each of the fasta-files against the Pfam-A database [file f1000research-1-1101-s0002.tgz › Escherichia_coli_DEC14B_BIOID51045.txt]

#                                                                            --- full sequence --- -------------- this domain -------------   hmm coord   ali coord   env coord
# target name        accession   tlen query name           accession   qlen   E-value  score  bias   #  of  c-Evalue  i-Evalue  score  bias  from    to  from    to  from    to  acc description of target
#------------------- ---------- ----- -------------------- ---------- ----- --------- ------ ----- --- --- --------- --------- ------ ----- ----- ----- ----- ----- ----- ----- ---- ---------------------
DUF3672              PF12421.3    136 seq1_BIOID51045      -            925   2.9e-43  147.1   3.5   1   1   1.9e-46   6.5e-43  146.0   2.4     1   136   742   884   742   884 0.94 Fibronectin type III protein
Phage-tail_3         PF13550.1    164 seq1_BIOID51045      -            925   3.3e-40  137.4   0.6   1   1   2.1e-43   7.1e-40  136.3   0.0     1   161   123   290   123   293 0.94 Putative phage tail protein
DUF1983              PF09327.6     81 seq1_BIOID51045      -            925   4.5e-28   96.9   0.1   1   1   3.8e-31   1.3e-27   95.4   0.0     2    81   639   718   638   718 0.98 Domain of unknown function (DUF1983)
Fer2                 PF00111.22    78 seq7_BIOID51045      -            426   1.3e-17   63.1   0.6   1   1   5.4e-21   2.5e-17   62.2   0.4     2    77   337   411   336   412 0.91 2Fe-2S iron-sulfur cluster binding domain
NAD_binding_1        PF00175.16   109 seq7_BIOID51045      -            426   7.2e-16   58.5   0.0   1   1   2.7e-19   1.2e-15   57.8   0.0     2   108   188   296   187   297 0.92 Oxidoreductase NAD-binding domain
FAD_binding_6        PF00970.19    99 seq7_BIOID51045      -            426   5.2e-16   58.4   0.0   1   1   1.9e-19   8.7e-16   57.7   0.0     2    99    77   175    76   175 0.91 Oxidoreductase FAD-binding domain
DUF968               PF06147.6    200 seq8_BIOID51045      -            331   2.8e-79  265.5   0.0   1   1   2.7e-83   3.7e-79  265.1   0.0     2   200   131   328   130   328 0.99 Protein of unknown function (DUF968)
DUF1706              PF08020.6    166 seq11_BIOID51045     -            172   6.9e-59  197.9   0.1   1   1   5.7e-63   7.8e-59  197.7   0.1     1   166     1   166     1   166 0.99 Protein of unknown function (DUF1706)
RHS                  PF03527.9     41 seq12_BIOID51045     -            302   1.6e-20   72.4   0.6   1   1     2e-24   2.7e-20   71.7   0.4     1    41    46    86    46    86 0.98 RHS protein
Transaldolase        PF00923.14   287 seq14_BIOID51045     -            338    5e-104  347.3   0.3   1   1  4.2e-108  5.7e-104  347.1   0.2     1   287    35   334    35   334 0.95 Transaldolase
PLDc_2               PF13091.1    126 seq16_BIOID51045     -            476   4.8e-35  119.9   0.0   1   2   1.1e-13   7.3e-10   38.5   0.0     6   126    42   187    38   187 0.68 PLD-like domain
PLDc_2               PF13091.1    126 seq16_BIOID51045     -            476   4.8e-35  119.9   0.0   2   2   2.4e-26   1.7e-22   79.4   0.0     5   123   278   420   274   423 0.92 PLD-like domain
RHS                  PF03527.9     41 seq17_BIOID51045     -            376     1e-20   73.0   0.8   1   1   1.5e-24   2.1e-20   72.0   0.6     1    40   128   167   128   168 0.97 RHS protein
RadC                 PF04002.10   123 seq19_BIOID51045     -            158   5.6e-47  158.3   0.0   1   1   5.3e-51   7.2e-47  157.9   0.0     2   123    37   158    36   158 0.98 RadC-like JAB domain
Phage_base_V         PF04717.7     79 seq28_BIOID51045     -            331   2.9e-25   87.9   0.1   1   1   4.3e-29   5.9e-25   86.8   0.1    10    77    14    87     3    89 0.92 Phage-related baseplate assembly protein
DDE_Tnp_1            PF01609.16   211 seq29_BIOID51045     -            167   6.1e-11   42.1   0.2   1   1     6e-15   8.2e-11   41.7   0.1   138   211     5    82     2    82 0.97 Transposase DDE domain
HTH_Tnp_1            PF01527.15    76 seq34_BIOID51045     -            144   1.8e-13   50.1   0.0   1   1   3.3e-17   2.3e-13   49.7   0.0     3    49    11    58     9    94 0.88 Transposase
HTH_28               PF13518.1     52 seq34_BIOID51045     -            144   4.4e-05   23.2   0.0   1   1   9.2e-09   6.3e-05   22.7   0.0     1    41    19    60    19    67 0.92 Helix-turn-helix domain
KilA-N               PF04383.8    111 seq35_BIOID51045     -            261   2.6e-24   84.8   0.0   1   1   2.7e-28   3.7e-24   84.3   0.0     6   108     4   100     1   103 0.93 KilA-N domain
SecE                 PF00584.15    57 seq36_BIOID51045     -            127   2.4e-21   74.9   1.0   1   1   1.8e-25   2.4e-21   74.9   0.7     2    56    68   122    67   123 0.97 SecE/Sec61-gamma subunits of protein translocation complex
PTE                  PF02126.13   308 seq39_BIOID51045     -            276   2.3e-46  158.1   0.0   1   1   1.8e-50   2.5e-46  157.9   0.0    35   308     4   275     1   275 0.90 Phosphotriesterase family
DHO_dh               PF01180.16   293 seq41_BIOID51045     -            336   6.6e-92  307.5   0.2   1   1   5.9e-96     8e-92  307.2   0.1     4   288    47   335    45   336 0.97 Dihydroorotate dehydrogenase
DDE_Tnp_ISL3         PF01610.12   248 seq43_BIOID51045     -            406   4.5e-57  193.3   2.7   1   1   9.1e-61   6.2e-57  192.8   1.9     2   246   158   393   157   395 0.95 Transposase
HTH_Tnp_ISL3         PF13542.1     65 seq43_BIOID51045     -            406   3.3e-12   45.8   5.9   1   1   1.2e-15     8e-12   44.5   4.1     4    65    42   101    39   101 0.93 Helix-turn-helix domain of transposase family ISL3
2-Hacid_dh_C         PF02826.14   178 seq44_BIOID51045     -            312   4.4e-45  152.8   0.0   1   1   8.3e-49   5.7e-45  152.5   0.0     2   178   105   277   104   277 0.95 D-isomer specific 2-hydroxyacid dehydrogenase, NAD binding domain
NAD_binding_2        PF03446.10   162 seq44_BIOID51045     -            312   1.5e-06   28.0   0.0   1   1   5.1e-10   3.5e-06   26.9   0.0     3    91   138   224   136   242 0.92 NAD binding domain of 6-phosphogluconate dehydrogenase
SLT                  PF01464.15   121 seq46_BIOID51045     -            200   1.4e-31  108.3   0.0   1   1   1.4e-35   1.9e-31  107.9   0.0     2   118    53   168    52   171 0.96 Transglycosylase SLT domain
DUF987               PF06174.6     66 seq48_BIOID51045     -             73   4.9e-43  144.3   0.1   1   1     4e-47   5.4e-43  144.2   0.1     1    66     1    66     1    66 0.99 Protein of unknown function (DUF987)
MurB_C               PF02873.11   105 seq51_BIOID51045     -            342   5.4e-41  138.4   0.0   1   1   1.4e-44   9.4e-41  137.7   0.0     1   105   203   330   203   330 0.99 UDP-N-acetylenolpyruvoylglucosamine reductase, C-terminal domain
FAD_binding_4        PF01565.18   139 seq51_BIOID51045     -            342   5.4e-27   93.8   0.1   1   1   2.7e-30   1.8e-26   92.1   0.0     2   138    18   149    17   150 0.91 FAD binding domain
RMF                  PF04957.7     55 seq52_BIOID51045     -             55   7.5e-31  105.4   5.3   1   1   5.8e-35   7.9e-31  105.4   3.7     1    53     1    53     1    55 0.97 Ribosome modulation factor
MFS_1                PF07690.11   354 seq54_BIOID51045     -            421   3.2e-23   81.9  39.5   1   1   3.6e-27     5e-23   81.3  22.9    22   351    33   365    25   368 0.78 Major Facilitator Superfamily
Porin_1              PF00267.16   337 seq56_BIOID51045     -            121   1.3e-45  156.0   8.1   1   1   1.1e-49   1.4e-45  155.8   5.6   228   337     2   121     1   121 0.98 Gram-negative porin
DDE_Tnp_Tn3          PF01526.12   388 seq57_BIOID51045     -             63   2.5e-07   29.5   0.0   1   1   2.1e-11   2.8e-07   29.3   0.0   352   388     1    37     1    37 0.99 Tn3 transposase DDE domain
DDE_Tnp_IS66         PF03050.9    271 seq59_BIOID51045     -            248   1.5e-50  171.8   0.3   1   1   2.6e-54   1.8e-50  171.5   0.2   119   271    36   198    16   198 0.93 Transposase IS66 family
DDE_Tnp_IS66_C       PF13817.1     39 seq59_BIOID51045     -            248   1.8e-20   72.5   0.3   1   1   7.3e-24     5e-20   71.1   0.1     2    39   205   242   204   242 0.99 IS66 C-terminal element
Autotransporter      PF03797.14   265 seq60_BIOID51045     -            696   9.1e-56  189.0  17.7   1   1   6.7e-60   9.1e-56  189.0  12.3     2   265   396   680   395   680 0.98 Autotransporter beta-domain
TnpB_IS66            PF05717.8    108 seq61_BIOID51045     -            116   1.1e-40  137.2   0.0   1   1   9.1e-45   1.2e-40  137.1   0.0     2   104     7   107     6   111 0.97 IS66 Orf2 like protein
RVT_1                PF00078.22   214 seq62_BIOID51045     -            507   3.4e-54  183.3   0.0   1   1   7.6e-58   5.2e-54  182.7   0.0     1   214    91   337    91   337 0.97 Reverse transcriptase (RNA-dependent DNA polymerase)
GIIM                 PF08388.6     80 seq62_BIOID51045     -            507   9.5e-12   44.4   1.8   1   1   1.4e-15   9.5e-12   44.4   1.3     3    69   360   426   358   448 0.85 Group II intron, maturase-specific domain
NusG                 PF02357.14    92 seq63_BIOID51045     -            181   5.3e-25   87.3   0.0   1   1   1.1e-28   7.7e-25   86.8   0.0     1    92     7   106     7   106 0.93 Transcription termination factor nusG
KOW                  PF00467.24    32 seq63_BIOID51045     -            181   1.3e-08   33.9   0.1   1   1   9.1e-12   6.2e-08   31.7   0.0     1    28   130   161   130   165 0.86 KOW motif
Acyl_transf_1        PF00698.16   318 seq66_BIOID51045     -            309   8.7e-43  146.7   3.3   1   1   7.6e-47     1e-42  146.4   2.3     2   281     6   290     5   306 0.90 Acyl transferase domain
TraY                 PF05509.6     49 seq67_BIOID51045     -             75   2.4e-21   75.0   0.1   1   1   2.1e-25   2.9e-21   74.8   0.1     1    46    14    59    14    62 0.95 TraY domain
Antiterm             PF03589.8     95 seq79_BIOID51045     -            250   2.2e-53  178.1   0.3   1   2   3.2e-23   4.4e-19   68.2   0.0     1    95    14   107    14   107 0.98 Antitermination protein
Antiterm             PF03589.8     95 seq79_BIOID51045     -            250   2.2e-53  178.1   0.3   2   2     3e-34     4e-30  103.6   0.1     2    95   155   247   154   247 0.98 Antitermination protein
YagB_YeeU_YfjZ       PF06154.6    105 seq80_BIOID51045     -            122   5.5e-53  177.5   0.0   1   1   4.8e-57   6.6e-53  177.2   0.0     2   104    16   118    15   119 0.98 YagB/YeeU/YfjZ family
HEAT_2               PF13646.1     88 seq81_BIOID51045     -            252   3.4e-24   84.8   0.1   1   2   5.9e-10     2e-06   27.8   0.0     3    86    32   119    31   121 0.94 HEAT repeats
HEAT_2               PF13646.1     88 seq81_BIOID51045     -            252   3.4e-24   84.8   0.1   2   2   4.1e-11   1.4e-07   31.5   0.0    11    56   144   189   136   195 0.92 HEAT repeats
HEAT                 PF02985.17    31 seq81_BIOID51045     -            252   2.6e-16   58.0   1.1   1   1   2.1e-07   0.00073   19.3   0.0     2    24   166   188   165   189 0.95 HEAT repeat
HEAT_PBS             PF03130.11    27 seq81_BIOID51045     -            252   1.7e-05   24.6   0.8   1   1   3.8e-06     0.013   15.8   0.0     1    27   149   175   149   175 0.98 PBS lyase HEAT-like repeat
Phage_fiber          PF03335.8     14 seq82_BIOID51045     -             74     2e-08   32.6  31.8   1   4   3.4e-07    0.0046   16.2   3.2     1    14     9    22     9    22 0.92 Phage tail fibre repeat
Phage_fiber          PF03335.8     14 seq82_BIOID51045     -             74     2e-08   32.6  31.8   2   4   3.5e-06     0.047   13.2   2.0     2    13    24    35    23    36 0.89 Phage tail fibre repeat
Phage_fiber          PF03335.8     14 seq82_BIOID51045     -             74     2e-08   32.6  31.8   3   4   3.9e-06     0.054   13.0   1.3     2    12    33    43    32    44 0.86 Phage tail fibre repeat
Phage_fiber          PF03335.8     14 seq82_BIOID51045     -             74     2e-08   32.6  31.8   4   4   4.9e-06     0.068   12.7   0.9     2    13    42    53    41    54 0.87 Phage tail fibre repeat
TraA                 PF05513.6    119 seq88_BIOID51045     -            120   4.3e-61  204.2  11.5   1   1   3.5e-65   4.8e-61  204.0   8.0     1   119     1   118     1   118 0.99 TraA
MoCF_biosynth        PF00994.19   144 seq92_BIOID51045     -            195   9.4e-28   96.2   0.0   1   1   8.5e-32   1.2e-27   95.9   0.0     2   138     8   147     7   152 0.88 Probable molybdopterin binding domain
HTH_Tnp_IS66         PF13005.2     59 seq95_BIOID51045     -            247   2.8e-15   55.7   6.9   1   1   9.3e-19   4.3e-15   55.1   2.9     1    59   134   190   134   190 0.98 putative Helix-turn-helix domain of transposase IS66
LZ_Tnp_IS66          PF13007.2     78 seq95_BIOID51045     -            247     1e-13   51.6   9.1   1   1   2.2e-17     1e-13   51.6   6.3     1    76    59   130    59   132 0.83 Transposase C of IS166 homeodomain
DDE_Tnp_IS66         PF03050.9    271 seq95_BIOID51045     -            247   7.7e-13   48.1   0.0   1   1   1.7e-16   7.7e-13   48.1   0.0     1    44   196   239   196   246 0.95 Transposase IS66 family
DUF968               PF06147.6    200 seq96_BIOID51045     -            329   2.4e-78  262.5   0.0   1   1   2.3e-82   3.2e-78  262.1   0.0     2   200   129   326   128   326 0.99 Protein of unknown function (DUF968)
Rick_17kDa_Anti      PF05433.10    42 seq99_BIOID51045     -            155   1.4e-07   30.9  26.2   1   1   1.8e-11   2.5e-07   30.1  18.2     1    42    62   103    62   103 0.96 Glycine zipper 2TM domain
ECH                  PF00378.15   245 seq100_BIOID51045    -            255   2.2e-73  246.2   2.7   1   1     2e-77   2.7e-73  246.0   1.9     4   245     8   247     6   247 0.99 Enoyl-CoA hydratase/isomerase family
HTH_Tnp_IS1          PF12759.2     50 seq101_BIOID51045    -             90   1.3e-31  107.6   0.1   1   1   2.6e-35   1.8e-31  107.2   0.1     1    50    38    87    38    87 0.98 InsA C-terminal domain
Zn_Tnp_IS1           PF03811.8     36 seq101_BIOID51045    -             90   1.1e-17   63.0   8.6   1   1   2.4e-21   1.6e-17   62.5   5.9     1    36     1    35     1    35 0.99 InsA N-terminal domain
RVT_1                PF00078.22   214 seq102_BIOID51045    -            503   2.5e-42  144.5   0.0   1   1   7.2e-46   4.9e-42  143.5   0.0     1   213   155   384   155   385 0.93 Reverse transcriptase (RNA-dependent DNA polymerase)
GIIM                 PF08388.6     80 seq102_BIOID51045    -            503   2.8e-05   23.6   4.5   1   1     8e-09   5.5e-05   22.7   2.3    17    75   421   479   404   484 0.79 Group II intron, maturase-specific domain
YcgL                 PF05166.8     74 seq112_BIOID51045    -             41     1e-06   28.6   0.7   1   1   9.1e-11   1.2e-06   28.3   0.5     1    23    14    36    14    39 0.92 YcgL domain
DUF1219              PF06755.7    117 seq113_BIOID51045    -            124     2e-59  198.1   0.0   1   1   1.6e-63   2.2e-59  197.9   0.0     1   113     1   113     1   123 0.98 Protein of unknown function (DUF1219)
StbA                 PF06406.6    318 seq114_BIOID51045    -            131   2.1e-65  220.6   0.3   1   1   1.7e-69   2.3e-65  220.5   0.2     1   130     1   130     1   131 0.98 StbA protein
ETF                  PF01012.16   164 seq115_BIOID51045    -            198     2e-32  112.0   0.7   1   1   1.8e-36   2.5e-32  111.7   0.5     8   164    28   183    22   183 0.92 Electron transfer flavoprotein domain
Ribosomal_L11_N      PF03946.9     60 seq116_BIOID51045    -            142   3.2e-32  109.6   0.3   1   1   8.7e-36   5.9e-32  108.7   0.2     1    60     8    67     8    67 0.99 Ribosomal protein L11, N-terminal domain
Ribosomal_L11        PF00298.14    69 seq116_BIOID51045    -            142   6.6e-29   99.7   2.9   1   1   1.8e-32   1.2e-28   98.8   2.0     1    69    72   140    72   140 0.99 Ribosomal protein L11, RNA binding domain
YcgL                 PF05166.8     74 seq118_BIOID51045    -             66   5.9e-15   55.0   0.1   1   1     6e-19   8.2e-15   54.5   0.0    30    74     1    45     1    45 0.97 YcgL domain
PHP                  PF02811.14   175 seq119_BIOID51045    -            245   1.5e-17   63.8   1.3   1   1   1.9e-21   2.6e-17   63.0   0.9     1   169     4   164     4   174 0.91 PHP domain
DJ-1_PfpI            PF01965.19   147 seq124_BIOID51045    -            283   4.2e-12   45.6   0.0   1   1   5.2e-16   7.1e-12   44.8   0.0    22   143   125   274   108   278 0.81 DJ-1/PfpI family
Phage_integrase      PF00589.17   173 seq128_BIOID51045    -            413   1.2e-27   96.6   0.1   1   1   3.6e-31   2.5e-27   95.5   0.0     3   171   215   379   213   381 0.91 Phage integrase family
DUF4102              PF13356.1     89 seq128_BIOID51045    -            413   8.3e-25   86.3   0.1   1   1   2.2e-28   1.5e-24   85.5   0.1     1    89     8    97     8    97 0.92 Domain of unknown function (DUF4102)
BPL_LplA_LipB        PF03099.14   125 seq129_BIOID51045    -            321   9.6e-21   73.9   0.0   1   1   3.2e-24   1.4e-20   73.4   0.0     4   125    86   208    83   208 0.89 Biotin/lipoate A/B protein ligase family
HTH_11               PF08279.7     55 seq129_BIOID51045    -            321   8.4e-13   47.6   0.0   1   1   4.4e-16     2e-12   46.4   0.0     4    54     9    58     8    59 0.92 HTH domain
BPL_C                PF02237.12    48 seq129_BIOID51045    -            321   1.6e-11   43.5   0.2   1   1   8.9e-15   4.1e-11   42.2   0.1     1    48   271   317   271   317 0.97 Biotin protein ligase C terminal domain
DUF1379              PF07126.7    154 seq130_BIOID51045    -            180   1.9e-56  189.6   0.0   1   1   1.8e-60   2.5e-56  189.2   0.0     1   149    21   170    21   175 0.98 Protein of unknown function (DUF1379)
DDE_Tnp_1_assoc      PF13808.1     90 seq131_BIOID51045    -             84   2.4e-27   94.3   0.0   1   1     2e-31   2.7e-27   94.1   0.0     1    75     6    80     6    83 0.98 DDE_Tnp_1-associated
Caudo_TAP            PF02413.12   130 seq132_BIOID51045    -             58   4.1e-27   94.8   0.9   1   1   3.2e-31   4.3e-27   94.7   0.6    75   129     1    55     1    56 0.98 Caudovirales tail fibre assembly protein
Terminase_GpA        PF05876.7    557 seq133_BIOID51045    -            641  3.5e-178  593.3   0.4   1   1  3.3e-182  4.4e-178  592.9   0.3     1   547    39   600    39   607 0.97 Phage terminase large subunit (GpA)
DDE_Tnp_IS1          PF03400.8    131 seq134_BIOID51045    -             71   7.8e-34  116.4   0.5   1   1   6.2e-38   8.5e-34  116.3   0.3    61   131     1    71     1    71 0.99 IS1 transposase
Resolvase            PF00239.16   141 seq136_BIOID51045    -            187   1.5e-52  177.1   0.1   1   1   5.1e-56   2.3e-52  176.4   0.0     2   140     3   135     2   136 0.98 Resolvase, N terminal domain
HTH_7                PF02796.10    45 seq136_BIOID51045    -            187   1.3e-14   53.5   0.0   1   1     6e-18   2.7e-14   52.6   0.0     1    45   138   182   138   182 0.98 Helix-turn-helix domain of resolvase
DUF1327              PF07041.6    113 seq138_BIOID51045    -             62   5.5e-17   61.5   0.3   1   1   4.7e-21   6.4e-17   61.3   0.2    42   100     1    47     1    53 0.93 Protein of unknown function (DUF1327)
DUF4222              PF13973.1     53 seq139_BIOID51045    -             63   4.9e-23   80.1   0.1   1   1   3.9e-27   5.4e-23   80.0   0.1     2    51     7    56     6    58 0.95 Domain of unknown function (DUF4222)
adh_short            PF00106.20   167 seq141_BIOID51045    -            244   5.1e-40  136.9   1.7   1   1   3.2e-43   8.7e-40  136.2   1.2     1   166     6   169     6   170 0.92 short chain dehydrogenase
adh_short_C2         PF13561.1    243 seq141_BIOID51045    -            244     3e-33  115.5   1.8   1   1   1.3e-36   3.7e-33  115.2   1.3     5   242    14   241    12   242 0.94 Enoyl-(Acyl carrier protein) reductase
KR                   PF08659.5    181 seq141_BIOID51045    -            244   4.7e-21   75.1   0.9   1   1   2.8e-24   7.5e-21   74.4   0.6     3   174     8   180     7   196 0.84 KR domain
NAD_binding_10       PF13460.1    183 seq141_BIOID51045    -            244   2.7e-06   27.3   0.4   1   1   2.5e-09   6.8e-06   26.0   0.3     2   125     9   156     8   190 0.72 NADH(P)-binding
Epimerase            PF01370.16   236 seq141_BIOID51045    -            244   2.1e-05   23.9   0.2   1   1   1.1e-08   2.9e-05   23.4   0.1     1   119     8   142     8   192 0.77 NAD dependent epimerase/dehydratase family
FAA_hydrolase        PF01557.13   217 seq142_BIOID51045    -            219   3.8e-56  189.8   0.0   1   1   3.6e-60   4.9e-56  189.4   0.0     1   206    18   209    18   218 0.94 Fumarylacetoacetate (FAA) hydrolase family
TraE                 PF05309.6    187 seq145_BIOID51045    -            426   1.2e-68  229.7   0.2   1   1   2.8e-72   1.9e-68  229.1   0.1     1   187     1   187     1   187 0.99 TraE protein
TraK                 PF06586.6    234 seq145_BIOID51045    -            426   3.1e-67  226.0   0.0   1   1     7e-71   4.8e-67  225.3   0.0     7   234   197   419   191   419 0.97 TraK protein
Iso_dh               PF00180.15   348 seq153_BIOID51045    -            361   6.9e-87  291.4   0.0   1   1   6.2e-91   8.5e-87  291.2   0.0     1   347     6   354     6   355 0.93 Isocitrate/isopropylmalate dehydrogenase
DDE_Tnp_IS66         PF03050.9    271 seq154_BIOID51045    -             45   2.7e-05   23.4   0.0   1   1     2e-09   2.8e-05   23.3   0.0    54    91     2    39     1    44 0.83 Transposase IS66 family
StbA                 PF06406.6    318 seq155_BIOID51045    -            175   6.9e-75  251.8   0.2   1   1   1.1e-78   7.6e-75  251.6   0.2   146   317     1   172     1   173 0.99 StbA protein
Phage_lysozyme       PF00959.14   110 seq156_BIOID51045    -            177   8.8e-32  109.5   0.0   1   1   8.6e-36   1.2e-31  109.1   0.0     1   110    48   166    48   166 0.98 Phage lysozyme
Ribosomal_L1         PF00687.16   221 seq157_BIOID51045    -            234   9.2e-50  168.8   0.2   1   1   7.9e-54   1.1e-49  168.6   0.2    13   220    28   220     8   221 0.90 Ribosomal protein L1p/L10e family
RHS                  PF03527.9     41 seq158_BIOID51045    -            312   7.7e-21   73.4   1.9   1   1   6.3e-25   8.6e-21   73.3   0.3     1    41    46    86    46    86 0.98 RHS protein
HOK_GEF              PF01848.11    43 seq160_BIOID51045    -             50   2.4e-18   65.0   1.1   1   1     2e-22   2.7e-18   64.8   0.8     1    43     4    46     4    46 0.99 Hok/gef family
ECH                  PF00378.15   245 seq161_BIOID51045    -            262   2.9e-63  213.1   0.0   1   1   2.4e-67   3.3e-63  212.9   0.0     3   244     8   253     6   254 0.96 Enoyl-CoA hydratase/isomerase family
MobA_MobL            PF03389.10   216 seq164_BIOID51045    -            504     8e-47  159.3   4.7   1   1   3.5e-49   4.8e-45  153.4   1.5     1   200    17   198    17   204 0.96 MobA/MobL family
DDE_Tnp_1_assoc      PF13808.1     90 seq166_BIOID51045    -             59   2.7e-19   68.4   0.0   1   1   2.2e-23     3e-19   68.3   0.0     1    53     6    58     6    59 0.97 DDE_Tnp_1-associated
Phage_sheath_1       PF04984.9    464 seq169_BIOID51045    -            112     3e-17   62.0   0.5   1   1   2.5e-21   3.4e-17   61.9   0.3     1    95     1    97     1   111 0.89 Phage tail sheath protein
DDE_Tnp_1_assoc      PF13808.1     90 seq170_BIOID51045    -            228   2.5e-22   78.2   0.0   1   1   6.4e-26   4.4e-22   77.4   0.0    23    90     3    70     1    70 0.97 DDE_Tnp_1-associated
DDE_Tnp_1            PF01609.16   211 seq170_BIOID51045    -            228   6.7e-19   68.1   0.2   1   1   1.2e-22   8.1e-19   67.9   0.1     3   152    77   210    75   224 0.87 Transposase DDE domain
Phage_antitermQ      PF06530.7    126 seq172_BIOID51045    -            127   2.5e-57  191.7   0.4   1   1     2e-61   2.8e-57  191.6   0.3     1   125     1   125     1   126 0.99 Phage antitermination protein Q
DDE_Tnp_1            PF01609.16   211 seq173_BIOID51045    -            424   3.4e-29  101.8   0.0   1   1   3.4e-33   4.7e-29  101.3   0.0     2   211   107   348   106   348 0.96 Transposase DDE domain
HTH_Tnp_1            PF01527.15    76 seq175_BIOID51045    -            136   4.5e-19   68.0   0.6   1   1   1.2e-22     8e-19   67.2   0.4     2    74    23   102    22   104 0.89 Transposase
HTH_28               PF13518.1     52 seq175_BIOID51045    -            136   2.1e-06   27.4   0.5   1   1   6.5e-10   4.4e-06   26.4   0.0     1    43    32    75    32    78 0.93 Helix-turn-helix domain
Trehalase            PF01204.13   512 seq177_BIOID51045    -            549  1.2e-161  538.6   0.1   1   1  1.1e-165  1.5e-161  538.3   0.1     1   511    70   546    70   547 0.96 Trehalase
ETF_alpha            PF00766.14    86 seq179_BIOID51045    -            312   1.1e-30  105.0   0.3   1   1   2.8e-34   1.9e-30  104.1   0.2     2    85   189   273   188   274 0.97 Electron transfer flavoprotein FAD-binding domain
ETF                  PF01012.16   164 seq179_BIOID51045    -            312   6.5e-25   87.6   0.3   1   1   1.7e-28   1.2e-24   86.8   0.2     2   164     7   153     6   153 0.92 Electron transfer flavoprotein domain
Nitrate_red_del      PF02613.10   136 seq181_BIOID51045    -            184   3.9e-19   68.6   0.4   1   1   4.2e-23   5.8e-19   68.1   0.3     3   135    31   150    29   151 0.90 Nitrate reductase delta subunit
Antitoxin-MazE       PF04014.13    47 seq182_BIOID51045    -             76   1.4e-08   34.1   0.2   1   1   1.7e-12   2.3e-08   33.4   0.1     1    32     7    43     7    51 0.82 Antidote-toxin recognition MazE
DUF957               PF06117.6     65 seq183_BIOID51045    -             65   5.6e-34  115.3   0.7   1   1   4.4e-38   6.1e-34  115.2   0.5     1    65     1    65     1    65 0.98 Enterobacterial protein of unknown function (DUF957)
PfkB                 PF00294.19   301 seq184_BIOID51045    -            315   2.2e-61  207.5   0.3   1   1     4e-65   2.7e-61  207.1   0.2     3   300    11   303    10   304 0.97 pfkB family carbohydrate kinase
Phos_pyr_kin         PF08543.7    246 seq184_BIOID51045    -            315   7.1e-09   35.1   0.0   1   1   3.4e-12   2.3e-08   33.4   0.0   117   229   184   289   167   300 0.89 Phosphomethylpyrimidine kinase
DUF1656              PF07869.7     58 seq186_BIOID51045    -             78   3.3e-18   65.1   9.6   1   1   2.4e-22   3.3e-18   65.1   6.7     3    57    16    70    14    72 0.95 Protein of unknown function (DUF1656)
DDE_Tnp_1            PF01609.16   211 seq187_BIOID51045    -            285   2.6e-31  108.7   0.2   1   1   2.5e-35   3.5e-31  108.3   0.2     3   211     9   250     7   250 0.93 Transposase DDE domain
FliB                 PF03692.10    85 seq191_BIOID51045    -            189   1.5e-08   34.8  10.3   1   1   2.8e-12   3.8e-08   33.5   7.1     2    85    65   133    64   133 0.97 Flagellin N-methylase
Plasmid_stab_B       PF10784.4     72 seq192_BIOID51045    -            117   2.9e-30  103.5   0.4   1   1   4.2e-34   5.8e-30  102.6   0.1     1    71     6    76     6    77 0.98 Plasmid stability protein
Phage_sheath_1       PF04984.9    464 seq193_BIOID51045    -            278   1.3e-51  175.3   0.0   1   1   1.1e-55   1.5e-51  175.2   0.0   198   464     7   265     1   265 0.97 Phage tail sheath protein
DUF2514              PF10721.4    162 seq194_BIOID51045    -            165     9e-48  161.9  11.6   1   1   7.3e-52     1e-47  161.7   8.1     1   161     1   159     1   160 0.97 Protein of unknown function (DUF2514)
rve                  PF00665.21   120 seq197_BIOID51045    -            128   3.7e-13   49.5   0.0   1   1   2.6e-16   1.2e-12   47.8   0.0    49   119     3    72     1    73 0.95 Integrase core domain
rve_3                PF13683.1     67 seq197_BIOID51045    -            128   3.9e-12   45.3   0.0   1   1   1.2e-15   5.3e-12   44.9   0.0     6    67    49   110    44   110 0.93 Integrase core domain
rve_2                PF13333.1     52 seq197_BIOID51045    -            128   6.8e-07   29.1   0.0   1   1   2.6e-10   1.2e-06   28.4   0.0     1    44    63   109    63   117 0.88 Integrase core domain
HTH_3                PF01381.17    55 seq198_BIOID51045    -            116     4e-12   45.6   0.0   1   1   1.6e-15   7.2e-12   44.8   0.0     1    55    20    78    20    78 0.97 Helix-turn-helix
HTH_19               PF12844.2     64 seq198_BIOID51045    -            116   1.2e-11   44.3   0.0   1   1   4.5e-15   2.1e-11   43.6   0.0     1    61    17    81    17    84 0.95 Helix-turn-helix domain
HTH_31               PF13560.1     64 seq198_BIOID51045    -            116   5.1e-09   36.0   0.0   1   1   1.5e-12   7.1e-09   35.6   0.0     5    59    19    76    16    86 0.94 Helix-turn-helix domain
PIN                  PF01850.16   121 seq199_BIOID51045    -            133   3.9e-12   46.4   0.0   1   1   3.2e-16   4.3e-12   46.3   0.0     2   119     1   124     1   126 0.93 PIN domain
DUF754               PF05449.6     83 seq201_BIOID51045    -             93   7.8e-25   86.6   3.7   1   1   6.3e-29   8.6e-25   86.4   2.5     1    81     9    89     9    91 0.98 Protein of unknown function (DUF754)
HlyD                 PF00529.15   306 seq204_BIOID51045    -            285   3.9e-46  157.6   5.4   1   2   2.1e-22   5.8e-19   68.3   1.4     2    78    44   120    43   128 0.92 HlyD family secretion protein
HlyD                 PF00529.15   306 seq204_BIOID51045    -            285   3.9e-46  157.6   5.4   2   2   1.7e-29   4.6e-26   91.7   0.1   139   302   127   278   115   282 0.92 HlyD family secretion protein
HlyD_2               PF12700.2    328 seq204_BIOID51045    -            285   8.1e-22   77.6   0.3   1   1   4.1e-25   1.1e-21   77.2   0.2    15   239    38   229    31   242 0.88 HlyD family secretion protein
HlyD_3               PF13437.1    105 seq204_BIOID51045    -            285   5.9e-19   68.2   0.1   1   1   1.3e-15   3.4e-12   46.4   0.0     1    82   153   232   153   248 0.90 HlyD family secretion protein
Biotin_lipoyl_2      PF13533.1     50 seq204_BIOID51045    -            285   4.6e-18   64.5   1.6   1   1   2.9e-18   8.1e-15   54.1   0.5     2    50    44    92    42   103 0.88 Biotin-lipoyl like
Methyltransf_27      PF13708.1    194 seq205_BIOID51045    -            280   6.3e-76  254.1   0.1   1   1   6.3e-80   8.6e-76  253.6   0.1     2   194    86   278    85   278 0.99 Methyltransferase domain
Caudo_TAP            PF02413.12   130 seq206_BIOID51045    -             61   1.1e-08   35.1   0.1   1   1   8.7e-13   1.2e-08   35.0   0.1    55   104    12    61     4    61 0.83 Caudovirales tail fibre assembly protein
StbA                 PF06406.6    318 seq211_BIOID51045    -            345  1.2e-130  434.9   0.7   1   1  2.1e-134  1.4e-130  434.7   0.5     1   317    22   340    22   341 0.98 StbA protein
3HCDH_N              PF02737.13   180 seq212_BIOID51045    -            490   3.7e-64  215.5   1.5   1   1   8.1e-68   3.7e-64  215.5   1.0     1   178    22   199    22   201 0.99 3-hydroxyacyl-CoA dehydrogenase, NAD binding domain
3HCDH                PF00725.17    97 seq212_BIOID51045    -            490   1.3e-46  156.8   0.0   1   2   4.2e-32   1.9e-28   98.5   0.0     1    97   203   300   203   300 0.98 3-hydroxyacyl-CoA dehydrogenase, C-terminal domain
3HCDH                PF00725.17    97 seq212_BIOID51045    -            490   1.3e-46  156.8   0.0   2   2     1e-18   4.6e-15   55.6   0.0     1    80   402   481   402   486 0.96 3-hydroxyacyl-CoA dehydrogenase, C-terminal domain
NAD_binding_2        PF03446.10   162 seq212_BIOID51045    -            490     3e-06   27.0   2.2   1   1   7.6e-10   3.4e-06   26.9   0.2     2    91    21   133    20   164 0.70 NAD binding domain of 6-phosphogluconate dehydrogenase
PP-binding           PF00550.20    67 seq215_BIOID51045    -             78   2.7e-16   59.4   0.4   1   1   4.4e-20     3e-16   59.3   0.3     1    67     6    73     6    73 0.96 Phosphopantetheine attachment site
DUF1493              PF07377.7    111 seq215_BIOID51045    -             78   0.00024   21.0   0.4   1   1   4.1e-08   0.00028   20.8   0.3     1    59     1    55     1    62 0.91 Protein of unknown function (DUF1493)
Glyco_hydro_19       PF00182.14   232 seq217_BIOID51045    -            204   7.6e-10   38.7   0.7   1   1   1.3e-12   1.7e-08   34.3   0.0    77   157    86   165    65   172 0.79 Chitinase class I
PfkB                 PF00294.19   301 seq219_BIOID51045    -            382   8.4e-70  235.1   0.0   1   1   7.6e-74     1e-69  234.8   0.0     2   297    76   376    75   380 0.97 pfkB family carbohydrate kinase
OmpA                 PF00691.15    97 seq220_BIOID51045    -            296   5.5e-15   55.4   0.1   1   1   1.2e-18   1.7e-14   53.8   0.0     1    94   155   249   155   252 0.83 OmpA family
DUF905               PF06006.7     71 seq221_BIOID51045    -             64   5.7e-19   67.1   0.0   1   1   4.8e-23   6.6e-19   66.9   0.0     3    47    20    64    18    64 0.98 Bacterial protein of unknown function (DUF905)
DUF1722              PF08349.6    117 seq225_BIOID51045    -            169   7.6e-38  128.8   0.1   1   1   6.8e-42   9.3e-38  128.6   0.0     1   116    41   157    41   158 0.98 Protein of unknown function (DUF1722)
Aldo_ket_red         PF00248.16   283 seq226_BIOID51045    -            294     1e-46  158.8   0.0   1   1   9.4e-51   1.3e-46  158.6   0.0     2   281    20   267    19   269 0.92 Aldo/keto reductase family
MdoG                 PF04349.7    484 seq227_BIOID51045    -            517  8.5e-263  871.7   1.2   1   1  7.2e-267  9.8e-263  871.5   0.8     1   483    29   514    29   515 1.00 Periplasmic glucan biosynthesis protein, MdoG
ketoacyl-synt        PF00109.21   255 seq230_BIOID51045    -            413     6e-60  202.7   1.1   1   1   1.7e-63     6e-60  202.7   0.8     2   255     4   247     3   247 0.93 Beta-ketoacyl synthase, N-terminal domain
Ketoacyl-synt_C      PF02801.17   119 seq230_BIOID51045    -            413   2.5e-39  133.6   1.7   1   1   1.4e-42   4.7e-39  132.7   1.2     1   119   255   370   255   370 0.97 Beta-ketoacyl synthase, C-terminal domain
Thiolase_N           PF00108.18   264 seq230_BIOID51045    -            413   1.2e-06   27.6   0.1   1   1   8.7e-10     3e-06   26.3   0.0    80   120   156   196   145   216 0.93 Thiolase, N-terminal domain
Ribosomal_L10        PF00466.15   100 seq231_BIOID51045    -            165   2.5e-26   91.3   0.0   1   1   2.6e-30   3.6e-26   90.8   0.0     3   100     5   101     3   101 0.98 Ribosomal protein L10
TrbI                 PF03743.9    187 seq235_BIOID51045    -            407   1.8e-39  135.0   1.6   1   1   5.2e-43   7.1e-39  133.1   0.3     2   185   213   407   212   407 0.95 Bacterial conjugation TrbI-like protein
HTH_Tnp_1            PF01527.15    76 seq237_BIOID51045    -             62   2.6e-06   27.1   0.7   1   1   2.1e-10   2.9e-06   27.0   0.5     2    53    10    59     9    62 0.87 Transposase
HTH_Tnp_1            PF01527.15    76 seq240_BIOID51045    -            144   1.4e-13   50.4   0.0   1   1   2.7e-17   1.8e-13   50.0   0.0     3    49    11    58     9   101 0.84 Transposase
HTH_28               PF13518.1     52 seq240_BIOID51045    -            144   4.4e-05   23.2   0.0   1   1   9.2e-09   6.3e-05   22.7   0.0     1    41    19    60    19    67 0.92 Helix-turn-helix domain
DUF932               PF06067.6    239 seq241_BIOID51045    -            272   1.7e-62  210.7   0.0   1   1   1.4e-66     2e-62  210.5   0.0     2   239    37   261    36   261 0.99 Domain of unknown function (DUF932)
BCCT                 PF02028.12   485 seq242_BIOID51045    -            536  4.5e-132  440.6  40.5   1   1  3.9e-136  5.3e-132  440.3  28.1     3   485    14   499    12   499 0.98 BCCT family transporter
DAO                  PF01266.19   358 seq243_BIOID51045    -            429   4.2e-22   78.4   6.4   1   2     2e-10   2.8e-07   29.6   0.2     1    35     7    41     7    93 0.84 FAD dependent oxidoreductase
DAO                  PF01266.19   358 seq243_BIOID51045    -            429   4.2e-22   78.4   6.4   2   2   5.5e-17   7.5e-14   51.2   0.8   144   356   105   328    99   330 0.63 FAD dependent oxidoreductase
FAD_binding_3        PF01494.14   356 seq243_BIOID51045    -            429   7.3e-14   51.4   0.6   1   1   3.7e-16   5.1e-13   48.7   0.1     2   192     6   184     5   212 0.82 FAD binding domain
FAD_oxidored         PF12831.2    428 seq243_BIOID51045    -            429   1.1e-08   34.5   1.3   1   1   7.7e-12   1.1e-08   34.5   0.9     1   142     7   156     7   161 0.76 FAD dependent oxidoreductase
HI0933_like          PF03486.9    409 seq243_BIOID51045    -            429   1.8e-07   29.8   3.6   1   1   9.5e-10   1.3e-06   27.0   2.5     2   167     7   165     6   174 0.83 HI0933-like protein
NAD_binding_8        PF13450.1     68 seq243_BIOID51045    -            429   5.5e-07   29.4   1.3   1   1     1e-09   1.4e-06   28.0   0.9     1    32    10    41    10    64 0.90 NAD(P)-binding Rossmann-like domain
FAD_binding_2        PF00890.19   421 seq243_BIOID51045    -            429   3.4e-07   29.3  17.5   1   1   4.7e-08   6.4e-05   21.8   5.2     1    35     7    41     7    57 0.92 FAD binding domain
Thi4                 PF01946.12   230 seq243_BIOID51045    -            429   6.4e-07   28.5   1.5   1   1   4.8e-09   6.6e-06   25.2   0.4    18    64     6    52     3    58 0.94 Thi4 family
Pyr_redox_2          PF07992.9    200 seq243_BIOID51045    -            429     7e-06   25.9   3.4   1   1   1.4e-08   1.9e-05   24.4   2.3     1    90     7    95     7   307 0.83 Pyridine nucleotide-disulphide oxidoreductase
GIDA                 PF01134.17   392 seq243_BIOID51045    -            429   0.00014   20.7   1.9   1   1     1e-07   0.00014   20.7   1.3     1    31     7    36     7    60 0.78 Glucose inhibited division protein A
Phage_tube           PF04985.9    167 seq244_BIOID51045    -            171   3.3e-66  221.7   0.3   1   1   2.7e-70   3.7e-66  221.5   0.2     1   167     2   171     2   171 0.99 Phage tail tube protein FII
Tautomerase          PF01361.16    60 seq245_BIOID51045    -             88   5.8e-14   51.3   0.0   1   1     6e-18   8.2e-14   50.8   0.0     1    51    15    66    15    68 0.98 Tautomerase enzyme
MFS_1                PF07690.11   354 seq246_BIOID51045    -            438   5.8e-23   81.0  33.6   1   2   6.6e-17   9.1e-13   47.5   8.6    22   229    45   274    19   282 0.79 Major Facilitator Superfamily
MFS_1                PF07690.11   354 seq246_BIOID51045    -            438   5.8e-23   81.0  33.6   2   2     4e-14   5.5e-10   38.4   9.9    36   184   291   433   272   437 0.81 Major Facilitator Superfamily
CSD                  PF00313.17    66 seq248_BIOID51045    -             71     1e-31  108.3   0.2   1   1   8.1e-36   1.1e-31  108.2   0.1     1    65     6    70     6    71 0.98 'Cold-shock' DNA-binding domain
MatP                 PF06303.7    148 seq254_BIOID51045    -            150   3.3e-75  250.8   6.6   1   1   2.8e-79   3.8e-75  250.6   4.6     1   147     1   147     1   148 0.99 Organiser of macrodomain of Terminus of chromosome
Phage_AlpA           PF05930.7     51 seq255_BIOID51045    -             68   1.1e-11   44.1   0.1   1   1     1e-15   1.4e-11   43.8   0.1     2    51     6    56     5    56 0.92 Prophage CP4-57 regulatory protein (AlpA)
rve                  PF00665.21   120 seq256_BIOID51045    -            212   3.1e-20   72.3   0.2   1   1     1e-23   6.8e-20   71.2   0.0     2    90   125   211   124   212 0.95 Integrase core domain
HTH_21               PF13276.1     60 seq256_BIOID51045    -            212   6.4e-11   41.9   0.1   1   1   4.3e-14   2.9e-10   39.8   0.0     3    59    46   101    44   102 0.91 HTH-like domain
FUSC                 PF04632.7    650 seq257_BIOID51045    -            670  6.7e-163  543.4  49.4   1   1  1.1e-166  7.6e-163  543.2  34.2     1   649    20   662    20   663 0.98 Fusaric acid resistance protein family
FUSC_2               PF13515.1    128 seq257_BIOID51045    -            670   2.7e-16   59.5  13.2   1   1     4e-20   2.7e-16   59.5   9.2     1   125    33   163    31   166 0.86 Fusaric acid resistance protein-like
Phage_lysis          PF03245.8    125 seq259_BIOID51045    -            153   3.3e-46  156.2   5.6   1   1   2.8e-50   3.8e-46  156.0   3.9     1   125    30   152    30   152 0.99 Bacteriophage lysis protein
TraL                 PF07178.6     95 seq260_BIOID51045    -            115   3.2e-06   26.9   1.2   1   1     3e-10   4.1e-06   26.6   0.8     2    72    21    91    20   103 0.90 TraL protein
FAD_binding_7        PF03441.9    277 seq262_BIOID51045    -            472  1.2e-107  359.1   0.8   1   1  2.2e-111  1.5e-107  358.8   0.6     3   276   205   468   203   469 0.96 FAD binding domain of DNA photolyase
DNA_photolyase       PF00875.13   165 seq262_BIOID51045    -            472   5.4e-46  156.2   0.2   1   1   1.8e-49   1.2e-45  155.0   0.1     2   159     5   168     4   174 0.93 DNA photolyase
Peptidase_S6         PF02395.11   769 seq263_BIOID51045    -           1012  3.1e-257  855.5  37.3   1   1  4.5e-261  3.1e-257  855.5  25.9     3   768    50   799    47   800 0.96 Immunoglobulin A1 protease
UPF0020              PF01170.13   180 seq265_BIOID51045    -            702   2.3e-62  209.6   0.0   1   1     6e-60   9.2e-57  191.4   0.0     1   179   162   375   162   376 0.96 Putative RNA methylase family UPF0020
Methyltransf_26      PF13659.1    117 seq265_BIOID51045    -            702   1.1e-26   93.0   0.0   1   2   2.9e-19   4.4e-16   58.8   0.0     4    94   193   326   190   353 0.92 Methyltransferase domain
Methyltransf_26      PF13659.1    117 seq265_BIOID51045    -            702   1.1e-26   93.0   0.0   2   2   6.7e-11     1e-07   31.8   0.0    11   114   549   655   520   658 0.80 Methyltransferase domain
Methyltrans_SAM      PF10672.4    286 seq265_BIOID51045    -            702   7.3e-21   74.1   0.1   1   1   8.1e-24   1.2e-20   73.3   0.1    24   240   437   658   427   669 0.82 S-adenosylmethionine-dependent methyltransferase
THUMP                PF02926.12    93 seq265_BIOID51045    -            702     2e-14   53.3   0.0   1   1   2.7e-17   4.1e-14   52.3   0.0     2    92    57   153    56   154 0.95 THUMP domain
Cons_hypoth95        PF03602.10   183 seq265_BIOID51045    -            702   3.8e-14   52.3   0.0   1   1   2.8e-12   4.3e-09   35.9   0.0    39   140   536   635   530   676 0.85 Conserved hypothetical protein 95
gpW                  PF02831.10    68 seq268_BIOID51045    -             68   3.5e-37  125.6   1.1   1   1   2.7e-41   3.8e-37  125.5   0.8     1    68     1    68     1    68 0.99 gpW
Ribosomal_L12        PF00542.14    68 seq269_BIOID51045    -            121   1.8e-31  107.8   8.6   1   1   2.8e-35   3.8e-31  106.7   6.0     1    68    54   121    54   121 0.99 Ribosomal protein L7/L12 C-terminal domain
TnpB_IS66            PF05717.8    108 seq272_BIOID51045    -            116   1.1e-40  137.2   0.0   1   1   9.1e-45   1.2e-40  137.1   0.0     2   104     7   107     6   111 0.97 IS66 Orf2 like protein
Phage_portal_2       PF05136.8    355 seq279_BIOID51045    -            533  6.2e-105  350.5   1.4   1   1  5.6e-109  7.6e-105  350.2   0.9     2   355    30   401    29   401 0.98 Phage portal protein, lambda family
IMS                  PF00817.15   148 seq280_BIOID51045    -             39   2.7e-07   30.4   0.0   1   1   2.2e-11     3e-07   30.2   0.0     1    29     7    35     7    38 0.93 impB/mucB/samB family
TraE                 PF05309.6    187 seq281_BIOID51045    -            262   3.9e-13   48.8   0.1   1   1   3.6e-17   4.9e-13   48.5   0.1    19   152    73   199    59   231 0.83 TraE protein
FluMu_gp41           PF10109.4     82 seq282_BIOID51045    -            100     5e-16   58.2   0.2   1   1   4.5e-20   6.1e-16   57.9   0.2     1    81     9    88     9    89 0.97 Mu-like prophage FluMu protein gp41
IMS                  PF00817.15   148 seq283_BIOID51045    -            312   4.7e-35  120.5   0.0   1   1   1.7e-38   7.8e-35  119.7   0.0    34   148     2   115     1   115 0.98 impB/mucB/samB family
IMS_C                PF11799.3    137 seq283_BIOID51045    -            312   1.7e-09   38.1   0.0   1   1   6.4e-13   2.9e-09   37.3   0.0     3    99   172   270   171   289 0.85 impB/mucB/samB family C-terminal
IMS_HHH              PF11798.3     32 seq283_BIOID51045    -            312   1.2e-08   34.3   0.0   1   1   6.1e-12   2.8e-08   33.2   0.0     1    32   127   158   127   158 0.96 IMS family HHH motif
HSP70                PF00012.15   602 seq285_BIOID51045    -            638  4.8e-270  896.5  15.9   1   1  4.1e-274  5.7e-270  896.3  11.0     1   600     4   602     4   604 0.99 Hsp70 protein
ABC_tran             PF00005.22   118 seq286_BIOID51045    -            511   3.1e-30  104.8   0.1   1   2   1.7e-21   1.2e-17   64.2   0.0     1   118    51   169    51   169 0.95 ABC transporter
ABC_tran             PF00005.22   118 seq286_BIOID51045    -            511   3.1e-30  104.8   0.1   2   2   1.8e-13   1.2e-09   38.4   0.0     3   117   305   431   303   432 0.77 ABC transporter
ProQ                 PF04352.8    115 seq287_BIOID51045    -            158   9.3e-29   99.2   0.2   1   1   8.9e-33   1.2e-28   98.8   0.2     2   110    49   157    48   158 0.95 ProQ/FINO family
DDE_Tnp_IS66         PF03050.9    271 seq288_BIOID51045    -            318   2.4e-37  128.5   0.0   1   1   5.2e-41   2.4e-37  128.5   0.0     1   112   196   318   196   318 0.98 Transposase IS66 family
HTH_Tnp_IS66         PF13005.2     59 seq288_BIOID51045    -            318   6.5e-15   54.6   4.2   1   1   1.4e-18   6.5e-15   54.6   2.9     1    59   134   190   134   190 0.98 putative Helix-turn-helix domain of transposase IS66
LZ_Tnp_IS66          PF13007.2     78 seq288_BIOID51045    -            318   1.6e-13   50.9   9.1   1   1   3.5e-17   1.6e-13   50.9   6.3     1    76    59   130    59   132 0.83 Transposase C of IS166 homeodomain
Antirestrict         PF03230.8     94 seq289_BIOID51045    -            271   1.5e-38  130.4   0.2   1   1   1.7e-42   2.3e-38  129.9   0.1     1    94   174   271   174   271 0.98 Antirestriction protein
ORF11CD3             PF10549.4     57 seq292_BIOID51045    -            165   1.2e-26   92.0   0.0   1   1   2.7e-30   1.8e-26   91.4   0.0     2    57   108   163   107   163 0.97 ORF11CD3 domain
KilA-N               PF04383.8    111 seq292_BIOID51045    -            165   5.5e-16   58.0   0.0   1   1   1.3e-19   8.9e-16   57.3   0.0     9   110    10   101     4   102 0.89 KilA-N domain
4HBT                 PF03061.17    79 seq294_BIOID51045    -            140   5.8e-22   77.4   0.2   1   1   7.2e-26   9.8e-22   76.7   0.0     3    79    50   123    48   123 0.96 Thioesterase superfamily
Phage_P2_GpE         PF06528.7     39 seq295_BIOID51045    -             39   3.8e-23   80.5   0.1   1   1   2.9e-27     4e-23   80.4   0.0     1    39     1    39     1    39 0.99 Phage P2 GpE
DEDD_Tnp_IS110       PF01548.12   144 seq297_BIOID51045    -            159   4.8e-30  104.0   0.2   1   1   3.9e-34   5.4e-30  103.8   0.1     2   144     9   153     8   153 0.93 Transposase
GnsAB                PF08178.6     54 seq298_BIOID51045    -             58   6.3e-30  102.4   8.1   1   1   5.1e-34     7e-30  102.3   5.6     1    54     2    55     2    55 1.00 GnsA/GnsB family
MFS_1                PF07690.11   354 seq302_BIOID51045    -            394   5.2e-37  127.2  48.1   1   1   7.7e-39     1e-34  119.7  20.8     2   353    20   357    19   358 0.90 Major Facilitator Superfamily
AAA_5                PF07728.9    139 seq303_BIOID51045    -            352   3.3e-32  110.9   0.0   1   1   3.9e-36   5.3e-32  110.3   0.0     1   139    98   238    98   238 0.96 AAA domain (dynein-related subfamily)
DUF413               PF04219.7     94 seq304_BIOID51045    -            112   1.5e-38  130.2   0.1   1   1   1.4e-42   1.9e-38  129.9   0.1     1    90    10    99    10   102 0.97 Protein of unknown function, DUF
RNA_pol_Rpb2_6       PF00562.23   386 seq308_BIOID51045    -           1342  4.7e-162  539.0   0.0   1   1  3.5e-162  7.9e-159  528.4   0.1     2   386   716  1264   715  1264 0.98 RNA polymerase Rpb2, domain 6
RNA_pol_Rpb2_7       PF04560.15    83 seq308_BIOID51045    -           1342   5.7e-32  109.6   0.1   1   1   8.2e-35   1.9e-31  108.0   0.0     1    82  1266  1341  1266  1342 0.98 RNA polymerase Rpb2, domain 7
RNA_pol_Rpb2_3       PF04565.11    68 seq308_BIOID51045    -           1342   7.1e-30  102.4   0.0   1   1   7.4e-33   1.7e-29  101.2   0.0     1    68   513   582   513   582 0.98 RNA polymerase Rpb2, domain 3
RNA_pol_Rpb2_45      PF10385.4     66 seq308_BIOID51045    -           1342   4.6e-29   99.9   0.3   1   1   1.5e-31   3.5e-28   97.0   0.2     1    66   591   656   591   656 1.00 RNA polymerase beta subunit external 1 domain
RNA_pol_Rpb2_1       PF04563.10   203 seq308_BIOID51045    -           1342   1.5e-26   92.4   0.0   1   1   1.4e-29   3.1e-26   91.4   0.0     2   203    27   509    26   509 0.98 RNA polymerase beta subunit
RNA_pol_Rpb2_2       PF04561.9    190 seq308_BIOID51045    -           1342   1.6e-25   89.5   0.9   1   2   8.4e-11   1.9e-07   30.5   0.0     1    74   151   225   151   276 0.82 RNA polymerase Rpb2, domain 2
RNA_pol_Rpb2_2       PF04561.9    190 seq308_BIOID51045    -           1342   1.6e-25   89.5   0.9   2   2   1.9e-18   4.4e-15   55.4   0.0    80   190   340   454   329   454 0.88 RNA polymerase Rpb2, domain 2
Acetyltransf_2       PF00797.12   240 seq309_BIOID51045    -            281     9e-84  280.6   0.2   1   1   7.8e-88   1.1e-83  280.4   0.2     1   237    21   256    21   259 0.97 N-acetyltransferase
GIIM                 PF08388.6     80 seq311_BIOID51045    -             98   1.2e-16   60.1   8.0   1   1   1.1e-20   1.5e-16   59.8   5.5     1    72    24    95    24    98 0.94 Group II intron, maturase-specific domain
Aminotran_4          PF01063.14   231 seq314_BIOID51045    -            269   1.2e-42  145.8   0.0   1   1   1.1e-46   1.5e-42  145.5   0.0     2   225    38   259    37   266 0.85 Aminotransferase class IV
Lysis_S              PF04971.7     68 seq315_BIOID51045    -             71   2.5e-47  158.3   0.6   1   1     2e-51   2.8e-47  158.1   0.4     1    68     4    71     4    71 1.00 Lysis protein S
Peptidase_S24        PF00717.18    70 seq316_BIOID51045    -            139   1.7e-13   49.8   0.0   1   1   1.8e-17   2.5e-13   49.3   0.0     2    68    56   120    55   122 0.91 Peptidase S24-like
TraP                 PF07296.6    202 seq317_BIOID51045    -             80   7.7e-20   70.6   1.4   1   1   6.6e-24     9e-20   70.3   1.0     8    69     7    68     2    73 0.92 TraP protein
Glycos_transf_2      PF00535.21   169 seq321_BIOID51045    -            847   1.4e-19   70.2   0.0   1   1   6.3e-23   2.2e-19   69.6   0.0     2   168   246   429   245   430 0.98 Glycosyl transferase family 2
Glyco_tranf_2_3      PF13641.1    230 seq321_BIOID51045    -            847   3.3e-15   56.4   0.3   1   1     3e-18     1e-14   54.8   0.0     2   230   243   493   242   493 0.84 Glycosyltransferase like family 2
Glyco_trans_2_3      PF13632.1    192 seq321_BIOID51045    -            847   2.9e-13   49.8  14.5   1   1   8.6e-17   2.9e-13   49.8  10.1     1   185   341   533   341   708 0.82 Glycosyl transferase family group 2
Glyco_transf_21      PF13506.1    174 seq321_BIOID51045    -            847   4.5e-08   32.5   0.0   1   1   4.7e-11   1.6e-07   30.6   0.0     6   147   312   468   308   492 0.77 Glycosyl transferase family 21
GD_AH_C              PF04295.8    397 seq322_BIOID51045    -            523  1.6e-147  491.2   0.1   1   1  2.7e-151  1.8e-147  491.0   0.0     2   396   117   522   116   523 0.97 D-galactarate dehydratase / Altronate hydrolase, C terminus
SAF                  PF08666.7     63 seq322_BIOID51045    -            523   5.1e-14   52.3   1.0   1   1   2.3e-17   1.6e-13   50.7   0.2     1    62    22    91    22    92 0.98 SAF domain
Thiolase_N           PF00108.18   264 seq325_BIOID51045    -            401   9.2e-81  270.5   0.1   1   1   1.7e-84   1.2e-80  270.1   0.1     1   264     1   269     1   269 0.95 Thiolase, N-terminal domain
Thiolase_C           PF02803.13   123 seq325_BIOID51045    -            401   2.3e-46  156.0   0.2   1   1   6.8e-50   4.6e-46  155.1   0.2     2   123   277   400   276   400 0.96 Thiolase, C-terminal domain
TraK                 PF06586.6    234 seq327_BIOID51045    -            423   1.6e-10   40.4   0.0   1   1   5.9e-14   8.1e-10   38.1   0.0    21   234   163   401   143   401 0.82 TraK protein
Phage_lysozyme       PF00959.14   110 seq328_BIOID51045    -            165   8.4e-32  109.6   0.3   1   1   7.6e-36     1e-31  109.3   0.2     1   109    48   154    48   155 0.98 Phage lysozyme
HTH_3                PF01381.17    55 seq333_BIOID51045    -             88   6.7e-15   54.5   0.0   1   1   3.8e-18     1e-14   53.9   0.0     2    53    18    69    17    70 0.95 Helix-turn-helix
HTH_19               PF12844.2     64 seq333_BIOID51045    -             88   7.5e-12   45.0   0.1   1   1   3.3e-15   9.1e-12   44.7   0.0     3    54    16    67    14    75 0.89 Helix-turn-helix domain
HTH_37               PF13744.1     80 seq333_BIOID51045    -             88   1.2e-07   31.3   0.2   1   1   5.4e-11   1.5e-07   31.0   0.1    18    72    12    65    10    70 0.91 Helix-turn-helix domain
HTH_26               PF13443.1     63 seq333_BIOID51045    -             88   1.1e-06   28.5   0.2   1   1   1.3e-09   3.5e-06   26.9   0.0     7    53    22    67    16    70 0.90 Cro/C1-type HTH DNA-binding domain
HTH_31               PF13560.1     64 seq333_BIOID51045    -             88   1.7e-06   27.9   0.0   1   1   7.2e-10     2e-06   27.7   0.0     2    57    13    67    12    83 0.89 Helix-turn-helix domain
Transposase_20       PF02371.11    87 seq335_BIOID51045    -            140   2.9e-22   78.4   0.7   1   1     3e-26   4.1e-22   77.9   0.3     1    86    13    96    13    97 0.96 Transposase IS116/IS110/IS902 family
Transthyretin        PF00576.16   112 seq336_BIOID51045    -            137   1.9e-42  143.5   0.1   1   1   1.6e-46   2.2e-42  143.3   0.1     2   112    28   136    27   136 0.98 HIUase/Transthyretin family
HTH_Tnp_1            PF01527.15    76 seq337_BIOID51045    -            144   1.4e-13   50.4   0.0   1   1   2.7e-17   1.8e-13   50.0   0.0     3    49    11    58     9   101 0.84 Transposase
HTH_28               PF13518.1     52 seq337_BIOID51045    -            144   4.4e-05   23.2   0.0   1   1   9.2e-09   6.3e-05   22.7   0.0     1    41    19    60    19    67 0.92 Helix-turn-helix domain
PhageMin_Tail        PF10145.4    202 seq338_BIOID51045    -            855   1.6e-28   99.6  13.3   1   1   1.2e-32   1.6e-28   99.6   9.2     1   202    74   287    74   287 0.96 Phage-related minor tail protein
DDE_Tnp_IS66_C       PF13817.1     39 seq341_BIOID51045    -             36   9.6e-12   44.5   0.0   1   1   7.4e-16     1e-11   44.5   0.0     1    26     4    29     4    33 0.95 IS66 C-terminal element
AMP-binding          PF00501.23   418 seq342_BIOID51045    -            566  7.8e-101  337.3   0.0   1   1  1.4e-104  9.4e-101  337.0   0.0     1   418    70   482    70   482 0.94 AMP-binding enzyme
DUF4009              PF13193.1     41 seq342_BIOID51045    -            566   9.1e-11   40.8   0.3   1   1   3.7e-14   2.5e-10   39.4   0.1     1    28   524   551   524   562 0.90 Domain of unknown function (DUF4009)
Acetyltransf_10      PF13673.1    117 seq343_BIOID51045    -            150   1.4e-20   73.4   0.0   1   1   5.1e-24   1.7e-20   73.1   0.0     1   117    13   124    13   124 0.92 Acetyltransferase (GNAT) domain
Acetyltransf_7       PF13508.1     79 seq343_BIOID51045    -            150     7e-10   38.8   0.0   1   1   4.1e-13   1.4e-09   37.8   0.0     3    78    56   125    54   126 0.90 Acetyltransferase (GNAT) domain
Acetyltransf_9       PF13527.1    128 seq343_BIOID51045    -            150   1.6e-07   31.1   0.0   1   1   8.1e-10   2.8e-06   27.1   0.0     1   128     5   127     5   127 0.93 Acetyltransferase (GNAT) domain
Acetyltransf_1       PF00583.19    83 seq343_BIOID51045    -            150     7e-07   29.0   0.0   1   1   5.2e-10   1.8e-06   27.7   0.0    25    83    75   125    34   125 0.77 Acetyltransferase (GNAT) family
Ring_hydroxyl_A      PF00848.14   209 seq344_BIOID51045    -            374   4.9e-36  124.2   0.6   1   1   9.8e-40   6.7e-36  123.7   0.4     3   205   184   370   182   374 0.91 Ring hydroxylating alpha subunit (catalytic domain)
Rieske               PF00355.21    98 seq344_BIOID51045    -            374   4.8e-21   74.0   0.1   1   1   1.2e-24   7.9e-21   73.3   0.1     1    87    46   130    46   148 0.88 Rieske [2Fe-2S] domain
RadC                 PF04002.10   123 seq345_BIOID51045    -            158   1.3e-46  157.2   0.0   1   1   1.2e-50   1.6e-46  156.8   0.0     2   123    37   158    36   158 0.98 RadC-like JAB domain
IMS                  PF00817.15   148 seq347_BIOID51045    -            422   8.9e-39  132.5   0.0   1   1     6e-42   2.1e-38  131.3   0.0     1   147     5   150     5   151 0.96 impB/mucB/samB family
DUF4113              PF13438.1     75 seq347_BIOID51045    -            422   1.6e-28   98.3   0.3   1   1   1.9e-31   6.6e-28   96.3   0.0     1    75   347   421   347   421 0.98 Domain of unknown function (DUF4113)
IMS_C                PF11799.3    137 seq347_BIOID51045    -            422   2.1e-07   31.3   0.0   1   1   1.2e-10   4.1e-07   30.3   0.0     3   122   214   333   212   344 0.89 impB/mucB/samB family C-terminal
IMS_HHH              PF11798.3     32 seq347_BIOID51045    -            422   1.3e-07   31.0   0.0   1   1   1.1e-10   3.8e-07   29.6   0.0     4    32   172   200   169   200 0.92 IMS family HHH motif
Couple_hipA          PF13657.1     99 seq349_BIOID51045    -            261   1.9e-25   88.9   0.0   1   1   2.4e-29   3.3e-25   88.1   0.0     4    98    26   122    23   123 0.97 HipA N-terminal domain
SbmA_BacA            PF05992.7    315 seq350_BIOID51045    -            388  2.2e-164  546.0  12.3   1   1  4.1e-168  2.8e-164  545.7   8.5     1   314    62   375    62   376 1.00 SbmA/BacA-like family
ABC_membrane_2       PF06472.10   282 seq350_BIOID51045    -            388   5.8e-13   48.4   8.4   1   1   4.6e-16   3.2e-12   46.0   5.8    20   214    61   266    52   325 0.87 ABC transporter transmembrane region 2
LysR_substrate       PF03466.15   209 seq352_BIOID51045    -            323   5.7e-42  143.0   0.2   1   1   1.1e-45   7.8e-42  142.6   0.1     3   206   113   316   111   319 0.97 LysR substrate binding domain
HTH_1                PF00126.22    60 seq352_BIOID51045    -            323   7.3e-19   67.1   0.6   1   1     2e-22   1.3e-18   66.3   0.4     2    59    29    86    28    87 0.97 Bacterial regulatory helix-turn-helix protein, lysR family
Hexapep              PF00132.19    36 seq355_BIOID51045    -            293   8.6e-19   66.0   6.7   1   3   1.6e-09   2.2e-05   23.5   0.0     2    36   122   156   121   156 0.96 Bacterial transferase hexapeptide (six repeats)
Hexapep              PF00132.19    36 seq355_BIOID51045    -            293   8.6e-19   66.0   6.7   2   3   2.3e-10   3.1e-06   26.3   0.7     3    33   191   220   189   221 0.94 Bacterial transferase hexapeptide (six repeats)
Hexapep              PF00132.19    36 seq355_BIOID51045    -            293   8.6e-19   66.0   6.7   3   3   1.8e-11   2.5e-07   29.7   0.6     1    34   206   239   206   241 0.95 Bacterial transferase hexapeptide (six repeats)
Phage_lysis          PF03245.8    125 seq362_BIOID51045    -            153     4e-49  165.6  13.4   1   1   3.4e-53   4.6e-49  165.4   9.3     1   125    29   153    29   153 0.99 Bacteriophage lysis protein
TnpB_IS66            PF05717.8    108 seq364_BIOID51045    -            116   1.1e-40  137.2   0.0   1   1   9.1e-45   1.2e-40  137.1   0.0     2   104     7   107     6   111 0.97 IS66 Orf2 like protein
YceG                 PF02618.11   297 seq365_BIOID51045    -            550   1.6e-94  316.1   0.0   1   1   2.9e-98     2e-94  315.8   0.0     3   297    42   330    40   330 0.94 YceG-like family
Thymidylate_kin      PF02223.12   186 seq365_BIOID51045    -            550   1.2e-59  200.6   0.0   1   1   2.8e-63   1.9e-59  200.0   0.0     1   186   345   537   345   537 0.98 Thymidylate kinase
Aldo_ket_red         PF00248.16   283 seq367_BIOID51045    -            267   4.9e-57  192.7   0.6   1   1   4.6e-61   6.3e-57  192.4   0.4     2   281     6   250     5   251 0.95 Aldo/keto reductase family
Oxidored_molyb       PF00174.14   169 seq371_BIOID51045    -            334     8e-41  139.1   0.0   1   1   9.6e-45   1.3e-40  138.4   0.0    11   168   108   268    97   269 0.94 Oxidoreductase molybdopterin binding domain
Phage_AlpA           PF05930.7     51 seq372_BIOID51045    -             68   4.1e-20   71.1   0.1   1   1   7.1e-24   4.8e-20   70.9   0.1     1    51    10    59    10    59 0.98 Prophage CP4-57 regulatory protein (AlpA)
HTH_17               PF12728.2     51 seq372_BIOID51045    -             68   1.1e-07   31.8   0.0   1   1   1.9e-11   1.3e-07   31.6   0.0     9    50    20    62    15    63 0.90 Helix-turn-helix domain
Peptidase_S24        PF00717.18    70 seq375_BIOID51045    -            169   8.8e-13   47.5   0.1   1   1   1.9e-16   1.3e-12   47.0   0.0     1    44   120   168   120   169 0.97 Peptidase S24-like
HTH_3                PF01381.17    55 seq375_BIOID51045    -            169   6.3e-10   38.6   0.0   1   1   1.3e-13   8.8e-10   38.1   0.0    10    55    17    62     8    62 0.93 Helix-turn-helix
Rz1                  PF06085.6     40 seq376_BIOID51045    -             60   4.4e-24   83.4  10.6   1   1   4.2e-28   5.7e-24   83.1   7.3     1    40    20    60    20    60 0.98 Lipoprotein Rz1 precursor
Peptidase_S49        PF01343.13   154 seq377_BIOID51045    -            439   3.5e-46  156.6   0.6   1   1   5.1e-50   3.5e-46  156.6   0.4     2   151   149   297   148   300 0.96 Peptidase family S49
DUF987               PF06174.6     66 seq379_BIOID51045    -             73   1.3e-43  146.1   0.2   1   1   1.1e-47   1.5e-43  146.0   0.1     1    66     1    66     1    66 0.99 Protein of unknown function (DUF987)
DUF1441              PF07278.6    152 seq380_BIOID51045    -            164   3.8e-62  208.3   0.1   1   1   3.3e-66   4.5e-62  208.1   0.1     2   152    10   155     9   155 0.99 Protein of unknown function (DUF1441)
OEP                  PF02321.13   188 seq384_BIOID51045    -            460   1.3e-50  171.4  39.7   1   2   9.7e-26   1.3e-21   76.9  12.9     3   188    65   247    63   247 0.97 Outer membrane efflux protein
OEP                  PF02321.13   188 seq384_BIOID51045    -            460   1.3e-50  171.4  39.7   2   2   4.8e-33   6.6e-29  100.7   9.1     7   188   275   455   270   455 0.94 Outer membrane efflux protein
rve                  PF00665.21   120 seq387_BIOID51045    -            272   1.6e-25   89.4   0.0   1   1   7.8e-29   2.7e-25   88.7   0.0     2   119   106   221   105   222 0.97 Integrase core domain
rve_3                PF13683.1     67 seq387_BIOID51045    -            272   7.4e-18   63.7   0.3   1   1   5.1e-21   1.7e-17   62.5   0.2     2    67   194   260   193   260 0.98 Integrase core domain
rve_2                PF13333.1     52 seq387_BIOID51045    -            272   4.4e-12   45.7   0.7   1   1   2.6e-15     9e-12   44.7   0.5     1    51   212   267   212   267 0.93 Integrase core domain
HTH_21               PF13276.1     60 seq387_BIOID51045    -            272   1.5e-09   37.5   5.4   1   1   1.2e-12   3.9e-09   36.2   3.8     3    59    27    82    23    83 0.89 HTH-like domain
EamA                 PF00892.15   126 seq389_BIOID51045    -            307   8.4e-36  122.6  40.2   1   2   5.3e-20   7.3e-16   58.2   9.5     1   126    16   145    16   145 0.85 EamA-like transporter family
EamA                 PF00892.15   126 seq389_BIOID51045    -            307   8.4e-36  122.6  40.2   2   2   7.7e-24   1.1e-19   70.6  12.8     1   126   167   291   167   291 0.96 EamA-like transporter family
BPD_transp_2         PF02653.11   267 seq390_BIOID51045    -            342   8.3e-46  155.9  43.3   1   1   8.5e-50   1.2e-45  155.5  30.0     5   267    40   301    36   301 0.97 Branched-chain amino acid transport system / permease component
UPF0027              PF01139.12   420 seq391_BIOID51045    -            388   1.1e-97  327.6   0.0   1   2   1.8e-28   2.5e-24   85.9   0.0     6    98    23   115    19   124 0.93 Uncharacterized protein family UPF0027
UPF0027              PF01139.12   420 seq391_BIOID51045    -            388   1.1e-97  327.6   0.0   2   2   2.9e-75     4e-71  240.1   0.0   144   419   127   381   113   382 0.90 Uncharacterized protein family UPF0027
LZ_Tnp_IS66          PF13007.2     78 seq394_BIOID51045    -             90   3.8e-07   30.5   1.8   1   1   5.6e-11   3.8e-07   30.5   1.2     1    31    59    88    59    89 0.90 Transposase C of IS166 homeodomain
DUF3972              PF13118.1    126 seq394_BIOID51045    -             90   6.6e-05   22.8   3.5   1   1   1.2e-08   8.4e-05   22.5   2.4    72   125    15    68     8    69 0.90 Protein of unknown function (DUF3972)
Histone_HNS          PF00816.16    93 seq396_BIOID51045    -            134   1.4e-20   73.4   4.1   1   1     1e-24   1.4e-20   73.4   2.8     2    93    25   129    24   129 0.88 H-NS histone family
ABC_tran             PF00005.22   118 seq399_BIOID51045    -            635   1.5e-36  125.2   0.1   1   2   1.6e-17   9.5e-15   54.8   0.0     1   118    43   185    43   185 0.88 ABC transporter
ABC_tran             PF00005.22   118 seq399_BIOID51045    -            635   1.5e-36  125.2   0.1   2   2   1.8e-21   1.1e-18   67.6   0.0     1   118   359   469   359   469 0.95 ABC transporter
AAA_21               PF13304.1    303 seq399_BIOID51045    -            635   7.5e-23   81.7   7.3   1   1     7e-13   4.1e-10   39.9   0.5     3   302    33   216    32   217 0.77 AAA domain
ABC_tran_2           PF12848.2     85 seq399_BIOID51045    -            635   3.7e-13   48.9  13.9   1   1   1.3e-15   7.7e-13   47.9   1.2     1    74   224   295   224   308 0.91 ABC transporter
DUF3150              PF11348.3    257 seq400_BIOID51045    -            375   1.1e-62  211.3   0.4   1   1   1.3e-66   1.8e-62  210.6   0.3     2   256    28   278    27   279 0.98 Protein of unknown function (DUF3150)
DUF4222              PF13973.1     53 seq403_BIOID51045    -             99   9.1e-24   82.5   5.4   1   1   8.3e-28   1.1e-23   82.2   3.7     2    53    17    68    16    68 0.96 Domain of unknown function (DUF4222)
AMP-binding          PF00501.23   418 seq404_BIOID51045    -            462   1.8e-26   92.3   0.1   1   1   1.1e-29   1.5e-25   89.3   0.1   130   409   103   375    18   380 0.87 AMP-binding enzyme
YagB_YeeU_YfjZ       PF06154.6    105 seq407_BIOID51045    -            122   3.2e-52  175.0   0.0   1   1   2.8e-56   3.9e-52  174.8   0.0     2   104    16   118    15   119 0.98 YagB/YeeU/YfjZ family
HNH                  PF01844.18    47 seq410_BIOID51045    -            127   3.2e-15   55.6   1.4   1   1   3.9e-19   5.4e-15   54.8   0.9     1    47    77   123    77   123 0.98 HNH endonuclease
HTH_Tnp_1            PF01527.15    76 seq411_BIOID51045    -            144   1.4e-13   50.4   0.0   1   1   2.7e-17   1.8e-13   50.0   0.0     3    49    11    58     9   101 0.84 Transposase
HTH_28               PF13518.1     52 seq411_BIOID51045    -            144   4.4e-05   23.2   0.0   1   1   9.2e-09   6.3e-05   22.7   0.0     1    41    19    60    19    67 0.92 Helix-turn-helix domain
Terminase_GpA        PF05876.7    557 seq412_BIOID51045    -            700  2.5e-183  610.3   0.0   1   1  2.2e-187  3.1e-183  610.0   0.0     1   557    34   644    34   644 0.97 Phage terminase large subunit (GpA)
DnaJ_C               PF01556.13    81 seq413_BIOID51045    -            376   7.3e-34  115.4   0.1   1   1   3.5e-24   1.6e-20   72.6   0.0     1    81   262   340   262   340 0.95 DnaJ C terminal domain
DnaJ                 PF00226.26    64 seq413_BIOID51045    -            376   6.5e-29   99.3   4.4   1   1   2.3e-32     1e-28   98.6   3.1     1    64     5    67     5    67 0.99 DnaJ domain
DnaJ_CXXCXGXG        PF00684.14    66 seq413_BIOID51045    -            376   8.4e-16   57.6  16.9   1   1   3.3e-19   1.5e-15   56.8  11.7     1    66   144   204   144   204 0.97 DnaJ central domain
Virul_fac_BrkB       PF03631.10   260 seq414_BIOID51045    -            337   3.4e-49  167.4  16.0   1   1     3e-53   4.1e-49  167.1  11.1     4   258    65   325    62   327 0.91 Virulence factor BrkB
AAA_25               PF13481.1    194 seq415_BIOID51045    -            468   1.5e-36  125.4   0.0   1   1   4.7e-40   6.4e-36  123.4   0.0    20   193   151   317   138   318 0.84 AAA domain
Fer2                 PF00111.22    78 seq416_BIOID51045    -            321   2.5e-12   46.2   3.7   1   1   1.6e-15   5.4e-12   45.1   2.6     6    77   242   312   238   313 0.88 2Fe-2S iron-sulfur cluster binding domain
FAD_binding_6        PF00970.19    99 seq416_BIOID51045    -            321   1.8e-10   40.6   0.0   1   1   1.7e-13   5.7e-10   39.1   0.0     2    97     9   106     8   108 0.90 Oxidoreductase FAD-binding domain
NAD_binding_1        PF00175.16   109 seq416_BIOID51045    -            321   1.5e-09   38.2   0.0   1   1   2.6e-12   8.9e-09   35.7   0.0     1   108   117   207   117   208 0.81 Oxidoreductase NAD-binding domain
TfoX_N               PF04993.8     97 seq417_BIOID51045    -            209   7.2e-27   92.9   0.1   1   1   1.8e-30   1.3e-26   92.1   0.0     2    97    13   108    12   108 0.98 TfoX N-terminal domain
TfoX_C               PF04994.8     81 seq417_BIOID51045    -            209   1.8e-26   91.7   0.3   1   1   5.9e-30   4.1e-26   90.5   0.1     2    81   116   195   115   195 0.98 TfoX C-terminal domain
HTH_Tnp_1            PF01527.15    76 seq418_BIOID51045    -             94   2.5e-16   59.2   0.0   1   1     2e-20   2.7e-16   59.1   0.0     3    48    10    55     8    83 0.89 Transposase
DUF1615              PF07759.7    319 seq420_BIOID51045    -            364  1.4e-148  493.7   0.0   1   1  1.2e-152  1.6e-148  493.5   0.0     2   318    49   363    48   364 0.99 Protein of unknown function (DUF1615)
HTH_Tnp_1            PF01527.15    76 seq421_BIOID51045    -            136   4.5e-19   68.0   0.6   1   1   1.2e-22     8e-19   67.2   0.4     2    74    23   102    22   104 0.89 Transposase
HTH_28               PF13518.1     52 seq421_BIOID51045    -            136   2.1e-06   27.4   0.5   1   1   6.5e-10   4.4e-06   26.4   0.0     1    43    32    75    32    78 0.93 Helix-turn-helix domain
HTS                  PF04204.11   298 seq427_BIOID51045    -            309  2.3e-131  436.7   0.0   1   1  1.9e-135  2.6e-131  436.6   0.0     1   298     2   299     2   299 1.00 Homoserine O-succinyltransferase
DUF1219              PF06755.7    117 seq428_BIOID51045    -            124   2.1e-59  198.0   0.0   1   1   1.7e-63   2.4e-59  197.8   0.0     1   113     1   113     1   123 0.98 Protein of unknown function (DUF1219)
Ferric_reduct        PF01794.14   125 seq430_BIOID51045    -            211   1.9e-13   50.4  10.8   1   1   1.4e-17   1.9e-13   50.4   7.5     5   124    51   161    18   162 0.90 Ferric reductase like transmembrane component
DUF1040              PF06288.8     86 seq431_BIOID51045    -             89   1.6e-46  156.3   0.5   1   1   1.3e-50   1.8e-46  156.2   0.3     1    86     1    86     1    86 1.00 Protein of unknown function (DUF1040)
TrbI                 PF03743.9    187 seq434_BIOID51045    -            451   3.6e-39  134.0   0.7   1   1   2.6e-43   3.6e-39  134.0   0.5     1   185   239   442   239   444 0.90 Bacterial conjugation TrbI-like protein
Phage_integrase      PF00589.17   173 seq435_BIOID51045    -            151   1.1e-27   96.6   0.0   1   1   9.6e-32   1.3e-27   96.4   0.0    59   171    13   130     3   132 0.95 Phage integrase family
Terminase_4          PF05119.7    100 seq438_BIOID51045    -            161   1.1e-24   86.3   0.1   1   1   1.1e-28   1.5e-24   85.9   0.0     2    98    57   153    56   155 0.96 Phage terminase, small subunit
TnpB_IS66            PF05717.8    108 seq440_BIOID51045    -             84   6.2e-29   99.4   0.0   1   1   4.9e-33   6.7e-29   99.3   0.0    29   104     2    75     1    79 0.95 IS66 Orf2 like protein
Cupin_6              PF12852.2    186 seq445_BIOID51045    -            284   1.8e-26   92.7   0.5   1   1   1.2e-29   5.6e-26   91.1   0.4     1   186     2   162     2   162 0.93 Cupin
HTH_18               PF12833.2     81 seq445_BIOID51045    -            284   1.5e-20   72.9   0.2   1   1   2.3e-23     1e-19   70.2   0.1     1    81   199   278   199   278 0.97 Helix-turn-helix domain
HTH_AraC             PF00165.18    42 seq445_BIOID51045    -            284   2.6e-15   55.5   0.0   1   2   1.1e-08   4.9e-05   22.9   0.0     7    41   192   226   188   227 0.94 Bacterial regulatory helix-turn-helix proteins, AraC family
HTH_AraC             PF00165.18    42 seq445_BIOID51045    -            284   2.6e-15   55.5   0.0   2   2   4.5e-11   2.1e-07   30.4   0.0    13    41   247   276   238   277 0.92 Bacterial regulatory helix-turn-helix proteins, AraC family
BPD_transp_2         PF02653.11   267 seq446_BIOID51045    -            330   4.7e-47  160.0  43.0   1   1   4.2e-51   5.8e-47  159.7  29.8     3   267    36   305    34   305 0.94 Branched-chain amino acid transport system / permease component
Autotransporter      PF03797.14   265 seq447_BIOID51045    -            352   2.2e-43  148.3  16.3   1   1   2.3e-47   3.1e-43  147.9  11.3     2   260    88   333    87   343 0.89 Autotransporter beta-domain
Curlin_rpt           PF07012.7     34 seq448_BIOID51045    -            160   8.3e-22   76.5  32.2   1   3   1.1e-15   1.5e-11   43.7   0.8     1    34    62    95    62    95 0.99 Curlin associated repeat
Curlin_rpt           PF07012.7     34 seq448_BIOID51045    -            160   8.3e-22   76.5  32.2   2   3   2.3e-09   3.2e-05   23.4   2.1     9    32    92   115    91   116 0.95 Curlin associated repeat
Curlin_rpt           PF07012.7     34 seq448_BIOID51045    -            160   8.3e-22   76.5  32.2   3   3   7.8e-12   1.1e-07   31.3   4.2     1    34   106   139   106   139 0.98 Curlin associated repeat
Toxin_YhaV           PF11663.3    141 seq449_BIOID51045    -            110   1.4e-32  112.2   0.1   1   1   1.3e-36   1.7e-32  111.9   0.1     2    92    12   104    11   107 0.97 Toxin with endonuclease activity YhaV
Fimbrial             PF00419.15   145 seq451_BIOID51045    -            187   1.3e-19   70.7   3.5   1   1   1.3e-23   1.8e-19   70.2   2.4     1   144    39   186    39   187 0.89 Fimbrial protein
APH                  PF01636.18   239 seq452_BIOID51045    -            328   1.6e-41  142.5   1.8   1   1   3.7e-45   2.5e-41  141.8   1.2     2   232    31   259    30   269 0.84 Phosphotransferase enzyme family
EcKinase             PF02958.15   293 seq452_BIOID51045    -            328   0.00012   21.2   0.0   1   1   3.1e-08   0.00021   20.4   0.0   197   280   176   252   149   257 0.79 Ecdysteroid kinase
NIF3                 PF01784.13   242 seq454_BIOID51045    -            247     1e-56  192.1   0.0   1   1   9.1e-61   1.2e-56  191.8   0.0     2   240     6   235     5   238 0.95 NIF3 (NGG1p interacting factor 3)
RF-1                 PF00472.15   114 seq456_BIOID51045    -            204   2.7e-23   81.8   1.9   1   1   3.5e-27   4.8e-23   81.0   1.3     9   103   103   196    97   200 0.84 RF-1 domain
HDPD                 PF02924.9    118 seq457_BIOID51045    -            112   8.1e-16   57.7   1.1   1   1   6.8e-20   9.3e-16   57.5   0.8     4   114     7   108     4   111 0.87 Bacteriophage lambda head decoration protein D
TPP_enzyme_N         PF02776.13   172 seq458_BIOID51045    -            548   1.6e-58  196.8   4.4   1   1   3.8e-62   1.7e-58  196.7   0.2     1   169     1   167     1   170 0.98 Thiamine pyrophosphate enzyme, N-terminal TPP binding domain
TPP_enzyme_C         PF02775.16   153 seq458_BIOID51045    -            548   6.8e-52  174.9   0.4   1   1   5.3e-54   2.4e-50  169.9   0.0     1   153   374   522   374   522 0.98 Thiamine pyrophosphate enzyme, C-terminal TPP binding domain
TPP_enzyme_M         PF00205.17   137 seq458_BIOID51045    -            548     2e-41  140.8   0.1   1   1   1.1e-44   4.9e-41  139.5   0.1     1   137   186   321   186   321 0.98 Thiamine pyrophosphate enzyme, central domain
CusF_Ec              PF11604.3     70 seq460_BIOID51045    -            110   1.3e-21   76.0   0.3   1   1   1.3e-25   1.7e-21   75.6   0.2     1    67    42   107    42   110 0.93 Copper binding periplasmic protein CusF
DNA_pol3_delta2      PF13177.1    162 seq461_BIOID51045    -             99   3.4e-11   42.9   0.0   1   1     3e-15   4.1e-11   42.6   0.0     8    78    13    84     9    95 0.93 DNA polymerase III, delta subunit
Terminase_1          PF03354.10   477 seq465_BIOID51045    -            577  1.3e-102  343.5   0.0   1   1  1.1e-106  1.5e-102  343.3   0.0     1   476    86   560    86   561 0.92 Phage Terminase
Toxin_YhaV           PF11663.3    141 seq467_BIOID51045    -             44   4.2e-17   62.0   0.1   1   1   3.3e-21   4.5e-17   62.0   0.1    99   140     1    42     1    43 0.97 Toxin with endonuclease activity YhaV
PTS_EIIA_2           PF00359.17   142 seq469_BIOID51045    -            637   6.7e-33  113.2   0.0   1   1   2.5e-36   1.1e-32  112.5   0.0     5   140   498   634   495   636 0.95 Phosphoenolpyruvate-dependent sugar phosphotransferase system, EIIA 2
PTS_EIIC             PF02378.13   321 seq469_BIOID51045    -            637   2.5e-19   69.1  33.4   1   1   5.5e-23   2.5e-19   69.1  23.2     1   321    17   277    17   277 0.92 Phosphotransferase system, EIIC
PTS_IIB              PF02302.12    90 seq469_BIOID51045    -            637   1.9e-09   37.7   0.3   1   1   1.1e-12   4.9e-09   36.3   0.0     1    79   379   453   379   458 0.87 PTS system, Lactose/Cellobiose specific IIB subunit
DNApol3-delta_C      PF09115.5    119 seq472_BIOID51045    -            270   1.3e-37  128.3   0.1   1   1   2.8e-41   1.9e-37  127.7   0.1     2   119   143   259   142   259 0.98 DNA polymerase III, delta subunit, C terminal
DNA_pol3_delta2      PF13177.1    162 seq472_BIOID51045    -            270   2.1e-23   82.6   0.0   1   1   5.5e-27   3.8e-23   81.8   0.0    75   159    17   101     7   104 0.92 DNA polymerase III, delta subunit
Phage_cap_E          PF03864.10   329 seq473_BIOID51045    -            350   1.3e-63  214.7   0.1   1   1   1.1e-67   1.5e-63  214.6   0.0     1   328    13   348    13   349 0.93 Phage major capsid protein E
DUF3521              PF12035.3     35 seq474_BIOID51045    -             57   3.6e-19   68.1   1.8   1   1   3.4e-23   4.6e-19   67.8   1.3     1    35     1    35     1    35 0.99 Protein of unknown function (DUF3521)
Curlin_rpt           PF07012.7     34 seq475_BIOID51045    -            151   9.8e-29   98.6  29.3   1   3   3.6e-16   4.9e-12   45.2   0.6     1    34    40    74    40    74 0.99 Curlin associated repeat
Curlin_rpt           PF07012.7     34 seq475_BIOID51045    -            151   9.8e-29   98.6  29.3   2   3   7.7e-17   1.1e-12   47.3   0.3     2    34    86   119    85   119 0.98 Curlin associated repeat
Curlin_rpt           PF07012.7     34 seq475_BIOID51045    -            151   9.8e-29   98.6  29.3   3   3   1.2e-09   1.7e-05   24.3   3.5     8    34   115   141   114   141 0.95 Curlin associated repeat
YodA                 PF09223.6    182 seq476_BIOID51045    -            223   1.8e-86  288.3   5.1   1   1   1.6e-90   2.1e-86  288.0   3.5     2   182    43   223    42   223 0.99 YodA lipocalin-like domain
DUF1401              PF07180.6    146 seq477_BIOID51045    -            171   9.1e-08   31.8   0.0   1   1   8.8e-12   1.2e-07   31.4   0.0     8    73    28    94    20   138 0.81 Protein of unknown function (DUF1401)
HlyD_2               PF12700.2    328 seq480_BIOID51045    -            407   1.4e-14   53.8   0.0   1   1   1.2e-17   8.3e-14   51.3   0.0   136   327   187   378    98   379 0.78 HlyD family secretion protein
HlyD_3               PF13437.1    105 seq480_BIOID51045    -            407   1.6e-13   50.7   0.2   1   1     2e-14   1.4e-10   41.3   0.0     1   105   209   310   209   310 0.96 HlyD family secretion protein
Exo_endo_phos        PF03372.18   251 seq481_BIOID51045    -            259   1.1e-11   45.0   0.5   1   1   1.4e-15     2e-11   44.2   0.4     2   251    41   245    40   245 0.65 Endonuclease/Exonuclease/phosphatase family
PaaX_C               PF08223.6    172 seq483_BIOID51045    -            316   9.4e-55  184.8   2.8   1   1   1.9e-58   1.3e-54  184.3   1.9     1   172   104   274   104   274 0.98 PaaX-like protein C-terminal domain
PaaX                 PF07848.7     70 seq483_BIOID51045    -            316   3.4e-29  100.5   0.5   1   1   9.4e-33   6.4e-29   99.6   0.4     3    70    20    87    18    87 0.98 PaaX-like protein
DUF1375              PF07119.7     76 seq484_BIOID51045    -             75   8.9e-21   73.3   0.2   1   1   9.2e-25   1.3e-20   72.9   0.1     6    75     8    69     3    70 0.91 Protein of unknown function (DUF1375)
TetR_N               PF00440.18    47 seq487_BIOID51045    -            199   2.5e-11   42.9   0.0   1   1   2.9e-15   3.9e-11   42.2   0.0     1    46    13    58    13    59 0.93 Bacterial regulatory proteins, tetR family
Phage_P2_GpU         PF06995.6    121 seq488_BIOID51045    -            161   8.9e-49  163.7   0.0   1   1   8.7e-53   1.2e-48  163.3   0.0     1   120     6   125     6   126 0.99 Phage P2 GpU
Malate_synthase      PF01274.17   523 seq489_BIOID51045    -            539  1.2e-213  709.7   0.0   1   1    1e-217  1.4e-213  709.5   0.0     3   522    19   538    17   539 0.99 Malate synthase
Sugar_tr             PF00083.19   451 seq490_BIOID51045    -            440   1.2e-35  122.8  33.9   1   2   1.1e-31   7.4e-28   97.2   5.7     2   203    23   232    22   236 0.89 Sugar (and other) transporter
Sugar_tr             PF00083.19   451 seq490_BIOID51045    -            440   1.2e-35  122.8  33.9   2   2   2.4e-12   1.6e-08   33.4  11.7   242   443   240   439   226   440 0.69 Sugar (and other) transporter
MFS_1                PF07690.11   354 seq490_BIOID51045    -            440   1.8e-29  102.4  61.0   1   2   4.8e-21   3.3e-17   62.1  18.9     2   239    28   275    27   287 0.71 Major Facilitator Superfamily
MFS_1                PF07690.11   354 seq490_BIOID51045    -            440   1.8e-29  102.4  61.0   2   2   5.7e-16   3.9e-12   45.4  19.4    27   176   283   435   271   440 0.81 Major Facilitator Superfamily
AHS1                 PF02682.11   202 seq491_BIOID51045    -            218   2.9e-69  232.4   0.0   1   1   2.4e-73   3.3e-69  232.2   0.0     2   202     5   202     4   202 0.95 Allophanate hydrolase subunit 1
Peripla_BP_4         PF13407.1    258 seq498_BIOID51045    -            340   6.1e-54  182.9   4.4   1   1   1.1e-57   7.6e-54  182.6   3.1     1   256    30   285    30   287 0.95 Periplasmic binding protein domain
Pili_assembly_N      PF00345.15   122 seq499_BIOID51045    -            100   2.9e-16   59.2   0.1   1   1   2.8e-20   3.8e-16   58.8   0.0     1    65    35    96    35    98 0.89 Gram-negative pili assembly chaperone, N-terminal domain
Tafi-CsgC            PF10610.4    106 seq501_BIOID51045    -            110   5.5e-67  222.1   4.5   1   1   4.6e-71   6.3e-67  221.9   3.1     1   106     5   110     5   110 0.99 Thin aggregative fimbriae synthesis protein
DSBA                 PF01323.15   193 seq503_BIOID51045    -            208   6.8e-32  110.4   3.3   1   1   7.9e-35   5.4e-31  107.5   2.3     1   192    40   197    40   198 0.95 DSBA-like thioredoxin domain
Thioredoxin_4        PF13462.1    163 seq503_BIOID51045    -            208   4.4e-10   39.7   0.0   1   1   9.2e-14   6.3e-10   39.1   0.0    16   149    40   180    33   191 0.69 Thioredoxin
GerE                 PF00196.14    58 seq504_BIOID51045    -            205   1.1e-05   24.4   0.0   1   1   1.3e-09   1.8e-05   23.8   0.0     2    55   144   197   143   200 0.94 Bacterial regulatory proteins, luxR family
PqiA                 PF04403.8    160 seq506_BIOID51045    -            417   5.6e-94  311.9  26.1   1   2   5.3e-42   7.2e-38  129.5   4.0     3   158    49   202    47   204 0.96 Paraquat-inducible protein A
PqiA                 PF04403.8    160 seq506_BIOID51045    -            417   5.6e-94  311.9  26.1   2   2   3.5e-60   4.8e-56  188.6   8.5     1   157   252   410   252   413 0.95 Paraquat-inducible protein A
DUF2754              PF10953.3     70 seq508_BIOID51045    -             79   2.1e-47  158.9   2.6   1   1   1.9e-51   2.6e-47  158.6   1.8     1    70    10    79    10    79 0.99 Protein of unknown function (DUF2754)
Phage_AlpA           PF05930.7     51 seq509_BIOID51045    -             92   1.9e-19   69.0   0.1   1   1   3.6e-23   2.5e-19   68.6   0.1     1    51    34    83    34    83 0.98 Prophage CP4-57 regulatory protein (AlpA)
HTH_17               PF12728.2     51 seq509_BIOID51045    -             92   1.4e-07   31.4   0.1   1   1   2.8e-11   1.9e-07   31.0   0.1     9    50    44    86    39    87 0.90 Helix-turn-helix domain
Phage_GPD            PF05954.6    292 seq510_BIOID51045    -            366   3.3e-63  213.4   0.6   1   1   2.9e-67     4e-63  213.2   0.4     1   291    42   348    42   349 0.91 Phage late control gene D protein (GPD)
TatD_DNase           PF01026.16   255 seq512_BIOID51045    -            265   1.2e-76  257.2   0.0   1   1   9.8e-81   1.3e-76  257.0   0.0     1   255     4   255     4   255 0.96 TatD related DNase
SSB                  PF00436.20   104 seq513_BIOID51045    -            140   7.1e-17   61.0   0.0   1   1   7.2e-21   9.8e-17   60.6   0.0     3   101     4    99     2   102 0.94 Single-strand binding protein family
HTH_Tnp_1            PF01527.15    76 seq514_BIOID51045    -            174   1.2e-20   73.1   0.0   1   1   7.7e-24   3.5e-20   71.6   0.0     2    69    91   162    90   168 0.88 Transposase
CCG                  PF02754.11    85 seq515_BIOID51045    -            239   9.7e-30  102.3   0.2   1   2   2.2e-17   3.1e-13   49.4   0.0     1    84     3    84     3    85 0.95 Cysteine-rich domain
CCG                  PF02754.11    85 seq515_BIOID51045    -            239   9.7e-30  102.3   0.2   2   2   6.3e-18   8.6e-14   51.2   0.0     2    84   133   216   132   217 0.92 Cysteine-rich domain
Pili_assembly_C      PF02753.12    68 seq516_BIOID51045    -            113   1.9e-18   65.8   0.6   1   1   3.8e-22   2.6e-18   65.4   0.4     1    66    48   107    48   109 0.95 Gram-negative pili assembly chaperone, C-terminal domain
Pili_assembly_N      PF00345.15   122 seq516_BIOID51045    -            113     2e-05   24.2   0.1   1   1   5.7e-09   3.9e-05   23.3   0.0    98   121     5    28     1    29 0.84 Gram-negative pili assembly chaperone, N-terminal domain
Oxidored_FMN         PF00724.15   341 seq518_BIOID51045    -            365   2.3e-90  302.9   0.0   1   1   1.9e-94   2.6e-90  302.7   0.0     1   340     5   343     5   344 0.93 NADH:flavin oxidoreductase / NADH oxidase family
Methyltransf_11      PF08241.7     95 seq522_BIOID51045    -            256   1.3e-24   86.3   0.0   1   1   2.2e-27   2.3e-24   85.5   0.0     1    95    49   145    49   145 0.97 Methyltransferase domain
Methyltransf_31      PF13847.1    152 seq522_BIOID51045    -            256   9.2e-21   73.9   0.0   1   1   1.1e-23   1.2e-20   73.5   0.0     4   112    45   149    43   234 0.86 Methyltransferase domain
Methyltransf_23      PF13489.1    162 seq522_BIOID51045    -            256   2.4e-19   69.4   0.0   1   1   3.2e-22   3.4e-19   68.9   0.0     7   159    31   191    26   194 0.82 Methyltransferase domain
Ubie_methyltran      PF01209.13   233 seq522_BIOID51045    -            256   9.3e-18   64.0   0.0   1   1   1.2e-20   1.2e-17   63.6   0.0    39   158    36   152     2   162 0.83 ubiE/COQ5 methyltransferase family
Methyltransf_18      PF12847.2    112 seq522_BIOID51045    -            256   2.8e-16   59.9   0.1   1   1   5.4e-19   5.7e-16   58.9   0.0     2   109    45   145    44   148 0.90 Methyltransferase domain
Methyltransf_12      PF08242.7     99 seq522_BIOID51045    -            256   4.2e-14   52.7   0.0   1   1   6.7e-17     7e-14   51.9   0.0     1    98    49   142    49   143 0.93 Methyltransferase domain
Methyltransf_25      PF13649.1    101 seq522_BIOID51045    -            256   2.1e-13   50.3   0.3   1   1   3.9e-16   4.1e-13   49.4   0.1     1   101    48   141    48   141 0.92 Methyltransferase domain
Methyltransf_26      PF13659.1    117 seq522_BIOID51045    -            256   3.3e-11   43.1   0.8   1   1   6.8e-14   7.2e-11   42.0   0.2     3   113    47   145    45   147 0.92 Methyltransferase domain
MTS                  PF05175.9    170 seq522_BIOID51045    -            256   2.3e-09   36.7   0.1   1   1   4.3e-12   4.5e-09   35.8   0.0    25   144    38   150    32   175 0.79 Methyltransferase small domain
Methyltransf_8       PF05148.10   219 seq522_BIOID51045    -            256   5.3e-08   32.6   0.0   1   1   3.9e-10   4.1e-07   29.7   0.0    49   164    15   153     6   177 0.69 Hypothetical methyltransferase
Methyltransf_29      PF03141.11   506 seq522_BIOID51045    -            256   7.1e-08   31.1   0.1   1   1   8.5e-11     9e-08   30.7   0.0   115   218    42   146     8   170 0.78 Putative S-adenosyl-L-methionine-dependent methyltransferase
TehB                 PF03848.9    192 seq522_BIOID51045    -            256   9.1e-06   24.8   0.0   1   1   1.7e-08   1.8e-05   23.9   0.0    31   135    45   149    14   157 0.79 Tellurite resistance protein TehB
PrmA                 PF06325.8    295 seq522_BIOID51045    -            256   6.6e-05   22.0   0.0   1   1   8.6e-08     9e-05   21.6   0.0   161   262    44   150    29   188 0.74 Ribosomal protein L11 methyltransferase (PrmA)
AHS2                 PF02626.10   272 seq524_BIOID51045    -            310  1.4e-100  335.9   0.0   1   1  1.2e-104  1.6e-100  335.7   0.0     2   272    24   288    23   288 0.98 Allophanate hydrolase subunit 2
Cytochrom_B_N        PF00033.14   188 seq526_BIOID51045    -            176   2.4e-22   79.1  12.4   1   1   3.9e-26   2.7e-22   78.9   8.6     2   187     2   173     1   174 0.96 Cytochrome b(N-terminal)/b6/petB
Ni_hydr_CYTB         PF01292.15   182 seq526_BIOID51045    -            176   1.6e-18   66.6  11.6   1   1   2.7e-22   1.9e-18   66.4   8.1     1   181     3   173     3   174 0.85 Prokaryotic cytochrome b561
Phage_portal_2       PF05136.8    355 seq527_BIOID51045    -            526  1.4e-101  339.4   1.0   1   1  1.2e-105  1.7e-101  339.1   0.7     3   355    57   397    55   397 0.97 Phage portal protein, lambda family
Hexapep              PF00132.19    36 seq528_BIOID51045    -            196   1.7e-16   58.7  14.7   1   3   9.6e-10   1.3e-05   24.3   0.0     3    36    12    45    10    45 0.90 Bacterial transferase hexapeptide (six repeats)
Hexapep              PF00132.19    36 seq528_BIOID51045    -            196   1.7e-16   58.7  14.7   2   3   5.5e-08   0.00075   18.7   1.4     1    34    71   103    71   103 0.97 Bacterial transferase hexapeptide (six repeats)
Hexapep              PF00132.19    36 seq528_BIOID51045    -            196   1.7e-16   58.7  14.7   3   3   1.5e-12     2e-08   33.2   1.9     1    35    88   122    88   123 0.95 Bacterial transferase hexapeptide (six repeats)
Tagatose_6_P_K       PF08013.6    424 seq529_BIOID51045    -            138   5.4e-60  202.8   0.0   1   1   4.6e-64   6.3e-60  202.6   0.0     1   126     1   126     1   133 0.98 Tagatose 6 phosphate kinase
Packaging_FI         PF14000.1    125 seq530_BIOID51045    -            131   5.4e-42  142.8   3.4   1   1   4.4e-46     6e-42  142.6   2.4     1   125     2   128     2   128 0.97 DNA packaging protein FI
Usher                PF00577.15   552 seq536_BIOID51045    -            883  2.6e-198  660.1  32.2   1   1    7e-202  3.2e-198  659.8  22.3     1   552   213   795   213   795 0.98 Type VII secretion system (T7SS), usher protein
PapC_N               PF13954.1    146 seq536_BIOID51045    -            883   2.5e-41  140.5   0.0   1   1   1.2e-44   5.4e-41  139.4   0.0     1   145    42   195    42   196 0.96 PapC N-terminal domain
PapC_C               PF13953.1     68 seq536_BIOID51045    -            883     8e-23   79.7   0.1   1   1   4.8e-26   2.2e-22   78.3   0.1     1    65   805   868   805   871 0.96 PapC C-terminal domain
ACT_5                PF13710.1     63 seq537_BIOID51045    -             87   2.1e-26   91.4   0.1   1   1   1.9e-30   2.6e-26   91.0   0.1     2    63    13    73    12    73 0.98 ACT domain
RNA_pol_Rpb1_1       PF04997.7    338 seq538_BIOID51045    -           1407  1.8e-100  336.3   0.1   1   1  1.8e-103  4.8e-100  335.0   0.1     2   338    15   342    14   342 0.95 RNA polymerase Rpb1, domain 1
RNA_pol_Rpb1_5       PF04998.12   277 seq538_BIOID51045    -           1407   1.1e-80  270.7   0.0   1   1     8e-84   2.2e-80  269.7   0.0     1   276   766  1321   766  1322 1.00 RNA polymerase Rpb1, domain 5
RNA_pol_Rpb1_2       PF00623.15   166 seq538_BIOID51045    -           1407   6.1e-51  172.5   0.0   1   1   5.3e-53   1.5e-49  168.0   0.0     1   166   344   486   344   486 0.95 RNA polymerase Rpb1, domain 2
RNA_pol_Rpb1_3       PF04983.13   157 seq538_BIOID51045    -           1407   1.4e-27   96.2   0.0   1   1   1.2e-30   3.3e-27   95.0   0.0     1   157   489   644   489   644 0.93 RNA polymerase Rpb1, domain 3
RNA_pol_Rpb1_4       PF05000.12   108 seq538_BIOID51045    -           1407   2.5e-18   65.7   0.3   1   1   9.1e-22   2.5e-18   65.7   0.2     2   107   674   763   673   764 0.82 RNA polymerase Rpb1, domain 4
DUF945               PF06097.6    459 seq539_BIOID51045    -            432   6.2e-90  302.0   7.5   1   1   5.7e-94   7.7e-90  301.7   5.2     3   413     4   421     2   427 0.97 Bacterial protein of unknown function (DUF945)
ACR_tran             PF00873.14  1021 seq541_BIOID51045    -           1047  8.7e-238  791.3   1.7   1   1  8.1e-242  1.1e-237  791.0   1.2     2  1019     6  1037     2  1039 0.98 AcrB/AcrD/AcrF family
TnpB_IS66            PF05717.8    108 seq544_BIOID51045    -            115   1.3e-44  149.9   0.0   1   1     1e-48   1.4e-44  149.8   0.0     2   107     7   110     6   111 0.96 IS66 Orf2 like protein
Tagatose_6_P_K       PF08013.6    424 seq545_BIOID51045    -            297  1.4e-136  455.1   0.0   1   1  1.2e-140  1.6e-136  454.9   0.0   130   423     1   295     1   296 0.99 Tagatose 6 phosphate kinase
Phage_cap_E          PF03864.10   329 seq546_BIOID51045    -            346   1.7e-58  198.0   0.0   1   1   1.4e-62   1.8e-58  197.8   0.0     3   328     7   344     5   345 0.92 Phage major capsid protein E
Phage_attach         PF05354.6    117 seq547_BIOID51045    -            117     2e-62  207.7   0.1   1   1   3.3e-66   2.2e-62  207.6   0.1     1   117     1   117     1   117 1.00 Phage Head-Tail Attachment
Gifsy-2              PF13856.1     95 seq547_BIOID51045    -            117     1e-29  102.4   0.0   1   1   1.7e-33   1.1e-29  102.2   0.0     1    95     4   105     4   105 0.99 ATP-binding sugar transporter from pro-phage
Aminotran_4          PF01063.14   231 seq548_BIOID51045    -            331   2.4e-46  157.9   0.0   1   1   2.2e-50     3e-46  157.6   0.0     3   231    76   311    74   311 0.96 Aminotransferase class IV
DeoC                 PF01791.4    236 seq549_BIOID51045    -            264   1.2e-11   44.2   0.0   1   1   1.2e-15   1.6e-11   43.8   0.0     1   202    51   228    51   244 0.90 DeoC/LacD family aldolase
Glyco_transf_9       PF01075.12   247 seq550_BIOID51045    -            406   3.5e-07   29.5   0.0   1   1   4.2e-11   5.7e-07   28.8   0.0   104   208   215   317   198   333 0.88 Glycosyltransferase family 9 (heptosyltransferase)
DUF162               PF02589.10   189 seq552_BIOID51045    -            475   6.9e-51  172.3   0.1   1   1   6.2e-54   9.4e-51  171.9   0.1     3   189    72   294    70   294 0.99 Uncharacterised ACR, YkgG family COG1556
Fer4_8               PF13183.1     57 seq552_BIOID51045    -            475   1.2e-11   44.2   2.1   1   1   1.9e-14   2.9e-11   43.1   1.5     2    57   309   376   308   376 0.79 4Fe-4S dicluster domain
DUF3390              PF11870.3     93 seq552_BIOID51045    -            475   4.5e-10   39.2   0.6   1   1   7.1e-13   1.1e-09   37.9   0.4    13    92   387   470   379   471 0.83 Domain of unknown function (DUF3390)
Fer4_9               PF13187.1     55 seq552_BIOID51045    -            475   1.1e-08   35.0   0.5   1   1   2.2e-11   3.3e-08   33.5   0.4     1    53   311   375   311   376 0.94 4Fe-4S dicluster domain
Fer4_17              PF13534.1     61 seq552_BIOID51045    -            475   1.2e-07   31.8   1.9   1   1   2.5e-10   3.8e-07   30.2   1.3     1    60   311   376   311   377 0.71 4Fe-4S dicluster domain
Fer4_10              PF13237.1     52 seq552_BIOID51045    -            475     9e-08   31.6   4.1   1   1   2.1e-10   3.2e-07   29.9   3.0     7    52   310   373   305   373 0.69 4Fe-4S dicluster domain
Fer4_7               PF12838.2     52 seq552_BIOID51045    -            475   1.8e-07   31.3   4.3   1   1   3.2e-10   4.8e-07   29.9   2.9     1    51   311   375   311   376 0.77 4Fe-4S dicluster domain
FadR_C               PF07840.7    164 seq553_BIOID51045    -            239   6.9e-73  243.5   0.0   1   1   1.9e-76   8.5e-73  243.2   0.0     1   163    72   234    72   235 0.99 FadR C-terminal domain
GntR                 PF00392.16    64 seq553_BIOID51045    -            239   2.3e-20   71.6   0.0   1   1     1e-23   4.7e-20   70.6   0.0     4    64    11    71     8    71 0.96 Bacterial regulatory proteins, gntR family
Phage_portal         PF04860.7    347 seq557_BIOID51045    -            408    1e-101  340.0   0.0   1   1  8.9e-106  1.2e-101  339.7   0.0     4   347    31   373    28   373 0.96 Phage portal protein
Peripla_BP_3         PF13377.1    160 seq560_BIOID51045    -            343   4.3e-27   94.9   0.0   1   1   3.6e-30   1.7e-26   93.0   0.0     2   160   180   343   179   343 0.87 Periplasmic binding protein-like domain
LacI                 PF00356.16    46 seq560_BIOID51045    -            343   1.2e-18   66.3   0.0   1   1   5.8e-22   2.6e-18   65.2   0.0     1    46    14    59    14    59 0.99 Bacterial regulatory proteins, lacI family
Peripla_BP_1         PF00532.16   279 seq560_BIOID51045    -            343   9.6e-17   60.9   0.1   1   1   3.4e-20   1.6e-16   60.2   0.0     2   277    71   336    70   338 0.78 Periplasmic binding proteins and sugar binding domain of LacI family
Mannitol_dh_C        PF08125.8    245 seq561_BIOID51045    -            470   2.5e-71  239.6   0.0   1   1   9.9e-75   4.5e-71  238.7   0.0     1   244   236   461   236   462 0.98 Mannitol dehydrogenase C-terminal domain
Mannitol_dh          PF01232.18   151 seq561_BIOID51045    -            470   3.2e-27   95.2   0.0   1   1   1.4e-30   6.4e-27   94.2   0.0     1   151    89   211    89   211 0.97 Mannitol dehydrogenase Rossmann domain
DUF3521              PF12035.3     35 seq561_BIOID51045    -            470   7.5e-08   31.9   4.7   1   1   3.7e-11   1.7e-07   30.8   3.2     4    33    26    58    25    59 0.81 Protein of unknown function (DUF3521)
DDE_Tnp_IS66         PF03050.9    271 seq562_BIOID51045    -            368   8.1e-48  162.8   4.3   1   1   1.1e-50   4.8e-47  160.3   0.0     1   130   186   326   186   336 0.98 Transposase IS66 family
HTH_Tnp_IS66         PF13005.2     59 seq562_BIOID51045    -            368   1.1e-16   60.2   7.9   1   1   2.5e-20   1.1e-16   60.2   5.5     2    59   125   180   124   180 0.98 putative Helix-turn-helix domain of transposase IS66
LZ_Tnp_IS66          PF13007.2     78 seq562_BIOID51045    -            368     1e-12   48.3   7.7   1   1     5e-16   2.3e-12   47.2   5.3     2    77    46   121    45   122 0.83 Transposase C of IS166 homeodomain
Minor_tail_Z         PF06763.6    189 seq566_BIOID51045    -            192   2.4e-91  304.4  15.1   1   1     2e-95   2.7e-91  304.2  10.5     1   189     3   192     3   192 1.00 Prophage minor tail protein Z (GPZ)
PTS_EIIC             PF02378.13   321 seq569_BIOID51045    -            477   1.4e-80  270.4  33.4   1   1   2.1e-84   1.4e-80  270.4  23.2     1   321    13   320    13   320 0.94 Phosphotransferase system, EIIC
PTS_EIIB             PF00367.15    35 seq569_BIOID51045    -            477   7.7e-14   50.5   0.1   1   1     2e-17   1.3e-13   49.7   0.0     3    35   404   436   402   436 0.95 phosphotransferase system, EIIB
Aldo_ket_red         PF00248.16   283 seq571_BIOID51045    -            286   4.6e-54  183.0   0.0   1   1   3.9e-58   5.3e-54  182.8   0.0     1   281    15   283    15   285 0.96 Aldo/keto reductase family
LamB_YcsF            PF03746.11   242 seq573_BIOID51045    -            244  9.1e-103  342.4   0.5   1   1  7.6e-107    1e-102  342.2   0.4     1   241     2   237     2   238 0.99 LamB/YcsF family
Ogr_Delta            PF04606.7     47 seq574_BIOID51045    -             72   3.9e-20   71.1   5.0   1   1   3.4e-24   4.6e-20   70.8   3.4     2    47     4    49     3    49 0.97 Ogr/Delta-like zinc finger
ICL                  PF00463.16   526 seq575_BIOID51045    -            439  3.2e-200  665.6   1.7   1   2  4.6e-118  3.2e-114  381.9   0.0     1   255    12   262    12   264 0.99 Isocitrate lyase family
ICL                  PF00463.16   526 seq575_BIOID51045    -            439  3.2e-200  665.6   1.7   2   2   1.5e-88     1e-84  284.5   1.0   353   526   262   439   260   439 0.98 Isocitrate lyase family
PEP_mutase           PF13714.1    238 seq575_BIOID51045    -            439   4.8e-19   68.4   0.0   1   1   2.3e-22   1.6e-18   66.7   0.0    26   198    86   320    74   352 0.86 Phosphoenolpyruvate phosphomutase
Pribosyltran         PF00156.22   125 seq576_BIOID51045    -            152   2.2e-11   43.4   0.0   1   1   2.3e-15   3.2e-11   42.9   0.0     2   112     4   105     3   112 0.87 Phosphoribosyl transferase domain
Glyoxalase           PF00903.20   128 seq579_BIOID51045    -            135   3.7e-25   88.2   0.0   1   1   9.3e-29   4.2e-25   88.0   0.0     2   128     3   123     2   123 0.92 Glyoxalase/Bleomycin resistance protein/Dioxygenase superfamily
Glyoxalase_2         PF12681.2    108 seq579_BIOID51045    -            135   3.6e-18   66.0   0.0   1   1   9.1e-22   4.2e-18   65.8   0.0     1   108     8   124     8   124 0.77 Glyoxalase-like domain
Glyoxalase_4         PF13669.1    110 seq579_BIOID51045    -            135   5.7e-09   35.8   0.0   1   1   6.2e-12   2.8e-08   33.6   0.0     2   106     5   108     4   112 0.88 Glyoxalase/Bleomycin resistance protein/Dioxygenase superfamily
Toprim_3             PF13362.1     96 seq582_BIOID51045    -            434   6.8e-27   93.4   0.2   1   1   1.5e-30   2.1e-26   91.8   0.0     1    96   299   420   299   420 0.93 Toprim domain
Nucleolin_N          PF12462.3    166 seq584_BIOID51045    -            715   2.3e-62  209.3   1.9   1   1   1.2e-65   2.3e-62  209.3   1.3     1   166    32   196    32   196 1.00 DNA helicase IV / RNA helicase N terminal
UvrD-helicase        PF00580.16   315 seq584_BIOID51045    -            715   3.6e-44  151.2   0.0   1   1     4e-47   7.8e-44  150.1   0.0     1   314   228   521   228   522 0.84 UvrD/REP helicase N-terminal domain
UvrD_C               PF13361.1    319 seq584_BIOID51045    -            715   8.3e-15   54.9   0.0   1   1   2.8e-16   5.5e-13   48.9   0.0   208   318   577   694   572   695 0.80 UvrD-like helicase C-terminal domain
AAA_19               PF13245.1     76 seq584_BIOID51045    -            715   4.8e-14   51.7   0.8   1   1   6.9e-17   1.3e-13   50.3   0.6     6    75   235   309   231   310 0.84 Part of AAA domain
UvrD_C_2             PF13538.1    104 seq584_BIOID51045    -            715     1e-09   38.3   0.1   1   1   2.5e-12   4.9e-09   36.1   0.1    50   102   614   689   560   691 0.79 Family description
Na_H_antiport_1      PF06965.7    378 seq585_BIOID51045    -            388  1.1e-165  550.8  29.2   1   1  9.6e-170  1.3e-165  550.6  20.2     2   378     5   380     4   380 0.99 Na+/H+ antiporter 1
Kinase-PPPase        PF03618.9    255 seq586_BIOID51045    -            277   3.4e-82  275.6   0.0   1   1   2.8e-86   3.9e-82  275.4   0.0     1   255     9   267     9   267 0.97 Kinase/pyrophosphorylase
MtfA                 PF06167.7    253 seq589_BIOID51045    -            278     6e-75  251.7   0.1   1   1   5.3e-79   7.2e-75  251.5   0.1    11   253    18   256     9   256 0.95 Phosphoenolpyruvate:glucose-phosphotransferase regulator
PTSIIB_sorb          PF03830.10   151 seq591_BIOID51045    -            169   5.9e-55  185.1   0.3   1   1   4.9e-59   6.7e-55  184.9   0.2     1   149    15   162    15   164 0.99 PTS system sorbose subfamily IIB component
ABM                  PF03992.11    78 seq593_BIOID51045    -             96   5.4e-16   58.2   0.1   1   1   4.4e-20     6e-16   58.1   0.1     1    77     1    76     1    77 0.95 Antibiotic biosynthesis monooxygenase
Phage_tail_U         PF06141.6    133 seq594_BIOID51045    -            131   5.2e-63  210.8   0.4   1   1   4.2e-67   5.8e-63  210.7   0.3     1   133     1   131     1   131 0.99 Phage minor tail protein U
Anti-adapt_IraP      PF10796.4     87 seq596_BIOID51045    -             86   1.7e-37  127.5   2.4   1   1   1.3e-41   1.8e-37  127.4   1.7     1    87     1    86     1    86 0.99 Sigma-S stabilisation anti-adaptor protein
HDPD                 PF02924.9    118 seq597_BIOID51045    -            113   1.4e-15   57.0   2.8   1   1   1.2e-19   1.6e-15   56.7   1.9    22   112    17   102     3   106 0.85 Bacteriophage lambda head decoration protein D
DUF1100              PF06500.6    411 seq598_BIOID51045    -            414  5.9e-222  736.4   0.0   1   1  1.5e-225  6.6e-222  736.2   0.0     1   411     1   414     1   414 0.99 Alpha/beta hydrolase of unknown function (DUF1100)
Abhydrolase_5        PF12695.2    142 seq598_BIOID51045    -            414   2.3e-08   33.7   0.0   1   1   9.2e-12   4.2e-08   32.9   0.0     1   121   196   375   196   392 0.75 Alpha/beta hydrolase family
Abhydrolase_6        PF12697.2    228 seq598_BIOID51045    -            414   2.2e-06   27.6   0.4   1   1   9.9e-10   4.5e-06   26.6   0.1    12   107   208   326   197   390 0.70 Alpha/beta hydrolase family
RNase_T              PF00929.19   164 seq599_BIOID51045    -            215   9.4e-37  126.7   0.1   1   1   7.9e-41   1.1e-36  126.5   0.0     1   164    20   194    20   194 0.96 Exonuclease
ILVD_EDD             PF00920.16   521 seq600_BIOID51045    -            616  5.1e-195  648.6   1.9   1   1  4.3e-199  5.9e-195  648.5   1.3     1   521    34   607    34   607 0.95 Dehydratase family
CLP_protease         PF00574.18   182 seq601_BIOID51045    -            675   1.2e-44  152.0   0.2   1   1   4.8e-48   2.2e-44  151.2   0.1    29   179    46   191    17   194 0.93 Clp protease
Mu-like_gpT          PF10124.4    291 seq601_BIOID51045    -            675   1.1e-08   34.3   0.1   1   1   1.6e-09   7.4e-06   25.0   0.0   220   289   534   607   526   609 0.81 Mu-like prophage major head subunit gpT
SDH_sah              PF01972.11   286 seq601_BIOID51045    -            675   9.2e-07   27.7   0.6   1   1   3.1e-09   1.4e-05   23.9   0.1    92   152    61   121    34   130 0.91 Serine dehydrogenase proteinase
DUF945               PF06097.6    459 seq603_BIOID51045    -             44   6.5e-08   31.6   0.1   1   1     5e-12   6.9e-08   31.5   0.1   425   459     1    35     1    35 0.98 Bacterial protein of unknown function (DUF945)
H2TH                 PF06831.9     93 seq604_BIOID51045    -            263   3.5e-18   65.0   0.0   1   1   1.4e-21   6.4e-18   64.1   0.0     1    77   126   205   126   215 0.85 Formamidopyrimidine-DNA glycosylase H2TH domain
Fapy_DNA_glyco       PF01149.19   116 seq604_BIOID51045    -            263   7.7e-15   55.1   0.0   1   1     3e-18   1.4e-14   54.3   0.0     1   106     2   104     2   110 0.88 Formamidopyrimidine-DNA glycosylase N-terminal domain
zf-FPG_IleRS         PF06827.9     30 seq604_BIOID51045    -            263   6.9e-07   28.6   2.7   1   1   2.8e-10   1.3e-06   27.8   1.9     1    29   235   263   235   263 0.97 Zinc finger found in FPG and IleRS
Pep_deformylase      PF01327.16   157 seq605_BIOID51045    -            169   6.4e-53  178.2   0.1   1   1   5.6e-57   7.6e-53  177.9   0.1     2   156     4   152     3   153 0.94 Polypeptide deformylase
Autotransporter      PF03797.14   265 seq606_BIOID51045    -            984   2.9e-51  174.2  20.2   1   1   6.3e-55   2.9e-51  174.2  14.0     3   264   719   969   717   970 0.98 Autotransporter beta-domain
Pertactin            PF03212.9    121 seq606_BIOID51045    -            984   1.9e-41  140.4   0.9   1   1   4.2e-45   1.9e-41  140.4   0.6     1   120   506   626   506   627 0.98 Pertactin
ESPR                 PF13018.1     24 seq606_BIOID51045    -            984   1.1e-09   37.4   1.5   1   1   2.3e-13   1.1e-09   37.4   1.0     1    24     1    24     1    24 0.99 Extended Signal Peptide of Type V secretion system
Methyltransf_23      PF13489.1    162 seq608_BIOID51045    -            252   1.9e-19   69.7   0.0   1   1     2e-22   2.8e-19   69.2   0.0     2   159    13   176     9   178 0.82 Methyltransferase domain
Methyltransf_31      PF13847.1    152 seq608_BIOID51045    -            252   1.3e-16   60.4   0.0   1   1   1.2e-19   1.6e-16   60.1   0.0     5   117    33   145    29   200 0.83 Methyltransferase domain
Methyltransf_18      PF12847.2    112 seq608_BIOID51045    -            252   2.8e-16   59.9   0.0   1   1   1.3e-18   1.7e-15   57.4   0.0     5   111    35   130    31   131 0.90 Methyltransferase domain
Methyltransf_11      PF08241.7     95 seq608_BIOID51045    -            252   9.7e-16   57.9   0.0   1   1     4e-18   5.5e-15   55.5   0.0     2    94    37   127    36   128 0.97 Methyltransferase domain
Methyltransf_25      PF13649.1    101 seq608_BIOID51045    -            252   2.5e-11   43.6   0.0   1   1   5.4e-14   7.4e-11   42.1   0.0     1   101    35   124    35   124 0.89 Methyltransferase domain
Methyltransf_12      PF08242.7     99 seq608_BIOID51045    -            252   3.4e-11   43.3   0.0   1   1     4e-14   5.5e-11   42.6   0.0     2    99    37   126    36   126 0.92 Methyltransferase domain
Methyltransf_26      PF13659.1    117 seq608_BIOID51045    -            252   1.2e-06   28.3   0.0   1   1   1.7e-09   2.3e-06   27.4   0.0     4   116    35   131    33   132 0.90 Methyltransferase domain
MTS                  PF05175.9    170 seq608_BIOID51045    -            252   8.3e-06   25.1   0.0   1   1   8.9e-09   1.2e-05   24.6   0.0    19   106    20   101    11   137 0.82 Methyltransferase small domain
Methyltransf_2       PF00891.13   241 seq608_BIOID51045    -            252     3e-05   23.2   0.0   1   1   3.3e-08   4.5e-05   22.6   0.0    91   163    22    98     9   110 0.87 O-methyltransferase
FtsJ                 PF01728.14   181 seq608_BIOID51045    -            252   0.00016   21.5   0.0   1   1   1.5e-07   0.00021   21.2   0.0    22    83    30    96    19   154 0.85 FtsJ-like methyltransferase
DUF2773              PF10971.3     81 seq611_BIOID51045    -            768   1.8e-43  146.2   2.6   1   1   3.9e-47   5.4e-43  144.7   1.4     1    81   688   768   688   768 0.99 Protein of unknown function (DUF2773)
Big_2                PF02368.13    79 seq612_BIOID51045    -            246   3.1e-13   49.3  10.3   1   1   2.3e-17   3.1e-13   49.3   7.1     2    76   161   238   160   241 0.94 Bacterial Ig-like domain (group 2)
Alk_phosphatase      PF00245.15   421 seq613_BIOID51045    -            485  2.3e-145  484.3   3.4   1   2  3.6e-138  1.6e-134  448.6   0.8     1   350    78   442    78   444 0.99 Alkaline phosphatase
Alk_phosphatase      PF00245.15   421 seq613_BIOID51045    -            485  2.3e-145  484.3   3.4   2   2     4e-13   1.8e-09   36.6   0.0   381   421   444   484   441   484 0.95 Alkaline phosphatase
Metalloenzyme        PF01676.13   262 seq613_BIOID51045    -            485   2.1e-07   30.3   3.6   1   1   5.7e-10   2.6e-06   26.8   0.6   136   228   336   461   328   481 0.84 Metalloenzyme superfamily
Phosphodiest         PF01663.17   364 seq613_BIOID51045    -            485   2.9e-05   23.4   0.0   1   1   1.1e-08   4.8e-05   22.7   0.0   144   254   307   421   239   462 0.66 Type I phosphodiesterase / nucleotide pyrophosphatase
EII-Sor              PF03609.9    237 seq614_BIOID51045    -            259   1.2e-79  266.8  26.2   1   1   9.9e-84   1.3e-79  266.6  18.2     1   236     1   236     1   237 1.00 PTS system sorbose-specific iic component
YfiO                 PF13525.1    203 seq615_BIOID51045    -            245   7.4e-84  280.1   6.2   1   1   1.2e-87   8.5e-84  279.9   4.3     1   202    28   236    28   238 0.97 Outer membrane lipoprotein
TPR_18               PF13512.1    142 seq615_BIOID51045    -            245   4.7e-64  214.5   7.6   1   1   1.7e-67   1.2e-63  213.2   1.3     2   142    24   167    23   167 0.98 Tetratricopeptide repeat
DDE_Tnp_IS66         PF03050.9    271 seq616_BIOID51045    -            105   6.6e-19   68.0   0.7   1   1   5.3e-23   7.2e-19   67.9   0.5   159   240     8    91     1    95 0.92 Transposase IS66 family
Phage_AlpA           PF05930.7     51 seq617_BIOID51045    -            105   3.2e-12   45.8   0.1   1   1   3.3e-16   4.4e-12   45.4   0.1     1    51    22    72    22    72 0.98 Prophage CP4-57 regulatory protein (AlpA)
Peptidase_U35        PF04586.12   163 seq618_BIOID51045    -            200   1.1e-47  161.9   0.0   1   1     1e-51   1.4e-47  161.6   0.0     4   160    12   172     9   175 0.94 Caudovirus prohead protease
AAA_10               PF12846.2    328 seq620_BIOID51045    -            893   1.3e-57  195.4   0.0   1   1   3.3e-61   2.3e-57  194.6   0.0     1   327   456   812   456   813 0.89 AAA-like domain
TraC_F_IV            PF11130.3    235 seq620_BIOID51045    -            893     5e-49  166.7   0.0   1   1   2.6e-52   1.8e-48  164.9   0.0     2   234    13   258    12   259 0.96 F pilus assembly Type-IV secretion system for plasmid transfer
DUF162               PF02589.10   189 seq621_BIOID51045    -            231   3.8e-36  124.2   0.1   1   1   4.2e-40   5.7e-36  123.6   0.0    19   189    65   228    47   228 0.91 Uncharacterised ACR, YkgG family COG1556
DDE_Tnp_IS66_C       PF13817.1     39 seq627_BIOID51045    -             48   1.4e-10   40.8   0.0   1   1   1.3e-14   1.7e-10   40.6   0.0     1    24    25    48    25    48 0.98 IS66 C-terminal element
MtlR                 PF05068.7    170 seq628_BIOID51045    -            195   4.1e-76  254.0   0.0   1   1   3.5e-80   4.8e-76  253.8   0.0     5   169    26   188     2   189 0.96 Mannitol repressor
DAHP_synth_1         PF00793.15   272 seq629_BIOID51045    -            348    1e-102  342.3   0.0   1   1  8.9e-107  1.2e-102  342.1   0.0     8   270    39   336    24   338 0.97 DAHP synthetase I family
MMR_HSR1             PF01926.18   114 seq632_BIOID51045    -            294   5.6e-14   52.0   0.0   1   1     5e-17   9.8e-14   51.2   0.0     2   100    41   139    40   157 0.77 50S ribosome-binding GTPase
AAA_16               PF13191.1    166 seq632_BIOID51045    -            294   3.9e-07   30.4   0.1   1   1   6.8e-10   1.3e-06   28.7   0.0     7   103    22   134    20   166 0.73 AAA ATPase domain
Gtr1_RagA            PF04670.7    231 seq632_BIOID51045    -            294   5.4e-06   25.6   0.0   1   1   4.2e-09   8.1e-06   25.0   0.0     4   101    43   141    41   166 0.85 Gtr1/RagA G protein conserved region
DUF258               PF03193.11   161 seq632_BIOID51045    -            294   2.1e-05   23.6   0.0   1   1   1.7e-08   3.4e-05   22.9   0.0    21   109    22   108     5   121 0.70 Protein of unknown function, DUF258
AIG1                 PF04548.11   212 seq632_BIOID51045    -            294   3.7e-05   22.8   0.0   1   1   3.8e-08   7.5e-05   21.8   0.0     5    70    43   107    40   141 0.85 AIG1 family
Formyl_trans_N       PF00551.14   181 seq633_BIOID51045    -            315   3.3e-55  186.3   0.0   1   1     7e-59   4.8e-55  185.8   0.0     2   180     6   183     5   184 0.98 Formyl transferase
Formyl_trans_C       PF02911.13   100 seq633_BIOID51045    -            315   1.1e-33  115.1   0.1   1   1   2.5e-37   1.7e-33  114.5   0.0     1    99   207   304   207   305 0.98 Formyl transferase, C-terminal domain
DEAD_assoc           PF08494.6    187 seq634_BIOID51045    -           1538   7.3e-59  198.5   0.0   1   1   6.4e-62   2.2e-58  196.9   0.0     2   186   679   867   678   868 0.96 DEAD/H associated
DEAD                 PF00270.24   173 seq634_BIOID51045    -           1538   1.6e-27   95.9   0.0   1   1   1.2e-30     4e-27   94.6   0.0     1   167    31   218    31   224 0.88 DEAD/DEAH box helicase
Helicase_C           PF00271.26    78 seq634_BIOID51045    -           1538     2e-13   49.8   0.1   1   1   1.9e-16   6.6e-13   48.2   0.0    12    75   354   417   348   419 0.96 Helicase conserved C-terminal domain
ResIII               PF04851.10   184 seq634_BIOID51045    -           1538   1.6e-07   31.1   0.0   1   1   1.1e-10   3.8e-07   30.0   0.0     8   182    29   217    23   219 0.73 Type III restriction enzyme, res subunit
Rhodanese            PF00581.15   113 seq636_BIOID51045    -            350   4.8e-17   62.2   0.1   1   1   9.6e-21   1.3e-16   60.8   0.0     2   112   138   233   137   234 0.94 Rhodanese-like domain
Phage_Nu1            PF07471.7    164 seq637_BIOID51045    -            180   3.5e-31  107.7   0.5   1   1     4e-35   5.5e-31  107.1   0.4     3   163     6   149     4   150 0.87 Phage DNA packaging protein Nu1
HTH_1                PF00126.22    60 seq638_BIOID51045    -            301     5e-16   58.0   0.0   1   1   1.5e-19     1e-15   57.0   0.0     2    60     9    67     8    67 0.97 Bacterial regulatory helix-turn-helix protein, lysR family
LysR_substrate       PF03466.15   209 seq638_BIOID51045    -            301   4.8e-11   42.0   0.0   1   1   9.5e-15   6.5e-11   41.6   0.0     9   200    98   287    92   290 0.94 LysR substrate binding domain
Phage_capsid         PF05065.8    276 seq641_BIOID51045    -            409   2.1e-55  187.7   0.1   1   1   1.9e-59   2.6e-55  187.4   0.0     1   275   125   402   125   403 0.89 Phage capsid family
AceK                 PF06315.6    562 seq642_BIOID51045    -            578    7e-240  796.9   0.0   1   1  5.8e-244  7.9e-240  796.7   0.0     1   562     9   568     9   568 0.99 Isocitrate dehydrogenase kinase/phosphatase (AceK)
Phage_lambd_GpG      PF06894.6    127 seq644_BIOID51045    -            140     1e-57  193.0   1.1   1   1   8.7e-62   1.2e-57  192.8   0.7     1   126     1   125     1   126 0.99 Bacteriophage lambda minor tail protein (GpG)
DUF3442              PF11924.3    280 seq645_BIOID51045    -            662  8.7e-102  340.3   2.8   1   1  1.1e-105  1.5e-101  339.5   2.0     3   280   150   428   148   428 0.99 Protein of unknown function (DUF3442)
EIID-AGA             PF03613.9    264 seq647_BIOID51045    -            292   2.9e-96  321.3   9.1   1   1  2.4e-100   3.3e-96  321.1   6.3     2   263    35   291    34   292 0.99 PTS system mannose/fructose/sorbose family IID component
Peptidase_S26        PF10502.4    138 seq651_BIOID51045    -            170   2.3e-12   46.4   0.0   1   1   2.4e-16   3.2e-12   46.0   0.0     9   136    47   169    43   170 0.84 Signal peptidase, peptidase S26
Crl                  PF07417.7    127 seq652_BIOID51045    -            133     1e-54  183.5   0.1   1   1   8.7e-59   1.2e-54  183.3   0.1     2   122     3   123     2   131 0.96 Transcriptional regulator Crl
Ribosomal_S30AE      PF02482.14    94 seq653_BIOID51045    -            113   3.8e-29  100.7   0.1   1   1   3.5e-33   4.8e-29  100.4   0.1     2    92     3    93     2    95 0.97 Sigma 54 modulation protein / S30EA ribosomal protein
Fimbrial             PF00419.15   145 seq654_BIOID51045    -            176   3.5e-19   69.3   0.2   1   1     3e-23   4.1e-19   69.1   0.1     3   145    29   176    27   176 0.91 Fimbrial protein
Phage_tail_T         PF06223.7    103 seq656_BIOID51045    -            144   1.1e-57  192.6   0.9   1   1   5.4e-56   7.3e-52  173.9   0.1     1   103    11   113    11   113 0.99 Minor tail protein T
Methyltransf_11      PF08241.7     95 seq657_BIOID51045    -            240   2.3e-12   47.1   0.0   1   1   2.6e-16   3.6e-12   46.4   0.0    45    95    67   125    50   125 0.83 Methyltransferase domain
DNA_pol_A            PF00476.15   383 seq660_BIOID51045    -            928  2.7e-160  533.0   0.0   1   1  1.1e-163  3.7e-160  532.6   0.0     2   383   548   927   547   927 0.99 DNA polymerase family A
5_3_exonuc_N         PF02739.11   169 seq660_BIOID51045    -            928   3.4e-59  198.8   0.0   1   1   2.3e-62   7.8e-59  197.7   0.0     2   169     8   169     7   169 0.99 5'-3' exonuclease, N-terminal resolvase-like domain
DNA_pol_A_exo1       PF01612.15   174 seq660_BIOID51045    -            928   6.4e-45  152.5   0.1   1   1   3.6e-48   1.2e-44  151.6   0.1     1   174   330   517   330   517 0.97 3'-5' exonuclease
5_3_exonuc           PF01367.15   101 seq660_BIOID51045    -            928     3e-31  107.5   0.0   1   1   2.2e-34   7.5e-31  106.2   0.0     1    99   171   275   171   277 0.97 5'-3' exonuclease, C-terminal SAM fold
Adenine_deam_C       PF13382.1    171 seq662_BIOID51045    -            588   1.9e-57  193.0   0.0   1   1   1.1e-60   2.9e-57  192.4   0.0    24   171   434   581   416   581 0.95 Adenine deaminase C-terminal domain
Amidohydro_1         PF01979.15   333 seq662_BIOID51045    -            588   3.3e-38  132.0   0.0   1   1   4.8e-41   1.3e-37  130.0   0.0     2   333    82   347    81   347 0.95 Amidohydrolase family
Amidohydro_5         PF13594.1     68 seq662_BIOID51045    -            588   2.1e-12   46.5   0.2   1   1   2.9e-15   7.9e-12   44.7   0.1     1    68    52   115    52   115 0.85 Amidohydrolase
Amidohydro_4         PF13147.1    304 seq662_BIOID51045    -            588   3.1e-11   43.7   0.2   1   1   8.7e-12   2.4e-08   34.2   0.1     1   304    76   344    76   344 0.77 Amidohydrolase
DAO                  PF01266.19   358 seq663_BIOID51045    -            432   5.6e-74  249.0   0.5   1   1   4.8e-77   6.5e-74  248.8   0.3     2   358     3   397     2   397 0.95 FAD dependent oxidoreductase
Pyr_redox_2          PF07992.9    200 seq663_BIOID51045    -            432   7.5e-09   35.6   0.3   1   1   3.9e-08   5.3e-05   23.0   0.2     1    36     2    37     2    65 0.92 Pyridine nucleotide-disulphide oxidoreductase
Pyr_redox            PF00070.22    80 seq663_BIOID51045    -            432   3.2e-08   33.7   0.2   1   1     7e-09   9.6e-06   25.7   0.2     1    33     2    34     2    47 0.91 Pyridine nucleotide-disulphide oxidoreductase
NAD_binding_8        PF13450.1     68 seq663_BIOID51045    -            432   8.6e-07   28.7   0.1   1   1   5.6e-09   7.6e-06   25.7   0.0     1    34     5    38     5    69 0.85 NAD(P)-binding Rossmann-like domain
ApbA                 PF02558.11   151 seq663_BIOID51045    -            432   2.3e-05   23.7   0.2   1   1   3.8e-08   5.3e-05   22.6   0.1     1    33     3    34     3    48 0.87 Ketopantoate reductase PanE/ApbA
AlaDh_PNT_C          PF01262.16   168 seq663_BIOID51045    -            432   0.00013   21.5   0.1   1   1   1.7e-07   0.00023   20.6   0.1    22    59     2    39     1    52 0.85 Alanine dehydrogenase/PNT, C-terminal domain
FxsA                 PF04186.8    120 seq664_BIOID51045    -            158   1.1e-36  124.9   8.3   1   1   9.6e-41   1.3e-36  124.7   5.7     1   113     6   118     6   127 0.93 FxsA cytoplasmic membrane protein
Nol1_Nop2_Fmu        PF01189.12   283 seq665_BIOID51045    -            429  2.7e-104  348.3   0.0   1   1  1.8e-107  3.4e-104  348.0   0.0     1   282   164   426   164   427 0.99 NOL1/NOP2/sun family
NusB                 PF01029.13   134 seq665_BIOID51045    -            429   6.1e-26   90.8   0.0   1   1   5.1e-29   9.9e-26   90.1   0.0     1   134     5   127     5   127 0.97 NusB family
Methyltransf_26      PF13659.1    117 seq665_BIOID51045    -            429   3.7e-11   42.9   0.0   1   1   3.7e-14   7.3e-11   42.0   0.0     2   116   248   375   247   376 0.90 Methyltransferase domain
Methyltransf_18      PF12847.2    112 seq665_BIOID51045    -            429   2.3e-10   40.9   0.0   1   1   2.2e-13   4.2e-10   40.0   0.0     2   112   247   375   246   375 0.84 Methyltransferase domain
Methyltransf_31      PF13847.1    152 seq665_BIOID51045    -            429   1.9e-09   37.1   0.0   1   1   1.8e-12   3.5e-09   36.3   0.0     2   113   245   380   244   416 0.82 Methyltransferase domain
MTS                  PF05175.9    170 seq665_BIOID51045    -            429   1.1e-06   28.0   0.0   1   1   1.1e-09   2.1e-06   27.1   0.0    24   151   239   385   229   397 0.86 Methyltransferase small domain
FtsJ                 PF01728.14   181 seq665_BIOID51045    -            429   8.9e-05   22.4   0.0   1   1   9.1e-08   0.00018   21.4   0.0    19    99   242   323   233   400 0.60 FtsJ-like methyltransferase
DUF2810              PF10928.3     54 seq667_BIOID51045    -            120   3.1e-32  109.9   2.6   1   1   2.4e-36   3.3e-32  109.8   1.1     1    53    66   118    66   119 0.96 Protein of unknown function (DUF2810)
WYL                  PF13280.1    172 seq671_BIOID51045    -            226   2.6e-09   37.0   0.0   1   1   6.4e-13   4.4e-09   36.3   0.0    31    78   151   196   126   213 0.80 WYL domain
HTH_11               PF08279.7     55 seq671_BIOID51045    -            226   7.2e-05   22.2   0.1   1   1   1.9e-08   0.00013   21.4   0.1     1    35    14    47    14    50 0.91 HTH domain
YbjM                 PF11045.3    125 seq672_BIOID51045    -            125   5.5e-63  210.1   9.7   1   1   4.5e-67   6.1e-63  210.0   6.7     1   124     1   124     1   125 0.99 Putative inner membrane protein of Enterobacteriaceae
hemP                 PF10636.4     38 seq673_BIOID51045    -             63   2.7e-16   58.7   1.9   1   1     9e-20   1.2e-15   56.6   0.9     1    38    26    63    26    63 0.98 Hemin uptake protein hemP
PsiF_repeat          PF07769.9     35 seq674_BIOID51045    -            106     5e-37  125.0  21.0   1   2   7.1e-24   9.7e-20   69.7   4.0     2    35    26    59    25    59 0.97 psiF repeat
PsiF_repeat          PF07769.9     35 seq674_BIOID51045    -            106     5e-37  125.0  21.0   2   2   2.4e-21   3.3e-17   61.5   5.0     2    35    70   103    69   103 0.97 psiF repeat
PALP                 PF00291.20   307 seq676_BIOID51045    -            514   9.6e-70  235.0   2.1   1   1   1.9e-73   1.3e-69  234.6   1.5     5   307    29   316    25   316 0.91 Pyridoxal-phosphate dependent enzyme
Thr_dehydrat_C       PF00585.13    91 seq676_BIOID51045    -            514   3.8e-64  212.2   0.0   1   2   3.6e-35   2.4e-31  107.0   0.0     1    91   329   419   329   419 0.98 C-terminal regulatory domain of Threonine dehydratase
Thr_dehydrat_C       PF00585.13    91 seq676_BIOID51045    -            514   3.8e-64  212.2   0.0   2   2   6.7e-34   4.6e-30  102.9   0.0     2    91   425   512   424   512 0.96 C-terminal regulatory domain of Threonine dehydratase
Fimbrial             PF00419.15   145 seq677_BIOID51045    -            167   4.6e-09   36.5   5.5   1   1   4.2e-13   5.7e-09   36.2   3.8     1   143    28   165    26   167 0.73 Fimbrial protein
EIIA-man             PF03610.11   116 seq678_BIOID51045    -            144   3.5e-33  114.0   0.0   1   1   2.9e-37     4e-33  113.8   0.0     1   114     3   115     3   117 0.97 PTS system fructose IIA component
AA_permease          PF00324.16   479 seq679_BIOID51045    -            470    1e-115  386.7  42.2   1   1  1.7e-119  1.1e-115  386.5  29.3     1   464    39   462    39   470 0.93 Amino acid permease
AA_permease_2        PF13520.1    426 seq679_BIOID51045    -            470   2.2e-43  148.2  46.9   1   1   4.3e-47   2.9e-43  147.8  32.5     9   410    43   444    39   464 0.82 Amino acid permease
MMR_HSR1             PF01926.18   114 seq680_BIOID51045    -            348   3.1e-13   49.6   0.0   1   1   3.3e-16   1.1e-12   47.8   0.0     2   110    97   207    96   214 0.74 50S ribosome-binding GTPase
DUF258               PF03193.11   161 seq680_BIOID51045    -            348   2.4e-06   26.7   0.0   1   1   1.2e-09   4.1e-06   25.9   0.0    24   103    82   158    62   175 0.69 Protein of unknown function, DUF258
TMP_2                PF06791.8    210 seq681_BIOID51045    -            785   1.6e-60  204.2   9.6   1   1   2.3e-64   1.6e-60  204.2   6.7    21   209     1   189     1   190 0.97 Prophage tail length tape measure protein
Tape_meas_lam_C      PF09718.5     78 seq681_BIOID51045    -            785   1.5e-20   72.7   5.8   1   1   2.2e-24   1.5e-20   72.7   4.0     1    78   558   635   558   635 0.98 Lambda phage tail tape-measure protein (Tape_meas_lam_C)
TrbC_Ftype           PF09673.5    113 seq682_BIOID51045    -            405   6.8e-23   80.3   0.3   1   1   3.4e-24   4.6e-20   71.1   0.1     2    80    98   179    97   203 0.91 Type-F conjugative transfer system pilin assembly protein
DUF2190              PF09956.4    106 seq684_BIOID51045    -            107   1.4e-34  117.8   1.3   1   1   1.2e-38   1.6e-34  117.7   0.9     1   106     2   106     2   106 0.98 Uncharacterized conserved protein (DUF2190)
Phage_connect_1      PF05135.8    102 seq685_BIOID51045    -            122   1.2e-15   57.3   0.1   1   1   1.1e-19   1.5e-15   57.0   0.1     1   100    16   118    15   119 0.93 Phage gp6-like head-tail connector protein
GGDEF                PF00990.16   161 seq686_BIOID51045    -            371   9.2e-48  161.7   0.0   1   1   1.8e-51   1.2e-47  161.3   0.0     2   161   211   366   210   366 0.97 GGDEF domain
MASE2                PF05230.6     91 seq686_BIOID51045    -            371   1.8e-32  111.0   9.9   1   1     7e-36   4.8e-32  109.6   3.5     1    91    39   129    39   129 0.99 MASE2 domain
Amidohydro_1         PF01979.15   333 seq688_BIOID51045    -            384   5.2e-15   55.8   1.1   1   1     3e-17     1e-13   51.5   0.8     2   333    54   367    53   367 0.64 Amidohydrolase family
Amidohydro_4         PF13147.1    304 seq688_BIOID51045    -            384   1.5e-14   54.5  10.6   1   1   6.4e-17   2.2e-13   50.8   7.4     6   304    53   364    50   364 0.85 Amidohydrolase
FimH_man-bind        PF09160.5    147 seq690_BIOID51045    -            304   5.8e-61  204.5   0.7   1   1   1.3e-64   8.7e-61  203.9   0.1     1   147    27   171    27   171 0.99 FimH, mannose binding
Fimbrial             PF00419.15   145 seq690_BIOID51045    -            304   3.9e-08   33.5   4.0   1   1   5.7e-12   3.9e-08   33.5   2.8     5   145   176   304   172   304 0.83 Fimbrial protein
Gifsy-2              PF13856.1     95 seq691_BIOID51045    -             91   3.6e-29  100.6   0.0   1   1   2.9e-33   3.9e-29  100.5   0.0     1    95     1    90     1    90 0.99 ATP-binding sugar transporter from pro-phage
PfkB                 PF00294.19   301 seq692_BIOID51045    -            300   3.9e-62  209.9   0.5   1   1   3.2e-66   4.4e-62  209.8   0.3     3   299     5   287     3   289 0.92 pfkB family carbohydrate kinase
HrpB_C               PF08482.5    133 seq694_BIOID51045    -            824   7.1e-56  187.8   0.1   1   1   5.1e-59   1.8e-55  186.6   0.1     1   133   679   811   679   811 1.00 ATP-dependent helicase C-terminal
DEAD                 PF00270.24   173 seq694_BIOID51045    -            824   3.6e-11   42.7   0.0   1   1   2.5e-14   8.6e-11   41.4   0.0    15   168    36   177    22   182 0.75 DEAD/DEAH box helicase
Helicase_C           PF00271.26    78 seq694_BIOID51045    -            824   4.1e-10   39.2   0.0   1   1   2.3e-13   7.9e-10   38.3   0.0    10    77   257   342   252   343 0.96 Helicase conserved C-terminal domain
HA2                  PF04408.18   102 seq694_BIOID51045    -            824   2.3e-09   37.0   0.1   1   1   1.4e-12   4.7e-09   36.0   0.1     2    62   404   463   403   519 0.85 Helicase associated domain (HA2)
Phage_H_T_join       PF05521.6     95 seq695_BIOID51045    -            136   1.4e-16   60.4   0.6   1   1   1.3e-20   1.8e-16   60.0   0.4     1    95    21   115    21   115 0.96 Phage head-tail joining protein
DUF1418              PF07214.7     96 seq696_BIOID51045    -             95   2.8e-42  142.1   1.9   1   1   2.3e-46   3.1e-42  141.9   1.3     1    96     1    95     1    95 0.99 Protein of unknown function (DUF1418)
DUF3251              PF11622.3    165 seq697_BIOID51045    -            227     4e-06   26.2   4.9   1   1   2.1e-09   2.9e-05   23.4   3.4     9   152    54   203    35   215 0.68 Protein of unknown function (DUF3251)
RNase_T              PF00929.19   164 seq698_BIOID51045    -            246     5e-40  137.3   0.4   1   1   9.7e-44   1.3e-39  135.9   0.1     1   164    12   178    12   178 0.93 Exonuclease
CDP-OH_P_transf      PF01066.16   101 seq701_BIOID51045    -            203   2.3e-13   50.1  12.4   1   1   9.3e-17   1.3e-12   47.7   8.6     3    77    28   123    26   200 0.79 CDP-alcohol phosphatidyltransferase
Minor_tail_Z         PF06763.6    189 seq703_BIOID51045    -            192   1.9e-89  298.2   5.0   1   1   1.6e-93   2.2e-89  298.0   3.5     1   189     1   192     1   192 0.99 Prophage minor tail protein Z (GPZ)
Nitroreductase       PF00881.19   165 seq705_BIOID51045    -            240   1.5e-22   80.0   0.2   1   1   2.4e-26   3.2e-22   78.9   0.1     3   165    10   159     8   159 0.78 Nitroreductase family
Ala_racemase_N       PF01168.15   217 seq707_BIOID51045    -            356   5.2e-59  199.3   0.1   1   1   9.8e-63   6.7e-59  198.9   0.0     2   217    10   217     9   217 0.95 Alanine racemase, N-terminal domain
Ala_racemase_C       PF00842.16   129 seq707_BIOID51045    -            356   1.7e-38  130.8   0.4   1   1   4.3e-42     3e-38  130.0   0.3     1   127   232   354   232   356 0.97 Alanine racemase, C-terminal domain
AA_kinase            PF00696.23   241 seq709_BIOID51045    -            396   4.4e-43  147.4   2.1   1   1   8.2e-47   5.6e-43  147.1   1.5     2   240    35   263    34   264 0.93 Amino acid kinase family
PUA                  PF01472.15    74 seq709_BIOID51045    -            396     1e-22   79.4   0.1   1   1   4.6e-26   3.1e-22   77.9   0.1     1    74   305   379   305   379 0.98 PUA domain
TrkA_N               PF02254.13   116 seq710_BIOID51045    -            458   4.2e-58  194.2   3.5   1   2   5.4e-33   5.3e-30  103.6   0.0     1   108     3   111     3   125 0.92 TrkA-N domain
TrkA_N               PF02254.13   116 seq710_BIOID51045    -            458   4.2e-58  194.2   3.5   2   2   5.9e-29   5.7e-26   90.6   0.7     1   116   235   350   235   350 0.95 TrkA-N domain
TrkA_C               PF02080.16    71 seq710_BIOID51045    -            458   1.9e-21   75.3   0.7   1   2   4.7e-13   4.5e-10   38.8   0.0     3    70   157   225   155   226 0.91 TrkA-C domain
TrkA_C               PF02080.16    71 seq710_BIOID51045    -            458   1.9e-21   75.3   0.7   2   2     2e-11   1.9e-08   33.6   0.2     8    70   390   451   388   452 0.89 TrkA-C domain
F420_oxidored        PF03807.12    96 seq710_BIOID51045    -            458   1.9e-12   47.2   2.2   1   2   1.5e-07   0.00015   22.0   0.0     1    52     2    49     2    88 0.87 NADP oxidoreductase coenzyme F420-dependent
F420_oxidored        PF03807.12    96 seq710_BIOID51045    -            458   1.9e-12   47.2   2.2   2   2   1.5e-07   0.00015   22.0   0.3     2    48   235   279   234   355 0.80 NADP oxidoreductase coenzyme F420-dependent
NAD_binding_7        PF13241.1    103 seq710_BIOID51045    -            458   1.2e-11   44.6   3.0   1   1   7.5e-08   7.3e-05   22.8   0.0     8    82   233   319   228   323 0.75 Putative NAD(P)-binding
Shikimate_DH         PF01488.15   135 seq710_BIOID51045    -            458   1.4e-11   44.4   0.6   1   1   5.3e-09   5.2e-06   26.4   0.2    12   102   232   332   222   367 0.77 Shikimate / quinate 5-dehydrogenase
Big_1                PF02369.11   100 seq711_BIOID51045    -            491   3.2e-83  273.9  55.4   1   4   2.3e-22   1.6e-18   66.3   8.8     2    94    87   175    83   181 0.89 Bacterial Ig-like domain (group 1)
Big_1                PF02369.11   100 seq711_BIOID51045    -            491   3.2e-83  273.9  55.4   2   4   3.9e-26   2.7e-22   78.4   8.1     3    99   183   277   181   278 0.90 Bacterial Ig-like domain (group 1)
Big_1                PF02369.11   100 seq711_BIOID51045    -            491   3.2e-83  273.9  55.4   3   4   3.2e-28   2.2e-24   85.1   2.2     2    97   280   378   279   380 0.95 Bacterial Ig-like domain (group 1)
Big_1                PF02369.11   100 seq711_BIOID51045    -            491   3.2e-83  273.9  55.4   4   4   6.9e-17   4.7e-13   48.7   0.2     4    76   392   457   389   474 0.89 Bacterial Ig-like domain (group 1)
CoA_binding_2        PF13380.1    115 seq717_BIOID51045    -            137   7.2e-38  129.1   0.1   1   1   1.2e-41   8.2e-38  129.0   0.1     2   114    15   130    14   131 0.97 CoA binding domain
CoA_binding          PF02629.14    96 seq717_BIOID51045    -            137   1.8e-05   25.0   0.0   1   1   3.5e-09   2.4e-05   24.6   0.0     2    91    12    99    11   102 0.90 CoA binding domain
DUF905               PF06006.7     71 seq722_BIOID51045    -             77     5e-39  131.3   0.0   1   1   4.1e-43   5.6e-39  131.2   0.0     2    71     7    76     6    76 0.98 Bacterial protein of unknown function (DUF905)
HIT                  PF01230.18    98 seq723_BIOID51045    -            125   9.1e-30  102.9   0.0   1   1   1.6e-33   1.1e-29  102.7   0.0     1    97    18   115    18   116 0.97 HIT domain
DcpS_C               PF11969.3    116 seq723_BIOID51045    -            125   2.7e-25   88.7   0.0   1   1   4.3e-29     3e-25   88.6   0.0     2   103    11   112    10   123 0.96 Scavenger mRNA decapping enzyme C-term binding
Phage_tail_U         PF06141.6    133 seq724_BIOID51045    -            137   6.4e-68  226.7   0.2   1   1   5.2e-72   7.2e-68  226.5   0.2     1   133     5   137     5   137 0.99 Phage minor tail protein U
TraU                 PF06834.6    280 seq725_BIOID51045    -            386   3.2e-71  239.5   2.6   1   1     3e-75   4.2e-71  239.2   1.8     7   280    82   381    76   381 0.98 TraU protein
CTP_transf_1         PF01148.15   259 seq726_BIOID51045    -            301   2.2e-59  201.0  21.4   1   1   2.5e-63   3.4e-59  200.4  14.9     3   257    38   294    36   296 0.87 Cytidylyltransferase family
HIM                  PF05662.9     21 seq727_BIOID51045    -           1616     6e-85  275.6 100.5   1   8   1.7e-09   4.8e-06   25.9   0.2     1    21   382   405   382   405 0.99 Haemagglutinin
HIM                  PF05662.9     21 seq727_BIOID51045    -           1616     6e-85  275.6 100.5   2   8   7.3e-11     2e-07   30.3   1.2     2    21   570   592   569   592 0.97 Haemagglutinin
HIM                  PF05662.9     21 seq727_BIOID51045    -           1616     6e-85  275.6 100.5   3   8   3.5e-11   9.5e-08   31.3   0.9     2    21   655   677   654   677 0.97 Haemagglutinin
HIM                  PF05662.9     21 seq727_BIOID51045    -           1616     6e-85  275.6 100.5   4   8   3.1e-11   8.4e-08   31.5   0.7     3    21  1028  1049  1026  1049 0.97 Haemagglutinin
HIM                  PF05662.9     21 seq727_BIOID51045    -           1616     6e-85  275.6 100.5   5   8   1.3e-09   3.5e-06   26.4   0.0     1    21  1183  1203  1183  1203 0.98 Haemagglutinin
HIM                  PF05662.9     21 seq727_BIOID51045    -           1616     6e-85  275.6 100.5   6   8   3.6e-12   9.8e-09   34.4   1.9     1    21  1319  1339  1319  1339 0.98 Haemagglutinin
HIM                  PF05662.9     21 seq727_BIOID51045    -           1616     6e-85  275.6 100.5   7   8   1.9e-13   5.1e-10   38.5   1.8     1    21  1440  1460  1440  1460 0.98 Haemagglutinin
HIM                  PF05662.9     21 seq727_BIOID51045    -           1616     6e-85  275.6 100.5   8   8   6.1e-10   1.7e-06   27.4   1.5     1    21  1493  1513  1493  1513 0.96 Haemagglutinin
Hep_Hag              PF05658.9     28 seq727_BIOID51045    -           1616   1.1e-69  227.6 189.0   1  14   1.1e-07   0.00031   20.7   0.0     1    27   130   156   130   157 0.94 Hep_Hag
Hep_Hag              PF05658.9     28 seq727_BIOID51045    -           1616   1.1e-69  227.6 189.0   2  14   5.9e-09   1.6e-05   24.7   1.5     1    26   158   183   158   185 0.94 Hep_Hag
Hep_Hag              PF05658.9     28 seq727_BIOID51045    -           1616   1.1e-69  227.6 189.0   3  14   1.1e-08     3e-05   23.9   1.5     1    27   200   226   200   227 0.95 Hep_Hag
Hep_Hag              PF05658.9     28 seq727_BIOID51045    -           1616   1.1e-69  227.6 189.0   4  14   3.5e-09   9.5e-06   25.5   0.2     1    27   214   240   214   241 0.95 Hep_Hag
Hep_Hag              PF05658.9     28 seq727_BIOID51045    -           1616   1.1e-69  227.6 189.0   5  14     7e-09   1.9e-05   24.5   2.5     1    26   228   253   228   255 0.96 Hep_Hag
Hep_Hag              PF05658.9     28 seq727_BIOID51045    -           1616   1.1e-69  227.6 189.0   6  14   7.3e-09     2e-05   24.4   2.2     3    27   257   281   256   282 0.94 Hep_Hag
Hep_Hag              PF05658.9     28 seq727_BIOID51045    -           1616   1.1e-69  227.6 189.0   7  14     6e-10   1.6e-06   27.9   0.5     1    28   269   296   269   296 0.97 Hep_Hag
Hep_Hag              PF05658.9     28 seq727_BIOID51045    -           1616   1.1e-69  227.6 189.0   8  14   1.3e-09   3.5e-06   26.8   2.2     1    28   297   324   297   324 0.95 Hep_Hag
Hep_Hag              PF05658.9     28 seq727_BIOID51045    -           1616   1.1e-69  227.6 189.0   9  14   4.2e-09   1.1e-05   25.2   2.4     3    27   327   351   325   352 0.94 Hep_Hag
Hep_Hag              PF05658.9     28 seq727_BIOID51045    -           1616   1.1e-69  227.6 189.0  10  14   2.2e-08     6e-05   22.9   2.5     1    27   353   379   353   380 0.96 Hep_Hag
Hep_Hag              PF05658.9     28 seq727_BIOID51045    -           1616   1.1e-69  227.6 189.0  11  14   3.4e-10   9.3e-07   28.6   3.9     1    27  1099  1125  1099  1126 0.95 Hep_Hag
Hep_Hag              PF05658.9     28 seq727_BIOID51045    -           1616   1.1e-69  227.6 189.0  12  14   1.3e-07   0.00034   20.5   4.4     1    28  1259  1286  1259  1286 0.96 Hep_Hag
Hep_Hag              PF05658.9     28 seq727_BIOID51045    -           1616   1.1e-69  227.6 189.0  13  14   2.6e-10   7.1e-07   29.0   4.3     1    28  1397  1424  1397  1424 0.96 Hep_Hag
Hep_Hag              PF05658.9     28 seq727_BIOID51045    -           1616   1.1e-69  227.6 189.0  14  14     1e-07   0.00028   20.8   2.3     1    27  1411  1437  1411  1438 0.93 Hep_Hag
YadA                 PF03895.10    78 seq727_BIOID51045    -           1616   7.5e-24   83.4  10.1   1   1   2.7e-27   7.5e-24   83.4   7.0     2    78  1539  1616  1538  1616 0.98 YadA-like C-terminal region
ESPR                 PF13018.1     24 seq727_BIOID51045    -           1616   1.7e-09   36.7   1.3   1   1   3.8e-12     1e-08   34.3   0.2     1    24     1    24     1    24 0.98 Extended Signal Peptide of Type V secretion system
Autotransporter      PF03797.14   265 seq731_BIOID51045    -           1065   1.2e-56  191.8  16.8   1   1   1.8e-60   1.2e-56  191.8  11.6     2   265   765  1049   764  1049 0.98 Autotransporter beta-domain
ESPR                 PF13018.1     24 seq731_BIOID51045    -           1065   3.3e-08   32.6   0.1   1   1   1.1e-11   7.8e-08   31.4   0.1     2    24    31    53    31    53 0.96 Extended Signal Peptide of Type V secretion system
DeoRC                PF00455.17   162 seq732_BIOID51045    -            264   2.3e-50  170.2   1.3   1   1   2.6e-53     3e-50  169.9   0.9     2   161    85   244    84   245 0.99 DeoR C terminal sensor domain
HTH_DeoR             PF08220.7     57 seq732_BIOID51045    -            264   5.6e-23   80.1   0.9   1   1   4.9e-26   5.6e-23   80.1   0.6     1    56    18    73    18    74 0.97 DeoR-like helix-turn-helix domain
HTH_11               PF08279.7     55 seq732_BIOID51045    -            264   6.3e-10   38.4   0.1   1   1     1e-12   1.1e-09   37.6   0.1     4    44    21    60    18    67 0.87 HTH domain
MarR_2               PF12802.2     62 seq732_BIOID51045    -            264   3.4e-07   29.7   0.1   1   1   7.1e-10   8.1e-07   28.5   0.1     5    61    17    70    11    71 0.88 MarR family
MarR                 PF01047.17    59 seq732_BIOID51045    -            264   4.6e-07   29.3   0.1   1   1   8.6e-10   9.8e-07   28.2   0.0     8    50    22    64    16    66 0.94 MarR family
HTH_27               PF13463.1     68 seq732_BIOID51045    -            264     5e-06   26.6   0.1   1   1     1e-08   1.2e-05   25.4   0.0     2    53    16    66    16    77 0.89 Winged helix DNA-binding domain
GntR                 PF00392.16    64 seq732_BIOID51045    -            264   8.6e-06   24.9   0.0   1   1   1.6e-08   1.9e-05   23.9   0.0    27    60    34    67    26    70 0.93 Bacterial regulatory proteins, gntR family
HTH_24               PF13412.1     48 seq732_BIOID51045    -            264   2.1e-05   23.7   0.1   1   1   4.5e-08   5.1e-05   22.4   0.1     7    48    21    62    16    62 0.95 Winged helix-turn-helix DNA-binding
DUF932               PF06067.6    239 seq735_BIOID51045    -            272   5.4e-61  205.8   0.0   1   1   4.5e-65   6.2e-61  205.6   0.0     2   239    37   261    36   261 0.99 Domain of unknown function (DUF932)
HTH_Tnp_1            PF01527.15    76 seq736_BIOID51045    -            136   4.5e-19   68.0   0.6   1   1   1.2e-22     8e-19   67.2   0.4     2    74    23   102    22   104 0.89 Transposase
HTH_28               PF13518.1     52 seq736_BIOID51045    -            136   2.1e-06   27.4   0.5   1   1   6.5e-10   4.4e-06   26.4   0.0     1    43    32    75    32    78 0.93 Helix-turn-helix domain
DEDD_Tnp_IS110       PF01548.12   144 seq737_BIOID51045    -            326   4.2e-44  149.5   0.2   1   1   2.4e-47   1.7e-43  147.6   0.1     1   144     7   151     7   151 0.99 Transposase
Transposase_20       PF02371.11    87 seq737_BIOID51045    -            326   1.1e-27   95.7   0.4   1   1     3e-31     2e-27   94.9   0.3     2    85   196   280   195   282 0.96 Transposase IS116/IS110/IS902 family
RimK                 PF08443.6    190 seq739_BIOID51045    -            300   1.9e-82  275.2   0.0   1   1   8.6e-86   2.4e-82  274.9   0.0     1   190    97   286    97   286 1.00 RimK-like ATP-grasp domain
GSH-S_ATP            PF02955.11   174 seq739_BIOID51045    -            300   9.1e-19   67.1   0.2   1   1   4.9e-22   1.3e-18   66.5   0.2    13   163   115   265   103   276 0.84 Prokaryotic glutathione synthetase, ATP-grasp domain
ATP-grasp_4          PF13535.1    184 seq739_BIOID51045    -            300   6.4e-15   55.2   0.0   1   1   3.3e-18     9e-15   54.7   0.0     1   177    96   263    96   268 0.82 ATP-grasp domain
ATP-grasp_3          PF02655.9    161 seq739_BIOID51045    -            300     2e-09   37.3   0.0   1   1   1.1e-12   3.1e-09   36.7   0.0     1   156    97   263    97   266 0.79 ATP-grasp domain
Dala_Dala_lig_C      PF07478.8    203 seq739_BIOID51045    -            300   1.3e-05   24.5   0.2   1   1   1.7e-08   4.6e-05   22.7   0.1    33   177   135   267   107   273 0.76 D-ala D-ala ligase C-terminus
Big_2                PF02368.13    79 seq740_BIOID51045    -            270   1.6e-10   40.6  10.8   1   1   1.2e-14   1.6e-10   40.6   7.5     2    72   184   257   183   266 0.89 Bacterial Ig-like domain (group 2)
Cpn10                PF00166.16    93 seq741_BIOID51045    -             97   5.2e-29   99.9   1.8   1   1   4.2e-33   5.7e-29   99.7   1.3     1    93     2    95     2    95 0.97 Chaperonin 10 Kd subunit
Molybdopterin        PF00384.17   432 seq742_BIOID51045    -            759   1.9e-29  102.5   0.0   1   1   6.5e-33   4.5e-29  101.3   0.0     1   345   108   462   108   508 0.76 Molybdopterin oxidoreductase
Molydop_binding      PF01568.16   109 seq742_BIOID51045    -            759   4.3e-06   26.3   0.0   1   1   2.4e-09   1.7e-05   24.5   0.0     1   108   642   751   642   752 0.77 Molydopterin dinucleotide binding domain
DUF1425              PF07233.7     94 seq743_BIOID51045    -            125   1.6e-23   81.9   0.0   1   1   1.4e-27   1.9e-23   81.7   0.0     2    93    34   124    33   125 0.98 Protein of unknown function (DUF1425)
SIS                  PF01380.17   131 seq747_BIOID51045    -            384   2.9e-53  178.8   0.0   1   2   1.3e-34   1.7e-30  105.1   0.0     2   130    49   188    48   189 0.98 SIS domain
SIS                  PF01380.17   131 seq747_BIOID51045    -            384   2.9e-53  178.8   0.0   2   2   2.4e-24   3.2e-20   71.9   0.0     3   131   222   357   220   357 0.94 SIS domain
Ribonuc_L-PSP        PF01042.16   121 seq748_BIOID51045    -            114   3.3e-28   97.7   0.5   1   1   2.6e-32   3.6e-28   97.6   0.4     2   121     3   114     2   114 0.96 Endoribonuclease L-PSP
Cpn60_TCP1           PF00118.19   488 seq752_BIOID51045    -            548  1.2e-126  423.1  10.9   1   1  9.8e-131  1.3e-126  422.9   7.5     1   486    23   523    23   525 0.94 TCP-1/cpn60 chaperonin family
DUF2635              PF10948.3     47 seq754_BIOID51045    -             56   2.3e-21   74.6   2.2   1   1   1.9e-25   2.6e-21   74.5   1.5     1    46     3    48     3    49 0.98 Protein of unknown function (DUF2635)
DUF3897              PF13036.1    180 seq756_BIOID51045    -            213   7.9e-53  178.6   0.0   1   1     7e-57   9.5e-53  178.3   0.0     1   180    10   210    10   210 0.92 Protein of unknown function (DUF3897)
Aldedh               PF00171.17   462 seq758_BIOID51045    -            417   4.4e-21   74.6   2.7   1   1   9.8e-21   1.3e-16   59.8   0.7    37   298     8   282     2   301 0.82 Aldehyde dehydrogenase family
Phage_sheath_1       PF04984.9    464 seq760_BIOID51045    -            498   1.5e-74  251.0   6.9   1   1   1.2e-78   1.6e-74  250.9   4.8     1   463     3   489     1   490 0.96 Phage tail sheath protein
Hydrolase_4          PF12146.3     79 seq761_BIOID51045    -            170     2e-27   94.7   0.1   1   1   6.6e-31     3e-27   94.1   0.1     1    78    17    95    17    96 0.98 Putative lysophospholipase
Abhydrolase_6        PF12697.2    228 seq761_BIOID51045    -            170   1.4e-13   51.1   5.4   1   1     4e-17   1.8e-13   50.7   3.7     1   102    36   143    36   167 0.84 Alpha/beta hydrolase family
Abhydrolase_5        PF12695.2    142 seq761_BIOID51045    -            170   3.8e-09   36.3   0.6   1   1     1e-12   4.7e-09   36.0   0.4     1    95    35   145    35   161 0.82 Alpha/beta hydrolase family
HAD_2                PF13419.1    176 seq765_BIOID51045    -            199   4.9e-29  101.7   0.1   1   1   1.7e-32   5.7e-29  101.5   0.1     2   176     4   184     3   184 0.85 Haloacid dehalogenase-like hydrolase
Hydrolase_like       PF13242.1     75 seq765_BIOID51045    -            199   2.5e-08   33.3   0.0   1   1   1.6e-11   5.5e-08   32.2   0.0     2    50   139   186   138   198 0.93 HAD-hyrolase-like
Hydrolase            PF00702.21   204 seq765_BIOID51045    -            199   1.8e-06   28.4   0.0   1   1   6.1e-10   2.1e-06   28.3   0.0   109   203    73   177     6   178 0.76 haloacid dehalogenase-like hydrolase
DUF188               PF02639.9    130 seq766_BIOID51045    -            152     1e-50  170.3   0.0   1   1   8.8e-55   1.2e-50  170.1   0.0     1   127    17   143    17   146 0.98 Uncharacterized BCR, YaiI/YqxD family COG1671
Phage_min_tail       PF05939.8    109 seq768_BIOID51045    -            109   1.3e-37  127.9   0.0   1   1   1.1e-41   1.4e-37  127.8   0.0     1   109     1   109     1   109 0.99 Phage minor tail protein
Big_1                PF02369.11   100 seq769_BIOID51045    -           1157  2.2e-249  807.1 179.0   1  11   8.6e-27     3e-23   81.5   7.0     3   100     3   102     2   102 0.95 Bacterial Ig-like domain (group 1)
Big_1                PF02369.11   100 seq769_BIOID51045    -           1157  2.2e-249  807.1 179.0   2  11   3.5e-22   1.2e-18   66.7   7.5     4    94   114   197   111   203 0.90 Bacterial Ig-like domain (group 1)
Big_1                PF02369.11   100 seq769_BIOID51045    -           1157  2.2e-249  807.1 179.0   3  11     5e-24   1.7e-20   72.6   7.0     3   100   206   305   204   305 0.95 Bacterial Ig-like domain (group 1)
Big_1                PF02369.11   100 seq769_BIOID51045    -           1157  2.2e-249  807.1 179.0   4  11   1.2e-22   4.2e-19   68.2   8.0     4   100   311   405   308   405 0.84 Bacterial Ig-like domain (group 1)
Big_1                PF02369.11   100 seq769_BIOID51045    -           1157  2.2e-249  807.1 179.0   5  11   5.4e-28   1.8e-24   85.3   6.7     2   100   416   518   415   518 0.93 Bacterial Ig-like domain (group 1)
Big_1                PF02369.11   100 seq769_BIOID51045    -           1157  2.2e-249  807.1 179.0   6  11   8.5e-25   2.9e-21   75.1   3.3     2    98   520   616   519   618 0.90 Bacterial Ig-like domain (group 1)
Big_1                PF02369.11   100 seq769_BIOID51045    -           1157  2.2e-249  807.1 179.0   7  11   9.6e-31   3.3e-27   94.2   6.7     6    99   624   720   620   721 0.94 Bacterial Ig-like domain (group 1)
Big_1                PF02369.11   100 seq769_BIOID51045    -           1157  2.2e-249  807.1 179.0   8  11   4.1e-29   1.4e-25   88.9   6.2     2    99   723   822   722   823 0.95 Bacterial Ig-like domain (group 1)
Big_1                PF02369.11   100 seq769_BIOID51045    -           1157  2.2e-249  807.1 179.0   9  11   3.2e-25   1.1e-21   76.5   3.9     7    97   835   919   827   922 0.92 Bacterial Ig-like domain (group 1)
Big_1                PF02369.11   100 seq769_BIOID51045    -           1157  2.2e-249  807.1 179.0  10  11   5.9e-25     2e-21   75.6   2.1     8    96   932  1019   926  1022 0.87 Bacterial Ig-like domain (group 1)
Big_1                PF02369.11   100 seq769_BIOID51045    -           1157  2.2e-249  807.1 179.0  11  11   1.7e-24   5.7e-21   74.1   5.3     5   100  1030  1118  1024  1118 0.90 Bacterial Ig-like domain (group 1)
MscL                 PF01741.13   128 seq770_BIOID51045    -            136     1e-56  190.4   3.2   1   1   8.4e-61   1.1e-56  190.2   2.2     1   128     3   132     3   132 0.98 Large-conductance mechanosensitive channel, MscL
TraN                 PF06986.6    248 seq771_BIOID51045    -           1062     9e-24   84.0  21.0   1   1   7.5e-24     1e-19   70.7   9.9     9   204   531   746   515   791 0.72 Type-1V conjugative transfer system mating pair stabilisation
Phage_lambd_GpG      PF06894.6    127 seq772_BIOID51045    -            129   1.1e-46  157.4   0.3   1   1   9.4e-51   1.3e-46  157.2   0.2     1   121     2   120     2   125 0.93 Bacteriophage lambda minor tail protein (GpG)
DUF1889              PF08986.5    119 seq774_BIOID51045    -            119   2.3e-83  276.1   0.8   1   1   1.8e-87   2.5e-83  276.0   0.6     1   119     1   119     1   119 1.00 Domain of unknown function (DUF1889)
YbjN                 PF10722.4    127 seq776_BIOID51045    -            158   6.8e-14   51.8   0.2   1   1   5.8e-18   7.9e-14   51.6   0.2     2   123     9   132     8   136 0.97 Putative bacterial sensory transduction regulator
APH                  PF01636.18   239 seq780_BIOID51045    -            274   7.8e-19   68.2   8.4   1   1   1.3e-22   8.9e-19   68.0   5.5     2   237    25   233    24   235 0.78 Phosphotransferase enzyme family
Choline_kinase       PF01633.15   211 seq780_BIOID51045    -            274   5.9e-06   25.8   0.0   1   1   1.3e-09   8.6e-06   25.3   0.0   142   194   158   212   140   235 0.78 Choline/ethanolamine kinase
HTH_Tnp_1            PF01527.15    76 seq781_BIOID51045    -            136   4.5e-19   68.0   0.6   1   1   1.2e-22     8e-19   67.2   0.4     2    74    23   102    22   104 0.89 Transposase
HTH_28               PF13518.1     52 seq781_BIOID51045    -            136   2.1e-06   27.4   0.5   1   1   6.5e-10   4.4e-06   26.4   0.0     1    43    32    75    32    78 0.93 Helix-turn-helix domain
Phage_tail_L         PF05100.7    206 seq782_BIOID51045    -            232   3.6e-96  320.1   0.2   1   1  3.1e-100   4.2e-96  319.8   0.1     1   206    29   230    29   230 0.99 Phage minor tail protein L
Methyltransf_20      PF12147.3    311 seq784_BIOID51045    -            850  2.3e-144  479.9   0.0   1   1  1.5e-147  3.5e-144  479.3   0.0     1   304   103   405   103   409 0.99 Putative methyltransferase
DSPc                 PF00782.15   133 seq784_BIOID51045    -            850   6.5e-25   87.1   0.0   1   1   6.1e-28   1.4e-24   86.0   0.0     1   132   726   849   726   850 0.96 Dual specificity phosphatase, catalytic domain
PAP2                 PF01569.16   129 seq784_BIOID51045    -            850   3.9e-10   39.3   3.9   1   1   4.2e-13   9.7e-10   38.1   2.7     5   126   506   619   500   622 0.87 PAP2 superfamily
Methyltransf_18      PF12847.2    112 seq784_BIOID51045    -            850   3.6e-09   37.0   0.0   1   1   3.7e-12   8.4e-09   35.8   0.0     4   110   240   349   238   350 0.86 Methyltransferase domain
PAP2_3               PF14378.1    191 seq784_BIOID51045    -            850   1.3e-08   34.4   1.5   1   1   1.9e-11   4.3e-08   32.7   1.0    72   189   501   610   491   612 0.85 PAP2 superfamily
Y_phosphatase        PF00102.22   236 seq784_BIOID51045    -            850   6.4e-05   22.2   0.0   1   1   4.6e-08    0.0001   21.5   0.0   152   223   775   837   750   844 0.83 Protein-tyrosine phosphatase
Virul_fac_BrkB       PF03631.10   260 seq788_BIOID51045    -            290   1.4e-55  188.3  24.7   1   1   1.2e-59   1.6e-55  188.1  17.1     2   258    29   274    28   276 0.88 Virulence factor BrkB
Phage_tail_T         PF06223.7    103 seq790_BIOID51045    -            105   1.1e-54  183.0   0.3   1   1     9e-59   1.2e-54  182.8   0.2     1   103     2   104     2   104 0.99 Minor tail protein T
SKI                  PF01202.17   158 seq791_BIOID51045    -            174   4.8e-48  162.8   0.0   1   1   1.6e-51   5.5e-48  162.7   0.0     1   157    11   168    11   169 0.98 Shikimate kinase
AAA_17               PF13207.1    121 seq791_BIOID51045    -            174   1.9e-06   28.5   0.0   1   1   1.3e-09   4.3e-06   27.4   0.0     3    66     6    67     5   172 0.67 AAA domain
AAA                  PF00004.24   132 seq791_BIOID51045    -            174   2.2e-06   27.7   0.0   1   1   3.1e-08   0.00011   22.3   0.0     2    30     6    34     5    95 0.86 ATPase family associated with various cellular activities (AAA)
F_bP_aldolase        PF01116.15   287 seq795_BIOID51045    -            286  9.8e-103  343.0   0.0   1   1    8e-107  1.1e-102  342.9   0.0     4   286     5   283     2   284 0.99 Fructose-bisphosphate aldolase class-II
rve                  PF00665.21   120 seq797_BIOID51045    -            301   2.7e-24   85.4   0.0   1   1   1.1e-27   4.9e-24   84.6   0.0     3   119   123   243   121   244 0.97 Integrase core domain
rve_3                PF13683.1     67 seq797_BIOID51045    -            301   1.4e-17   62.8   0.1   1   1   9.9e-21   4.5e-17   61.2   0.0     2    67   216   281   215   281 0.98 Integrase core domain
HTH_21               PF13276.1     60 seq797_BIOID51045    -            301   3.7e-17   61.9   1.4   1   1     7e-19   3.2e-15   55.7   0.4     6    57    49   106    44   109 0.80 HTH-like domain
Transgly             PF00912.17   178 seq798_BIOID51045    -            844   2.6e-56  189.6   0.0   1   1     6e-60   4.1e-56  188.9   0.0    10   177   209   380   198   381 0.95 Transglycosylase
Transpeptidase       PF00905.17   304 seq798_BIOID51045    -            844   1.2e-24   86.7   0.2   1   1   1.6e-27   1.1e-23   83.6   0.2     2   284   473   725   472   744 0.86 Penicillin binding protein transpeptidase domain
TMP_2                PF06791.8    210 seq799_BIOID51045    -            650   1.9e-59  200.7   6.0   1   1   1.4e-63   1.9e-59  200.7   4.2     5   209   227   426   224   427 0.99 Prophage tail length tape measure protein
Acylphosphatase      PF00708.13    91 seq800_BIOID51045    -             92   2.8e-27   94.5   0.0   1   1   2.2e-31     3e-27   94.4   0.0     1    90     1    91     1    92 0.95 Acylphosphatase
Chorismate_bind      PF00425.13   257 seq801_BIOID51045    -            453   1.9e-91  305.8   0.0   1   1   3.5e-95   2.4e-91  305.5   0.0     2   257   190   443   189   443 0.98 chorismate binding enzyme
Anth_synt_I_N        PF04715.8    140 seq801_BIOID51045    -            453   7.8e-30  103.6   0.2   1   1   8.9e-33   6.1e-29  100.7   0.0     9   139    22   153    16   154 0.90 Anthranilate synthase component I, N terminal region
SBP_bac_8            PF13416.1    281 seq803_BIOID51045    -            395   3.3e-37  128.6   2.3   1   1   1.6e-40   4.4e-37  128.2   1.6     3   280    71   361    69   362 0.86 Bacterial extracellular solute-binding protein
SBP_bac_6            PF13343.1    242 seq803_BIOID51045    -            395   1.2e-27   96.6   0.9   1   1   6.8e-31   1.9e-27   96.0   0.6     5   216   105   343    83   374 0.85 Bacterial extracellular solute-binding protein
SBP_bac_1            PF01547.20   314 seq803_BIOID51045    -            395   6.8e-17   62.0   6.9   1   1   3.9e-20   1.1e-16   61.3   4.8    17   311    69   328    59   331 0.75 Bacterial extracellular solute-binding protein
SBP_bac_11           PF13531.1    231 seq803_BIOID51045    -            395   1.3e-07   31.3   0.0   1   1   3.5e-10   9.5e-07   28.5   0.0    15   228    69   336    64   338 0.77 Bacterial extracellular solute-binding protein
Prok-JAB             PF14464.1    105 seq804_BIOID51045    -            247   5.8e-20   70.7   0.1   1   1   1.4e-23   9.6e-20   69.9   0.1     4    96     4    98     1   109 0.93 Prokaryotic homologs of the JAB domain
NLPC_P60             PF00877.14   105 seq804_BIOID51045    -            247     3e-13   49.3   0.0   1   1   6.2e-17   4.3e-13   48.8   0.0     1   104   111   223   111   224 0.92 NlpC/P60 family
Glyco_hydro_3        PF00933.16   299 seq807_BIOID51045    -            341   1.2e-72  244.3   0.0   1   1   1.1e-76   1.5e-72  244.0   0.0     2   294     6   319     5   320 0.95 Glycosyl hydrolase family 3 N terminal domain
S-methyl_trans       PF02574.11   305 seq809_BIOID51045    -           1232  1.4e-104  349.6   0.1   1   1  9.1e-108  2.5e-104  348.7   0.1     1   304    21   331    21   332 0.98 Homocysteine S-methyltransferase
Met_synt_B12         PF02965.12   136 seq809_BIOID51045    -           1232   9.2e-54  180.5   0.0   1   1     9e-57   2.4e-53  179.2   0.0     1   136  1060  1197  1060  1197 0.99 Vitamin B12 dependent methionine synthase, activation domain
Pterin_bind          PF00809.17   210 seq809_BIOID51045    -           1232   1.5e-48  164.8   0.4   1   1   1.7e-51   4.6e-48  163.2   0.3     1   210   361   573   361   573 0.98 Pterin binding enzyme
B12-binding_2        PF02607.12    79 seq809_BIOID51045    -           1232   4.4e-21   74.5   0.0   1   1   6.5e-24   1.8e-20   72.6   0.0     4    79   664   739   662   739 0.96 B12 binding domain
B12-binding          PF02310.14   121 seq809_BIOID51045    -           1232   6.7e-20   71.0   0.2   1   1   1.8e-22     5e-19   68.2   0.1     2    94   753   845   752   856 0.93 B12 binding domain
Tail_tube            PF10618.4    119 seq812_BIOID51045    -            118   4.7e-39  132.7   0.1   1   1   3.7e-43   5.1e-39  132.5   0.1     1   119     1   118     1   118 0.98 Phage tail tube protein
MarR                 PF01047.17    59 seq815_BIOID51045    -            165     5e-15   54.8   0.1   1   1   1.1e-18   7.5e-15   54.2   0.1     1    58    46   103    46   104 0.98 MarR family
MarR_2               PF12802.2     62 seq815_BIOID51045    -            165   2.5e-07   30.1   0.0   1   1   7.1e-11   4.9e-07   29.2   0.0     1    61    44   102    44   103 0.94 MarR family
Tyr_Deacylase        PF02580.11   145 seq816_BIOID51045    -            145   6.3e-55  185.0   0.1   1   1   5.1e-59     7e-55  184.8   0.0     2   144     3   144     2   145 0.99 D-Tyr-tRNA(Tyr) deacylase
IlvN                 PF07991.7    165 seq817_BIOID51045    -            491   6.6e-61  204.3   0.2   1   1   1.6e-64   1.1e-60  203.6   0.1     2   165    35   204    34   204 0.98 Acetohydroxy acid isomeroreductase, catalytic domain
IlvC                 PF01450.14   145 seq817_BIOID51045    -            491     4e-56  188.8   0.1   1   2   3.3e-21   2.3e-17   63.1   0.0     1   128   210   337   210   345 0.91 Acetohydroxy acid isomeroreductase, catalytic domain
IlvC                 PF01450.14   145 seq817_BIOID51045    -            491     4e-56  188.8   0.1   2   2   7.7e-40   5.3e-36  123.6   0.0    15   145   359   485   349   485 0.93 Acetohydroxy acid isomeroreductase, catalytic domain
DUF4156              PF13698.1     93 seq818_BIOID51045    -            121   4.1e-32  109.8   0.1   1   1   3.6e-36   4.9e-32  109.5   0.0     2    93    27   119    26   119 0.98 Domain of unknown function (DUF4156)
Phage_integrase      PF00589.17   173 seq819_BIOID51045    -            401   7.2e-29  100.5   0.0   1   1   1.7e-32   1.2e-28   99.8   0.0     2   171   206   371   205   373 0.92 Phage integrase family
DUF4102              PF13356.1     89 seq819_BIOID51045    -            401     5e-29   99.9   0.2   1   1   1.4e-32   9.5e-29   99.0   0.2     1    88     3    89     3    90 0.98 Domain of unknown function (DUF4102)
Response_reg         PF00072.19   112 seq821_BIOID51045    -            215   1.2e-30  105.6   0.4   1   1   5.3e-34   1.8e-30  105.0   0.3     1   112     9   121     9   121 0.99 Response regulator receiver domain
GerE                 PF00196.14    58 seq821_BIOID51045    -            215   4.1e-25   86.7   0.5   1   1   2.5e-28   8.5e-25   85.7   0.4     2    57   152   207   151   208 0.96 Bacterial regulatory proteins, luxR family
Sigma70_r4_2         PF08281.7     54 seq821_BIOID51045    -            215   1.4e-07   30.7   0.1   1   1   8.1e-11   2.8e-07   29.7   0.0    25    54   167   196   154   196 0.93 Sigma-70, region 4
HTH_24               PF13412.1     48 seq821_BIOID51045    -            215   1.6e-05   24.0   1.1   1   1   1.8e-08   6.1e-05   22.2   0.3     6    43   159   194   154   195 0.80 Winged helix-turn-helix DNA-binding
YihI                 PF04220.7    169 seq822_BIOID51045    -            169   3.4e-56  189.0  15.5   1   1   2.8e-60   3.9e-56  188.9  10.8     3   167     5   165     2   167 0.94 Der GTPase activator (YihI)
AroM                 PF07302.6    221 seq826_BIOID51045    -            225   1.2e-86  289.5   2.8   1   1   9.7e-91   1.3e-86  289.3   1.9     2   220     5   224     4   225 0.99 AroM protein
FluMu_gp41           PF10109.4     82 seq828_BIOID51045    -             89     1e-17   63.6   0.0   1   1   8.4e-22   1.1e-17   63.5   0.0     2    81     4    86     3    87 0.85 Mu-like prophage FluMu protein gp41
PTSIIB_sorb          PF03830.10   151 seq829_BIOID51045    -            158   3.2e-52  176.2   0.7   1   1   2.7e-56   3.6e-52  176.1   0.5     1   150     5   154     5   155 0.98 PTS system sorbose subfamily IIB component
NLPC_P60             PF00877.14   105 seq830_BIOID51045    -            271   1.2e-33  114.8   0.0   1   1   4.7e-37   3.2e-33  113.5   0.0     1   105   153   263   153   263 0.98 NlpC/P60 family
Lambda_tail_I        PF06805.7     82 seq833_BIOID51045    -            190   2.2e-13   49.6   0.0   1   1   2.9e-17   3.9e-13   48.9   0.0    25    82     2    64     1    64 0.97 Bacteriophage lambda tail assembly protein I
YiiD_Cterm           PF09500.5    144 seq834_BIOID51045    -            329   2.2e-49  166.6   0.0   1   1   9.3e-53   3.2e-49  166.0   0.0     1   143   174   313   174   314 0.99 Putative thioesterase (yiiD_Cterm)
Acetyltransf_7       PF13508.1     79 seq834_BIOID51045    -            329   8.3e-13   48.2   0.0   1   1   4.5e-16   1.5e-12   47.3   0.0     3    77    60   138    58   140 0.87 Acetyltransferase (GNAT) domain
Acetyltransf_1       PF00583.19    83 seq834_BIOID51045    -            329   2.9e-12   46.3   0.0   1   1   2.4e-15   8.2e-12   44.8   0.0     2    82    66   138    65   139 0.96 Acetyltransferase (GNAT) family
Acetyltransf_10      PF13673.1    117 seq834_BIOID51045    -            329   1.6e-08   34.5   0.0   1   1   7.8e-12   2.7e-08   33.8   0.0    38   117    55   138    16   138 0.81 Acetyltransferase (GNAT) domain
MCPsignal            PF00015.16   213 seq836_BIOID51045    -            554   3.8e-74  248.7  37.0   1   1   2.2e-75   9.8e-72  240.8  18.4     1   213   324   518   324   518 0.99 Methyl-accepting chemotaxis protein (MCP) signalling domain
TarH                 PF02203.10   171 seq836_BIOID51045    -            554   2.5e-53  180.3   3.7   1   1   5.5e-57   2.5e-53  180.3   2.6     1   170     1   176     1   177 0.97 Tar ligand binding domain homologue
HAMP                 PF00672.20    70 seq836_BIOID51045    -            554   3.1e-14   52.7   0.4   1   1   6.8e-18   3.1e-14   52.7   0.3     1    68   196   263   196   265 0.95 HAMP domain
DEDD_Tnp_IS110       PF01548.12   144 seq839_BIOID51045    -            326   4.2e-44  149.5   0.2   1   1   2.4e-47   1.7e-43  147.6   0.1     1   144     7   151     7   151 0.99 Transposase
Transposase_20       PF02371.11    87 seq839_BIOID51045    -            326   1.1e-27   95.7   0.4   1   1     3e-31     2e-27   94.9   0.3     2    85   196   280   195   282 0.96 Transposase IS116/IS110/IS902 family
PhageMin_Tail        PF10145.4    202 seq840_BIOID51045    -            610   5.2e-29  101.2  18.3   1   1   3.8e-33   5.2e-29  101.2  12.7     2   202    88   296    87   296 0.94 Phage-related minor tail protein
HTH_AraC             PF00165.18    42 seq841_BIOID51045    -            253   1.3e-16   59.6   0.4   1   2   4.1e-10   2.8e-06   26.8   0.0     5    41   147   182   146   183 0.94 Bacterial regulatory helix-turn-helix proteins, AraC family
HTH_AraC             PF00165.18    42 seq841_BIOID51045    -            253   1.3e-16   59.6   0.4   2   2   4.4e-11     3e-07   29.9   0.1    10    39   199   229   199   230 0.94 Bacterial regulatory helix-turn-helix proteins, AraC family
HTH_18               PF12833.2     81 seq841_BIOID51045    -            253   1.7e-14   53.5   0.1   1   1   6.2e-18   4.2e-14   52.2   0.0     1    78   156   230   156   233 0.94 Helix-turn-helix domain
UPF0227              PF05728.7    187 seq843_BIOID51045    -            180   1.3e-71  240.1   0.0   1   1   1.1e-75   1.4e-71  239.9   0.0     1   186     1   177     1   178 0.99 Uncharacterised protein family (UPF0227)
EII-Sor              PF03609.9    237 seq844_BIOID51045    -            267   3.4e-72  242.4  24.2   1   1   2.8e-76   3.9e-72  242.2  16.8     1   236     1   238     1   239 0.99 PTS system sorbose-specific iic component
ABC_tran             PF00005.22   118 seq845_BIOID51045    -            404   1.5e-27   96.2   0.0   1   1   7.8e-31   2.7e-27   95.3   0.0     1   117    86   204    86   205 0.93 ABC transporter
TOBE_2               PF08402.5     75 seq845_BIOID51045    -            404   3.9e-19   68.2   0.0   1   1   2.9e-22   9.8e-19   67.0   0.0     1    75   322   402   322   402 0.93 TOBE domain
Radical_SAM          PF04055.16   166 seq846_BIOID51045    -            457   3.7e-15   56.3   0.0   1   1     8e-19   5.4e-15   55.8   0.0     2   164    57   227    56   229 0.79 Radical SAM superfamily
HemN_C               PF06969.11    66 seq846_BIOID51045    -            457     4e-12   45.8   0.3   1   1   2.7e-15   1.8e-11   43.7   0.0     1    66   363   431   363   431 0.94 HemN C-terminal domain
NUDIX                PF00293.23   135 seq850_BIOID51045    -            192   4.3e-16   58.6   0.0   1   1   4.3e-20   5.9e-16   58.2   0.0     4   124    33   151    29   159 0.87 NUDIX domain
DUF1255              PF06865.6     94 seq851_BIOID51045    -             94   5.4e-35  119.4   0.0   1   1   4.3e-39   5.9e-35  119.3   0.0     1    94     1    94     1    94 0.98 Protein of unknown function (DUF1255)
FAD_syn              PF06574.7    158 seq853_BIOID51045    -            313   2.2e-57  193.0   0.0   1   1   4.4e-61     3e-57  192.5   0.0     2   158    12   168    11   168 0.98 FAD synthetase
Flavokinase          PF01687.12   125 seq853_BIOID51045    -            313   6.1e-40  135.8   0.0   1   1   1.4e-43   9.4e-40  135.2   0.0     1   124   184   307   184   308 0.97 Riboflavin kinase
CbiA                 PF01656.18   195 seq854_BIOID51045    -            417   1.2e-20   73.6   0.0   1   1   5.1e-24   1.8e-20   73.1   0.0     1   178   117   348   117   365 0.73 CobQ/CobB/MinD/ParA nucleotide binding domain
ArsA_ATPase          PF02374.10   305 seq854_BIOID51045    -            417     8e-08   31.5   0.6   1   1   9.7e-10   3.3e-06   26.2   0.1     8   136   122   269   115   274 0.80 Anion-transporting ATPase
Sod_Fe_C             PF02777.13   106 seq858_BIOID51045    -            193   1.9e-45  152.9   1.9   1   1   1.5e-48     1e-44  150.5   0.1     1   105    87   190    87   191 0.98 Iron/manganese superoxide dismutases, C-terminal domain
Sod_Fe_N             PF00081.17    82 seq858_BIOID51045    -            193     3e-35  120.2   0.6   1   1   7.4e-39   5.1e-35  119.5   0.4     1    82     2    82     2    82 0.98 Iron/manganese superoxide dismutases, alpha-hairpin domain
Tape_meas_lam_C      PF09718.5     78 seq860_BIOID51045    -            371   5.4e-28   96.6   5.9   1   1   8.3e-32   1.1e-27   95.5   4.1     1    78   160   237   160   237 0.98 Lambda phage tail tape-measure protein (Tape_meas_lam_C)
SLT                  PF01464.15   121 seq862_BIOID51045    -            219   1.7e-25   88.7   0.1   1   1   1.6e-29   2.2e-25   88.3   0.1     3   120    59   184    57   185 0.95 Transglycosylase SLT domain
EIID-AGA             PF03613.9    264 seq865_BIOID51045    -            270   1.1e-92  309.6   4.6   1   1     9e-97   1.2e-92  309.4   3.2     2   264    11   270    10   270 0.97 PTS system mannose/fructose/sorbose family IID component
Oxidored_q6          PF01058.17   131 seq867_BIOID51045    -            381     8e-29   99.7   0.3   1   1   9.4e-33   1.3e-28   99.1   0.2     1   130    71   216    71   217 0.95 NADH ubiquinone oxidoreductase, 20 Kd subunit
SDH_alpha            PF03313.10   283 seq871_BIOID51045    -            454  7.6e-104  346.5   5.6   1   1  1.4e-107  9.8e-104  346.2   3.9     3   282   184   449   182   450 0.96 Serine dehydratase alpha chain
SDH_beta             PF03315.10   158 seq871_BIOID51045    -            454   8.5e-56  188.2   0.0   1   1   2.2e-59   1.5e-55  187.4   0.0     1   157     3   158     3   159 0.96 Serine dehydratase beta chain
Pyr_redox_2          PF07992.9    200 seq873_BIOID51045    -            434   1.8e-33  116.0   0.0   1   1   1.6e-36   4.3e-33  114.7   0.0     1   197     7   318     7   320 0.91 Pyridine nucleotide-disulphide oxidoreductase
Pyr_redox            PF00070.22    80 seq873_BIOID51045    -            434   2.5e-19   69.3   3.8   1   2     5e-08   0.00014   22.0   0.1     1    36     7    48     7    93 0.86 Pyridine nucleotide-disulphide oxidoreductase
Pyr_redox            PF00070.22    80 seq873_BIOID51045    -            434   2.5e-19   69.3   3.8   2   2     1e-15   2.8e-12   46.7   0.5     1    68   172   254   172   265 0.91 Pyridine nucleotide-disulphide oxidoreductase
DAO                  PF01266.19   358 seq873_BIOID51045    -            434   2.7e-11   42.8  10.3   1   1   1.2e-09   3.4e-06   26.1   0.0   147   236   226   308   223   336 0.80 FAD dependent oxidoreductase
Phage_sheath_1       PF04984.9    464 seq878_BIOID51045    -            394   1.5e-43  148.8   0.0   1   2   2.8e-15   3.8e-11   41.9   0.0     1    91     1    96     1   102 0.93 Phage tail sheath protein
Phage_sheath_1       PF04984.9    464 seq878_BIOID51045    -            394   1.5e-43  148.8   0.0   2   2   1.2e-34   1.6e-30  105.8   0.0   177   458   100   374    91   380 0.91 Phage tail sheath protein
DUF1706              PF08020.6    166 seq881_BIOID51045    -            172   6.9e-59  197.9   0.1   1   1   5.7e-63   7.8e-59  197.7   0.1     1   166     1   166     1   166 0.99 Protein of unknown function (DUF1706)
BPD_transp_1         PF00528.17   185 seq882_BIOID51045    -            317   7.1e-24   84.2  18.8   1   1   5.2e-28   7.1e-24   84.2  13.0     1   183   117   313   113   315 0.91 Binding-protein-dependent transport system inner membrane component
tRNA-synt_1          PF00133.17   601 seq883_BIOID51045    -            938  9.3e-233  773.4   0.0   1   1  5.8e-236  1.1e-232  773.2   0.0     2   601    28   641    27   641 0.98 tRNA synthetases class I (I, L, M and V)
Anticodon_1          PF08264.8    153 seq883_BIOID51045    -            938   4.3e-29  101.1   0.0   1   1   4.2e-32   8.2e-29  100.2   0.0     1   152   685   841   685   842 0.89 Anticodon-binding domain of tRNA
tRNA-synt_1g         PF09334.6    391 seq883_BIOID51045    -            938   4.7e-21   74.7   0.2   1   2     7e-14   1.4e-10   40.3   0.0     8    69    58   119    56   246 0.63 tRNA synthetases class I (M)
tRNA-synt_1g         PF09334.6    391 seq883_BIOID51045    -            938   4.7e-21   74.7   0.2   2   2   2.4e-08   4.8e-05   22.0   0.0   310   356   584   631   566   650 0.81 tRNA synthetases class I (M)
zf-FPG_IleRS         PF06827.9     30 seq883_BIOID51045    -            938   1.1e-09   37.6   3.5   1   1   5.4e-13   1.1e-09   37.6   2.4     1    29   898   926   898   927 0.96 Zinc finger found in FPG and IleRS
tRNA-synt_1e         PF01406.14   301 seq883_BIOID51045    -            938     3e-08   33.0   0.0   1   1   2.2e-09   4.2e-06   25.9   0.0   227   299   575   648   548   650 0.83 tRNA synthetases class I (C) catalytic domain
tRNA-synt_1_2        PF13603.1    185 seq883_BIOID51045    -            938   8.1e-07   28.3   0.0   1   1   7.7e-10   1.5e-06   27.5   0.0    12   141   224   358   219   368 0.78 Leucyl-tRNA synthetase, Domain 2
tRNA-synt_1f         PF01921.13   360 seq883_BIOID51045    -            938   2.9e-06   26.1   0.0   1   1     6e-09   1.2e-05   24.1   0.0   241   340   562   659   545   675 0.81 tRNA synthetases class I (K)
TonB_dep_Rec         PF00593.19   276 seq887_BIOID51045    -            747   7.1e-28   98.1  10.2   1   1     1e-31   7.1e-28   98.1   7.1     1   276   510   746   510   746 0.98 TonB dependent receptor
Plug                 PF07715.10   108 seq887_BIOID51045    -            747     2e-21   76.2   0.1   1   1   6.6e-25   4.5e-21   75.0   0.1     2   107    76   180    75   181 0.94 TonB-dependent Receptor Plug Domain
HTH_Tnp_1            PF01527.15    76 seq888_BIOID51045    -            122   4.1e-19   68.1   0.6   1   1   8.5e-23   5.8e-19   67.7   0.4     2    74    23   102    22   104 0.89 Transposase
HTH_28               PF13518.1     52 seq888_BIOID51045    -            122   1.7e-06   27.7   0.5   1   1   5.2e-10   3.5e-06   26.7   0.0     1    43    32    75    32    78 0.93 Helix-turn-helix domain
Molybdop_Fe4S4       PF04879.11    55 seq889_BIOID51045    -            195   2.2e-21   75.3   0.2   1   1   2.6e-24   1.8e-20   72.4   0.1     2    55    44   104    43   104 0.96 Molybdopterin oxidoreductase Fe4S4 domain
Molybdopterin        PF00384.17   432 seq889_BIOID51045    -            195   2.4e-06   26.4   0.1   1   1   4.2e-10   2.9e-06   26.1   0.0     1    35   107   139   107   190 0.79 Molybdopterin oxidoreductase
rve                  PF00665.21   120 seq891_BIOID51045    -            324   1.9e-20   73.0   0.0   1   1   2.5e-24   3.4e-20   72.2   0.0     3   118   101   225   100   227 0.96 Integrase core domain
ParB                 PF08775.5    127 seq892_BIOID51045    -            329   4.3e-38  130.3   3.1   1   1     2e-41   8.9e-38  129.3   2.1     1   123   207   328   207   329 0.99 ParB family
LysR_substrate       PF03466.15   209 seq894_BIOID51045    -            293   3.9e-45  153.4   0.1   1   1     9e-49   6.1e-45  152.7   0.0     2   204    85   282    84   284 0.98 LysR substrate binding domain
HTH_1                PF00126.22    60 seq894_BIOID51045    -            293   2.5e-18   65.4   0.9   1   1   6.9e-22   4.7e-18   64.5   0.6     1    60     3    62     3    62 0.97 Bacterial regulatory helix-turn-helix protein, lysR family
Glucosamine_iso      PF01182.15   199 seq896_BIOID51045    -            251   2.5e-19   69.6   0.0   1   1   2.5e-23   3.4e-19   69.2   0.0     4   198    30   226    28   227 0.81 Glucosamine-6-phosphate isomerases/6-phosphogluconolactonase
Phage_min_tail       PF05939.8    109 seq899_BIOID51045    -            109   7.2e-40  135.2   0.0   1   1   5.8e-44   7.9e-40  135.0   0.0     1   108     1   108     1   109 0.99 Phage minor tail protein
DDE_Tnp_ISL3         PF01610.12   248 seq900_BIOID51045    -            406   4.5e-57  193.3   2.7   1   1   9.1e-61   6.2e-57  192.8   1.9     2   246   158   393   157   395 0.95 Transposase
HTH_Tnp_ISL3         PF13542.1     65 seq900_BIOID51045    -            406   3.3e-12   45.8   5.9   1   1   1.2e-15     8e-12   44.5   4.1     4    65    42   101    39   101 0.93 Helix-turn-helix domain of transposase family ISL3
rve                  PF00665.21   120 seq901_BIOID51045    -            301   2.7e-24   85.4   0.0   1   1   1.1e-27   4.9e-24   84.6   0.0     3   119   123   243   121   244 0.97 Integrase core domain
rve_3                PF13683.1     67 seq901_BIOID51045    -            301   1.4e-17   62.8   0.1   1   1   9.9e-21   4.5e-17   61.2   0.0     2    67   216   281   215   281 0.98 Integrase core domain
HTH_21               PF13276.1     60 seq901_BIOID51045    -            301   3.7e-17   61.9   1.4   1   1     7e-19   3.2e-15   55.7   0.4     6    57    49   106    44   109 0.80 HTH-like domain
DUF3418              PF11898.3    586 seq905_BIOID51045    -           1206  8.1e-242  803.6   0.5   1   1  3.7e-245    1e-241  803.3   0.4     2   586   618  1204   617  1204 0.99 Domain of unknown function (DUF3418)
OB_NTP_bind          PF07717.11   111 seq905_BIOID51045    -           1206     1e-24   86.3   0.0   1   1   7.1e-28   1.9e-24   85.3   0.0     2   111   506   605   505   605 0.97 Oligonucleotide/oligosaccharide-binding (OB)-fold
HA2                  PF04408.18   102 seq905_BIOID51045    -           1206   2.5e-24   85.1   0.0   1   1   1.9e-27   5.3e-24   84.0   0.0     2   101   371   464   370   465 0.90 Helicase associated domain (HA2)
Helicase_C           PF00271.26    78 seq905_BIOID51045    -           1206   1.1e-10   41.0   0.1   1   1   8.4e-14   2.3e-10   40.0   0.1     2    77   218   309   217   310 0.94 Helicase conserved C-terminal domain
DEAD                 PF00270.24   173 seq905_BIOID51045    -           1206   8.2e-06   25.2   0.0   1   1   6.6e-09   1.8e-05   24.1   0.0    17   167     2   139     1   145 0.73 DEAD/DEAH box helicase
UvrD_C               PF13361.1    319 seq906_BIOID51045    -            673     8e-93  311.2   0.0   1   1   3.5e-95   7.9e-92  308.0   0.0     1   318   271   613   271   614 0.97 UvrD-like helicase C-terminal domain
UvrD-helicase        PF00580.16   315 seq906_BIOID51045    -            673   1.3e-73  247.9   0.3   1   1   8.5e-76   1.9e-72  244.1   0.2     1   314     3   265     3   266 0.94 UvrD/REP helicase N-terminal domain
AAA_19               PF13245.1     76 seq906_BIOID51045    -            673   1.9e-13   49.8   0.6   1   1   2.1e-16   4.7e-13   48.5   0.4     8    75    15    87     8    88 0.82 Part of AAA domain
UvrD_C_2             PF13538.1    104 seq906_BIOID51045    -            673   2.1e-10   40.5   0.0   1   1   5.6e-13   1.3e-09   38.0   0.0    54   103   546   609   496   610 0.80 Family description
NiFeSe_Hases         PF00374.14   507 seq908_BIOID51045    -            597  1.2e-243  809.4   0.0   1   1  9.7e-248  1.3e-243  809.2   0.0     1   507    54   582    54   582 0.98 Nickel-dependent hydrogenase
Lactate_perm         PF02652.9    522 seq909_BIOID51045    -            560  1.9e-234  778.9  41.6   1   1  1.6e-238  2.1e-234  778.7  28.9     1   522    25   551    25   551 0.99 L-lactate permease
Phage_tail_L         PF05100.7    206 seq912_BIOID51045    -            232   1.1e-94  315.2   0.2   1   1     9e-99   1.2e-94  315.0   0.1     1   206    29   230    29   230 0.99 Phage minor tail protein L
Molybdopterin        PF00384.17   432 seq913_BIOID51045    -            803   9.6e-25   87.0   0.0   1   1   3.1e-25   2.1e-21   76.0   0.0   103   379     2   377     1   381 0.84 Molybdopterin oxidoreductase
Molydop_binding      PF01568.16   109 seq913_BIOID51045    -            803   5.5e-17   61.4   0.1   1   1     3e-20     2e-16   59.6   0.1     4   108   681   796   678   797 0.93 Molydopterin dinucleotide binding domain
ROK                  PF00480.15   179 seq914_BIOID51045    -            331   1.1e-58  197.8   0.2   1   1     3e-62   1.4e-58  197.5   0.1     1   179    33   222    33   222 0.96 ROK family
Glucokinase          PF02685.11   316 seq914_BIOID51045    -            331     5e-10   38.5   0.0   1   1   2.1e-13   9.5e-10   37.6   0.0     4   236    35   267    32   276 0.82 Glucokinase
HTH_31               PF13560.1     64 seq916_BIOID51045    -             96   6.8e-11   42.0   0.0   1   1   7.9e-14   3.6e-10   39.7   0.0     4    46    35    76    34    93 0.82 Helix-turn-helix domain
HTH_3                PF01381.17    55 seq916_BIOID51045    -             96   3.2e-09   36.3   0.1   1   1     2e-12   9.2e-09   34.9   0.0     1    38    37    74    37    85 0.96 Helix-turn-helix
HTH_19               PF12844.2     64 seq916_BIOID51045    -             96     2e-08   34.0   0.0   1   1   2.1e-11   9.4e-08   31.8   0.0     3    55    36    87    36    95 0.83 Helix-turn-helix domain
BPD_transp_1         PF00528.17   185 seq918_BIOID51045    -            295   2.2e-14   53.2  20.7   1   1   1.6e-18   2.2e-14   53.2  14.4     3   184    95   287    93   288 0.86 Binding-protein-dependent transport system inner membrane component
UvrD-helicase        PF00580.16   315 seq919_BIOID51045    -            202   1.1e-16   60.9   0.7   1   1   1.5e-17     1e-13   51.1   0.0     2   105     5    91     4    95 0.93 UvrD/REP helicase N-terminal domain
AAA_19               PF13245.1     76 seq919_BIOID51045    -            202   1.9e-07   30.5   0.0   1   1   5.4e-11   3.7e-07   29.6   0.0     3    75    12    86    10    87 0.84 Part of AAA domain
Phage_tube           PF04985.9    167 seq923_BIOID51045    -            170   2.8e-58  195.9   0.0   1   1   2.3e-62   3.2e-58  195.7   0.0     1   167     2   169     2   169 0.99 Phage tail tube protein FII
DNA_circ_N           PF07157.7     93 seq925_BIOID51045    -            442   2.5e-41  139.5   0.0   1   1   4.6e-45   6.3e-41  138.2   0.0     1    93     3    95     3    95 0.99 DNA circulation protein N-terminus
EAL                  PF00563.15   236 seq926_BIOID51045    -            532   1.2e-59  201.5   0.2   1   1   2.8e-63   1.9e-59  200.8   0.2     4   236   273   501   270   501 0.93 EAL domain
CSS-motif            PF12792.2    208 seq926_BIOID51045    -            532   3.8e-41  140.5   0.4   1   1   9.4e-45   6.4e-41  139.8   0.1     3   203    42   242    40   247 0.91 CSS motif domain associated with EAL
IstB_IS21            PF01695.12   178 seq929_BIOID51045    -            258   4.8e-71  237.7   0.1   1   1     3e-74     1e-70  236.6   0.0     1   178    55   234    55   234 0.98 IstB-like ATP binding protein
Bac_DnaA             PF00308.13   219 seq929_BIOID51045    -            258   1.4e-07   31.2   0.0   1   1   6.2e-11   2.1e-07   30.6   0.0    37   136   104   201    74   206 0.85 Bacterial dnaA  protein
AAA                  PF00004.24   132 seq929_BIOID51045    -            258   2.3e-05   24.4   0.0   1   1   1.3e-08   4.4e-05   23.5   0.0     1    74   104   179   104   212 0.77 ATPase family associated with various cellular activities (AAA)
PhoH                 PF02562.11   205 seq929_BIOID51045    -            258   1.4e-05   24.2   0.1   1   1   1.6e-08   5.4e-05   22.3   0.0    11    48    93   130    82   141 0.80 PhoH-like protein
Rick_17kDa_Anti      PF05433.10    42 seq930_BIOID51045    -            179   1.7e-11   43.4  15.7   1   1   5.1e-15   1.7e-11   43.4  10.9     2    42    73   113    72   113 0.96 Glycine zipper 2TM domain
Gly-zipper_OmpA      PF13436.1    118 seq930_BIOID51045    -            179   5.2e-09   35.6   3.0   1   1   1.5e-12   5.2e-09   35.6   2.1     5   112    28   134    24   136 0.78 Glycine-zipper containing OmpA-like membrane domain
Gly-zipper_YMGG      PF13441.1     45 seq930_BIOID51045    -            179   3.6e-08   32.6  12.7   1   1     1e-11   3.6e-08   32.6   8.8     2    45    69   111    68   111 0.97 YMGG-like Gly-zipper
Gly-zipper_Omp       PF13488.1     46 seq930_BIOID51045    -            179   1.8e-05   24.1  13.8   1   1   5.3e-09   1.8e-05   24.1   9.6     2    42    73   112    72   118 0.82 Glycine zipper
Big_1                PF02369.11   100 seq936_BIOID51045    -            383   2.6e-13   49.5   8.8   1   1   1.5e-14   1.1e-10   41.2   4.0    34   100    13    78    10    78 0.92 Bacterial Ig-like domain (group 1)
Fimbrial             PF00419.15   145 seq939_BIOID51045    -            194   3.6e-13   49.8   0.0   1   1   3.5e-17   4.8e-13   49.4   0.0     3   144    29   193    27   194 0.76 Fimbrial protein
Ter                  PF05472.6    290 seq940_BIOID51045    -            326   4.4e-82  275.3   0.4   1   1   3.6e-86   4.9e-82  275.1   0.3     2   289    11   320    10   321 0.96 DNA replication terminus site-binding protein (Ter protein)
Sdh_cyt              PF01127.17   121 seq942_BIOID51045    -            134   6.7e-30  103.2   4.7   1   1   5.8e-34   7.9e-30  103.0   3.2     2   120    11   128    10   129 0.89 Succinate dehydrogenase/Fumarate reductase transmembrane subunit
HTH_Tnp_1            PF01527.15    76 seq944_BIOID51045    -            136   4.5e-19   68.0   0.6   1   1   1.2e-22     8e-19   67.2   0.4     2    74    23   102    22   104 0.89 Transposase
HTH_28               PF13518.1     52 seq944_BIOID51045    -            136   2.1e-06   27.4   0.5   1   1   6.5e-10   4.4e-06   26.4   0.0     1    43    32    75    32    78 0.93 Helix-turn-helix domain
NLPC_P60             PF00877.14   105 seq945_BIOID51045    -            223   4.5e-14   52.0   0.0   1   1   9.1e-18   6.2e-14   51.5   0.0     1   104    87   199    87   200 0.92 NlpC/P60 family
Prok-JAB             PF14464.1    105 seq945_BIOID51045    -            223   7.4e-11   41.4   0.0   1   1     2e-14   1.3e-10   40.6   0.0    30    96     6    74     1    85 0.87 Prokaryotic homologs of the JAB domain
Peripla_BP_3         PF13377.1    160 seq949_BIOID51045    -            341   9.6e-43  145.8   0.0   1   1   9.5e-46   3.2e-42  144.1   0.0     2   160   171   331   170   331 0.92 Periplasmic binding protein-like domain
Peripla_BP_1         PF00532.16   279 seq949_BIOID51045    -            341   8.6e-35  120.1   0.0   1   1     3e-38     1e-34  119.9   0.0     2   275    60   325    59   329 0.93 Periplasmic binding proteins and sugar binding domain of LacI family
LacI                 PF00356.16    46 seq949_BIOID51045    -            341   3.7e-21   74.3   0.8   1   1   2.1e-24   7.1e-21   73.4   0.6     1    46     3    48     3    48 0.99 Bacterial regulatory proteins, lacI family
Peripla_BP_4         PF13407.1    258 seq949_BIOID51045    -            341   2.6e-20   72.7   0.0   1   1   1.1e-23   3.6e-20   72.3   0.0     1   253    62   308    62   313 0.89 Periplasmic binding protein domain
Na_Pi_cotrans        PF02690.10   142 seq952_BIOID51045    -            543   1.6e-44  150.9  30.2   1   2   1.4e-39   9.5e-36  122.5   7.0     1   140    13   148    13   150 0.98 Na+/Pi-cotransporter
Na_Pi_cotrans        PF02690.10   142 seq952_BIOID51045    -            543   1.6e-44  150.9  30.2   2   2   1.6e-13   1.1e-09   38.0  10.2     1   123   139   265   139   284 0.90 Na+/Pi-cotransporter
RHH_1                PF01402.16    39 seq954_BIOID51045    -             81   4.8e-11   41.9   0.5   1   1   5.7e-15   7.7e-11   41.2   0.4     2    39    15    52    14    52 0.96 Ribbon-helix-helix protein, copG family
Acetyltransf_3       PF13302.1    142 seq955_BIOID51045    -            194   8.5e-20   71.3   0.1   1   1     3e-23     1e-19   71.1   0.0     1   142    17   162    17   162 0.87 Acetyltransferase (GNAT) domain
Acetyltransf_4       PF13420.1    155 seq955_BIOID51045    -            194   6.1e-14   52.1   0.2   1   1   2.4e-17   8.2e-14   51.7   0.1     2   154    21   181    20   182 0.78 Acetyltransferase (GNAT) domain
Acetyltransf_1       PF00583.19    83 seq955_BIOID51045    -            194   1.9e-08   34.0   0.1   1   1   8.7e-12     3e-08   33.4   0.0     2    83    83   162    82   162 0.96 Acetyltransferase (GNAT) family
Acetyltransf_8       PF13523.1    152 seq955_BIOID51045    -            194   1.5e-06   28.1   0.1   1   1   5.7e-10   1.9e-06   27.6   0.1    61   141    76   166    20   170 0.80 Acetyltransferase (GNAT) domain
Sdh_cyt              PF01127.17   121 seq958_BIOID51045    -            115   9.4e-12   44.7  15.2   1   1   8.3e-16   1.1e-11   44.4  10.5    18   120    11   104     2   113 0.83 Succinate dehydrogenase/Fumarate reductase transmembrane subunit
HOK_GEF              PF01848.11    43 seq960_BIOID51045    -             50   2.4e-18   65.0   1.1   1   1     2e-22   2.7e-18   64.8   0.8     1    43     4    46     4    46 0.99 Hok/gef family
DUF905               PF06006.7     71 seq961_BIOID51045    -             77   1.3e-34  117.2   0.0   1   1   1.1e-38   1.5e-34  117.0   0.0     2    71     7    76     6    76 0.97 Bacterial protein of unknown function (DUF905)
Phage_P2_GpE         PF06528.7     39 seq963_BIOID51045    -             42   7.2e-21   73.2   0.5   1   1   5.6e-25   7.6e-21   73.1   0.3     1    39     1    39     1    40 0.96 Phage P2 GpE
PduV-EutP            PF10662.4    143 seq966_BIOID51045    -            121   1.7e-14   53.3   0.0   1   1   2.4e-18   3.3e-14   52.4   0.0    86   142    60   115    47   116 0.93 Ethanolamine utilisation - propanediol utilisation
PhageMin_Tail        PF10145.4    202 seq967_BIOID51045    -            949   1.6e-53  181.2  17.4   1   1   1.2e-57   1.6e-53  181.2  12.1     1   202   239   439   239   439 0.98 Phage-related minor tail protein
Elong-fact-P_C       PF09285.6     56 seq968_BIOID51045    -            188   5.3e-27   92.8   1.0   1   1   2.4e-30   1.1e-26   91.8   0.2     1    56   131   186   131   186 0.99 Elongation factor P, C-terminal
EFP                  PF01132.15    55 seq968_BIOID51045    -            188   3.2e-24   84.2   0.1   1   1   1.2e-27   5.5e-24   83.4   0.0     3    55    71   123    69   123 0.97 Elongation factor P (EF-P) OB domain
EFP_N                PF08207.7     58 seq968_BIOID51045    -            188   5.8e-24   83.6   0.0   1   1   4.5e-27     2e-23   81.8   0.0     3    57     7    61     5    62 0.97 Elongation factor P (EF-P) KOW-like domain
Pili_assembly_N      PF00345.15   122 seq970_BIOID51045    -            231   1.7e-41  140.7   0.0   1   1   4.5e-45   3.1e-41  139.8   0.0     1   122    25   145    25   145 0.94 Gram-negative pili assembly chaperone, N-terminal domain
Pili_assembly_C      PF02753.12    68 seq970_BIOID51045    -            231     3e-17   62.0   0.2   1   1     1e-20   7.1e-17   60.8   0.1     1    67   164   226   164   227 0.91 Gram-negative pili assembly chaperone, C-terminal domain
DDE_Tnp_1            PF01609.16   211 seq971_BIOID51045    -            370   7.8e-28   97.3   0.0   1   1   7.3e-32     1e-27   97.0   0.0     2   211   107   348   106   348 0.96 Transposase DDE domain
Lambda_tail_I        PF06805.7     82 seq973_BIOID51045    -            139   8.1e-14   51.1   0.0   1   1   8.7e-18   1.2e-13   50.5   0.0    25    82     2    64     1    64 0.98 Bacteriophage lambda tail assembly protein I
FAD_binding_2        PF00890.19   421 seq974_BIOID51045    -            588  2.6e-117  392.1   6.1   1   1    7e-121  3.2e-117  391.8   4.2     1   421     9   405     9   405 0.98 FAD binding domain
Succ_DH_flav_C       PF02910.15   129 seq974_BIOID51045    -            588   3.1e-38  130.4   0.1   1   1   1.1e-41   5.1e-38  129.7   0.1     1   129   460   588   460   588 0.96 Fumarate reductase flavoprotein C-term
DUF932               PF06067.6    239 seq975_BIOID51045    -            272   6.7e-63  212.0   0.0   1   1   5.6e-67   7.6e-63  211.8   0.0     1   239    36   261    36   261 0.99 Domain of unknown function (DUF932)
DUF480               PF04337.7    148 seq976_BIOID51045    -            215   8.7e-65  216.9   0.5   1   1   1.1e-68   1.5e-64  216.2   0.3     1   148     5   158     5   158 0.99 Protein of unknown function, DUF480
tRNA_U5-meth_tr      PF05958.6    352 seq978_BIOID51045    -            375   2.7e-19   68.9   0.0   1   1   5.9e-20     2e-16   59.5   0.0   172   351   208   374   183   375 0.90 tRNA (Uracil-5-)-methyltransferase
Methyltransf_31      PF13847.1    152 seq978_BIOID51045    -            375   3.2e-09   36.4   0.0   1   1   1.7e-12   5.7e-09   35.6   0.0     5    67   235   294   233   343 0.88 Methyltransferase domain
Methyltransf_26      PF13659.1    117 seq978_BIOID51045    -            375   1.4e-07   31.4   0.0   1   1   7.4e-11   2.5e-07   30.5   0.0     4    81   237   318   234   374 0.80 Methyltransferase domain
MTS                  PF05175.9    170 seq978_BIOID51045    -            375   6.2e-06   25.6   0.0   1   1     3e-09     1e-05   24.9   0.0    32   108   234   310   209   328 0.84 Methyltransferase small domain
FCD                  PF07729.7    125 seq979_BIOID51045    -            258   3.1e-23   82.3   2.7   1   1   4.6e-27   3.1e-23   82.3   1.9     1   124   100   223   100   224 0.90 FCD domain
GntR                 PF00392.16    64 seq979_BIOID51045    -            258   2.1e-22   78.2   0.4   1   1   6.1e-26   4.2e-22   77.2   0.3     1    64     8    71     8    71 0.98 Bacterial regulatory proteins, gntR family
ABC_tran             PF00005.22   118 seq981_BIOID51045    -            265   1.1e-20   74.0   0.0   1   1   2.3e-24   1.6e-20   73.5   0.0     1   118    51   176    51   176 0.94 ABC transporter
NUDIX                PF00293.23   135 seq982_BIOID51045    -            257   1.9e-21   75.9   0.1   1   1   1.3e-24     6e-21   74.3   0.0     6   125   132   240   127   249 0.90 NUDIX domain
zf-NADH-PPase        PF09297.6     32 seq982_BIOID51045    -            257   2.8e-10   39.4   5.4   1   1     1e-13   4.8e-10   38.6   3.8     1    32    93   124    93   124 0.98 NADH pyrophosphatase zinc ribbon domain
NUDIX-like           PF09296.6     98 seq982_BIOID51045    -            257   3.7e-06   27.0   0.1   1   1   1.6e-09   7.3e-06   26.1   0.1     2    97    11    90    10    91 0.96 NADH pyrophosphatase-like rudimentary NUDIX domain
Phage_GPD            PF05954.6    292 seq983_BIOID51045    -            359   3.4e-27   95.2   1.1   1   1   2.7e-31   3.6e-27   95.1   0.3     3   292    25   324    23   325 0.81 Phage late control gene D protein (GPD)
Cytochrom_B_N        PF00033.14   188 seq986_BIOID51045    -            235   5.8e-37  126.7  21.4   1   1   9.6e-41   6.6e-37  126.5  14.8     2   188    12   220    11   220 0.98 Cytochrome b(N-terminal)/b6/petB
Ni_hydr_CYTB         PF01292.15   182 seq986_BIOID51045    -            235   6.3e-36  123.3  19.2   1   1   1.1e-39   7.3e-36  123.1  13.3     2   182    14   220    13   220 0.95 Prokaryotic cytochrome b561
MFS_1                PF07690.11   354 seq988_BIOID51045    -            396   1.4e-33  116.0  59.7   1   1     1e-37   1.4e-33  116.0  41.4     2   353    19   349    18   350 0.89 Major Facilitator Superfamily
DUF2819              PF10995.3    317 seq990_BIOID51045    -            523  3.2e-129  430.1   0.0   1   1    3e-133  4.1e-129  429.7   0.0     2   317   163   474   162   474 0.99 Protein of unknown function (DUF2819)
DUF1471              PF07338.8     56 seq995_BIOID51045    -             85   8.5e-20   70.0   0.1   1   1   8.2e-24   1.1e-19   69.6   0.0     2    56    33    85    32    85 0.98 Protein of unknown function (DUF1471)
Entericidin          PF08085.6     21 seq996_BIOID51045    -             41   5.3e-09   35.3   0.0   1   1   4.6e-13   6.3e-09   35.1   0.0     1    21    20    40    20    40 0.99 Entericidin EcnA/B family
Peptidase_A8         PF01252.13   150 seq999_BIOID51045    -            164   1.8e-44  150.8   6.9   1   1   1.6e-48   2.2e-44  150.6   4.8     2   147    15   160    13   164 0.92 Signal peptidase (SPase) II
ADH_N                PF08240.7    109 seq1001_BIOID51045   -            345   3.9e-34  116.5   1.6   1   1     2e-37     7e-34  115.7   1.1     2   108    33   138    32   139 0.97 Alcohol dehydrogenase GroES-like domain
ADH_zinc_N           PF00107.21   130 seq1001_BIOID51045   -            345     4e-24   84.5   0.1   1   1     2e-27   6.8e-24   83.7   0.0     1   129   178   305   178   306 0.98 Zinc-binding dehydrogenase
AlaDh_PNT_C          PF01262.16   168 seq1001_BIOID51045   -            345   1.1e-06   28.2   0.3   1   1   6.9e-10   2.3e-06   27.1   0.2    21    60   169   208   159   222 0.91 Alanine dehydrogenase/PNT, C-terminal domain
Usher                PF00577.15   552 seq1003_BIOID51045   -            838  4.5e-208  692.3  27.4   1   1  9.9e-212  4.5e-208  692.3  19.0     1   552   206   748   206   748 0.99 Type VII secretion system (T7SS), usher protein
PapC_N               PF13954.1    146 seq1003_BIOID51045   -            838   1.5e-47  160.7   0.1   1   1   6.9e-51   3.1e-47  159.6   0.0     1   146    43   192    43   192 0.98 PapC N-terminal domain
PapC_C               PF13953.1     68 seq1003_BIOID51045   -            838   5.1e-21   73.9   0.1   1   1   2.6e-24   1.2e-20   72.8   0.1     2    67   759   825   758   826 0.95 PapC C-terminal domain
Entericidin          PF08085.6     21 seq1008_BIOID51045   -             48   1.2e-08   34.2   2.6   1   1   1.2e-12   1.7e-08   33.7   1.8     1    21    23    43    23    43 0.98 Entericidin EcnA/B family
GFO_IDH_MocA         PF01408.17   120 seq1009_BIOID51045   -            307   9.4e-26   90.5   0.0   1   1   2.2e-29   1.5e-25   89.9   0.0     1   120     4   121     4   121 0.98 Oxidoreductase family, NAD-binding Rossmann fold
GFO_IDH_MocA_C       PF02894.12   115 seq1009_BIOID51045   -            307   2.7e-07   30.2   0.1   1   1   9.2e-11   6.3e-07   29.0   0.0    19   114   141   226   132   227 0.92 Oxidoreductase family, C-terminal alpha/beta domain
Phage_AlpA           PF05930.7     51 seq1014_BIOID51045   -             88   2.6e-26   90.9   0.0   1   1   4.8e-30   3.3e-26   90.6   0.0     1    51    25    75    25    75 0.99 Prophage CP4-57 regulatory protein (AlpA)
HTH_17               PF12728.2     51 seq1014_BIOID51045   -             88   6.3e-10   39.0   0.0   1   1   1.1e-13   7.8e-10   38.7   0.0     2    50    28    78    27    79 0.87 Helix-turn-helix domain
FMN_dh               PF01070.13   357 seq1015_BIOID51045   -            396  3.2e-125  417.5   0.0   1   1  1.3e-128  4.4e-125  417.1   0.0     1   355    13   375    13   377 0.96 FMN-dependent dehydrogenase
NMO                  PF03060.10   330 seq1015_BIOID51045   -            396   2.7e-05   23.3   2.7   1   1   1.1e-08   3.9e-05   22.8   1.9   138   225   248   335   244   373 0.87 Nitronate monooxygenase
HycI                 PF01750.13   130 seq1016_BIOID51045   -            195   1.1e-38  131.6   0.0   1   1   9.3e-43   1.3e-38  131.3   0.0     1   129    23   151    23   152 0.98 Hydrogenase maturation protease
Antirestrict         PF03230.8     94 seq1017_BIOID51045   -            159     1e-38  131.0   0.1   1   1   9.8e-43   1.3e-38  130.6   0.1     1    94    62   159    62   159 0.98 Antirestriction protein
Peripla_BP_2         PF01497.13   238 seq1018_BIOID51045   -            296     1e-26   93.4   0.0   1   1   8.5e-31   1.2e-26   93.2   0.0     1   235    38   270    38   273 0.94 Periplasmic binding protein
Fer4_11              PF13247.1     99 seq1019_BIOID51045   -            294   1.2e-29  101.9  13.1   1   1   1.8e-32   2.2e-29  101.1   5.5     2    98    92   188    91   189 0.94 4Fe-4S dicluster domain
Form-deh_trans       PF09163.6     44 seq1019_BIOID51045   -            294   7.8e-20   69.9   0.0   1   1   1.1e-22   1.4e-19   69.1   0.0     1    44   246   289   246   290 0.96 Formate dehydrogenase N, transmembrane
Fer4_7               PF12838.2     52 seq1019_BIOID51045   -            294   4.9e-15   55.5  25.2   1   1   8.3e-11     1e-07   32.0   5.6     1    50    38   114    38   117 0.90 4Fe-4S dicluster domain
Fer4_9               PF13187.1     55 seq1019_BIOID51045   -            294   3.3e-13   49.5  27.2   1   1   4.6e-11   5.7e-08   32.7   7.7     1    55   132   184   132   184 0.97 4Fe-4S dicluster domain
Fer4_10              PF13237.1     52 seq1019_BIOID51045   -            294   2.6e-12   46.2  27.8   1   1   3.4e-11   4.2e-08   32.7   7.1     2    52    93   144    92   144 0.86 4Fe-4S dicluster domain
Fer4_2               PF12797.2     22 seq1019_BIOID51045   -            294   3.3e-10   39.1  34.5   1   1   6.4e-09     8e-06   25.3   2.4     4    20    33    49    31    51 0.91 4Fe-4S binding domain
Fer4_3               PF12798.2     15 seq1019_BIOID51045   -            294   9.7e-08   31.9  41.1   1   3   0.00035      0.43   11.1   3.8     1    15   100   117   100   117 0.89 4Fe-4S binding domain
Fer4_3               PF12798.2     15 seq1019_BIOID51045   -            294   9.7e-08   31.9  41.1   2   3   6.7e-05     0.083   13.3   2.9     1    14   133   146   133   147 0.94 4Fe-4S binding domain
Fer4_3               PF12798.2     15 seq1019_BIOID51045   -            294   9.7e-08   31.9  41.1   3   3   3.4e-06    0.0042   17.4   2.5     1    15   160   183   160   183 0.98 4Fe-4S binding domain
Fer4_4               PF12800.2     17 seq1019_BIOID51045   -            294   3.1e-07   30.0  31.6   1   2   4.7e-05     0.059   13.6   1.8     3    15    38    50    36    56 0.91 4Fe-4S binding domain
Fer4_4               PF12800.2     17 seq1019_BIOID51045   -            294   3.1e-07   30.0  31.6   2   2     1e-07   0.00013   21.9   1.8     1    17   130   146   130   146 0.92 4Fe-4S binding domain
Fer4                 PF00037.22    24 seq1019_BIOID51045   -            294   3.1e-07   29.6  37.3   1   1   4.1e-08   5.1e-05   22.5   2.0     5    22   130   147   126   149 0.87 4Fe-4S binding domain
URO-D                PF01208.12   343 seq1021_BIOID51045   -            354  1.7e-140  467.7   0.0   1   1  1.4e-144  1.9e-140  467.5   0.0     2   342     5   347     4   348 0.98 Uroporphyrinogen decarboxylase (URO-D)
Multi_Drug_Res       PF00893.14    93 seq1022_BIOID51045   -            105   6.6e-32  109.7  11.6   1   1     6e-36   8.3e-32  109.4   8.0     1    93     1    93     1    93 0.99 Small Multidrug Resistance protein
TisB_toxin           PF13939.1     28 seq1023_BIOID51045   -             29   4.8e-16   57.9  11.3   1   1   3.7e-20   5.1e-16   57.8   7.8     1    28     1    28     1    28 0.99 Toxin TisB, type I toxin-antitoxin system
Phage_ASH            PF10554.4    108 seq1025_BIOID51045   -            199   3.7e-38  130.0   1.2   1   1   3.4e-42   4.7e-38  129.7   0.8     1   108    22   146    22   146 0.99 Ash protein family
FKBP_C               PF00254.23    94 seq1026_BIOID51045   -            149   1.2e-16   60.3   0.0   1   1   1.3e-20   1.7e-16   59.8   0.0     4    94     4   141     2   141 0.87 FKBP-type peptidyl-prolyl cis-trans isomerase
Phage_Mu_Gp45        PF06890.7    162 seq1030_BIOID51045   -            182   4.6e-66  221.1   0.9   1   1   3.9e-70   5.3e-66  220.9   0.6     1   161    16   171    16   172 0.99 Bacteriophage Mu Gp45 protein
RadC                 PF04002.10   123 seq1033_BIOID51045   -            158   4.9e-47  158.5   0.0   1   1   4.6e-51   6.2e-47  158.1   0.0     2   123    37   158    36   158 0.98 RadC-like JAB domain
MFS_1                PF07690.11   354 seq1034_BIOID51045   -            403   1.5e-43  148.8  41.6   1   1   2.1e-47   1.5e-43  148.8  28.8     4   347    14   341    11   348 0.86 Major Facilitator Superfamily
Sugar_tr             PF00083.19   451 seq1034_BIOID51045   -            403   4.4e-09   35.3   4.8   1   1   6.5e-13   4.4e-09   35.3   3.3    44   123    39   115    16   185 0.88 Sugar (and other) transporter
MFS_1                PF07690.11   354 seq1035_BIOID51045   -            396     2e-39  135.2  46.6   1   1   4.5e-43     2e-39  135.2  32.3     2   352    16   351    15   353 0.83 Major Facilitator Superfamily
MFS_3                PF05977.8    524 seq1035_BIOID51045   -            396   6.8e-08   30.9   6.3   1   1   1.5e-11   6.8e-08   30.9   4.3    32   206    32   201     5   207 0.84 Transmembrane secretion effector
TRI12                PF06609.8    599 seq1035_BIOID51045   -            396   2.8e-06   25.7   4.5   1   1   6.2e-10   2.8e-06   25.7   3.1    87   212    54   179    14   190 0.80 Fungal trichothecene efflux pump (TRI12)
LYTB                 PF02401.13   281 seq1036_BIOID51045   -            316  4.5e-120  399.6   0.2   1   1  3.8e-124  5.2e-120  399.5   0.1     1   280     3   284     3   285 0.99 LytB protein
MVIN                 PF03023.9    452 seq1042_BIOID51045   -            511  4.7e-161  536.1  32.4   1   1  4.1e-165  5.7e-161  535.8  22.5     1   450    28   478    28   480 0.99 MviN-like protein
Fer2_3               PF13085.1    110 seq1043_BIOID51045   -            238   3.8e-31  107.0   0.0   1   1   1.6e-34   5.5e-31  106.5   0.0     2   109     5   111     4   112 0.93 2Fe-2S iron-sulfur cluster binding domain
Fer4_17              PF13534.1     61 seq1043_BIOID51045   -            238     2e-10   40.7   0.8   1   1   1.1e-13   3.9e-10   39.8   0.5     1    61   148   221   148   221 0.80 4Fe-4S dicluster domain
Fer4_8               PF13183.1     57 seq1043_BIOID51045   -            238   1.3e-09   37.8   1.5   1   1     8e-13   2.7e-09   36.7   1.0     2    56   146   219   145   220 0.71 4Fe-4S dicluster domain
Fer4_18              PF13746.1     69 seq1043_BIOID51045   -            238   3.2e-07   30.5   1.1   1   1     1e-09   3.5e-06   27.2   0.1     2    67   155   221   154   223 0.97 4Fe-4S dicluster domain
GP46                 PF07409.7    116 seq1045_BIOID51045   -            142   9.4e-39  131.2   0.6   1   1   8.1e-43   1.1e-38  130.9   0.4     1   116    20   134    20   134 0.95 Phage protein GP46
Cytochrom_B_N        PF00033.14   188 seq1046_BIOID51045   -            217   1.4e-20   73.3  19.2   1   1   2.5e-24   1.7e-20   73.0  13.3     4   188    10   186     7   186 0.92 Cytochrome b(N-terminal)/b6/petB
Ni_hydr_CYTB         PF01292.15   182 seq1046_BIOID51045   -            217   1.4e-18   66.8  17.8   1   1   2.5e-22   1.7e-18   66.5  12.3     5   182    13   186     9   186 0.89 Prokaryotic cytochrome b561
HupH_C               PF04809.8    120 seq1047_BIOID51045   -            305   2.1e-49  166.1   0.0   1   2   5.5e-11   7.5e-07   28.8   0.0     6    96    70   160    67   175 0.82 HupH hydrogenase expression protein, C-terminal conserved region
HupH_C               PF04809.8    120 seq1047_BIOID51045   -            305   2.1e-49  166.1   0.0   2   2   5.3e-44   7.2e-40  135.3   0.0     1   119   183   299   183   300 0.99 HupH hydrogenase expression protein, C-terminal conserved region
FecCD                PF01032.13   311 seq1048_BIOID51045   -            660  1.2e-144  480.8  86.5   1   2   4.7e-73   6.4e-69  232.0  27.9     8   310    14   324     7   325 0.93 FecCD transport family
FecCD                PF01032.13   311 seq1048_BIOID51045   -            660  1.2e-144  480.8  86.5   2   2   5.9e-80   8.1e-76  254.6  26.3     2   311   358   657   350   657 0.94 FecCD transport family
DUF2636              PF11120.3     62 seq1049_BIOID51045   -             63   5.2e-33  112.2   0.6   1   1   4.2e-37   5.7e-33  112.1   0.4     1    62     2    63     2    63 0.99 Protein of unknown function (DUF2636)
MFS_1                PF07690.11   354 seq1050_BIOID51045   -            438     4e-27   94.7  51.9   1   2   2.6e-19   1.2e-15   57.0  17.3    38   258    70   296    27   301 0.69 Major Facilitator Superfamily
MFS_1                PF07690.11   354 seq1050_BIOID51045   -            438     4e-27   94.7  51.9   2   2   9.9e-15   4.5e-11   41.9  15.1    44   172   298   431   288   438 0.84 Major Facilitator Superfamily
Sugar_tr             PF00083.19   451 seq1050_BIOID51045   -            438   4.9e-27   94.5  35.4   1   1   8.9e-29     4e-25   88.1  24.5     6   417    27   407    23   433 0.75 Sugar (and other) transporter
MFS_2                PF13347.1    427 seq1050_BIOID51045   -            438   8.6e-09   34.1   9.6   1   1   1.9e-12   8.6e-09   34.1   6.7   153   343   173   372   147   382 0.75 MFS/sugar transport protein
DUF987               PF06174.6     66 seq1052_BIOID51045   -             73   4.9e-43  144.3   0.1   1   1     4e-47   5.4e-43  144.2   0.1     1    66     1    66     1    66 0.99 Protein of unknown function (DUF987)
BCCT                 PF02028.12   485 seq1053_BIOID51045   -            677  1.6e-173  577.3  44.2   1   1  1.3e-177  1.8e-173  577.1  30.6     1   484    17   502    17   503 0.99 BCCT family transporter
PseudoU_synth_2      PF00849.17   164 seq1055_BIOID51045   -            290   9.9e-16   57.8   0.1   1   1   6.3e-18   4.3e-14   52.5   0.1     2   164    69   195    68   195 0.87 RNA pseudouridylate synthase
S4                   PF01479.20    48 seq1055_BIOID51045   -            290   2.7e-14   52.1   1.5   1   1   1.1e-17   7.6e-14   50.7   0.0     1    48     7    52     7    52 0.98 S4 domain
Endonuclease_5       PF04493.9    206 seq1056_BIOID51045   -            223   2.3e-70  236.0   0.0   1   1   1.9e-74   2.6e-70  235.8   0.0     1   205     9   208     9   209 0.99 Endonuclease V
DUF3260              PF11658.3    518 seq1057_BIOID51045   -            559  4.4e-234  777.2   0.0   1   1  3.7e-238  5.1e-234  777.0   0.0     2   518    24   554    23   554 0.99 Protein of unknown function (DUF3260)
Baseplate_J          PF04865.9    243 seq1059_BIOID51045   -            352   2.3e-55  187.4   0.1   1   1   2.2e-59     3e-55  187.1   0.0     2   243    69   317    68   317 0.96 Baseplate J-like protein
SpoU_methylase       PF00588.14   142 seq1060_BIOID51045   -            157   2.4e-34  118.1   0.0   1   1     2e-38   2.7e-34  117.9   0.0     1   142     1   142     1   142 0.95 SpoU rRNA Methylase family
DUF218               PF02698.12   155 seq1061_BIOID51045   -            266   3.1e-24   85.1   0.0   1   1   3.3e-28   4.6e-24   84.5   0.0     1   137    36   183    36   208 0.92 DUF218 domain
YagB_YeeU_YfjZ       PF06154.6    105 seq1064_BIOID51045   -            122   2.7e-52  175.3   0.0   1   1   2.3e-56   3.2e-52  175.0   0.0     2   104    16   118    15   119 0.98 YagB/YeeU/YfjZ family
MarR                 PF01047.17    59 seq1065_BIOID51045   -            144   5.2e-18   64.3   0.0   1   1   1.9e-21   8.8e-18   63.6   0.0     1    59    38    96    38    96 0.98 MarR family
MarR_2               PF12802.2     62 seq1065_BIOID51045   -            144   1.4e-13   50.1   0.0   1   1   5.2e-17   2.4e-13   49.4   0.0     1    62    36    95    36    95 0.98 MarR family
HTH_27               PF13463.1     68 seq1065_BIOID51045   -            144   3.5e-09   36.7   0.0   1   1   1.8e-12   8.1e-09   35.5   0.0     1    68    38   104    38   104 0.93 Winged helix DNA-binding domain
PTSIIB_sorb          PF03830.10   151 seq1067_BIOID51045   -            323   1.5e-58  196.8   1.4   1   1   3.3e-62   2.2e-58  196.2   1.0     2   149   164   311   163   313 0.99 PTS system sorbose subfamily IIB component
EIIA-man             PF03610.11   116 seq1067_BIOID51045   -            323   2.6e-35  120.8   0.1   1   1   9.9e-39   6.8e-35  119.5   0.0     1   114     4   117     4   119 0.98 PTS system fructose IIA component
DEDD_Tnp_IS110       PF01548.12   144 seq1071_BIOID51045   -            324   4.2e-44  149.6   0.2   1   1   2.4e-47   1.6e-43  147.6   0.1     1   144     5   149     5   149 0.99 Transposase
Transposase_20       PF02371.11    87 seq1071_BIOID51045   -            324   1.1e-27   95.7   0.4   1   1   2.9e-31     2e-27   94.9   0.3     2    85   194   278   193   280 0.96 Transposase IS116/IS110/IS902 family
IU_nuc_hydro         PF01156.14   314 seq1072_BIOID51045   -            304     6e-93  311.4   0.0   1   1   4.9e-97   6.7e-93  311.2   0.0     3   312     4   302     2   304 0.96 Inosine-uridine preferring nucleoside hydrolase
DUF1706              PF08020.6    166 seq1073_BIOID51045   -            101   4.8e-32  110.6   0.0   1   1     4e-36   5.5e-32  110.4   0.0     1    94     1    97     1   100 0.98 Protein of unknown function (DUF1706)
Phage_P2_GpU         PF06995.6    121 seq1074_BIOID51045   -            164   5.2e-44  148.4   0.0   1   1   4.6e-48   6.3e-44  148.1   0.0     1   121     8   128     8   128 0.99 Phage P2 GpU
Transket_pyr         PF02779.19   178 seq1076_BIOID51045   -            933   5.3e-67  224.6   0.0   1   1   1.3e-70     9e-67  223.8   0.0     3   178   591   785   589   785 0.99 Transketolase, pyrimidine binding domain
E1_dh                PF00676.15   300 seq1076_BIOID51045   -            933   1.7e-46  158.1   0.0   1   1   5.4e-50   3.7e-46  157.1   0.0    15   282   219   511   207   516 0.84 Dehydrogenase E1 component
HHA                  PF05321.6     57 seq1077_BIOID51045   -             50   9.5e-07   28.7   0.1   1   1     8e-11   1.1e-06   28.5   0.1     1    31    10    40    10    42 0.87 Haemolysin expression modulating protein
DUF416               PF04222.7    191 seq1078_BIOID51045   -            196   2.2e-87  291.0   0.1   1   1   1.8e-91   2.5e-87  290.8   0.0     1   189     4   192     4   194 0.99 Protein of unknown function (DUF416)
HTH_18               PF12833.2     81 seq1079_BIOID51045   -            129   1.1e-19   70.2   0.3   1   1   2.1e-23   1.4e-19   69.8   0.2     2    79    34   110    33   112 0.96 Helix-turn-helix domain
HTH_AraC             PF00165.18    42 seq1079_BIOID51045   -            129   5.4e-18   64.0   0.2   1   2     2e-09   1.4e-05   24.6   0.0     1    42    20    61    20    61 0.97 Bacterial regulatory helix-turn-helix proteins, AraC family
HTH_AraC             PF00165.18    42 seq1079_BIOID51045   -            129   5.4e-18   64.0   0.2   2   2     2e-13   1.4e-09   37.3   0.0     2    41    73   110    68   111 0.93 Bacterial regulatory helix-turn-helix proteins, AraC family
DUF1219              PF06755.7    117 seq1080_BIOID51045   -            124     4e-60  200.3   0.0   1   1   3.4e-64   4.6e-60  200.1   0.0     1   113     1   113     1   123 0.97 Protein of unknown function (DUF1219)
GTP_EFTU             PF00009.22   188 seq1083_BIOID51045   -            607     1e-56  191.2   0.0   1   1   7.2e-60     2e-56  190.3   0.0     2   187     4   195     3   196 0.96 Elongation factor Tu GTP binding domain
EFG_C                PF00679.19    89 seq1083_BIOID51045   -            607   1.9e-21   75.6   0.0   1   1   1.6e-24   4.3e-21   74.4   0.0     3    83   397   477   395   483 0.96 Elongation factor G C-terminus
GTP_EFTU_D2          PF03144.20    74 seq1083_BIOID51045   -            607   7.4e-10   38.6   3.2   1   1   8.1e-13   2.2e-09   37.1   2.2     1    74   219   289   219   289 0.94 Elongation factor Tu domain 2
MMR_HSR1             PF01926.18   114 seq1083_BIOID51045   -            607   1.3e-05   25.0   0.2   1   1   1.5e-08   4.1e-05   23.4   0.0     2   113     8   128     7   129 0.55 50S ribosome-binding GTPase
DUF1706              PF08020.6    166 seq1084_BIOID51045   -             88   2.2e-22   79.1   0.1   1   1     2e-26   2.7e-22   78.9   0.1    91   166    10    82     8    82 0.98 Protein of unknown function (DUF1706)
Bac_Ubq_Cox          PF01654.12   436 seq1085_BIOID51045   -            514  1.8e-184  613.0  24.7   1   1  1.8e-188  2.4e-184  612.6  17.1     1   435     7   502     7   503 0.97 Bacterial Cytochrome Ubiquinol Oxidase
Pox_D5               PF03288.11    86 seq1086_BIOID51045   -            777   6.3e-21   74.3   0.0   1   1   4.2e-24   1.1e-20   73.4   0.0     1    86   670   769   670   769 0.96 Poxvirus D5 protein-like
Prim_Zn_Ribbon       PF08273.7     40 seq1086_BIOID51045   -            777   1.3e-18   66.6   9.8   1   1   9.8e-22   2.7e-18   65.6   6.8     1    40    30    66    30    66 0.97 Zinc-binding domain of primase-helicase
Toprim_3             PF13362.1     96 seq1086_BIOID51045   -            777   5.7e-11   42.3   1.5   1   1   2.9e-14   7.9e-11   41.9   0.0     2    94   210   299   209   301 0.87 Toprim domain
D5_N                 PF08706.6    150 seq1086_BIOID51045   -            777   2.1e-10   40.7   0.0   1   1   1.7e-13   4.8e-10   39.6   0.0     2   148   337   468   336   470 0.79 D5 N terminal like
Toprim_4             PF13662.1     81 seq1086_BIOID51045   -            777   8.2e-09   35.2   0.1   1   1   1.1e-11     3e-08   33.4   0.0     1    69   208   277   208   285 0.89 Toprim domain
CMAS                 PF02353.15   273 seq1087_BIOID51045   -            382  3.5e-106  354.1   0.2   1   1  3.4e-109  5.2e-106  353.6   0.2     2   273   108   368   107   368 0.98 Mycolic acid cyclopropane synthetase
Methyltransf_23      PF13489.1    162 seq1087_BIOID51045   -            382   2.6e-14   53.1   0.0   1   1   2.8e-17   4.2e-14   52.4   0.0    14   135   157   287   143   315 0.73 Methyltransferase domain
Methyltransf_11      PF08241.7     95 seq1087_BIOID51045   -            382   7.2e-12   45.5   0.0   1   1     9e-15   1.4e-11   44.6   0.0     1    94   172   264   172   265 0.97 Methyltransferase domain
Methyltransf_18      PF12847.2    112 seq1087_BIOID51045   -            382   1.5e-10   41.5   0.0   1   1   2.5e-13   3.8e-10   40.2   0.0     1   111   167   267   167   268 0.91 Methyltransferase domain
Methyltransf_31      PF13847.1    152 seq1087_BIOID51045   -            382   1.7e-10   40.5   0.0   1   1   1.8e-13   2.8e-10   39.8   0.0     2   112   166   269   165   329 0.85 Methyltransferase domain
Methyltransf_12      PF08242.7     99 seq1087_BIOID51045   -            382   1.5e-07   31.7   0.0   1   1     2e-10   3.1e-07   30.6   0.0     1    99   172   263   172   263 0.83 Methyltransferase domain
Methyltransf_25      PF13649.1    101 seq1087_BIOID51045   -            382   4.8e-07   29.9   0.0   1   1   6.4e-10   9.7e-07   28.9   0.0     1    99   171   259   171   261 0.87 Methyltransferase domain
PCMT                 PF01135.14   210 seq1087_BIOID51045   -            382   3.9e-06   26.4   0.0   1   1   3.8e-09   5.7e-06   25.8   0.0    61   123   155   215   135   230 0.82 Protein-L-isoaspartate(D-aspartate) O-methyltransferase (PCMT)
MTS                  PF05175.9    170 seq1087_BIOID51045   -            382   3.9e-05   22.9   0.0   1   1   4.1e-08   6.3e-05   22.3   0.0    22   104   158   234   152   265 0.82 Methyltransferase small domain
Fimbrial             PF00419.15   145 seq1090_BIOID51045   -            363   2.2e-21   76.5   0.7   1   1   1.6e-25   2.2e-21   76.5   0.5     2   143   211   361   210   363 0.85 Fimbrial protein
DDE_Tnp_ISL3         PF01610.12   248 seq1092_BIOID51045   -            406   4.5e-57  193.3   2.7   1   1   9.1e-61   6.2e-57  192.8   1.9     2   246   158   393   157   395 0.95 Transposase
HTH_Tnp_ISL3         PF13542.1     65 seq1092_BIOID51045   -            406   3.3e-12   45.8   5.9   1   1   1.2e-15     8e-12   44.5   4.1     4    65    42   101    39   101 0.93 Helix-turn-helix domain of transposase family ISL3
Aldedh               PF00171.17   462 seq1095_BIOID51045   -            479  2.8e-165  550.0   1.1   1   1  4.6e-169  3.2e-165  549.8   0.8     8   462    22   475    15   475 0.98 Aldehyde dehydrogenase family
LuxC                 PF05893.9    400 seq1095_BIOID51045   -            479   0.00012   20.7   0.0   1   1   3.6e-08   0.00025   19.8   0.0    88   285   142   335   138   356 0.81 Acyl-CoA reductase (LuxC)
MarB                 PF13999.1     66 seq1096_BIOID51045   -             72   6.1e-35  118.4   0.5   1   1     5e-39   6.8e-35  118.3   0.3     2    66     6    70     5    70 0.98 MarB protein
DUF2313              PF10076.4    179 seq1097_BIOID51045   -            194   2.1e-60  203.0   0.0   1   1   1.7e-64   2.4e-60  202.8   0.0     2   178    11   192    10   193 0.97 Uncharacterized protein conserved in bacteria (DUF2313)
AMNp_N               PF10423.4    160 seq1098_BIOID51045   -            137   1.8e-09   37.2   0.0   1   1   1.4e-13   1.9e-09   37.2   0.0     2    56    18    77    17   113 0.93 Bacterial AMP nucleoside phosphorylase N-terminus
CoiA                 PF06054.6    375 seq1099_BIOID51045   -            360     6e-05   21.9   0.4   1   1   7.5e-09    0.0001   21.2   0.0    32    67    35    70    22    73 0.87 Competence protein CoiA-like family
Thioredoxin          PF00085.15   104 seq1100_BIOID51045   -            109   3.5e-34  116.5   0.0   1   1   8.4e-38   3.8e-34  116.3   0.0     2   103     5   106     4   107 0.98 Thioredoxin
Thioredoxin_2        PF13098.1    112 seq1100_BIOID51045   -            109   1.6e-10   41.0   0.1   1   1   3.2e-13   1.4e-09   37.9   0.0     7   112    23   104    17   104 0.90 Thioredoxin-like domain
EII-Sor              PF03609.9    237 seq1103_BIOID51045   -            266   7.1e-89  297.0  38.7   1   1   5.9e-93     8e-89  296.8  26.8     1   237     1   238     1   238 1.00 PTS system sorbose-specific iic component
Bac_DNA_binding      PF00216.16    90 seq1104_BIOID51045   -             90   3.2e-33  113.4   1.4   1   1   2.6e-37   3.6e-33  113.3   1.0     1    90     1    90     1    90 0.99 Bacterial DNA-binding protein
PNP_UDP_1            PF01048.15   234 seq1106_BIOID51045   -            371   8.8e-20   70.5   0.0   1   1   1.9e-23   1.3e-19   70.0   0.0    31   200   149   316   116   340 0.81 Phosphorylase superfamily
AMNp_N               PF10423.4    160 seq1106_BIOID51045   -            371   7.9e-12   44.9   0.0   1   1   1.8e-15   1.3e-11   44.2   0.0   100   158     2    57     1    59 0.92 Bacterial AMP nucleoside phosphorylase N-terminus
DUF957               PF06117.6     65 seq1107_BIOID51045   -             65   5.6e-34  115.3   0.7   1   1   4.4e-38   6.1e-34  115.2   0.5     1    65     1    65     1    65 0.98 Enterobacterial protein of unknown function (DUF957)
DapB_C               PF05173.9    132 seq1108_BIOID51045   -            273   4.7e-47  158.9   0.3   1   1   9.8e-51   6.7e-47  158.4   0.2     1   132   132   268   132   268 0.98 Dihydrodipicolinate reductase, C-terminus
DapB_N               PF01113.15   124 seq1108_BIOID51045   -            273     5e-42  142.6   0.6   1   1   3.3e-45   2.2e-41  140.5   0.1     1   124     6   129     6   129 0.99 Dihydrodipicolinate reductase, N-terminus
Band_7               PF01145.20   179 seq1109_BIOID51045   -            375   1.3e-24   86.9   0.2   1   1   4.1e-27   5.6e-23   81.6   0.2     2   178   147   318   146   320 0.94 SPFH domain / Band 7 family
DUF1481              PF07356.7    195 seq1114_BIOID51045   -            211   5.4e-71  237.9   0.6   1   1   4.5e-75   6.2e-71  237.7   0.4     1   195    22   207    22   207 0.99 Protein of unknown function (DUF1481)
Methyltransf_27      PF13708.1    194 seq1116_BIOID51045   -            189   4.1e-60  202.5   0.0   1   1   3.7e-64   5.1e-60  202.2   0.0    34   194    27   187    23   187 0.99 Methyltransferase domain
ATP-synt_ab          PF00006.20   215 seq1118_BIOID51045   -            443   5.9e-42  143.4   0.0   1   1   2.9e-45   7.9e-42  143.0   0.0     3   214   183   388   181   389 0.95 ATP synthase alpha/beta family, nucleotide-binding domain
Rho_RNA_bind         PF07497.7     78 seq1118_BIOID51045   -            443   6.5e-42  140.9   0.1   1   1   4.2e-45   1.1e-41  140.1   0.0     1    78    73   150    73   150 0.98 Rho termination factor, RNA-binding domain
Rho_N                PF07498.7     43 seq1118_BIOID51045   -            443   8.2e-18   63.7   0.8   1   1   1.7e-20   4.8e-17   61.3   0.2     1    43    29    71    29    71 0.98 Rho termination factor, N-terminal domain
NACHT                PF05729.7    167 seq1118_BIOID51045   -            443   8.9e-05   22.0   0.0   1   1   6.2e-08   0.00017   21.1   0.0    12    96   207   297   203   311 0.80 NACHT domain
EIID-AGA             PF03613.9    264 seq1124_BIOID51045   -            283    2e-114  380.8   1.2   1   1  1.7e-118  2.3e-114  380.6   0.8     1   264    11   281    11   281 0.99 PTS system mannose/fructose/sorbose family IID component
Cyto_ox_2            PF02322.10   328 seq1126_BIOID51045   -            378  5.8e-112  373.9  33.8   1   1  4.8e-116  6.6e-112  373.7  23.4     1   328     6   362     6   362 0.99 Cytochrome oxidase subunit II
Autotransporter      PF03797.14   265 seq1128_BIOID51045   -           1349   1.2e-56  191.9  25.6   1   1   1.7e-60   1.2e-56  191.9  17.7     2   259  1063  1334  1062  1340 0.94 Autotransporter beta-domain
ESPR                 PF13018.1     24 seq1128_BIOID51045   -           1349   7.4e-11   41.1   1.3   1   1   2.2e-14   1.5e-10   40.1   0.9     1    22    23    44    23    46 0.97 Extended Signal Peptide of Type V secretion system
Nuc-transf           PF10127.4    247 seq1134_BIOID51045   -            263     4e-96  321.0   0.0   1   1  3.3e-100   4.5e-96  320.8   0.0     1   246    10   256    10   257 0.99 Predicted nucleotidyltransferase
Trp_Tyr_perm         PF03222.8    394 seq1135_BIOID51045   -            444   4.2e-05   22.4  38.4   1   1   5.5e-09   7.6e-05   21.5  26.6     7   374    42   425    38   436 0.76 Tryptophan/tyrosine permease family
UTRA                 PF07702.8    141 seq1136_BIOID51045   -            236   2.2e-20   72.6   0.0   1   1   5.6e-24   3.8e-20   71.8   0.0     1   140    91   230    91   231 0.97 UTRA domain
GntR                 PF00392.16    64 seq1136_BIOID51045   -            236   6.3e-20   70.2   0.0   1   1   1.4e-23   9.4e-20   69.7   0.0     2    64     8    70     7    70 0.97 Bacterial regulatory proteins, gntR family
Flg_bb_rod           PF00460.15    31 seq1138_BIOID51045   -            138   8.6e-13   47.5   0.2   1   1   1.5e-16   2.1e-12   46.3   0.2     1    31     9    39     9    39 0.98 Flagella basal body rod protein
CPSase_sm_chain      PF00988.17   131 seq1139_BIOID51045   -            391   1.7e-56  189.1   0.1   1   1   6.1e-60   2.8e-56  188.5   0.0     2   131    13   142    12   142 0.99 Carbamoyl-phosphate synthase small chain, CPSase domain
GATase               PF00117.23   192 seq1139_BIOID51045   -            391   1.3e-49  168.1   0.0   1   1   5.8e-53   2.6e-49  167.1   0.0     3   191   206   381   203   382 0.95 Glutamine amidotransferase class-I
Peptidase_C26        PF07722.8    217 seq1139_BIOID51045   -            391   1.2e-08   34.5   0.1   1   1     1e-10   4.8e-07   29.3   0.1    93   217   258   364   247   364 0.80 Peptidase C26
MatE                 PF01554.13   162 seq1142_BIOID51045   -            457   5.6e-74  247.0  34.1   1   2   1.4e-41   1.9e-37  128.2   3.8     1   162    17   177    17   177 0.98 MatE
MatE                 PF01554.13   162 seq1142_BIOID51045   -            457   5.6e-74  247.0  34.1   2   2   3.8e-42   5.2e-38  130.0   8.5     1   162   244   405   244   405 1.00 MatE
Sigma54_activat      PF00158.21   168 seq1144_BIOID51045   -            642   3.5e-36  124.1   0.0   1   1   2.7e-39   6.3e-36  123.2   0.0     5   168   334   494   330   494 0.96 Sigma-54 interaction domain
PAS                  PF00989.19   113 seq1144_BIOID51045   -            642   4.4e-14   52.1   0.0   1   1     6e-17   1.4e-13   50.5   0.0     2   113   207   309   206   309 0.97 PAS fold
HTH_8                PF02954.14    42 seq1144_BIOID51045   -            642   1.7e-13   49.7   0.1   1   1   7.4e-17   1.7e-13   49.7   0.1     2    42   591   631   590   631 0.96 Bacterial regulatory protein, Fis family
GAF                  PF01590.21   154 seq1144_BIOID51045   -            642   3.1e-06   27.2   0.2   1   1   3.6e-09   8.2e-06   25.9   0.2     4   151    58   189    56   192 0.92 GAF domain
PAS_8                PF13188.1     64 seq1144_BIOID51045   -            642   0.00012   21.6   0.0   1   1   1.4e-07   0.00032   20.3   0.0     2    46   207   255   206   276 0.70 PAS domain
Transcrip_reg        PF01709.15   234 seq1147_BIOID51045   -            238   1.2e-82  276.4   0.7   1   1   9.8e-87   1.3e-82  276.2   0.5     1   233     3   235     3   236 0.98 Transcriptional regulator
LppC                 PF04348.8    536 seq1150_BIOID51045   -            678  2.2e-135  452.1  23.1   1   2   5.2e-52   7.1e-48  163.3  13.2     1   285    40   318    40   351 0.89 LppC putative lipoprotein
LppC                 PF04348.8    536 seq1150_BIOID51045   -            678  2.2e-135  452.1  23.1   2   2   9.4e-91   1.3e-86  291.2   0.1   248   536   349   672   341   672 0.96 LppC putative lipoprotein
HATPase_c            PF02518.21   111 seq1151_BIOID51045   -            458   1.5e-28   98.5   0.8   1   1   6.1e-32   4.2e-28   97.1   0.1     2   110   346   449   345   450 0.98 Histidine kinase-, DNA gyrase B-, and HSP90-like ATPase
HisKA                PF00512.20    68 seq1151_BIOID51045   -            458   1.5e-14   53.5   0.4   1   1     8e-18   5.5e-14   51.7   0.0     2    65   238   300   237   302 0.91 His Kinase A (phospho-acceptor) domain
DUF986               PF06173.7    149 seq1153_BIOID51045   -            152   3.7e-65  218.1   6.4   1   1     3e-69   4.1e-65  218.0   4.4     1   148     4   151     4   152 0.99 Protein of unknown function (DUF986)
Flg_bbr_C            PF06429.8     74 seq1157_BIOID51045   -            134   1.5e-12   47.0   3.0   1   1   3.6e-16   2.5e-12   46.4   2.1    29    73    87   131    11   132 0.91 Flagellar basal body rod FlgEFG protein C-terminal
Flg_bb_rod           PF00460.15    31 seq1157_BIOID51045   -            134   2.7e-11   42.8   1.2   1   1   3.9e-15   2.7e-11   42.8   0.8     1    30     7    37     7    38 0.95 Flagella basal body rod protein
Voltage_CLC          PF00654.15   355 seq1158_BIOID51045   -            473   1.4e-90  303.8  35.9   1   1   1.1e-92   1.5e-88  297.1  20.9     2   354    89   437    88   438 0.94 Voltage gated chloride channel
2-oxoacid_dh         PF00198.18   231 seq1161_BIOID51045   -            405   7.8e-82  273.8   0.0   1   1   2.2e-85     1e-81  273.5   0.0     3   231   175   403   173   403 0.98 2-oxoacid dehydrogenases acyltransferase (catalytic domain)
Biotin_lipoyl        PF00364.17    74 seq1161_BIOID51045   -            405   6.9e-18   63.9   0.3   1   1   3.6e-21   1.6e-17   62.7   0.2     2    73     5    76     4    77 0.96 Biotin-requiring enzyme
E3_binding           PF02817.12    39 seq1161_BIOID51045   -            405   4.6e-15   54.8   2.3   1   1     1e-18   4.6e-15   54.8   0.1     5    39   114   148   111   148 0.96 e3 binding domain
Response_reg         PF00072.19   112 seq1162_BIOID51045   -            229   1.1e-29  102.5   0.0   1   1   2.4e-33   1.6e-29  102.0   0.0     1   112     5   117     5   117 0.97 Response regulator receiver domain
Trans_reg_C          PF00486.23    77 seq1162_BIOID51045   -            229   5.8e-28   96.5   0.0   1   1   1.4e-31   9.6e-28   95.8   0.0     2    77   151   225   149   225 0.95 Transcriptional regulatory protein, C terminal
YbgT_YccB            PF08173.6     28 seq1164_BIOID51045   -             30   3.2e-12   45.8   4.4   1   1   2.5e-16   3.4e-12   45.8   3.1     1    27     1    27     1    28 0.97 Membrane bound YbgT-like protein
Toxin_15             PF07906.8    284 seq1166_BIOID51045   -            235   3.9e-85  285.6   0.0   1   1   3.2e-89   4.3e-85  285.5   0.0    23   257     1   235     1   235 0.99 ShET2 enterotoxin, N-terminal region
AP_endonuc_2         PF01261.19   211 seq1167_BIOID51045   -            337   3.4e-14   52.5   0.1   1   1   3.7e-18   5.1e-14   51.9   0.1     1   204    41   222    41   229 0.91 Xylose isomerase-like TIM barrel
Glycos_transf_4      PF00953.16   159 seq1168_BIOID51045   -            367   1.1e-28   99.9  21.3   1   1   7.8e-33   1.1e-28   99.9  14.8     3   157    75   233    73   235 0.94 Glycosyl transferase family 4
His_Phos_2           PF00328.17   347 seq1170_BIOID51045   -            442   4.1e-41  141.3   0.0   1   1   3.6e-45   4.9e-41  141.1   0.0     1   345    39   383    39   387 0.84 Histidine phosphatase superfamily (branch 2)
FlgD                 PF03963.9     82 seq1172_BIOID51045   -            231   9.5e-25   86.3   5.0   1   1   1.1e-27   4.8e-24   84.1   2.8     7    81     7    79     2    80 0.86 Flagellar hook capping protein - N-terminal region
FlgD_ig              PF13860.1     81 seq1172_BIOID51045   -            231   1.7e-21   75.6   2.0   1   1   3.7e-25   1.7e-21   75.6   1.4    10    81   120   189   107   189 0.91 FlgD Ig-like domain
FLgD_tudor           PF13861.1     61 seq1172_BIOID51045   -            231   3.2e-15   55.7   0.0   1   1   2.3e-18     1e-14   54.1   0.0     1    60    86   230    86   231 0.97 FlgD Tudor-like domain
Exonuc_X-T_C         PF08411.5    269 seq1173_BIOID51045   -            491    3e-104  347.6   0.1   1   1  5.5e-108  3.8e-104  347.3   0.1     1   268   228   489   228   490 0.99 Exonuclease C-terminal
RNase_T              PF00929.19   164 seq1173_BIOID51045   -            491     1e-24   87.5   0.0   1   1   2.8e-28   1.9e-24   86.6   0.0     2   162    29   208    28   210 0.95 Exonuclease
Cytochrom_B_N        PF00033.14   188 seq1174_BIOID51045   -            188   6.7e-25   87.4   9.4   1   1   1.1e-28   7.6e-25   87.2   6.5     3   187    16   184    14   185 0.96 Cytochrome b(N-terminal)/b6/petB
Ni_hydr_CYTB         PF01292.15   182 seq1174_BIOID51045   -            188     1e-21   77.0  10.2   1   1   1.7e-25   1.2e-21   76.8   7.0     1   181    16   184    16   185 0.92 Prokaryotic cytochrome b561
DUF204               PF02659.10    67 seq1177_BIOID51045   -            206   9.1e-39  131.3  23.3   1   2   1.2e-24   1.7e-20   72.7   1.6     1    67    31    99    31    99 0.98 Domain of unknown function DUF
DUF204               PF02659.10    67 seq1177_BIOID51045   -            206   9.1e-39  131.3  23.3   2   2   5.6e-22   7.6e-18   64.2   9.2     1    67   133   196   133   196 0.99 Domain of unknown function DUF
CPSase_L_D2          PF02786.12   211 seq1178_BIOID51045   -           1073  9.6e-118  390.8   2.5   1   2     1e-80   1.6e-77  259.4   0.0     1   210   128   334   128   335 0.99 Carbamoyl-phosphate synthase L chain, ATP binding domain
CPSase_L_D2          PF02786.12   211 seq1178_BIOID51045   -           1073  9.6e-118  390.8   2.5   2   2   2.1e-41   3.2e-38  131.0   0.4     1   210   674   876   674   877 0.95 Carbamoyl-phosphate synthase L chain, ATP binding domain
CPSase_L_chain       PF00289.17   110 seq1178_BIOID51045   -           1073   5.3e-47  158.3   0.0   1   2   7.6e-26   1.1e-22   80.0   0.0     1   110     6   123     6   123 0.97 Carbamoyl-phosphate synthase L chain, N-terminal domain
CPSase_L_chain       PF00289.17   110 seq1178_BIOID51045   -           1073   5.3e-47  158.3   0.0   2   2     2e-24     3e-21   75.4   0.0     3   110   560   669   558   669 0.97 Carbamoyl-phosphate synthase L chain, N-terminal domain
CPSase_L_D3          PF02787.14   121 seq1178_BIOID51045   -           1073   2.6e-42  143.2   0.1   1   1   5.8e-45   8.8e-42  141.5   0.0     2   121   425   547   424   547 0.98 Carbamoyl-phosphate synthetase large chain, oligomerisation domain
ATP-grasp_4          PF13535.1    184 seq1178_BIOID51045   -           1073   7.4e-42  143.0   0.3   1   2   6.7e-22     1e-18   67.6   0.0     4   182   128   307   125   309 0.91 ATP-grasp domain
ATP-grasp_4          PF13535.1    184 seq1178_BIOID51045   -           1073   7.4e-42  143.0   0.3   2   2     2e-23   3.1e-20   72.5   0.1     2   180   672   847   671   849 0.91 ATP-grasp domain
MGS                  PF02142.17    95 seq1178_BIOID51045   -           1073     3e-19   68.6   0.1   1   1   1.4e-21   2.2e-18   65.8   0.0     2    94   957  1041   956  1042 0.97 MGS-like domain
ATP-grasp            PF02222.17   172 seq1178_BIOID51045   -           1073   1.2e-14   53.8   0.4   1   2   1.6e-08   2.5e-05   23.5   0.0     2   161   137   304   136   312 0.82 ATP-grasp domain
ATP-grasp            PF02222.17   172 seq1178_BIOID51045   -           1073   1.2e-14   53.8   0.4   2   2   7.2e-10   1.1e-06   28.0   0.1     3   161   684   846   682   849 0.86 ATP-grasp domain
ATP-grasp_3          PF02655.9    161 seq1178_BIOID51045   -           1073   5.4e-11   42.4   0.9   1   1   2.7e-10   4.1e-07   29.8   0.0     8   158   679   846   672   849 0.79 ATP-grasp domain
Dala_Dala_lig_C      PF07478.8    203 seq1178_BIOID51045   -           1073   7.3e-11   41.7   0.3   1   1   1.8e-09   2.8e-06   26.7   0.1    14   173   694   844   681   864 0.78 D-ala D-ala ligase C-terminus
Metalloenzyme        PF01676.13   262 seq1181_BIOID51045   -            514  1.6e-101  338.8   0.5   1   1  4.2e-105  1.9e-101  338.6   0.3     1   261     6   507     6   508 0.99 Metalloenzyme superfamily
iPGM_N               PF06415.8    223 seq1181_BIOID51045   -            514   6.9e-89  296.9   0.6   1   1   2.2e-92     1e-88  296.3   0.4     2   223    85   308    84   308 0.99 BPG-independent PGAM N-terminus (iPGM_N)
Phosphodiest         PF01663.17   364 seq1181_BIOID51045   -            514   2.3e-05   23.7   0.0   1   1   7.6e-09   3.5e-05   23.2   0.0   104   246   303   449   259   491 0.73 Type I phosphodiesterase / nucleotide pyrophosphatase
DUF3329              PF11808.3     90 seq1183_BIOID51045   -            431   2.4e-31  107.5   5.7   1   1   1.7e-34   3.9e-31  106.8   4.0     2    90     4    92     3    92 0.98 Domain of unknown function (DUF3329)
HATPase_c            PF02518.21   111 seq1183_BIOID51045   -            431   1.4e-30  105.1   0.0   1   1   1.1e-33   2.6e-30  104.3   0.0     2   110   314   423   313   424 0.98 Histidine kinase-, DNA gyrase B-, and HSP90-like ATPase
HisKA                PF00512.20    68 seq1183_BIOID51045   -            431   1.7e-20   72.6   1.4   1   1   1.4e-23   3.3e-20   71.7   0.3     2    67   204   268   203   269 0.97 His Kinase A (phospho-acceptor) domain
PAS                  PF00989.19   113 seq1183_BIOID51045   -            431     4e-11   42.5   0.0   1   1   3.7e-14   8.4e-11   41.5   0.0     2   113    99   194    98   194 0.95 PAS fold
HATPase_c_2          PF13581.1    125 seq1183_BIOID51045   -            431   1.6e-08   34.2   0.0   1   1   1.3e-11   2.9e-08   33.4   0.0    30   114   316   408   281   420 0.83 Histidine kinase-like ATPase domain
HATPase_c_3          PF13589.1    137 seq1183_BIOID51045   -            431   1.1e-06   28.2   0.0   1   1   7.7e-10   1.8e-06   27.5   0.0     3    93   318   410   316   429 0.78 Histidine kinase-, DNA gyrase B-, and HSP90-like ATPase
FlaE                 PF07559.9    130 seq1186_BIOID51045   -            401   4.1e-24   85.5  11.9   1   1   8.9e-28   4.1e-24   85.5   8.2     1   130   170   282   170   282 0.94 Flagellar basal body protein FlaE
Flg_bbr_C            PF06429.8     74 seq1186_BIOID51045   -            401     5e-21   74.2   1.6   1   1   4.6e-24   2.1e-20   72.2   1.1     2    74   323   400   322   400 0.92 Flagellar basal body rod FlgEFG protein C-terminal
Flg_bb_rod           PF00460.15    31 seq1186_BIOID51045   -            401   9.7e-12   44.2   4.1   1   1   2.1e-15   9.7e-12   44.2   2.8     2    31     4    33     3    33 0.96 Flagella basal body rod protein
Sigma54_activat      PF00158.21   168 seq1188_BIOID51045   -            441   1.5e-72  242.4   0.1   1   1   8.9e-76   2.4e-72  241.7   0.1     1   168   141   308   141   308 0.99 Sigma-54 interaction domain
Response_reg         PF00072.19   112 seq1188_BIOID51045   -            441   7.2e-30  103.1   0.2   1   1   5.4e-33   1.5e-29  102.1   0.1     1   111     8   117     8   118 0.98 Response regulator receiver domain
HTH_8                PF02954.14    42 seq1188_BIOID51045   -            441     2e-14   52.7   0.6   1   1   7.2e-18     2e-14   52.7   0.4     3    39   403   439   401   441 0.93 Bacterial regulatory protein, Fis family
AAA_5                PF07728.9    139 seq1188_BIOID51045   -            441   1.3e-07   31.2   0.0   1   1   9.7e-11   2.7e-07   30.3   0.0     2   123   165   283   164   301 0.84 AAA domain (dynein-related subfamily)
AAA                  PF00004.24   132 seq1188_BIOID51045   -            441   1.5e-05   25.0   0.0   1   1   1.2e-08   3.4e-05   23.9   0.0     1   126   165   296   165   302 0.72 ATPase family associated with various cellular activities (AAA)
Wzz                  PF02706.10   152 seq1192_BIOID51045   -            348   6.3e-15   55.1   2.5   1   1     1e-18   1.4e-14   54.0   1.7     1   113    15   188    15   246 0.67 Chain length determinant protein
tRNA-synt_2          PF00152.15   335 seq1194_BIOID51045   -            335   5.4e-70  235.6   0.0   1   1     5e-74   6.9e-70  235.3   0.0    21   333    25   333    14   335 0.88 tRNA synthetases class II (D, K and N)
OsmC                 PF02566.14   100 seq1195_BIOID51045   -            143   1.5e-19   69.9   0.1   1   1   1.4e-23   1.9e-19   69.5   0.0     2    99    42   139    41   140 0.89 OsmC-like protein
MacB_PCD             PF12704.2    232 seq1196_BIOID51045   -            399   2.1e-18   66.6   0.1   1   1   3.1e-22   2.1e-18   66.6   0.0     9   227    24   237    11   239 0.79 MacB-like periplasmic core domain
FtsX                 PF02687.16   121 seq1196_BIOID51045   -            399   2.3e-17   62.7  17.6   1   1   3.9e-21   2.7e-17   62.5  10.1     2   121   269   392   268   392 0.95 FtsX-like permease family
ATP-grasp_2          PF08442.5    202 seq1197_BIOID51045   -            388   1.4e-82  275.8   0.0   1   1   5.7e-86   1.9e-82  275.4   0.0     1   202     2   203     2   203 1.00 ATP-grasp domain
Ligase_CoA           PF00549.14   153 seq1197_BIOID51045   -            388     1e-24   86.7   3.4   1   1   5.1e-28   1.8e-24   86.0   2.4     1   153   262   382   262   382 0.98 CoA-ligase
ATP-grasp_5          PF13549.1    222 seq1197_BIOID51045   -            388   1.5e-13   50.3   0.1   1   1   1.2e-16     4e-13   48.9   0.1    10   219     3   215     1   217 0.83 ATP-grasp domain
ATP-grasp_4          PF13535.1    184 seq1197_BIOID51045   -            388   7.1e-08   32.2   0.1   1   1   5.1e-11   1.7e-07   31.0   0.0     7   110     7   126     4   200 0.77 ATP-grasp domain
Fe-S_biosyn          PF01521.15    91 seq1200_BIOID51045   -            114   4.3e-29   99.9   0.0   1   1   3.7e-33     5e-29   99.7   0.0     1    91     9   100     9   100 0.99 Iron-sulphur cluster biosynthesis
Dus                  PF01207.12   310 seq1201_BIOID51045   -            345  7.5e-100  333.6   0.0   1   1  6.3e-104  8.6e-100  333.4   0.0     2   308    30   340    29   342 0.98 Dihydrouridine synthase (Dus)
UPF0102              PF02021.12    93 seq1202_BIOID51045   -            131   2.9e-36  123.1   0.1   1   1   2.5e-40   3.5e-36  122.9   0.1     2    92    23   115    22   116 0.98 Uncharacterised protein family UPF0102
YbjQ_1               PF01906.12   105 seq1204_BIOID51045   -            107   1.2e-40  138.0   0.5   1   1   9.3e-45   1.3e-40  137.9   0.4     1   104     1   104     1   105 0.99 Putative heavy-metal-binding
MCPsignal            PF00015.16   213 seq1205_BIOID51045   -            546   1.7e-70  236.8  47.0   1   1   7.7e-73   3.5e-69  232.4  20.0     2   212   333   525   331   526 0.99 Methyl-accepting chemotaxis protein (MCP) signalling domain
TarH                 PF02203.10   171 seq1205_BIOID51045   -            546   1.3e-30  106.3   2.2   1   1   2.9e-34   1.3e-30  106.3   1.5     2   166    12   177    11   189 0.95 Tar ligand binding domain homologue
HAMP                 PF00672.20    70 seq1205_BIOID51045   -            546   2.2e-14   53.2   0.7   1   1   4.7e-18   2.2e-14   53.2   0.5     2    68   205   271   204   273 0.93 HAMP domain
FdhD-NarQ            PF02634.10   236 seq1206_BIOID51045   -            277   7.6e-73  244.7   0.0   1   1   6.6e-77     9e-73  244.4   0.0     1   235    38   275    38   276 0.92 FdhD/NarQ family
SIS_2                PF13580.1    138 seq1211_BIOID51045   -            196   1.2e-31  109.1   1.0   1   1   2.2e-35   1.5e-31  108.8   0.7     3   138    10   144     8   144 0.95 SIS domain
SIS                  PF01380.17   131 seq1211_BIOID51045   -            196   6.2e-07   28.9   0.3   1   1   7.1e-10   4.8e-06   26.0   0.0    49   105   105   164    77   182 0.82 SIS domain
Flg_bbr_C            PF06429.8     74 seq1213_BIOID51045   -            251   3.9e-21   74.6   2.9   1   1   8.5e-25   5.8e-21   74.0   0.4     2    74   170   247   169   247 0.91 Flagellar basal body rod FlgEFG protein C-terminal
Flg_bb_rod           PF00460.15    31 seq1213_BIOID51045   -            251   2.2e-10   39.9   3.3   1   1   3.2e-14   2.2e-10   39.9   2.3     1    31     5    35     5    35 0.97 Flagella basal body rod protein
Amidase_2            PF01510.20   132 seq1214_BIOID51045   -            276   1.2e-26   93.1   0.0   1   1   1.5e-30   2.1e-26   92.4   0.0     6   131    41   179    35   180 0.92 N-acetylmuramoyl-L-alanine amidase
Peptidase_M23        PF01551.17    96 seq1215_BIOID51045   -            427   2.2e-25   88.4   0.2   1   1   3.6e-29     5e-25   87.2   0.1     3    96   328   421   327   421 0.98 Peptidase family M23
Epimerase_2          PF02350.14   346 seq1216_BIOID51045   -            376  1.3e-126  421.9   0.0   1   1  1.1e-130  1.5e-126  421.7   0.0     2   346    22   370    21   370 0.97 UDP-N-acetylglucosamine 2-epimerase
HTH_AraC             PF00165.18    42 seq1218_BIOID51045   -            307   1.1e-21   75.8   0.1   1   2   2.4e-14   1.1e-10   40.8   0.0     1    41   203   243   203   244 0.96 Bacterial regulatory helix-turn-helix proteins, AraC family
HTH_AraC             PF00165.18    42 seq1218_BIOID51045   -            307   1.1e-21   75.8   0.1   2   2   7.6e-12   3.5e-08   32.9   0.0     1    41   255   293   255   294 0.93 Bacterial regulatory helix-turn-helix proteins, AraC family
HTH_18               PF12833.2     81 seq1218_BIOID51045   -            307   8.5e-17   60.9   0.1   1   1   2.8e-20   1.3e-16   60.3   0.0     2    80   217   294   216   295 0.94 Helix-turn-helix domain
AraC_binding         PF02311.14   136 seq1218_BIOID51045   -            307   5.8e-07   29.1   0.2   1   1     3e-10   1.4e-06   27.9   0.1    27    90    75   138    65   214 0.87 AraC-like ligand binding domain
AA_permease_2        PF13520.1    426 seq1219_BIOID51045   -            514   1.2e-32  112.8  60.6   1   1   2.5e-36   1.7e-32  112.4  42.0     2   419    23   482    22   496 0.77 Amino acid permease
AA_permease          PF00324.16   479 seq1219_BIOID51045   -            514   2.7e-14   52.2  53.2   1   1   2.5e-17   1.7e-13   49.6  36.9    12   446    33   479    22   501 0.70 Amino acid permease
ABC_tran             PF00005.22   118 seq1220_BIOID51045   -            233     2e-27   95.7   0.0   1   1   4.9e-31   3.4e-27   95.0   0.0     1   117    49   173    49   174 0.94 ABC transporter
AAA_21               PF13304.1    303 seq1220_BIOID51045   -            233   1.6e-11   44.6   0.1   1   1   5.4e-13   3.7e-09   36.8   0.1     1   299    37   206    37   210 0.74 AAA domain
CoA_binding          PF02629.14    96 seq1221_BIOID51045   -            289   1.7e-30  105.2   0.7   1   1   4.9e-34   1.7e-30  105.2   0.5     1    96     6    99     6    99 0.99 CoA binding domain
Ligase_CoA           PF00549.14   153 seq1221_BIOID51045   -            289   2.4e-20   72.5   0.6   1   1   1.2e-23     4e-20   71.8   0.4     1   152   151   271   151   272 0.96 CoA-ligase
Succ_CoA_lig         PF13607.1    138 seq1221_BIOID51045   -            289   8.7e-12   44.7   0.0   1   1   4.4e-15   1.5e-11   43.9   0.0     1   138   145   284   145   287 0.83 Succinyl-CoA ligase like flavodoxin domain
Branch_AA_trans      PF05525.8    428 seq1222_BIOID51045   -            439  5.8e-158  525.8  32.2   1   1  4.9e-162  6.6e-158  525.6  22.3     3   427     8   429     6   430 0.99 Branched-chain amino acid transport protein
GerE                 PF00196.14    58 seq1226_BIOID51045   -            241   2.9e-10   39.1   0.7   1   1   3.8e-14   5.2e-10   38.3   0.5     4    57   154   207   152   208 0.95 Bacterial regulatory proteins, luxR family
BON                  PF04972.12    64 seq1228_BIOID51045   -            191   2.5e-32  110.3   8.7   1   2   2.7e-19   3.6e-15   55.3   0.8     3    62    53   113    51   115 0.96 BON domain
BON                  PF04972.12    64 seq1228_BIOID51045   -            191   2.5e-32  110.3   8.7   2   2   1.8e-20   2.4e-16   59.1   0.8     1    57   129   184   129   188 0.97 BON domain
ydhR                 PF08803.6     97 seq1229_BIOID51045   -            101   1.1e-43  147.1   0.0   1   1   8.6e-48   1.2e-43  146.9   0.0     1    97     4   100     4   100 0.99 Putative mono-oxygenase ydhR
Phageshock_PspG      PF09583.5     65 seq1230_BIOID51045   -             80   1.4e-25   89.0  25.7   1   1   1.1e-29   1.5e-25   88.8  17.8     1    64     1    64     1    65 0.98 Phage shock protein G (Phageshock_PspG)
PfkB                 PF00294.19   301 seq1234_BIOID51045   -            310     1e-59  202.0   0.4   1   1   1.9e-63   1.3e-59  201.7   0.3     8   298    15   297     8   300 0.92 pfkB family carbohydrate kinase
Phos_pyr_kin         PF08543.7    246 seq1234_BIOID51045   -            310   1.2e-08   34.4   0.3   1   1   4.1e-12   2.8e-08   33.1   0.1   117   223   179   279   156   292 0.87 Phosphomethylpyrimidine kinase
DUF3829              PF12889.2    277 seq1235_BIOID51045   -            346   2.3e-79  266.3  13.0   1   1   1.9e-83   2.6e-79  266.1   9.0     2   277    66   346    65   346 0.98 Protein of unknown function (DUF3829)
Flg_bbr_C            PF06429.8     74 seq1238_BIOID51045   -            260   5.3e-27   93.4   3.1   1   1   1.6e-30   1.1e-26   92.4   1.3     2    74   183   260   182   260 0.91 Flagellar basal body rod FlgEFG protein C-terminal
Flg_bb_rod           PF00460.15    31 seq1238_BIOID51045   -            260   2.9e-14   52.2   1.2   1   1   1.1e-17   7.4e-14   50.9   0.8     1    31     5    35     5    35 0.98 Flagella basal body rod protein
PGI                  PF00342.14   486 seq1239_BIOID51045   -            549  8.9e-235  779.5   0.1   1   1  7.4e-239    1e-234  779.3   0.0     1   486    52   541    52   541 0.99 Phosphoglucose isomerase
NAD_binding_9        PF13454.1    156 seq1240_BIOID51045   -            534   5.7e-33  113.7   0.2   1   1   8.7e-37   1.2e-32  112.7   0.0     1   155     5   164     5   165 0.90 FAD-NAD(P)-binding
MacB_PCD             PF12704.2    232 seq1241_BIOID51045   -            414   1.4e-25   90.0   0.2   1   1   2.1e-29   1.4e-25   90.0   0.2    11   229    26   241    21   244 0.83 MacB-like periplasmic core domain
FtsX                 PF02687.16   121 seq1241_BIOID51045   -            414   8.2e-23   80.3  11.9   1   1   1.5e-26     1e-22   80.0   4.0     2   121   274   407   273   407 0.98 FtsX-like permease family
EAL                  PF00563.15   236 seq1243_BIOID51045   -            362   1.6e-58  197.8   0.0   1   1   3.4e-62   2.3e-58  197.3   0.0     3   236   112   346   111   346 0.94 EAL domain
GerE                 PF00196.14    58 seq1243_BIOID51045   -            362   1.3e-10   40.3   0.3   1   1   3.8e-14   2.6e-10   39.3   0.2     5    52    26    73    24    77 0.96 Bacterial regulatory proteins, luxR family
UDPG_MGDP_dh_N       PF03721.9    185 seq1248_BIOID51045   -            420   3.6e-61  205.6   0.2   1   1     1e-62   3.5e-59  199.2   0.0     2   183     5   189     4   191 0.96 UDP-glucose/GDP-mannose dehydrogenase family, NAD binding domain
UDPG_MGDP_dh         PF00984.14    96 seq1248_BIOID51045   -            420     4e-30  103.7   0.0   1   1   2.3e-33     8e-30  102.7   0.0     2    93   206   292   205   296 0.88 UDP-glucose/GDP-mannose dehydrogenase family, central domain
UDPG_MGDP_dh_C       PF03720.10   106 seq1248_BIOID51045   -            420   7.4e-19   67.7   0.0   1   1   5.7e-22   1.9e-18   66.4   0.0     1   104   324   419   324   420 0.91 UDP-glucose/GDP-mannose dehydrogenase family, UDP binding domain
NAD_binding_2        PF03446.10   162 seq1248_BIOID51045   -            420     7e-07   29.1   0.1   1   1   2.1e-09   7.1e-06   25.8   0.0     2   110     4   136     3   141 0.76 NAD binding domain of 6-phosphogluconate dehydrogenase
Ecotin               PF03974.8    128 seq1249_BIOID51045   -            169   2.2e-52  176.0   0.1   1   1     2e-56   2.7e-52  175.7   0.1     2   128    35   160    34   160 0.97 Ecotin
GerE                 PF00196.14    58 seq1250_BIOID51045   -            160   1.1e-15   56.5   0.1   1   1   1.3e-19   1.7e-15   55.9   0.1     3    55    87   139    85   142 0.95 Bacterial regulatory proteins, luxR family
UTRA                 PF07702.8    141 seq1251_BIOID51045   -            232   1.1e-32  112.5   0.0   1   1   3.3e-36   1.5e-32  112.0   0.0     2   136    87   220    86   225 0.97 UTRA domain
GntR                 PF00392.16    64 seq1251_BIOID51045   -            232     1e-19   69.5   0.0   1   1   3.8e-23   1.7e-19   68.8   0.0     3    64     4    65     3    65 0.98 Bacterial regulatory proteins, gntR family
HTH_DeoR             PF08220.7     57 seq1251_BIOID51045   -            232   2.6e-05   23.5   0.1   1   1     1e-08   4.6e-05   22.7   0.0    19    55    30    66    27    68 0.91 DeoR-like helix-turn-helix domain
HTH_3                PF01381.17    55 seq1253_BIOID51045   -            152   1.6e-15   56.5   0.0   1   1   1.3e-18   4.5e-15   55.1   0.0     1    55    27    81    27    81 0.99 Helix-turn-helix
HTH_31               PF13560.1     64 seq1253_BIOID51045   -            152   9.3e-13   48.0   1.4   1   1   9.1e-16   3.1e-12   46.3   0.1     2    58    23    78    22    89 0.95 Helix-turn-helix domain
HTH_19               PF12844.2     64 seq1253_BIOID51045   -            152   1.8e-12   47.0   0.0   1   1   4.1e-15   1.4e-11   44.1   0.0     1    63    24    86    24    87 0.98 Helix-turn-helix domain
Polysacc_deac_2      PF04748.8    213 seq1254_BIOID51045   -            319   9.7e-81  269.7   0.4   1   1   8.6e-85   1.2e-80  269.4   0.3     1   212    28   238    28   239 0.99 Divergent polysaccharide deacetylase
YobH                 PF13996.1     70 seq1255_BIOID51045   -             79   1.7e-36  123.8   1.2   1   1   1.4e-40   1.9e-36  123.6   0.8     1    70     2    71     2    71 0.99 YobH-like protein
AA_permease          PF00324.16   479 seq1256_BIOID51045   -            457  4.2e-103  345.1  48.2   1   1  7.3e-107    5e-103  344.8  33.4     1   474    15   451    15   455 0.96 Amino acid permease
AA_permease_2        PF13520.1    426 seq1256_BIOID51045   -            457   1.1e-47  162.4  56.6   1   1   1.8e-51   1.2e-47  162.2  39.2     2   425    12   442    11   445 0.88 Amino acid permease
FlgH                 PF02107.11   180 seq1257_BIOID51045   -            232   3.4e-69  231.9   0.3   1   1   2.9e-73   3.9e-69  231.6   0.2     4   180    44   231    41   231 0.95 Flagellar L-ring protein
HD                   PF01966.17   122 seq1259_BIOID51045   -            505   5.3e-11   42.4   0.1   1   1   2.4e-14   1.7e-10   40.8   0.0     1    64    66   146    66   183 0.88 HD domain
DUF2622              PF11080.3     96 seq1260_BIOID51045   -             96   3.1e-49  164.6   0.6   1   1   2.5e-53   3.4e-49  164.5   0.4     1    95     1    95     1    96 0.99 Protein of unknown function (DUF2622)
DUF1401              PF07180.6    146 seq1262_BIOID51045   -            131   8.9e-07   28.6   0.1   1   1   8.2e-11   1.1e-06   28.3   0.1    19    75     5    61     2    97 0.90 Protein of unknown function (DUF1401)
DUF1391              PF07151.7     49 seq1264_BIOID51045   -             50   2.1e-33  113.4   0.4   1   1   1.6e-37   2.2e-33  113.3   0.3     1    48     2    49     2    50 0.98 Protein of unknown function (DUF1391)
DnaB_C               PF03796.10   265 seq1265_BIOID51045   -            471  4.1e-108  360.1   0.2   1   1  1.2e-111  5.4e-108  359.7   0.1     1   263   206   463   206   465 0.97 DnaB-like helicase C terminal domain
DnaB                 PF00772.16   103 seq1265_BIOID51045   -            471   8.7e-38  128.2   0.0   1   1   4.2e-41   1.9e-37  127.1   0.0     1   103    26   128    26   128 0.99 DnaB-like helicase N terminal domain
AAA_25               PF13481.1    194 seq1265_BIOID51045   -            471     1e-13   51.0   0.1   1   1   3.6e-17   1.6e-13   50.3   0.0    29   190   220   386   179   390 0.84 AAA domain
PTS_EIIA_2           PF00359.17   142 seq1269_BIOID51045   -            658   2.4e-31  108.2   0.0   1   1   8.9e-35     4e-31  107.5   0.0     5   141    29   170    25   171 0.95 Phosphoenolpyruvate-dependent sugar phosphotransferase system, EIIA 2
PTS_IIB              PF02302.12    90 seq1269_BIOID51045   -            658   1.4e-15   57.3   0.1   1   1   5.6e-19   2.6e-15   56.5   0.1     2    90   188   279   187   279 0.95 PTS system, Lactose/Cellobiose specific IIB subunit
PTS_EIIC             PF02378.13   321 seq1269_BIOID51045   -            658   3.9e-11   42.2  35.1   1   1   5.9e-14   2.7e-10   39.4  23.9     2   268   312   562   311   632 0.72 Phosphotransferase system, EIIC
DUF2645              PF10840.3    103 seq1270_BIOID51045   -            104   2.3e-45  152.8   9.4   1   1   1.8e-49   2.5e-45  152.7   6.5     1   103     1   103     1   103 1.00 Protein of unknown function (DUF2645)
ROK                  PF00480.15   179 seq1273_BIOID51045   -            323   1.5e-44  151.8   0.0   1   1     3e-48     2e-44  151.4   0.0     1   179    24   214    24   214 0.95 ROK family
Glucokinase          PF02685.11   316 seq1273_BIOID51045   -            323   1.9e-08   33.3   0.0   1   1   2.1e-11   1.4e-07   30.4   0.0     4   265    26   276    24   288 0.79 Glucokinase
Fructosamin_kin      PF03881.9    288 seq1274_BIOID51045   -            286  7.5e-111  369.6   0.0   1   1  1.2e-114  8.3e-111  369.4   0.0     1   287     1   285     1   286 0.99 Fructosamine kinase
APH                  PF01636.18   239 seq1274_BIOID51045   -            286     3e-21   76.1   3.1   1   1   5.8e-25     4e-21   75.7   2.2     4   223    23   239    21   251 0.87 Phosphotransferase enzyme family
Peptidase_A24        PF01478.13   106 seq1276_BIOID51045   -            155   2.3e-23   82.2   8.7   1   1   1.7e-27   2.3e-23   82.2   6.0     2   103    10   116     8   121 0.88 Type IV leader peptidase family
FlgI                 PF02119.11   342 seq1278_BIOID51045   -            366  3.2e-138  459.9  15.5   1   1  2.7e-142  3.6e-138  459.7  10.8     1   342    22   366    22   366 0.99 Flagellar P-ring protein
Epimerase            PF01370.16   236 seq1279_BIOID51045   -            355   2.4e-79  265.9   0.0   1   1   1.3e-82   2.9e-79  265.7   0.0     1   236     4   252     4   252 0.97 NAD dependent epimerase/dehydratase family
RmlD_sub_bind        PF04321.12   287 seq1279_BIOID51045   -            355   2.8e-17   62.4   0.0   1   1   1.7e-20   3.9e-17   61.9   0.0     2   254     3   296     1   333 0.79 RmlD substrate binding domain
Polysacc_synt_2      PF02719.10   294 seq1279_BIOID51045   -            355   1.8e-16   59.8   0.0   1   1   1.3e-19   2.9e-16   59.1   0.0     1   117     4   114     4   135 0.93 Polysaccharide biosynthesis protein
NAD_binding_4        PF07993.7    249 seq1279_BIOID51045   -            355   2.8e-15   55.8   0.1   1   1   2.7e-14   6.2e-11   41.5   0.0    87   197    74   189    56   250 0.85 Male sterility protein
3Beta_HSD            PF01073.14   280 seq1279_BIOID51045   -            355   2.9e-15   55.6   0.0   1   1     2e-18   4.6e-15   54.9   0.0     1   229     5   240     5   250 0.82 3-beta hydroxysteroid dehydrogenase/isomerase family
adh_short            PF00106.20   167 seq1279_BIOID51045   -            355   4.3e-08   33.1   0.3   1   1   3.1e-10     7e-07   29.1   0.0     3    96     4    91     2   126 0.79 short chain dehydrogenase
DUF1338              PF07063.8    302 seq1282_BIOID51045   -            447   7.7e-96  320.6   0.1   1   1  6.6e-100     9e-96  320.3   0.1     1   302    11   401    11   401 0.98 Domain of unknown function (DUF1338)
DUF1435              PF07256.7     78 seq1283_BIOID51045   -             91   4.2e-40  135.4   7.8   1   1   3.7e-44   5.1e-40  135.2   5.4     1    78    14    91    14    91 0.99 Protein of unknown function (DUF1435)
MFS_1                PF07690.11   354 seq1284_BIOID51045   -            494   2.7e-50  171.0  47.5   1   1   5.8e-54   2.7e-50  171.0  32.9     2   353    59   449    58   450 0.90 Major Facilitator Superfamily
Sugar_tr             PF00083.19   451 seq1284_BIOID51045   -            494   1.4e-08   33.6  16.2   1   1     3e-12   1.4e-08   33.6  11.3    44   192    86   229    54   232 0.88 Sugar (and other) transporter
MFS_3                PF05977.8    524 seq1284_BIOID51045   -            494   0.00022   19.3  14.4   1   1   4.8e-08   0.00022   19.3  10.0    12   214    55   253    47   279 0.90 Transmembrane secretion effector
YjbE                 PF11106.3     80 seq1285_BIOID51045   -             80   1.5e-43  146.4  27.9   1   1   1.2e-47   1.7e-43  146.3  19.3     1    80     1    80     1    80 0.99 Exopolysaccharide production protein YjbE
DJ-1_PfpI            PF01965.19   147 seq1288_BIOID51045   -            172   1.6e-42  144.3   0.0   1   1   2.7e-46   1.9e-42  144.1   0.0     1   147    31   171    31   171 0.97 DJ-1/PfpI family
DUF4066              PF13278.1    166 seq1288_BIOID51045   -            172   3.4e-13   49.1   0.0   1   1   5.9e-17     4e-13   48.8   0.0     1   151     8   153     8   155 0.89 Putative amidotransferase
MFS_1                PF07690.11   354 seq1289_BIOID51045   -            395     9e-29  100.2  51.4   1   1   1.4e-32   9.4e-29  100.1  26.5     2   344    13   341    12   344 0.82 Major Facilitator Superfamily
MFS_1_like           PF12832.2     77 seq1289_BIOID51045   -            395   2.2e-05   24.0   4.5   1   1   5.4e-09   3.7e-05   23.3   0.5    17    75    24    83    11    85 0.88 MFS_1 like family
SIR2                 PF02146.12   181 seq1290_BIOID51045   -            273   9.6e-49  165.4   0.0   1   1   9.1e-53   1.2e-48  165.0   0.0     1   181    48   221    48   221 0.90 Sir2 family
DicB                 PF05358.6     62 seq1292_BIOID51045   -             62   9.6e-38  127.3   0.0   1   1   7.7e-42     1e-37  127.2   0.0     1    62     1    62     1    62 0.99 DicB protein
Alpha-amylase        PF00128.19   316 seq1293_BIOID51045   -            605   3.2e-80  269.8   0.0   1   1   6.3e-84   4.3e-80  269.3   0.0     1   316   178   494   178   494 0.96 Alpha amylase, catalytic domain
Alpha-amylase_N      PF02903.9    120 seq1293_BIOID51045   -            605   6.4e-09   35.7   0.0   1   1     2e-12   1.4e-08   34.6   0.0     5   108     4   105     1   115 0.82 Alpha amylase, N-terminal ig-like domain
DUF2886              PF11102.3    200 seq1295_BIOID51045   -            212   4.8e-55  186.1   1.1   1   1   3.9e-59   5.4e-55  185.9   0.8     1   199    13   206    13   207 0.98 Protein of unknown function (DUF2886)
DUF1482              PF07358.6     57 seq1296_BIOID51045   -             66   2.5e-28   97.3   0.2   1   1   2.1e-32   2.8e-28   97.1   0.1     1    57     7    65     7    65 0.98 Protein of unknown function (DUF1482)
PDZ                  PF00595.19    81 seq1297_BIOID51045   -            474   3.1e-29  100.8   8.2   1   2   2.7e-19   9.1e-16   57.6   0.1     7    80   285   367   279   368 0.90 PDZ domain (Also known as DHR or GLGF)
PDZ                  PF00595.19    81 seq1297_BIOID51045   -            474   3.1e-29  100.8   8.2   2   2   3.7e-15   1.3e-11   44.4   2.2    11    81   394   463   385   463 0.89 PDZ domain (Also known as DHR or GLGF)
PDZ_2                PF13180.1     82 seq1297_BIOID51045   -            474   3.3e-26   90.8   2.8   1   2   1.2e-18   4.1e-15   55.3   0.0    12    82   300   380   285   380 0.88 PDZ domain
PDZ_2                PF13180.1     82 seq1297_BIOID51045   -            474   3.3e-26   90.8   2.8   2   2   3.7e-12   1.3e-08   34.5   0.6     4    59   399   454   396   469 0.90 PDZ domain
Trypsin_2            PF13365.1    120 seq1297_BIOID51045   -            474   8.2e-21   74.0   0.6   1   1   5.5e-24   1.9e-20   72.9   0.4     1   120   114   250   114   250 0.79 Trypsin-like peptidase domain
Trypsin              PF00089.21   220 seq1297_BIOID51045   -            474   1.4e-20   73.7   0.3   1   1   6.5e-24   2.2e-20   73.0   0.2    21   218   114   275    87   277 0.83 Trypsin
Ala_racemase_N       PF01168.15   217 seq1300_BIOID51045   -            359   3.1e-61  206.5   0.0   1   1   5.7e-65   3.9e-61  206.2   0.0     1   217     8   219     8   219 0.94 Alanine racemase, N-terminal domain
Ala_racemase_C       PF00842.16   129 seq1300_BIOID51045   -            359     8e-40  135.1   0.1   1   1   1.8e-43   1.2e-39  134.5   0.1     1   129   234   358   234   358 0.97 Alanine racemase, C-terminal domain
Glucosaminidase      PF01832.15   134 seq1301_BIOID51045   -            323   3.4e-37  127.4   0.8   1   1   8.8e-41     6e-37  126.6   0.6     5   133   170   305   167   306 0.96 Mannosyl-glycoprotein endo-beta-N-acetylglucosaminidase
Rod-binding          PF10135.4     49 seq1301_BIOID51045   -            323   9.2e-20   70.2   2.8   1   1   3.3e-23   2.2e-19   69.0   1.9     1    49    60   107    60   107 0.99 Rod binding protein
NTP_transferase      PF00483.18   248 seq1303_BIOID51045   -            293   1.2e-72  244.0   0.0   1   1   2.1e-76   1.4e-72  243.8   0.0     1   246     2   238     2   240 0.98 Nucleotidyl transferase
NTP_transf_3         PF12804.2    179 seq1303_BIOID51045   -            293   1.1e-08   35.3   0.0   1   1     2e-12   1.4e-08   35.0   0.0     1   120     3   133     3   188 0.83 MobA-like NTP transferase domain
UTRA                 PF07702.8    141 seq1305_BIOID51045   -            291   8.9e-32  109.5   0.0   1   1   1.2e-34   4.2e-31  107.3   0.0     1   140   139   277   139   278 0.98 UTRA domain
GntR                 PF00392.16    64 seq1305_BIOID51045   -            291   1.4e-21   75.5   0.3   1   1   1.6e-24   5.4e-21   73.6   0.0     2    63    56   117    55   118 0.98 Bacterial regulatory proteins, gntR family
HTH_11               PF08279.7     55 seq1305_BIOID51045   -            291   3.3e-06   26.5   0.1   1   1   4.1e-09   1.4e-05   24.5   0.0    19    45    82   108    81   115 0.88 HTH domain
HTH_DeoR             PF08220.7     57 seq1305_BIOID51045   -            291   4.4e-06   26.0   0.3   1   1   7.5e-09   2.6e-05   23.5   0.0    18    50    82   114    82   121 0.92 DeoR-like helix-turn-helix domain
DUF1440              PF07274.7    136 seq1307_BIOID51045   -            204   1.7e-54  183.3   2.3   1   1   1.5e-58   2.1e-54  183.0   1.6     1   136    26   182    26   182 0.99 Protein of unknown function (DUF1440)
HAD_2                PF13419.1    176 seq1308_BIOID51045   -            222   9.8e-23   81.1   0.0   1   1   2.5e-26   1.1e-22   80.9   0.0     2   176    11   191    10   191 0.91 Haloacid dehalogenase-like hydrolase
Hydrolase            PF00702.21   204 seq1308_BIOID51045   -            222   5.1e-13   49.9   0.0   1   1   3.1e-16   1.4e-12   48.4   0.0     3   203     9   184     7   185 0.83 haloacid dehalogenase-like hydrolase
Hydrolase_like       PF13242.1     75 seq1308_BIOID51045   -            222   2.7e-05   23.6   0.0   1   1   9.2e-09   4.2e-05   23.0   0.0     2    49   146   192   145   209 0.91 HAD-hyrolase-like
Caps_synth_GfcC      PF06251.6    229 seq1310_BIOID51045   -            245   7.2e-92  306.5   0.0   1   1     6e-96   8.2e-92  306.3   0.0     2   229    20   245    19   245 0.99 Capsule biosynthesis GfcC
Ank_2                PF12796.2     89 seq1311_BIOID51045   -            201   7.7e-30  102.9   1.0   1   2   6.6e-16   1.8e-12   47.2   0.1     3    86    12    99    10   103 0.96 Ankyrin repeats (3 copies)
Ank_2                PF12796.2     89 seq1311_BIOID51045   -            201   7.7e-30  102.9   1.0   2   2   3.9e-11   1.1e-07   31.9   0.0    39    83   157   201   153   201 0.94 Ankyrin repeats (3 copies)
Ank_4                PF13637.1     54 seq1311_BIOID51045   -            201   4.5e-28   96.9   0.5   1   2   8.3e-12   2.3e-08   34.2   0.0     8    54    13    59    10    59 0.97 Ankyrin repeats (many copies)
Ank_4                PF13637.1     54 seq1311_BIOID51045   -            201   4.5e-28   96.9   0.5   2   2   1.4e-09   3.9e-06   27.1   0.0    16    54   159   197   155   197 0.96 Ankyrin repeats (many copies)
Ank                  PF00023.25    33 seq1311_BIOID51045   -            201   4.8e-24   82.7   4.9   1   2   9.5e-10   2.6e-06   26.8   0.0     2    32    39    69    38    70 0.96 Ankyrin repeat
Ank                  PF00023.25    33 seq1311_BIOID51045   -            201   4.8e-24   82.7   4.9   2   2   6.1e-08   0.00017   21.1   0.0     2    33   139   175   138   175 0.96 Ankyrin repeat
GIY-YIG              PF01541.19    80 seq1314_BIOID51045   -            100   3.5e-10   39.9   0.0   1   1   3.1e-14   4.2e-10   39.7   0.0     2    76     4    73     3    77 0.91 GIY-YIG catalytic domain
Glyco_hydro_38       PF01074.17   277 seq1315_BIOID51045   -            877   5.8e-44  150.3   0.0   1   1     2e-47   9.3e-44  149.6   0.0     2   266     7   266     6   274 0.88 Glycosyl hydrolases family 38 N-terminal domain
Glyco_hydro_38C      PF07748.8    458 seq1315_BIOID51045   -            877   7.5e-31  107.2   0.0   1   1   2.4e-34   1.1e-30  106.7   0.0     2   417   386   843   385   862 0.77 Glycosyl hydrolases family 38 C-terminal domain
Alpha-mann_mid       PF09261.6     80 seq1315_BIOID51045   -            877   1.2e-06   28.4   0.0   1   1   6.3e-10   2.9e-06   27.2   0.0     2    79   280   356   279   357 0.88 Alpha mannosidase, middle domain
MdoG                 PF04349.7    484 seq1316_BIOID51045   -            551  5.7e-150  499.6   0.1   1   1    5e-154  6.9e-150  499.3   0.0     1   482    45   534    45   536 0.92 Periplasmic glucan biosynthesis protein, MdoG
Acetyltransf_1       PF00583.19    83 seq1321_BIOID51045   -            224   6.6e-06   25.9   0.4   1   1   3.1e-09   2.1e-05   24.3   0.3    39    78   170   209   144   214 0.93 Acetyltransferase (GNAT) family
Acetyltransf_10      PF13673.1    117 seq1321_BIOID51045   -            224   1.8e-05   24.7   0.4   1   1   4.3e-09   2.9e-05   24.0   0.3     1   114    92   207    92   212 0.80 Acetyltransferase (GNAT) domain
DNA_III_psi          PF03603.8    128 seq1323_BIOID51045   -            137   1.3e-45  154.2   0.1   1   1   1.1e-49   1.5e-45  154.0   0.0     1   128     1   128     1   128 0.99 DNA polymerase III psi subunit
Flg_bbr_C            PF06429.8     74 seq1324_BIOID51045   -            547   7.8e-08   32.0   2.5   1   1   1.1e-11   7.8e-08   32.0   1.7    23    74   491   546   469   546 0.82 Flagellar basal body rod FlgEFG protein C-terminal
Flg_bb_rod           PF00460.15    31 seq1324_BIOID51045   -            547   2.8e-05   23.5  11.0   1   1   4.2e-09   2.8e-05   23.5   7.6     1    31     5    35     5    35 0.97 Flagella basal body rod protein
DUF2877              PF11392.3    111 seq1326_BIOID51045   -            287     6e-33  113.2   0.0   1   1   8.6e-37   1.2e-32  112.3   0.0     1   110   167   276   167   277 0.98 Protein of unknown function (DUF2877)
DUF457               PF04307.9    157 seq1327_BIOID51045   -            196   9.2e-30  102.9   7.1   1   1   8.6e-34   1.2e-29  102.5   4.9     3   152     5   161     3   166 0.85 Predicted membrane-bound metal-dependent hydrolase (DUF457)
DUF940               PF06082.6    658 seq1328_BIOID51045   -            698  4.3e-258  858.1  13.4   1   1  3.5e-262  4.8e-258  857.9   9.3     1   658    29   693    29   693 0.97 Bacterial putative lipoprotein (DUF940)
Aminotran_1_2        PF00155.16   363 seq1332_BIOID51045   -            411     4e-86  289.1   0.0   1   1   3.3e-90   4.6e-86  288.9   0.0     2   362    41   406    40   407 0.98 Aminotransferase class I and II
Acetyltransf_1       PF00583.19    83 seq1334_BIOID51045   -            148   2.4e-20   72.2   0.0   1   1   2.4e-23   3.6e-20   71.6   0.0     4    82    48   120    45   121 0.92 Acetyltransferase (GNAT) family
Acetyltransf_10      PF13673.1    117 seq1334_BIOID51045   -            148   2.3e-13   50.1   0.1   1   1     2e-16   3.1e-13   49.7   0.1    22   117    18   120     8   120 0.86 Acetyltransferase (GNAT) domain
FR47                 PF08445.5     86 seq1334_BIOID51045   -            148   1.4e-12   47.0   0.1   1   1   1.2e-15   1.9e-12   46.6   0.0    17    81    59   124    42   130 0.82 FR47-like protein
Acetyltransf_7       PF13508.1     79 seq1334_BIOID51045   -            148   3.5e-12   46.1   0.0   1   1   3.1e-15   4.8e-12   45.7   0.0     8    78    45   121    38   122 0.86 Acetyltransferase (GNAT) domain
Acetyltransf_4       PF13420.1    155 seq1334_BIOID51045   -            148   1.1e-08   35.0   0.0   1   1   8.6e-12   1.3e-08   34.8   0.0    32   148    23   134     5   141 0.82 Acetyltransferase (GNAT) domain
Acetyltransf_8       PF13523.1    152 seq1334_BIOID51045   -            148   1.7e-08   34.4   0.1   1   1   3.4e-10   5.1e-07   29.5   0.0    75   138    61   122     4   127 0.78 Acetyltransferase (GNAT) domain
Acetyltransf_3       PF13302.1    142 seq1334_BIOID51045   -            148   2.8e-07   30.8   0.1   1   1   6.4e-10   9.7e-07   29.0   0.1    67   142    49   121     3   121 0.73 Acetyltransferase (GNAT) domain
Acetyltransf_9       PF13527.1    128 seq1334_BIOID51045   -            148   4.6e-07   29.6   0.0   1   1   5.8e-10   8.7e-07   28.7   0.0    74   127    64   122    49   123 0.89 Acetyltransferase (GNAT) domain
Acetyltransf_6       PF13480.1    142 seq1334_BIOID51045   -            148   4.4e-05   23.3   0.0   1   1   3.7e-08   5.7e-05   22.9   0.0    73   131    42   100    17   107 0.90 Acetyltransferase (GNAT) domain
Diacid_rec           PF05651.8    135 seq1337_BIOID51045   -            385   1.9e-52  176.1   0.9   1   1   4.7e-56   3.2e-52  175.4   0.6     1   135     6   140     6   140 0.99 Putative sugar diacid recognition
HTH_30               PF13556.1     59 seq1337_BIOID51045   -            385   2.5e-22   78.0   3.5   1   1     6e-26   4.1e-22   77.3   1.7     1    59   323   381   323   381 0.98 PucR C-terminal helix-turn-helix domain
DUF2583              PF10762.4     89 seq1338_BIOID51045   -             92     1e-51  172.9   1.0   1   1   8.5e-56   1.2e-51  172.7   0.7     1    89     1    89     1    89 0.99 Protein of unknown function (DUF2583)
DegT_DnrJ_EryC1      PF01041.12   363 seq1339_BIOID51045   -            376   3.4e-87  292.7   0.0   1   1   8.9e-91     4e-87  292.4   0.0     7   361    13   370     9   372 0.93 DegT/DnrJ/EryC1/StrS aminotransferase family
Aminotran_1_2        PF00155.16   363 seq1339_BIOID51045   -            376   7.5e-11   41.4   0.1   1   1   3.8e-14   1.7e-10   40.2   0.0    67   189    46   154     9   186 0.88 Aminotransferase class I and II
Aminotran_5          PF00266.14   371 seq1339_BIOID51045   -            376   4.5e-08   32.1   0.0   1   1   1.7e-11   7.8e-08   31.3   0.0    62   182    47   159    33   189 0.90 Aminotransferase class-V
HAD_2                PF13419.1    176 seq1345_BIOID51045   -            225   1.6e-27   96.7   0.0   1   1   4.1e-31   1.9e-27   96.5   0.0     1   176     6   195     6   195 0.91 Haloacid dehalogenase-like hydrolase
Hydrolase_like       PF13242.1     75 seq1345_BIOID51045   -            225   9.9e-13   47.4   0.0   1   1   3.3e-16   1.5e-12   46.9   0.0     3    75   149   218   147   218 0.85 HAD-hyrolase-like
Hydrolase            PF00702.21   204 seq1345_BIOID51045   -            225   1.4e-11   45.2   0.3   1   1   1.5e-14   6.6e-11   43.0   0.2   107   204    78   189     3   189 0.74 haloacid dehalogenase-like hydrolase
SDF                  PF00375.13   390 seq1346_BIOID51045   -            463  1.3e-102  343.3  34.3   1   1  1.2e-106  1.6e-102  343.1  23.8     1   390    29   443    29   443 0.96 Sodium:dicarboxylate symporter family
Ligase_CoA           PF00549.14   153 seq1348_BIOID51045   -            515   1.5e-48  164.1   0.1   1   1   7.9e-51   5.4e-47  159.0   0.0     1   148   346   503   346   508 0.97 CoA-ligase
CoA_binding          PF02629.14    96 seq1348_BIOID51045   -            515     8e-20   71.0   0.3   1   1   1.1e-21   7.5e-18   64.7   0.0     2    96   188   284   187   284 0.97 CoA binding domain
Peptidase_U32        PF01136.14   233 seq1350_BIOID51045   -            331   1.1e-61  207.6   0.0   1   1   1.1e-65   1.4e-61  207.2   0.0     3   232    76   330    74   331 0.94 Peptidase family U32
HisG                 PF01634.13   163 seq1351_BIOID51045   -            299   1.9e-54  183.5   0.0   1   1     4e-58   2.7e-54  183.0   0.0     1   163    53   221    53   221 0.94 ATP phosphoribosyltransferase
HisG_C               PF08029.6     75 seq1351_BIOID51045   -            299   5.5e-28   96.5   0.1   1   1   2.2e-31   1.5e-27   95.2   0.0     1    75   222   297   222   297 0.98 HisG, C-terminal domain
Queuosine_synth      PF02547.10   341 seq1352_BIOID51045   -            356  2.2e-144  480.2   0.0   1   1  1.8e-148  2.5e-144  480.1   0.0     2   341     3   344     2   344 0.96 Queuosine biosynthesis protein
DUF465               PF04325.8     49 seq1355_BIOID51045   -             74   2.6e-14   52.5   2.0   1   1   3.5e-18   4.7e-14   51.6   0.9     1    49    19    68    19    68 0.97 Protein of unknown function (DUF465)
GTP_EFTU             PF00009.22   188 seq1357_BIOID51045   -            538     1e-44  152.1   0.0   1   1   3.4e-48   1.6e-44  151.5   0.0     3   187    22   286    20   287 0.92 Elongation factor Tu GTP binding domain
GTP_EFTU_D2          PF03144.20    74 seq1357_BIOID51045   -            538   2.8e-11   43.2   0.1   1   1   2.7e-14   1.2e-10   41.2   0.0     2    74   323   389   322   389 0.97 Elongation factor Tu domain 2
Flagellin_N          PF00669.15   139 seq1359_BIOID51045   -            317   4.4e-34  117.1   9.6   1   1   3.2e-38   4.4e-34  117.1   6.7     2   139     4   141     3   141 0.99 Bacterial flagellin N-terminal helical region
DUF1233              PF06806.7     72 seq1360_BIOID51045   -             83   2.3e-32  110.2   0.1   1   1     2e-36   2.7e-32  110.0   0.1     1    70     4    74     4    77 0.97 Putative excisionase (DUF1233)
Acetyltransf_3       PF13302.1    142 seq1361_BIOID51045   -            178   2.8e-21   76.2   0.0   1   1   7.2e-25   3.3e-21   75.9   0.0     2   141    11   150    10   151 0.86 Acetyltransferase (GNAT) domain
Acetyltransf_4       PF13420.1    155 seq1361_BIOID51045   -            178   6.9e-11   42.2   0.1   1   1   1.8e-14     8e-11   41.9   0.0    25   154    39   170    22   171 0.85 Acetyltransferase (GNAT) domain
Acetyltransf_1       PF00583.19    83 seq1361_BIOID51045   -            178     2e-10   40.4   0.0   1   1   6.8e-14   3.1e-10   39.8   0.0     3    82    74   150    72   151 0.96 Acetyltransferase (GNAT) family
Polysacc_synt        PF01943.12   273 seq1364_BIOID51045   -            416     1e-13   51.0  19.1   1   1   7.7e-18     1e-13   51.0  13.3     1   272     3   283     3   284 0.84 Polysaccharide biosynthesis protein
DUF3596              PF12167.3     88 seq1366_BIOID51045   -            431   4.4e-30  102.9   0.0   1   1   1.2e-33   8.4e-30  102.0   0.0     1    87     9    94     9    95 0.98 Domain of unknown function (DUF3596)
Phage_integrase      PF00589.17   173 seq1366_BIOID51045   -            431   6.5e-20   71.3   0.2   1   1   2.1e-23   1.5e-19   70.2   0.1     3   167   205   398   204   403 0.88 Phage integrase family
Histidinol_dh        PF00815.15   413 seq1367_BIOID51045   -            434  1.2e-182  606.9   1.2   1   1    1e-186  1.4e-182  606.7   0.8     2   413    18   428    17   428 0.99 Histidinol dehydrogenase
CinA                 PF02464.12   155 seq1368_BIOID51045   -            172   9.4e-48  161.4   1.1   1   1   7.9e-52   1.1e-47  161.2   0.8     2   155    18   171    17   171 0.98 Competence-damaged protein
Peptidase_U32        PF01136.14   233 seq1369_BIOID51045   -            292   1.4e-34  118.9   0.0   1   1   1.3e-38   1.8e-34  118.5   0.0     5   195    82   263    76   287 0.89 Peptidase family U32
TGT                  PF01702.13   238 seq1374_BIOID51045   -            375  2.9e-105  350.7   0.0   1   1  2.5e-109  3.5e-105  350.4   0.0     1   237   125   362   125   363 0.99 Queuine tRNA-ribosyltransferase
Terminase_6          PF03237.10   384 seq1375_BIOID51045   -            583     2e-74  250.5   0.8   1   1   5.4e-78   2.5e-74  250.2   0.6     1   384   150   567   150   567 0.95 Terminase-like family
Terminase_5          PF06056.7     58 seq1375_BIOID51045   -            583   1.3e-25   88.5   0.5   1   1   8.2e-29   3.7e-25   87.1   0.4     2    58     7    63     6    63 0.98 Putative ATPase subunit of terminase (gpP-like)
HTH_23               PF13384.1     50 seq1375_BIOID51045   -            583   4.8e-07   29.1   0.2   1   1   6.5e-10     3e-06   26.5   0.0     6    40     7    41     3    43 0.94 Homeodomain-like domain
DUF1116              PF06545.6    216 seq1378_BIOID51045   -            472   1.2e-93  312.0   0.4   1   1   1.1e-97   1.6e-93  311.6   0.3     1   216   143   358   143   358 1.00 Protein of unknown function (DUF1116)
Acid_phosphat_B      PF03767.9    230 seq1381_BIOID51045   -            237   2.6e-50  170.8   0.0   1   1   2.1e-54   2.9e-50  170.6   0.0     2   229    11   220    10   221 0.96 HAD superfamily, subfamily IIIB (Acid phosphatase)
PsiE                 PF06146.7     69 seq1382_BIOID51045   -            136   1.8e-16   59.9   5.7   1   1   1.3e-20   1.8e-16   59.9   3.9     5    69    62   123    58   123 0.95 Phosphate-starvation-inducible E
Epimerase            PF01370.16   236 seq1383_BIOID51045   -            310   6.2e-50  169.7   0.0   1   1   2.8e-53   7.7e-50  169.3   0.0     1   236     2   236     2   236 0.92 NAD dependent epimerase/dehydratase family
3Beta_HSD            PF01073.14   280 seq1383_BIOID51045   -            310   1.7e-12   46.5   0.0   1   1   8.5e-16   2.3e-12   46.0   0.0     1   223     3   219     3   224 0.79 3-beta hydroxysteroid dehydrogenase/isomerase family
RmlD_sub_bind        PF04321.12   287 seq1383_BIOID51045   -            310   7.2e-10   38.1   0.0   1   1   7.5e-13   2.1e-09   36.6   0.0     3   155     2   174     1   267 0.79 RmlD substrate binding domain
NAD_binding_4        PF07993.7    249 seq1383_BIOID51045   -            310   1.8e-07   30.2   0.0   1   1   3.6e-08   9.9e-05   21.2   0.0    86   210    67   184    47   220 0.84 Male sterility protein
Glyco_transf_56      PF07429.6    361 seq1386_BIOID51045   -            359  1.6e-192  639.1   0.0   1   1  2.6e-196  1.8e-192  638.9   0.0     1   360     1   358     1   359 0.99 4-alpha-L-fucosyltransferase glycosyl transferase group 56
Bac_Ubq_Cox          PF01654.12   436 seq1388_BIOID51045   -            523  1.2e-183  610.3  21.3   1   1    1e-187  1.4e-183  610.1  14.7     1   435     8   503     8   504 0.98 Bacterial Cytochrome Ubiquinol Oxidase
TerC                 PF03741.11   184 seq1389_BIOID51045   -            540   4.9e-49  166.1  13.4   1   1   1.6e-52   7.4e-49  165.5   9.3     1   183    27   216    27   217 0.94 Integral membrane protein TerC family
CorC_HlyC            PF03471.12    81 seq1389_BIOID51045   -            540   2.4e-20   72.0   0.1   1   1   5.5e-23   2.5e-19   68.7   0.0     2    79   453   529   452   531 0.93 Transporter associated domain
CBS                  PF00571.23    57 seq1389_BIOID51045   -            540   4.1e-16   58.2   1.1   1   2   5.1e-09   2.3e-05   23.8   0.3     1    53   315   371   315   374 0.94 CBS domain
CBS                  PF00571.23    57 seq1389_BIOID51045   -            540   4.1e-16   58.2   1.1   2   2   9.7e-12   4.4e-08   32.5   0.0     3    53   382   432   381   436 0.93 CBS domain
DUF1375              PF07119.7     76 seq1390_BIOID51045   -            135     1e-21   76.4   0.9   1   1   1.2e-25   1.6e-21   75.7   0.6     6    75    40   102    31   103 0.92 Protein of unknown function (DUF1375)
Bac_luciferase       PF00296.15   307 seq1391_BIOID51045   -            335   1.6e-31  109.4   0.4   1   1   2.1e-34   2.9e-30  105.3   0.2    18   300    23   299     8   306 0.77 Luciferase-like monooxygenase
C4dic_mal_tran       PF03595.12   330 seq1392_BIOID51045   -            366   1.8e-54  184.4  37.6   1   1   1.5e-58   2.1e-54  184.3  26.1     2   329    44   342    43   343 0.97 C4-dicarboxylate transporter/malic acid transport protein
Aminotran_1_2        PF00155.16   363 seq1393_BIOID51045   -            356   3.8e-68  229.9   0.0   1   1   3.4e-72   4.6e-68  229.6   0.0    31   363    46   351    30   351 0.94 Aminotransferase class I and II
UPF0047              PF01894.12   118 seq1396_BIOID51045   -            138   1.6e-38  131.0   0.0   1   1   1.3e-42   1.8e-38  130.8   0.0     1   117    17   135    17   136 0.97 Uncharacterised protein family UPF0047
RNase_T              PF00929.19   164 seq1397_BIOID51045   -            204   4.9e-34  117.8   0.0   1   1   4.2e-38   5.7e-34  117.6   0.0     1   163    32   193    32   194 0.97 Exonuclease
YajC                 PF02699.10    83 seq1398_BIOID51045   -            110   3.5e-28   96.9   0.4   1   1   3.3e-32   4.5e-28   96.6   0.3     2    83    20   102    19   102 0.96 Preprotein translocase subunit
BON                  PF04972.12    64 seq1399_BIOID51045   -            201   1.7e-39  133.2  15.7   1   2   7.5e-23     1e-18   66.7   3.7     1    63    60   122    60   123 0.98 BON domain
BON                  PF04972.12    64 seq1399_BIOID51045   -            201   1.7e-39  133.2  15.7   2   2   1.3e-24   1.8e-20   72.3   1.8     1    62   139   200   139   201 0.97 BON domain
CSD                  PF00313.17    66 seq1401_BIOID51045   -             70   2.6e-33  113.5   0.3   1   1   4.1e-37   2.8e-33  113.3   0.2     1    65     5    69     5    70 0.98 'Cold-shock' DNA-binding domain
OB_RNB               PF08206.6     58 seq1401_BIOID51045   -             70   1.5e-05   24.2   0.3   1   1   3.5e-09   2.4e-05   23.6   0.2     7    28    15    36    11    40 0.87 Ribonuclease B OB domain
Glyco_transf_9       PF01075.12   247 seq1402_BIOID51045   -            348   1.3e-89  299.5   0.0   1   1   1.1e-93   1.5e-89  299.3   0.0     1   247    69   324    69   324 0.98 Glycosyltransferase family 9 (heptosyltransferase)
Catalase             PF00199.14   384 seq1403_BIOID51045   -            753  2.1e-170  566.4   0.1   1   1    4e-174  2.8e-170  566.0   0.1     1   382    81   467    81   469 0.99 Catalase
Catalase-rel         PF06628.7     68 seq1403_BIOID51045   -            753     4e-20   71.3   0.0   1   1   1.3e-23   8.7e-20   70.2   0.0     1    68   495   563   495   563 0.98 Catalase-related immune-responsive
SecD-TM1             PF13721.1    101 seq1404_BIOID51045   -            615   1.4e-39  134.2   3.4   1   1   2.6e-41   8.8e-38  128.5   0.1     1   101     2   103     2   103 0.96 SecD export protein N-terminal TM region
SecD_SecF            PF02355.11   189 seq1404_BIOID51045   -            615   7.3e-16   57.7  10.3   1   1     4e-19   1.4e-15   56.9   7.1    14   184   434   602   427   606 0.90 Protein export membrane protein
MMPL                 PF03176.10   333 seq1404_BIOID51045   -            615   1.7e-08   33.4  12.2   1   1     5e-12   1.7e-08   33.4   8.5   180   299   481   601   458   612 0.81 MMPL family
Sec_GG               PF07549.9     29 seq1404_BIOID51045   -            615   3.8e-08   32.1   0.0   1   1     3e-11     1e-07   30.7   0.0     1    27   112   141   112   143 0.86 SecD/SecF GG Motif
DUF419               PF04237.8     92 seq1405_BIOID51045   -            118   1.2e-22   79.9   0.1   1   1   1.1e-26   1.5e-22   79.6   0.0     1    91    10   102    10   103 0.98 Protein of unknown function (DUF419)
AA_kinase            PF00696.23   241 seq1409_BIOID51045   -            316   3.8e-27   95.2   0.3   1   1   3.2e-31   4.4e-27   95.0   0.2     2   240     4   296     3   297 0.90 Amino acid kinase family
WzyE                 PF06899.6    449 seq1410_BIOID51045   -            450  1.2e-277  920.6  45.5   1   1  9.8e-282  1.3e-277  920.4  31.5     1   448     1   449     1   450 1.00 WzyE protein
Phage_portal         PF04860.7    347 seq1411_BIOID51045   -            348   2.6e-56  190.6   0.0   1   1   2.3e-60   3.1e-56  190.3   0.0    10   320    49   345    41   348 0.93 Phage portal protein
GnsAB                PF08178.6     54 seq1412_BIOID51045   -             57   6.1e-33  112.1   4.2   1   1     5e-37   6.8e-33  111.9   2.9     1    54     1    54     1    54 1.00 GnsA/GnsB family
DUF1328              PF07043.8     39 seq1414_BIOID51045   -             59   1.6e-12   47.0  24.5   1   1   1.4e-16   1.9e-12   46.8  17.0     1    39    12    50    12    50 0.99 Protein of unknown function (DUF1328)
TehB                 PF03848.9    192 seq1416_BIOID51045   -            197    2e-102  340.1   0.1   1   1  1.3e-105  2.2e-102  339.9   0.0     1   192     1   193     1   193 0.99 Tellurite resistance protein TehB
Methyltransf_11      PF08241.7     95 seq1416_BIOID51045   -            197   1.1e-12   48.1   0.0   1   1   1.3e-15   2.2e-12   47.1   0.0     1    93    35   130    35   132 0.96 Methyltransferase domain
Methyltransf_23      PF13489.1    162 seq1416_BIOID51045   -            197   1.1e-12   47.8   0.0   1   1   7.5e-16   1.3e-12   47.6   0.0    20   115    28   133    10   173 0.77 Methyltransferase domain
Methyltransf_12      PF08242.7     99 seq1416_BIOID51045   -            197   8.9e-12   45.2   0.1   1   1   8.3e-15   1.4e-11   44.5   0.0     1    98    35   129    35   130 0.96 Methyltransferase domain
Methyltransf_31      PF13847.1    152 seq1416_BIOID51045   -            197   1.2e-10   41.0   0.0   1   1   8.3e-14   1.4e-10   40.8   0.0     5   110    32   134    29   183 0.89 Methyltransferase domain
MTS                  PF05175.9    170 seq1416_BIOID51045   -            197   6.5e-10   38.5   0.0   1   1   4.9e-13   8.3e-10   38.1   0.0    23   140    22   134     3   152 0.85 Methyltransferase small domain
Methyltransf_18      PF12847.2    112 seq1416_BIOID51045   -            197   6.6e-09   36.2   0.0   1   1   5.7e-12   9.7e-09   35.6   0.0     2   109    31   132    30   136 0.80 Methyltransferase domain
IGPD                 PF00475.13   145 seq1417_BIOID51045   -            355   1.4e-64  216.2   0.3   1   1   6.7e-68   2.3e-64  215.5   0.2     1   145   196   338   196   338 0.99 Imidazoleglycerol-phosphate dehydratase
HAD_2                PF13419.1    176 seq1417_BIOID51045   -            355   2.4e-07   31.0   0.0   1   1   2.3e-09   7.9e-06   26.1   0.0    76   173    30   145    19   148 0.81 Haloacid dehalogenase-like hydrolase
PNK3P                PF08645.6    158 seq1417_BIOID51045   -            355     6e-07   28.9   0.0   1   1   3.1e-10   1.1e-06   28.1   0.0     5   129     8   134     4   183 0.77 Polynucleotide kinase 3 phosphatase
Hydrolase_like       PF13242.1     75 seq1417_BIOID51045   -            355   9.4e-07   28.3   0.0   1   1   5.7e-10   1.9e-06   27.3   0.0     1    44   102   144   102   149 0.93 HAD-hyrolase-like
PqiA                 PF04403.8    160 seq1419_BIOID51045   -            427   4.4e-83  276.5  28.0   1   2   1.2e-41   1.7e-37  128.3   5.9     1   160    65   221    65   221 0.96 Paraquat-inducible protein A
PqiA                 PF04403.8    160 seq1419_BIOID51045   -            427   4.4e-83  276.5  28.0   2   2   1.1e-49   1.5e-45  154.5   8.0     1   158   262   420   262   422 0.97 Paraquat-inducible protein A
Patatin              PF01734.17   204 seq1420_BIOID51045   -            357   2.6e-22   79.6   0.2   1   1   1.5e-25   2.1e-21   76.6   0.2     1   203    27   195    27   196 0.91 Patatin-like phospholipase
DUF796               PF05638.7    134 seq1421_BIOID51045   -            172   9.9e-35  119.3   0.0   1   1   8.3e-39   1.1e-34  119.1   0.0     1   133     6   155     6   156 0.94 Protein of unknown function (DUF796)
Cyto_ox_2            PF02322.10   328 seq1422_BIOID51045   -            379  7.9e-121  403.1  36.0   1   1  6.7e-125  9.2e-121  402.8  25.0     2   327     7   362     6   363 0.99 Cytochrome oxidase subunit II
Glyco_transf_9       PF01075.12   247 seq1424_BIOID51045   -            330   8.1e-84  280.5   0.1   1   1   7.3e-88     1e-83  280.2   0.1     1   245    75   315    75   317 0.98 Glycosyltransferase family 9 (heptosyltransferase)
adh_short            PF00106.20   167 seq1425_BIOID51045   -            248   2.5e-34  118.4   0.0   1   1   1.2e-37   3.2e-34  118.1   0.0     2   166     2   165     1   166 0.93 short chain dehydrogenase
adh_short_C2         PF13561.1    243 seq1425_BIOID51045   -            248   2.5e-14   53.5   0.0   1   1   1.1e-17   3.1e-14   53.2   0.0     3   222     9   218     7   232 0.89 Enoyl-(Acyl carrier protein) reductase
KR                   PF08659.5    181 seq1425_BIOID51045   -            248   2.2e-13   50.1   0.0   1   1   1.1e-16   3.1e-13   49.6   0.0     3   173     3   170     2   177 0.89 KR domain
Epimerase            PF01370.16   236 seq1425_BIOID51045   -            248   1.4e-06   27.8   0.1   1   1   1.6e-09   4.3e-06   26.2   0.0     1   117     3   135     3   176 0.80 NAD dependent epimerase/dehydratase family
NAD_binding_10       PF13460.1    183 seq1425_BIOID51045   -            248   2.8e-06   27.3   0.0   1   1   1.3e-09   3.7e-06   26.9   0.0     1    60     3    67     3   173 0.77 NADH(P)-binding
FAD_binding_3        PF01494.14   356 seq1426_BIOID51045   -            360   9.4e-10   37.9   0.1   1   1   9.5e-10   1.3e-05   24.3   0.0   148   179   141   172   115   241 0.83 FAD binding domain
PK                   PF00224.16   348 seq1427_BIOID51045   -            542  3.9e-150  499.1   9.5   1   1  7.1e-154  4.9e-150  498.8   6.6     1   345    73   414    73   417 0.98 Pyruvate kinase, barrel domain
PK_C                 PF02887.11   117 seq1427_BIOID51045   -            542   8.9e-27   92.8   3.3   1   1   1.5e-30     1e-26   92.6   0.7     1   116   427   540   427   541 0.97 Pyruvate kinase, alpha/beta domain
Amidohydro_4         PF13147.1    304 seq1429_BIOID51045   -            460     2e-33  116.5   0.0   1   1   5.8e-37   2.6e-33  116.1   0.0     1   304   107   427   107   427 0.89 Amidohydrolase
Amidohydro_3         PF07969.6    404 seq1429_BIOID51045   -            460   1.7e-08   33.9   2.4   1   1   1.5e-09     7e-06   25.3   1.7   101   358   176   384   112   411 0.59 Amidohydrolase family
Amidohydro_5         PF13594.1     68 seq1429_BIOID51045   -            460   2.1e-06   27.3   0.0   1   1   3.1e-09   1.4e-05   24.6   0.0     3    45    84   138    82   180 0.71 Amidohydrolase
Peptidase_M20        PF01546.23   171 seq1430_BIOID51045   -            409   1.3e-19   70.2   0.2   1   1   4.2e-23   1.9e-19   69.7   0.1    23   170   139   402    74   403 0.84 Peptidase family M20/M25/M40
M20_dimer            PF07687.9    109 seq1430_BIOID51045   -            409   7.2e-12   44.8   0.1   1   1   3.5e-15   1.6e-11   43.7   0.0     2   105   206   302   205   308 0.89 Peptidase dimerisation domain
Peptidase_M42        PF05343.9    292 seq1430_BIOID51045   -            409   2.5e-06   26.3   0.0   1   1   3.1e-08   0.00014   20.6   0.0   134   194   140   201   110   234 0.90 M42 glutamyl aminopeptidase
DUF3313              PF11769.3    201 seq1436_BIOID51045   -            222   9.3e-66  220.9   0.1   1   1   7.7e-70   1.1e-65  220.7   0.1     1   199    16   214    16   216 0.99 Protein of unknown function (DUF3313)
Phage_GPD            PF05954.6    292 seq1438_BIOID51045   -            713   2.2e-62  210.7   0.0   1   1   4.6e-66   3.1e-62  210.2   0.0     2   291    28   328    27   329 0.92 Phage late control gene D protein (GPD)
Phage_base_V         PF04717.7     79 seq1438_BIOID51045   -            713   2.7e-27   94.4   0.1   1   1   7.7e-31   5.3e-27   93.4   0.1     1    77   366   458   366   460 0.91 Phage-related baseplate assembly protein
GlutR_N              PF05201.10   152 seq1439_BIOID51045   -            484   5.8e-57  191.4   0.1   1   1   3.1e-60   1.4e-56  190.1   0.0     1   152    72   223    72   223 0.99 Glutamyl-tRNAGlu reductase, N-terminal domain
Shikimate_DH         PF01488.15   135 seq1439_BIOID51045   -            484   3.9e-43  146.6   0.5   1   1   1.5e-46   6.7e-43  145.9   0.3     2   135   238   372   237   372 0.96 Shikimate / quinate 5-dehydrogenase
GlutR_dimer          PF00745.15   101 seq1439_BIOID51045   -            484   1.9e-27   95.0   2.6   1   1   4.1e-31   1.9e-27   95.0   1.8     2   100   386   483   385   484 0.97 Glutamyl-tRNAGlu reductase, dimerisation domain
ETF                  PF01012.16   164 seq1440_BIOID51045   -            277   6.2e-33  113.7   3.0   1   1   6.5e-37   8.8e-33  113.2   2.1     9   164    51   208    45   208 0.91 Electron transfer flavoprotein domain
Glyco_tran_WecB      PF03808.8    172 seq1441_BIOID51045   -            246   3.1e-56  189.3   0.1   1   1   3.1e-60   4.2e-56  188.9   0.1     2   172    61   231    60   231 0.96 Glycosyl transferase WecB/TagA/CpsF family
GATase               PF00117.23   192 seq1442_BIOID51045   -            196   6.2e-28   97.4   0.0   1   1   2.1e-31   7.1e-28   97.2   0.0     1   189     4   194     4   196 0.81 Glutamine amidotransferase class-I
GATase_3             PF07685.9    158 seq1442_BIOID51045   -            196   9.7e-06   25.1   0.0   1   1   4.3e-09   1.5e-05   24.5   0.0     8    79    39   100    32   106 0.87 CobB/CobQ-like glutamine amidotransferase domain
FCD                  PF07729.7    125 seq1444_BIOID51045   -            228   1.6e-26   92.9   5.9   1   1   3.5e-30   2.4e-26   92.3   4.1     5   124    89   208    87   209 0.99 FCD domain
GntR                 PF00392.16    64 seq1444_BIOID51045   -            228   9.3e-18   63.3   0.0   1   1   3.6e-21   2.4e-17   61.9   0.0     3    64    15    75    13    75 0.98 Bacterial regulatory proteins, gntR family
TatD_DNase           PF01026.16   255 seq1445_BIOID51045   -            260   1.9e-67  227.0   0.0   1   1   1.6e-71   2.1e-67  226.8   0.0     1   255     6   257     6   257 0.98 TatD related DNase
SecD_SecF            PF02355.11   189 seq1446_BIOID51045   -            338   2.4e-68  228.9  10.7   1   1   5.3e-72   3.7e-68  228.3   7.4     4   188   132   316   129   317 0.97 Protein export membrane protein
Sec_GG               PF07549.9     29 seq1446_BIOID51045   -            338     2e-08   33.0   0.1   1   1   7.5e-12   5.2e-08   31.7   0.0     2    27    56    81    55    83 0.90 SecD/SecF GG Motif
MCE                  PF02470.15    81 seq1447_BIOID51045   -            879   1.5e-64  213.8  10.5   1   3   3.5e-21   4.8e-17   61.6   0.1     2    81    48   139    47   139 0.97 mce related protein
MCE                  PF02470.15    81 seq1447_BIOID51045   -            879   1.5e-64  213.8  10.5   2   3   1.6e-11   2.2e-07   30.6   0.0     2    76   282   357   281   371 0.88 mce related protein
MCE                  PF02470.15    81 seq1447_BIOID51045   -            879   1.5e-64  213.8  10.5   3   3   1.2e-14   1.6e-10   40.7   0.0     4    81   638   726   636   726 0.96 mce related protein
Wzy_C                PF04932.10   163 seq1448_BIOID51045   -            402     6e-18   65.0   9.6   1   1   8.7e-22     6e-18   65.0   6.6     3   162   196   337   193   338 0.82 O-Antigen ligase
O-antigen_lig        PF13425.1    137 seq1448_BIOID51045   -            402   3.8e-16   59.2  13.8   1   1   5.5e-20   3.8e-16   59.2   9.6     2   136   190   340   171   341 0.87 O-antigen ligase like membrane protein
Hpt                  PF01627.18    90 seq1449_BIOID51045   -            890   2.1e-13   49.9   0.0   1   1   5.7e-16   3.9e-12   45.8   0.0     3    83   811   885   809   890 0.89 Hpt domain
HATPase_c            PF02518.21   111 seq1449_BIOID51045   -            890   3.4e-11   42.7   0.0   1   1   1.2e-14   8.5e-11   41.4   0.0     1   109   565   675   565   677 0.94 Histidine kinase-, DNA gyrase B-, and HSP90-like ATPase
YbgT_YccB            PF08173.6     28 seq1450_BIOID51045   -             37   6.1e-16   57.8   4.2   1   1   4.9e-20   6.7e-16   57.6   2.9     1    28     1    28     1    28 0.97 Membrane bound YbgT-like protein
Cyd_oper_YbgE        PF09600.5     82 seq1453_BIOID51045   -             97   1.5e-33  114.6   7.9   1   1   1.4e-37   1.9e-33  114.3   5.5     1    81    16    96    16    97 0.97 Cyd operon protein YbgE (Cyd_oper_YbgE)
Carb_kinase          PF01256.12   242 seq1454_BIOID51045   -            515   6.1e-83  277.6   4.2   1   1   5.5e-86   3.7e-82  275.1   1.2     2   242   258   496   257   496 0.99 Carbohydrate kinase
YjeF_N               PF03853.10   173 seq1454_BIOID51045   -            515   7.8e-47  158.9   0.1   1   1     2e-50   1.4e-46  158.1   0.0     2   173    35   199    34   199 0.98 YjeF-related protein N-terminus
His_biosynth         PF00977.16   228 seq1455_BIOID51045   -            245   5.8e-76  254.6   0.2   1   1   1.9e-79   6.4e-76  254.4   0.2     1   228     1   234     1   234 0.98 Histidine biosynthesis protein
Trp_syntA            PF00290.15   259 seq1455_BIOID51045   -            245   2.1e-06   26.2   0.8   1   1   1.2e-08   4.3e-05   21.9   0.1   174   231    51   107    33   113 0.89 Tryptophan synthase alpha chain
TerD                 PF02342.13   128 seq1457_BIOID51045   -            193     4e-37  126.7   0.0   1   1   7.3e-41     5e-37  126.4   0.0     2   127    66   183    65   184 0.97 Bacterial stress protein
Tellurium_res        PF10138.4     99 seq1457_BIOID51045   -            193   1.3e-08   34.5   0.1   1   1   3.7e-12   2.6e-08   33.5   0.1    30    87     2    55     1    64 0.88 Tellurium resistance protein
ETF_alpha            PF00766.14    86 seq1458_BIOID51045   -            313   6.6e-32  108.8   0.1   1   1   2.2e-35   1.5e-31  107.7   0.1     2    86   190   275   189   275 0.97 Electron transfer flavoprotein FAD-binding domain
ETF                  PF01012.16   164 seq1458_BIOID51045   -            313   3.6e-19   68.9   0.5   1   1   9.4e-23   6.4e-19   68.1   0.1    19   163    19   153     6   154 0.91 Electron transfer flavoprotein domain
DUF2655              PF10848.3     82 seq1459_BIOID51045   -             47     1e-10   41.1   0.2   1   1   1.1e-14   1.5e-10   40.6   0.1    60    82     1    23     1    23 0.99 Protein of unknown function (DUF2655)
4HBT                 PF03061.17    79 seq1460_BIOID51045   -            134     8e-19   67.4   0.4   1   1   2.4e-22   1.1e-18   66.9   0.3     1    77    20   103    20   105 0.98 Thioesterase superfamily
4HBT_2               PF13279.1    121 seq1460_BIOID51045   -            134   2.7e-12   47.0   0.2   1   1   7.1e-16   3.2e-12   46.8   0.1     3   117    14   128    12   132 0.88 Thioesterase-like superfamily
Acyl-ACP_TE          PF01643.12   249 seq1460_BIOID51045   -            134   1.3e-05   24.2   0.1   1   1   3.1e-09   1.4e-05   24.0   0.0    31   132    33   132     4   134 0.79 Acyl-ACP thioesterase
AA_permease          PF00324.16   479 seq1461_BIOID51045   -            461   4.9e-99  331.7  55.9   1   1  9.1e-103   6.2e-99  331.3  38.8     1   435    16   427    16   455 0.94 Amino acid permease
AA_permease_2        PF13520.1    426 seq1461_BIOID51045   -            461   1.6e-43  148.7  59.1   1   1   3.1e-47   2.1e-43  148.3  41.0     9   425    20   440    15   441 0.88 Amino acid permease
DUF1283              PF06932.6     85 seq1462_BIOID51045   -            113     1e-46  156.7   6.7   1   1   8.7e-51   1.2e-46  156.5   4.7     1    85    29   113    29   113 0.99 Protein of unknown function (DUF1283)
OrfB_IS605           PF01385.14   227 seq1463_BIOID51045   -            402   1.1e-51  175.2   3.6   1   1   3.3e-55   1.5e-51  174.8   2.5     1   224    69   275    69   278 0.98 Probable transposase
OrfB_Zn_ribbon       PF07282.6     69 seq1463_BIOID51045   -            402   3.1e-25   87.4   0.3   1   1   2.2e-28     1e-24   85.8   0.2     1    67   304   371   304   373 0.98 Putative transposase DNA-binding domain
HTH_OrfB_IS605       PF12323.3     46 seq1463_BIOID51045   -            402   4.2e-13   48.2   0.8   1   1   9.3e-17   4.2e-13   48.2   0.5     1    46     1    48     1    48 0.95 Helix-turn-helix domain
YdfZ                 PF14001.1     64 seq1464_BIOID51045   -             67     2e-33  114.3   0.1   1   1   1.6e-37   2.2e-33  114.1   0.1     1    64     2    65     2    65 0.99 YdfZ protein
PseudoU_synth_2      PF00849.17   164 seq1466_BIOID51045   -            319   2.6e-30  105.3   0.1   1   1   6.1e-34   4.2e-30  104.6   0.0     1   163   101   249   101   250 0.90 RNA pseudouridylate synthase
S4                   PF01479.20    48 seq1466_BIOID51045   -            319   1.7e-10   40.0   0.2   1   1   4.7e-14   3.2e-10   39.1   0.2     1    48    20    66    20    66 0.96 S4 domain
ASCH                 PF04266.9    104 seq1467_BIOID51045   -            146   2.2e-19   69.6   0.0   1   1   1.8e-23   2.5e-19   69.4   0.0     5   103    37   143    16   144 0.92 ASCH domain
SlyX                 PF04102.7     69 seq1469_BIOID51045   -             72   4.1e-26   91.0   2.4   1   1   3.4e-30   4.6e-26   90.8   1.7     1    69     5    72     5    72 0.99 SlyX
TerD                 PF02342.13   128 seq1470_BIOID51045   -            385   2.5e-44  150.0   0.0   1   2   1.7e-27   1.2e-23   83.2   0.0     1   128    45   156    45   156 0.93 Bacterial stress protein
TerD                 PF02342.13   128 seq1470_BIOID51045   -            385   2.5e-44  150.0   0.0   2   2   8.9e-22   6.1e-18   64.7   0.0     4   124   259   367   256   371 0.96 Bacterial stress protein
Tellurium_res        PF10138.4     99 seq1470_BIOID51045   -            385   1.1e-30  105.2   0.0   1   1   3.3e-34   2.3e-30  104.3   0.0     4    99   165   255   162   255 0.90 Tellurium resistance protein
MotA_ExbB            PF01618.11   139 seq1471_BIOID51045   -            230   6.2e-47  158.6   0.2   1   1     6e-51   8.1e-47  158.2   0.1     2   138    74   210    73   211 0.98 MotA/TolQ/ExbB proton channel family
Acetyltransf_3       PF13302.1    142 seq1472_BIOID51045   -            186   5.7e-23   81.6   0.0   1   1     4e-26   7.7e-23   81.2   0.0     3   141     8   140     7   141 0.80 Acetyltransferase (GNAT) domain
Acetyltransf_4       PF13420.1    155 seq1472_BIOID51045   -            186   7.2e-15   55.1   0.6   1   1   4.7e-18   9.1e-15   54.8   0.4     1   152     9   158     9   160 0.93 Acetyltransferase (GNAT) domain
Acetyltransf_1       PF00583.19    83 seq1472_BIOID51045   -            186     6e-15   54.9   0.1   1   1   4.5e-18   8.9e-15   54.3   0.1     2    82    63   140    62   141 0.97 Acetyltransferase (GNAT) family
Acetyltransf_8       PF13523.1    152 seq1472_BIOID51045   -            186   1.2e-13   51.1   0.2   1   1   8.2e-17   1.6e-13   50.6   0.2     1   141     9   145     9   157 0.89 Acetyltransferase (GNAT) domain
Acetyltransf_7       PF13508.1     79 seq1472_BIOID51045   -            186   3.7e-07   30.1   0.2   1   1   3.4e-10   6.7e-07   29.2   0.1     2    78    56   141    55   142 0.80 Acetyltransferase (GNAT) domain
Acetyltransf_10      PF13673.1    117 seq1472_BIOID51045   -            186   1.3e-05   25.1   0.0   1   1   9.3e-09   1.8e-05   24.7   0.0     1   117    16   140    16   140 0.75 Acetyltransferase (GNAT) domain
FR47                 PF08445.5     86 seq1472_BIOID51045   -            186   2.1e-05   24.0   0.0   1   1   1.9e-08   3.8e-05   23.2   0.0    26    79    87   142    69   150 0.92 FR47-like protein
His_biosynth         PF00977.16   228 seq1473_BIOID51045   -            258   1.2e-78  263.3   0.6   1   1     4e-82   1.4e-78  263.2   0.4     1   227     5   239     5   240 0.96 Histidine biosynthesis protein
HTH_18               PF12833.2     81 seq1474_BIOID51045   -            278   5.4e-26   90.4   2.2   1   1     2e-29   6.7e-26   90.0   0.8     1    80   193   271   193   272 0.97 Helix-turn-helix domain
AraC_binding         PF02311.14   136 seq1474_BIOID51045   -            278   7.2e-24   83.8   2.1   1   1   2.1e-27   7.2e-24   83.8   1.5     4   136    16   154    14   154 0.96 AraC-like ligand binding domain
HTH_AraC             PF00165.18    42 seq1474_BIOID51045   -            278   8.6e-21   72.9   0.1   1   2   1.9e-11   6.5e-08   32.0   0.0     1    42   180   221   180   221 0.97 Bacterial regulatory helix-turn-helix proteins, AraC family
HTH_AraC             PF00165.18    42 seq1474_BIOID51045   -            278   8.6e-21   72.9   0.1   2   2   1.3e-13   4.5e-10   38.9   0.0     1    42   232   271   232   271 0.93 Bacterial regulatory helix-turn-helix proteins, AraC family
HNH                  PF01844.18    47 seq1475_BIOID51045   -            115   5.6e-10   38.8   8.2   1   1   5.6e-14   7.7e-10   38.3   5.7     1    47    27    75    27    75 0.98 HNH endonuclease
PCRF                 PF03462.13   116 seq1476_BIOID51045   -            360   2.6e-43  146.2   0.4   1   1   8.7e-47     6e-43  145.1   0.3     3   116    65   178    63   178 0.98 PCRF domain
RF-1                 PF00472.15   114 seq1476_BIOID51045   -            360   3.2e-39  133.1   0.0   1   1   4.7e-43   3.2e-39  133.1   0.0     9   114   216   321   208   321 0.97 RF-1 domain
Ribosomal_S2         PF00318.15   211 seq1481_BIOID51045   -            304   3.3e-85  284.5   0.0   1   1   2.9e-89   3.9e-85  284.2   0.0     1   211    72   288    72   288 0.99 Ribosomal protein S2
DUF2813              PF11398.3    373 seq1482_BIOID51045   -            552  6.4e-154  512.4   0.0   1   1    2e-157  8.9e-154  511.9   0.0     1   373     1   375     1   375 0.99 Protein of unknown function (DUF2813)
DAO                  PF01266.19   358 seq1483_BIOID51045   -            428   9.5e-21   73.9  12.2   1   2   5.2e-09   5.1e-06   25.5   2.7     1    39     7    45     7    82 0.81 FAD dependent oxidoreductase
DAO                  PF01266.19   358 seq1483_BIOID51045   -            428   9.5e-21   73.9  12.2   2   2   2.3e-17   2.2e-14   53.0   0.9   144   356   105   328    95   330 0.74 FAD dependent oxidoreductase
FAD_binding_3        PF01494.14   356 seq1483_BIOID51045   -            428     1e-11   44.3   6.6   1   1   9.5e-14   9.3e-11   41.2   4.6     3   197     7   189     6   311 0.64 FAD binding domain
FAD_oxidored         PF12831.2    428 seq1483_BIOID51045   -            428   1.3e-09   37.5   1.6   1   1   1.3e-12   1.3e-09   37.5   1.1     1   143     7   157     7   172 0.75 FAD dependent oxidoreductase
NAD_binding_8        PF13450.1     68 seq1483_BIOID51045   -            428   5.1e-09   35.9   1.3   1   1   4.5e-11   4.4e-08   32.9   0.4     1    34    10    43    10    74 0.77 NAD(P)-binding Rossmann-like domain
Thi4                 PF01946.12   230 seq1483_BIOID51045   -            428   3.8e-09   35.8   1.9   1   1   2.3e-09   2.2e-06   26.8   0.3    18    64     6    52     2    57 0.94 Thi4 family
HI0933_like          PF03486.9    409 seq1483_BIOID51045   -            428   3.2e-09   35.6   3.5   1   1   9.4e-12   9.2e-09   34.1   2.4     2   167     7   165     6   184 0.86 HI0933-like protein
FAD_binding_2        PF00890.19   421 seq1483_BIOID51045   -            428   4.2e-09   35.6   7.9   1   1   5.6e-09   5.5e-06   25.3   3.2     1    35     7    41     7    53 0.92 FAD binding domain
Pyr_redox_2          PF07992.9    200 seq1483_BIOID51045   -            428     1e-07   31.9   0.3   1   1   2.1e-10     2e-07   30.9   0.2     1   124     7   167     7   201 0.82 Pyridine nucleotide-disulphide oxidoreductase
Trp_halogenase       PF04820.9    454 seq1483_BIOID51045   -            428   1.5e-07   30.3   3.6   1   1   1.6e-07   0.00016   20.3   0.0   140   216    90   169    55   186 0.83 Tryptophan halogenase
GIDA                 PF01134.17   392 seq1483_BIOID51045   -            428   2.8e-07   29.6   1.2   1   1   2.9e-10   2.8e-07   29.6   0.8     1   150     7   162     7   194 0.82 Glucose inhibited division protein A
Lycopene_cycl        PF05834.7    374 seq1483_BIOID51045   -            428   1.7e-06   27.1   2.3   1   1   8.2e-09     8e-06   24.8   1.6     1   146     7   168     7   186 0.79 Lycopene cyclase protein
Peripla_BP_4         PF13407.1    258 seq1484_BIOID51045   -            328   1.3e-51  175.3   0.8   1   1   1.1e-55   1.5e-51  175.1   0.5     5   258    36   289    31   289 0.96 Periplasmic binding protein domain
SSB                  PF00436.20   104 seq1485_BIOID51045   -            178   8.4e-43  144.3   0.5   1   1   7.4e-47     1e-42  144.1   0.4     1   103     6   112     6   113 0.97 Single-strand binding protein family
ExbD                 PF02472.11   130 seq1486_BIOID51045   -            142     5e-23   81.3   0.1   1   1   4.1e-27   5.6e-23   81.2   0.1     2   129    10   141     9   142 0.89 Biopolymer transport protein ExbD/TolR
RHS_repeat           PF05593.9     38 seq1487_BIOID51045   -           1417   2.1e-64  212.4 113.4   1   8   4.6e-13   3.2e-09   36.6   1.5     1    38   434   472   434   472 0.99 RHS Repeat
RHS_repeat           PF05593.9     38 seq1487_BIOID51045   -           1417   2.1e-64  212.4 113.4   2   8   3.8e-11   2.6e-07   30.5   2.4     1    37   456   492   456   493 0.94 RHS Repeat
RHS_repeat           PF05593.9     38 seq1487_BIOID51045   -           1417   2.1e-64  212.4 113.4   3   8   5.4e-10   3.7e-06   26.8   2.1     1    38   498   537   498   537 0.89 RHS Repeat
RHS_repeat           PF05593.9     38 seq1487_BIOID51045   -           1417   2.1e-64  212.4 113.4   4   8   5.9e-08   0.00041   20.3   0.3     1    36   542   577   542   578 0.91 RHS Repeat
RHS_repeat           PF05593.9     38 seq1487_BIOID51045   -           1417   2.1e-64  212.4 113.4   5   8   5.3e-12   3.6e-08   33.2   0.1     1    37   584   620   584   621 0.98 RHS Repeat
RHS_repeat           PF05593.9     38 seq1487_BIOID51045   -           1417   2.1e-64  212.4 113.4   6   8   3.2e-11   2.2e-07   30.7   0.3     1    37   626   661   626   662 0.97 RHS Repeat
RHS_repeat           PF05593.9     38 seq1487_BIOID51045   -           1417   2.1e-64  212.4 113.4   7   8   3.3e-08   0.00023   21.1   1.1     1    31   667   697   667   701 0.93 RHS Repeat
RHS_repeat           PF05593.9     38 seq1487_BIOID51045   -           1417   2.1e-64  212.4 113.4   8   8     3e-08    0.0002   21.2   0.3     1    31   729   762   729   770 0.89 RHS Repeat
RHS                  PF03527.9     41 seq1487_BIOID51045   -           1417   1.7e-20   72.3   4.8   1   1   4.6e-24   3.1e-20   71.5   0.6     1    41  1153  1193  1153  1193 0.97 RHS protein
UPF0079              PF02367.12   123 seq1489_BIOID51045   -            153   5.2e-45  151.9   0.0   1   1   4.5e-49   6.1e-45  151.6   0.0     1   121    14   134    14   136 0.98 Uncharacterised P-loop hydrolase UPF0079
PRA-CH               PF01502.13    75 seq1490_BIOID51045   -            203   1.1e-32  111.3   0.0   1   1   3.1e-36   2.2e-32  110.4   0.0     1    74    33   106    33   107 0.99 Phosphoribosyl-AMP cyclohydrolase
PRA-PH               PF01503.12    83 seq1490_BIOID51045   -            203   1.7e-13   50.5   0.5   1   1   3.5e-17   2.4e-13   50.0   0.3     2    82   116   201   115   202 0.96 Phosphoribosyl-ATP pyrophosphohydrolase
AraC_binding         PF02311.14   136 seq1491_BIOID51045   -            312   2.2e-22   79.0   1.3   1   1   9.9e-26   3.4e-22   78.4   0.2     7   120    52   170    48   186 0.89 AraC-like ligand binding domain
HTH_18               PF12833.2     81 seq1491_BIOID51045   -            312   9.1e-22   76.8   0.1   1   1   5.5e-25   1.9e-21   75.8   0.1     2    79   229   305   228   307 0.97 Helix-turn-helix domain
HTH_AraC             PF00165.18    42 seq1491_BIOID51045   -            312   1.5e-20   72.2   0.2   1   2   3.2e-10   1.1e-06   28.1   0.0     2    42   216   256   215   256 0.93 Bacterial regulatory helix-turn-helix proteins, AraC family
HTH_AraC             PF00165.18    42 seq1491_BIOID51045   -            312   1.5e-20   72.2   0.2   2   2   1.6e-14   5.3e-11   41.8   0.0     2    42   268   306   267   306 0.94 Bacterial regulatory helix-turn-helix proteins, AraC family
Cupin_2              PF07883.6     71 seq1491_BIOID51045   -            312   1.4e-06   27.5   0.0   1   1   8.3e-10   2.8e-06   26.6   0.0     7    60    57   109    53   116 0.92 Cupin domain
TerB                 PF05099.8    140 seq1494_BIOID51045   -            151   9.9e-23   80.3   0.1   1   1   8.4e-27   1.1e-22   80.0   0.1    11   135    15   149     5   151 0.93 Tellurite resistance protein TerB
Methyltransf_31      PF13847.1    152 seq1495_BIOID51045   -            277   1.8e-21   76.1   0.0   1   1   2.1e-24   2.6e-21   75.6   0.0     2   117   108   242   107   268 0.85 Methyltransferase domain
MTS                  PF05175.9    170 seq1495_BIOID51045   -            277   1.7e-20   72.9   0.0   1   1   2.4e-23     3e-20   72.1   0.0    26   138   105   236    94   253 0.87 Methyltransferase small domain
Methyltransf_18      PF12847.2    112 seq1495_BIOID51045   -            277   2.1e-16   60.3   0.1   1   1   3.9e-19   4.9e-16   59.1   0.1     4   110   112   237   109   239 0.73 Methyltransferase domain
Methyltransf_26      PF13659.1    117 seq1495_BIOID51045   -            277   5.8e-16   58.4   0.1   1   1   1.2e-18   1.5e-15   57.1   0.0     3   114   112   237   110   240 0.89 Methyltransferase domain
Methyltransf_4       PF02390.12   197 seq1495_BIOID51045   -            277   1.1e-08   34.2   0.0   1   1   1.4e-11   1.8e-08   33.5   0.0    22    77   112   167    90   183 0.88 Putative methyltransferase
PrmA                 PF06325.8    295 seq1495_BIOID51045   -            277   2.3e-06   26.8   0.0   1   1   2.9e-09   3.7e-06   26.1   0.0   153   232   101   183    94   184 0.78 Ribosomal protein L11 methyltransferase (PrmA)
UPF0020              PF01170.13   180 seq1495_BIOID51045   -            277   6.6e-06   25.6   0.0   1   1   8.7e-09   1.1e-05   25.0   0.0    38   116   117   186   102   195 0.81 Putative RNA methylase family UPF0020
PCMT                 PF01135.14   210 seq1495_BIOID51045   -            277   6.6e-06   25.6   0.0   1   1   7.7e-09   9.6e-06   25.1   0.0    53   132    87   167    71   175 0.82 Protein-L-isoaspartate(D-aspartate) O-methyltransferase (PCMT)
Cons_hypoth95        PF03602.10   183 seq1495_BIOID51045   -            277   9.5e-06   25.0   0.0   1   1   1.6e-08     2e-05   23.9   0.0    42   128   109   190    92   198 0.85 Conserved hypothetical protein 95
Methyltransf_11      PF08241.7     95 seq1495_BIOID51045   -            277   3.4e-05   24.1   0.0   1   1   4.7e-08   5.8e-05   23.3   0.0     1    46   114   163   114   236 0.89 Methyltransferase domain
Methyltransf_16      PF10294.4    174 seq1495_BIOID51045   -            277   4.3e-05   22.9   0.0   1   1   5.4e-08   6.8e-05   22.2   0.0    45   111   108   172    96   184 0.84 Putative methyltransferase
Amidase_3            PF01520.13   175 seq1500_BIOID51045   -            445   3.7e-49  166.7   0.0   1   1   9.5e-53   6.5e-49  165.9   0.0     1   174   194   413   194   414 0.99 N-acetylmuramoyl-L-alanine amidase
DUF1161              PF06649.7     52 seq1502_BIOID51045   -            102   1.3e-25   88.9   0.0   1   1   1.2e-29   1.6e-25   88.6   0.0     1    52    27    80    27    80 0.99 Protein of unknown function (DUF1161)
EF_TS                PF00889.14   221 seq1503_BIOID51045   -            283   2.3e-71  239.5   5.7   1   1   3.3e-75   2.3e-71  239.5   4.0     1   221    57   263    57   263 0.98 Elongation factor TS
UBA                  PF00627.26    37 seq1503_BIOID51045   -            283   3.5e-11   42.4   0.1   1   1   3.4e-14   2.3e-10   39.8   0.1     1    35     4    39     4    40 0.96 UBA/TS-N domain
TerC                 PF03741.11   184 seq1505_BIOID51045   -            346   4.4e-55  185.8   7.1   1   1   3.2e-59   4.4e-55  185.8   4.9     1   183    73   300    73   301 0.97 Integral membrane protein TerC family
ABC_tran             PF00005.22   118 seq1507_BIOID51045   -            494   3.9e-32  110.9   0.0   1   2   4.9e-20   3.4e-16   59.5   0.0     1   118    44   169    44   169 0.90 ABC transporter
ABC_tran             PF00005.22   118 seq1507_BIOID51045   -            494   3.9e-32  110.9   0.0   2   2   7.9e-17   5.4e-13   49.2   0.0     3   117   295   424   293   425 0.83 ABC transporter
Peripla_BP_1         PF00532.16   279 seq1509_BIOID51045   -            342   4.3e-95  317.9   0.0   1   1   7.3e-99     5e-95  317.7   0.0     1   279    44   337    44   337 0.97 Periplasmic binding proteins and sugar binding domain of LacI family
Peripla_BP_4         PF13407.1    258 seq1509_BIOID51045   -            342     5e-20   71.8   0.1   1   1   9.3e-24   6.4e-20   71.4   0.0     5   257    51   296    49   297 0.87 Periplasmic binding protein domain
Radical_SAM          PF04055.16   166 seq1510_BIOID51045   -            411   1.1e-12   48.3   0.0   1   1   5.7e-16   1.9e-12   47.5   0.0     6   160    20   182    16   209 0.81 Radical SAM superfamily
DUF4008              PF13186.1     64 seq1510_BIOID51045   -            411   1.9e-12   47.2   0.6   1   1   1.3e-15   4.3e-12   46.0   0.4     4    64   282   343   276   343 0.90 Domain of unknown function (DUF4008)
Fer4_12              PF13353.1    139 seq1510_BIOID51045   -            411   2.6e-07   30.7   0.0   1   1   1.4e-10   4.9e-07   29.8   0.0    13   115    19   126    17   150 0.60 4Fe-4S single cluster domain
Nol1_Nop2_Fmu        PF01189.12   283 seq1511_BIOID51045   -            481  2.9e-109  364.7   0.0   1   2   2.7e-31   7.4e-28   97.6   0.0    12   177    42   210    31   211 0.88 NOL1/NOP2/sun family
Nol1_Nop2_Fmu        PF01189.12   283 seq1511_BIOID51045   -            481  2.9e-109  364.7   0.0   2   2   8.4e-85   2.3e-81  273.1   0.0     9   282   201   480   201   481 0.99 NOL1/NOP2/sun family
Nol1_Nop2_Fmu_2      PF13636.1    102 seq1511_BIOID51045   -            481   7.3e-23   80.4   0.0   1   1   4.6e-26   1.3e-22   79.7   0.0     3   102   368   470   366   470 0.91 pre-rRNA processing and ribosome biogenesis
Methyltransf_26      PF13659.1    117 seq1511_BIOID51045   -            481   3.2e-07   30.2   0.2   1   1   3.1e-10   8.4e-07   28.9   0.1     2   116   121   249   120   250 0.87 Methyltransferase domain
Methyltransf_18      PF12847.2    112 seq1511_BIOID51045   -            481   5.6e-07   30.0   0.0   1   1   3.8e-10     1e-06   29.1   0.0     3   112   121   249   119   249 0.87 Methyltransferase domain
DUF177               PF02620.12   119 seq1512_BIOID51045   -            173   4.8e-23   81.3   0.7   1   1   5.4e-27   7.4e-23   80.7   0.5     1   119    61   171    61   171 0.90 Uncharacterized ACR, COG1399
GGDEF                PF00990.16   161 seq1513_BIOID51045   -           1105   8.2e-44  148.9   0.3   1   1     1e-46   1.7e-43  147.8   0.2     1   160   682   838   682   839 0.97 GGDEF domain
MASE1                PF05231.9    299 seq1513_BIOID51045   -           1105   1.6e-33  115.9  42.3   1   1   9.1e-37   1.6e-33  115.9  29.3     2   298    19   294    18   295 0.88 MASE1
PAS_9                PF13426.1    104 seq1513_BIOID51045   -           1105   1.8e-29  102.0   0.0   1   2   1.3e-15   2.2e-12   47.1   0.0     3   104   314   416   312   416 0.96 PAS domain
PAS_9                PF13426.1    104 seq1513_BIOID51045   -           1105   1.8e-29  102.0   0.0   2   2   3.7e-12   6.4e-09   36.0   0.0     2   104   566   670   565   670 0.92 PAS domain
PAS_3                PF08447.6     91 seq1513_BIOID51045   -           1105   5.4e-26   90.4   0.0   1   2   9.6e-13   1.6e-09   37.5   0.0     4    89   327   409   324   411 0.93 PAS fold
PAS_3                PF08447.6     91 seq1513_BIOID51045   -           1105   5.4e-26   90.4   0.0   2   2   1.3e-13   2.3e-10   40.3   0.0     2    91   452   537   451   537 0.96 PAS fold
PAS_4                PF08448.5    110 seq1513_BIOID51045   -           1105   5.7e-24   84.1   0.0   1   2   4.4e-10   7.5e-07   29.0   0.0     7   110   314   419   309   419 0.90 PAS fold
PAS_4                PF08448.5    110 seq1513_BIOID51045   -           1105   5.7e-24   84.1   0.0   2   2   1.1e-13     2e-10   40.5   0.0     1   109   561   672   561   673 0.94 PAS fold
PAS                  PF00989.19   113 seq1513_BIOID51045   -           1105   1.9e-23   82.2   0.1   1   2   1.2e-12   2.1e-09   37.0   0.0     2   113   303   414   302   414 0.92 PAS fold
PAS                  PF00989.19   113 seq1513_BIOID51045   -           1105   1.9e-23   82.2   0.1   2   2   5.8e-11   9.9e-08   31.6   0.0     7   113   561   668   555   668 0.94 PAS fold
EAL                  PF00563.15   236 seq1513_BIOID51045   -           1105   6.4e-19   68.2   0.2   1   1     1e-21   1.8e-18   66.8   0.1    37   233   896  1087   891  1090 0.93 EAL domain
PAS_8                PF13188.1     64 seq1513_BIOID51045   -           1105   1.6e-11   43.5   0.0   1   2   1.2e-06    0.0021   17.7   0.0     2    51   303   358   302   371 0.72 PAS domain
PAS_8                PF13188.1     64 seq1513_BIOID51045   -           1105   1.6e-11   43.5   0.0   2   2   1.6e-07   0.00027   20.5   0.0     1    52   555   607   555   619 0.80 PAS domain
Response_reg         PF00072.19   112 seq1514_BIOID51045   -            216   1.7e-24   85.8   0.1   1   1   6.7e-28     3e-24   85.0   0.0     1   111     6   120     6   121 0.96 Response regulator receiver domain
GerE                 PF00196.14    58 seq1514_BIOID51045   -            216     7e-19   66.7   0.1   1   1   2.5e-22   1.2e-18   66.0   0.1     2    57   149   204   148   205 0.96 Bacterial regulatory proteins, luxR family
Molybdopterin        PF00384.17   432 seq1519_BIOID51045   -            808     4e-96  322.2   0.0   1   1   1.1e-99     5e-96  321.9   0.0     1   432   111   566   111   566 0.92 Molybdopterin oxidoreductase
Molydop_binding      PF01568.16   109 seq1519_BIOID51045   -            808   1.1e-27   95.8   0.0   1   1   5.8e-31   2.6e-27   94.6   0.0     1   107   687   800   687   802 0.96 Molydopterin dinucleotide binding domain
Molybdop_Fe4S4       PF04879.11    55 seq1519_BIOID51045   -            808   2.2e-14   52.9   0.8   1   1   8.4e-18   3.8e-14   52.1   0.5     1    55    49   108    49   108 0.97 Molybdopterin oxidoreductase Fe4S4 domain
EAL                  PF00563.15   236 seq1520_BIOID51045   -            528     6e-66  222.1   0.4   1   1   1.3e-69   8.8e-66  221.6   0.3     2   235   273   505   272   506 0.96 EAL domain
CSS-motif            PF12792.2    208 seq1520_BIOID51045   -            528   2.2e-38  131.5   1.0   1   1   4.6e-42   3.2e-38  131.0   0.7     2   207    37   246    36   247 0.91 CSS motif domain associated with EAL
SirB                 PF04247.7    123 seq1522_BIOID51045   -            130   9.9e-39  131.7   8.6   1   1   8.2e-43   1.1e-38  131.5   6.0     2   123     4   129     3   129 0.97 Invasion gene expression up-regulator, SirB
Sugar_tr             PF00083.19   451 seq1525_BIOID51045   -            443   2.6e-52  177.7  26.8   1   1   4.9e-56   3.3e-52  177.4  18.5     9   449    26   434    21   436 0.92 Sugar (and other) transporter
MFS_1                PF07690.11   354 seq1525_BIOID51045   -            443   4.1e-37  127.6  64.1   1   1   1.9e-38   1.3e-34  119.4  23.6     6   353    28   386    25   387 0.83 Major Facilitator Superfamily
HTH_3                PF01381.17    55 seq1526_BIOID51045   -            178     6e-17   61.1   0.0   1   1   3.7e-20   8.5e-17   60.6   0.0     1    53    12    64    12    66 0.97 Helix-turn-helix
HTH_31               PF13560.1     64 seq1526_BIOID51045   -            178   1.2e-10   41.2   0.0   1   1   8.8e-14     2e-10   40.5   0.0     4    57    10    62     8    74 0.94 Helix-turn-helix domain
HTH_19               PF12844.2     64 seq1526_BIOID51045   -            178   9.9e-10   38.2   0.0   1   1   6.5e-13   1.5e-09   37.6   0.0     3    59    11    67     9    71 0.95 Helix-turn-helix domain
Cupin_2              PF07883.6     71 seq1526_BIOID51045   -            178   8.4e-10   37.9   0.3   1   1   6.6e-13   1.5e-09   37.0   0.2     4    69   105   171   102   173 0.92 Cupin domain
HTH_26               PF13443.1     63 seq1526_BIOID51045   -            178   5.3e-06   26.4   0.0   1   1   3.5e-09     8e-06   25.8   0.0     2    59    12    68    11    72 0.93 Cro/C1-type HTH DNA-binding domain
HTH_25               PF13413.1     62 seq1526_BIOID51045   -            178   4.6e-06   26.0   0.0   1   1   3.4e-09   7.9e-06   25.3   0.0     2    35    12    45    11    49 0.94 Helix-turn-helix domain
Ribosomal_L32p       PF01783.18    56 seq1527_BIOID51045   -             57   4.1e-19   68.3   0.9   1   1   3.3e-23   4.4e-19   68.2   0.7     1    56     2    57     2    57 0.98 Ribosomal L32p protein family
ABC_tran             PF00005.22   118 seq1528_BIOID51045   -            401   5.6e-22   78.2   0.0   1   1   3.6e-25   1.2e-21   77.0   0.0     1   117    73   191    73   192 0.92 ABC transporter
TOBE_2               PF08402.5     75 seq1528_BIOID51045   -            401   9.6e-12   44.6   0.3   1   1   1.2e-14   4.2e-11   42.5   0.1     1    75   313   385   313   385 0.95 TOBE domain
Transglut_core2      PF13369.1    153 seq1529_BIOID51045   -            269     9e-38  129.0   0.0   1   1   1.8e-41   1.2e-37  128.5   0.0     2   152    33   184    32   185 0.97 Transglutaminase-like superfamily
TPR_9                PF13371.1     73 seq1529_BIOID51045   -            269   2.8e-28   97.4   0.3   1   1   8.9e-32   6.1e-28   96.3   0.2     1    73   187   259   187   259 0.99 Tetratricopeptide repeat
DeoC                 PF01791.4    236 seq1531_BIOID51045   -            259   3.8e-61  206.2   1.8   1   1     3e-65   4.1e-61  206.1   1.2     3   230    12   240    10   246 0.94 DeoC/LacD family aldolase
AA_kinase            PF00696.23   241 seq1532_BIOID51045   -            241   1.7e-27   96.3   0.2   1   1   1.9e-31   2.7e-27   95.7   0.2     1   241    10   219    10   219 0.77 Amino acid kinase family
ATP-cone             PF03477.11    90 seq1533_BIOID51045   -            149     2e-17   63.2   0.1   1   1     2e-21   2.8e-17   62.8   0.1     2    89    50   136    49   137 0.98 ATP cone domain
FA_synthesis         PF02504.10   323 seq1538_BIOID51045   -            346  3.7e-124  413.6   0.0   1   1    3e-128  4.2e-124  413.5   0.0     8   323     1   321     1   321 0.99 Fatty acid synthesis protein
PD40                 PF07676.7     39 seq1540_BIOID51045   -            431   1.2e-35  120.5   5.0   1   4   2.5e-08   8.6e-05   21.9   0.0    11    34   203   224   198   227 0.82 WD40-like Beta Propeller Repeat
PD40                 PF07676.7     39 seq1540_BIOID51045   -            431   1.2e-35  120.5   5.0   2   4   8.4e-13   2.9e-09   36.2   0.0     2    39   238   273   237   273 0.95 WD40-like Beta Propeller Repeat
PD40                 PF07676.7     39 seq1540_BIOID51045   -            431   1.2e-35  120.5   5.0   3   4   6.4e-13   2.2e-09   36.6   0.1     2    38   282   316   281   317 0.96 WD40-like Beta Propeller Repeat
PD40                 PF07676.7     39 seq1540_BIOID51045   -            431   1.2e-35  120.5   5.0   4   4   4.2e-07    0.0014   18.0   0.0     3    30   370   397   368   403 0.93 WD40-like Beta Propeller Repeat
TolB_N               PF04052.8    105 seq1540_BIOID51045   -            431   9.2e-32  109.1   0.0   1   1   7.2e-35   2.5e-31  107.7   0.0     1    99    24   122    24   127 0.97 TolB amino-terminal domain
DPPIV_N              PF00930.16   353 seq1540_BIOID51045   -            431   1.6e-13   49.8   0.0   1   1   2.3e-13     8e-10   37.7   0.0   239   348   249   353   220   358 0.87 Dipeptidyl peptidase IV (DPP IV) N-terminal region
DNA_mis_repair       PF01119.14   119 seq1541_BIOID51045   -            615   5.3e-37  125.8   0.0   1   1   2.5e-40   8.6e-37  125.1   0.0     2   118   213   330   212   331 0.95 DNA mismatch repair protein, C-terminal domain
MutL_C               PF08676.6    144 seq1541_BIOID51045   -            615   1.6e-23   82.7   0.2   1   1   4.7e-27   1.6e-23   82.7   0.1     2   134   435   563   434   572 0.92 MutL C terminal dimerisation domain
HATPase_c_3          PF13589.1    137 seq1541_BIOID51045   -            615   1.1e-13   50.9   0.0   1   1   5.6e-17   1.9e-13   50.1   0.0     4   103    24   123    21   142 0.81 Histidine kinase-, DNA gyrase B-, and HSP90-like ATPase
HATPase_c            PF02518.21   111 seq1541_BIOID51045   -            615   5.7e-11   42.0   0.0   1   1   3.8e-14   1.3e-10   40.8   0.0     2    72    19    87    18   147 0.79 Histidine kinase-, DNA gyrase B-, and HSP90-like ATPase
TerD                 PF02342.13   128 seq1543_BIOID51045   -            192   8.5e-51  170.9   0.1   1   1   8.3e-55   1.1e-50  170.5   0.1     1   127    60   183    60   184 0.99 Bacterial stress protein
Peptidase_U32        PF01136.14   233 seq1545_BIOID51045   -            667   1.3e-70  236.8   0.1   1   1   3.6e-71   2.4e-67  226.1   0.0     2   231    93   319    92   321 0.90 Peptidase family U32
DUF3656              PF12392.3    122 seq1545_BIOID51045   -            667   2.4e-26   92.1   0.0   1   1   6.9e-30   4.7e-26   91.1   0.0     2   122   405   522   404   522 0.97 Collagenase
RibD_C               PF01872.12   200 seq1547_BIOID51045   -            367   3.4e-64  216.0   0.0   1   1   6.9e-68   4.7e-64  215.5   0.0     1   200   147   362   147   362 0.97 RibD C-terminal domain
dCMP_cyt_deam_1      PF00383.17   102 seq1547_BIOID51045   -            367   1.3e-24   85.6   0.3   1   1   2.9e-28     2e-24   85.0   0.2     3   100     2    98     1   100 0.94 Cytidine and deoxycytidylate deaminase zinc-binding region
BPD_transp_2         PF02653.11   267 seq1551_BIOID51045   -            323   1.9e-38  131.8  38.5   1   1   1.4e-42   1.9e-38  131.8  26.7     4   265    38   307    35   309 0.93 Branched-chain amino acid transport system / permease component
Sod_Fe_C             PF02777.13   106 seq1552_BIOID51045   -            208   2.7e-40  136.3   0.5   1   1   5.9e-44     4e-40  135.8   0.1     4   106    98   204    95   204 0.91 Iron/manganese superoxide dismutases, C-terminal domain
Sod_Fe_N             PF00081.17    82 seq1552_BIOID51045   -            208   9.6e-34  115.4   2.3   1   1   2.3e-37   1.5e-33  114.7   1.6     1    81     4    91     4    92 0.97 Iron/manganese superoxide dismutases, alpha-hairpin domain
DAHP_synth_1         PF00793.15   272 seq1556_BIOID51045   -            284   5.8e-82  274.3   0.0   1   1     5e-86   6.8e-82  274.0   0.0     9   271    10   275     2   276 0.97 DAHP synthetase I family
DUF1480              PF07351.8     80 seq1557_BIOID51045   -             78   3.5e-42  142.1   0.0   1   1   2.8e-46   3.8e-42  142.0   0.0     3    79     2    77     1    78 0.98 Protein of unknown function (DUF1480)
TerD                 PF02342.13   128 seq1559_BIOID51045   -            203   4.2e-49  165.4   0.2   1   1   5.1e-53     7e-49  164.7   0.2     1   128    72   196    72   196 0.99 Bacterial stress protein
Glycos_transf_3      PF00591.16   254 seq1561_BIOID51045   -            440   3.1e-61  206.7   0.4   1   1   9.1e-65   4.1e-61  206.3   0.2     2   253    79   332    78   333 0.98 Glycosyl transferase family, a/b domain
PYNP_C               PF07831.8     75 seq1561_BIOID51045   -            440   2.4e-25   87.6   0.2   1   1     1e-28   4.7e-25   86.7   0.1     1    74   350   423   350   424 0.98 Pyrimidine nucleoside phosphorylase C-terminal domain
Glycos_trans_3N      PF02885.12    66 seq1561_BIOID51045   -            440     3e-15   55.4   0.1   1   1   1.8e-18   8.4e-15   53.9   0.1     3    66     5    68     3    68 0.98 Glycosyl transferase family, helical bundle domain
RRF                  PF01765.14   165 seq1565_BIOID51045   -            185   3.9e-68  227.9   1.7   1   1   3.7e-72     5e-68  227.6   1.2     1   165    19   183    19   183 0.99 Ribosome recycling factor
Cytochrom_NNT        PF03264.9    174 seq1566_BIOID51045   -            390   2.9e-65  218.8   7.6   1   1   4.6e-68   3.1e-64  215.4   4.3     2   174    11   184    10   184 0.98 NapC/NirT cytochrome c family, N-terminal region
DUF1482              PF07358.6     57 seq1567_BIOID51045   -             91     5e-32  109.1   0.1   1   1   4.4e-36     6e-32  108.9   0.1     1    57    29    86    29    86 0.99 Protein of unknown function (DUF1482)
HlyD_2               PF12700.2    328 seq1569_BIOID51045   -            219   3.5e-17   62.4   0.2   1   1   6.6e-21   4.5e-17   62.0   0.2   117   328    16   210     3   210 0.85 HlyD family secretion protein
HlyD_3               PF13437.1    105 seq1569_BIOID51045   -            219   6.1e-15   55.3   0.2   1   1   2.2e-18   1.5e-14   54.0   0.1     1    97    33   133    33   147 0.87 HlyD family secretion protein
ABC_tran             PF00005.22   118 seq1570_BIOID51045   -            637     1e-36  125.7   1.1   1   2   2.4e-18   3.3e-15   56.3   0.0     1   118    41   178    41   178 0.87 ABC transporter
ABC_tran             PF00005.22   118 seq1570_BIOID51045   -            637     1e-36  125.7   1.1   2   2   2.6e-21   3.6e-18   65.9   0.0     1   118   352   459   352   459 0.92 ABC transporter
ABC_tran_2           PF12848.2     85 seq1570_BIOID51045   -            637   6.6e-29   99.4   4.3   1   1   4.8e-32   6.6e-29   99.4   3.0     1    83   217   298   217   302 0.93 ABC transporter
Flavodoxin_2         PF02525.12   199 seq1571_BIOID51045   -            176   2.7e-41  141.1   0.0   1   1   4.8e-45   3.3e-41  140.8   0.0     3   199     2   167     1   167 0.90 Flavodoxin-like fold
FMN_red              PF03358.10   152 seq1571_BIOID51045   -            176   5.3e-08   32.3   0.0   1   1   1.1e-11   7.4e-08   31.9   0.0    58   125    43   117     2   135 0.76 NADPH-dependent FMN reductase
LamB                 PF02264.10   398 seq1573_BIOID51045   -            446  8.4e-169  561.7  25.0   1   1  6.9e-173  9.5e-169  561.5  17.3     1   398    28   446    28   446 0.97 LamB porin
DUF3442              PF11924.3    280 seq1576_BIOID51045   -           1362  1.4e-106  356.0   0.5   1   1  1.1e-109  3.8e-106  354.6   0.3     2   280    71   350    70   350 0.99 Protein of unknown function (DUF3442)
Big_1                PF02369.11   100 seq1576_BIOID51045   -           1362     2e-54  181.5 103.9   1   3   5.6e-18   1.9e-14   53.2   8.5     5    97   994  1086   990  1088 0.86 Bacterial Ig-like domain (group 1)
Big_1                PF02369.11   100 seq1576_BIOID51045   -           1362     2e-54  181.5 103.9   2   3   2.8e-17   9.7e-14   50.9   2.8     7    97  1099  1187  1093  1190 0.85 Bacterial Ig-like domain (group 1)
Big_1                PF02369.11   100 seq1576_BIOID51045   -           1362     2e-54  181.5 103.9   3   3     1e-15   3.5e-12   46.0  10.5    11    95  1204  1287  1192  1292 0.83 Bacterial Ig-like domain (group 1)
OmpA                 PF00691.15    97 seq1577_BIOID51045   -            173   1.1e-19   70.5   0.0   1   1   1.4e-23     2e-19   69.6   0.0     1    97    72   167    72   167 0.95 OmpA family
MerR-DNA-bind        PF09278.6     65 seq1578_BIOID51045   -            154     7e-15   55.0   0.1   1   1   2.6e-18   1.2e-14   54.3   0.0     2    65    55   119    54   119 0.96 MerR, DNA binding
MerR                 PF00376.18    38 seq1578_BIOID51045   -            154   4.6e-14   51.5   0.3   1   1   2.5e-17   1.1e-13   50.3   0.1     1    38    13    49    13    49 0.98 MerR family regulatory protein
MerR_1               PF13411.1     69 seq1578_BIOID51045   -            154   2.8e-12   46.1   0.0   1   1     1e-15   4.6e-12   45.4   0.0     2    65    13    76    12    78 0.96 MerR HTH family regulatory protein
BPD_transp_2         PF02653.11   267 seq1580_BIOID51045   -            328   3.3e-37  127.7  40.5   1   1   3.8e-41   5.2e-37  127.1  28.1     3   266    49   315    47   316 0.93 Branched-chain amino acid transport system / permease component
Adenine_glyco        PF03352.8    179 seq1581_BIOID51045   -            242   2.3e-83  277.9   0.0   1   1     2e-87   2.8e-83  277.7   0.0     1   177    61   237    61   239 0.99 Methyladenine glycosylase
Na_H_Exchanger       PF00999.16   384 seq1582_BIOID51045   -            644   7.1e-64  215.5  46.4   1   1   1.5e-67     1e-63  215.0  32.1     2   378    35   399    34   403 0.93 Sodium/hydrogen exchanger family
TrkA_N               PF02254.13   116 seq1582_BIOID51045   -            644   5.8e-27   93.8   0.0   1   1   2.2e-30   1.5e-26   92.5   0.0     1   111   426   536   426   538 0.97 TrkA-N domain
DMRL_synthase        PF00885.14   144 seq1583_BIOID51045   -            156   2.2e-57  192.6   1.1   1   1   1.8e-61   2.5e-57  192.5   0.8     2   143    11   153    10   154 0.98 6,7-dimethyl-8-ribityllumazine synthase
DXP_reductoisom      PF02670.11   129 seq1584_BIOID51045   -            398     6e-49  165.7   0.7   1   1   1.3e-52     6e-49  165.7   0.5     1   129     4   132     4   132 0.99 1-deoxy-D-xylulose 5-phosphate reductoisomerase
DXPR_C               PF13288.1    121 seq1584_BIOID51045   -            398   2.4e-45  153.3   0.3   1   1   1.1e-48   5.2e-45  152.2   0.2     1   121   271   389   271   389 0.99 DXP reductoisomerase C-terminal domain
DXP_redisom_C        PF08436.7     84 seq1584_BIOID51045   -            398   7.5e-34  115.3   0.0   1   1   4.4e-37     2e-33  113.9   0.0     1    84   146   239   146   239 0.96 1-deoxy-D-xylulose 5-phosphate reductoisomerase C-terminal
KdgT                 PF03812.8    314 seq1585_BIOID51045   -            285  2.6e-152  506.3  28.4   1   1  2.1e-156  2.9e-152  506.1  19.7    43   314     1   272     1   272 1.00 2-keto-3-deoxygluconate permease
Resolvase            PF00239.16   141 seq1586_BIOID51045   -            196   5.2e-40  136.4   0.5   1   1   1.6e-43   7.3e-40  135.9   0.0     1   140     4   144     4   145 0.92 Resolvase, N terminal domain
HTH_7                PF02796.10    45 seq1586_BIOID51045   -            196     2e-11   43.4   0.0   1   1   1.1e-14     5e-11   42.1   0.0     1    44   147   190   147   191 0.96 Helix-turn-helix domain of resolvase
HTH_28               PF13518.1     52 seq1586_BIOID51045   -            196   2.4e-05   24.0   0.0   1   1   1.4e-08   6.4e-05   22.7   0.0     2    37   157   192   156   195 0.87 Helix-turn-helix domain
MacB_PCD             PF12704.2    232 seq1587_BIOID51045   -            648   1.7e-54  184.7   3.1   1   1     5e-58   1.7e-54  184.7   2.1     1   231   261   491   261   492 0.94 MacB-like periplasmic core domain
FtsX                 PF02687.16   121 seq1587_BIOID51045   -            648   2.4e-21   75.5  10.3   1   1   7.1e-25   2.4e-21   75.5   7.1     2   121   527   641   526   641 0.97 FtsX-like permease family
ABC_tran             PF00005.22   118 seq1587_BIOID51045   -            648   6.1e-21   74.8   0.0   1   1   3.4e-24   1.2e-20   73.9   0.0     1   117    48   172    48   173 0.94 ABC transporter
AAA_21               PF13304.1    303 seq1587_BIOID51045   -            648   8.2e-12   45.5   0.1   1   1   6.3e-10   2.1e-06   27.7   0.0   222   300   130   205    85   208 0.88 AAA domain
TerD                 PF02342.13   128 seq1591_BIOID51045   -            413   2.3e-47  159.8   0.0   1   2   1.4e-25   6.4e-22   77.6   0.0     1   128    51   158    51   158 0.95 Bacterial stress protein
TerD                 PF02342.13   128 seq1591_BIOID51045   -            413   2.3e-47  159.8   0.0   2   2     2e-26   9.2e-23   80.3   0.0     3   128   233   366   231   366 0.98 Bacterial stress protein
VWA_2                PF13519.1    172 seq1591_BIOID51045   -            413   9.6e-11   41.9   0.0   1   1   7.1e-14   3.3e-10   40.2   0.0     2   147   214   365   213   397 0.78 von Willebrand factor type A domain
Copine               PF07002.11   146 seq1591_BIOID51045   -            413   6.5e-06   25.8   0.0   1   1     3e-09   1.4e-05   24.7   0.0    14   146   234   355   225   355 0.80 Copine
Molybdopterin        PF00384.17   432 seq1592_BIOID51045   -            808   1.8e-88  297.0   0.0   1   1   4.8e-92   2.2e-88  296.7   0.0     1   432   115   566   115   566 0.93 Molybdopterin oxidoreductase
Molydop_binding      PF01568.16   109 seq1592_BIOID51045   -            808   5.3e-27   93.6   0.0   1   1   2.2e-30     1e-26   92.7   0.0     1   107   687   800   687   802 0.97 Molydopterin dinucleotide binding domain
Molybdop_Fe4S4       PF04879.11    55 seq1592_BIOID51045   -            808   2.7e-13   49.4   0.9   1   1     1e-16   4.7e-13   48.6   0.6     1    55    53   112    53   112 0.96 Molybdopterin oxidoreductase Fe4S4 domain
IPPT                 PF01715.12   253 seq1593_BIOID51045   -            316  8.7e-108  359.0   0.0   1   1  1.5e-111    1e-107  358.7   0.0     2   252    45   297    44   298 0.99 IPP transferase
IPT                  PF01745.11   233 seq1593_BIOID51045   -            316   6.5e-07   28.6   0.0   1   1   1.7e-08   0.00012   21.2   0.0     5   100    14   109    10   120 0.80 Isopentenyl transferase
TPR_6                PF13174.1     33 seq1594_BIOID51045   -            263   1.8e-22   78.0   1.7   1   3   2.8e-07   0.00047   20.3   0.0     4    33   146   176   145   176 0.86 Tetratricopeptide repeat
TPR_6                PF13174.1     33 seq1594_BIOID51045   -            263   1.8e-22   78.0   1.7   2   3   2.2e-08   3.8e-05   23.7   0.1     3    33   183   213   181   213 0.95 Tetratricopeptide repeat
TPR_6                PF13174.1     33 seq1594_BIOID51045   -            263   1.8e-22   78.0   1.7   3   3   7.2e-11   1.2e-07   31.5   0.0     1    33   218   250   218   250 0.96 Tetratricopeptide repeat
TPR_16               PF13432.1     65 seq1594_BIOID51045   -            263   6.3e-12   45.7   0.0   1   1   1.6e-09   2.7e-06   27.7   0.0     2    65   147   214   146   214 0.92 Tetratricopeptide repeat
TPR_2                PF07719.12    34 seq1594_BIOID51045   -            263   1.1e-09   37.3   0.2   1   2   2.1e-06    0.0035   17.0   0.1     2    33   181   212   180   213 0.93 Tetratricopeptide repeat
TPR_2                PF07719.12    34 seq1594_BIOID51045   -            263   1.1e-09   37.3   0.2   2   2   5.3e-06    0.0091   15.7   0.0     1    33   217   249   217   250 0.95 Tetratricopeptide repeat
TPR_8                PF13181.1     34 seq1594_BIOID51045   -            263   2.9e-06   26.5   0.9   1   2   0.00027      0.46   10.2   0.2     2    29   181   208   180   213 0.89 Tetratricopeptide repeat
TPR_8                PF13181.1     34 seq1594_BIOID51045   -            263   2.9e-06   26.5   0.9   2   2   2.7e-05     0.046   13.3   0.0     5    29   221   245   217   250 0.85 Tetratricopeptide repeat
NusB                 PF01029.13   134 seq1595_BIOID51045   -            139   1.4e-34  118.8   0.2   1   1   1.2e-38   1.6e-34  118.6   0.1     1   133     7   131     7   132 0.93 NusB family
Molybdopterin        PF00384.17   432 seq1597_BIOID51045   -            848  2.2e-105  352.7   0.0   1   1  3.9e-109  2.6e-105  352.5   0.0     1   431    99   572    99   573 0.95 Molybdopterin oxidoreductase
Molydop_binding      PF01568.16   109 seq1597_BIOID51045   -            848   1.8e-23   82.3   0.0   1   1   5.3e-27   3.6e-23   81.3   0.0     1   108   690   811   690   812 0.95 Molydopterin dinucleotide binding domain
Metalloenzyme        PF01676.13   262 seq1598_BIOID51045   -            407   1.2e-57  195.1   0.0   1   1   9.9e-62   1.4e-57  194.9   0.0     1   261     2   405     2   406 0.97 Metalloenzyme superfamily
Acetyltransf_10      PF13673.1    117 seq1599_BIOID51045   -            146   3.4e-14   52.8   0.0   1   1   1.3e-17   4.3e-14   52.5   0.0     7   117    12   120     8   120 0.81 Acetyltransferase (GNAT) domain
Acetyltransf_7       PF13508.1     79 seq1599_BIOID51045   -            146   1.2e-13   50.8   0.1   1   1   4.7e-17   1.6e-13   50.4   0.1     3    78    48   121    46   122 0.92 Acetyltransferase (GNAT) domain
Acetyltransf_1       PF00583.19    83 seq1599_BIOID51045   -            146   1.5e-12   47.2   0.1   1   1   7.5e-16   2.6e-12   46.5   0.1     1    83    53   121    53   121 0.97 Acetyltransferase (GNAT) family
Xan_ur_permease      PF00860.15   389 seq1601_BIOID51045   -            449   4.1e-88  295.3  48.3   1   1   3.8e-92   5.3e-88  295.0  33.5     1   388    26   409    26   410 0.99 Permease family
AIRS                 PF00586.19    96 seq1604_BIOID51045   -            325   1.7e-23   82.5   0.0   1   1   6.1e-27   4.2e-23   81.2   0.0     1    96    28   123    28   123 0.98 AIR synthase related protein, N-terminal domain
AIRS_C               PF02769.17   153 seq1604_BIOID51045   -            325   1.2e-09   38.2   0.0   1   1   2.6e-13   1.7e-09   37.6   0.0     1   145   150   299   150   303 0.74 AIR synthase related protein, C-terminal domain
ADH_zinc_N           PF00107.21   130 seq1605_BIOID51045   -            349   1.2e-28   99.1   0.1   1   1   4.3e-32     2e-28   98.4   0.1     1   129   185   308   185   309 0.97 Zinc-binding dehydrogenase
ADH_N                PF08240.7    109 seq1605_BIOID51045   -            349   1.3e-27   95.6   5.8   1   1   5.3e-31   2.4e-27   94.7   4.0     1   108    27   142    27   143 0.95 Alcohol dehydrogenase GroES-like domain
MOSC                 PF03473.12   133 seq1606_BIOID51045   -            224   3.1e-27   94.5   0.0   1   1   6.2e-31   4.2e-27   94.1   0.0     2   132    38   161    37   162 0.97 MOSC domain
3-alpha              PF03475.9     47 seq1606_BIOID51045   -            224   1.7e-16   59.5   0.1   1   1   4.6e-20   3.1e-16   58.6   0.0     1    47   168   214   168   214 0.97 3-alpha domain
MalM                 PF07148.7    136 seq1607_BIOID51045   -            306   2.3e-50  169.4   0.1   1   1   2.4e-54   3.3e-50  168.9   0.0     2   136    75   210    74   210 0.98 Maltose operon periplasmic protein precursor (MalM)
NAD_synthase         PF02540.12   242 seq1612_BIOID51045   -            275   8.4e-79  263.7   0.0   1   1   7.1e-83   9.8e-79  263.5   0.0     2   242    23   265    22   265 0.98 NAD synthase
LSM                  PF01423.17    68 seq1613_BIOID51045   -            102   7.6e-09   34.8   0.2   1   1   1.1e-12   1.4e-08   33.9   0.1     6    68    17    64    10    64 0.85 LSM domain
UPF0150              PF03681.10    48 seq1614_BIOID51045   -            145   1.2e-12   47.0   0.1   1   1   2.8e-16   1.9e-12   46.4   0.1     1    45     9    53     9    56 0.95 Uncharacterised protein family (UPF0150)
HTH_3                PF01381.17    55 seq1614_BIOID51045   -            145   2.1e-07   30.5   0.1   1   1   4.7e-11   3.2e-07   29.9   0.1     7    53    95   141    89   143 0.93 Helix-turn-helix
Abhydrolase_1        PF00561.15   230 seq1615_BIOID51045   -            340     3e-26   92.2   0.0   1   1   2.6e-29     9e-26   90.7   0.0     4   218   105   312   102   315 0.96 alpha/beta hydrolase fold
Abhydrolase_6        PF12697.2    228 seq1615_BIOID51045   -            340     3e-16   59.9   0.7   1   1   1.2e-19   4.2e-16   59.4   0.5     1   219    75   312    75   320 0.70 Alpha/beta hydrolase family
Abhydrolase_5        PF12695.2    142 seq1615_BIOID51045   -            340   7.6e-11   41.8   0.4   1   1   7.2e-14   2.5e-10   40.1   0.2     2   141    75   308    74   309 0.65 Alpha/beta hydrolase family
Prenyltransf         PF01255.14   223 seq1616_BIOID51045   -            252   6.7e-82  273.8   0.0   1   1   5.6e-86   7.7e-82  273.6   0.0     1   222    23   243    23   244 0.99 Putative undecaprenyl diphosphate synthase
DDE_Tnp_1            PF01609.16   211 seq1621_BIOID51045   -            353   1.6e-31  109.4   0.3   1   1   3.3e-35   2.2e-31  108.9   0.2     3   211    77   318    75   318 0.93 Transposase DDE domain
DDE_Tnp_1_assoc      PF13808.1     90 seq1621_BIOID51045   -            353   4.5e-22   77.4   0.0   1   1   1.4e-25   9.5e-22   76.3   0.0    23    90     3    70     1    70 0.97 DDE_Tnp_1-associated
MMR_HSR1             PF01926.18   114 seq1622_BIOID51045   -            426   3.4e-21   75.2   0.1   1   1   3.3e-24   9.1e-21   73.8   0.1     2   114   200   318   199   318 0.83 50S ribosome-binding GTPase
GTP-bdg_N            PF13167.1     95 seq1622_BIOID51045   -            426   1.6e-15   56.9   0.0   1   1   1.4e-18   3.8e-15   55.6   0.0     8    95    25   112    18   112 0.96 GTP-binding GTPase N-terminal
FeoB_N               PF02421.13   189 seq1622_BIOID51045   -            426     1e-08   34.5   0.1   1   1   7.5e-12   2.1e-08   33.5   0.0     2   168   199   369   198   390 0.81 Ferrous iron transport protein B
Arf                  PF00025.16   175 seq1622_BIOID51045   -            426   1.2e-05   24.4   0.6   1   1   2.8e-08   7.6e-05   21.9   0.4    19   132   202   326   190   360 0.79 ADP-ribosylation factor family
PNP_UDP_1            PF01048.15   234 seq1624_BIOID51045   -            258     1e-42  145.6   1.4   1   1   8.8e-47   1.2e-42  145.3   1.0     2   213    35   236    34   253 0.88 Phosphorylase superfamily
GntR                 PF00392.16    64 seq1625_BIOID51045   -            273   8.6e-15   53.8   0.1   1   1   2.2e-18   3.1e-14   52.0   0.0     1    64     3    66     3    66 0.98 Bacterial regulatory proteins, gntR family
PgpA                 PF04608.8    143 seq1626_BIOID51045   -            172   3.8e-51  172.5   8.4   1   1   3.2e-55   4.4e-51  172.3   5.9     2   142    22   162    21   163 0.92 Phosphatidylglycerophosphatase A
HATPase_c            PF02518.21   111 seq1627_BIOID51045   -            458   1.4e-24   85.8   0.0   1   1   1.3e-27   2.5e-24   85.0   0.0     2   109   346   449   345   451 0.96 Histidine kinase-, DNA gyrase B-, and HSP90-like ATPase
PAS                  PF00989.19   113 seq1627_BIOID51045   -            458   1.1e-22   79.8   0.4   1   1     3e-25   5.8e-22   77.5   0.0     4   112   115   219   112   220 0.97 PAS fold
HisKA                PF00512.20    68 seq1627_BIOID51045   -            458   3.3e-17   62.1   1.0   1   1   7.8e-20   1.5e-16   59.9   0.0     2    65   239   300   238   303 0.95 His Kinase A (phospho-acceptor) domain
PAS_9                PF13426.1    104 seq1627_BIOID51045   -            458   3.3e-15   56.2   0.0   1   1   4.7e-18   9.2e-15   54.8   0.0     2   103   123   221   122   222 0.96 PAS domain
PAS_4                PF08448.5    110 seq1627_BIOID51045   -            458   9.5e-12   44.8   0.1   1   1   3.6e-14   7.1e-11   42.0   0.0     2   110   119   225   118   225 0.89 PAS fold
HAMP                 PF00672.20    70 seq1627_BIOID51045   -            458   8.1e-07   29.0   1.3   1   1   1.6e-09   3.1e-06   27.1   0.9     2    70    43   109    42   109 0.88 HAMP domain
PAS_8                PF13188.1     64 seq1627_BIOID51045   -            458   5.9e-06   25.8   0.0   1   1   1.2e-08   2.4e-05   23.9   0.0     6    47   117   162   111   178 0.78 PAS domain
DHFR_1               PF00186.14   161 seq1629_BIOID51045   -            196   1.2e-58  197.0   0.0   1   1   1.1e-62   1.5e-58  196.8   0.0     1   161    38   195    38   195 0.97 Dihydrofolate reductase
HSP70                PF00012.15   602 seq1631_BIOID51045   -            450   1.5e-24   85.7   0.0   1   2   1.4e-18     2e-14   52.3   0.0     2   207     3   228     2   259 0.76 Hsp70 protein
HSP70                PF00012.15   602 seq1631_BIOID51045   -            450   1.5e-24   85.7   0.0   2   2   8.8e-12   1.2e-07   29.9   0.0   250   352   329   423   305   448 0.80 Hsp70 protein
CTP_transf_1         PF01148.15   259 seq1634_BIOID51045   -            285   1.3e-63  214.9  19.9   1   1   1.1e-67   1.5e-63  214.7  13.8     2   257     4   279     3   281 0.88 Cytidylyltransferase family
Na_H_Exchanger       PF00999.16   384 seq1639_BIOID51045   -            549   3.4e-72  242.9  43.6   1   1   3.1e-76   4.2e-72  242.6  30.2     2   383     8   421     5   422 0.91 Sodium/hydrogen exchanger family
GIY-YIG              PF01541.19    80 seq1640_BIOID51045   -            295   3.7e-05   23.8   0.0   1   1   5.5e-09   7.5e-05   22.9   0.0     2    76    35   104    34   109 0.75 GIY-YIG catalytic domain
UPF0270              PF06794.7     70 seq1642_BIOID51045   -             72   9.2e-36  121.3   0.1   1   1   7.4e-40     1e-35  121.2   0.0     1    70     1    70     1    70 0.99 Uncharacterised protein family (UPF0270)
SopA                 PF13981.1    135 seq1643_BIOID51045   -            442   9.4e-31  106.5   5.8   1   1   5.9e-34     2e-30  105.4   4.0     3   135   209   342   207   342 0.97 SopA-like central domain
Pentapeptide_4       PF13599.1     78 seq1643_BIOID51045   -            442   5.5e-17   61.2  18.0   1   1   1.6e-16   5.6e-13   48.3   4.0     6    78    90   165    85   169 0.92 Pentapeptide repeats (9 copies)
DNA_pol3_theta       PF06440.6     75 seq1644_BIOID51045   -             82   1.8e-38  129.8   0.3   1   1   1.5e-42   2.1e-38  129.6   0.2     3    74     9    80     7    81 0.97 DNA polymerase III, theta subunit
ChaB                 PF06150.7     57 seq1646_BIOID51045   -             76   4.8e-26   90.2   5.4   1   1   4.3e-30   5.9e-26   89.9   3.8     1    57     9    76     9    76 0.98 ChaB
PRK                  PF00485.13   194 seq1647_BIOID51045   -            289     3e-74  248.6   0.0   1   1   2.7e-78   3.6e-74  248.4   0.0     1   194     7   214     7   214 0.99 Phosphoribulokinase / Uridine kinase family
ClpS                 PF02617.12    82 seq1648_BIOID51045   -            106   8.1e-35  118.3   0.1   1   1     7e-39   9.6e-35  118.0   0.1     2    82    23   103    22   103 0.98 ATP-dependent Clp protease adaptor protein ClpS
Aminotran_1_2        PF00155.16   363 seq1649_BIOID51045   -            191   6.5e-17   61.4   0.0   1   1   5.6e-21   7.6e-17   61.1   0.0   175   346     2   178     1   189 0.86 Aminotransferase class I and II
NadA                 PF02445.11   296 seq1650_BIOID51045   -            347  2.3e-105  351.5   0.0   1   1  1.9e-109  2.6e-105  351.3   0.0     2   295    31   340    30   341 0.98 Quinolinate synthetase A protein
Fer4_11              PF13247.1     99 seq1651_BIOID51045   -            205   1.2e-31  108.4  10.9   1   1   8.5e-35   1.2e-31  108.4   7.5     3    97    60   153    58   155 0.97 4Fe-4S dicluster domain
Fer4_2               PF12797.2     22 seq1651_BIOID51045   -            205   1.1e-13   50.0  30.8   1   1   6.7e-10   9.1e-07   28.3   0.6     2    20     6    24     5    33 0.89 4Fe-4S binding domain
Fer4                 PF00037.22    24 seq1651_BIOID51045   -            205   9.1e-13   47.1  35.1   1   1   8.5e-11   1.2e-07   30.9   3.3     1    23    92   114    92   115 0.94 4Fe-4S binding domain
Fer4_7               PF12838.2     52 seq1651_BIOID51045   -            205   2.4e-12   46.9  28.1   1   1   9.2e-10   1.3e-06   28.6   7.3     2    50    99   147    98   149 0.87 4Fe-4S dicluster domain
Fer4_9               PF13187.1     55 seq1651_BIOID51045   -            205   8.2e-12   45.0  26.6   1   1   5.5e-10   7.5e-07   29.2   7.4     2    53    99   148    98   150 0.95 4Fe-4S dicluster domain
Fer4_10              PF13237.1     52 seq1651_BIOID51045   -            205   4.5e-11   42.2  30.2   1   1   8.2e-09   1.1e-05   24.9   8.0     2    52    92   146    91   146 0.76 4Fe-4S dicluster domain
Fer4_4               PF12800.2     17 seq1651_BIOID51045   -            205   1.7e-10   40.2  32.5   1   3     3e-05      0.04   14.1   2.3     1    15    11    25    11    29 0.90 4Fe-4S binding domain
Fer4_4               PF12800.2     17 seq1651_BIOID51045   -            205   1.7e-10   40.2  32.5   2   3   3.3e-05     0.045   13.9   2.0     2    16    65    81    64    85 0.86 4Fe-4S binding domain
Fer4_4               PF12800.2     17 seq1651_BIOID51045   -            205   1.7e-10   40.2  32.5   3   3   2.9e-07    0.0004   20.3   2.0     2    17    97   112    96   112 0.91 4Fe-4S binding domain
Fer4_6               PF12837.2     24 seq1651_BIOID51045   -            205   2.4e-10   39.7  39.6   1   1   3.1e-09   4.2e-06   26.2   3.2     1    23    91   113    91   114 0.95 4Fe-4S binding domain
Fer4_3               PF12798.2     15 seq1651_BIOID51045   -            205   7.3e-07   29.1  40.1   1   2   9.4e-06     0.013   15.9   4.2     1    15    67    83    67    83 0.98 4Fe-4S binding domain
Fer4_3               PF12798.2     15 seq1651_BIOID51045   -            205   7.3e-07   29.1  40.1   2   2   4.8e-05     0.065   13.7   1.6     1    13   126   147   126   149 0.94 4Fe-4S binding domain
CN_hydrolase         PF00795.17   184 seq1656_BIOID51045   -            218   4.2e-14   52.2   0.0   1   1   3.7e-18   5.1e-14   51.9   0.0     1   119     5   114     5   150 0.93 Carbon-nitrogen hydrolase
ChaC                 PF04752.7    177 seq1657_BIOID51045   -            238   2.6e-53  180.5   0.0   1   1   2.3e-57   3.1e-53  180.2   0.0     1   176    54   222    54   223 0.95 ChaC-like protein
Peptidase_M50        PF02163.17   192 seq1659_BIOID51045   -            437   1.2e-57  193.8   0.1   1   1   3.2e-61   1.5e-57  193.5   0.1     2   152    11   406    10   435 0.97 Peptidase family M50
PDZ                  PF00595.19    81 seq1659_BIOID51045   -            437   7.6e-13   48.3   0.3   1   1   9.7e-14   4.4e-10   39.4   0.0     8    81   209   277   203   277 0.91 PDZ domain (Also known as DHR or GLGF)
PDZ_2                PF13180.1     82 seq1659_BIOID51045   -            437   6.8e-11   41.8   0.0   1   1   1.1e-11   4.9e-08   32.6   0.0    19    78   227   285   211   287 0.84 PDZ domain
AAA_2                PF07724.9    171 seq1661_BIOID51045   -            758   2.8e-51  173.6   0.0   1   1   1.6e-50   1.5e-47  161.6   0.0     1   171   486   647   486   647 0.97 AAA domain (Cdc48 subfamily)
ClpB_D2-small        PF10431.4     81 seq1661_BIOID51045   -            758     5e-25   87.1   0.0   1   1   1.6e-27   1.5e-24   85.5   0.0     1    81   653   733   653   733 0.98 C-terminal, D2-small domain, of ClpB protein
AAA                  PF00004.24   132 seq1661_BIOID51045   -            758   1.1e-24   86.9   0.1   1   2   2.7e-16   2.5e-13   50.2   0.0     2   125   211   342   210   347 0.76 ATPase family associated with various cellular activities (AAA)
AAA                  PF00004.24   132 seq1661_BIOID51045   -            758   1.1e-24   86.9   0.1   2   2   6.3e-11   5.7e-08   32.9   0.0     2   111   492   607   491   621 0.85 ATPase family associated with various cellular activities (AAA)
AAA_5                PF07728.9    139 seq1661_BIOID51045   -            758   4.3e-19   68.5   0.0   1   1   3.1e-16   2.8e-13   49.6   0.0     2   125   491   609   490   619 0.89 AAA domain (dynein-related subfamily)
Clp_N                PF02861.15    53 seq1661_BIOID51045   -            758   2.3e-16   59.3   1.3   1   1   1.1e-17   9.9e-15   54.1   0.7     1    52    13    62    13    63 0.97 Clp amino terminal domain
AAA_16               PF13191.1    166 seq1661_BIOID51045   -            758   1.3e-13   51.5   6.3   1   1   6.9e-11   6.3e-08   33.0   0.0     1    93   187   285   187   356 0.80 AAA ATPase domain
Sigma54_activat      PF00158.21   168 seq1661_BIOID51045   -            758   1.3e-12   47.3   0.2   1   2     1e-07   9.4e-05   21.8   0.0     2   105   189   290   188   329 0.84 Sigma-54 interaction domain
Sigma54_activat      PF00158.21   168 seq1661_BIOID51045   -            758   1.3e-12   47.3   0.2   2   2   3.4e-08   3.1e-05   23.4   0.0    22   148   484   612   460   618 0.77 Sigma-54 interaction domain
DmsC                 PF04976.7    276 seq1662_BIOID51045   -            364  6.8e-116  386.2  20.0   1   1  6.1e-120  8.3e-116  385.9  13.9     1   276    81   354    81   354 0.99 DMSO reductase anchor subunit (DmsC)
Nitrate_red_del      PF02613.10   136 seq1664_BIOID51045   -            199   1.4e-21   76.6   1.6   1   1   1.9e-25   2.7e-21   75.7   1.1     3   135    41   171    14   173 0.87 Nitrate reductase delta subunit
Band_7               PF01145.20   179 seq1665_BIOID51045   -            419   4.9e-33  114.4   1.1   1   1   1.2e-36   8.4e-33  113.6   0.7     1   178    98   271    98   272 0.96 SPFH domain / Band 7 family
HflK_N               PF12221.3     42 seq1665_BIOID51045   -            419   7.8e-17   60.6  18.5   1   1   4.1e-20   2.8e-16   58.8  12.8     1    42     1    60     1    60 0.96 Bacterial membrane protein N terminal
Sigma54_activat      PF00158.21   168 seq1671_BIOID51045   -            461   7.6e-74  246.6   0.2   1   1   4.6e-77   1.3e-73  245.9   0.1     2   167   146   311   145   312 0.99 Sigma-54 interaction domain
Response_reg         PF00072.19   112 seq1671_BIOID51045   -            461   3.4e-31  107.4   0.3   1   1   2.6e-34   7.2e-31  106.3   0.2     1   108     7   113     7   117 0.98 Response regulator receiver domain
HTH_8                PF02954.14    42 seq1671_BIOID51045   -            461   5.9e-14   51.2   2.7   1   1   4.9e-17   1.4e-13   50.0   1.9     3    42   415   454   413   454 0.96 Bacterial regulatory protein, Fis family
AAA_5                PF07728.9    139 seq1671_BIOID51045   -            461   5.3e-07   29.3   0.2   1   1   9.3e-10   2.5e-06   27.1   0.0     2   123   169   287   168   297 0.80 AAA domain (dynein-related subfamily)
AAA                  PF00004.24   132 seq1671_BIOID51045   -            461   2.8e-06   27.4   0.2   1   1   1.3e-08   3.5e-05   23.9   0.0     1   112   169   290   169   309 0.77 ATPase family associated with various cellular activities (AAA)
RNase_T              PF00929.19   164 seq1674_BIOID51045   -            220     4e-18   66.1   0.0   1   1   7.2e-22   9.8e-18   64.8   0.0     2   164     4   147     3   147 0.91 Exonuclease
Iso_dh               PF00180.15   348 seq1676_BIOID51045   -            416  7.1e-116  386.8   0.0   1   1    6e-120  8.2e-116  386.6   0.0     2   348    29   412    28   412 0.98 Isocitrate/isopropylmalate dehydrogenase
Glycos_transf_N      PF04413.11   186 seq1677_BIOID51045   -            425   4.5e-75  250.8   0.0   1   1   6.1e-78   4.2e-74  247.6   0.0     1   185    31   212    31   213 0.98 3-Deoxy-D-manno-octulosonic-acid transferase (kdotransferase)
Glycos_transf_1      PF00534.15   172 seq1677_BIOID51045   -            425   3.5e-10   39.4   0.0   1   1   9.8e-14   6.7e-10   38.5   0.0    65   169   291   398   231   401 0.75 Glycosyl transferases group 1
OmpA                 PF00691.15    97 seq1679_BIOID51045   -            219   1.2e-23   83.2   0.1   1   1     4e-27   1.8e-23   82.6   0.1     1    97   115   210   115   210 0.97 OmpA family
Gly-zipper_Omp       PF13488.1     46 seq1679_BIOID51045   -            219   1.2e-12   47.1  16.5   1   1   2.7e-16   1.2e-12   47.1  11.4     1    46    37    85    37    85 0.95 Glycine zipper
Gly-zipper_YMGG      PF13441.1     45 seq1679_BIOID51045   -            219   6.8e-09   34.9  18.1   1   1   1.5e-12   6.8e-09   34.9  12.5     5    45    33    80    29    80 0.81 YMGG-like Gly-zipper
SBP_bac_1            PF01547.20   314 seq1680_BIOID51045   -            148   0.00017   21.3   0.1   1   1   1.5e-08    0.0002   21.0   0.1    14   112    56   143    29   147 0.74 Bacterial extracellular solute-binding protein
Ivy                  PF08816.6    118 seq1684_BIOID51045   -            149   5.8e-35  119.7   0.1   1   1   5.1e-39     7e-35  119.4   0.1     1   118    29   144    29   144 0.98 Inhibitor of vertebrate lysozyme (Ivy)
NMN_transporter      PF04973.7    182 seq1686_BIOID51045   -            234   1.5e-46  158.0  27.2   1   1   1.2e-48   1.6e-44  151.3  18.8     1   180    18   222    18   224 0.94 Nicotinamide mononucleotide transporter
HTH_3                PF01381.17    55 seq1689_BIOID51045   -            109     1e-07   31.5   0.0   1   1   2.4e-11   1.6e-07   30.9   0.0     1    46    18    64    18    67 0.96 Helix-turn-helix
SBP_bac_8            PF13416.1    281 seq1691_BIOID51045   -            238   1.6e-16   60.7   0.8   1   1   4.6e-20   2.1e-16   60.3   0.5    94   265     3   183     1   190 0.84 Bacterial extracellular solute-binding protein
SBP_bac_6            PF13343.1    242 seq1691_BIOID51045   -            238   5.7e-13   48.6   0.7   1   1     5e-16   2.3e-12   46.6   0.1   107   216    72   182    39   207 0.85 Bacterial extracellular solute-binding protein
SBP_bac_1            PF01547.20   314 seq1691_BIOID51045   -            238   3.4e-11   43.3   0.9   1   1   9.8e-15   4.5e-11   42.9   0.6   114   313     3   169     1   170 0.88 Bacterial extracellular solute-binding protein
LTXXQ                PF07813.7    100 seq1692_BIOID51045   -            167     4e-20   72.0  12.1   1   1   5.8e-24     4e-20   72.0   8.4     4   100    41   137    38   137 0.96 LTXXQ motif family protein
Metal_resist         PF13801.1    125 seq1692_BIOID51045   -            167   1.5e-09   37.7   9.4   1   1   2.2e-13   1.5e-09   37.7   6.5    19   124    30   131     8   132 0.85 Heavy-metal resistance
Chor_lyase           PF04345.8    168 seq1693_BIOID51045   -            165   5.8e-31  107.0   0.0   1   1     5e-35   6.8e-31  106.8   0.0    13   163    18   165    11   165 0.90 Chorismate lyase
Phage_integrase      PF00589.17   173 seq1697_BIOID51045   -            289     1e-06   28.4   0.9   1   1   1.2e-10   1.7e-06   27.7   0.2     2    66   175   231   174   248 0.90 Phage integrase family
Nitrate_red_del      PF02613.10   136 seq1698_BIOID51045   -            204     4e-31  107.5   1.1   1   1   4.1e-35   5.6e-31  107.0   0.7     7   134    41   164    19   166 0.93 Nitrate reductase delta subunit
DUF3442              PF11924.3    280 seq1699_BIOID51045   -            464   5.8e-90  301.5   9.2   1   1   5.3e-94   7.3e-90  301.2   6.4     1   280    57   341    57   341 0.98 Protein of unknown function (DUF3442)
Adenylate_cycl       PF01295.13   605 seq1701_BIOID51045   -            848    9e-275  912.5   0.0   1   1  1.6e-278  1.1e-274  912.3   0.0     1   601   228   826   228   830 0.98 Adenylate cyclase, class-I
Adenyl_cycl_N        PF12633.2    204 seq1701_BIOID51045   -            848   3.3e-87  291.1   0.0   1   1   2.2e-86   1.5e-82  275.9   0.0     1   203     1   200     1   201 0.96 Adenylate cyclase NT domain
2-Hacid_dh_C         PF02826.14   178 seq1703_BIOID51045   -            328   1.4e-62  209.8   0.0   1   1   4.9e-66   2.3e-62  209.2   0.0     1   178   112   291   112   291 0.97 D-isomer specific 2-hydroxyacid dehydrogenase, NAD binding domain
2-Hacid_dh           PF00389.25   133 seq1703_BIOID51045   -            328   1.7e-31  108.3   0.1   1   1   4.2e-35   1.9e-31  108.1   0.1     1   133     9   323     9   323 0.97 D-isomer specific 2-hydroxyacid dehydrogenase, catalytic domain
NAD_binding_2        PF03446.10   162 seq1703_BIOID51045   -            328   3.1e-05   23.8   0.1   1   1     3e-08   0.00014   21.7   0.0     2   116   150   263   149   271 0.85 NAD binding domain of 6-phosphogluconate dehydrogenase
cNMP_binding         PF00027.24    91 seq1704_BIOID51045   -            210   8.9e-24   83.0   0.0   1   1     4e-27   1.4e-23   82.4   0.0     3    90    23   111    21   112 0.97 Cyclic nucleotide-binding domain
Crp                  PF00325.15    32 seq1704_BIOID51045   -            210   2.1e-15   55.7   0.4   1   1   1.1e-18   3.9e-15   54.8   0.3     1    32   166   197   166   197 0.98 Bacterial regulatory proteins, crp family
HTH_Crp_2            PF13545.1     76 seq1704_BIOID51045   -            210   2.2e-11   43.2   0.1   1   1   1.5e-14     5e-11   42.1   0.1     1    67   142   206   142   207 0.94 Crp-like helix-turn-helix domain
Band_7               PF01145.20   179 seq1705_BIOID51045   -            334   1.4e-37  129.2   0.7   1   1   1.5e-41   2.1e-37  128.6   0.5     2   178    22   243    21   245 0.97 SPFH domain / Band 7 family
Bac_surface_Ag       PF01103.18   323 seq1706_BIOID51045   -            810  1.7e-100  336.4  16.0   1   1  1.1e-103  3.7e-100  335.4  11.1     1   323   448   810   448   810 0.96 Surface antigen
Surf_Ag_VNR          PF07244.10    78 seq1706_BIOID51045   -            810   3.1e-65  216.4  10.4   1   5   6.3e-10   2.2e-06   27.8   0.0     1    78    24    91    24    91 0.87 Surface antigen variable number repeat
Surf_Ag_VNR          PF07244.10    78 seq1706_BIOID51045   -            810   3.1e-65  216.4  10.4   2   5   5.9e-15     2e-11   44.0   0.0     1    78    92   172    92   172 0.93 Surface antigen variable number repeat
Surf_Ag_VNR          PF07244.10    78 seq1706_BIOID51045   -            810   3.1e-65  216.4  10.4   3   5   3.5e-17   1.2e-13   51.1   0.1     2    78   176   263   175   263 0.86 Surface antigen variable number repeat
Surf_Ag_VNR          PF07244.10    78 seq1706_BIOID51045   -            810   3.1e-65  216.4  10.4   4   5   5.8e-14     2e-10   40.8   0.0     1    78   266   344   266   344 0.92 Surface antigen variable number repeat
Surf_Ag_VNR          PF07244.10    78 seq1706_BIOID51045   -            810   3.1e-65  216.4  10.4   5   5     1e-18   3.5e-15   56.0   0.1     1    78   347   421   347   421 0.91 Surface antigen variable number repeat
UbiA                 PF01040.13   257 seq1708_BIOID51045   -            290   8.5e-41  139.7  25.0   1   1   7.6e-45     1e-40  139.4  17.3     2   256    26   277    25   283 0.85 UbiA prenyltransferase family
DUF1471              PF07338.8     56 seq1710_BIOID51045   -             91   8.8e-17   60.3   0.6   1   1     1e-20   1.4e-16   59.7   0.4     1    56    36    89    36    89 0.98 Protein of unknown function (DUF1471)
ABC_tran             PF00005.22   118 seq1713_BIOID51045   -            337   2.2e-22   79.5   0.0   1   1   2.5e-25   1.1e-21   77.2   0.0     1   117    44   162    44   163 0.88 ABC transporter
TOBE_2               PF08402.5     75 seq1713_BIOID51045   -            337   1.2e-16   60.3   0.0   1   1     6e-20   2.7e-16   59.1   0.0     2    73   257   331   256   333 0.92 TOBE domain
CTP_transf_2         PF01467.21   157 seq1714_BIOID51045   -            159   6.5e-25   87.9   0.1   1   1   1.1e-28   7.8e-25   87.6   0.0     1   156     6   134     6   135 0.98 Cytidylyltransferase
Citrate_ly_lig       PF08218.6    182 seq1714_BIOID51045   -            159   1.1e-06   28.0   0.1   1   1   2.7e-10   1.9e-06   27.3   0.0     9   106    12   113    10   117 0.81 Citrate lyase ligase C-terminal domain
CoA_trans            PF01144.18   217 seq1717_BIOID51045   -            220   6.1e-70  234.6   0.1   1   1     5e-74   6.9e-70  234.4   0.1     2   216     6   215     5   216 0.99 Coenzyme A transferase
FUSC-like            PF12805.2    284 seq1719_BIOID51045   -            696     3e-72  242.8   3.3   1   1   8.7e-76     3e-72  242.8   2.3     2   280    63   335    62   340 0.95 FUSC-like inner membrane protein yccS
FUSC_2               PF13515.1    128 seq1719_BIOID51045   -            696   8.6e-20   70.8  11.0   1   1   2.5e-23   8.6e-20   70.8   7.6     2   126   377   498   375   500 0.90 Fusaric acid resistance protein-like
FUSC                 PF04632.7    650 seq1719_BIOID51045   -            696   5.1e-08   31.7   4.2   1   1   1.5e-11   5.1e-08   31.7   2.9     7   280   369   659   363   690 0.80 Fusaric acid resistance protein family
ALMT                 PF11744.3    406 seq1719_BIOID51045   -            696   1.5e-05   23.7   1.9   1   1   1.7e-08   5.7e-05   21.8   1.0    41   193   389   528   373   594 0.80 Aluminium activated malate transporter
Voltage_CLC          PF00654.15   355 seq1720_BIOID51045   -            430   1.8e-72  244.1  34.4   1   1   1.3e-76   1.8e-72  244.1  23.9     5   354    75   414    71   415 0.91 Voltage gated chloride channel
Phage_integrase      PF00589.17   173 seq1721_BIOID51045   -             51   1.1e-05   25.1   0.1   1   1   9.1e-10   1.2e-05   24.8   0.1   144   171     3    30     1    31 0.91 Phage integrase family
DUF2065              PF09838.4     57 seq1728_BIOID51045   -             65   9.4e-23   79.5   3.3   1   1   7.6e-27     1e-22   79.4   2.3     1    57     5    61     5    61 0.98 Uncharacterized protein conserved in bacteria (DUF2065)
DUF2314              PF10077.4    133 seq1729_BIOID51045   -            172   4.8e-24   84.8   0.1   1   1   5.7e-28   7.8e-24   84.1   0.1     2   127    52   168    51   170 0.90 Uncharacterized protein conserved in bacteria (DUF2314)
CoA_trans            PF01144.18   217 seq1731_BIOID51045   -            216     8e-44  149.2   0.2   1   1   1.3e-47     9e-44  149.1   0.2     2   214     5   195     4   198 0.96 Coenzyme A transferase
PDT                  PF00800.13   182 seq1732_BIOID51045   -            386     7e-61  204.8   0.3   1   1   1.5e-64     1e-60  204.2   0.2     1   180   106   286   106   288 0.96 Prephenate dehydratase
CM_2                 PF01817.16    81 seq1732_BIOID51045   -            386   1.9e-22   79.0   2.0   1   1   6.3e-26   4.3e-22   77.8   1.4     1    80    11    90    11    91 0.99 Chorismate mutase type II
BPD_transp_1         PF00528.17   185 seq1735_BIOID51045   -            313   2.9e-16   59.3  19.6   1   1   2.1e-20   2.9e-16   59.3  13.6     2   179   106   307   105   310 0.86 Binding-protein-dependent transport system inner membrane component
Adenylsucc_synt      PF00709.16   421 seq1736_BIOID51045   -             64   5.8e-23   81.0   0.2   1   1   4.3e-27   5.8e-23   81.0   0.2     2    47     5    50     4    64 0.88 Adenylosuccinate synthetase
Adenylsucc_synt      PF00709.16   421 seq1738_BIOID51045   -            359  1.5e-135  451.9   0.0   1   1  1.3e-139  1.7e-135  451.8   0.0    72   420     2   351     1   352 0.99 Adenylosuccinate synthetase
Phage_Cox            PF10743.4     87 seq1740_BIOID51045   -             90   1.2e-38  130.8   0.2   1   1   1.1e-42   1.4e-38  130.6   0.1     3    87     5    90     3    90 0.98 Regulatory phage protein cox
SCFA_trans           PF02667.9    453 seq1741_BIOID51045   -            440  3.2e-231  767.7  24.5   1   1  2.6e-235  3.5e-231  767.5  17.0     1   453     1   440     1   440 1.00 Short chain fatty acid transporter
DAHP_synth_1         PF00793.15   272 seq1742_BIOID51045   -            350  1.3e-105  351.8   0.0   1   1  1.1e-109  1.5e-105  351.6   0.0     8   271    40   338    25   339 0.96 DAHP synthetase I family
HTH_3                PF01381.17    55 seq1746_BIOID51045   -             96   8.2e-06   25.4   0.0   1   1   8.4e-10   1.2e-05   24.9   0.0     1    43    38    80    38    82 0.95 Helix-turn-helix
BPD_transp_1         PF00528.17   185 seq1752_BIOID51045   -            264   4.4e-13   49.0  14.3   1   1   3.2e-17   4.4e-13   49.0   9.9     2   167    80   247    79   258 0.78 Binding-protein-dependent transport system inner membrane component
PEP_mutase           PF13714.1    238 seq1753_BIOID51045   -            296   1.1e-53  181.7   4.3   1   1   1.9e-57   1.3e-53  181.5   3.0     1   233    10   250    10   255 0.92 Phosphoenolpyruvate phosphomutase
ICL                  PF00463.16   526 seq1753_BIOID51045   -            296   1.2e-16   59.8   1.9   1   1   4.6e-20   3.1e-16   58.5   1.3   150   255    80   183    71   213 0.86 Isocitrate lyase family
His_Phos_2           PF00328.17   347 seq1754_BIOID51045   -            413   6.3e-39  134.1   0.0   1   1   5.5e-43   7.5e-39  133.9   0.0     1   344    30   359    30   364 0.85 Histidine phosphatase superfamily (branch 2)
ThiI                 PF02568.9    197 seq1756_BIOID51045   -            482   5.4e-77  257.5   0.0   1   1   1.2e-80   8.1e-77  257.0   0.0     1   197   175   369   175   369 0.99 Thiamine biosynthesis protein (ThiI)
THUMP                PF02926.12    93 seq1756_BIOID51045   -            482   1.2e-19   69.9   0.1   1   1   7.6e-23   5.2e-19   68.0   0.1     2    89    76   161    75   164 0.95 THUMP domain
CSD                  PF00313.17    66 seq1758_BIOID51045   -             70   3.6e-33  113.0   0.2   1   1   5.8e-37   3.9e-33  112.9   0.1     1    65     5    69     5    70 0.98 'Cold-shock' DNA-binding domain
OB_RNB               PF08206.6     58 seq1758_BIOID51045   -             70   9.9e-06   24.8   0.4   1   1     2e-09   1.4e-05   24.4   0.3     7    29    15    37     7    39 0.86 Ribonuclease B OB domain
DUF2732              PF10809.3     77 seq1760_BIOID51045   -             74   1.7e-11   43.3   1.1   1   1   1.4e-15   1.9e-11   43.2   0.7    20    72    14    66     2    70 0.93 Protein of unknown function (DUF2732)
Hydrolase_3          PF08282.7    254 seq1762_BIOID51045   -            368   1.1e-14   54.4   0.1   1   1   1.8e-16   6.1e-13   48.8   0.0   187   251   295   358   282   361 0.92 haloacid dehalogenase-like hydrolase
HAD                  PF12710.2    191 seq1762_BIOID51045   -            368   6.9e-13   49.0   0.0   1   1   2.3e-16     8e-13   48.8   0.0    45   191   191   327    41   327 0.79 haloacid dehalogenase-like hydrolase
Hydrolase            PF00702.21   204 seq1762_BIOID51045   -            368   1.3e-10   42.0   1.0   1   1     5e-14   1.7e-10   41.6   0.4    65   204   170   330    99   330 0.77 haloacid dehalogenase-like hydrolase
Rrf2                 PF02082.15    83 seq1763_BIOID51045   -            141   5.9e-25   87.0   0.2   1   1   6.8e-29   9.3e-25   86.4   0.2     1    82     1    82     1    83 0.99 Transcriptional regulator
FCD                  PF07729.7    125 seq1764_BIOID51045   -            274   1.1e-22   80.5   6.2   1   1   2.4e-26   1.6e-22   80.0   4.3     1   124   116   246   116   247 0.90 FCD domain
GntR                 PF00392.16    64 seq1764_BIOID51045   -            274     6e-14   51.1   0.2   1   1   1.8e-17   1.2e-13   50.1   0.1     4    62    31    89    29    91 0.95 Bacterial regulatory proteins, gntR family
Hexapep              PF00132.19    36 seq1768_BIOID51045   -            341   4.3e-32  108.0  41.1   1   3   1.2e-14   8.4e-11   40.7   2.6     2    36   110   144   109   144 0.95 Bacterial transferase hexapeptide (six repeats)
Hexapep              PF00132.19    36 seq1768_BIOID51045   -            341   4.3e-32  108.0  41.1   2   3   1.7e-12   1.2e-08   33.9   0.3     1    35   145   179   145   180 0.96 Bacterial transferase hexapeptide (six repeats)
Hexapep              PF00132.19    36 seq1768_BIOID51045   -            341   4.3e-32  108.0  41.1   3   3   4.2e-11   2.9e-07   29.5   6.4     1    35   222   256   222   257 0.94 Bacterial transferase hexapeptide (six repeats)
LpxD                 PF04613.9     72 seq1768_BIOID51045   -            341   1.9e-23   81.6   0.0   1   1   4.7e-27   3.2e-23   80.9   0.0     1    72    21    90    21    90 0.97 UDP-3-O-[3-hydroxymyristoyl] glucosamine N-acyltransferase, LpxD
Aldedh               PF00171.17   462 seq1769_BIOID51045   -            474  1.1e-165  551.4   0.1   1   1  8.8e-170  1.2e-165  551.2   0.1     3   462    13   470    11   470 0.97 Aldehyde dehydrogenase family
Arginosuc_synth      PF00764.14   388 seq1770_BIOID51045   -            447   4.3e-56  190.5   0.0   1   1     4e-60   5.4e-56  190.2   0.0     2   380    16   408    15   415 0.88 Arginosuccinate synthase
UPF0118              PF01594.11   327 seq1772_BIOID51045   -            370   1.6e-65  221.1  41.1   1   1   1.4e-69   1.9e-65  220.9  28.5     2   327    15   345    14   345 0.99 Domain of unknown function DUF20
Thiolase_N           PF00108.18   264 seq1773_BIOID51045   -            394  1.4e-107  358.4   6.7   1   1  2.6e-111  1.8e-107  358.1   4.7     1   264     1   263     1   263 0.99 Thiolase, N-terminal domain
Thiolase_C           PF02803.13   123 seq1773_BIOID51045   -            394   8.6e-54  180.0   1.2   1   1   1.3e-57   8.6e-54  180.0   0.8     1   123   270   392   270   392 0.99 Thiolase, C-terminal domain
DFP                  PF04127.10   183 seq1775_BIOID51045   -            430   5.9e-72  241.0   0.2   1   1   8.7e-76   5.9e-72  241.0   0.2     2   182   211   395   210   396 0.97 DNA / pantothenate metabolism flavoprotein
Flavoprotein         PF02441.14   129 seq1775_BIOID51045   -            430   2.7e-31  107.8   0.3   1   1   8.1e-35   5.6e-31  106.7   0.2     1   128    30   157    30   158 0.90 Flavoprotein
RNB                  PF00773.14   325 seq1777_BIOID51045   -            774  4.8e-105  351.3   0.0   1   1  1.8e-108  6.3e-105  350.9   0.0     1   325   274   602   274   602 0.97 RNB domain
OB_RNB               PF08206.6     58 seq1777_BIOID51045   -            774   1.5e-29  101.1   9.9   1   2   2.2e-25   7.4e-22   76.5   0.1     1    58   101   158   101   158 0.99 Ribonuclease B OB domain
OB_RNB               PF08206.6     58 seq1777_BIOID51045   -            774   1.5e-29  101.1   9.9   2   2   1.8e-09   6.2e-06   25.5   0.0     6    58   172   227   170   227 0.96 Ribonuclease B OB domain
S1                   PF00575.18    74 seq1777_BIOID51045   -            774     8e-20   70.6   0.4   1   1   6.3e-23   2.2e-19   69.2   0.3     2    73   655   738   654   739 0.98 S1 RNA binding domain
HTH_12               PF08461.5     66 seq1777_BIOID51045   -            774   1.5e-13   50.0   0.8   1   1     1e-16   3.5e-13   48.9   0.5     2    64    37    97    36    99 0.93 Ribonuclease R winged-helix domain
Citrate_synt         PF00285.16   356 seq1778_BIOID51045   -            389  1.3e-116  389.1   0.0   1   1  1.2e-120  1.6e-116  388.8   0.0     2   356    22   370    22   370 0.98 Citrate synthase
zf-dskA_traR         PF01258.12    36 seq1779_BIOID51045   -             74     5e-11   42.0   1.5   1   1   5.4e-15   7.4e-11   41.4   1.0     5    35    34    64    29    65 0.92 Prokaryotic dksA/traR C4-type zinc finger
GATase_4             PF13230.1    272 seq1780_BIOID51045   -            255  3.2e-107  357.1   0.0   1   1  7.7e-111  3.5e-107  357.0   0.0     1   252     1   252     1   255 0.99 Glutamine amidotransferases class-II
GATase_2             PF00310.16   361 seq1780_BIOID51045   -            255   3.3e-17   62.1   0.1   1   1   2.1e-15   9.7e-12   44.1   0.1   189   359    65   215    60   217 0.87 Glutamine amidotransferases class-II
DAGK_prokar          PF01219.14   104 seq1787_BIOID51045   -            122   5.5e-39  131.8   8.1   1   1   4.6e-43   6.3e-39  131.6   5.6     2   104    16   118    15   118 0.99 Prokaryotic diacylglycerol kinase
Phage_GPA            PF05840.8    371 seq1788_BIOID51045   -            756  3.6e-147  489.7   0.9   1   1  3.3e-151  4.5e-147  489.4   0.6     1   370   132   513   132   514 0.98 Bacteriophage replication gene A protein (GPA)
ATP-grasp            PF02222.17   172 seq1789_BIOID51045   -            392   3.1e-56  189.3   0.0   1   1   1.8e-59   4.8e-56  188.6   0.0     2   171   123   294   122   295 0.98 ATP-grasp domain
ATP-grasp_4          PF13535.1    184 seq1789_BIOID51045   -            392   7.3e-19   68.1   0.0   1   1   5.6e-22   1.5e-18   67.0   0.0    10   179   120   284   110   289 0.86 ATP-grasp domain
Dala_Dala_lig_C      PF07478.8    203 seq1789_BIOID51045   -            392   2.1e-08   33.6   0.0   1   1   1.6e-10   4.4e-07   29.3   0.0    24   175   138   284   112   295 0.75 D-ala D-ala ligase C-terminus
ATP-grasp_3          PF02655.9    161 seq1789_BIOID51045   -            392   1.7e-07   31.1   0.0   1   1   1.9e-10   5.2e-07   29.5   0.0     9   159   118   285   113   287 0.83 ATP-grasp domain
CPSase_L_D2          PF02786.12   211 seq1789_BIOID51045   -            392   2.1e-06   27.0   0.0   1   1   1.3e-09   3.6e-06   26.3   0.0    14    89   125   198   114   218 0.82 Carbamoyl-phosphate synthase L chain, ATP binding domain
AAA_25               PF13481.1    194 seq1790_BIOID51045   -            476   2.1e-26   92.4   0.0   1   1   1.8e-29   3.5e-26   91.6   0.0    10   194    88   242    80   242 0.90 AAA domain
KaiC                 PF06745.8    226 seq1790_BIOID51045   -            476   1.7e-18   66.4   0.1   1   1   6.7e-19   1.3e-15   56.9   0.1     2   202    94   277    93   294 0.85 KaiC
ChlI                 PF13541.1    121 seq1790_BIOID51045   -            476   5.9e-12   45.0   0.0   1   1   6.9e-15   1.3e-11   43.8   0.0    35   121   364   449   337   449 0.92 Subunit ChlI of Mg-chelatase
Lon_C                PF05362.8    205 seq1790_BIOID51045   -            476   4.3e-08   32.5   0.1   1   1     5e-11   9.7e-08   31.4   0.0    94   200   372   471   363   473 0.88 Lon protease (S16) C-terminal proteolytic domain
RecA                 PF00154.16   323 seq1790_BIOID51045   -            476   2.4e-05   23.4   0.1   1   1   2.4e-08   4.8e-05   22.4   0.0    17   140    77   195    65   205 0.77 recA bacterial DNA recombination protein
MFS_1                PF07690.11   354 seq1791_BIOID51045   -            463   1.3e-16   60.2  60.6   1   1   9.3e-21   1.3e-16   60.2  42.0     2   354    45   422    44   422 0.77 Major Facilitator Superfamily
HlyD_2               PF12700.2    328 seq1793_BIOID51045   -            464   1.4e-25   90.0   1.4   1   1   5.4e-29   1.9e-25   89.6   1.0     9   328   123   425   115   425 0.81 HlyD family secretion protein
HlyD                 PF00529.15   306 seq1793_BIOID51045   -            464   1.6e-24   86.6  15.4   1   1     6e-28   2.1e-24   86.3  10.4     1   241   135   360   135   424 0.86 HlyD family secretion protein
HlyD_3               PF13437.1    105 seq1793_BIOID51045   -            464   1.5e-16   60.5   3.0   1   1   3.7e-14   1.3e-10   41.4   0.4     1   101   246   351   246   356 0.93 HlyD family secretion protein
Biotin_lipoyl_2      PF13533.1     50 seq1793_BIOID51045   -            464   8.7e-14   50.8   9.0   1   1   7.9e-17   2.7e-13   49.2   0.3     2    50   136   184   135   184 0.97 Biotin-lipoyl like
FabA                 PF07977.8    138 seq1794_BIOID51045   -            151   8.4e-43  145.0   0.0   1   1   7.2e-47   9.8e-43  144.8   0.0     1   137    17   141    17   142 0.97 FabA-like domain
LexA_DNA_bind        PF01726.11    65 seq1795_BIOID51045   -            202   6.6e-32  108.7   0.1   1   1   1.5e-35   1.1e-31  108.1   0.1     1    65     1    65     1    65 0.99 LexA DNA binding domain
Peptidase_S24        PF00717.18    70 seq1795_BIOID51045   -            202   8.9e-17   60.3   0.8   1   1   1.9e-20   1.3e-16   59.8   0.5     1    68   114   180   114   182 0.96 Peptidase S24-like
dUTPase              PF00692.14   129 seq1798_BIOID51045   -            152   1.2e-41  141.0   0.0   1   1   9.9e-46   1.4e-41  140.9   0.0     2   129    17   150    16   150 0.98 dUTPase
MmgE_PrpD            PF03972.9    445 seq1799_BIOID51045   -            483  4.5e-178  591.8   0.0   1   1  3.7e-182  5.1e-178  591.6   0.0     2   445    14   475    13   475 0.98 MmgE/PrpD family
Ribosomal_L34        PF00468.12    44 seq1800_BIOID51045   -             46   5.1e-25   86.7  10.1   1   1   4.1e-29   5.5e-25   86.6   7.0     1    44     1    44     1    44 0.99 Ribosomal protein L34
YmgB                 PF10798.3     61 seq1801_BIOID51045   -             78   3.6e-05   23.3   0.0   1   1     4e-09   5.4e-05   22.7   0.0     4    35    27    58    25    63 0.93 Biofilm development protein YmgB/AriR
Acetyltransf_11      PF13720.1     83 seq1802_BIOID51045   -            262   2.4e-30  104.4   0.0   1   1   5.6e-34   3.8e-30  103.8   0.0     1    83   180   262   180   262 0.98 Udp N-acetylglucosamine O-acyltransferase; Domain 2
Hexapep              PF00132.19    36 seq1802_BIOID51045   -            262     5e-30  101.5  21.3   1   5   3.6e-09   2.5e-05   23.4   0.3     4    35     2    33     1    34 0.91 Bacterial transferase hexapeptide (six repeats)
Hexapep              PF00132.19    36 seq1802_BIOID51045   -            262     5e-30  101.5  21.3   2   5   5.4e-13   3.7e-09   35.5   3.3     1    36    17    52    17    52 0.96 Bacterial transferase hexapeptide (six repeats)
Hexapep              PF00132.19    36 seq1802_BIOID51045   -            262     5e-30  101.5  21.3   3   5   1.5e-07     0.001   18.3   1.1     1    35    35    69    35    69 0.92 Bacterial transferase hexapeptide (six repeats)
Hexapep              PF00132.19    36 seq1802_BIOID51045   -            262     5e-30  101.5  21.3   4   5   3.1e-07    0.0021   17.3   0.0     2    35    66    99    65   100 0.95 Bacterial transferase hexapeptide (six repeats)
Hexapep              PF00132.19    36 seq1802_BIOID51045   -            262     5e-30  101.5  21.3   5   5   1.9e-13   1.3e-09   37.0   0.1     2    36   109   143   108   143 0.96 Bacterial transferase hexapeptide (six repeats)
DUF1870              PF08965.5    118 seq1803_BIOID51045   -            118   5.8e-60  200.0   0.3   1   1   4.7e-64   6.5e-60  199.8   0.2     1   118     1   118     1   118 1.00 Domain of unknown function (DUF1870)
Trypsin              PF00089.21   220 seq1804_BIOID51045   -            218     5e-06   26.1   0.1   1   1     9e-10   1.2e-05   24.8   0.0    29   201    27   203     4   217 0.71 Trypsin
Hexapep              PF00132.19    36 seq1805_BIOID51045   -            269   3.9e-13   48.1  10.9   1   1   1.4e-13   1.9e-09   36.4   4.4     1    36   151   186   151   186 0.96 Bacterial transferase hexapeptide (six repeats)
Ribonuclease_P       PF00825.13   111 seq1806_BIOID51045   -            108   2.9e-29  101.0   0.3   1   1   2.3e-33   3.2e-29  100.9   0.2     9   109     3   100     1   102 0.97 Ribonuclease P
DUF2799              PF10973.3     89 seq1807_BIOID51045   -            134   3.4e-17   62.1   0.9   1   1   3.3e-21   4.5e-17   61.7   0.6     1    88    44   126    44   127 0.93 Protein of unknown function (DUF2799)
MatE                 PF01554.13   162 seq1810_BIOID51045   -            459   1.4e-38  131.9  30.4   1   2   8.5e-35   1.2e-30  106.2   5.9     1   161    35   195    35   196 0.99 MatE
MatE                 PF01554.13   162 seq1810_BIOID51045   -            459   1.4e-38  131.9  30.4   2   2   7.8e-13   1.1e-08   34.7   6.8     2   143   259   400   259   422 0.91 MatE
KGG                  PF10685.4     23 seq1812_BIOID51045   -             57   2.5e-20   71.7  18.2   1   2   5.5e-14   7.5e-10   38.3   4.3     1    23    10    31    10    31 0.98 Stress-induced bacterial acidophilic repeat motif
KGG                  PF10685.4     23 seq1812_BIOID51045   -             57   2.5e-20   71.7  18.2   2   2   2.5e-14   3.4e-10   39.5   2.8     1    23    32    53    32    53 0.99 Stress-induced bacterial acidophilic repeat motif
MFS_1                PF07690.11   354 seq1814_BIOID51045   -            417     3e-39  134.6  62.3   1   2   1.6e-31   1.1e-27   96.6  18.7     1   224    41   261    40   270 0.82 Major Facilitator Superfamily
MFS_1                PF07690.11   354 seq1814_BIOID51045   -            417     3e-39  134.6  62.3   2   2   9.5e-15   6.5e-11   41.4  23.1     7   168   249   407   247   415 0.82 Major Facilitator Superfamily
Sugar_tr             PF00083.19   451 seq1814_BIOID51045   -            417   5.3e-14   51.5  34.2   1   1   1.7e-17   1.2e-13   50.3   6.9    46   197    71   217    11   223 0.90 Sugar (and other) transporter
TetR_N               PF00440.18    47 seq1815_BIOID51045   -            198   2.9e-11   42.7   0.0   1   1   3.4e-15   4.6e-11   42.0   0.0     3    46    18    61    16    62 0.94 Bacterial regulatory proteins, tetR family
MFS_1                PF07690.11   354 seq1817_BIOID51045   -            404   7.1e-32  110.4  69.1   1   2   1.2e-27   1.6e-23   82.8  31.6     2   331    13   329    12   329 0.81 Major Facilitator Superfamily
[truncated: 1,405,733 more chars]
