# Supplementary material for: A domain sequence approach to pangenomics: applications to Escherichia coli
Source: F1000Res. 2013 May 29;1:19. Originally published 2012 Oct 1. [Version 2] doi: 10.12688/f1000research.1-19.v2 (PMC3901455; doi:10.12688/f1000research.1-19.v2)
Supplement: The 347 text files show the results from scanning each of the fasta-files against the Pfam-A database [file f1000research-1-1101-s0002.tgz › Escherichia_coli_DEC14C_BIOID51047.txt]

#                                                                            --- full sequence --- -------------- this domain -------------   hmm coord   ali coord   env coord
# target name        accession   tlen query name           accession   qlen   E-value  score  bias   #  of  c-Evalue  i-Evalue  score  bias  from    to  from    to  from    to  acc description of target
#------------------- ---------- ----- -------------------- ---------- ----- --------- ------ ----- --- --- --------- --------- ------ ----- ----- ----- ----- ----- ----- ----- ---- ---------------------
DUF4329              PF14220.1    124 seq4_BIOID51047      -            474   4.1e-28   97.9   0.8   1   1   2.1e-31   9.5e-28   96.8   0.2     2    94   356   458   355   468 0.92 Domain of unknown function (DUF4329)
RHS                  PF03527.9     41 seq4_BIOID51047      -            474   1.3e-21   75.9   2.2   1   1   6.3e-25   2.9e-21   74.8   0.3     1    41   243   283   243   283 0.98 RHS protein
RHS_repeat           PF05593.9     38 seq4_BIOID51047      -            474   3.6e-09   36.4  21.0   1   1   3.7e-11   1.7e-07   31.1   4.1     1    37    39    84    39    85 0.92 RHS Repeat
TnpB_IS66            PF05717.8    108 seq6_BIOID51047      -             84   6.2e-29   99.4   0.0   1   1   4.9e-33   6.7e-29   99.3   0.0    29   104     2    75     1    79 0.95 IS66 Orf2 like protein
N6_N4_Mtase          PF01555.13   231 seq9_BIOID51047      -             78   7.4e-21   74.5   0.0   1   1   1.2e-24   8.4e-21   74.3   0.0   169   230     9    69     2    70 0.92 DNA methylase
Methyltransf_26      PF13659.1    117 seq9_BIOID51047      -             78   1.8e-07   31.0   0.0   1   1   3.8e-11   2.6e-07   30.5   0.0     1    46    31    75    31    77 0.94 Methyltransferase domain
Caudo_TAP            PF02413.12   130 seq10_BIOID51047     -             61   1.1e-08   35.1   0.1   1   1   8.7e-13   1.2e-08   35.0   0.1    55   104    12    61     4    61 0.83 Caudovirales tail fibre assembly protein
Transaldolase        PF00923.14   287 seq11_BIOID51047     -            338    5e-104  347.3   0.3   1   1  4.2e-108  5.7e-104  347.1   0.2     1   287    35   334    35   334 0.95 Transaldolase
GPW_gp25             PF04965.9     99 seq13_BIOID51047     -            116     6e-21   73.7   0.0   1   1   5.8e-25   7.9e-21   73.3   0.0     5    93    17   105    14   111 0.92 Gene 25-like lysozyme
Transgly             PF00912.17   178 seq19_BIOID51047     -            844   2.6e-56  189.6   0.0   1   1     6e-60   4.1e-56  188.9   0.0    10   177   209   380   198   381 0.95 Transglycosylase
Transpeptidase       PF00905.17   304 seq19_BIOID51047     -            844   1.2e-25   90.0   0.3   1   1   1.6e-28   1.1e-24   86.9   0.2     2   284   473   725   472   744 0.86 Penicillin binding protein transpeptidase domain
Phage_holin_3        PF05106.7    100 seq20_BIOID51047     -            175   1.2e-17   63.5   0.8   1   1   1.3e-21   1.8e-17   63.0   0.6     6   100    75   169    71   169 0.95 Phage holin family (Lysis protein S)
AA_permease          PF00324.16   479 seq21_BIOID51047     -            466  8.6e-122  406.7  48.0   1   1  1.4e-125  9.7e-122  406.5  33.2     1   476    18   455    18   458 0.98 Amino acid permease
AA_permease_2        PF13520.1    426 seq21_BIOID51047     -            466   1.4e-42  145.6  47.8   1   1   2.5e-46   1.7e-42  145.3  33.1     5   424    18   439    14   445 0.86 Amino acid permease
Phage_tail_S         PF05069.8    148 seq22_BIOID51047     -            214   7.8e-28   96.9   4.0   1   2   2.6e-15   3.6e-11   42.9   1.2     4    61     9    68     6    91 0.85 Phage virion morphogenesis family
Phage_tail_S         PF05069.8    148 seq22_BIOID51047     -            214   7.8e-28   96.9   4.0   2   2   6.9e-19   9.4e-15   54.5   0.0    59   144   124   206   116   210 0.85 Phage virion morphogenesis family
LZ_Tnp_IS66          PF13007.2     78 seq23_BIOID51047     -            165   4.3e-14   52.8   9.1   1   1   6.2e-18   4.3e-14   52.8   6.3     1    76    59   130    59   132 0.83 Transposase C of IS166 homeodomain
HTH_Tnp_IS66         PF13005.2     59 seq23_BIOID51047     -            165   5.8e-06   25.9   2.5   1   1     5e-09   3.4e-05   23.4   0.6     1    29   134   162   134   165 0.94 putative Helix-turn-helix domain of transposase IS66
HTH_Tnp_1            PF01527.15    76 seq25_BIOID51047     -            109   2.8e-19   68.7   0.6   1   1     6e-23   4.1e-19   68.1   0.4     2    74     8    87     7    89 0.89 Transposase
HTH_28               PF13518.1     52 seq25_BIOID51047     -            109   1.3e-06   28.0   0.5   1   1   3.9e-10   2.6e-06   27.1   0.0     1    43    17    60    17    64 0.93 Helix-turn-helix domain
Phage_sheath_1       PF04984.9    464 seq27_BIOID51047     -             88   1.3e-08   33.6   0.0   1   1   1.1e-12   1.5e-08   33.4   0.0     1    75     1    77     1    81 0.96 Phage tail sheath protein
Radical_SAM          PF04055.16   166 seq30_BIOID51047     -            411   1.1e-12   48.3   0.0   1   1   5.7e-16   1.9e-12   47.5   0.0     6   160    20   182    16   209 0.81 Radical SAM superfamily
DUF4008              PF13186.1     64 seq30_BIOID51047     -            411   1.9e-12   47.2   0.6   1   1   1.3e-15   4.3e-12   46.0   0.4     4    64   282   343   276   343 0.90 Domain of unknown function (DUF4008)
Fer4_12              PF13353.1    139 seq30_BIOID51047     -            411   2.6e-07   30.7   0.0   1   1   1.4e-10   4.9e-07   29.8   0.0    13   115    19   126    17   150 0.60 4Fe-4S single cluster domain
DDE_Tnp_IS66_C       PF13817.1     39 seq31_BIOID51047     -            122   9.2e-21   73.4   0.2   1   1   2.1e-24   1.5e-20   72.8   0.1     2    39    79   116    78   116 0.99 IS66 C-terminal element
DDE_Tnp_IS66         PF03050.9    271 seq31_BIOID51047     -            122   3.4e-20   72.2   0.0   1   1     6e-24   4.1e-20   72.0   0.0   205   271     6    72     2    72 0.95 Transposase IS66 family
HTH_7                PF02796.10    45 seq32_BIOID51047     -            100   2.9e-12   46.1   0.6   1   1   9.5e-16   4.3e-12   45.5   0.4     1    43    39    81    39    82 0.98 Helix-turn-helix domain of resolvase
Resolvase            PF00239.16   141 seq32_BIOID51047     -            100   9.2e-09   35.1   0.4   1   1     2e-12   9.2e-09   35.1   0.3   105   140     1    36     1    37 0.97 Resolvase, N terminal domain
HTH_28               PF13518.1     52 seq32_BIOID51047     -            100   7.8e-05   22.4   0.1   1   1   1.7e-08   7.8e-05   22.4   0.1     4    32    51    79    48    80 0.94 Helix-turn-helix domain
RadC                 PF04002.10   123 seq33_BIOID51047     -            158   8.1e-48  161.0   0.0   1   1   7.6e-52     1e-47  160.7   0.0     2   123    37   158    36   158 0.98 RadC-like JAB domain
DDE_Tnp_IS66         PF03050.9    271 seq35_BIOID51047     -            537   2.3e-97  325.3   0.1   1   1  6.7e-101   2.3e-97  325.3   0.1     1   271   196   487   196   487 0.98 Transposase IS66 family
DDE_Tnp_IS66_C       PF13817.1     39 seq35_BIOID51047     -            537   4.9e-20   71.1   0.2   1   1   4.2e-23   1.5e-19   69.6   0.1     2    39   494   531   493   531 0.99 IS66 C-terminal element
HTH_Tnp_IS66         PF13005.2     59 seq35_BIOID51047     -            537   1.4e-14   53.5   4.2   1   1   4.1e-18   1.4e-14   53.5   2.9     1    59   134   190   134   190 0.98 putative Helix-turn-helix domain of transposase IS66
LZ_Tnp_IS66          PF13007.2     78 seq35_BIOID51047     -            537   3.7e-13   49.8   9.1   1   1   1.1e-16   3.7e-13   49.8   6.3     1    76    59   130    59   132 0.83 Transposase C of IS166 homeodomain
DDE_Tnp_IS66_C       PF13817.1     39 seq39_BIOID51047     -             61   2.3e-21   75.3   0.2   1   1     2e-25   2.8e-21   75.1   0.1     2    39    18    55    17    55 0.99 IS66 C-terminal element
rve                  PF00665.21   120 seq42_BIOID51047     -            130   2.1e-17   63.2   0.0   1   1   6.8e-21   3.1e-17   62.6   0.0    44   120     2    78     1    78 0.97 Integrase core domain
rve_3                PF13683.1     67 seq42_BIOID51047     -            130   1.5e-14   53.1   1.3   1   1   4.8e-18   2.2e-14   52.6   0.9     2    67    50   116    49   116 0.96 Integrase core domain
rve_2                PF13333.1     52 seq42_BIOID51047     -            130   6.2e-06   26.0   0.0   1   1   2.3e-09     1e-05   25.3   0.0     1    45    68   117    68   121 0.82 Integrase core domain
Phage_sheath_1       PF04984.9    464 seq43_BIOID51047     -            313   1.7e-31  109.1   0.0   1   1   1.4e-35   1.9e-31  108.8   0.0   175   459    17   294     2   299 0.89 Phage tail sheath protein
NadA                 PF02445.11   296 seq48_BIOID51047     -            347  2.3e-105  351.5   0.0   1   1  1.9e-109  2.6e-105  351.3   0.0     2   295    31   340    30   341 0.98 Quinolinate synthetase A protein
HTH_Tnp_1            PF01527.15    76 seq50_BIOID51047     -            109   3.1e-19   68.6   0.6   1   1     6e-23   4.1e-19   68.1   0.4     2    74     8    87     7    89 0.89 Transposase
HTH_28               PF13518.1     52 seq50_BIOID51047     -            109   1.3e-06   28.1   0.5   1   1   3.9e-10   2.6e-06   27.1   0.0     1    43    17    60    17    64 0.93 Helix-turn-helix domain
Phage_sheath_1       PF04984.9    464 seq51_BIOID51047     -            390   4.8e-73  246.0   0.2   1   2   1.6e-19   2.2e-15   55.9   0.1     1    91     1    93     1    97 0.94 Phage tail sheath protein
Phage_sheath_1       PF04984.9    464 seq51_BIOID51047     -            390   4.8e-73  246.0   0.2   2   2   2.3e-60   3.2e-56  190.6   0.0   170   464    91   377    89   377 0.98 Phage tail sheath protein
Baseplate_J          PF04865.9    243 seq57_BIOID51047     -            238   1.8e-49  168.1   2.1   1   1   5.9e-50   8.1e-46  156.2   0.8    96   243    52   198    47   198 0.97 Baseplate J-like protein
HTH_24               PF13412.1     48 seq58_BIOID51047     -             81   8.4e-07   28.1   0.0   1   1   9.5e-11   1.3e-06   27.5   0.0     8    45     3    40     1    42 0.97 Winged helix-turn-helix DNA-binding
Caudo_TAP            PF02413.12   130 seq61_BIOID51047     -            114     4e-31  107.7   0.5   1   1   3.1e-35   4.2e-31  107.6   0.4    21   130     8   114     1   114 0.94 Caudovirales tail fibre assembly protein
Phage_portal         PF04860.7    347 seq62_BIOID51047     -             95   3.1e-19   68.7   0.0   1   1   2.4e-23   3.3e-19   68.6   0.0   223   320     1    92     1    95 0.91 Phage portal protein
Sigma54_CBD          PF04963.8    195 seq67_BIOID51047     -            477   8.2e-76  253.6   1.0   1   1   1.8e-79   8.2e-76  253.6   0.7     2   195   107   304   106   304 0.97 Sigma-54 factor, core binding domain
Sigma54_DBD          PF04552.8    160 seq67_BIOID51047     -            477   3.8e-70  234.3   0.4   1   1   1.6e-73   7.5e-70  233.4   0.3     2   160   317   475   316   475 0.99 Sigma-54, DNA binding domain
Sigma54_AID          PF00309.15    49 seq67_BIOID51047     -            477   7.9e-19   66.7  20.7   1   1   3.8e-22   1.8e-18   65.6  14.3     1    47     3    49     3    51 0.97 Sigma-54 factor, Activator interacting domain (AID)
DDE_Tnp_IS66         PF03050.9    271 seq71_BIOID51047     -            331   4.7e-93  311.2   0.3   1   1   7.7e-97   5.3e-93  311.0   0.2    13   271     2   281     1   281 0.98 Transposase IS66 family
DDE_Tnp_IS66_C       PF13817.1     39 seq71_BIOID51047     -            331   2.7e-20   71.9   0.2   1   1   1.1e-23   7.6e-20   70.5   0.1     2    39   288   325   287   325 0.99 IS66 C-terminal element
Phage_base_V         PF04717.7     79 seq72_BIOID51047     -            193   1.1e-25   89.2   0.5   1   1   1.5e-29     2e-25   88.4   0.3     1    78    16    90    16    91 0.98 Phage-related baseplate assembly protein
DUF987               PF06174.6     66 seq73_BIOID51047     -             73   1.3e-43  146.1   0.2   1   1   1.1e-47   1.5e-43  146.0   0.1     1    66     1    66     1    66 0.99 Protein of unknown function (DUF987)
HTH_Tnp_1            PF01527.15    76 seq74_BIOID51047     -            102   4.7e-12   45.5   0.2   1   1   9.3e-16   6.4e-12   45.1   0.2     4    74     5    76     2    78 0.91 Transposase
HTH_28               PF13518.1     52 seq74_BIOID51047     -            102   3.8e-06   26.6   0.0   1   1     9e-10   6.2e-06   25.9   0.0     1    39    12    51    12    57 0.91 Helix-turn-helix domain
Caudo_TAP            PF02413.12   130 seq78_BIOID51047     -            177   7.6e-34  116.5   1.5   1   1   5.5e-38   7.6e-34  116.5   1.0     1   130    39   177    39   177 0.99 Caudovirales tail fibre assembly protein
Acyl_transf_1        PF00698.16   318 seq81_BIOID51047     -            309   8.7e-43  146.7   3.3   1   1   7.6e-47     1e-42  146.4   2.3     2   281     6   290     5   306 0.90 Acyl transferase domain
HTH_21               PF13276.1     60 seq82_BIOID51047     -             90   5.3e-16   58.2   1.6   1   1   3.9e-20   5.3e-16   58.2   1.1     6    56    27    83    20    86 0.80 HTH-like domain
DDE_Tnp_1            PF01609.16   211 seq83_BIOID51047     -            218   8.5e-10   38.4   0.0   1   1   7.2e-14   9.9e-10   38.2   0.0     2   125    53   168    52   208 0.86 Transposase DDE domain
rve                  PF00665.21   120 seq85_BIOID51047     -            301   2.7e-24   85.4   0.0   1   1   1.1e-27   4.9e-24   84.6   0.0     3   119   123   243   121   244 0.97 Integrase core domain
rve_3                PF13683.1     67 seq85_BIOID51047     -            301   1.4e-17   62.8   0.1   1   1   9.9e-21   4.5e-17   61.2   0.0     2    67   216   281   215   281 0.98 Integrase core domain
HTH_21               PF13276.1     60 seq85_BIOID51047     -            301   3.7e-17   61.9   1.4   1   1     7e-19   3.2e-15   55.7   0.4     6    57    49   106    44   109 0.80 HTH-like domain
Chor_lyase           PF04345.8    168 seq87_BIOID51047     -            202   1.1e-30  106.1   0.0   1   1     1e-34   1.4e-30  105.8   0.0    13   163    55   202    49   202 0.90 Chorismate lyase
APH                  PF01636.18   239 seq91_BIOID51047     -            252   3.6e-29  102.0   1.9   1   1   5.9e-33   4.1e-29  101.8   1.3     4   239     2   243     1   243 0.83 Phosphotransferase enzyme family
YagB_YeeU_YfjZ       PF06154.6    105 seq92_BIOID51047     -            158   7.1e-52  173.9   0.0   1   1   6.7e-56   9.1e-52  173.6   0.0     2   104    52   154    51   155 0.98 YagB/YeeU/YfjZ family
TetR_N               PF00440.18    47 seq95_BIOID51047     -             93   1.4e-14   53.3   0.0   1   1   1.4e-18   1.9e-14   52.8   0.0     1    41    43    83    43    84 0.95 Bacterial regulatory proteins, tetR family
MoCF_biosynth        PF00994.19   144 seq97_BIOID51047     -            195   9.4e-28   96.2   0.0   1   1   8.5e-32   1.2e-27   95.9   0.0     2   138     8   147     7   152 0.88 Probable molybdopterin binding domain
rve                  PF00665.21   120 seq99_BIOID51047     -            182   9.5e-25   86.9   0.0   1   1   1.9e-28   1.3e-24   86.4   0.0     3   119     4   124     2   125 0.97 Integrase core domain
rve_3                PF13683.1     67 seq99_BIOID51047     -            182   6.8e-18   63.8   0.0   1   1   2.5e-21   1.7e-17   62.5   0.0     2    67    97   162    96   162 0.98 Integrase core domain
HTH_21               PF13276.1     60 seq101_BIOID51047    -            103   3.4e-07   30.0   0.2   1   1   4.6e-11   6.2e-07   29.2   0.2    14    58     2    45     1    50 0.91 HTH-like domain
Tail_P2_I            PF09684.5    139 seq104_BIOID51047    -            167   4.7e-53  178.3   0.0   1   1   3.9e-57   5.4e-53  178.1   0.0     1   139     6   142     6   142 0.99 Phage tail protein (Tail_P2_I)
ESPR                 PF13018.1     24 seq105_BIOID51047    -            297   6.5e-09   34.9   0.1   1   1   1.3e-12   1.7e-08   33.5   0.1     2    24    31    53    31    53 0.96 Extended Signal Peptide of Type V secretion system
GPW_gp25             PF04965.9     99 seq106_BIOID51047    -            122   9.6e-21   73.0   0.0   1   1   8.7e-25   1.2e-20   72.7   0.0     5    93    17   105    14   111 0.92 Gene 25-like lysozyme
Molybdopterin        PF00384.17   432 seq107_BIOID51047    -            505   6.4e-54  183.2   0.0   1   1   1.1e-57   7.6e-54  182.9   0.0   187   432     2   267     1   267 0.99 Molybdopterin oxidoreductase
Molydop_binding      PF01568.16   109 seq107_BIOID51047    -            505   1.4e-29  101.9   0.0   1   1   5.3e-33   3.6e-29  100.6   0.0     1   107   386   497   386   499 0.97 Molydopterin dinucleotide binding domain
Phage_tube           PF04985.9    167 seq108_BIOID51047    -            157   3.7e-53  179.2   0.0   1   1     3e-57   4.1e-53  179.1   0.0    13   167     1   156     1   156 0.99 Phage tail tube protein FII
HTH_Tnp_1            PF01527.15    76 seq114_BIOID51047    -            126   3.4e-10   39.6   0.8   1   1   3.3e-14   4.5e-10   39.2   0.5     3    76    12    86    10    86 0.94 Transposase
FCD                  PF07729.7    125 seq115_BIOID51047    -            226   5.6e-18   65.3  11.5   1   1   1.3e-21   8.7e-18   64.7   8.0     1   124    82   213    82   214 0.85 FCD domain
GntR                 PF00392.16    64 seq115_BIOID51047    -            226     1e-12   47.1   0.0   1   1   3.3e-16   2.2e-12   46.0   0.0     7    64    16    72    12    72 0.96 Bacterial regulatory proteins, gntR family
DDE_Tnp_1_assoc      PF13808.1     90 seq116_BIOID51047    -             84   2.4e-27   94.3   0.0   1   1     2e-31   2.7e-27   94.1   0.0     1    75     6    80     6    83 0.98 DDE_Tnp_1-associated
NMN_transporter      PF04973.7    182 seq119_BIOID51047    -            239   1.6e-46  157.9  27.1   1   1   1.3e-48   1.8e-44  151.2  18.8     1   180    23   227    23   229 0.94 Nicotinamide mononucleotide transporter
P2_Phage_GpR         PF06891.6    135 seq120_BIOID51047    -            155   2.1e-37  127.8   0.0   1   1   1.8e-41   2.4e-37  127.6   0.0     1   135     1   130     1   130 0.98 P2 phage tail completion protein R (GpR)
DDE_Tnp_1            PF01609.16   211 seq121_BIOID51047    -             86   5.5e-13   48.8   0.1   1   1   4.5e-17   6.1e-13   48.7   0.0   156   211     5    64     1    64 0.88 Transposase DDE domain
UbiA                 PF01040.13   257 seq122_BIOID51047    -            290   8.5e-41  139.7  25.0   1   1   7.6e-45     1e-40  139.4  17.3     2   256    26   277    25   283 0.85 UbiA prenyltransferase family
DUF1219              PF06755.7    117 seq123_BIOID51047    -            124   2.1e-59  198.0   0.0   1   1   1.7e-63   2.4e-59  197.8   0.0     1   113     1   113     1   123 0.98 Protein of unknown function (DUF1219)
Phage_tube           PF04985.9    167 seq126_BIOID51047    -            171   3.3e-66  221.7   0.3   1   1   2.7e-70   3.7e-66  221.5   0.2     1   167     2   171     2   171 0.99 Phage tail tube protein FII
APH_6_hur            PF04655.9    253 seq133_BIOID51047    -            278  2.6e-101  337.8   0.3   1   1  2.3e-105  3.1e-101  337.6   0.2     1   252    10   257    10   258 0.99 Aminoglycoside/hydroxyurea antibiotic resistance kinase
adh_short            PF00106.20   167 seq135_BIOID51047    -            244   5.1e-40  136.9   1.7   1   1   3.2e-43   8.7e-40  136.2   1.2     1   166     6   169     6   170 0.92 short chain dehydrogenase
adh_short_C2         PF13561.1    243 seq135_BIOID51047    -            244     3e-33  115.5   1.8   1   1   1.3e-36   3.7e-33  115.2   1.3     5   242    14   241    12   242 0.94 Enoyl-(Acyl carrier protein) reductase
KR                   PF08659.5    181 seq135_BIOID51047    -            244   4.7e-21   75.1   0.9   1   1   2.8e-24   7.5e-21   74.4   0.6     3   174     8   180     7   196 0.84 KR domain
NAD_binding_10       PF13460.1    183 seq135_BIOID51047    -            244   2.7e-06   27.3   0.4   1   1   2.5e-09   6.8e-06   26.0   0.3     2   125     9   156     8   190 0.72 NADH(P)-binding
Epimerase            PF01370.16   236 seq135_BIOID51047    -            244   2.1e-05   23.9   0.2   1   1   1.1e-08   2.9e-05   23.4   0.1     1   119     8   142     8   192 0.77 NAD dependent epimerase/dehydratase family
DUF3751              PF12571.3    159 seq136_BIOID51047    -            183   5.5e-40  136.6   0.2   1   1   4.6e-44   6.3e-40  136.4   0.1     3   159     7   157     1   157 0.97 Phage tail-collar fibre protein
PTE                  PF02126.13   308 seq142_BIOID51047    -            276   6.8e-45  153.2   0.0   1   1   5.6e-49   7.6e-45  153.1   0.0    35   308     4   275     1   275 0.90 Phosphotriesterase family
DDE_Tnp_1_assoc      PF13808.1     90 seq145_BIOID51047    -            228   2.5e-22   78.2   0.0   1   1   6.4e-26   4.4e-22   77.4   0.0    23    90     3    70     1    70 0.97 DDE_Tnp_1-associated
DDE_Tnp_1            PF01609.16   211 seq145_BIOID51047    -            228   6.7e-19   68.1   0.2   1   1   1.2e-22   8.1e-19   67.9   0.1     3   152    77   210    75   224 0.87 Transposase DDE domain
Phage_tail_S         PF05069.8    148 seq149_BIOID51047    -            214   9.3e-28   96.7   3.6   1   2   2.6e-15   3.6e-11   42.9   1.2     4    61     9    68     6    91 0.85 Phage virion morphogenesis family
Phage_tail_S         PF05069.8    148 seq149_BIOID51047    -            214   9.3e-28   96.7   3.6   2   2   1.1e-18   1.5e-14   53.9   0.0    59   144   124   206   116   210 0.83 Phage virion morphogenesis family
Phage_GPD            PF05954.6    292 seq152_BIOID51047    -            279   3.3e-35  121.5   0.0   1   1     3e-39   4.1e-35  121.2   0.0     1   196    89   276    89   277 0.95 Phage late control gene D protein (GPD)
rve                  PF00665.21   120 seq153_BIOID51047    -            272   1.6e-25   89.4   0.0   1   1   7.8e-29   2.7e-25   88.7   0.0     2   119   106   221   105   222 0.97 Integrase core domain
rve_3                PF13683.1     67 seq153_BIOID51047    -            272   7.4e-18   63.7   0.3   1   1   5.1e-21   1.7e-17   62.5   0.2     2    67   194   260   193   260 0.98 Integrase core domain
rve_2                PF13333.1     52 seq153_BIOID51047    -            272   4.4e-12   45.7   0.7   1   1   2.6e-15     9e-12   44.7   0.5     1    51   212   267   212   267 0.93 Integrase core domain
HTH_21               PF13276.1     60 seq153_BIOID51047    -            272   1.5e-09   37.5   5.4   1   1   1.2e-12   3.9e-09   36.2   3.8     3    59    27    82    23    83 0.89 HTH-like domain
CsiD                 PF08943.5    297 seq154_BIOID51047    -            325  3.7e-148  492.1   0.0   1   1  6.1e-152  4.2e-148  491.9   0.0     1   297    20   315    20   315 1.00 CsiD
TauD                 PF02668.11   258 seq154_BIOID51047    -            325   1.7e-10   40.8   0.1   1   1   3.5e-14   2.4e-10   40.3   0.0    33   256    88   309    64   311 0.80 Taurine catabolism dioxygenase TauD, TfdA family
Autotransporter      PF03797.14   265 seq158_BIOID51047    -            696   9.1e-56  189.0  17.7   1   1   6.7e-60   9.1e-56  189.0  12.3     2   265   396   680   395   680 0.98 Autotransporter beta-domain
Baseplate_J          PF04865.9    243 seq159_BIOID51047    -            148   3.4e-16   59.2   0.0   1   1   3.2e-20   4.4e-16   58.8   0.0   137   243     3   108     1   108 0.96 Baseplate J-like protein
Ribosomal_S30AE      PF02482.14    94 seq160_BIOID51047    -             95   6.8e-34  115.9   1.8   1   1   5.5e-38   7.5e-34  115.8   1.3     1    94     2    95     2    95 0.99 Sigma 54 modulation protein / S30EA ribosomal protein
Molybdop_Fe4S4       PF04879.11    55 seq161_BIOID51047    -            195   2.2e-21   75.3   0.2   1   1   2.6e-24   1.8e-20   72.4   0.1     2    55    44   104    43   104 0.96 Molybdopterin oxidoreductase Fe4S4 domain
Molybdopterin        PF00384.17   432 seq161_BIOID51047    -            195   2.4e-06   26.4   0.1   1   1   4.2e-10   2.9e-06   26.1   0.0     1    35   107   139   107   190 0.79 Molybdopterin oxidoreductase
Phage_P2_GpE         PF06528.7     39 seq162_BIOID51047    -             78   5.6e-19   67.1   0.2   1   1   6.5e-23   8.9e-19   66.5   0.1     1    38    37    74    37    76 0.93 Phage P2 GpE
FluMu_gp41           PF10109.4     82 seq163_BIOID51047    -            100     5e-16   58.2   0.2   1   1   4.5e-20   6.1e-16   57.9   0.2     1    81     9    88     9    89 0.97 Mu-like prophage FluMu protein gp41
Acid_phosphat_B      PF03767.9    230 seq166_BIOID51047    -            237   2.6e-50  170.8   0.0   1   1   2.1e-54   2.9e-50  170.6   0.0     2   229    11   220    10   221 0.96 HAD superfamily, subfamily IIIB (Acid phosphatase)
Phage_fiber_2        PF03406.8     44 seq170_BIOID51047    -            527   1.9e-73  241.7  45.8   1   4   1.7e-14   1.2e-10   40.7   2.1    18    44     2    28     1    28 0.96 Phage tail fibre repeat
Phage_fiber_2        PF03406.8     44 seq170_BIOID51047    -            527   1.9e-73  241.7  45.8   2   4   2.7e-24   1.9e-20   72.1   3.6     1    44    29    72    29    72 0.97 Phage tail fibre repeat
Phage_fiber_2        PF03406.8     44 seq170_BIOID51047    -            527   1.9e-73  241.7  45.8   3   4   1.2e-24     8e-21   73.2   5.2     1    44    73   116    73   116 0.97 Phage tail fibre repeat
Phage_fiber_2        PF03406.8     44 seq170_BIOID51047    -            527   1.9e-73  241.7  45.8   4   4   5.9e-25     4e-21   74.2   4.4     1    42   117   158   117   160 0.95 Phage tail fibre repeat
Collar               PF07484.7     57 seq170_BIOID51047    -            527   4.8e-11   42.1   0.2   1   1     2e-14   1.4e-10   40.6   0.1     1    56   328   374   328   375 0.97 Phage Tail Collar Domain
HisG                 PF01634.13   163 seq172_BIOID51047    -            299   1.9e-54  183.5   0.0   1   1     4e-58   2.7e-54  183.0   0.0     1   163    53   221    53   221 0.94 ATP phosphoribosyltransferase
HisG_C               PF08029.6     75 seq172_BIOID51047    -            299   5.5e-28   96.5   0.1   1   1   2.2e-31   1.5e-27   95.2   0.0     1    75   222   297   222   297 0.98 HisG, C-terminal domain
PTS_EIIA_2           PF00359.17   142 seq175_BIOID51047    -            163   3.5e-37  127.1   0.1   1   1   2.9e-41     4e-37  126.9   0.0     2   141    13   155    12   156 0.96 Phosphoenolpyruvate-dependent sugar phosphotransferase system, EIIA 2
Phage_P2_GpE         PF06528.7     39 seq177_BIOID51047    -             39   3.8e-23   80.5   0.1   1   1   2.9e-27     4e-23   80.4   0.0     1    39     1    39     1    39 0.99 Phage P2 GpE
Phage_CP76           PF06892.6    162 seq178_BIOID51047    -            169   3.7e-62  208.3   0.2   1   1     3e-66   4.1e-62  208.1   0.2     1   161     3   160     3   161 0.99 Phage regulatory protein CII (CP76)
Phage_base_V         PF04717.7     79 seq181_BIOID51047    -            193   6.9e-25   86.6   0.3   1   1   1.2e-28   1.6e-24   85.5   0.2     1    78    16    90    16    91 0.98 Phage-related baseplate assembly protein
PhageMin_Tail        PF10145.4    202 seq182_BIOID51047    -           1025   2.2e-28   99.1  13.3   1   1   1.6e-32   2.2e-28   99.1   9.2     1   202   244   457   244   457 0.96 Phage-related minor tail protein
PhageMin_Tail        PF10145.4    202 seq184_BIOID51047    -            843   1.7e-53  181.1  16.7   1   1   1.3e-57   1.7e-53  181.1  11.6     1   202   135   335   135   335 0.98 Phage-related minor tail protein
Phage_GPA            PF05840.8    371 seq185_BIOID51047    -            940  3.1e-152  506.4   0.0   1   1  3.8e-156  5.2e-152  505.7   0.0     1   371   179   564   179   564 0.99 Bacteriophage replication gene A protein (GPA)
Patatin              PF01734.17   204 seq186_BIOID51047    -            314   1.9e-24   86.6   0.5   1   1   2.5e-28   3.4e-24   85.8   0.1     1   201    21   178    21   180 0.95 Patatin-like phospholipase
PP-binding           PF00550.20    67 seq187_BIOID51047    -             78   2.7e-16   59.4   0.4   1   1   4.4e-20     3e-16   59.3   0.3     1    67     6    73     6    73 0.96 Phosphopantetheine attachment site
DUF1493              PF07377.7    111 seq187_BIOID51047    -             78   0.00024   21.0   0.4   1   1   4.1e-08   0.00028   20.8   0.3     1    59     1    55     1    62 0.91 Protein of unknown function (DUF1493)
Tail_P2_I            PF09684.5    139 seq188_BIOID51047    -            108   2.9e-22   78.6   0.0   1   1   2.5e-26   3.4e-22   78.3   0.0    64   139     1    74     1    74 0.98 Phage tail protein (Tail_P2_I)
Molybdopterin        PF00384.17   432 seq189_BIOID51047    -            803   9.6e-25   87.0   0.0   1   1   3.1e-25   2.1e-21   76.0   0.0   103   379     2   377     1   381 0.84 Molybdopterin oxidoreductase
Molydop_binding      PF01568.16   109 seq189_BIOID51047    -            803   5.5e-17   61.4   0.1   1   1     3e-20     2e-16   59.6   0.1     4   108   681   796   678   797 0.93 Molydopterin dinucleotide binding domain
Phage_GPD            PF05954.6    292 seq190_BIOID51047    -            249   1.7e-38  132.3   0.0   1   1   1.4e-42   1.9e-38  132.1   0.0     1   207    45   243    45   249 0.94 Phage late control gene D protein (GPD)
DUF1722              PF08349.6    117 seq191_BIOID51047    -            169   7.6e-38  128.8   0.1   1   1   6.8e-42   9.3e-38  128.6   0.0     1   116    41   157    41   158 0.98 Protein of unknown function (DUF1722)
Phage_sheath_1       PF04984.9    464 seq194_BIOID51047    -            396   2.5e-77  260.1   1.5   1   2   5.9e-21   8.1e-17   60.6   0.1     1    89     1    91     1   102 0.93 Phage tail sheath protein
Phage_sheath_1       PF04984.9    464 seq194_BIOID51047    -            396   2.5e-77  260.1   1.5   2   2   4.4e-63     6e-59  199.5   0.1   175   464   101   382    92   382 0.98 Phage tail sheath protein
Phage_integrase      PF00589.17   173 seq196_BIOID51047    -            151   1.1e-27   96.6   0.0   1   1   9.6e-32   1.3e-27   96.4   0.0    59   171    13   130     3   132 0.95 Phage integrase family
Phage_GPD            PF05954.6    292 seq197_BIOID51047    -            134   5.2e-15   55.2   1.4   1   1   4.6e-19   6.2e-15   55.0   1.0   194   292     8   115     3   115 0.77 Phage late control gene D protein (GPD)
Fer4_11              PF13247.1     99 seq198_BIOID51047    -            205   4.6e-32  109.7  10.9   1   1     3e-35   4.6e-32  109.7   7.5     3    97    60   153    58   155 0.97 4Fe-4S dicluster domain
Fer4_7               PF12838.2     52 seq198_BIOID51047    -            205   3.9e-13   49.4  26.7   1   1   9.8e-11   1.5e-07   31.5   5.9     2    50    99   147    98   157 0.89 4Fe-4S dicluster domain
Fer4_2               PF12797.2     22 seq198_BIOID51047    -            205   4.1e-13   48.3  31.6   1   1   6.2e-10   9.5e-07   28.2   0.6     2    20     6    24     5    33 0.89 4Fe-4S binding domain
Fer4                 PF00037.22    24 seq198_BIOID51047    -            205   5.6e-13   47.7  34.4   1   1   7.7e-11   1.2e-07   30.9   3.3     1    23    92   114    92   115 0.94 4Fe-4S binding domain
Fer4_9               PF13187.1     55 seq198_BIOID51047    -            205   2.7e-12   46.6  26.8   1   1   2.3e-10   3.6e-07   30.2   7.6     2    53    99   148    98   150 0.95 4Fe-4S dicluster domain
Fer4_6               PF12837.2     24 seq198_BIOID51047    -            205   7.7e-11   41.2  39.9   1   1   2.7e-09   4.2e-06   26.2   3.2     1    23    91   113    91   114 0.95 4Fe-4S binding domain
Fer4_4               PF12800.2     17 seq198_BIOID51047    -            205   1.9e-08   33.8  35.8   1   3   1.6e-05     0.025   14.7   1.8     1    15    11    25    11    31 0.91 4Fe-4S binding domain
Fer4_4               PF12800.2     17 seq198_BIOID51047    -            205   1.9e-08   33.8  35.8   2   3   8.3e-05      0.13   12.5   1.9     2    16    65    81    64    85 0.86 4Fe-4S binding domain
Fer4_4               PF12800.2     17 seq198_BIOID51047    -            205   1.9e-08   33.8  35.8   3   3   2.6e-07    0.0004   20.3   2.0     2    17    97   112    96   112 0.91 4Fe-4S binding domain
Fer4_3               PF12798.2     15 seq198_BIOID51047    -            205   9.2e-07   28.8  40.4   1   2   8.7e-06     0.013   15.8   4.2     1    15    67    83    67    83 0.98 4Fe-4S binding domain
Fer4_3               PF12798.2     15 seq198_BIOID51047    -            205   9.2e-07   28.8  40.4   2   2     4e-05     0.061   13.7   1.6     1    13   126   147   126   149 0.94 4Fe-4S binding domain
MFS_1                PF07690.11   354 seq200_BIOID51047    -            471     2e-55  187.8  70.6   1   2   1.8e-53   1.2e-49  168.8  35.6     1   353    15   405    15   406 0.91 Major Facilitator Superfamily
MFS_1                PF07690.11   354 seq200_BIOID51047    -            471     2e-55  187.8  70.6   2   2   3.3e-12   2.2e-08   33.1   7.7    57   178   322   455   321   469 0.79 Major Facilitator Superfamily
MFS_3                PF05977.8    524 seq200_BIOID51047    -            471   5.5e-10   37.8  13.8   1   1     8e-14   5.5e-10   37.8   9.6    20   187    20   183     6   247 0.85 Transmembrane secretion effector
TonB_dep_Rec         PF00593.19   276 seq201_BIOID51047    -            693   6.1e-28   98.4  10.2   1   1     9e-32   6.1e-28   98.4   7.1     1   276   456   692   456   692 0.98 TonB dependent receptor
Plug                 PF07715.10   108 seq201_BIOID51047    -            693   1.8e-21   76.3   0.1   1   1   5.9e-25     4e-21   75.2   0.1     2   107    22   126    21   127 0.94 TonB-dependent Receptor Plug Domain
DAO                  PF01266.19   358 seq203_BIOID51047    -            422   1.9e-62  211.1   0.0   1   1   1.6e-66   2.2e-62  210.9   0.0     1   356     3   390     3   392 0.86 FAD dependent oxidoreductase
HTH_5                PF01022.15    47 seq205_BIOID51047    -             99   1.2e-14   53.5   0.1   1   1   7.3e-18     2e-14   52.8   0.1     1    47    23    70    23    70 0.97 Bacterial regulatory protein, arsR family
HTH_20               PF12840.2     61 seq205_BIOID51047    -             99   2.4e-11   43.1   0.4   1   1   1.3e-14   3.5e-11   42.6   0.3     2    58    16    72    15    75 0.96 Helix-turn-helix domain
MarR_2               PF12802.2     62 seq205_BIOID51047    -             99     2e-09   36.8   0.1   1   1   1.2e-12   3.3e-09   36.1   0.1     5    60    24    75    19    77 0.89 MarR family
HTH_24               PF13412.1     48 seq205_BIOID51047    -             99     2e-08   33.3   0.0   1   1   1.9e-11   5.1e-08   32.0   0.0     5    47    26    68    24    69 0.96 Winged helix-turn-helix DNA-binding
MarR                 PF01047.17    59 seq205_BIOID51047    -             99   6.7e-06   25.6   0.0   1   1   4.6e-09   1.3e-05   24.7   0.0     5    53    26    74    23    75 0.95 MarR family
DUF2724              PF10893.3     68 seq207_BIOID51047    -             68   8.1e-40  134.4   0.7   1   1   6.5e-44   8.9e-40  134.2   0.5     1    68     3    68     3    68 0.98 Protein of unknown function (DUF2724)
ketoacyl-synt        PF00109.21   255 seq209_BIOID51047    -            413     6e-60  202.7   1.1   1   1   1.7e-63     6e-60  202.7   0.8     2   255     4   247     3   247 0.93 Beta-ketoacyl synthase, N-terminal domain
Ketoacyl-synt_C      PF02801.17   119 seq209_BIOID51047    -            413   2.5e-39  133.6   1.7   1   1   1.4e-42   4.7e-39  132.7   1.2     1   119   255   370   255   370 0.97 Beta-ketoacyl synthase, C-terminal domain
Thiolase_N           PF00108.18   264 seq209_BIOID51047    -            413   1.2e-06   27.6   0.1   1   1   8.7e-10     3e-06   26.3   0.0    80   120   156   196   145   216 0.93 Thiolase, N-terminal domain
OMP_b-brl            PF13505.1    176 seq210_BIOID51047    -            171   3.9e-27   95.2  13.5   1   1   6.8e-31   4.7e-27   94.9   9.3     2   176     9   171     6   171 0.87 Outer membrane protein beta-barrel domain
Ail_Lom              PF06316.6    199 seq210_BIOID51047    -            171   1.5e-23   83.2   4.7   1   2   2.2e-18   1.5e-14   53.8   0.9     1   126     1   115     1   127 0.77 Enterobacterial Ail/Lom protein
Ail_Lom              PF06316.6    199 seq210_BIOID51047    -            171   1.5e-23   83.2   4.7   2   2   2.2e-11   1.5e-07   31.0   0.1   154   199   126   171   120   171 0.93 Enterobacterial Ail/Lom protein
ATP_bind_2           PF03668.10   284 seq211_BIOID51047    -            284  1.9e-147  489.6   0.0   1   1  1.6e-151  2.1e-147  489.5   0.0     1   284     1   282     1   282 1.00 P-loop ATPase protein family
TetR_C               PF02909.12   139 seq213_BIOID51047    -            208   4.1e-49  165.6   0.1   1   1   8.7e-53     6e-49  165.1   0.0     1   139    69   202    69   202 0.98 Tetracyclin repressor, C-terminal all-alpha domain
TetR_N               PF00440.18    47 seq213_BIOID51047    -            208   4.6e-16   58.0   0.0   1   1   1.7e-18   1.2e-14   53.5   0.0     2    47    11    56    10    56 0.97 Bacterial regulatory proteins, tetR family
GPW_gp25             PF04965.9     99 seq215_BIOID51047    -            116   1.3e-20   72.6   0.0   1   1   1.2e-24   1.7e-20   72.3   0.0     5    92    17   104    14   111 0.93 Gene 25-like lysozyme
Phage_fiber_2        PF03406.8     44 seq217_BIOID51047    -            407   5.3e-65  214.7  37.7   1   3   8.5e-26   5.8e-22   76.9   4.2     1    44   116   159   116   159 0.98 Phage tail fibre repeat
Phage_fiber_2        PF03406.8     44 seq217_BIOID51047    -            407   5.3e-65  214.7  37.7   2   3   3.2e-26   2.2e-22   78.3   6.7     1    44   160   203   160   203 0.98 Phage tail fibre repeat
Phage_fiber_2        PF03406.8     44 seq217_BIOID51047    -            407   5.3e-65  214.7  37.7   3   3   4.2e-24   2.9e-20   71.4   4.3     1    43   204   246   204   247 0.96 Phage tail fibre repeat
DUF3751              PF12571.3    159 seq217_BIOID51047    -            407   4.5e-16   58.9   0.1   1   1   6.6e-20   4.5e-16   58.9   0.0    85   159    31   100    26   100 0.97 Phage tail-collar fibre protein
FAD_binding_7        PF03441.9    277 seq218_BIOID51047    -            472  1.2e-107  359.1   0.8   1   1  2.2e-111  1.5e-107  358.8   0.6     3   276   205   468   203   469 0.96 FAD binding domain of DNA photolyase
DNA_photolyase       PF00875.13   165 seq218_BIOID51047    -            472   5.4e-46  156.2   0.2   1   1   1.8e-49   1.2e-45  155.0   0.1     2   159     5   168     4   174 0.93 DNA photolyase
Fumerase             PF05681.9    271 seq220_BIOID51047    -            548   2.2e-89  299.0   0.0   1   1   4.1e-93   2.8e-89  298.6   0.0     2   271    48   328    47   328 0.98 Fumarate hydratase (Fumerase)
Fumerase_C           PF05683.7    206 seq220_BIOID51047    -            548   1.8e-84  281.8   0.0   1   1   5.4e-88   3.7e-84  280.8   0.0     1   204   332   539   332   541 0.98 Fumarase C-terminus
Histidinol_dh        PF00815.15   413 seq221_BIOID51047    -            434  1.2e-182  606.9   1.2   1   1    1e-186  1.4e-182  606.7   0.8     2   413    18   428    17   428 0.99 Histidinol dehydrogenase
Rhodanese            PF00581.15   113 seq224_BIOID51047    -            174   2.1e-11   44.0   0.0   1   1   4.8e-15   3.3e-11   43.4   0.0     2   112     8    98     7    99 0.82 Rhodanese-like domain
DUF2892              PF11127.3     66 seq224_BIOID51047    -            174   3.2e-11   42.7   3.2   1   1     7e-15   4.8e-11   42.2   2.2    10    60   115   170   112   174 0.88 Protein of unknown function (DUF2892)
Phage_GPD            PF05954.6    292 seq230_BIOID51047    -            133   3.5e-15   55.8   0.3   1   1     3e-19   4.1e-15   55.6   0.2   193   292     9   115     5   115 0.82 Phage late control gene D protein (GPD)
DmsC                 PF04976.7    276 seq231_BIOID51047    -            287  1.4e-116  388.5  23.0   1   1  1.1e-120  1.5e-116  388.3  15.9     1   276     1   277     1   277 1.00 DMSO reductase anchor subunit (DmsC)
DUF419               PF04237.8     92 seq232_BIOID51047    -            118   1.2e-22   79.9   0.1   1   1   1.1e-26   1.5e-22   79.6   0.0     1    91    10   102    10   103 0.98 Protein of unknown function (DUF419)
HTS                  PF04204.11   298 seq233_BIOID51047    -            309  2.3e-131  436.7   0.0   1   1  1.9e-135  2.6e-131  436.6   0.0     1   298     2   299     2   299 1.00 Homoserine O-succinyltransferase
Baseplate_J          PF04865.9    243 seq236_BIOID51047    -            298   4.1e-49  166.9   2.1   1   1   1.1e-49   1.5e-45  155.3   0.8    96   243   112   258   107   258 0.97 Baseplate J-like protein
DUF2732              PF10809.3     77 seq238_BIOID51047    -             77   2.6e-35  119.6   6.0   1   1   2.1e-39   2.9e-35  119.5   4.2     1    77     1    77     1    77 1.00 Protein of unknown function (DUF2732)
Response_reg         PF00072.19   112 seq241_BIOID51047    -            337   1.5e-28   98.9   0.3   1   1   2.8e-32   3.8e-28   97.6   0.0     1   111    10   120    10   121 0.97 Response regulator receiver domain
Cys_Met_Meta_PP      PF01053.15   386 seq242_BIOID51047    -            445  4.4e-140  466.2   0.0   1   1  1.1e-143  5.1e-140  466.0   0.0     1   385    65   439    65   440 0.99 Cys/Met metabolism PLP-dependent enzyme
Aminotran_1_2        PF00155.16   363 seq242_BIOID51047    -            445   1.2e-07   30.9   0.0   1   1   3.8e-11   1.7e-07   30.3   0.0    49   192   116   237   102   270 0.84 Aminotransferase class I and II
Aminotran_5          PF00266.14   371 seq242_BIOID51047    -            445   0.00011   20.9   0.0   1   1     4e-08   0.00018   20.2   0.0    68   201   132   257   103   273 0.84 Aminotransferase class-V
zf-dskA_traR         PF01258.12    36 seq247_BIOID51047    -             75   2.2e-11   43.1   4.5   1   1   1.6e-15   2.2e-11   43.1   3.1     4    35    32    64    28    65 0.90 Prokaryotic dksA/traR C4-type zinc finger
PTS-HPr              PF00381.14    84 seq250_BIOID51047    -             90   6.4e-25   86.7   0.4   1   1   5.5e-29   7.6e-25   86.5   0.3     2    84     3    86     2    86 0.96 PTS HPr component phosphorylation site
Caudo_TAP            PF02413.12   130 seq252_BIOID51047    -            192   1.7e-33  115.4   0.5   1   1   1.6e-37   2.2e-33  115.0   0.3     1   130    72   192    72   192 0.97 Caudovirales tail fibre assembly protein
HSP70                PF00012.15   602 seq253_BIOID51047    -            638  4.8e-270  896.5  15.9   1   1  4.1e-274  5.7e-270  896.3  11.0     1   600     4   602     4   604 0.99 Hsp70 protein
DAHP_synth_1         PF00793.15   272 seq254_BIOID51047    -            350  1.3e-105  351.8   0.0   1   1  1.1e-109  1.5e-105  351.6   0.0     8   271    40   338    25   339 0.96 DAHP synthetase I family
Phage_tube           PF04985.9    167 seq257_BIOID51047    -            172     2e-68  228.9   0.2   1   1   1.6e-72   2.2e-68  228.8   0.1     1   167     2   172     2   172 0.99 Phage tail tube protein FII
Hydrolase_3          PF08282.7    254 seq258_BIOID51047    -            368   1.1e-14   54.4   0.1   1   1   1.8e-16   6.1e-13   48.8   0.0   187   251   295   358   282   361 0.92 haloacid dehalogenase-like hydrolase
HAD                  PF12710.2    191 seq258_BIOID51047    -            368   6.9e-13   49.0   0.0   1   1   2.3e-16     8e-13   48.8   0.0    45   191   191   327    41   327 0.79 haloacid dehalogenase-like hydrolase
Hydrolase            PF00702.21   204 seq258_BIOID51047    -            368   1.3e-10   42.0   1.0   1   1     5e-14   1.7e-10   41.6   0.4    65   204   170   330    99   330 0.77 haloacid dehalogenase-like hydrolase
MethyltransfD12      PF02086.10   260 seq260_BIOID51047    -            284   1.3e-71  241.0   0.3   1   1   1.1e-75   1.5e-71  240.8   0.2     1   260     7   244     7   244 0.97 D12 class N6 adenine-specific DNA methyltransferase
GerE                 PF00196.14    58 seq261_BIOID51047    -            205   1.1e-05   24.4   0.0   1   1   1.3e-09   1.8e-05   23.8   0.0     2    55   144   197   143   200 0.94 Bacterial regulatory proteins, luxR family
Methyltransf_30      PF05430.6    124 seq262_BIOID51047    -            688   3.7e-51  171.8   0.0   1   1   1.6e-54   7.1e-51  170.9   0.0     1   123   138   264   138   265 0.98 S-adenosyl-L-methionine-dependent methyltransferase
DAO                  PF01266.19   358 seq262_BIOID51047    -            688   8.4e-47  159.6   0.2   1   1   8.8e-50     4e-46  157.4   0.1     2   357   287   652   286   653 0.87 FAD dependent oxidoreductase
DUF905               PF06006.7     71 seq263_BIOID51047    -             64   5.7e-19   67.1   0.0   1   1   4.8e-23   6.6e-19   66.9   0.0     3    47    20    64    18    64 0.98 Bacterial protein of unknown function (DUF905)
Ogr_Delta            PF04606.7     47 seq264_BIOID51047    -             86     4e-18   64.6   4.0   1   1   3.8e-22   5.1e-18   64.3   2.8     1    46     3    50     3    51 0.97 Ogr/Delta-like zinc finger
DUF413               PF04219.7     94 seq266_BIOID51047    -            112   1.5e-38  130.2   0.1   1   1   1.4e-42   1.9e-38  129.9   0.1     1    90    10    99    10   102 0.97 Protein of unknown function, DUF
Aldedh               PF00171.17   462 seq267_BIOID51047    -            482  8.8e-176  584.6   0.1   1   1  7.2e-180  9.9e-176  584.4   0.1     1   461    19   477    19   478 0.99 Aldehyde dehydrogenase family
HATPase_c            PF02518.21   111 seq269_BIOID51047    -            467   5.8e-24   83.8   0.0   1   1   2.7e-27   1.2e-23   82.7   0.0     1   111   349   460   349   460 0.98 Histidine kinase-, DNA gyrase B-, and HSP90-like ATPase
HAMP                 PF00672.20    70 seq269_BIOID51047    -            467   1.5e-17   63.4   0.4   1   1   3.3e-21   1.5e-17   63.4   0.2     2    69   168   235   167   236 0.96 HAMP domain
HisKA                PF00512.20    68 seq269_BIOID51047    -            467   9.5e-14   51.0   0.2   1   1   2.1e-17   9.5e-14   51.0   0.1     1    68   240   304   240   304 0.97 His Kinase A (phospho-acceptor) domain
YrbL-PhoP_reg        PF10707.4    199 seq271_BIOID51047    -            210   1.1e-62  210.7   0.0   1   1     1e-66   1.4e-62  210.4   0.0     1   198     2   185     2   186 0.97 PhoP regulatory network protein YrbL
Aminotran_4          PF01063.14   231 seq273_BIOID51047    -            269   1.2e-42  145.8   0.0   1   1   1.1e-46   1.5e-42  145.5   0.0     2   225    38   259    37   266 0.85 Aminotransferase class IV
Tail_P2_I            PF09684.5    139 seq274_BIOID51047    -            176   6.1e-53  177.9   0.0   1   1   5.2e-57   7.1e-53  177.7   0.0     1   139     6   142     6   142 0.99 Phage tail protein (Tail_P2_I)
Phage_AlpA           PF05930.7     51 seq275_BIOID51047    -             68   4.1e-20   71.1   0.1   1   1   7.1e-24   4.8e-20   70.9   0.1     1    51    10    59    10    59 0.98 Prophage CP4-57 regulatory protein (AlpA)
HTH_17               PF12728.2     51 seq275_BIOID51047    -             68   1.1e-07   31.8   0.0   1   1   1.9e-11   1.3e-07   31.6   0.0     9    50    20    62    15    63 0.90 Helix-turn-helix domain
Aminotran_1_2        PF00155.16   363 seq277_BIOID51047    -            356   3.7e-68  230.0   0.0   1   1   3.3e-72   4.5e-68  229.7   0.0    31   363    46   351    30   351 0.94 Aminotransferase class I and II
FluMu_gp41           PF10109.4     82 seq278_BIOID51047    -             91     5e-14   51.8   0.1   1   1   4.1e-18   5.6e-14   51.7   0.1     1    81     6    85     6    86 0.97 Mu-like prophage FluMu protein gp41
Malate_synthase      PF01274.17   523 seq280_BIOID51047    -            539  1.9e-214  712.4   0.0   1   1  1.5e-218  2.1e-214  712.2   0.0     3   522    19   538    17   539 0.99 Malate synthase
HOK_GEF              PF01848.11    43 seq282_BIOID51047    -             46   1.7e-17   62.3   1.3   1   1   1.3e-21   1.8e-17   62.2   0.9     2    43     3    44     2    44 0.96 Hok/gef family
Phage_P2_GpE         PF06528.7     39 seq286_BIOID51047    -             51   1.4e-23   81.9   0.0   1   1   1.2e-27   1.7e-23   81.6   0.0     1    39    13    51    13    51 0.98 Phage P2 GpE
YfiO                 PF13525.1    203 seq289_BIOID51047    -            245   1.1e-84  282.8   5.8   1   1   2.8e-88   1.3e-84  282.6   4.0     1   202    28   236    28   238 0.97 Outer membrane lipoprotein
TPR_18               PF13512.1    142 seq289_BIOID51047    -            245   5.1e-65  217.7   7.3   1   1     3e-68   1.4e-64  216.3   1.2     2   142    24   167    23   167 0.98 Tetratricopeptide repeat
NTP_transferase      PF00483.18   248 seq292_BIOID51047    -            302   2.4e-25   89.1   0.0   1   1   4.5e-29   3.1e-25   88.8   0.0     1   241    10   275    10   280 0.87 Nucleotidyl transferase
NTP_transf_3         PF12804.2    179 seq292_BIOID51047    -            302   9.5e-08   32.3   0.0   1   1   2.7e-11   1.8e-07   31.3   0.0     1   116    11   164    11   184 0.75 MobA-like NTP transferase domain
Phage_fiber_2        PF03406.8     44 seq293_BIOID51047    -            615   1.6e-42  142.7  18.5   1   2   9.3e-25   4.2e-21   74.1   3.0     1    44   173   216   173   216 0.97 Phage tail fibre repeat
Phage_fiber_2        PF03406.8     44 seq293_BIOID51047    -            615   1.6e-42  142.7  18.5   2   2   1.1e-24   4.9e-21   73.9   4.4     1    42   217   258   217   260 0.95 Phage tail fibre repeat
DUF3751              PF12571.3    159 seq293_BIOID51047    -            615   1.1e-38  132.4   0.2   1   1   4.8e-42   2.2e-38  131.5   0.1     3   159     7   157     1   157 0.96 Phage tail-collar fibre protein
Collar               PF07484.7     57 seq293_BIOID51047    -            615   6.7e-12   44.8   0.2   1   1   4.2e-15   1.9e-11   43.4   0.1     1    56   428   474   428   475 0.97 Phage Tail Collar Domain
DUF1144              PF06610.8    143 seq294_BIOID51047    -            149   4.1e-71  237.2   7.6   1   1   3.3e-75   4.5e-71  237.0   5.3     4   143     3   142     1   142 0.98 Protein of unknown function (DUF1144)
PhageMin_Tail        PF10145.4    202 seq296_BIOID51047    -            815   3.1e-44  150.9  21.4   1   1   2.3e-48   3.1e-44  150.9  14.8     1   202   238   440   238   440 0.98 Phage-related minor tail protein
Hexapep              PF00132.19    36 seq297_BIOID51047    -            293   8.6e-19   66.0   6.7   1   3   1.6e-09   2.2e-05   23.5   0.0     2    36   122   156   121   156 0.96 Bacterial transferase hexapeptide (six repeats)
Hexapep              PF00132.19    36 seq297_BIOID51047    -            293   8.6e-19   66.0   6.7   2   3   2.3e-10   3.1e-06   26.3   0.7     3    33   191   220   189   221 0.94 Bacterial transferase hexapeptide (six repeats)
Hexapep              PF00132.19    36 seq297_BIOID51047    -            293   8.6e-19   66.0   6.7   3   3   1.8e-11   2.5e-07   29.7   0.6     1    34   206   239   206   241 0.95 Bacterial transferase hexapeptide (six repeats)
Lyase_1              PF00206.15   312 seq298_BIOID51047    -            467  1.1e-125  418.9   0.1   1   1  2.2e-129  1.5e-125  418.4   0.1     1   312    12   342    12   342 0.98 Lyase
FumaraseC_C          PF10415.4     55 seq298_BIOID51047    -            467   1.3e-26   92.2   0.7   1   1   5.5e-30   3.8e-26   90.8   0.1     1    54   408   461   408   462 0.98 Fumarase C C-terminus
Homoserine_dh        PF00742.14   179 seq299_BIOID51047    -            810   6.9e-51  172.3   0.0   1   1   2.3e-54   1.1e-50  171.7   0.0     1   178   608   803   608   804 0.99 Homoserine dehydrogenase
AA_kinase            PF00696.23   241 seq299_BIOID51047    -            810   1.8e-42  145.4   0.0   1   1   8.3e-46   3.8e-42  144.3   0.0     2   238    12   284    11   287 0.89 Amino acid kinase family
NAD_binding_3        PF03447.11   117 seq299_BIOID51047    -            810   3.5e-24   85.3   0.0   1   1   1.8e-27   8.4e-24   84.1   0.0     1   116   465   599   465   600 0.98 Homoserine dehydrogenase, NAD binding domain
DUF1040              PF06288.8     86 seq301_BIOID51047    -             89   1.6e-46  156.3   0.5   1   1   1.3e-50   1.8e-46  156.2   0.3     1    86     1    86     1    86 1.00 Protein of unknown function (DUF1040)
ABC_tran             PF00005.22   118 seq302_BIOID51047    -            265   1.1e-20   74.0   0.0   1   1   2.3e-24   1.6e-20   73.5   0.0     1   118    51   176    51   176 0.94 ABC transporter
Glyco_transf_9       PF01075.12   247 seq303_BIOID51047    -            406   3.5e-07   29.5   0.0   1   1   4.2e-11   5.7e-07   28.8   0.0   104   208   215   317   198   333 0.88 Glycosyltransferase family 9 (heptosyltransferase)
AAA_25               PF13481.1    194 seq304_BIOID51047    -            476   2.1e-26   92.4   0.0   1   1   1.8e-29   3.5e-26   91.6   0.0    10   194    88   242    80   242 0.90 AAA domain
KaiC                 PF06745.8    226 seq304_BIOID51047    -            476   1.7e-18   66.4   0.1   1   1   6.7e-19   1.3e-15   56.9   0.1     2   202    94   277    93   294 0.85 KaiC
ChlI                 PF13541.1    121 seq304_BIOID51047    -            476   5.9e-12   45.0   0.0   1   1   6.9e-15   1.3e-11   43.8   0.0    35   121   364   449   337   449 0.92 Subunit ChlI of Mg-chelatase
Lon_C                PF05362.8    205 seq304_BIOID51047    -            476   4.3e-08   32.5   0.1   1   1     5e-11   9.7e-08   31.4   0.0    94   200   372   471   363   473 0.88 Lon protease (S16) C-terminal proteolytic domain
RecA                 PF00154.16   323 seq304_BIOID51047    -            476   2.4e-05   23.4   0.1   1   1   2.4e-08   4.8e-05   22.4   0.0    17   140    77   195    65   205 0.77 recA bacterial DNA recombination protein
TetR_C_2             PF08361.6    121 seq305_BIOID51047    -            215   4.5e-57  191.0   1.6   1   1   9.1e-61   6.2e-57  190.6   1.1     1   119    84   202    84   204 0.99 MAATS-type transcriptional repressor, C-terminal region
TetR_N               PF00440.18    47 seq305_BIOID51047    -            215   4.8e-20   70.8   0.0   1   1     1e-23   7.1e-20   70.2   0.0     1    47    16    62    16    62 0.98 Bacterial regulatory proteins, tetR family
Fer4_11              PF13247.1     99 seq306_BIOID51047    -            294   1.2e-29  101.9  13.1   1   1   1.8e-32   2.2e-29  101.1   5.5     2    98    92   188    91   189 0.94 4Fe-4S dicluster domain
Form-deh_trans       PF09163.6     44 seq306_BIOID51047    -            294   7.8e-20   69.9   0.0   1   1   1.1e-22   1.4e-19   69.1   0.0     1    44   246   289   246   290 0.96 Formate dehydrogenase N, transmembrane
Fer4_7               PF12838.2     52 seq306_BIOID51047    -            294   4.9e-15   55.5  25.2   1   1   8.3e-11     1e-07   32.0   5.6     1    50    38   114    38   117 0.90 4Fe-4S dicluster domain
Fer4_9               PF13187.1     55 seq306_BIOID51047    -            294   3.3e-13   49.5  27.2   1   1   4.6e-11   5.7e-08   32.7   7.7     1    55   132   184   132   184 0.97 4Fe-4S dicluster domain
Fer4_10              PF13237.1     52 seq306_BIOID51047    -            294   2.6e-12   46.2  27.8   1   1   3.4e-11   4.2e-08   32.7   7.1     2    52    93   144    92   144 0.86 4Fe-4S dicluster domain
Fer4_2               PF12797.2     22 seq306_BIOID51047    -            294   3.3e-10   39.1  34.5   1   1   6.4e-09     8e-06   25.3   2.4     4    20    33    49    31    51 0.91 4Fe-4S binding domain
Fer4_3               PF12798.2     15 seq306_BIOID51047    -            294   9.7e-08   31.9  41.1   1   3   0.00035      0.43   11.1   3.8     1    15   100   117   100   117 0.89 4Fe-4S binding domain
Fer4_3               PF12798.2     15 seq306_BIOID51047    -            294   9.7e-08   31.9  41.1   2   3   6.7e-05     0.083   13.3   2.9     1    14   133   146   133   147 0.94 4Fe-4S binding domain
Fer4_3               PF12798.2     15 seq306_BIOID51047    -            294   9.7e-08   31.9  41.1   3   3   3.4e-06    0.0042   17.4   2.5     1    15   160   183   160   183 0.98 4Fe-4S binding domain
Fer4_4               PF12800.2     17 seq306_BIOID51047    -            294   3.1e-07   30.0  31.6   1   2   4.7e-05     0.059   13.6   1.8     3    15    38    50    36    56 0.91 4Fe-4S binding domain
Fer4_4               PF12800.2     17 seq306_BIOID51047    -            294   3.1e-07   30.0  31.6   2   2     1e-07   0.00013   21.9   1.8     1    17   130   146   130   146 0.92 4Fe-4S binding domain
Fer4                 PF00037.22    24 seq306_BIOID51047    -            294   3.1e-07   29.6  37.3   1   1   4.1e-08   5.1e-05   22.5   2.0     5    22   130   147   126   149 0.87 4Fe-4S binding domain
DAGK_prokar          PF01219.14   104 seq307_BIOID51047    -            122   5.5e-39  131.8   8.1   1   1   4.6e-43   6.3e-39  131.6   5.6     2   104    16   118    15   118 0.99 Prokaryotic diacylglycerol kinase
Phage_P2_GpU         PF06995.6    121 seq308_BIOID51047    -            164   1.6e-43  146.8   0.0   1   1   1.4e-47   1.9e-43  146.5   0.0     1   121     8   128     8   128 0.99 Phage P2 GpU
Aldo_ket_red         PF00248.16   283 seq311_BIOID51047    -            267   4.9e-57  192.7   0.6   1   1   4.6e-61   6.3e-57  192.4   0.4     2   281     6   250     5   251 0.95 Aldo/keto reductase family
YceG                 PF02618.11   297 seq312_BIOID51047    -            340     4e-95  318.1   0.0   1   1   3.4e-99   4.6e-95  317.9   0.0     3   297    42   330    40   330 0.94 YceG-like family
MFS_1                PF07690.11   354 seq316_BIOID51047    -            382   3.2e-28   98.3  52.3   1   2   3.2e-19   2.2e-15   56.1  19.3     2   238    12   230    11   233 0.79 Major Facilitator Superfamily
MFS_1                PF07690.11   354 seq316_BIOID51047    -            382   3.2e-28   98.3  52.3   2   2     1e-17   6.8e-14   51.2  13.5     6   174   210   371   206   381 0.89 Major Facilitator Superfamily
Sugar_tr             PF00083.19   451 seq316_BIOID51047    -            382     2e-07   29.8  17.3   1   1   2.9e-11     2e-07   29.8  12.0    44   176    39   167    16   183 0.85 Sugar (and other) transporter
Ogr_Delta            PF04606.7     47 seq317_BIOID51047    -             86     4e-18   64.6   4.0   1   1   3.8e-22   5.1e-18   64.3   2.8     1    46     3    50     3    51 0.97 Ogr/Delta-like zinc finger
Esterase             PF00756.15   251 seq318_BIOID51047    -            400   2.6e-49  167.8   0.0   1   1   3.8e-53   2.6e-49  167.8   0.0     1   251   172   391   172   391 0.98 Putative esterase
DUF3327              PF11806.3    122 seq318_BIOID51047    -            400   2.9e-37  127.5   0.5   1   1   4.2e-41   2.9e-37  127.5   0.3     3   121    29   155    21   156 0.97 Domain of unknown function (DUF3327)
APH                  PF01636.18   239 seq320_BIOID51047    -            328   1.6e-41  142.5   1.8   1   1   3.7e-45   2.5e-41  141.8   1.2     2   232    31   259    30   269 0.84 Phosphotransferase enzyme family
EcKinase             PF02958.15   293 seq320_BIOID51047    -            328   0.00012   21.2   0.0   1   1   3.1e-08   0.00021   20.4   0.0   197   280   176   252   149   257 0.79 Ecdysteroid kinase
MurB_C               PF02873.11   105 seq322_BIOID51047    -            342   5.4e-41  138.4   0.0   1   1   1.4e-44   9.4e-41  137.7   0.0     1   105   203   330   203   330 0.99 UDP-N-acetylenolpyruvoylglucosamine reductase, C-terminal domain
FAD_binding_4        PF01565.18   139 seq322_BIOID51047    -            342   5.4e-27   93.8   0.1   1   1   2.7e-30   1.8e-26   92.1   0.0     2   138    18   149    17   150 0.91 FAD binding domain
Glt_symporter        PF03616.9    368 seq325_BIOID51047    -            401  4.6e-164  545.1  27.4   1   1  8.1e-168  5.6e-164  544.8  19.0     2   368     2   366     1   366 0.98 Sodium/glutamate symporter
StbA                 PF06406.6    318 seq327_BIOID51047    -            319  8.2e-152  504.5   0.0   1   1  1.3e-155  9.2e-152  504.3   0.0     1   318     1   316     1   316 0.99 StbA protein
DEDD_Tnp_IS110       PF01548.12   144 seq328_BIOID51047    -            159   4.8e-30  104.0   0.2   1   1   3.9e-34   5.4e-30  103.8   0.1     2   144     9   153     8   153 0.93 Transposase
IGPD                 PF00475.13   145 seq329_BIOID51047    -            355   1.4e-64  216.2   0.3   1   1   6.7e-68   2.3e-64  215.5   0.2     1   145   196   338   196   338 0.99 Imidazoleglycerol-phosphate dehydratase
HAD_2                PF13419.1    176 seq329_BIOID51047    -            355   2.4e-07   31.0   0.0   1   1   2.3e-09   7.9e-06   26.1   0.0    76   173    30   145    19   148 0.81 Haloacid dehalogenase-like hydrolase
PNK3P                PF08645.6    158 seq329_BIOID51047    -            355     6e-07   28.9   0.0   1   1   3.1e-10   1.1e-06   28.1   0.0     5   129     8   134     4   183 0.77 Polynucleotide kinase 3 phosphatase
Hydrolase_like       PF13242.1     75 seq329_BIOID51047    -            355   9.4e-07   28.3   0.0   1   1   5.7e-10   1.9e-06   27.3   0.0     1    44   102   144   102   149 0.93 HAD-hyrolase-like
LexA_DNA_bind        PF01726.11    65 seq330_BIOID51047    -            202   6.6e-32  108.7   0.1   1   1   1.5e-35   1.1e-31  108.1   0.1     1    65     1    65     1    65 0.99 LexA DNA binding domain
Peptidase_S24        PF00717.18    70 seq330_BIOID51047    -            202   8.9e-17   60.3   0.8   1   1   1.9e-20   1.3e-16   59.8   0.5     1    68   114   180   114   182 0.96 Peptidase S24-like
Phage_P2_GpU         PF06995.6    121 seq333_BIOID51047    -            161   8.9e-49  163.7   0.0   1   1   8.7e-53   1.2e-48  163.3   0.0     1   120     6   125     6   126 0.99 Phage P2 GpU
Phage_GPA            PF05840.8    371 seq334_BIOID51047    -            790  7.3e-147  488.8   0.1   1   1  1.2e-150  1.7e-146  487.6   0.1     1   370   174   548   174   549 0.99 Bacteriophage replication gene A protein (GPA)
Response_reg         PF00072.19   112 seq335_BIOID51047    -            240   8.2e-25   86.8   0.0   1   1   1.8e-28   1.2e-24   86.3   0.0     1   112    13   122    13   122 0.98 Response regulator receiver domain
Trans_reg_C          PF00486.23    77 seq335_BIOID51047    -            240     1e-22   79.6   0.1   1   1   2.7e-26   1.8e-22   78.8   0.0     2    77   157   232   156   232 0.96 Transcriptional regulatory protein, C terminal
Aminotran_3          PF00202.16   339 seq336_BIOID51047    -            428  1.2e-121  405.5   0.1   1   1  1.1e-125  1.5e-121  405.3   0.1     2   338    29   362    28   363 0.98 Aminotransferase class-III
HOK_GEF              PF01848.11    43 seq340_BIOID51047    -             46   7.3e-18   63.5   1.7   1   1   5.7e-22   7.8e-18   63.4   1.2     2    43     3    44     2    44 0.96 Hok/gef family
Y2_Tnp               PF04986.8    183 seq341_BIOID51047    -            318   4.7e-47  159.9   1.8   1   1   9.5e-51   6.5e-47  159.5   1.2     1   181    65   245    65   247 0.96 Putative transposase
Zn_Tnp_IS91          PF14319.1    111 seq341_BIOID51047    -            318   2.8e-06   26.6   0.1   1   1   7.3e-10     5e-06   25.8   0.1    69   109     2    41     1    44 0.90 Transposase zinc-binding domain
Ribosomal_S30AE      PF02482.14    94 seq342_BIOID51047    -            113   3.8e-29  100.7   0.1   1   1   3.5e-33   4.8e-29  100.4   0.1     2    92     3    93     2    95 0.97 Sigma 54 modulation protein / S30EA ribosomal protein
Peripla_BP_2         PF01497.13   238 seq343_BIOID51047    -            296     1e-26   93.4   0.0   1   1   8.5e-31   1.2e-26   93.2   0.0     1   235    38   270    38   273 0.94 Periplasmic binding protein
MscS_TM              PF12794.2    340 seq345_BIOID51047    -           1120     2e-97  325.7  28.8   1   1  4.5e-101     2e-97  325.7  20.0     5   340   508   826   505   826 0.97 Mechanosensitive ion channel inner membrane domain 1
MscS_porin           PF12795.2    240 seq345_BIOID51047    -           1120   4.9e-66  222.3  54.0   1   1   1.1e-69   4.9e-66  222.3  37.4     1   240    49   290    49   290 0.98 Mechanosensitive ion channel porin domain
MS_channel           PF00924.13   206 seq345_BIOID51047    -           1120   3.3e-61  206.0   0.5   1   1   7.3e-65   3.3e-61  206.0   0.3     2   206   887  1086   886  1086 0.99 Mechanosensitive ion channel
DUF883               PF05957.8     94 seq347_BIOID51047    -            113   6.8e-27   93.5   1.2   1   1   5.9e-31   8.1e-27   93.3   0.9     1    94    19   111    19   111 0.97 Bacterial protein of unknown function (DUF883)
DnaJ_C               PF01556.13    81 seq349_BIOID51047    -            376   7.3e-34  115.4   0.1   1   1   3.5e-24   1.6e-20   72.6   0.0     1    81   262   340   262   340 0.95 DnaJ C terminal domain
DnaJ                 PF00226.26    64 seq349_BIOID51047    -            376   6.5e-29   99.3   4.4   1   1   2.3e-32     1e-28   98.6   3.1     1    64     5    67     5    67 0.99 DnaJ domain
DnaJ_CXXCXGXG        PF00684.14    66 seq349_BIOID51047    -            376   8.4e-16   57.6  16.9   1   1   3.3e-19   1.5e-15   56.8  11.7     1    66   144   204   144   204 0.97 DnaJ central domain
Cytochrom_B_N        PF00033.14   188 seq350_BIOID51047    -            217   1.4e-20   73.3  19.2   1   1   2.5e-24   1.7e-20   73.0  13.3     4   188    10   186     7   186 0.92 Cytochrome b(N-terminal)/b6/petB
Ni_hydr_CYTB         PF01292.15   182 seq350_BIOID51047    -            217   1.4e-18   66.8  17.8   1   1   2.5e-22   1.7e-18   66.5  12.3     5   182    13   186     9   186 0.89 Prokaryotic cytochrome b561
ABC_tran             PF00005.22   118 seq351_BIOID51047    -            511   3.1e-30  104.8   0.1   1   2   1.7e-21   1.2e-17   64.2   0.0     1   118    51   169    51   169 0.95 ABC transporter
ABC_tran             PF00005.22   118 seq351_BIOID51047    -            511   3.1e-30  104.8   0.1   2   2   1.8e-13   1.2e-09   38.4   0.0     3   117   305   431   303   432 0.77 ABC transporter
Transposase_20       PF02371.11    87 seq353_BIOID51047    -            140   2.9e-22   78.4   0.7   1   1     3e-26   4.1e-22   77.9   0.3     1    86    13    96    13    97 0.96 Transposase IS116/IS110/IS902 family
FdhD-NarQ            PF02634.10   236 seq354_BIOID51047    -            277   7.6e-73  244.7   0.0   1   1   6.6e-77     9e-73  244.4   0.0     1   235    38   275    38   276 0.92 FdhD/NarQ family
Phage_GPD            PF05954.6    292 seq357_BIOID51047    -            366   3.3e-63  213.4   0.6   1   1   2.9e-67     4e-63  213.2   0.4     1   291    42   348    42   349 0.91 Phage late control gene D protein (GPD)
Thymidylate_kin      PF02223.12   186 seq358_BIOID51047    -            213   1.2e-60  203.9   0.0   1   1   9.8e-65   1.3e-60  203.8   0.0     1   186     8   200     8   200 0.98 Thymidylate kinase
CitMHS               PF03600.11   349 seq359_BIOID51047    -            372   8.9e-29  100.0  20.3   1   1   1.3e-32   8.9e-29  100.0  14.1    41   320    32   305     9   320 0.89 Citrate transporter
Na_sulph_symp        PF00939.14   471 seq359_BIOID51047    -            372   1.1e-07   31.0   5.8   1   1   1.6e-11   1.1e-07   31.0   4.0   320   449    41   166    35   184 0.80 Sodium:sulfate symporter transmembrane region
ICL                  PF00463.16   526 seq362_BIOID51047    -            439  3.2e-200  665.6   1.7   1   2  4.6e-118  3.2e-114  381.9   0.0     1   255    12   262    12   264 0.99 Isocitrate lyase family
ICL                  PF00463.16   526 seq362_BIOID51047    -            439  3.2e-200  665.6   1.7   2   2   1.5e-88     1e-84  284.5   1.0   353   526   262   439   260   439 0.98 Isocitrate lyase family
PEP_mutase           PF13714.1    238 seq362_BIOID51047    -            439   4.8e-19   68.4   0.0   1   1   2.3e-22   1.6e-18   66.7   0.0    26   198    86   320    74   352 0.86 Phosphoenolpyruvate phosphomutase
Autotransporter      PF03797.14   265 seq364_BIOID51047    -            984   2.9e-51  174.2  20.2   1   1   6.3e-55   2.9e-51  174.2  14.0     3   264   719   969   717   970 0.98 Autotransporter beta-domain
Pertactin            PF03212.9    121 seq364_BIOID51047    -            984   1.9e-41  140.4   0.9   1   1   4.2e-45   1.9e-41  140.4   0.6     1   120   506   626   506   627 0.98 Pertactin
ESPR                 PF13018.1     24 seq364_BIOID51047    -            984   1.1e-09   37.4   1.5   1   1   2.3e-13   1.1e-09   37.4   1.0     1    24     1    24     1    24 0.99 Extended Signal Peptide of Type V secretion system
MatE                 PF01554.13   162 seq366_BIOID51047    -            441   4.5e-39  133.5  30.5   1   2   7.8e-35   1.1e-30  106.3   5.9     1   161    17   177    17   178 0.99 MatE
MatE                 PF01554.13   162 seq366_BIOID51047    -            441   4.5e-39  133.5  30.5   2   2   2.3e-13   3.2e-09   36.5   6.9     2   143   241   382   241   404 0.91 MatE
DSBA                 PF01323.15   193 seq369_BIOID51047    -            208   6.8e-32  110.4   3.3   1   1   7.9e-35   5.4e-31  107.5   2.3     1   192    40   197    40   198 0.95 DSBA-like thioredoxin domain
Thioredoxin_4        PF13462.1    163 seq369_BIOID51047    -            208   4.4e-10   39.7   0.0   1   1   9.2e-14   6.3e-10   39.1   0.0    16   149    40   180    33   191 0.69 Thioredoxin
NIF3                 PF01784.13   242 seq370_BIOID51047    -            247     1e-56  192.1   0.0   1   1   9.1e-61   1.2e-56  191.8   0.0     2   240     6   235     5   238 0.95 NIF3 (NGG1p interacting factor 3)
BPL_LplA_LipB        PF03099.14   125 seq371_BIOID51047    -            321   9.6e-21   73.9   0.0   1   1   3.2e-24   1.4e-20   73.4   0.0     4   125    86   208    83   208 0.89 Biotin/lipoate A/B protein ligase family
HTH_11               PF08279.7     55 seq371_BIOID51047    -            321   8.4e-13   47.6   0.0   1   1   4.4e-16     2e-12   46.4   0.0     4    54     9    58     8    59 0.92 HTH domain
BPL_C                PF02237.12    48 seq371_BIOID51047    -            321   1.6e-11   43.5   0.2   1   1   8.9e-15   4.1e-11   42.2   0.1     1    48   271   317   271   317 0.97 Biotin protein ligase C terminal domain
Plasmid_stab_B       PF10784.4     72 seq372_BIOID51047    -            104   1.4e-26   91.7   0.1   1   1   1.3e-30   1.8e-26   91.4   0.0     1    61     6    66     6    75 0.97 Plasmid stability protein
Glutaredoxin         PF00462.19    60 seq374_BIOID51047    -             81   7.9e-14   51.2   0.0   1   1   6.6e-18     9e-14   51.0   0.0     1    57     3    58     3    61 0.95 Glutaredoxin
AAA_28               PF13521.1    163 seq375_BIOID51047    -            410   4.7e-29  101.3   0.0   1   1     2e-32   6.9e-29  100.7   0.0     2   163   234   394   233   394 0.92 AAA domain
HTH_3                PF01381.17    55 seq375_BIOID51047    -            410   1.3e-09   37.6   0.1   1   1   1.3e-12   4.4e-09   35.9   0.0     1    52     7    59     7    61 0.95 Helix-turn-helix
HTH_19               PF12844.2     64 seq375_BIOID51047    -            410   2.4e-08   33.7   0.0   1   1   1.9e-10   6.6e-07   29.1   0.0     3    55     6    59     5    67 0.94 Helix-turn-helix domain
AA_permease_2        PF13520.1    426 seq376_BIOID51047    -            496   1.6e-42  145.4  47.0   1   1   2.9e-46     2e-42  145.1  32.6     2   422    31   471    30   482 0.85 Amino acid permease
AA_permease          PF00324.16   479 seq376_BIOID51047    -            496   9.3e-16   57.0  40.4   1   1   1.8e-19   1.2e-15   56.6  28.0    28   446    55   469    32   492 0.76 Amino acid permease
DUF1508              PF07411.7     49 seq377_BIOID51047    -            123   8.1e-48  159.5   6.0   1   2   1.2e-27   1.7e-23   81.6   0.2     1    49    23    71    23    71 0.97 Domain of unknown function (DUF1508)
DUF1508              PF07411.7     49 seq377_BIOID51047    -            123   8.1e-48  159.5   6.0   2   2   2.5e-27   3.4e-23   80.7   0.9     1    48    74   121    74   122 0.97 Domain of unknown function (DUF1508)
AMP-binding          PF00501.23   418 seq378_BIOID51047    -           1335  6.2e-117  390.3   0.0   1   1  2.4e-120  8.3e-117  389.9   0.0     1   417   524   928   524   929 0.96 AMP-binding enzyme
Condensation         PF00668.15   301 seq378_BIOID51047    -           1335   9.5e-58  195.3   0.0   1   1   4.2e-61   1.4e-57  194.7   0.0     2   300    44   342    43   343 0.91 Condensation domain
Thioesterase         PF00975.15   229 seq378_BIOID51047    -           1335   1.3e-44  153.0   0.6   1   1   1.8e-45   6.1e-42  144.2   0.0     2   223  1109  1327  1108  1333 0.95 Thioesterase domain
PP-binding           PF00550.20    67 seq378_BIOID51047    -           1335   4.2e-11   42.8   0.1   1   1   3.8e-14   1.3e-10   41.2   0.1     3    65  1022  1082  1020  1084 0.91 Phosphopantetheine attachment site
GATase               PF00117.23   192 seq381_BIOID51047    -            196   6.2e-28   97.4   0.0   1   1   2.1e-31   7.1e-28   97.2   0.0     1   189     4   194     4   196 0.81 Glutamine amidotransferase class-I
GATase_3             PF07685.9    158 seq381_BIOID51047    -            196   9.7e-06   25.1   0.0   1   1   4.3e-09   1.5e-05   24.5   0.0     8    79    39   100    32   106 0.87 CobB/CobQ-like glutamine amidotransferase domain
TPP_enzyme_N         PF02776.13   172 seq382_BIOID51047    -            548   1.6e-58  196.8   4.4   1   1   3.8e-62   1.7e-58  196.7   0.2     1   169     1   167     1   170 0.98 Thiamine pyrophosphate enzyme, N-terminal TPP binding domain
TPP_enzyme_C         PF02775.16   153 seq382_BIOID51047    -            548   6.8e-52  174.9   0.4   1   1   5.3e-54   2.4e-50  169.9   0.0     1   153   374   522   374   522 0.98 Thiamine pyrophosphate enzyme, C-terminal TPP binding domain
TPP_enzyme_M         PF00205.17   137 seq382_BIOID51047    -            548     2e-41  140.8   0.1   1   1   1.1e-44   4.9e-41  139.5   0.1     1   137   186   321   186   321 0.98 Thiamine pyrophosphate enzyme, central domain
Flavodoxin_NdrI      PF07972.6    122 seq383_BIOID51047    -            136   5.1e-47  158.6   0.0   1   1   4.3e-51   5.8e-47  158.4   0.0     1   122     5   123     5   123 0.97 NrdI Flavodoxin like
FecCD                PF01032.13   311 seq384_BIOID51047    -            660  1.2e-144  480.8  86.5   1   2   4.7e-73   6.4e-69  232.0  27.9     8   310    14   324     7   325 0.93 FecCD transport family
FecCD                PF01032.13   311 seq384_BIOID51047    -            660  1.2e-144  480.8  86.5   2   2   5.9e-80   8.1e-76  254.6  26.3     2   311   358   657   350   657 0.94 FecCD transport family
Adenylate_cycl       PF01295.13   605 seq385_BIOID51047    -            848    9e-275  912.5   0.0   1   1  1.6e-278  1.1e-274  912.3   0.0     1   601   228   826   228   830 0.98 Adenylate cyclase, class-I
Adenyl_cycl_N        PF12633.2    204 seq385_BIOID51047    -            848   3.3e-87  291.1   0.0   1   1   2.2e-86   1.5e-82  275.9   0.0     1   203     1   200     1   201 0.96 Adenylate cyclase NT domain
Caudo_TAP            PF02413.12   130 seq387_BIOID51047    -            199   2.1e-38  131.3   0.1   1   1   1.9e-42   2.6e-38  130.9   0.1     1   129    72   191    72   192 0.97 Caudovirales tail fibre assembly protein
DNA_pol3_delta2      PF13177.1    162 seq392_BIOID51047    -            334   4.4e-39  133.6   0.0   1   1   1.1e-42   7.5e-39  132.8   0.0     8   159    13   165     9   168 0.96 DNA polymerase III, delta subunit
DNApol3-delta_C      PF09115.5    119 seq392_BIOID51047    -            334     2e-37  127.7   0.1   1   1   4.5e-41   3.1e-37  127.1   0.1     2   119   207   323   206   323 0.98 DNA polymerase III, delta subunit, C terminal
SSB                  PF00436.20   104 seq395_BIOID51047    -            178   8.4e-43  144.3   0.5   1   1   7.4e-47     1e-42  144.1   0.4     1   103     6   112     6   113 0.97 Single-strand binding protein family
TK                   PF00265.13   176 seq397_BIOID51047    -            205   2.6e-64  215.9   0.0   1   1   2.2e-68   2.9e-64  215.7   0.0     1   176     2   186     2   186 0.99 Thymidine kinase
DUF3829              PF12889.2    277 seq403_BIOID51047    -            346   2.3e-79  266.3  13.0   1   1   1.9e-83   2.6e-79  266.1   9.0     2   277    66   346    65   346 0.98 Protein of unknown function (DUF3829)
Ribonuc_red_lgC      PF02867.10   537 seq404_BIOID51047    -            714  8.8e-152  506.2   0.0   1   1  8.8e-154    4e-150  500.8   0.0     1   537   175   694   175   694 0.96 Ribonucleotide reductase, barrel domain
RNR_N                PF08343.5     82 seq404_BIOID51047    -            714     3e-29  100.5   0.1   1   1   1.7e-32   7.8e-29   99.2   0.1     1    82    16    97    16    97 0.99 Ribonucleotide reductase N-terminal
Ribonuc_red_lgN      PF00317.16    83 seq404_BIOID51047    -            714     4e-12   45.6   0.0   1   1   2.2e-15     1e-11   44.3   0.0     2    82    99   171    98   172 0.95 Ribonucleotide reductase, all-alpha domain
Exo_endo_phos        PF03372.18   251 seq406_BIOID51047    -            259   5.8e-12   45.9   0.4   1   1   7.6e-16     1e-11   45.1   0.3     2   251    41   245    40   245 0.65 Endonuclease/Exonuclease/phosphatase family
RHH_2                PF03693.9     81 seq407_BIOID51047    -             98   9.6e-21   73.6   0.4   1   1   1.7e-24   1.2e-20   73.3   0.2     1    75    16    92    16    97 0.92 Uncharacterised protein family (UPF0156)
RHH_1                PF01402.16    39 seq407_BIOID51047    -             98     8e-05   22.2   2.1   1   1   1.4e-08   9.3e-05   22.0   0.4     2    39    20    58    19    58 0.94 Ribbon-helix-helix protein, copG family
DUF945               PF06097.6    459 seq408_BIOID51047    -            432   6.2e-90  302.0   7.5   1   1   5.7e-94   7.7e-90  301.7   5.2     3   413     4   421     2   427 0.97 Bacterial protein of unknown function (DUF945)
AHS1                 PF02682.11   202 seq410_BIOID51047    -            218   2.9e-69  232.4   0.0   1   1   2.4e-73   3.3e-69  232.2   0.0     2   202     5   202     4   202 0.95 Allophanate hydrolase subunit 1
His_biosynth         PF00977.16   228 seq417_BIOID51047    -            245   5.8e-76  254.6   0.2   1   1   1.9e-79   6.4e-76  254.4   0.2     1   228     1   234     1   234 0.98 Histidine biosynthesis protein
Trp_syntA            PF00290.15   259 seq417_BIOID51047    -            245   2.1e-06   26.2   0.8   1   1   1.2e-08   4.3e-05   21.9   0.1   174   231    51   107    33   113 0.89 Tryptophan synthase alpha chain
Ogr_Delta            PF04606.7     47 seq418_BIOID51047    -             72   3.9e-20   71.1   5.0   1   1   3.4e-24   4.6e-20   70.8   3.4     2    47     4    49     3    49 0.97 Ogr/Delta-like zinc finger
Phage_P2_GpU         PF06995.6    121 seq420_BIOID51047    -            159   1.4e-46  156.7   0.0   1   1   1.2e-50   1.7e-46  156.4   0.0     1   120     6   125     6   126 0.99 Phage P2 GpU
Plasmid_stabil       PF05016.9     90 seq424_BIOID51047    -             98   6.7e-13   48.7   0.0   1   1   5.5e-17   7.5e-13   48.5   0.0     1    89     4    90     4    91 0.92 Plasmid stabilisation system protein
BPD_transp_2         PF02653.11   267 seq427_BIOID51047    -            342   8.3e-46  155.9  43.3   1   1   8.5e-50   1.2e-45  155.5  30.0     5   267    40   301    36   301 0.97 Branched-chain amino acid transport system / permease component
CsbD                 PF05532.7     53 seq433_BIOID51047    -             69   1.5e-21   75.6   8.3   1   1   1.3e-25   1.8e-21   75.4   5.8     1    53     4    56     4    56 0.97 CsbD-like
MTHFR                PF02219.12   287 seq435_BIOID51047    -            296  1.1e-108  362.5   0.0   1   1    9e-113  1.2e-108  362.4   0.0     4   287    14   291    11   291 0.97 Methylenetetrahydrofolate reductase
AceK                 PF06315.6    562 seq437_BIOID51047    -            582  1.1e-221  736.9   0.0   1   1  9.5e-226  1.3e-221  736.6   0.0    36   562    48   572    26   572 0.98 Isocitrate dehydrogenase kinase/phosphatase (AceK)
PTS_EIIC             PF02378.13   321 seq438_BIOID51047    -            598   1.2e-82  277.1  29.6   1   1   1.8e-86   1.2e-82  277.1  20.5     1   321    87   429    87   429 0.94 Phosphotransferase system, EIIC
PTS_EIIB             PF00367.15    35 seq438_BIOID51047    -            598   1.4e-16   59.2   0.1   1   1   4.6e-20   3.1e-16   58.1   0.1     3    35   522   554   520   554 0.97 phosphotransferase system, EIIB
AceK                 PF06315.6    562 seq439_BIOID51047    -            152   7.8e-11   40.8   0.1   1   1   5.7e-15   7.8e-11   40.8   0.1     1    41     9    49     9   108 0.89 Isocitrate dehydrogenase kinase/phosphatase (AceK)
TatD_DNase           PF01026.16   255 seq440_BIOID51047    -            265   1.2e-76  257.2   0.0   1   1   9.8e-81   1.3e-76  257.0   0.0     1   255     4   255     4   255 0.96 TatD related DNase
AHS2                 PF02626.10   272 seq441_BIOID51047    -            310  1.4e-100  335.9   0.0   1   1  1.2e-104  1.6e-100  335.7   0.0     2   272    24   288    23   288 0.98 Allophanate hydrolase subunit 2
Peptidase_U32        PF01136.14   233 seq443_BIOID51047    -            453   6.2e-95  316.4   0.0   1   1     6e-99   8.2e-95  316.0   0.0     1   232    75   344    75   345 0.98 Peptidase family U32
Phage_GPD            PF05954.6    292 seq445_BIOID51047    -            387   2.6e-59  200.7   0.4   1   1   2.4e-63   3.2e-59  200.3   0.3     1   292    42   365    42   365 0.91 Phage late control gene D protein (GPD)
His_biosynth         PF00977.16   228 seq447_BIOID51047    -            258   1.2e-78  263.3   0.6   1   1     4e-82   1.4e-78  263.2   0.4     1   227     5   239     5   240 0.96 Histidine biosynthesis protein
Methyltransf_11      PF08241.7     95 seq448_BIOID51047    -            256   1.3e-24   86.3   0.0   1   1   2.2e-27   2.3e-24   85.5   0.0     1    95    49   145    49   145 0.97 Methyltransferase domain
Methyltransf_31      PF13847.1    152 seq448_BIOID51047    -            256   7.6e-21   74.1   0.0   1   1   9.6e-24     1e-20   73.7   0.0     4   113    45   158    43   234 0.86 Methyltransferase domain
Methyltransf_23      PF13489.1    162 seq448_BIOID51047    -            256   4.5e-19   68.6   0.0   1   1     6e-22   6.3e-19   68.1   0.0     7   159    31   191    26   194 0.82 Methyltransferase domain
Ubie_methyltran      PF01209.13   233 seq448_BIOID51047    -            256   1.1e-17   63.7   0.0   1   1   1.4e-20   1.5e-17   63.3   0.0    39   157    36   151     2   162 0.83 ubiE/COQ5 methyltransferase family
Methyltransf_18      PF12847.2    112 seq448_BIOID51047    -            256   2.7e-16   59.9   0.1   1   1   5.4e-19   5.7e-16   58.9   0.0     2   109    45   145    44   148 0.90 Methyltransferase domain
Methyltransf_12      PF08242.7     99 seq448_BIOID51047    -            256   4.2e-14   52.7   0.0   1   1   6.7e-17     7e-14   51.9   0.0     1    98    49   142    49   143 0.93 Methyltransferase domain
Methyltransf_25      PF13649.1    101 seq448_BIOID51047    -            256   2.1e-13   50.3   0.3   1   1   3.9e-16   4.1e-13   49.4   0.1     1   101    48   141    48   141 0.92 Methyltransferase domain
Methyltransf_26      PF13659.1    117 seq448_BIOID51047    -            256   3.3e-11   43.1   0.8   1   1   6.8e-14   7.2e-11   42.0   0.2     3   113    47   145    45   147 0.92 Methyltransferase domain
MTS                  PF05175.9    170 seq448_BIOID51047    -            256   2.9e-09   36.4   0.1   1   1   5.4e-12   5.7e-09   35.4   0.0    25   141    38   147    32   175 0.80 Methyltransferase small domain
Methyltransf_8       PF05148.10   219 seq448_BIOID51047    -            256   8.4e-08   31.9   0.0   1   1   6.1e-10   6.4e-07   29.1   0.0    49   162    15   151     6   177 0.69 Hypothetical methyltransferase
Methyltransf_29      PF03141.11   506 seq448_BIOID51047    -            256   7.3e-08   31.0   0.1   1   1   8.8e-11   9.3e-08   30.7   0.0   115   217    42   145     8   170 0.78 Putative S-adenosyl-L-methionine-dependent methyltransferase
TehB                 PF03848.9    192 seq448_BIOID51047    -            256   2.1e-05   23.6   0.0   1   1   3.3e-08   3.5e-05   22.9   0.0    31   101    45   117    13   155 0.80 Tellurite resistance protein TehB
PrmA                 PF06325.8    295 seq448_BIOID51047    -            256   4.4e-05   22.6   0.0   1   1   5.7e-08     6e-05   22.1   0.0   161   263    44   151    29   188 0.73 Ribosomal protein L11 methyltransferase (PrmA)
MerR-DNA-bind        PF09278.6     65 seq449_BIOID51047    -            144   2.8e-19   69.1   0.6   1   1   1.5e-22   6.7e-19   67.9   0.4     1    65    51   113    51   113 0.95 MerR, DNA binding
MerR_1               PF13411.1     69 seq449_BIOID51047    -            144   1.3e-17   63.2   0.0   1   1   4.7e-21   2.1e-17   62.5   0.0     2    67     9    75     8    77 0.96 MerR HTH family regulatory protein
MerR                 PF00376.18    38 seq449_BIOID51047    -            144   1.3e-11   43.7   0.2   1   1   5.2e-15   2.4e-11   42.8   0.1     1    38     9    46     9    46 0.99 MerR family regulatory protein
Glyco_transf_9       PF01075.12   247 seq452_BIOID51047    -            139   4.3e-05   22.7   0.0   1   1   3.6e-09   4.9e-05   22.5   0.0   179   213    26    60     8    90 0.85 Glycosyltransferase family 9 (heptosyltransferase)
EAL                  PF00563.15   236 seq453_BIOID51047    -            528     6e-66  222.1   0.4   1   1   1.3e-69   8.8e-66  221.6   0.3     2   235   273   505   272   506 0.96 EAL domain
CSS-motif            PF12792.2    208 seq453_BIOID51047    -            528   2.2e-38  131.5   1.0   1   1   4.6e-42   3.2e-38  131.0   0.7     2   207    37   246    36   247 0.91 CSS motif domain associated with EAL
ACT_5                PF13710.1     63 seq454_BIOID51047    -             87   2.1e-26   91.4   0.1   1   1   1.9e-30   2.6e-26   91.0   0.1     2    63    13    73    12    73 0.98 ACT domain
HTH_3                PF01381.17    55 seq455_BIOID51047    -            100   3.8e-05   23.3   0.1   1   1     9e-09   6.1e-05   22.6   0.0     1    46     9    55     9    58 0.91 Helix-turn-helix
DinI                 PF06183.8     65 seq456_BIOID51047    -             85     2e-25   88.4   0.2   1   1   2.1e-29   2.9e-25   87.9   0.1     1    65    21    85    21    85 0.97 DinI-like family
DUF945               PF06097.6    459 seq457_BIOID51047    -             44   6.5e-08   31.6   0.1   1   1     5e-12   6.9e-08   31.5   0.1   425   459     1    35     1    35 0.98 Bacterial protein of unknown function (DUF945)
ABC_tran             PF00005.22   118 seq458_BIOID51047    -            530   1.4e-36  125.3   0.0   1   2   1.1e-18   1.9e-15   57.1   0.0     1   118    41   184    41   184 0.98 ABC transporter
ABC_tran             PF00005.22   118 seq458_BIOID51047    -            530   1.4e-36  125.3   0.0   2   2   2.2e-21   3.7e-18   65.8   0.0     1   118   359   467   359   467 0.95 ABC transporter
ABC_tran_2           PF12848.2     85 seq458_BIOID51047    -            530   3.4e-23   81.1   3.0   1   1   1.8e-23     3e-20   71.7   1.4     2    85   224   309   223   309 0.91 ABC transporter
Ribosomal_L34        PF00468.12    44 seq460_BIOID51047    -             46   5.1e-25   86.7  10.1   1   1   4.1e-29   5.5e-25   86.6   7.0     1    44     1    44     1    44 0.99 Ribosomal protein L34
BPD_transp_2         PF02653.11   267 seq461_BIOID51047    -            330   4.7e-47  160.0  43.0   1   1   4.2e-51   5.8e-47  159.7  29.8     3   267    36   305    34   305 0.94 Branched-chain amino acid transport system / permease component
Aminotran_4          PF01063.14   231 seq462_BIOID51047    -            309     2e-46  158.2   0.0   1   1   1.7e-50   2.4e-46  157.9   0.0     3   231    54   289    52   289 0.96 Aminotransferase class IV
Phage_integrase      PF00589.17   173 seq463_BIOID51047    -            340   9.9e-26   90.3   0.4   1   1     2e-29   2.8e-25   88.8   0.3     2   171   175   319   174   320 0.93 Phage integrase family
Ribonuclease_P       PF00825.13   111 seq465_BIOID51047    -            108   2.9e-29  101.0   0.3   1   1   2.3e-33   3.2e-29  100.9   0.2     9   109     3   100     1   102 0.97 Ribonuclease P
PRA-CH               PF01502.13    75 seq466_BIOID51047    -            203   1.1e-32  111.3   0.0   1   1   3.1e-36   2.2e-32  110.4   0.0     1    74    33   106    33   107 0.99 Phosphoribosyl-AMP cyclohydrolase
PRA-PH               PF01503.12    83 seq466_BIOID51047    -            203   1.7e-13   50.5   0.5   1   1   3.5e-17   2.4e-13   50.0   0.3     2    82   116   201   115   202 0.96 Phosphoribosyl-ATP pyrophosphohydrolase
LamB_YcsF            PF03746.11   242 seq467_BIOID51047    -            244  9.1e-103  342.4   0.5   1   1  7.6e-107    1e-102  342.2   0.4     1   241     2   237     2   238 0.99 LamB/YcsF family
PTS_EIIC             PF02378.13   321 seq471_BIOID51047    -            477   1.4e-80  270.4  33.4   1   1   2.1e-84   1.4e-80  270.4  23.2     1   321    13   320    13   320 0.94 Phosphotransferase system, EIIC
PTS_EIIB             PF00367.15    35 seq471_BIOID51047    -            477   7.7e-14   50.5   0.1   1   1     2e-17   1.3e-13   49.7   0.0     3    35   404   436   402   436 0.95 phosphotransferase system, EIIB
peroxidase           PF00141.18   229 seq472_BIOID51047    -            739   4.5e-87  291.2   0.0   1   2   4.1e-53   5.6e-49  166.5   0.0     3   229    89   409    87   409 0.87 Peroxidase
peroxidase           PF00141.18   229 seq472_BIOID51047    -            739   4.5e-87  291.2   0.0   2   2   1.3e-39   1.8e-35  122.4   0.0     3   229   416   713   414   713 0.88 Peroxidase
Flavodoxin_2         PF02525.12   199 seq475_BIOID51047    -            196   4.2e-39  134.0   0.0   1   1     1e-42   4.8e-39  133.8   0.0     2   188     5   178     4   189 0.87 Flavodoxin-like fold
FMN_red              PF03358.10   152 seq475_BIOID51047    -            196   7.8e-13   48.0   0.0   1   1   2.4e-16   1.1e-12   47.6   0.0     2   117     5   132     5   157 0.86 NADPH-dependent FMN reductase
Flavodoxin_4         PF12682.2    156 seq475_BIOID51047    -            196     4e-06   26.1   0.1   1   1   1.3e-09   5.8e-06   25.6   0.1    54    99    61   105    15   111 0.82 Flavodoxin
DUF2713              PF10897.3    246 seq476_BIOID51047    -            179  8.9e-120  398.4   2.4   1   1  7.2e-124  9.8e-120  398.2   1.7     1   177     1   179     1   179 0.99 Protein of unknown function (DUF2713)
OEP                  PF02321.13   188 seq478_BIOID51047    -            460   1.3e-50  171.4  39.7   1   2   9.7e-26   1.3e-21   76.9  12.9     3   188    65   247    63   247 0.97 Outer membrane efflux protein
OEP                  PF02321.13   188 seq478_BIOID51047    -            460   1.3e-50  171.4  39.7   2   2   4.8e-33   6.6e-29  100.7   9.1     7   188   275   455   270   455 0.94 Outer membrane efflux protein
Ogr_Delta            PF04606.7     47 seq480_BIOID51047    -             72   3.7e-21   74.4   7.3   1   1   3.1e-25   4.2e-21   74.2   5.1     1    47     3    49     3    49 0.99 Ogr/Delta-like zinc finger
DUF4158              PF13700.1    166 seq481_BIOID51047    -            559   1.9e-56  189.9   0.2   1   1   2.9e-60     4e-56  188.9   0.2     2   166     7   170     6   170 0.99 Domain of unknown function (DUF4158)
Phage_AlpA           PF05930.7     51 seq483_BIOID51047    -             92   1.9e-19   69.0   0.1   1   1   3.6e-23   2.5e-19   68.6   0.1     1    51    34    83    34    83 0.98 Prophage CP4-57 regulatory protein (AlpA)
HTH_17               PF12728.2     51 seq483_BIOID51047    -             92   1.4e-07   31.4   0.1   1   1   2.8e-11   1.9e-07   31.0   0.1     9    50    44    86    39    87 0.90 Helix-turn-helix domain
Na_H_antiport_1      PF06965.7    378 seq485_BIOID51047    -            388  1.1e-165  550.8  29.2   1   1  9.6e-170  1.3e-165  550.6  20.2     2   378     5   380     4   380 0.99 Na+/H+ antiporter 1
Ribonuc_red_sm       PF00268.16   281 seq486_BIOID51047    -            177   8.6e-46  156.0   0.0   1   1   7.4e-50     1e-45  155.8   0.0     1   162     1   160     1   164 0.98 Ribonucleotide reductase, small chain
60KD_IMP             PF02096.15   196 seq487_BIOID51047    -            548   3.4e-67  225.7  14.3   1   1   2.5e-71   3.4e-67  225.7   9.9     1   193   352   533   352   536 0.94 60Kd inner membrane protein
GTP_EFTU             PF00009.22   188 seq488_BIOID51047    -            394   1.1e-60  204.1   0.0   1   1   3.4e-64   1.6e-60  203.7   0.0     1   187    10   201    10   202 0.93 Elongation factor Tu GTP binding domain
GTP_EFTU_D3          PF03143.12    97 seq488_BIOID51047    -            394   2.4e-34  117.3   0.1   1   1   1.4e-37   6.6e-34  115.9   0.0     1    96   298   392   298   393 0.98 Elongation factor Tu C-terminal domain
GTP_EFTU_D2          PF03144.20    74 seq488_BIOID51047    -            394     3e-18   65.5   6.3   1   1   1.2e-21   5.5e-18   64.7   3.9     1    74   225   294   225   294 0.96 Elongation factor Tu domain 2
H2TH                 PF06831.9     93 seq494_BIOID51047    -            263   3.5e-18   65.0   0.0   1   1   1.4e-21   6.4e-18   64.1   0.0     1    77   126   205   126   215 0.85 Formamidopyrimidine-DNA glycosylase H2TH domain
Fapy_DNA_glyco       PF01149.19   116 seq494_BIOID51047    -            263   7.7e-15   55.1   0.0   1   1     3e-18   1.4e-14   54.3   0.0     1   106     2   104     2   110 0.88 Formamidopyrimidine-DNA glycosylase N-terminal domain
zf-FPG_IleRS         PF06827.9     30 seq494_BIOID51047    -            263   6.9e-07   28.6   2.7   1   1   2.8e-10   1.3e-06   27.8   1.9     1    29   235   263   235   263 0.97 Zinc finger found in FPG and IleRS
GlpM                 PF06942.7    107 seq496_BIOID51047    -            111   4.2e-48  161.9  11.9   1   1   3.4e-52   4.7e-48  161.7   8.3     1   107     5   111     5   111 0.99 GlpM protein
DUF2713              PF10897.3    246 seq498_BIOID51047    -             69   1.9e-40  138.6   1.7   1   1   1.5e-44     2e-40  138.4   1.2   178   246     1    69     1    69 0.99 Protein of unknown function (DUF2713)
Cation_efflux        PF01545.16   285 seq499_BIOID51047    -            300   2.3e-65  220.4   5.4   1   1   1.9e-69   2.5e-65  220.2   3.7     2   283    14   289    13   291 0.97 Cation efflux family
Aminotran_1_2        PF00155.16   363 seq500_BIOID51047    -            390   1.2e-59  201.9   0.0   1   1   9.9e-64   1.4e-59  201.8   0.0     3   360    30   379    28   382 0.94 Aminotransferase class I and II
Peripla_BP_4         PF13407.1    258 seq502_BIOID51047    -            340   6.1e-54  182.9   4.4   1   1   1.1e-57   7.6e-54  182.6   3.1     1   256    30   285    30   287 0.95 Periplasmic binding protein domain
ILVD_EDD             PF00920.16   521 seq503_BIOID51047    -            616  5.1e-195  648.6   1.9   1   1  4.3e-199  5.9e-195  648.5   1.3     1   521    34   607    34   607 0.95 Dehydratase family
OMP_b-brl            PF13505.1    176 seq506_BIOID51047    -            248   9.6e-25   87.4  16.0   1   1   4.2e-28   1.1e-24   87.1  11.1     1   176    11   248    11   248 0.80 Outer membrane protein beta-barrel domain
Opacity              PF02462.10   132 seq506_BIOID51047    -            248     2e-07   30.8   5.3   1   1   6.7e-10   1.8e-06   27.7   1.2    25   118   118   221   106   248 0.81 Opacity family porin protein
OmpW                 PF03922.9    192 seq506_BIOID51047    -            248   3.1e-07   30.1   0.9   1   1   3.1e-10   8.5e-07   28.7   0.4    87   192   129   248   114   248 0.89 OmpW family
OMP_b-brl_2          PF13568.1    173 seq506_BIOID51047    -            248   1.9e-06   27.6   6.1   1   1   6.9e-10   1.9e-06   27.6   4.2     2   166    21   211    20   218 0.76 Outer membrane protein beta-barrel domain
OmpA_membrane        PF01389.12   183 seq506_BIOID51047    -            248   7.2e-06   25.5   7.7   1   1   3.7e-09     1e-05   25.0   5.3     4   170    30   235    27   248 0.74 OmpA-like transmembrane domain
YbjM                 PF11045.3    125 seq507_BIOID51047    -            125   5.5e-63  210.1   9.7   1   1   4.5e-67   6.1e-63  210.0   6.7     1   124     1   124     1   125 0.99 Putative inner membrane protein of Enterobacteriaceae
Ribonuc_red_sm       PF00268.16   281 seq508_BIOID51047    -            150   2.3e-23   82.4   0.1   1   1     2e-27   2.8e-23   82.2   0.1   172   280     1   111     1   112 0.93 Ribonucleotide reductase, small chain
Pep_deformylase      PF01327.16   157 seq509_BIOID51047    -             99   1.9e-24   85.7   0.3   1   1   1.5e-28     2e-24   85.6   0.2     2   101     4    98     3    99 0.93 Polypeptide deformylase
DNA_pol_A            PF00476.15   383 seq513_BIOID51047    -            928  2.7e-160  533.0   0.0   1   1  1.1e-163  3.7e-160  532.6   0.0     2   383   548   927   547   927 0.99 DNA polymerase family A
5_3_exonuc_N         PF02739.11   169 seq513_BIOID51047    -            928   3.4e-59  198.8   0.0   1   1   2.3e-62   7.8e-59  197.7   0.0     2   169     8   169     7   169 0.99 5'-3' exonuclease, N-terminal resolvase-like domain
DNA_pol_A_exo1       PF01612.15   174 seq513_BIOID51047    -            928   6.4e-45  152.5   0.1   1   1   3.6e-48   1.2e-44  151.6   0.1     1   174   330   517   330   517 0.97 3'-5' exonuclease
5_3_exonuc           PF01367.15   101 seq513_BIOID51047    -            928     3e-31  107.5   0.0   1   1   2.2e-34   7.5e-31  106.2   0.0     1    99   171   275   171   277 0.97 5'-3' exonuclease, C-terminal SAM fold
SLT                  PF01464.15   121 seq514_BIOID51047    -            654     4e-31  106.9   0.1   1   1   5.2e-35   7.1e-31  106.1   0.0     2   116   492   606   491   611 0.95 Transglycosylase SLT domain
PDT                  PF00800.13   182 seq516_BIOID51047    -            386     7e-61  204.8   0.3   1   1   1.5e-64     1e-60  204.2   0.2     1   180   106   286   106   288 0.96 Prephenate dehydratase
CM_2                 PF01817.16    81 seq516_BIOID51047    -            386   1.9e-22   79.0   2.0   1   1   6.3e-26   4.3e-22   77.8   1.4     1    80    11    90    11    91 0.99 Chorismate mutase type II
Pep_deformylase      PF01327.16   157 seq517_BIOID51047    -             69   3.6e-18   65.3   0.0   1   1   3.4e-22   4.7e-18   64.9   0.0   106   156     2    52     1    53 0.96 Polypeptide deformylase
DAGK_cat             PF00781.19   130 seq519_BIOID51047    -            355   2.4e-26   91.5   0.3   1   1   5.4e-30   3.7e-26   90.9   0.2     3   129    64   187    62   188 0.96 Diacylglycerol kinase catalytic domain
NAD_kinase           PF01513.16   285 seq519_BIOID51047    -            355     9e-06   24.5   0.0   1   1   1.7e-09   1.1e-05   24.2   0.0    63   134    97   177    57   245 0.82 ATP-NAD kinase
Dus                  PF01207.12   310 seq522_BIOID51047    -            345  7.9e-100  333.5   0.0   1   1  6.8e-104  9.3e-100  333.3   0.0     2   308    30   340    29   342 0.98 Dihydrouridine synthase (Dus)
MerR-DNA-bind        PF09278.6     65 seq524_BIOID51047    -            154   7.1e-15   55.0   0.1   1   1   2.6e-18   1.2e-14   54.3   0.0     2    65    55   119    54   119 0.96 MerR, DNA binding
MerR                 PF00376.18    38 seq524_BIOID51047    -            154   1.2e-12   46.9   0.2   1   1   6.7e-16     3e-12   45.7   0.0     1    38    13    49    13    49 0.98 MerR family regulatory protein
MerR_1               PF13411.1     69 seq524_BIOID51047    -            154   9.2e-12   44.4   0.0   1   1   3.3e-15   1.5e-11   43.7   0.0     2    65    13    76    12    78 0.96 MerR HTH family regulatory protein
Voltage_CLC          PF00654.15   355 seq525_BIOID51047    -            473   1.4e-90  303.8  35.9   1   1   1.1e-92   1.5e-88  297.1  20.9     2   354    89   437    88   438 0.94 Voltage gated chloride channel
Formyl_trans_N       PF00551.14   181 seq526_BIOID51047    -            315   3.3e-55  186.3   0.0   1   1     7e-59   4.8e-55  185.8   0.0     2   180     6   183     5   184 0.98 Formyl transferase
Formyl_trans_C       PF02911.13   100 seq526_BIOID51047    -            315   1.1e-33  115.1   0.1   1   1   2.5e-37   1.7e-33  114.5   0.0     1    99   207   304   207   305 0.98 Formyl transferase, C-terminal domain
ABC_tran             PF00005.22   118 seq528_BIOID51047    -            467   5.4e-26   91.1   0.0   1   1   3.3e-29   1.1e-25   90.1   0.0     1   117   135   259   135   260 0.97 ABC transporter
CBS                  PF00571.23    57 seq528_BIOID51047    -            467   2.8e-06   26.7   0.0   1   1   4.2e-07    0.0014   18.0   0.0    32    55   436   459   413   461 0.86 CBS domain
DEDD_Tnp_IS110       PF01548.12   144 seq529_BIOID51047    -            326   4.2e-44  149.5   0.2   1   1   2.4e-47   1.7e-43  147.6   0.1     1   144     7   151     7   151 0.99 Transposase
Transposase_20       PF02371.11    87 seq529_BIOID51047    -            326   1.1e-27   95.7   0.4   1   1     3e-31     2e-27   94.9   0.3     2    85   196   280   195   282 0.96 Transposase IS116/IS110/IS902 family
HTH_1                PF00126.22    60 seq533_BIOID51047    -            301     5e-16   58.0   0.0   1   1   1.5e-19     1e-15   57.0   0.0     2    60     9    67     8    67 0.97 Bacterial regulatory helix-turn-helix protein, lysR family
LysR_substrate       PF03466.15   209 seq533_BIOID51047    -            301   4.8e-11   42.0   0.0   1   1   9.5e-15   6.5e-11   41.6   0.0     9   200    98   287    92   290 0.94 LysR substrate binding domain
Glu_synthase         PF01645.12   368 seq534_BIOID51047    -           1522  1.2e-158  527.7   0.0   1   1  7.4e-162  2.5e-158  526.6   0.0     1   367   829  1192   829  1193 0.99 Conserved region in glutamate synthase
GATase_2             PF00310.16   361 seq534_BIOID51047    -           1522  3.4e-133  443.7   0.0   1   1  1.3e-136  4.5e-133  443.3   0.0     1   360    48   410    48   411 0.99 Glutamine amidotransferases class-II
Glu_syn_central      PF04898.9    288 seq534_BIOID51047    -           1522  3.6e-113  377.4   0.0   1   1    2e-116  6.7e-113  376.5   0.0     3   287   492   773   490   774 0.99 Glutamate synthase central domain
GXGXG                PF01493.14   202 seq534_BIOID51047    -           1522   6.6e-67  224.3   4.5   1   1   3.4e-70   1.2e-66  223.5   3.1     3   201  1271  1465  1269  1466 0.98 GXGXG motif
CusF_Ec              PF11604.3     70 seq535_BIOID51047    -            110   1.3e-21   76.0   0.3   1   1   1.3e-25   1.7e-21   75.6   0.2     1    67    42   107    42   110 0.93 Copper binding periplasmic protein CusF
DUF1418              PF07214.7     96 seq536_BIOID51047    -             95   2.8e-42  142.1   1.9   1   1   2.3e-46   3.1e-42  141.9   1.3     1    96     1    95     1    95 0.99 Protein of unknown function (DUF1418)
PFK                  PF00365.15   282 seq538_BIOID51047    -            340  1.5e-129  430.8   2.2   1   1  1.3e-133  1.8e-129  430.5   1.6     1   281    23   297    23   298 0.98 Phosphofructokinase
DeoC                 PF01791.4    236 seq541_BIOID51047    -            291     2e-16   59.8   0.1   1   1   1.9e-20   2.6e-16   59.5   0.1     1   235    51   258    51   259 0.90 DeoC/LacD family aldolase
SecE                 PF00584.15    57 seq542_BIOID51047    -            127   2.4e-21   74.9   1.0   1   1   1.8e-25   2.4e-21   74.9   0.7     2    56    68   122    67   123 0.97 SecE/Sec61-gamma subunits of protein translocation complex
Pribosyltran         PF00156.22   125 seq544_BIOID51047    -            183   3.4e-20   71.8   0.2   1   1   3.2e-24   4.4e-20   71.5   0.1     2   124    33   155    32   156 0.95 Phosphoribosyl transferase domain
MMR_HSR1             PF01926.18   114 seq545_BIOID51047    -            348   3.1e-13   49.6   0.0   1   1   3.3e-16   1.1e-12   47.8   0.0     2   110    97   207    96   214 0.74 50S ribosome-binding GTPase
DUF258               PF03193.11   161 seq545_BIOID51047    -            348   2.4e-06   26.7   0.0   1   1   1.2e-09   4.1e-06   25.9   0.0    24   103    82   158    62   175 0.69 Protein of unknown function, DUF258
Wzz                  PF02706.10   152 seq546_BIOID51047    -            377   3.9e-24   85.1   0.9   1   1   2.8e-28   3.9e-24   85.1   0.6     1   150    25   173    25   175 0.93 Chain length determinant protein
DDE_Tnp_Tn3          PF01526.12   388 seq547_BIOID51047    -            361  5.6e-133  443.1   0.0   1   1  4.5e-137  6.2e-133  443.0   0.0    35   388     2   356     1   356 0.99 Tn3 transposase DDE domain
Nitroreductase       PF00881.19   165 seq548_BIOID51047    -            240   1.5e-22   80.0   0.2   1   1   2.4e-26   3.2e-22   78.9   0.1     3   165    10   159     8   159 0.78 Nitroreductase family
HlyD_2               PF12700.2    328 seq550_BIOID51047    -            407   1.4e-14   53.8   0.0   1   1   1.2e-17   8.3e-14   51.3   0.0   136   327   187   378    98   379 0.78 HlyD family secretion protein
HlyD_3               PF13437.1    105 seq550_BIOID51047    -            407   1.6e-13   50.7   0.2   1   1     2e-14   1.4e-10   41.3   0.0     1   105   209   310   209   310 0.96 HlyD family secretion protein
A_deaminase          PF00962.17   330 seq552_BIOID51047    -            333  6.3e-101  337.5   0.0   1   1  5.2e-105  7.1e-101  337.3   0.0     2   329     6   328     5   329 0.99 Adenosine/AMP deaminase
DUF2594              PF10769.4     74 seq554_BIOID51047    -             74   1.4e-42  143.4   2.3   1   1   1.1e-46   1.6e-42  143.3   1.6     1    74     1    74     1    74 1.00 Protein of unknown function (DUF2594)
WYL                  PF13280.1    172 seq555_BIOID51047    -            298     1e-23   83.9   0.2   1   1   1.4e-27   1.9e-23   83.1   0.0     2   169   128   289   127   292 0.87 WYL domain
MarC                 PF01914.12   203 seq556_BIOID51047    -            215   1.5e-74  249.3  11.2   1   1   1.3e-78   1.7e-74  249.2   7.7     2   203     9   210     8   210 0.99 MarC family integral membrane protein
Smr                  PF01713.16    83 seq557_BIOID51047    -            183     2e-17   63.0   0.3   1   1   2.8e-21   3.8e-17   62.1   0.2     1    82    98   172    98   173 0.98 Smr domain
Methyltransf_11      PF08241.7     95 seq558_BIOID51047    -            240   2.3e-12   47.1   0.0   1   1   2.6e-16   3.6e-12   46.4   0.0    45    95    67   125    50   125 0.83 Methyltransferase domain
TrmE_N               PF10396.4    114 seq560_BIOID51047    -            454   2.5e-43  146.5   0.0   1   1   3.9e-46   7.6e-43  144.9   0.0     1   114     6   120     6   120 0.99 GTP-binding protein TrmE N-terminus
GTPase_Cys_C         PF12631.2     73 seq560_BIOID51047    -            454   1.5e-22   79.6   2.9   1   1   1.5e-25     3e-22   78.6   0.2     3    73   381   451   379   451 0.98 Catalytic cysteine-containing C-terminus of GTPase, MnmE
MMR_HSR1             PF01926.18   114 seq560_BIOID51047    -            454   3.9e-22   78.2   0.0   1   1   4.7e-25   9.1e-22   77.1   0.0     1   114   218   336   218   336 0.77 50S ribosome-binding GTPase
Miro                 PF08477.8    119 seq560_BIOID51047    -            454   3.6e-11   43.4   0.0   1   1   5.6e-14   1.1e-10   41.9   0.0     1   119   218   338   218   338 0.85 Miro-like protein
FeoB_N               PF02421.13   189 seq560_BIOID51047    -            454   5.9e-09   35.2   0.0   1   1   2.4e-10   4.7e-07   29.0   0.0     2    89   218   306   217   311 0.84 Ferrous iron transport protein B
Phage_sheath_1       PF04984.9    464 seq561_BIOID51047    -             88     1e-08   34.0   0.0   1   1   8.1e-13   1.1e-08   33.8   0.0     1    75     1    77     1    82 0.95 Phage tail sheath protein
NusG                 PF02357.14    92 seq562_BIOID51047    -            181   5.3e-25   87.3   0.0   1   1   1.1e-28   7.7e-25   86.8   0.0     1    92     7   106     7   106 0.93 Transcription termination factor nusG
KOW                  PF00467.24    32 seq562_BIOID51047    -            181   1.3e-08   33.9   0.1   1   1   9.1e-12   6.2e-08   31.7   0.0     1    28   130   161   130   165 0.86 KOW motif
Xan_ur_permease      PF00860.15   389 seq564_BIOID51047    -            449   4.1e-88  295.3  48.3   1   1   3.8e-92   5.3e-88  295.0  33.5     1   388    26   409    26   410 0.99 Permease family
Phage_GPO            PF05929.6    276 seq565_BIOID51047    -            198   1.3e-49  168.8   0.0   1   1     1e-53   1.4e-49  168.6   0.0     2   188     7   196     6   198 0.93 Phage capsid scaffolding protein (GPO) serine peptidase
EamA                 PF00892.15   126 seq566_BIOID51047    -            312   1.3e-47  160.8  35.9   1   2   2.4e-25   1.7e-21   76.4  11.3     1   125    31   152    31   153 0.93 EamA-like transporter family
EamA                 PF00892.15   126 seq566_BIOID51047    -            312   1.3e-47  160.8  35.9   2   2     1e-29   7.1e-26   90.6   8.1     1   125   173   300   173   301 0.97 EamA-like transporter family
Nol1_Nop2_Fmu        PF01189.12   283 seq567_BIOID51047    -            429  2.7e-104  348.3   0.0   1   1  1.8e-107  3.4e-104  348.0   0.0     1   282   164   426   164   427 0.99 NOL1/NOP2/sun family
NusB                 PF01029.13   134 seq567_BIOID51047    -            429   6.1e-26   90.8   0.0   1   1   5.1e-29   9.9e-26   90.1   0.0     1   134     5   127     5   127 0.97 NusB family
Methyltransf_26      PF13659.1    117 seq567_BIOID51047    -            429   3.7e-11   42.9   0.0   1   1   3.7e-14   7.3e-11   42.0   0.0     2   116   248   375   247   376 0.90 Methyltransferase domain
Methyltransf_18      PF12847.2    112 seq567_BIOID51047    -            429   2.3e-10   40.9   0.0   1   1   2.2e-13   4.2e-10   40.0   0.0     2   112   247   375   246   375 0.84 Methyltransferase domain
Methyltransf_31      PF13847.1    152 seq567_BIOID51047    -            429   1.9e-09   37.1   0.0   1   1   1.8e-12   3.5e-09   36.3   0.0     2   113   245   380   244   416 0.82 Methyltransferase domain
MTS                  PF05175.9    170 seq567_BIOID51047    -            429   1.1e-06   28.0   0.0   1   1   1.1e-09   2.1e-06   27.1   0.0    24   151   239   385   229   397 0.86 Methyltransferase small domain
FtsJ                 PF01728.14   181 seq567_BIOID51047    -            429   8.9e-05   22.4   0.0   1   1   9.1e-08   0.00018   21.4   0.0    19    99   242   323   233   400 0.60 FtsJ-like methyltransferase
Phage_sheath_1       PF04984.9    464 seq568_BIOID51047    -            300   3.5e-32  111.3   0.0   1   1     3e-36   4.1e-32  111.1   0.0   175   459    17   294     2   299 0.89 Phage tail sheath protein
Phageshock_PspG      PF09583.5     65 seq569_BIOID51047    -             80   1.4e-25   89.0  25.7   1   1   1.1e-29   1.5e-25   88.8  17.8     1    64     1    64     1    65 0.98 Phage shock protein G (Phageshock_PspG)
DNA_pol3_tau_5       PF12170.3    142 seq570_BIOID51047    -            643   1.5e-93  310.1   6.5   1   1   1.8e-96     3e-93  309.1   4.5     1   142   499   640   499   640 1.00 DNA polymerase III tau subunit V interacting with alpha
DNA_pol3_delta2      PF13177.1    162 seq570_BIOID51047    -            643   3.3e-40  137.2   0.0   1   1   3.2e-43   5.5e-40  136.5   0.0     1   161    20   178    20   179 0.98 DNA polymerase III, delta subunit
DNA_pol3_gamma3      PF12169.3    143 seq570_BIOID51047    -            643   1.5e-30  105.7   1.1   1   1   8.9e-34   1.5e-30  105.7   0.8     1   131   232   360   232   372 0.91 DNA polymerase III subunits gamma and tau domain III
DNA_pol3_tau_4       PF12168.3     84 seq570_BIOID51047    -            643     4e-22   78.3  12.8   1   1   7.6e-25   1.3e-21   76.6   8.9     1    84   416   498   416   498 0.98 DNA polymerase III subunits tau domain IV DnaB-binding
AAA                  PF00004.24   132 seq570_BIOID51047    -            643   7.5e-12   45.4   0.1   1   1   2.9e-14     5e-11   42.8   0.0     2   125    42   171    41   177 0.80 ATPase family associated with various cellular activities (AAA)
RuvB_N               PF05496.7    234 seq570_BIOID51047    -            643   1.8e-06   27.0   0.0   1   1   2.2e-08   3.8e-05   22.7   0.0    15    85     7    73     2    82 0.85 Holliday junction DNA helicase ruvB N-terminus
AAA_5                PF07728.9    139 seq570_BIOID51047    -            643   2.9e-05   23.7   0.0   1   1   5.2e-08   8.9e-05   22.1   0.0     3    93    42   147    40   161 0.76 AAA domain (dynein-related subfamily)
DNA_pol3_delta       PF06144.8    172 seq570_BIOID51047    -            643   9.2e-05   21.9   0.1   1   1   1.1e-07    0.0002   20.8   0.1    73   161   131   215   121   219 0.86 DNA polymerase III, delta subunit
PALP                 PF00291.20   307 seq573_BIOID51047    -            514   9.6e-70  235.0   2.1   1   1   1.9e-73   1.3e-69  234.6   1.5     5   307    29   316    25   316 0.91 Pyridoxal-phosphate dependent enzyme
Thr_dehydrat_C       PF00585.13    91 seq573_BIOID51047    -            514   3.8e-64  212.2   0.0   1   2   3.6e-35   2.4e-31  107.0   0.0     1    91   329   419   329   419 0.98 C-terminal regulatory domain of Threonine dehydratase
Thr_dehydrat_C       PF00585.13    91 seq573_BIOID51047    -            514   3.8e-64  212.2   0.0   2   2   6.7e-34   4.6e-30  102.9   0.0     2    91   425   512   424   512 0.96 C-terminal regulatory domain of Threonine dehydratase
ABM                  PF03992.11    78 seq575_BIOID51047    -             96   5.4e-16   58.2   0.1   1   1   4.4e-20     6e-16   58.1   0.1     1    77     1    76     1    77 0.95 Antibiotic biosynthesis monooxygenase
RimK                 PF08443.6    190 seq576_BIOID51047    -            300   1.9e-82  275.2   0.0   1   1   8.6e-86   2.4e-82  274.9   0.0     1   190    97   286    97   286 1.00 RimK-like ATP-grasp domain
GSH-S_ATP            PF02955.11   174 seq576_BIOID51047    -            300   9.1e-19   67.1   0.2   1   1   4.9e-22   1.3e-18   66.5   0.2    13   163   115   265   103   276 0.84 Prokaryotic glutathione synthetase, ATP-grasp domain
ATP-grasp_4          PF13535.1    184 seq576_BIOID51047    -            300   6.4e-15   55.2   0.0   1   1   3.3e-18     9e-15   54.7   0.0     1   177    96   263    96   268 0.82 ATP-grasp domain
ATP-grasp_3          PF02655.9    161 seq576_BIOID51047    -            300     2e-09   37.3   0.0   1   1   1.1e-12   3.1e-09   36.7   0.0     1   156    97   263    97   266 0.79 ATP-grasp domain
Dala_Dala_lig_C      PF07478.8    203 seq576_BIOID51047    -            300   1.3e-05   24.5   0.2   1   1   1.7e-08   4.6e-05   22.7   0.1    33   177   135   267   107   273 0.76 D-ala D-ala ligase C-terminus
DUF3521              PF12035.3     35 seq577_BIOID51047    -             65     1e-19   69.9   1.5   1   1   9.6e-24   1.3e-19   69.5   0.4     1    34     6    39     6    40 0.99 Protein of unknown function (DUF3521)
Fe-S_biosyn          PF01521.15    91 seq579_BIOID51047    -            114   4.3e-29   99.9   0.0   1   1   3.7e-33     5e-29   99.7   0.0     1    91     9   100     9   100 0.99 Iron-sulphur cluster biosynthesis
BPD_transp_1         PF00528.17   185 seq580_BIOID51047    -            354   2.5e-26   92.2  16.2   1   1   1.8e-30   2.5e-26   92.2  11.2     1   176   163   324   163   332 0.91 Binding-protein-dependent transport system inner membrane component
Ribosomal_L11_N      PF03946.9     60 seq581_BIOID51047    -            142   3.2e-32  109.6   0.3   1   1   8.7e-36   5.9e-32  108.7   0.2     1    60     8    67     8    67 0.99 Ribosomal protein L11, N-terminal domain
Ribosomal_L11        PF00298.14    69 seq581_BIOID51047    -            142   6.6e-29   99.7   2.9   1   1   1.8e-32   1.2e-28   98.8   2.0     1    69    72   140    72   140 0.99 Ribosomal protein L11, RNA binding domain
Phage_GPO            PF05929.6    276 seq583_BIOID51047    -             83     1e-07   31.4   2.2   1   1   7.6e-12     1e-07   31.3   1.5   188   275     4    82     1    83 0.82 Phage capsid scaffolding protein (GPO) serine peptidase
Methyltransf_23      PF13489.1    162 seq587_BIOID51047    -            252   1.9e-19   69.7   0.0   1   1     2e-22   2.8e-19   69.2   0.0     2   159    13   176     9   178 0.82 Methyltransferase domain
Methyltransf_31      PF13847.1    152 seq587_BIOID51047    -            252   1.3e-16   60.4   0.0   1   1   1.2e-19   1.6e-16   60.1   0.0     5   117    33   145    29   200 0.83 Methyltransferase domain
Methyltransf_18      PF12847.2    112 seq587_BIOID51047    -            252   2.8e-16   59.9   0.0   1   1   1.3e-18   1.7e-15   57.4   0.0     5   111    35   130    31   131 0.90 Methyltransferase domain
Methyltransf_11      PF08241.7     95 seq587_BIOID51047    -            252   9.7e-16   57.9   0.0   1   1     4e-18   5.5e-15   55.5   0.0     2    94    37   127    36   128 0.97 Methyltransferase domain
Methyltransf_25      PF13649.1    101 seq587_BIOID51047    -            252   2.5e-11   43.6   0.0   1   1   5.4e-14   7.4e-11   42.1   0.0     1   101    35   124    35   124 0.89 Methyltransferase domain
Methyltransf_12      PF08242.7     99 seq587_BIOID51047    -            252   3.4e-11   43.3   0.0   1   1     4e-14   5.5e-11   42.6   0.0     2    99    37   126    36   126 0.92 Methyltransferase domain
Methyltransf_26      PF13659.1    117 seq587_BIOID51047    -            252   1.2e-06   28.3   0.0   1   1   1.7e-09   2.3e-06   27.4   0.0     4   116    35   131    33   132 0.90 Methyltransferase domain
MTS                  PF05175.9    170 seq587_BIOID51047    -            252   8.3e-06   25.1   0.0   1   1   8.9e-09   1.2e-05   24.6   0.0    19   106    20   101    11   137 0.82 Methyltransferase small domain
Methyltransf_2       PF00891.13   241 seq587_BIOID51047    -            252     3e-05   23.2   0.0   1   1   3.3e-08   4.5e-05   22.6   0.0    91   163    22    98     9   110 0.87 O-methyltransferase
FtsJ                 PF01728.14   181 seq587_BIOID51047    -            252   0.00016   21.5   0.0   1   1   1.5e-07   0.00021   21.2   0.0    22    83    30    96    19   154 0.85 FtsJ-like methyltransferase
SBP_bac_11           PF13531.1    231 seq588_BIOID51047    -            329   1.4e-44  152.3   0.2   1   1     5e-48   1.7e-44  152.0   0.1     4   231    28   280    25   280 0.87 Bacterial extracellular solute-binding protein
SBP_bac_1            PF01547.20   314 seq588_BIOID51047    -            329   1.5e-18   67.5   2.8   1   1   5.5e-22   1.9e-18   67.1   2.0     4   314    32   272    29   272 0.88 Bacterial extracellular solute-binding protein
SBP_bac_8            PF13416.1    281 seq588_BIOID51047    -            329   1.8e-13   50.7   1.2   1   1     9e-17   3.1e-13   49.9   0.8    85   262   108   281    34   300 0.75 Bacterial extracellular solute-binding protein
SBP_bac_6            PF13343.1    242 seq588_BIOID51047    -            329   3.7e-13   49.2   1.1   1   1     2e-16   6.8e-13   48.3   0.8    53   235   112   303    77   306 0.83 Bacterial extracellular solute-binding protein
Mu-transpos_C        PF09299.6     62 seq589_BIOID51047    -            185   3.3e-09   36.3   0.0   1   1   3.8e-13   5.2e-09   35.7   0.0     5    58    20    80    16    83 0.90 Mu transposase, C-terminal
Trp_repressor        PF01371.14    88 seq591_BIOID51047    -             98   2.8e-31  107.1   0.1   1   1   2.3e-35   3.2e-31  106.9   0.0     1    87     7    93     7    94 0.98 Trp repressor protein
ACR_tran             PF00873.14  1021 seq593_BIOID51047    -           1047  8.7e-238  791.3   1.7   1   1  8.1e-242  1.1e-237  791.0   1.2     2  1019     6  1037     2  1039 0.98 AcrB/AcrD/AcrF family
Autotransporter      PF03797.14   265 seq595_BIOID51047    -           1065   1.2e-56  191.8  16.8   1   1   1.8e-60   1.2e-56  191.8  11.6     2   265   765  1049   764  1049 0.98 Autotransporter beta-domain
ESPR                 PF13018.1     24 seq595_BIOID51047    -           1065   3.3e-08   32.6   0.1   1   1   1.1e-11   7.8e-08   31.4   0.1     2    24    31    53    31    53 0.96 Extended Signal Peptide of Type V secretion system
Ribosomal_L1         PF00687.16   221 seq598_BIOID51047    -            234   9.2e-50  168.8   0.2   1   1   7.9e-54   1.1e-49  168.6   0.2    13   220    28   220     8   221 0.90 Ribosomal protein L1p/L10e family
Phage_tube           PF04985.9    167 seq599_BIOID51047    -            170   7.9e-58  194.4   0.0   1   1   6.5e-62   8.9e-58  194.2   0.0     1   167     2   169     2   169 0.99 Phage tail tube protein FII
RNase_T              PF00929.19   164 seq600_BIOID51047    -            246     5e-40  137.3   0.4   1   1   9.7e-44   1.3e-39  135.9   0.1     1   164    12   178    12   178 0.93 Exonuclease
SBP_bac_5            PF00496.17   374 seq601_BIOID51047    -            567   4.6e-87  292.1   9.8   1   1     5e-91   6.9e-87  291.5   6.8     3   373   107   487   105   488 0.92 Bacterial extracellular solute-binding proteins, family 5 Middle
S-methyl_trans       PF02574.11   305 seq604_BIOID51047    -           1232  1.4e-104  349.6   0.1   1   1  9.1e-108  2.5e-104  348.7   0.1     1   304    21   331    21   332 0.98 Homocysteine S-methyltransferase
Met_synt_B12         PF02965.12   136 seq604_BIOID51047    -           1232   9.2e-54  180.5   0.0   1   1     9e-57   2.4e-53  179.2   0.0     1   136  1060  1197  1060  1197 0.99 Vitamin B12 dependent methionine synthase, activation domain
Pterin_bind          PF00809.17   210 seq604_BIOID51047    -           1232   1.5e-48  164.8   0.4   1   1   1.7e-51   4.6e-48  163.2   0.3     1   210   361   573   361   573 0.98 Pterin binding enzyme
B12-binding_2        PF02607.12    79 seq604_BIOID51047    -           1232   4.4e-21   74.5   0.0   1   1   6.5e-24   1.8e-20   72.6   0.0     4    79   664   739   662   739 0.96 B12 binding domain
B12-binding          PF02310.14   121 seq604_BIOID51047    -           1232   6.7e-20   71.0   0.2   1   1   1.8e-22     5e-19   68.2   0.1     2    94   753   845   752   856 0.93 B12 binding domain
TniB                 PF05621.6    302 seq607_BIOID51047    -            289  8.9e-198  655.0   5.2   1   1  1.5e-201    1e-197  654.8   3.6     1   285     4   288     4   289 1.00 Bacterial TniB protein
AAA_22               PF13401.1    131 seq607_BIOID51047    -            289   6.1e-16   58.6   0.0   1   1   1.5e-19     1e-15   57.9   0.0     7   126    67   193    62   198 0.94 AAA domain
YbjN                 PF10722.4    127 seq610_BIOID51047    -            158   6.8e-14   51.8   0.2   1   1   5.8e-18   7.9e-14   51.6   0.2     2   123     9   132     8   136 0.97 Putative bacterial sensory transduction regulator
TrkA_N               PF02254.13   116 seq611_BIOID51047    -            458   4.2e-58  194.2   3.5   1   2   5.4e-33   5.3e-30  103.6   0.0     1   108     3   111     3   125 0.92 TrkA-N domain
TrkA_N               PF02254.13   116 seq611_BIOID51047    -            458   4.2e-58  194.2   3.5   2   2   5.9e-29   5.7e-26   90.6   0.7     1   116   235   350   235   350 0.95 TrkA-N domain
TrkA_C               PF02080.16    71 seq611_BIOID51047    -            458   1.9e-21   75.3   0.7   1   2   4.7e-13   4.5e-10   38.8   0.0     3    70   157   225   155   226 0.91 TrkA-C domain
TrkA_C               PF02080.16    71 seq611_BIOID51047    -            458   1.9e-21   75.3   0.7   2   2     2e-11   1.9e-08   33.6   0.2     8    70   390   451   388   452 0.89 TrkA-C domain
F420_oxidored        PF03807.12    96 seq611_BIOID51047    -            458   1.9e-12   47.2   2.2   1   2   1.5e-07   0.00015   22.0   0.0     1    52     2    49     2    88 0.87 NADP oxidoreductase coenzyme F420-dependent
F420_oxidored        PF03807.12    96 seq611_BIOID51047    -            458   1.9e-12   47.2   2.2   2   2   1.5e-07   0.00015   22.0   0.3     2    48   235   279   234   355 0.80 NADP oxidoreductase coenzyme F420-dependent
NAD_binding_7        PF13241.1    103 seq611_BIOID51047    -            458   1.2e-11   44.6   3.0   1   1   7.5e-08   7.3e-05   22.8   0.0     8    82   233   319   228   323 0.75 Putative NAD(P)-binding
Shikimate_DH         PF01488.15   135 seq611_BIOID51047    -            458   1.4e-11   44.4   0.6   1   1   5.3e-09   5.2e-06   26.4   0.2    12   102   232   332   222   367 0.77 Shikimate / quinate 5-dehydrogenase
Na_H_Exchanger       PF00999.16   384 seq616_BIOID51047    -            549   3.4e-72  242.9  43.6   1   1   3.1e-76   4.2e-72  242.6  30.2     2   383     8   421     5   422 0.91 Sodium/hydrogen exchanger family
DnaB_C               PF03796.10   265 seq617_BIOID51047    -            471  4.1e-108  360.1   0.2   1   1  1.2e-111  5.4e-108  359.7   0.1     1   263   206   463   206   465 0.97 DnaB-like helicase C terminal domain
DnaB                 PF00772.16   103 seq617_BIOID51047    -            471   8.7e-38  128.2   0.0   1   1   4.2e-41   1.9e-37  127.1   0.0     1   103    26   128    26   128 0.99 DnaB-like helicase N terminal domain
AAA_25               PF13481.1    194 seq617_BIOID51047    -            471     1e-13   51.0   0.1   1   1   3.6e-17   1.6e-13   50.3   0.0    29   190   220   386   179   390 0.84 AAA domain
rve                  PF00665.21   120 seq619_BIOID51047    -            324   1.9e-20   73.0   0.0   1   1   2.5e-24   3.4e-20   72.2   0.0     3   118   101   225   100   227 0.96 Integrase core domain
OpuAC                PF04069.7    257 seq621_BIOID51047    -            330   1.4e-55  188.3   3.7   1   1   1.2e-59   1.7e-55  188.0   2.6     2   256    30   312    29   313 0.94 Substrate binding domain of ABC-type glycine betaine transport system
His_Phos_1           PF00300.17   158 seq622_BIOID51047    -            215   1.1e-38  132.7   0.2   1   1   9.5e-43   1.3e-38  132.4   0.1     1   157     3   156     3   157 0.91 Histidine phosphatase superfamily (branch 1)
HIT                  PF01230.18    98 seq623_BIOID51047    -            125   9.1e-30  102.9   0.0   1   1   1.6e-33   1.1e-29  102.7   0.0     1    97    18   115    18   116 0.97 HIT domain
DcpS_C               PF11969.3    116 seq623_BIOID51047    -            125   2.7e-25   88.7   0.0   1   1   4.3e-29     3e-25   88.6   0.0     2   103    11   112    10   123 0.96 Scavenger mRNA decapping enzyme C-term binding
Beta_elim_lyase      PF01212.16   290 seq625_BIOID51047    -            476   1.8e-97  325.8   0.0   1   1  3.1e-101   2.1e-97  325.6   0.0     1   289    54   442    54   443 0.99 Beta-eliminating lyase
CDH                  PF02611.10   222 seq627_BIOID51047    -            274   1.4e-95  318.6   0.0   1   1   1.2e-99   1.7e-95  318.4   0.0     2   221    54   273    53   274 0.99 CDP-diacylglycerol pyrophosphatase
DUF2592              PF10766.4     41 seq629_BIOID51047    -             49     1e-26   91.8   4.7   1   1   8.2e-31   1.1e-26   91.7   3.3     1    41     4    44     4    44 0.98 Protein of unknown function (DUF2592)
DEDD_Tnp_IS110       PF01548.12   144 seq634_BIOID51047    -            326   4.2e-44  149.5   0.2   1   1   2.4e-47   1.7e-43  147.6   0.1     1   144     7   151     7   151 0.99 Transposase
Transposase_20       PF02371.11    87 seq634_BIOID51047    -            326   1.1e-27   95.7   0.4   1   1     3e-31     2e-27   94.9   0.3     2    85   196   280   195   282 0.96 Transposase IS116/IS110/IS902 family
DUF1425              PF07233.7     94 seq635_BIOID51047    -            125   1.6e-23   81.9   0.0   1   1   1.4e-27   1.9e-23   81.7   0.0     2    93    34   124    33   125 0.98 Protein of unknown function (DUF1425)
Ribosomal_L10        PF00466.15   100 seq636_BIOID51047    -            165   2.5e-26   91.3   0.0   1   1   2.6e-30   3.6e-26   90.8   0.0     3   100     5   101     3   101 0.98 Ribosomal protein L10
SBP_bac_8            PF13416.1    281 seq637_BIOID51047    -            395   3.3e-37  128.6   2.3   1   1   1.6e-40   4.4e-37  128.2   1.6     3   280    71   361    69   362 0.86 Bacterial extracellular solute-binding protein
SBP_bac_6            PF13343.1    242 seq637_BIOID51047    -            395   1.2e-27   96.6   0.9   1   1   6.8e-31   1.9e-27   96.0   0.6     5   216   105   343    83   374 0.85 Bacterial extracellular solute-binding protein
SBP_bac_1            PF01547.20   314 seq637_BIOID51047    -            395   6.8e-17   62.0   6.9   1   1   3.9e-20   1.1e-16   61.3   4.8    17   311    69   328    59   331 0.75 Bacterial extracellular solute-binding protein
SBP_bac_11           PF13531.1    231 seq637_BIOID51047    -            395   1.3e-07   31.3   0.0   1   1   3.5e-10   9.5e-07   28.5   0.0    15   228    69   336    64   338 0.77 Bacterial extracellular solute-binding protein
YbaB_DNA_bd          PF02575.11    93 seq639_BIOID51047    -            109   3.4e-38  129.3   7.0   1   1   2.8e-42   3.8e-38  129.1   4.8     1    93    11   102    11   102 0.99 YbaB/EbfC DNA-binding family
SBP_bac_11           PF13531.1    231 seq643_BIOID51047    -            204   1.7e-46  158.6   2.1   1   1   2.7e-50   1.9e-46  158.4   1.5    27   231     2   202     1   202 0.94 Bacterial extracellular solute-binding protein
SBP_bac_1            PF01547.20   314 seq643_BIOID51047    -            204   1.6e-12   47.6   4.4   1   1   3.1e-16   2.1e-12   47.3   3.0    31   313     7   193     2   194 0.86 Bacterial extracellular solute-binding protein
HHA                  PF05321.6     57 seq645_BIOID51047    -             71   3.8e-25   87.6   0.0   1   1   3.2e-29   4.3e-25   87.4   0.0     1    57     8    68     8    68 0.97 Haemolysin expression modulating protein
DUF2799              PF10973.3     89 seq646_BIOID51047    -            134   3.4e-17   62.1   0.9   1   1   3.3e-21   4.5e-17   61.7   0.6     1    88    44   126    44   127 0.93 Protein of unknown function (DUF2799)
AlaDh_PNT_C          PF01262.16   168 seq647_BIOID51047    -            528   7.2e-57  191.4   1.4   1   1   2.4e-60   1.1e-56  190.9   1.0     2   168   165   329   164   329 0.98 Alanine dehydrogenase/PNT, C-terminal domain
AlaDh_PNT_N          PF05222.10   136 seq647_BIOID51047    -            528   2.1e-52  176.5   0.0   1   1   9.7e-56   4.4e-52  175.5   0.0     1   136    22   155    22   155 0.99 Alanine dehydrogenase/PNT, N-terminal domain
DUF3814              PF12769.2     87 seq647_BIOID51047    -            528   1.8e-37  127.2   7.5   1   1   9.8e-41   4.5e-37  125.9   4.8     3    87   445   527   443   527 0.96 Domain of unknown function (DUF3814)
MMR_HSR1             PF01926.18   114 seq648_BIOID51047    -            155   3.2e-13   49.5   0.0   1   1   1.4e-16   3.8e-13   49.3   0.0     2    90    39   131    38   155 0.72 50S ribosome-binding GTPase
DUF258               PF03193.11   161 seq648_BIOID51047    -            155   1.7e-07   30.4   0.0   1   1   7.9e-11   2.2e-07   30.1   0.0    23   109    23   106     4   119 0.72 Protein of unknown function, DUF258
DUF3897              PF13036.1    180 seq649_BIOID51047    -            213   7.9e-53  178.6   0.0   1   1     7e-57   9.5e-53  178.3   0.0     1   180    10   210    10   210 0.92 Protein of unknown function (DUF3897)
Toprim_4             PF13662.1     81 seq650_BIOID51047    -            201   2.6e-22   78.5   0.0   1   1   8.9e-26   4.1e-22   77.8   0.0     1    81    81   172    81   172 0.95 Toprim domain
RecR                 PF02132.10    41 seq650_BIOID51047    -            201   4.7e-16   57.8   1.1   1   1     1e-19   4.7e-16   57.8   0.8     2    41    39    78    38    78 0.95 RecR protein
Toprim               PF01751.17    88 seq650_BIOID51047    -            201   9.5e-11   41.3   0.0   1   1   3.6e-14   1.7e-10   40.5   0.0     2    77    83   166    82   173 0.90 Toprim domain
LPAM_2               PF13627.1     24 seq651_BIOID51047    -             67   2.1e-08   33.5   2.0   1   1     2e-12   2.7e-08   33.1   1.4     1    24     6    29     6    29 0.93 Prokaryotic lipoprotein-attachment site
IstB_IS21            PF01695.12   178 seq655_BIOID51047    -            258   4.8e-71  237.7   0.1   1   1     3e-74     1e-70  236.6   0.0     1   178    55   234    55   234 0.98 IstB-like ATP binding protein
Bac_DnaA             PF00308.13   219 seq655_BIOID51047    -            258   1.4e-07   31.2   0.0   1   1   6.2e-11   2.1e-07   30.6   0.0    37   136   104   201    74   206 0.85 Bacterial dnaA  protein
AAA                  PF00004.24   132 seq655_BIOID51047    -            258   2.3e-05   24.4   0.0   1   1   1.3e-08   4.4e-05   23.5   0.0     1    74   104   179   104   212 0.77 ATPase family associated with various cellular activities (AAA)
PhoH                 PF02562.11   205 seq655_BIOID51047    -            258   1.4e-05   24.2   0.1   1   1   1.6e-08   5.4e-05   22.3   0.0    11    48    93   130    82   141 0.80 PhoH-like protein
DUF2569              PF10754.4    149 seq656_BIOID51047    -            146     4e-48  163.2  10.5   1   1   3.3e-52   4.5e-48  163.1   7.3     2   149     4   145     3   145 0.99 Protein of unknown function (DUF2569)
Ribosomal_L12        PF00542.14    68 seq657_BIOID51047    -            121   1.8e-31  107.8   8.6   1   1   2.8e-35   3.8e-31  106.7   6.0     1    68    54   121    54   121 0.99 Ribosomal protein L7/L12 C-terminal domain
DAP_epimerase        PF01678.14   121 seq658_BIOID51047    -            275   1.3e-77  257.4   0.7   1   2   1.8e-43   1.2e-39  134.8   0.0     1   120     4   124     4   125 0.98 Diaminopimelate epimerase
DAP_epimerase        PF01678.14   121 seq658_BIOID51047    -            275   1.3e-77  257.4   0.7   2   2   2.5e-39   1.7e-35  121.4   0.1     2   121   153   268   152   268 0.97 Diaminopimelate epimerase
PhzC-PhzF            PF02567.11   282 seq658_BIOID51047    -            275   3.6e-05   23.0   0.0   1   1   7.7e-09   5.2e-05   22.5   0.0    45   224    51   224    46   229 0.86 Phenazine biosynthesis-like protein
MscL                 PF01741.13   128 seq662_BIOID51047    -            136     1e-56  190.4   3.2   1   1   8.4e-61   1.1e-56  190.2   2.2     1   128     3   132     3   132 0.98 Large-conductance mechanosensitive channel, MscL
BPD_transp_1         PF00528.17   185 seq664_BIOID51047    -            306   1.1e-38  132.4  18.3   1   1   8.3e-43   1.1e-38  132.4  12.7     1   185   112   306   112   306 0.99 Binding-protein-dependent transport system inner membrane component
BPD_transp_1         PF00528.17   185 seq666_BIOID51047    -            229   9.1e-22   77.3  13.6   1   1   8.5e-26   1.2e-21   77.0   9.5     2   175    26   215    25   227 0.78 Binding-protein-dependent transport system inner membrane component
DUF4154              PF13689.1    145 seq667_BIOID51047    -            172     6e-33  113.3   0.0   1   1   5.4e-37   7.3e-33  113.0   0.0     6   145    32   168    27   168 0.95 Domain of unknown function (DUF4154)
MFS_1                PF07690.11   354 seq668_BIOID51047    -            394   1.1e-36  126.1  55.2   1   2   1.5e-29     1e-25   90.1  17.3     2   188    17   198    16   220 0.86 Major Facilitator Superfamily
MFS_1                PF07690.11   354 seq668_BIOID51047    -            394   1.1e-36  126.1  55.2   2   2     1e-14   7.2e-11   41.3  16.1     3   175   218   387   216   394 0.89 Major Facilitator Superfamily
Sugar_tr             PF00083.19   451 seq668_BIOID51047    -            394   3.2e-12   45.6  16.5   1   1   4.7e-16   3.2e-12   45.6  11.4    43   188    39   181    11   184 0.83 Sugar (and other) transporter
Ala_racemase_N       PF01168.15   217 seq671_BIOID51047    -            359   3.1e-61  206.5   0.0   1   1   5.7e-65   3.9e-61  206.2   0.0     1   217     8   219     8   219 0.94 Alanine racemase, N-terminal domain
Ala_racemase_C       PF00842.16   129 seq671_BIOID51047    -            359     8e-40  135.1   0.1   1   1   1.8e-43   1.2e-39  134.5   0.1     1   129   234   358   234   358 0.97 Alanine racemase, C-terminal domain
YihI                 PF04220.7    169 seq672_BIOID51047    -            169   3.4e-56  189.0  15.5   1   1   2.8e-60   3.9e-56  188.9  10.8     3   167     5   165     2   167 0.94 Der GTPase activator (YihI)
Phage_GPO            PF05929.6    276 seq673_BIOID51047    -            277  1.1e-128  428.1   4.2   1   1    9e-133  1.2e-128  428.0   2.9     1   276     5   277     5   277 0.98 Phage capsid scaffolding protein (GPO) serine peptidase
APH                  PF01636.18   239 seq674_BIOID51047    -            265   6.6e-19   68.4   7.7   1   1   9.6e-23   6.6e-19   68.4   5.3     2   237    16   224    15   226 0.78 Phosphotransferase enzyme family
Choline_kinase       PF01633.15   211 seq674_BIOID51047    -            265   5.5e-06   25.9   0.0   1   1   1.2e-09   8.1e-06   25.4   0.0   142   194   149   203   131   226 0.78 Choline/ethanolamine kinase
Rnf-Nqr              PF02508.9    190 seq675_BIOID51047    -            193   2.6e-71  239.0  21.0   1   1   2.1e-75   2.9e-71  238.8  14.6     1   189     1   191     1   192 0.99 Rnf-Nqr subunit, membrane protein
Trp_Tyr_perm         PF03222.8    394 seq676_BIOID51047    -            415  1.7e-149  497.8  35.6   1   1  1.4e-153  1.9e-149  497.6  24.7     1   394     7   403     7   403 0.99 Tryptophan/tyrosine permease family
HSP90                PF00183.13   531 seq677_BIOID51047    -            624  3.6e-115  385.2   8.5   1   1  1.3e-117  6.1e-114  381.2   5.7    74   491   212   622   209   624 0.93 Hsp90 protein
HATPase_c_3          PF13589.1    137 seq677_BIOID51047    -            624   2.2e-15   56.3   1.5   1   1   7.1e-19   3.2e-15   55.8   0.1     2   123    26   171    25   183 0.79 Histidine kinase-, DNA gyrase B-, and HSP90-like ATPase
HATPase_c            PF02518.21   111 seq677_BIOID51047    -            624   8.1e-12   44.7   0.1   1   1   3.2e-15   1.5e-11   43.9   0.1     6   109    32   181    27   183 0.84 Histidine kinase-, DNA gyrase B-, and HSP90-like ATPase
FliB                 PF03692.10    85 seq679_BIOID51047    -             88   1.4e-05   25.3  15.5   1   1   1.5e-09   2.1e-05   24.7   1.0    41    73    30    65    18    83 0.75 Flagellin N-methylase
ABC_tran             PF00005.22   118 seq680_BIOID51047    -            404   1.5e-27   96.2   0.0   1   1   7.8e-31   2.7e-27   95.3   0.0     1   117    86   204    86   205 0.93 ABC transporter
TOBE_2               PF08402.5     75 seq680_BIOID51047    -            404   3.9e-19   68.2   0.0   1   1   2.9e-22   9.8e-19   67.0   0.0     1    75   322   402   322   402 0.93 TOBE domain
HD                   PF01966.17   122 seq681_BIOID51047    -            443     4e-11   42.8   0.1   1   1     2e-14   1.3e-10   41.1   0.0     1    64     4    84     4   121 0.88 HD domain
RNA_pol_Rpb2_6       PF00562.23   386 seq684_BIOID51047    -           1342  4.7e-162  539.0   0.0   1   1  3.5e-162  7.9e-159  528.4   0.1     2   386   716  1264   715  1264 0.98 RNA polymerase Rpb2, domain 6
RNA_pol_Rpb2_7       PF04560.15    83 seq684_BIOID51047    -           1342   5.7e-32  109.6   0.1   1   1   8.2e-35   1.9e-31  108.0   0.0     1    82  1266  1341  1266  1342 0.98 RNA polymerase Rpb2, domain 7
RNA_pol_Rpb2_3       PF04565.11    68 seq684_BIOID51047    -           1342   7.1e-30  102.4   0.0   1   1   7.4e-33   1.7e-29  101.2   0.0     1    68   513   582   513   582 0.98 RNA polymerase Rpb2, domain 3
RNA_pol_Rpb2_45      PF10385.4     66 seq684_BIOID51047    -           1342   4.6e-29   99.9   0.3   1   1   1.5e-31   3.5e-28   97.0   0.2     1    66   591   656   591   656 1.00 RNA polymerase beta subunit external 1 domain
RNA_pol_Rpb2_1       PF04563.10   203 seq684_BIOID51047    -           1342   1.5e-26   92.4   0.0   1   1   1.4e-29   3.1e-26   91.4   0.0     2   203    27   509    26   509 0.98 RNA polymerase beta subunit
RNA_pol_Rpb2_2       PF04561.9    190 seq684_BIOID51047    -           1342   1.6e-25   89.5   0.9   1   2   8.4e-11   1.9e-07   30.5   0.0     1    74   151   225   151   276 0.82 RNA polymerase Rpb2, domain 2
RNA_pol_Rpb2_2       PF04561.9    190 seq684_BIOID51047    -           1342   1.6e-25   89.5   0.9   2   2   1.9e-18   4.4e-15   55.4   0.0    80   190   340   454   329   454 0.88 RNA polymerase Rpb2, domain 2
CreA                 PF05981.7    129 seq685_BIOID51047    -            157     1e-57  193.0   0.0   1   1   8.6e-62   1.2e-57  192.8   0.0     1   128    24   156    24   157 0.96 CreA protein
PduV-EutP            PF10662.4    143 seq686_BIOID51047    -            121   1.7e-14   53.3   0.0   1   1   2.4e-18   3.3e-14   52.4   0.0    86   142    60   115    47   116 0.93 Ethanolamine utilisation - propanediol utilisation
GGDEF                PF00990.16   161 seq687_BIOID51047    -            408   6.4e-45  152.5   0.5   1   1   7.4e-49     1e-44  151.8   0.3     1   159   249   403   249   405 0.96 GGDEF domain
DUF484               PF04340.7    225 seq690_BIOID51047    -            235   3.1e-89  298.2   0.4   1   1   2.6e-93   3.5e-89  298.0   0.3     1   224    10   232    10   233 0.99 Protein of unknown function, DUF484
ABC_tran             PF00005.22   118 seq693_BIOID51047    -            352   6.2e-26   90.9   0.0   1   1   2.9e-29   1.3e-25   89.9   0.0     1   117    38   156    38   157 0.91 ABC transporter
TOBE                 PF03459.12    64 seq693_BIOID51047    -            352   3.5e-19   68.5   0.0   1   1     2e-20   9.2e-17   60.7   0.0     1    62   290   350   290   352 0.97 TOBE domain
MFS_1                PF07690.11   354 seq695_BIOID51047    -            416   3.9e-26   91.5  60.5   1   2     4e-20   2.7e-16   59.1  19.0     1   224    22   237    22   242 0.81 Major Facilitator Superfamily
MFS_1                PF07690.11   354 seq695_BIOID51047    -            416   3.9e-26   91.5  60.5   2   2   1.7e-13   1.2e-09   37.3  19.3    10   179   237   409   232   415 0.81 Major Facilitator Superfamily
MFS_3                PF05977.8    524 seq695_BIOID51047    -            416   1.7e-21   75.8  33.9   1   1   3.2e-25   2.2e-21   75.4  23.5     9   396    16   400    12   414 0.89 Transmembrane secretion effector
Radical_SAM          PF04055.16   166 seq699_BIOID51047    -            457   3.7e-15   56.3   0.0   1   1     8e-19   5.4e-15   55.8   0.0     2   164    57   227    56   229 0.79 Radical SAM superfamily
HemN_C               PF06969.11    66 seq699_BIOID51047    -            457     4e-12   45.8   0.3   1   1   2.7e-15   1.8e-11   43.7   0.0     1    66   363   431   363   431 0.94 HemN C-terminal domain
FeS                  PF04060.8     35 seq700_BIOID51047    -            192     1e-14   53.6   5.2   1   1   1.9e-17   2.8e-14   52.2   3.6     1    35    43    77    43    77 0.97 Putative Fe-S cluster
Fer4                 PF00037.22    24 seq700_BIOID51047    -            192   8.5e-13   47.2  25.0   1   2     1e-10   1.5e-07   30.5   4.8     2    23   111   132   110   133 0.95 4Fe-4S binding domain
Fer4                 PF00037.22    24 seq700_BIOID51047    -            192   8.5e-13   47.2  25.0   2   2   2.5e-09   3.8e-06   26.1   2.4     2    24   141   163   140   163 0.91 4Fe-4S binding domain
Fer4_9               PF13187.1     55 seq700_BIOID51047    -            192   2.1e-10   40.5  31.8   1   1   1.1e-10   1.6e-07   31.3  10.3     1    55   116   162   116   162 0.95 4Fe-4S dicluster domain
Fer4_6               PF12837.2     24 seq700_BIOID51047    -            192   2.9e-08   33.0  28.2   1   1   4.9e-10   7.5e-07   28.6   4.5     1    24   109   132   109   132 0.96 4Fe-4S binding domain
Fer4_10              PF13237.1     52 seq700_BIOID51047    -            192   3.3e-08   33.0  25.8   1   1   1.2e-10   1.8e-07   30.7   9.6     3    52   111   158   109   158 0.86 4Fe-4S dicluster domain
Fer4_2               PF12797.2     22 seq700_BIOID51047    -            192   1.6e-07   30.6  20.1   1   1   8.7e-09   1.3e-05   24.6   2.9     3    22   110   129   108   129 0.93 4Fe-4S binding domain
BPD_transp_1         PF00528.17   185 seq701_BIOID51047    -            302   6.3e-26   90.9   9.9   1   1   9.3e-30   6.3e-26   90.9   6.8     1   182   119   300   115   302 0.98 Binding-protein-dependent transport system inner membrane component
OppC_N               PF12911.2     56 seq701_BIOID51047    -            302   1.7e-19   68.7   0.4   1   1   2.5e-23   1.7e-19   68.7   0.2     1    55    22    76    22    77 0.94 N-terminal TM domain of oligopeptide transport permease C
Pyr_redox_2          PF07992.9    200 seq702_BIOID51047    -            472   3.3e-13   49.8   4.5   1   1   9.5e-15   1.1e-11   44.9   3.1     1   198   148   448   148   450 0.83 Pyridine nucleotide-disulphide oxidoreductase
Pyr_redox            PF00070.22    80 seq702_BIOID51047    -            472   5.6e-12   45.7   4.0   1   1   1.6e-08   1.8e-05   24.9   0.2     1    77   289   364   289   369 0.87 Pyridine nucleotide-disulphide oxidoreductase
NAD_binding_8        PF13450.1     68 seq702_BIOID51047    -            472   1.1e-08   34.7   0.2   1   1   2.6e-11   2.9e-08   33.4   0.2     1    35   151   185   151   189 0.96 NAD(P)-binding Rossmann-like domain
Thi4                 PF01946.12   230 seq702_BIOID51047    -            472   8.8e-07   28.1   1.0   1   1   1.2e-09   1.3e-06   27.5   0.1    18    83   147   213   138   223 0.80 Thi4 family
FAD_binding_3        PF01494.14   356 seq702_BIOID51047    -            472   1.2e-06   27.7   0.1   1   1   1.9e-09   2.1e-06   26.9   0.0     3    34   148   179   147   182 0.95 FAD binding domain
Response_reg         PF00072.19   112 seq704_BIOID51047    -            229   2.3e-26   91.9   0.0   1   1     5e-30   3.4e-26   91.3   0.0     1   111     6   115     6   116 0.98 Response regulator receiver domain
Trans_reg_C          PF00486.23    77 seq704_BIOID51047    -            229   7.4e-23   80.1   0.0   1   1   1.9e-26   1.3e-22   79.3   0.0     2    77   151   226   150   226 0.94 Transcriptional regulatory protein, C terminal
rve                  PF00665.21   120 seq705_BIOID51047    -            507   2.2e-13   50.2   0.2   1   1   9.4e-17   4.3e-13   49.3   0.1     4   119   130   256   128   257 0.95 Integrase core domain
Glyco_hydro_3        PF00933.16   299 seq706_BIOID51047    -            341   1.2e-72  244.3   0.0   1   1   1.1e-76   1.5e-72  244.0   0.0     2   294     6   319     5   320 0.95 Glycosyl hydrolase family 3 N terminal domain
Phage_cap_P2         PF05125.7    333 seq708_BIOID51047    -            352  3.2e-145  483.0   0.8   1   1  2.7e-149  3.6e-145  482.9   0.6     1   333     6   340     6   340 0.97 Phage major capsid protein, P2 family
Sulfatase            PF00884.18   379 seq709_BIOID51047    -            557   4.4e-38  131.1   0.2   1   1   4.2e-42   5.7e-38  130.7   0.2     3   295   250   497   248   535 0.89 Sulfatase
PNTB                 PF02233.11   464 seq710_BIOID51047    -            462  2.1e-229  761.9  20.3   1   1  1.7e-233  2.3e-229  761.7  14.1     2   464     5   462     4   462 0.98 NAD(P) transhydrogenase beta subunit
AA_permease          PF00324.16   479 seq713_BIOID51047    -            470    1e-115  386.7  42.2   1   1  1.7e-119  1.1e-115  386.5  29.3     1   464    39   462    39   470 0.93 Amino acid permease
AA_permease_2        PF13520.1    426 seq713_BIOID51047    -            470   2.2e-43  148.2  46.9   1   1   4.3e-47   2.9e-43  147.8  32.5     9   410    43   444    39   464 0.82 Amino acid permease
IlvN                 PF07991.7    165 seq714_BIOID51047    -            491   6.6e-61  204.3   0.2   1   1   1.6e-64   1.1e-60  203.6   0.1     2   165    35   204    34   204 0.98 Acetohydroxy acid isomeroreductase, catalytic domain
IlvC                 PF01450.14   145 seq714_BIOID51047    -            491     4e-56  188.8   0.1   1   2   3.3e-21   2.3e-17   63.1   0.0     1   128   210   337   210   345 0.91 Acetohydroxy acid isomeroreductase, catalytic domain
IlvC                 PF01450.14   145 seq714_BIOID51047    -            491     4e-56  188.8   0.1   2   2   7.7e-40   5.3e-36  123.6   0.0    15   145   359   485   349   485 0.93 Acetohydroxy acid isomeroreductase, catalytic domain
DUF805               PF05656.9    117 seq715_BIOID51047    -            146   2.4e-20   72.4  11.7   1   1   3.8e-24   5.2e-20   71.3   8.1     2   116     7   134     6   135 0.82 Protein of unknown function (DUF805)
AzlC                 PF03591.9    143 seq718_BIOID51047    -            245   1.3e-41  141.7  10.1   1   1   9.5e-46   1.3e-41  141.7   7.0     1   141    23   165    23   167 0.97 AzlC protein
Phage_integrase      PF00589.17   173 seq719_BIOID51047    -            298   4.6e-50  169.5   0.0   1   1   1.1e-53   7.7e-50  168.8   0.0     3   172   114   281   112   282 0.97 Phage integrase family
Phage_integr_N       PF02899.12    84 seq719_BIOID51047    -            298   7.9e-27   93.1   0.7   1   1   2.9e-30     2e-26   91.8   0.5     1    83     8    90     8    91 0.98 Phage integrase, N-terminal SAM-like domain
Aminotran_1_2        PF00155.16   363 seq721_BIOID51047    -            411   1.2e-86  290.8   0.0   1   1     1e-90   1.4e-86  290.6   0.0     2   362    41   406    40   407 0.98 Aminotransferase class I and II
Complex1_51K         PF01512.12   151 seq722_BIOID51047    -            716   1.6e-48  164.1   1.7   1   1   2.1e-51   2.2e-48  163.6   0.0     1   151   115   260   115   260 0.98 Respiratory-chain NADH dehydrogenase 51 Kd subunit
RnfC_N               PF13375.1    101 seq722_BIOID51047    -            716   3.5e-27   93.9   0.3   1   1   1.1e-29   1.2e-26   92.2   0.0    13   101     2    91     1    91 0.96 RnfC Barrel sandwich hybrid domain
SLBB                 PF10531.4     59 seq722_BIOID51047    -            716   2.2e-11   43.3   0.1   1   1   5.6e-14   5.9e-11   41.9   0.0     1    58   272   320   272   321 0.95 SLBB domain
Fer4_7               PF12838.2     52 seq722_BIOID51047    -            716   1.5e-09   37.9   8.8   1   1   5.1e-12   5.3e-09   36.2   6.1     1    52   352   406   352   406 0.81 4Fe-4S dicluster domain
Fer4_8               PF13183.1     57 seq722_BIOID51047    -            716   4.6e-09   36.0   5.1   1   1   1.4e-11   1.4e-08   34.4   3.5     3    57   351   406   348   438 0.80 4Fe-4S dicluster domain
Fer4_10              PF13237.1     52 seq722_BIOID51047    -            716   5.7e-08   32.3  10.5   1   1   1.5e-10   1.6e-07   30.8   7.3     6    52   350   403   346   403 0.91 4Fe-4S dicluster domain
Fer4_9               PF13187.1     55 seq722_BIOID51047    -            716   4.4e-07   29.9   8.9   1   1   1.5e-09   1.6e-06   28.1   6.1     2    53   353   405   352   406 0.71 4Fe-4S dicluster domain
Fer4_4               PF12800.2     17 seq722_BIOID51047    -            716   4.9e-07   29.4  11.4   1   2   5.5e-06    0.0058   16.7   2.0     2    16   351   365   350   371 0.90 4Fe-4S binding domain
Fer4_4               PF12800.2     17 seq722_BIOID51047    -            716   4.9e-07   29.4  11.4   2   2   5.2e-06    0.0054   16.8   1.0     3    16   391   404   389   412 0.91 4Fe-4S binding domain
Fer4_17              PF13534.1     61 seq722_BIOID51047    -            716   1.4e-06   28.4  10.4   1   1   1.3e-08   1.3e-05   25.3   6.9     2    61   353   407   352   407 0.82 4Fe-4S dicluster domain
BPD_transp_1         PF00528.17   185 seq723_BIOID51047    -            317   7.1e-24   84.2  18.8   1   1   5.2e-28   7.1e-24   84.2  13.0     1   183   117   313   113   315 0.91 Binding-protein-dependent transport system inner membrane component
HATPase_c            PF02518.21   111 seq724_BIOID51047    -            474   1.9e-21   75.7   0.0   1   1   7.1e-25   3.2e-21   74.9   0.0     5   109   367   470   363   472 0.92 Histidine kinase-, DNA gyrase B-, and HSP90-like ATPase
HisKA                PF00512.20    68 seq724_BIOID51047    -            474     4e-13   49.0   0.3   1   1   2.8e-16   1.3e-12   47.4   0.2     6    67   260   319   256   320 0.91 His Kinase A (phospho-acceptor) domain
HAMP                 PF00672.20    70 seq724_BIOID51047    -            474   2.2e-11   43.6  11.1   1   1   2.5e-13   1.1e-09   38.1   0.1     2    69   185   251   184   252 0.90 HAMP domain
MFS_1                PF07690.11   354 seq725_BIOID51047    -            391   2.3e-43  148.1  38.3   1   1   5.1e-47   2.3e-43  148.1  26.6     3   350    10   342     8   346 0.85 Major Facilitator Superfamily
Sugar_tr             PF00083.19   451 seq725_BIOID51047    -            391   1.1e-12   47.1   7.3   1   1   2.5e-16   1.1e-12   47.1   5.0    42   191    34   177    21   183 0.87 Sugar (and other) transporter
TRI12                PF06609.8    599 seq725_BIOID51047    -            391   4.2e-07   28.4   3.4   1   1   9.1e-11   4.2e-07   28.4   2.4    66   215    25   175     4   223 0.77 Fungal trichothecene efflux pump (TRI12)
OmpA                 PF00691.15    97 seq727_BIOID51047    -            160   3.6e-18   65.6   0.1   1   1     4e-22   5.5e-18   65.0   0.1     1    97    55   151    55   151 0.95 OmpA family
oligo_HPY            PF08352.7     64 seq729_BIOID51047    -            337     2e-21   75.9   0.1   1   1   8.3e-25   3.8e-21   75.0   0.1     1    64   248   312   248   312 0.99 Oligopeptide/dipeptide transporter, C-terminal region
ABC_tran             PF00005.22   118 seq729_BIOID51047    -            337   1.8e-18   66.8   0.0   1   1   6.4e-22   2.9e-18   66.2   0.0    15   118    80   197    65   197 0.85 ABC transporter
AAA_21               PF13304.1    303 seq729_BIOID51047    -            337   3.4e-11   43.5   0.2   1   1   6.7e-14   3.1e-10   40.3   0.0   227   300   159   230    76   233 0.81 AAA domain
PDZ                  PF00595.19    81 seq730_BIOID51047    -            474   3.1e-29  100.8   8.2   1   2   2.7e-19   9.1e-16   57.6   0.1     7    80   285   367   279   368 0.90 PDZ domain (Also known as DHR or GLGF)
PDZ                  PF00595.19    81 seq730_BIOID51047    -            474   3.1e-29  100.8   8.2   2   2   3.7e-15   1.3e-11   44.4   2.2    11    81   394   463   385   463 0.89 PDZ domain (Also known as DHR or GLGF)
PDZ_2                PF13180.1     82 seq730_BIOID51047    -            474   3.3e-26   90.8   2.8   1   2   1.2e-18   4.1e-15   55.3   0.0    12    82   300   380   285   380 0.88 PDZ domain
PDZ_2                PF13180.1     82 seq730_BIOID51047    -            474   3.3e-26   90.8   2.8   2   2   3.7e-12   1.3e-08   34.5   0.6     4    59   399   454   396   469 0.90 PDZ domain
Trypsin_2            PF13365.1    120 seq730_BIOID51047    -            474   8.2e-21   74.0   0.6   1   1   5.5e-24   1.9e-20   72.9   0.4     1   120   114   250   114   250 0.79 Trypsin-like peptidase domain
Trypsin              PF00089.21   220 seq730_BIOID51047    -            474   1.4e-20   73.7   0.3   1   1   6.5e-24   2.2e-20   73.0   0.2    21   218   114   275    87   277 0.83 Trypsin
DUF406               PF04175.7     94 seq732_BIOID51047    -             99     2e-28   98.5   3.2   1   1   1.6e-32   2.2e-28   98.4   2.2     4    94     3    96     1    96 0.96 Protein of unknown function (DUF406)
PfkB                 PF00294.19   301 seq736_BIOID51047    -            310     1e-59  202.0   0.4   1   1   1.9e-63   1.3e-59  201.7   0.3     8   298    15   297     8   300 0.92 pfkB family carbohydrate kinase
Phos_pyr_kin         PF08543.7    246 seq736_BIOID51047    -            310   1.2e-08   34.4   0.3   1   1   4.1e-12   2.8e-08   33.1   0.1   117   223   179   279   156   292 0.87 Phosphomethylpyrimidine kinase
UPF0227              PF05728.7    187 seq737_BIOID51047    -            180   1.3e-71  240.1   0.0   1   1   1.1e-75   1.4e-71  239.9   0.0     1   186     1   177     1   178 0.99 Uncharacterised protein family (UPF0227)
AzlD                 PF05437.7     99 seq738_BIOID51047    -            111   2.4e-12   46.5   5.6   1   1   2.1e-16   2.9e-12   46.2   3.9     1    98     5   104     5   105 0.92 Branched-chain amino acid transport protein (AzlD)
Phage_term_smal      PF05944.7    132 seq740_BIOID51047    -            216   5.1e-43  145.7   0.2   1   1     5e-47   6.8e-43  145.3   0.1     1   131    34   163    34   164 0.99 Phage small terminase subunit
DUF421               PF04239.7     99 seq741_BIOID51047    -            192   9.6e-25   85.8   0.0   1   1   8.7e-29   1.2e-24   85.5   0.0     1    71    64   133    64   177 0.85 Protein of unknown function (DUF421)
Na_Pi_cotrans        PF02690.10   142 seq742_BIOID51047    -            543   1.6e-44  150.9  30.2   1   2   1.4e-39   9.5e-36  122.5   7.0     1   140    13   148    13   150 0.98 Na+/Pi-cotransporter
Na_Pi_cotrans        PF02690.10   142 seq742_BIOID51047    -            543   1.6e-44  150.9  30.2   2   2   1.6e-13   1.1e-09   38.0  10.2     1   123   139   265   139   284 0.90 Na+/Pi-cotransporter
HAD_2                PF13419.1    176 seq743_BIOID51047    -            238   8.5e-20   71.6   0.1   1   1   2.4e-23   1.1e-19   71.2   0.0     1   176    13   207    13   207 0.76 Haloacid dehalogenase-like hydrolase
Hydrolase_like       PF13242.1     75 seq743_BIOID51047    -            238   4.5e-09   35.7   0.0   1   1   2.2e-12   9.9e-09   34.6   0.0     2    50   161   209   160   223 0.93 HAD-hyrolase-like
Hydrolase            PF00702.21   204 seq743_BIOID51047    -            238   1.3e-08   35.4   0.0   1   1   4.1e-12   1.9e-08   34.9   0.0     1   202    10   199    10   201 0.71 haloacid dehalogenase-like hydrolase
Usp                  PF00582.21   140 seq744_BIOID51047    -            142   3.2e-17   62.8   0.0   1   1   2.7e-21   3.7e-17   62.7   0.0     2   140     3   138     2   138 0.95 Universal stress protein family
FAD_syn              PF06574.7    158 seq746_BIOID51047    -            313   2.2e-57  193.0   0.0   1   1   4.4e-61     3e-57  192.5   0.0     2   158    12   168    11   168 0.98 FAD synthetase
Flavokinase          PF01687.12   125 seq746_BIOID51047    -            313   6.1e-40  135.8   0.0   1   1   1.4e-43   9.4e-40  135.2   0.0     1   124   184   307   184   308 0.97 Riboflavin kinase
ADK                  PF00406.17   151 seq747_BIOID51047    -            214   1.3e-60  203.5   0.0   1   1   3.4e-64   1.5e-60  203.3   0.0     1   150     5   186     5   187 0.99 Adenylate kinase
ADK_lid              PF05191.9     36 seq747_BIOID51047    -            214   8.2e-17   60.4   0.0   1   1   3.2e-20   1.5e-16   59.6   0.0     1    36   123   158   123   158 1.00 Adenylate kinase, active site lid
AAA_17               PF13207.1    121 seq747_BIOID51047    -            214   4.3e-09   37.0   0.0   1   1   1.3e-12   5.9e-09   36.6   0.0     1   109     2   117     2   170 0.63 AAA domain
IstB_IS21            PF01695.12   178 seq748_BIOID51047    -            261   4.2e-67  224.9   0.1   1   1   1.6e-70   5.5e-67  224.5   0.0     2   177    55   230    54   231 0.98 IstB-like ATP binding protein
Bac_DnaA             PF00308.13   219 seq748_BIOID51047    -            261   1.7e-08   34.2   0.0   1   1   8.1e-12   2.8e-08   33.5   0.0    36   136   101   199    80   221 0.87 Bacterial dnaA  protein
PhoH                 PF02562.11   205 seq748_BIOID51047    -            261   1.7e-06   27.2   0.1   1   1   1.2e-09     4e-06   26.0   0.0     3    61    83   142    81   179 0.77 PhoH-like protein
AAA                  PF00004.24   132 seq748_BIOID51047    -            261   1.4e-05   25.1   0.0   1   1   7.1e-09   2.4e-05   24.4   0.0     1   111   102   202   102   230 0.70 ATPase family associated with various cellular activities (AAA)
MarR                 PF01047.17    59 seq749_BIOID51047    -            176   1.3e-17   63.1   2.8   1   1   1.3e-20     6e-17   60.9   0.1     1    58    53   112    53   113 0.98 MarR family
MarR_2               PF12802.2     62 seq749_BIOID51047    -            176     1e-08   34.5   0.1   1   1   4.8e-12   2.2e-08   33.5   0.0     5    61    55   111    51   112 0.90 MarR family
HTH_27               PF13463.1     68 seq749_BIOID51047    -            176   3.6e-07   30.2   0.1   1   1   1.8e-10   8.1e-07   29.1   0.0    17    68    70   121    54   121 0.86 Winged helix DNA-binding domain
DUF1016              PF06250.6    320 seq751_BIOID51047    -            159   3.3e-37  128.0   0.0   1   1   3.1e-41   4.2e-37  127.7   0.0     1    97    15   112    15   119 0.98 Protein of unknown function (DUF1016)
BPD_transp_1         PF00528.17   185 seq752_BIOID51047    -            281   1.9e-14   53.4  20.7   1   1   1.4e-18   1.9e-14   53.4  14.3     3   184    81   273    79   274 0.86 Binding-protein-dependent transport system inner membrane component
Lactonase            PF10282.4    344 seq754_BIOID51047    -            331   4.7e-87  292.1   0.0   1   1   1.3e-90     6e-87  291.7   0.0     2   343     5   327     4   328 0.95 Lactonase, 7-bladed beta-propeller
LysR_substrate       PF03466.15   209 seq755_BIOID51047    -            319     1e-15   57.3   0.2   1   1   2.1e-19   1.5e-15   56.7   0.1    21   206   112   313    92   316 0.89 LysR substrate binding domain
HTH_1                PF00126.22    60 seq755_BIOID51047    -            319   1.7e-14   53.1   0.0   1   1   4.8e-18   3.2e-14   52.2   0.0     1    57    10    66    10    67 0.96 Bacterial regulatory helix-turn-helix protein, lysR family
ABC_tran             PF00005.22   118 seq756_BIOID51047    -            334   2.6e-21   76.0   0.0   1   1   8.9e-25     4e-21   75.4   0.0     1   117    64   192    64   193 0.90 ABC transporter
oligo_HPY            PF08352.7     64 seq756_BIOID51047    -            334   1.3e-19   70.1   0.2   1   1   5.3e-23   2.4e-19   69.3   0.2     1    64   244   311   244   311 0.99 Oligopeptide/dipeptide transporter, C-terminal region
Phage_GPL            PF05926.6    140 seq757_BIOID51047    -            154   1.3e-55  186.9   0.1   1   1     1e-59   1.4e-55  186.8   0.0     1   140    15   154    15   154 0.99 Phage head completion protein (GPL)
Aminotran_5          PF00266.14   371 seq759_BIOID51047    -            362   2.6e-71  240.1   0.0   1   1   2.2e-75   2.9e-71  240.0   0.0     1   371     4   350     4   350 0.99 Aminotransferase class-V
Pyr_redox_2          PF07992.9    200 seq762_BIOID51047    -            434   1.8e-33  116.0   0.0   1   1   1.6e-36   4.3e-33  114.7   0.0     1   197     7   318     7   320 0.91 Pyridine nucleotide-disulphide oxidoreductase
Pyr_redox            PF00070.22    80 seq762_BIOID51047    -            434   2.5e-19   69.3   3.8   1   2     5e-08   0.00014   22.0   0.1     1    36     7    48     7    93 0.86 Pyridine nucleotide-disulphide oxidoreductase
Pyr_redox            PF00070.22    80 seq762_BIOID51047    -            434   2.5e-19   69.3   3.8   2   2     1e-15   2.8e-12   46.7   0.5     1    68   172   254   172   265 0.91 Pyridine nucleotide-disulphide oxidoreductase
DAO                  PF01266.19   358 seq762_BIOID51047    -            434   2.7e-11   42.8  10.3   1   1   1.2e-09   3.4e-06   26.1   0.0   147   236   226   308   223   336 0.80 FAD dependent oxidoreductase
UvrD_C               PF13361.1    319 seq763_BIOID51047    -            738   1.3e-99  333.6   0.0   1   1  7.6e-103   1.7e-99  333.1   0.0     1   318   295   634   295   635 0.98 UvrD-like helicase C-terminal domain
UvrD-helicase        PF00580.16   315 seq763_BIOID51047    -            738   2.2e-76  257.0   0.0   1   1   2.7e-79   6.1e-76  255.6   0.0     1   314    28   289    28   290 0.98 UvrD/REP helicase N-terminal domain
AAA_19               PF13245.1     76 seq763_BIOID51047    -            738   5.5e-14   51.5   0.2   1   1   8.5e-17   1.9e-13   49.8   0.1     1    75    34   111    34   112 0.85 Part of AAA domain
UvrD_C_2             PF13538.1    104 seq763_BIOID51047    -            738   1.1e-10   41.4   0.0   1   1   1.1e-13   2.6e-10   40.2   0.0    54   103   561   630   509   631 0.77 Family description
DUF2622              PF11080.3     96 seq767_BIOID51047    -             96   3.1e-49  164.6   0.6   1   1   2.5e-53   3.4e-49  164.5   0.4     1    95     1    95     1    96 0.99 Protein of unknown function (DUF2622)
CreD                 PF06123.7    430 seq768_BIOID51047    -            450  1.2e-157  524.8   0.0   1   1  9.7e-162  1.3e-157  524.6   0.0     2   430     5   428     4   428 0.99 Inner membrane protein CreD
HlyD                 PF00529.15   306 seq769_BIOID51047    -            390   3.6e-79  266.1  15.0   1   1   1.3e-82   4.5e-79  265.8  10.4     1   306    60   343    60   343 0.99 HlyD family secretion protein
HlyD_2               PF12700.2    328 seq769_BIOID51047    -            390   2.2e-17   63.1   1.3   1   1   9.2e-21   3.1e-17   62.6   0.9    20   234    60   290    51   316 0.77 HlyD family secretion protein
HlyD_3               PF13437.1    105 seq769_BIOID51047    -            390   5.2e-16   58.7   3.5   1   1   1.4e-16   4.9e-13   49.2   0.2     2   105   218   338   217   338 0.79 HlyD family secretion protein
Biotin_lipoyl_2      PF13533.1     50 seq769_BIOID51047    -            390   1.1e-08   34.4   1.6   1   1   5.4e-11   1.9e-07   30.5   0.1     2    49    61   108    60   109 0.91 Biotin-lipoyl like
Ferrochelatase       PF00762.14   316 seq771_BIOID51047    -            320    6e-108  360.3   0.0   1   1  9.8e-112  6.7e-108  360.2   0.0     1   313     5   317     5   320 0.98 Ferrochelatase
Transaldolase        PF00923.14   287 seq775_BIOID51047    -            244   1.1e-44  152.5   0.1   1   1   1.6e-48   2.2e-44  151.5   0.1     1   242    27   228    27   238 0.95 Transaldolase
tRNA-synt_1          PF00133.17   601 seq777_BIOID51047    -            938  9.3e-233  773.4   0.0   1   1  5.8e-236  1.1e-232  773.2   0.0     2   601    28   641    27   641 0.98 tRNA synthetases class I (I, L, M and V)
Anticodon_1          PF08264.8    153 seq777_BIOID51047    -            938   4.3e-29  101.1   0.0   1   1   4.2e-32   8.2e-29  100.2   0.0     1   152   685   841   685   842 0.89 Anticodon-binding domain of tRNA
tRNA-synt_1g         PF09334.6    391 seq777_BIOID51047    -            938   4.7e-21   74.7   0.2   1   2     7e-14   1.4e-10   40.3   0.0     8    69    58   119    56   246 0.63 tRNA synthetases class I (M)
tRNA-synt_1g         PF09334.6    391 seq777_BIOID51047    -            938   4.7e-21   74.7   0.2   2   2   2.4e-08   4.8e-05   22.0   0.0   310   356   584   631   566   650 0.81 tRNA synthetases class I (M)
zf-FPG_IleRS         PF06827.9     30 seq777_BIOID51047    -            938   1.1e-09   37.6   3.5   1   1   5.4e-13   1.1e-09   37.6   2.4     1    29   898   926   898   927 0.96 Zinc finger found in FPG and IleRS
tRNA-synt_1e         PF01406.14   301 seq777_BIOID51047    -            938     3e-08   33.0   0.0   1   1   2.2e-09   4.2e-06   25.9   0.0   227   299   575   648   548   650 0.83 tRNA synthetases class I (C) catalytic domain
tRNA-synt_1_2        PF13603.1    185 seq777_BIOID51047    -            938   8.1e-07   28.3   0.0   1   1   7.7e-10   1.5e-06   27.5   0.0    12   141   224   358   219   368 0.78 Leucyl-tRNA synthetase, Domain 2
tRNA-synt_1f         PF01921.13   360 seq777_BIOID51047    -            938   2.9e-06   26.1   0.0   1   1     6e-09   1.2e-05   24.1   0.0   241   340   562   659   545   675 0.81 tRNA synthetases class I (K)
Chorismate_bind      PF00425.13   257 seq778_BIOID51047    -            391     2e-68  230.3   0.0   1   1   1.8e-72   2.5e-68  230.0   0.0     2   257   126   380   125   380 0.97 chorismate binding enzyme
Phage_tail_X         PF05489.7     60 seq779_BIOID51047    -             67   2.7e-34  116.3   0.1   1   1   2.3e-38   3.1e-34  116.1   0.1     1    59     1    59     1    60 0.98 Phage Tail Protein X
DUF1706              PF08020.6    166 seq780_BIOID51047    -            172   6.9e-59  197.9   0.1   1   1   5.7e-63   7.8e-59  197.7   0.1     1   166     1   166     1   166 0.99 Protein of unknown function (DUF1706)
HTH_18               PF12833.2     81 seq782_BIOID51047    -            278   5.4e-26   90.4   2.2   1   1     2e-29   6.7e-26   90.0   0.8     1    80   193   271   193   272 0.97 Helix-turn-helix domain
AraC_binding         PF02311.14   136 seq782_BIOID51047    -            278   7.2e-24   83.8   2.1   1   1   2.1e-27   7.2e-24   83.8   1.5     4   136    16   154    14   154 0.96 AraC-like ligand binding domain
HTH_AraC             PF00165.18    42 seq782_BIOID51047    -            278   8.6e-21   72.9   0.1   1   2   1.9e-11   6.5e-08   32.0   0.0     1    42   180   221   180   221 0.97 Bacterial regulatory helix-turn-helix proteins, AraC family
HTH_AraC             PF00165.18    42 seq782_BIOID51047    -            278   8.6e-21   72.9   0.1   2   2   1.3e-13   4.5e-10   38.9   0.0     1    42   232   271   232   271 0.93 Bacterial regulatory helix-turn-helix proteins, AraC family
Diacid_rec           PF05651.8    135 seq783_BIOID51047    -            385   1.9e-52  176.1   0.9   1   1   4.7e-56   3.2e-52  175.4   0.6     1   135     6   140     6   140 0.99 Putative sugar diacid recognition
HTH_30               PF13556.1     59 seq783_BIOID51047    -            385     3e-23   81.0   2.8   1   1     6e-26   4.1e-22   77.3   1.7     1    59   323   381   323   381 0.98 PucR C-terminal helix-turn-helix domain
Fructosamin_kin      PF03881.9    288 seq784_BIOID51047    -            286  7.5e-111  369.6   0.0   1   1  1.2e-114  8.3e-111  369.4   0.0     1   287     1   285     1   286 0.99 Fructosamine kinase
APH                  PF01636.18   239 seq784_BIOID51047    -            286     3e-21   76.1   3.1   1   1   5.8e-25     4e-21   75.7   2.2     4   223    23   239    21   251 0.87 Phosphotransferase enzyme family
DUF2593              PF10767.4    144 seq785_BIOID51047    -            162   7.6e-72  239.5   6.3   1   1   6.3e-76   8.7e-72  239.4   4.3     2   144    20   162    19   162 0.99 Protein of unknown function (DUF2593)
NQR2_RnfD_RnfE       PF03116.10   314 seq789_BIOID51047    -            105   2.6e-25   89.1   0.2   1   1   2.2e-29     3e-25   88.9   0.2     3    90     4    92     2   102 0.96 NQR2, RnfD, RnfE family
Phage_lysozyme       PF00959.14   110 seq790_BIOID51047    -            171   3.3e-24   85.1   0.0   1   1     3e-28   4.1e-24   84.8   0.0     1   110    54   160    54   160 0.98 Phage lysozyme
DDE_Tnp_ISL3         PF01610.12   248 seq792_BIOID51047    -            406   4.5e-57  193.3   2.7   1   1   9.1e-61   6.2e-57  192.8   1.9     2   246   158   393   157   395 0.95 Transposase
HTH_Tnp_ISL3         PF13542.1     65 seq792_BIOID51047    -            406   3.3e-12   45.8   5.9   1   1   1.2e-15     8e-12   44.5   4.1     4    65    42   101    39   101 0.93 Helix-turn-helix domain of transposase family ISL3
UvrD_C               PF13361.1    319 seq793_BIOID51047    -            690   8.6e-93  311.1   0.0   1   1   3.7e-95   8.4e-92  307.9   0.0     1   318   288   630   288   631 0.97 UvrD-like helicase C-terminal domain
UvrD-helicase        PF00580.16   315 seq793_BIOID51047    -            690   1.4e-73  247.8   0.3   1   1   8.9e-76     2e-72  244.0   0.2     1   314    20   282    20   283 0.94 UvrD/REP helicase N-terminal domain
AAA_19               PF13245.1     76 seq793_BIOID51047    -            690     2e-13   49.7   0.6   1   1   2.1e-16   4.9e-13   48.5   0.4     8    75    32   104    25   105 0.82 Part of AAA domain
UvrD_C_2             PF13538.1    104 seq793_BIOID51047    -            690   2.2e-10   40.4   0.0   1   1   5.8e-13   1.3e-09   37.9   0.0    54   103   563   626   513   627 0.80 Family description
NQR2_RnfD_RnfE       PF03116.10   314 seq796_BIOID51047    -            256   8.5e-88  294.4   9.0   1   1     7e-92   9.6e-88  294.2   6.2    95   314     1   254     1   254 0.91 NQR2, RnfD, RnfE family
Multi_Drug_Res       PF00893.14    93 seq797_BIOID51047    -            121   5.5e-26   90.7  12.2   1   1   5.6e-30   7.6e-26   90.2   8.5     2    92     4    94     3    95 0.98 Small Multidrug Resistance protein
tRNA_U5-meth_tr      PF05958.6    352 seq801_BIOID51047    -            375   2.7e-19   68.9   0.0   1   1   5.9e-20     2e-16   59.5   0.0   172   351   208   374   183   375 0.90 tRNA (Uracil-5-)-methyltransferase
Methyltransf_31      PF13847.1    152 seq801_BIOID51047    -            375   3.2e-09   36.4   0.0   1   1   1.7e-12   5.7e-09   35.6   0.0     5    67   235   294   233   343 0.88 Methyltransferase domain
Methyltransf_26      PF13659.1    117 seq801_BIOID51047    -            375   1.4e-07   31.4   0.0   1   1   7.4e-11   2.5e-07   30.5   0.0     4    81   237   318   234   374 0.80 Methyltransferase domain
MTS                  PF05175.9    170 seq801_BIOID51047    -            375   6.2e-06   25.6   0.0   1   1     3e-09     1e-05   24.9   0.0    32   108   234   310   209   328 0.84 Methyltransferase small domain
EPSP_synthase        PF00275.15   419 seq803_BIOID51047    -            427  2.8e-163  543.1   0.0   1   1  2.3e-167  3.2e-163  542.9   0.0     2   419     7   420     6   420 0.97 EPSP synthase (3-phosphoshikimate 1-carboxyvinyltransferase)
AraC_binding         PF02311.14   136 seq806_BIOID51047    -            312   2.2e-22   79.0   1.3   1   1   9.9e-26   3.4e-22   78.4   0.2     7   120    52   170    48   186 0.89 AraC-like ligand binding domain
HTH_18               PF12833.2     81 seq806_BIOID51047    -            312   9.1e-22   76.8   0.1   1   1   5.5e-25   1.9e-21   75.8   0.1     2    79   229   305   228   307 0.97 Helix-turn-helix domain
HTH_AraC             PF00165.18    42 seq806_BIOID51047    -            312   1.5e-20   72.2   0.2   1   2   3.2e-10   1.1e-06   28.1   0.0     2    42   216   256   215   256 0.93 Bacterial regulatory helix-turn-helix proteins, AraC family
HTH_AraC             PF00165.18    42 seq806_BIOID51047    -            312   1.5e-20   72.2   0.2   2   2   1.6e-14   5.3e-11   41.8   0.0     2    42   268   306   267   306 0.94 Bacterial regulatory helix-turn-helix proteins, AraC family
Cupin_2              PF07883.6     71 seq806_BIOID51047    -            312   1.4e-06   27.5   0.0   1   1   8.3e-10   2.8e-06   26.6   0.0     7    60    57   109    53   116 0.92 Cupin domain
Multi_Drug_Res       PF00893.14    93 seq808_BIOID51047    -            109   6.2e-29  100.2   6.5   1   1   5.4e-33   7.4e-29   99.9   4.5     3    93     6    99     4    99 0.96 Small Multidrug Resistance protein
MFS_1                PF07690.11   354 seq809_BIOID51047    -            512   5.7e-55  186.3  38.3   1   1   4.2e-59   5.7e-55  186.3  26.5     1   353    19   413    19   414 0.89 Major Facilitator Superfamily
DUF905               PF06006.7     71 seq810_BIOID51047    -             77   1.3e-34  117.2   0.0   1   1   1.1e-38   1.5e-34  117.0   0.0     2    71     7    76     6    76 0.97 Bacterial protein of unknown function (DUF905)
AMP-binding          PF00501.23   418 seq811_BIOID51047    -            536   8.4e-86  287.7   0.0   1   1   1.5e-89     1e-85  287.5   0.0     1   417    50   461    50   462 0.95 AMP-binding enzyme
DUF4009              PF13193.1     41 seq811_BIOID51047    -            536   8.1e-08   31.4   0.1   1   1   3.6e-11   2.4e-07   29.9   0.0     1    29   501   529   501   535 0.92 Domain of unknown function (DUF4009)
Rick_17kDa_Anti      PF05433.10    42 seq812_BIOID51047    -            179   1.7e-11   43.4  15.7   1   1   5.1e-15   1.7e-11   43.4  10.9     2    42    73   113    72   113 0.96 Glycine zipper 2TM domain
Gly-zipper_OmpA      PF13436.1    118 seq812_BIOID51047    -            179   5.2e-09   35.6   3.0   1   1   1.5e-12   5.2e-09   35.6   2.1     5   112    28   134    24   136 0.78 Glycine-zipper containing OmpA-like membrane domain
Gly-zipper_YMGG      PF13441.1     45 seq812_BIOID51047    -            179   3.6e-08   32.6  12.7   1   1     1e-11   3.6e-08   32.6   8.8     2    45    69   111    68   111 0.97 YMGG-like Gly-zipper
Gly-zipper_Omp       PF13488.1     46 seq812_BIOID51047    -            179   1.8e-05   24.1  13.8   1   1   5.3e-09   1.8e-05   24.1   9.6     2    42    73   112    72   118 0.82 Glycine zipper
FliD_C               PF07195.7    239 seq815_BIOID51047    -            496   6.4e-57  192.4  15.5   1   1   9.4e-61   6.4e-57  192.4  10.7     1   239   252   481   252   481 0.97 Flagellar hook-associated protein 2 C-terminus
FliD_N               PF02465.13    99 seq815_BIOID51047    -            496   5.7e-26   90.6   6.0   1   1   8.4e-30   5.7e-26   90.6   4.1     1    99    36   133    36   133 0.98 Flagellar hook-associated protein 2 C-terminus
RNA_pol_Rpb1_1       PF04997.7    338 seq816_BIOID51047    -           1407  1.8e-100  336.3   0.1   1   1  1.8e-103  4.8e-100  335.0   0.1     2   338    15   342    14   342 0.95 RNA polymerase Rpb1, domain 1
RNA_pol_Rpb1_5       PF04998.12   277 seq816_BIOID51047    -           1407   1.1e-80  270.7   0.0   1   1     8e-84   2.2e-80  269.7   0.0     1   276   766  1321   766  1322 1.00 RNA polymerase Rpb1, domain 5
RNA_pol_Rpb1_2       PF00623.15   166 seq816_BIOID51047    -           1407   6.1e-51  172.5   0.0   1   1   5.3e-53   1.5e-49  168.0   0.0     1   166   344   486   344   486 0.95 RNA polymerase Rpb1, domain 2
RNA_pol_Rpb1_3       PF04983.13   157 seq816_BIOID51047    -           1407   1.4e-27   96.2   0.0   1   1   1.2e-30   3.3e-27   95.0   0.0     1   157   489   644   489   644 0.93 RNA polymerase Rpb1, domain 3
RNA_pol_Rpb1_4       PF05000.12   108 seq816_BIOID51047    -           1407   2.5e-18   65.7   0.3   1   1   9.1e-22   2.5e-18   65.7   0.2     2   107   674   763   673   764 0.82 RNA polymerase Rpb1, domain 4
Sdh_cyt              PF01127.17   121 seq817_BIOID51047    -            134   6.7e-30  103.2   4.7   1   1   5.8e-34   7.9e-30  103.0   3.2     2   120    11   128    10   129 0.89 Succinate dehydrogenase/Fumarate reductase transmembrane subunit
PTS_IIB              PF02302.12    90 seq818_BIOID51047    -            106   8.7e-21   74.0   1.6   1   1   7.5e-25     1e-20   73.8   1.1     2    88     6    95     5    97 0.94 PTS system, Lactose/Cellobiose specific IIB subunit
FMN_bind             PF04205.9     81 seq820_BIOID51047    -            206   2.6e-18   65.8   0.1   1   1     4e-22   5.5e-18   64.7   0.0     1    77    99   187    99   191 0.98 FMN-binding domain
FMN_red              PF03358.10   152 seq821_BIOID51047    -            188   2.4e-39  134.1   0.0   1   1   4.4e-43     3e-39  133.8   0.0     2   147     6   149     5   153 0.94 NADPH-dependent FMN reductase
Flavodoxin_2         PF02525.12   199 seq821_BIOID51047    -            188   7.2e-09   35.3   0.0   1   1   1.5e-12     1e-08   34.8   0.0     9   136    13   118     6   144 0.69 Flavodoxin-like fold
P2_Phage_GpR         PF06891.6    135 seq823_BIOID51047    -            143   1.7e-40  137.7   0.0   1   1   1.4e-44   1.9e-40  137.6   0.0     1   122     1   119     1   131 0.96 P2 phage tail completion protein R (GpR)
DUF932               PF06067.6    239 seq825_BIOID51047    -            272   7.8e-62  208.5   0.0   1   1   6.5e-66   8.9e-62  208.3   0.0     1   239    36   261    36   261 0.99 Domain of unknown function (DUF932)
PseudoU_synth_2      PF00849.17   164 seq827_BIOID51047    -            290   9.9e-16   57.8   0.1   1   1   6.3e-18   4.3e-14   52.5   0.1     2   164    69   195    68   195 0.87 RNA pseudouridylate synthase
S4                   PF01479.20    48 seq827_BIOID51047    -            290   2.7e-14   52.1   1.5   1   1   1.1e-17   7.6e-14   50.7   0.0     1    48     7    52     7    52 0.98 S4 domain
PrpF                 PF04303.8    371 seq828_BIOID51047    -            350    7e-162  538.2   1.9   1   1  1.1e-165  7.8e-162  538.1   1.3     1   371     1   350     1   350 0.99 PrpF protein
Nuc_H_symport        PF03825.11   400 seq829_BIOID51047    -            425  1.6e-185  616.5  32.8   1   1  2.6e-189  1.8e-185  616.3  22.7     1   400     1   405     1   405 0.99 Nucleoside H+ symporter
MFS_1                PF07690.11   354 seq829_BIOID51047    -            425   1.8e-16   59.7  44.1   1   1   2.7e-20   1.8e-16   59.7  30.5     2   353     8   353     7   354 0.78 Major Facilitator Superfamily
Sdh_cyt              PF01127.17   121 seq831_BIOID51047    -            115   9.4e-12   44.7  15.2   1   1   8.3e-16   1.1e-11   44.4  10.5    18   120    11   104     2   113 0.83 Succinate dehydrogenase/Fumarate reductase transmembrane subunit
PFL                  PF02901.10   648 seq832_BIOID51047    -            765  3.8e-205  683.0   0.0   1   1  6.8e-209  4.7e-205  682.7   0.0     1   648     1   626     1   626 0.98 Pyruvate formate lyase
Gly_radical          PF01228.16   106 seq832_BIOID51047    -            765   2.7e-25   88.6   0.0   1   1   9.7e-29   6.6e-25   87.4   0.0     3   106   645   747   643   747 0.97 Glycine radical
HAD_2                PF13419.1    176 seq833_BIOID51047    -            222   9.8e-23   81.1   0.0   1   1   2.5e-26   1.1e-22   80.9   0.0     2   176    11   191    10   191 0.91 Haloacid dehalogenase-like hydrolase
Hydrolase            PF00702.21   204 seq833_BIOID51047    -            222   5.1e-13   49.9   0.0   1   1   3.1e-16   1.4e-12   48.4   0.0     3   203     9   184     7   185 0.83 haloacid dehalogenase-like hydrolase
Hydrolase_like       PF13242.1     75 seq833_BIOID51047    -            222   2.7e-05   23.6   0.0   1   1   9.2e-09   4.2e-05   23.0   0.0     2    49   146   192   145   209 0.91 HAD-hyrolase-like
Phage_tail_S         PF05069.8    148 seq837_BIOID51047    -            148   2.2e-39  134.4   2.6   1   1   1.9e-43   2.6e-39  134.2   1.8     2   145     3   144     2   146 0.95 Phage virion morphogenesis family
PfkB                 PF00294.19   301 seq841_BIOID51047    -            434   2.4e-56  190.9   0.0   1   1   2.5e-60   3.4e-56  190.4   0.0     4   294    55   414    52   422 0.91 pfkB family carbohydrate kinase
Rnf-Nqr              PF02508.9    190 seq843_BIOID51047    -            231   7.9e-59  198.3   9.5   1   1   6.7e-63   9.1e-59  198.1   6.6     1   189     1   200     1   201 0.98 Rnf-Nqr subunit, membrane protein
FAD_binding_2        PF00890.19   421 seq844_BIOID51047    -            588  2.6e-117  392.1   6.1   1   1    7e-121  3.2e-117  391.8   4.2     1   421     9   405     9   405 0.98 FAD binding domain
Succ_DH_flav_C       PF02910.15   129 seq844_BIOID51047    -            588   3.1e-38  130.4   0.1   1   1   1.1e-41   5.1e-38  129.7   0.1     1   129   460   588   460   588 0.96 Fumarate reductase flavoprotein C-term
Peptidase_M48        PF01435.13   226 seq846_BIOID51047    -            262   1.4e-25   90.0   0.0   1   1   1.4e-29     2e-25   89.6   0.0    28   226    80   253    48   253 0.78 Peptidase family M48
Antirestrict         PF03230.8     94 seq848_BIOID51047    -            159     1e-38  131.0   0.1   1   1   9.8e-43   1.3e-38  130.6   0.1     1    94    62   159    62   159 0.98 Antirestriction protein
LysR_substrate       PF03466.15   209 seq851_BIOID51047    -            293   3.9e-45  153.4   0.1   1   1     9e-49   6.1e-45  152.7   0.0     2   204    85   282    84   284 0.98 LysR substrate binding domain
HTH_1                PF00126.22    60 seq851_BIOID51047    -            293   2.5e-18   65.4   0.9   1   1   6.9e-22   4.7e-18   64.5   0.6     1    60     3    62     3    62 0.97 Bacterial regulatory helix-turn-helix protein, lysR family
DUF457               PF04307.9    157 seq856_BIOID51047    -            196   9.2e-30  102.9   7.1   1   1   8.6e-34   1.2e-29  102.5   4.9     3   152     5   161     3   166 0.85 Predicted membrane-bound metal-dependent hydrolase (DUF457)
SpoU_methylase       PF00588.14   142 seq857_BIOID51047    -            228   3.5e-33  114.3   0.0   1   1   3.6e-37   4.9e-33  113.8   0.0     2   142     3   153     2   153 0.87 SpoU rRNA Methylase family
Cytochrom_C_asm      PF01578.15   214 seq858_BIOID51047    -            288   5.7e-45  153.3  17.3   1   1   4.2e-49   5.7e-45  153.3  12.0     5   212    62   286    58   288 0.97 Cytochrome C assembly protein
HhH-GPD              PF00730.20   121 seq859_BIOID51047    -            211   9.8e-19   67.6   0.0   1   1   3.1e-22   1.4e-18   67.1   0.0     1   120    34   168    34   169 0.95 HhH-GPD superfamily base excision DNA repair protein
HHH                  PF00633.18    30 seq859_BIOID51047    -            211   7.1e-08   31.6   0.0   1   1   3.7e-11   1.7e-07   30.4   0.0     2    29   100   127    99   128 0.94 Helix-hairpin-helix motif
EndIII_4Fe-2S        PF10576.4     17 seq859_BIOID51047    -            211   9.7e-05   22.2   3.3   1   1   3.7e-08   0.00017   21.5   2.3     1    17   187   203   187   203 0.99 Iron-sulfur binding domain of endonuclease III
DUF1471              PF07338.8     56 seq860_BIOID51047    -             70   5.1e-20   70.7   0.1   1   1   4.5e-24   6.1e-20   70.5   0.0     2    56    18    70    17    70 0.98 Protein of unknown function (DUF1471)
Na_sulph_symp        PF00939.14   471 seq861_BIOID51047    -            477  2.7e-177  590.2  46.3   1   1  2.3e-181  3.1e-177  590.0  32.1     2   471     4   474     3   474 0.99 Sodium:sulfate symporter transmembrane region
FliS                 PF02561.9    122 seq863_BIOID51047    -            136   1.5e-44  150.5   0.8   1   1   1.3e-48   1.7e-44  150.4   0.6     4   121     6   128     2   129 0.96 Flagellar protein FliS
Peptidase_A8         PF01252.13   150 seq865_BIOID51047    -            164   1.8e-44  150.8   6.9   1   1   1.6e-48   2.2e-44  150.6   4.8     2   147    15   160    13   164 0.92 Signal peptidase (SPase) II
Isochorismatase      PF00857.15   174 seq866_BIOID51047    -            285   5.9e-38  130.3   0.0   1   1   1.1e-41   7.6e-38  130.0   0.0     2   173    32   204    31   205 0.97 Isochorismatase family
PP-binding           PF00550.20    67 seq866_BIOID51047    -            285   2.5e-08   33.9   0.0   1   1   9.9e-12   6.8e-08   32.5   0.0     2    62   217   275   216   280 0.86 Phosphopantetheine attachment site
RadC                 PF04002.10   123 seq868_BIOID51047    -            158   4.9e-47  158.5   0.0   1   1   4.6e-51   6.2e-47  158.1   0.0     2   123    37   158    36   158 0.98 RadC-like JAB domain
ADP_ribosyl_GH       PF03747.9    289 seq872_BIOID51047    -            334   2.2e-62  211.3   2.0   1   1   1.9e-66   2.6e-62  211.1   1.4     1   287     8   303     8   305 0.95 ADP-ribosylglycohydrolase
Asparaginase_2       PF01112.13   319 seq873_BIOID51047    -            321  4.5e-124  413.2   3.1   1   1  4.1e-128  5.6e-124  412.8   2.1     2   315     3   315     2   317 0.99 Asparaginase
Phage_base_V         PF04717.7     79 seq874_BIOID51047    -            256   3.4e-25   87.6   0.1   1   1   4.1e-29   5.7e-25   86.9   0.1     1    78    83   157    83   158 0.98 Phage-related baseplate assembly protein
Phage_integrase      PF00589.17   173 seq878_BIOID51047    -            337   7.2e-66  220.9   0.0   1   1     4e-69   1.8e-65  219.6   0.0     2   171   116   317   115   319 0.99 Phage integrase family
Phage_integr_N2      PF13495.1     85 seq878_BIOID51047    -            337   9.9e-30  102.6   0.1   1   1   4.5e-33     2e-29  101.6   0.0     2    85    17   100    16   100 0.98 Phage integrase, N-terminal SAM-like domain
Phage_integrase      PF00589.17   173 seq879_BIOID51047    -            210   1.2e-48  164.9   0.0   1   1     1e-52   1.4e-48  164.6   0.0     1   171    21   191    21   193 0.98 Phage integrase family
Cytidylate_kin       PF02224.13   158 seq880_BIOID51047    -            227     5e-62  207.8   0.4   1   1   1.3e-65     6e-62  207.6   0.2     3   158    63   218    61   218 0.97 Cytidylate kinase
AAA_17               PF13207.1    121 seq880_BIOID51047    -            227   1.9e-13   51.1   0.0   1   1   1.7e-16   7.9e-13   49.1   0.0     1   120     7   134     7   135 0.85 AAA domain
Cytidylate_kin2      PF13189.1    179 seq880_BIOID51047    -            227   1.9e-07   31.0   0.0   1   1   1.1e-10   4.9e-07   29.7   0.0     1   155     7   187     7   191 0.78 Cytidylate kinase-like family
FliT                 PF05400.8     84 seq882_BIOID51047    -            121   5.8e-17   61.7   4.3   1   1   6.3e-21   8.6e-17   61.2   2.9     1    84    21   106    21   106 0.98 Flagellar protein FliT
Cytochrom_C552       PF02335.10   435 seq883_BIOID51047    -            478  1.2e-172  574.3   8.0   1   1  2.2e-176  1.5e-172  574.0   5.5     3   433    43   472    41   474 0.98 Cytochrome c552
Band_7               PF01145.20   179 seq884_BIOID51047    -            375   1.3e-24   86.9   0.2   1   1   4.1e-27   5.6e-23   81.6   0.2     2   178   147   318   146   320 0.94 SPFH domain / Band 7 family
DEDD_Tnp_IS110       PF01548.12   144 seq885_BIOID51047    -            326   4.2e-44  149.5   0.2   1   1   2.4e-47   1.7e-43  147.6   0.1     1   144     7   151     7   151 0.99 Transposase
Transposase_20       PF02371.11    87 seq885_BIOID51047    -            326   1.1e-27   95.7   0.4   1   1     3e-31     2e-27   94.9   0.3     2    85   196   280   195   282 0.96 Transposase IS116/IS110/IS902 family
CorA                 PF01544.13   292 seq886_BIOID51047    -            316   4.9e-56  189.7   0.4   1   1   4.4e-60     6e-56  189.5   0.2     4   292    26   312    24   312 0.95 CorA-like Mg2+ transporter protein
Sod_Fe_C             PF02777.13   106 seq887_BIOID51047    -            208   2.7e-40  136.3   0.5   1   1   5.9e-44     4e-40  135.8   0.1     4   106    98   204    95   204 0.91 Iron/manganese superoxide dismutases, C-terminal domain
Sod_Fe_N             PF00081.17    82 seq887_BIOID51047    -            208   9.6e-34  115.4   2.3   1   1   2.3e-37   1.5e-33  114.7   1.6     1    81     4    91     4    92 0.97 Iron/manganese superoxide dismutases, alpha-hairpin domain
Exonuc_X-T_C         PF08411.5    269 seq888_BIOID51047    -            491    3e-104  347.6   0.1   1   1  5.5e-108  3.8e-104  347.3   0.1     1   268   228   489   228   490 0.99 Exonuclease C-terminal
RNase_T              PF00929.19   164 seq888_BIOID51047    -            491     1e-24   87.5   0.0   1   1   2.8e-28   1.9e-24   86.6   0.0     2   162    29   208    28   210 0.95 Exonuclease
SDF                  PF00375.13   390 seq890_BIOID51047    -            463  1.3e-102  343.3  34.3   1   1  1.2e-106  1.6e-102  343.1  23.8     1   390    29   443    29   443 0.96 Sodium:dicarboxylate symporter family
FKBP_C               PF00254.23    94 seq893_BIOID51047    -            149   1.2e-16   60.3   0.0   1   1   1.3e-20   1.7e-16   59.8   0.0     4    94     4   141     2   141 0.87 FKBP-type peptidyl-prolyl cis-trans isomerase
DUF987               PF06174.6     66 seq894_BIOID51047    -             73   4.9e-43  144.3   0.1   1   1     4e-47   5.4e-43  144.2   0.1     1    66     1    66     1    66 0.99 Protein of unknown function (DUF987)
Leader_Thr           PF08254.6     22 seq895_BIOID51047    -             21   1.1e-09   37.3  14.8   1   1   8.3e-14   1.1e-09   37.2  10.3     1    22     1    21     1    21 0.99 Threonine leader peptide
DUF21                PF01595.15   183 seq897_BIOID51047    -            420   3.5e-55  186.0   4.7   1   1   1.1e-58   4.9e-55  185.5   3.3     3   175     2   175     1   180 0.98 Domain of unknown function DUF21
CorC_HlyC            PF03471.12    81 seq897_BIOID51047    -            420   3.1e-20   71.6   0.2   1   1   2.2e-23   9.8e-20   70.0   0.1     2    79   335   410   334   412 0.95 Transporter associated domain
CBS                  PF00571.23    57 seq897_BIOID51047    -            420   9.3e-06   25.1   0.2   1   1   8.6e-08   0.00039   19.9   0.0     8    56   270   318   249   319 0.87 CBS domain
HAD_2                PF13419.1    176 seq898_BIOID51047    -            221   7.9e-22   78.2   0.0   1   1   1.4e-25   9.3e-22   78.0   0.0     1   176     7   185     7   185 0.89 Haloacid dehalogenase-like hydrolase
Alpha-amylase        PF00128.19   316 seq899_BIOID51047    -            495   5.6e-26   91.5   0.4   1   1   2.1e-29   1.4e-25   90.2   0.3     8   304    26   367    21   376 0.69 Alpha amylase, catalytic domain
Glyco_hydro_70       PF02324.11   809 seq899_BIOID51047    -            495   1.6e-13   49.2   0.2   1   1   2.9e-10     2e-06   25.8   0.0   589   698    24   132    22   143 0.86 Glycosyl hydrolase family 70
Homoserine_dh        PF00742.14   179 seq901_BIOID51047    -            834   6.3e-52  175.7   0.0   1   1   6.1e-55   1.7e-51  174.3   0.0     1   179   628   825   628   825 0.98 Homoserine dehydrogenase
AA_kinase            PF00696.23   241 seq901_BIOID51047    -            834   6.2e-45  153.5   0.5   1   1   3.5e-47   9.5e-44  149.6   0.1     2   241    15   298    14   298 0.81 Amino acid kinase family
NAD_binding_3        PF03447.11   117 seq901_BIOID51047    -            834   3.5e-31  107.9   0.0   1   1     4e-34   1.1e-30  106.3   0.0     1   116   486   619   486   620 0.97 Homoserine dehydrogenase, NAD binding domain
ACT_7                PF13840.1     65 seq901_BIOID51047    -            834   2.3e-20   71.7   1.5   1   2   1.3e-11   3.6e-08   32.6   0.0     5    63   328   388   326   390 0.91 Family description
ACT_7                PF13840.1     65 seq901_BIOID51047    -            834   2.3e-20   71.7   1.5   2   2     5e-13   1.4e-09   37.2   0.3     3    62   407   468   405   471 0.93 Family description
ACT                  PF01842.20    66 seq901_BIOID51047    -            834   4.4e-17   61.0   0.3   1   2   5.1e-10   1.4e-06   27.5   0.0     6    63   338   390   334   393 0.86 ACT domain
ACT                  PF01842.20    66 seq901_BIOID51047    -            834   4.4e-17   61.0   0.3   2   2   8.1e-11   2.2e-07   30.0   0.4     2    53   415   461   414   471 0.79 ACT domain
adh_short_C2         PF13561.1    243 seq903_BIOID51047    -            248   6.6e-29  101.2   0.1   1   1   1.8e-32   8.3e-29  100.9   0.0     3   242    14   244    12   245 0.93 Enoyl-(Acyl carrier protein) reductase
adh_short            PF00106.20   167 seq903_BIOID51047    -            248   4.1e-27   95.0   8.2   1   1   5.8e-30   2.6e-26   92.3   5.7     2   164     7   160     6   163 0.89 short chain dehydrogenase
KR                   PF08659.5    181 seq903_BIOID51047    -            248   1.6e-10   40.7   7.4   1   1   6.1e-13   2.8e-09   36.7   4.7    54   160    45   155     7   163 0.90 KR domain
DUF1706              PF08020.6    166 seq904_BIOID51047    -            172   6.9e-59  197.9   0.1   1   1   5.7e-63   7.8e-59  197.7   0.1     1   166     1   166     1   166 0.99 Protein of unknown function (DUF1706)
GPW_gp25             PF04965.9     99 seq905_BIOID51047    -            119   6.5e-20   70.4   0.0   1   1   5.5e-24   7.5e-20   70.1   0.0     5    90    16   101    12   109 0.93 Gene 25-like lysozyme
YagB_YeeU_YfjZ       PF06154.6    105 seq907_BIOID51047    -            122   2.7e-52  175.3   0.0   1   1   2.3e-56   3.2e-52  175.0   0.0     2   104    16   118    15   119 0.98 YagB/YeeU/YfjZ family
LYTB                 PF02401.13   281 seq908_BIOID51047    -            316  4.5e-120  399.6   0.2   1   1  3.8e-124  5.2e-120  399.5   0.1     1   280     3   284     3   285 0.99 LytB protein
Fer2_3               PF13085.1    110 seq909_BIOID51047    -            238   3.8e-31  107.0   0.0   1   1   1.6e-34   5.5e-31  106.5   0.0     2   109     5   111     4   112 0.93 2Fe-2S iron-sulfur cluster binding domain
Fer4_17              PF13534.1     61 seq909_BIOID51047    -            238     2e-10   40.7   0.8   1   1   1.1e-13   3.9e-10   39.8   0.5     1    61   148   221   148   221 0.80 4Fe-4S dicluster domain
Fer4_8               PF13183.1     57 seq909_BIOID51047    -            238   1.3e-09   37.8   1.5   1   1     8e-13   2.7e-09   36.7   1.0     2    56   146   219   145   220 0.71 4Fe-4S dicluster domain
Fer4_18              PF13746.1     69 seq909_BIOID51047    -            238   3.2e-07   30.5   1.1   1   1     1e-09   3.5e-06   27.2   0.1     2    67   155   221   154   223 0.97 4Fe-4S dicluster domain
ABC_tran             PF00005.22   118 seq910_BIOID51047    -            623   7.1e-41  139.1   0.1   1   2   5.7e-21   7.1e-18   64.9   0.1    24   118    90   197    56   197 0.81 ABC transporter
ABC_tran             PF00005.22   118 seq910_BIOID51047    -            623   7.1e-41  139.1   0.1   2   2     4e-23     5e-20   71.9   0.0     1   117   364   491   364   492 0.93 ABC transporter
oligo_HPY            PF08352.7     64 seq910_BIOID51047    -            623   8.5e-21   73.9   0.3   1   2   9.4e-12   1.2e-08   35.0   0.0     1    33   248   280   248   297 0.89 Oligopeptide/dipeptide transporter, C-terminal region
oligo_HPY            PF08352.7     64 seq910_BIOID51047    -            623   8.5e-21   73.9   0.3   2   2     3e-12   3.8e-09   36.6   0.0     1    33   543   575   543   594 0.85 Oligopeptide/dipeptide transporter, C-terminal region
GTP_EFTU             PF00009.22   188 seq911_BIOID51047    -            607     1e-56  191.2   0.0   1   1   7.2e-60     2e-56  190.3   0.0     2   187     4   195     3   196 0.96 Elongation factor Tu GTP binding domain
EFG_C                PF00679.19    89 seq911_BIOID51047    -            607   1.9e-21   75.6   0.0   1   1   1.6e-24   4.3e-21   74.4   0.0     3    83   397   477   395   483 0.96 Elongation factor G C-terminus
GTP_EFTU_D2          PF03144.20    74 seq911_BIOID51047    -            607   7.4e-10   38.6   3.2   1   1   8.1e-13   2.2e-09   37.1   2.2     1    74   219   289   219   289 0.94 Elongation factor Tu domain 2
MMR_HSR1             PF01926.18   114 seq911_BIOID51047    -            607   1.3e-05   25.0   0.2   1   1   1.5e-08   4.1e-05   23.4   0.0     2   113     8   128     7   129 0.55 50S ribosome-binding GTPase
S1                   PF00575.18    74 seq912_BIOID51047    -            557  3.9e-117  382.3  33.3   1   6   7.7e-16     1e-11   44.5   0.6     3    73    19    86    17    87 0.95 S1 RNA binding domain
S1                   PF00575.18    74 seq912_BIOID51047    -            557  3.9e-117  382.3  33.3   2   6   1.4e-17   1.9e-13   50.1   0.5     3    74   103   171   101   171 0.96 S1 RNA binding domain
S1                   PF00575.18    74 seq912_BIOID51047    -            557  3.9e-117  382.3  33.3   3   6   3.3e-28   4.6e-24   84.1   0.2     2    74   189   260   188   260 0.97 S1 RNA binding domain
S1                   PF00575.18    74 seq912_BIOID51047    -            557  3.9e-117  382.3  33.3   4   6   4.2e-26   5.8e-22   77.4   0.2     2    74   274   347   273   347 0.97 S1 RNA binding domain
S1                   PF00575.18    74 seq912_BIOID51047    -            557  3.9e-117  382.3  33.3   5   6   1.2e-24   1.7e-20   72.7   0.5     2    74   361   434   360   434 0.98 S1 RNA binding domain
S1                   PF00575.18    74 seq912_BIOID51047    -            557  3.9e-117  382.3  33.3   6   6   1.5e-25   2.1e-21   75.6   0.4     3    74   449   520   447   520 0.98 S1 RNA binding domain
PfkB                 PF00294.19   301 seq913_BIOID51047    -            321   8.5e-51  172.7   0.0   1   1   7.5e-55     1e-50  172.4   0.0     4   294    19   305    16   311 0.90 pfkB family carbohydrate kinase
PTR2                 PF00854.16   373 seq915_BIOID51047    -            500   2.5e-75  253.5  26.1   1   1   6.9e-79   4.7e-75  252.5  15.9     2   370    89   428    88   431 0.97 POT family
MFS_1                PF07690.11   354 seq915_BIOID51047    -            500   1.9e-20   72.8  54.6   1   1   3.5e-21   2.4e-17   62.6  25.7    10   301    35   372    26   382 0.78 Major Facilitator Superfamily
Radical_SAM          PF04055.16   166 seq916_BIOID51047    -            292   1.3e-21   77.3   0.0   1   1   4.1e-25   1.9e-21   76.8   0.0     1   157    41   222    41   231 0.94 Radical SAM superfamily
Fer4_12              PF13353.1    139 seq916_BIOID51047    -            292   1.1e-10   41.6   0.1   1   1   9.2e-14   4.2e-10   39.7   0.1     2    82    34   145    33   186 0.81 4Fe-4S single cluster domain
Fer4_14              PF13394.1    117 seq916_BIOID51047    -            292     1e-06   28.6   0.6   1   1     6e-09   2.7e-05   24.0   0.4     3   103    42   171    40   183 0.83 4Fe-4S single cluster domain
KdgT                 PF03812.8    314 seq918_BIOID51047    -            329  9.1e-181  599.8  30.2   1   1  7.6e-185    1e-180  599.6  21.0     1   314     3   316     3   316 1.00 2-keto-3-deoxygluconate permease
Baseplate_J          PF04865.9    243 seq919_BIOID51047    -            302   1.4e-58  197.9   5.6   1   1   5.4e-61   7.4e-57  192.3   3.9     2   243    86   262    85   262 0.97 Baseplate J-like protein
DUF904               PF06005.7     72 seq922_BIOID51047    -             79     3e-28   97.7  17.2   1   1   2.6e-32   3.6e-28   97.5  11.9     1    72     1    79     1    79 0.99 Protein of unknown function (DUF904)
Phage_integrase      PF00589.17   173 seq923_BIOID51047    -            198   1.4e-46  158.1   0.6   1   1   1.2e-50   1.6e-46  158.0   0.4     1   172     5   177     5   178 0.98 Phage integrase family
DDE_Tnp_ISL3         PF01610.12   248 seq924_BIOID51047    -            370   1.3e-41  142.7   2.2   1   1   2.9e-45     2e-41  142.1   1.5     2   209   158   358   157   365 0.94 Transposase
HTH_Tnp_ISL3         PF13542.1     65 seq924_BIOID51047    -            370   3.3e-12   45.8   5.9   1   1     1e-15     7e-12   44.7   4.1     4    65    42   101    39   101 0.93 Helix-turn-helix domain of transposase family ISL3
DUF1219              PF06755.7    117 seq926_BIOID51047    -            124     4e-60  200.3   0.0   1   1   3.4e-64   4.6e-60  200.1   0.0     1   113     1   113     1   123 0.97 Protein of unknown function (DUF1219)
DUF3330              PF11809.3     70 seq927_BIOID51047    -            116   3.5e-37  125.9   7.3   1   1   7.1e-41   4.8e-37  125.5   5.1     2    70    49   116    48   116 0.97 Domain of unknown function (DUF3330)
EAL                  PF00563.15   236 seq927_BIOID51047    -            116   1.2e-08   34.5   0.0   1   1   2.4e-12   1.6e-08   34.1   0.0   204   236     1    33     1    33 0.97 EAL domain
Nuc-transf           PF10127.4    247 seq930_BIOID51047    -            263   1.1e-96  322.8   0.0   1   1  9.1e-101   1.2e-96  322.6   0.0     1   246    10   256    10   257 0.99 Predicted nucleotidyltransferase
Aconitase            PF00330.15   465 seq931_BIOID51047    -            753   1.7e-47  161.8   0.1   1   1   3.6e-51   2.4e-47  161.3   0.0    91   450   113   456    38   471 0.87 Aconitase family (aconitate hydratase)
Aconitase_C          PF00694.14   131 seq931_BIOID51047    -            753   6.8e-06   26.1   0.0   1   1     2e-09   1.4e-05   25.1   0.0    84   129   637   683   624   685 0.89 Aconitase C-terminal domain
4HBT                 PF03061.17    79 seq932_BIOID51047    -            137   7.5e-17   61.1   0.1   1   1   8.9e-21   1.2e-16   60.4   0.1     1    79    50   127    50   127 0.98 Thioesterase superfamily
LysR_substrate       PF03466.15   209 seq934_BIOID51047    -            297     2e-46  157.6   1.5   1   1   4.3e-50   2.9e-46  157.0   1.1     2   208    89   296    88   297 0.96 LysR substrate binding domain
HTH_1                PF00126.22    60 seq934_BIOID51047    -            297   3.6e-23   80.9   2.2   1   1   1.1e-26   7.2e-23   79.9   1.5     1    60     5    64     5    64 0.98 Bacterial regulatory helix-turn-helix protein, lysR family
Paired_CXXCH_1       PF09699.5     41 seq936_BIOID51047    -            188   4.6e-08   32.3  25.5   1   1   1.9e-08   6.6e-05   22.2   3.7     4    40   133   171   129   172 0.78 Doubled CXXCH motif (Paired_CXXCH_1)
MFS_1                PF07690.11   354 seq938_BIOID51047    -            396   1.4e-33  116.0  59.7   1   1     1e-37   1.4e-33  116.0  41.4     2   353    19   349    18   350 0.89 Major Facilitator Superfamily
Resolvase            PF00239.16   141 seq939_BIOID51047    -            186   2.6e-41  140.6   0.3   1   1   3.8e-45   2.6e-41  140.6   0.2     2   141     6   139     5   139 0.94 Resolvase, N terminal domain
HTH_7                PF02796.10    45 seq939_BIOID51047    -            186   1.6e-14   53.3   0.3   1   1   4.7e-18   3.2e-14   52.3   0.2     1    44   141   184   141   185 0.98 Helix-turn-helix domain of resolvase
Transket_pyr         PF02779.19   178 seq940_BIOID51047    -            933   5.3e-67  224.6   0.0   1   1   1.3e-70     9e-67  223.8   0.0     3   178   591   785   589   785 0.99 Transketolase, pyrimidine binding domain
E1_dh                PF00676.15   300 seq940_BIOID51047    -            933   1.7e-46  158.1   0.0   1   1   5.4e-50   3.7e-46  157.1   0.0    15   282   219   511   207   516 0.84 Dehydrogenase E1 component
UPF0167              PF03691.9    176 seq941_BIOID51047    -            195   2.4e-78  261.4   7.9   1   1   2.2e-82     3e-78  261.1   5.5     3   176     6   195     4   195 0.98 Uncharacterised protein family (UPF0167)
TonB                 PF03544.9     79 seq944_BIOID51047    -            244   9.3e-20   70.5   0.1   1   1   6.8e-24   9.3e-20   70.5   0.0     2    71   165   235   164   238 0.91 Gram-negative bacterial tonB protein
IU_nuc_hydro         PF01156.14   314 seq945_BIOID51047    -            304     6e-93  311.4   0.0   1   1   4.9e-97   6.7e-93  311.2   0.0     3   312     4   302     2   304 0.96 Inosine-uridine preferring nucleoside hydrolase
PTS_IIB              PF02302.12    90 seq946_BIOID51047    -            113   7.1e-13   48.6   0.0   1   1   6.3e-17   8.6e-13   48.4   0.0     2    87     6    94     5    97 0.92 PTS system, Lactose/Cellobiose specific IIB subunit
Tail_P2_I            PF09684.5    139 seq949_BIOID51047    -            201   4.4e-55  184.9   0.0   1   1   3.9e-59   5.4e-55  184.6   0.0     1   139     5   141     5   141 0.99 Phage tail protein (Tail_P2_I)
CstA                 PF02554.9    376 seq950_BIOID51047    -            701  4.9e-156  518.9  29.1   1   1  7.1e-160  4.9e-156  518.9  20.1     1   359    32   420    32   436 0.95 Carbon starvation protein CstA
DUF4161              PF13722.1    127 seq950_BIOID51047    -            701   1.8e-46  157.4   7.5   1   1   2.7e-50   1.8e-46  157.4   5.2     3   127   467   596   464   596 0.98 C-terminal domain on CstA (DUF4161)
DUF957               PF06117.6     65 seq951_BIOID51047    -             65   5.6e-34  115.3   0.7   1   1   4.4e-38   6.1e-34  115.2   0.5     1    65     1    65     1    65 0.98 Enterobacterial protein of unknown function (DUF957)
MOSC                 PF03473.12   133 seq952_BIOID51047    -            234   3.4e-27   94.3   0.0   1   1     7e-31   4.8e-27   93.9   0.0     2   132    48   171    47   172 0.97 MOSC domain
3-alpha              PF03475.9     47 seq952_BIOID51047    -            234   1.8e-16   59.4   0.1   1   1   4.9e-20   3.4e-16   58.5   0.0     1    47   178   224   178   224 0.97 3-alpha domain
Fer4_11              PF13247.1     99 seq953_BIOID51047    -            223   1.4e-26   92.1  10.8   1   1     1e-29   1.4e-26   92.1   7.5     2    98    84   181    83   182 0.95 4Fe-4S dicluster domain
Fer4_7               PF12838.2     52 seq953_BIOID51047    -            223     4e-17   62.2  26.6   1   2   2.1e-12   2.9e-09   37.0   5.6     2    52    46   108    45   108 0.75 4Fe-4S dicluster domain
Fer4_7               PF12838.2     52 seq953_BIOID51047    -            223     4e-17   62.2  26.6   2   2   1.5e-09   2.1e-06   27.9   8.5     2    52   125   176   124   176 0.81 4Fe-4S dicluster domain
Fer4_9               PF13187.1     55 seq953_BIOID51047    -            223   1.2e-15   57.3  25.1   1   2   4.7e-10   6.4e-07   29.4   4.8     2    54    46   108    45   111 0.87 4Fe-4S dicluster domain
Fer4_9               PF13187.1     55 seq953_BIOID51047    -            223   1.2e-15   57.3  25.1   2   2     2e-11   2.8e-08   33.7   7.1     2    54   125   176   124   177 0.96 4Fe-4S dicluster domain
Fer4                 PF00037.22    24 seq953_BIOID51047    -            223   3.5e-13   48.4  40.5   1   1   2.7e-09   3.7e-06   26.1   2.2     2    21   119   138   118   141 0.90 4Fe-4S binding domain
Fer4_10              PF13237.1     52 seq953_BIOID51047    -            223   3.3e-12   45.8  50.0   1   2   7.1e-09   9.7e-06   25.1   8.5     7    52    90   136    84   136 0.93 4Fe-4S dicluster domain
Fer4_10              PF13237.1     52 seq953_BIOID51047    -            223   3.3e-12   45.8  50.0   2   2   2.1e-09   2.9e-06   26.8   7.1     4    52   120   173   117   173 0.85 4Fe-4S dicluster domain
Fer4_2               PF12797.2     22 seq953_BIOID51047    -            223     4e-10   38.8  36.2   1   1   9.6e-09   1.3e-05   24.6   1.2     2    20    38    56    37    64 0.89 4Fe-4S binding domain
Fer4_3               PF12798.2     15 seq953_BIOID51047    -            223   1.6e-09   37.5  44.1   1   3   2.8e-05     0.039   14.4   5.2     1    15    92   108    92   108 0.98 4Fe-4S binding domain
Fer4_3               PF12798.2     15 seq953_BIOID51047    -            223   1.6e-09   37.5  44.1   2   3   0.00027      0.37   11.3   3.7     1    13   125   137   125   139 0.94 4Fe-4S binding domain
Fer4_3               PF12798.2     15 seq953_BIOID51047    -            223   1.6e-09   37.5  44.1   3   3   2.6e-07   0.00036   20.7   1.5     1    15   152   176   152   176 0.98 4Fe-4S binding domain
Fer4_4               PF12800.2     17 seq953_BIOID51047    -            223   4.8e-07   29.4  37.0   1   3    0.0002      0.27   11.5   1.9     3    15    45    57    43    61 0.90 4Fe-4S binding domain
Fer4_4               PF12800.2     17 seq953_BIOID51047    -            223   4.8e-07   29.4  37.0   2   3   0.00016      0.22   11.8   3.0     2    17    90   107    89   107 0.86 4Fe-4S binding domain
Fer4_4               PF12800.2     17 seq953_BIOID51047    -            223   4.8e-07   29.4  37.0   3   3   1.9e-06    0.0026   17.8   2.4     2    17   123   138   122   138 0.91 4Fe-4S binding domain
Fimbrial             PF00419.15   145 seq954_BIOID51047    -            182   1.4e-21   77.0  10.3   1   1   1.5e-25     2e-21   76.6   7.2     1   145    33   182    33   182 0.85 Fimbrial protein
DDE_Tnp_Tn3          PF01526.12   388 seq955_BIOID51047    -            988  3.2e-161  536.1   0.0   1   1  7.8e-165  5.3e-161  535.4   0.0     1   388   580   966   580   966 1.00 Tn3 transposase DDE domain
DUF4158              PF13700.1    166 seq955_BIOID51047    -            988   1.4e-59  200.1   0.1   1   1   4.7e-63   3.2e-59  199.0   0.0     1   166     6   170     6   170 0.99 Domain of unknown function (DUF4158)
Methyltransf_27      PF13708.1    194 seq956_BIOID51047    -            189   4.1e-60  202.5   0.0   1   1   3.7e-64   5.1e-60  202.2   0.0    34   194    27   187    23   187 0.99 Methyltransferase domain
NAD_kinase           PF01513.16   285 seq957_BIOID51047    -            292   6.2e-73  244.9   0.0   1   1   5.2e-77     7e-73  244.7   0.0     2   284     8   271     7   272 0.98 ATP-NAD kinase
ROK                  PF00480.15   179 seq958_BIOID51047    -            406   7.9e-36  123.4   0.0   1   1   8.3e-40   1.1e-35  122.9   0.0     4   178    92   273    89   274 0.86 ROK family
GST_C                PF00043.20    95 seq959_BIOID51047    -            201     3e-15   55.8   0.1   1   1   1.9e-18   5.3e-15   55.0   0.1     5    95   104   189   100   189 0.94 Glutathione S-transferase, C-terminal domain
GST_N_2              PF13409.1     70 seq959_BIOID51047    -            201   2.7e-11   43.1   0.0   1   1   3.9e-14   1.1e-10   41.2   0.0     5    69    11    75     9    76 0.95 Glutathione S-transferase, N-terminal domain
GST_N_3              PF13417.1     75 seq959_BIOID51047    -            201   4.4e-10   39.5   0.0   1   1   3.4e-13   9.2e-10   38.5   0.0    15    73    16    79    11    81 0.89 Glutathione S-transferase, N-terminal domain
GST_C_2              PF13410.1     69 seq959_BIOID51047    -            201   7.2e-10   38.4   0.1   1   1   3.8e-13   1.1e-09   37.9   0.0     7    69   125   184    71   184 0.90 Glutathione S-transferase, C-terminal domain
GST_N                PF02798.15    76 seq959_BIOID51047    -            201     2e-08   34.1   0.0   1   1   2.2e-11   5.9e-08   32.6   0.0     3    76     1    75     1    75 0.94 Glutathione S-transferase, N-terminal domain
DUF3751              PF12571.3    159 seq960_BIOID51047    -            463   3.4e-46  156.8   0.0   1   1   2.5e-50   3.4e-46  156.8   0.0     1   159     1   153     1   153 0.99 Phage tail-collar fibre protein
HOK_GEF              PF01848.11    43 seq961_BIOID51047    -             50   2.4e-18   65.0   1.1   1   1     2e-22   2.7e-18   64.8   0.8     1    43     4    46     4    46 0.99 Hok/gef family
CorA                 PF01544.13   292 seq962_BIOID51047    -             65   1.3e-12   47.2   2.5   1   1   1.2e-16   1.6e-12   46.9   1.7   246   292    18    61    16    61 0.95 CorA-like Mg2+ transporter protein
Sulf_transp          PF04143.9     43 seq964_BIOID51047    -            401     3e-19   68.6  35.9   1   2     6e-14   8.2e-10   38.4   5.6     3    41   114   153   112   155 0.94 Sulphur transport
Sulf_transp          PF04143.9     43 seq964_BIOID51047    -            401     3e-19   68.6  35.9   2   2   1.2e-15   1.6e-11   43.8   5.0     3    42   290   329   288   336 0.93 Sulphur transport
Thioredoxin          PF00085.15   104 seq965_BIOID51047    -            109   3.5e-34  116.5   0.0   1   1   8.4e-38   3.8e-34  116.3   0.0     2   103     5   106     4   107 0.98 Thioredoxin
Thioredoxin_2        PF13098.1    112 seq965_BIOID51047    -            109   1.6e-10   41.0   0.1   1   1   3.2e-13   1.4e-09   37.9   0.0     7   112    23   104    17   104 0.90 Thioredoxin-like domain
Bac_DNA_binding      PF00216.16    90 seq966_BIOID51047    -             94   2.1e-30  104.4   0.0   1   1   1.7e-34   2.3e-30  104.3   0.0     1    90     1    91     1    91 0.97 Bacterial DNA-binding protein
SBP_bac_5            PF00496.17   374 seq967_BIOID51047    -            512     3e-96  322.4  11.3   1   1  2.8e-100   3.8e-96  322.0   7.8     1   372    70   429    70   431 0.95 Bacterial extracellular solute-binding proteins, family 5 Middle
NrfD                 PF03916.9    313 seq969_BIOID51047    -            318  3.8e-110  368.0  32.9   1   1  3.1e-114  4.3e-110  367.8  22.8     3   313     6   318     4   318 0.99 Polysulphide reductase, NrfD
DDE_Tnp_1            PF01609.16   211 seq970_BIOID51047    -            209     8e-09   35.2   0.0   1   1   7.5e-13     1e-08   34.8   0.0     2   115   107   205   106   209 0.90 Transposase DDE domain
UTRA                 PF07702.8    141 seq971_BIOID51047    -            236   2.2e-20   72.6   0.0   1   1   5.6e-24   3.8e-20   71.8   0.0     1   140    91   230    91   231 0.97 UTRA domain
GntR                 PF00392.16    64 seq971_BIOID51047    -            236   6.3e-20   70.2   0.0   1   1   1.4e-23   9.4e-20   69.7   0.0     2    64     8    70     7    70 0.97 Bacterial regulatory proteins, gntR family
DapB_C               PF05173.9    132 seq972_BIOID51047    -            273   4.7e-47  158.9   0.3   1   1   9.8e-51   6.7e-47  158.4   0.2     1   132   132   268   132   268 0.98 Dihydrodipicolinate reductase, C-terminus
DapB_N               PF01113.15   124 seq972_BIOID51047    -            273     5e-42  142.6   0.6   1   1   3.3e-45   2.2e-41  140.5   0.1     1   124     6   129     6   129 0.99 Dihydrodipicolinate reductase, N-terminus
DcuC                 PF03606.10   463 seq973_BIOID51047    -            455    8e-128  426.4  48.6   1   1  6.6e-132  9.1e-128  426.3  33.7     1   462     2   454     2   455 0.97 C4-dicarboxylate anaerobic carrier
GHMP_kinases_N       PF00288.21    67 seq974_BIOID51047    -            310   1.7e-17   63.1   0.3   1   1   5.7e-21   3.9e-17   61.9   0.2     2    67    84   150    83   150 0.95 GHMP kinases N terminal domain
GHMP_kinases_C       PF08544.8     85 seq974_BIOID51047    -            310     1e-11   44.7   1.8   1   1   1.9e-15   1.3e-11   44.3   0.0     2    83   211   287   210   289 0.92 GHMP kinases C terminal
Competence           PF03772.11   271 seq976_BIOID51047    -            780   6.9e-54  182.6  39.6   1   1     1e-57   6.9e-54  182.6  27.4     3   267   228   494   226   517 0.90 Competence protein
Lactamase_B          PF00753.22   194 seq976_BIOID51047    -            780   1.1e-13   51.1   0.0   1   1   2.7e-17   1.9e-13   50.4   0.0     4   176   533   697   530   713 0.89 Metallo-beta-lactamase superfamily
Catalase             PF00199.14   384 seq977_BIOID51047    -            753  2.1e-170  566.4   0.1   1   1    4e-174  2.8e-170  566.0   0.1     1   382    81   467    81   469 0.99 Catalase
Catalase-rel         PF06628.7     68 seq977_BIOID51047    -            753     4e-20   71.3   0.0   1   1   1.3e-23   8.7e-20   70.2   0.0     1    68   495   563   495   563 0.98 Catalase-related immune-responsive
Toluene_X            PF03349.11   427 seq978_BIOID51047    -            448  1.9e-147  490.9  17.5   1   1  1.6e-151  2.2e-147  490.7  12.1     2   427    19   448    18   448 0.98 Outer membrane protein transport protein (OMPP1/FadL/TodX)
ATP-synt_ab          PF00006.20   215 seq979_BIOID51047    -            443   5.9e-42  143.4   0.0   1   1   2.9e-45   7.9e-42  143.0   0.0     3   214   183   388   181   389 0.95 ATP synthase alpha/beta family, nucleotide-binding domain
Rho_RNA_bind         PF07497.7     78 seq979_BIOID51047    -            443   6.5e-42  140.9   0.1   1   1   4.2e-45   1.1e-41  140.1   0.0     1    78    73   150    73   150 0.98 Rho termination factor, RNA-binding domain
Rho_N                PF07498.7     43 seq979_BIOID51047    -            443   8.2e-18   63.7   0.8   1   1   1.7e-20   4.8e-17   61.3   0.2     1    43    29    71    29    71 0.98 Rho termination factor, N-terminal domain
NACHT                PF05729.7    167 seq979_BIOID51047    -            443   8.9e-05   22.0   0.0   1   1   6.2e-08   0.00017   21.1   0.0    12    96   207   297   203   311 0.80 NACHT domain
Pili_assembly_N      PF00345.15   122 seq980_BIOID51047    -            241   1.1e-40  138.0   0.1   1   1   2.7e-44   1.9e-40  137.3   0.0     1   121    37   156    37   157 0.91 Gram-negative pili assembly chaperone, N-terminal domain
Pili_assembly_C      PF02753.12    68 seq980_BIOID51047    -            241   9.5e-17   60.4   0.3   1   1   8.1e-20   5.6e-16   58.0   0.1     1    65   176   234   176   237 0.95 Gram-negative pili assembly chaperone, C-terminal domain
SMC_N                PF02463.14   220 seq985_BIOID51047    -            553   8.4e-19   67.5   0.0   1   1   2.4e-22   1.6e-18   66.5   0.0     1   217     1   511     1   514 0.94 RecF/RecN/SMC N terminal domain
AAA_23               PF13476.1    202 seq985_BIOID51047    -            553     2e-18   67.3   4.3   1   1   1.5e-19   9.9e-16   58.5   3.0     1   195     4   215     4   381 0.48 AAA domain
AP_endonuc_2         PF01261.19   211 seq986_BIOID51047    -            326   3.1e-14   52.6   0.1   1   1   3.4e-18   4.7e-14   52.0   0.1     1   204    41   222    41   229 0.91 Xylose isomerase-like TIM barrel
Ribosomal_S2         PF00318.15   211 seq987_BIOID51047    -            304   3.3e-85  284.5   0.0   1   1   2.9e-89   3.9e-85  284.2   0.0     1   211    72   288    72   288 0.99 Ribosomal protein S2
5_nucleotid_C        PF02872.13   156 seq988_BIOID51047    -            550   7.9e-33  113.5   0.5   1   1   2.6e-36   1.8e-32  112.3   0.3     1   155   363   510   363   511 0.95 5'-nucleotidase, C-terminal domain
Metallophos          PF00149.23   201 seq988_BIOID51047    -            550   1.2e-17   63.9   0.1   1   1   2.4e-21   1.7e-17   63.4   0.1     1   198    34   253    34   256 0.93 Calcineurin-like phosphoesterase
MarR                 PF01047.17    59 seq989_BIOID51047    -            144   5.2e-18   64.3   0.0   1   1   1.9e-21   8.8e-18   63.6   0.0     1    59    38    96    38    96 0.98 MarR family
MarR_2               PF12802.2     62 seq989_BIOID51047    -            144   1.4e-13   50.1   0.0   1   1   5.2e-17   2.4e-13   49.4   0.0     1    62    36    95    36    95 0.98 MarR family
HTH_27               PF13463.1     68 seq989_BIOID51047    -            144   3.5e-09   36.7   0.0   1   1   1.8e-12   8.1e-09   35.5   0.0     1    68    38   104    38   104 0.93 Winged helix DNA-binding domain
DDE_Tnp_1            PF01609.16   211 seq990_BIOID51047    -             86   5.5e-13   48.8   0.1   1   1   4.5e-17   6.1e-13   48.7   0.0   156   211     5    64     1    64 0.88 Transposase DDE domain
Cytochrom_C_asm      PF01578.15   214 seq994_BIOID51047    -            552     4e-49  166.9  20.6   1   1   2.9e-53     4e-49  166.9  14.3     1   212    72   279    72   281 0.97 Cytochrome C assembly protein
SirA                 PF01206.12    70 seq995_BIOID51047    -             77   2.7e-20   71.6   0.0   1   1   2.2e-24   2.9e-20   71.5   0.0     2    70     9    77     8    77 0.98 SirA-like protein
PALP                 PF00291.20   307 seq997_BIOID51047    -            428   1.9e-33  115.8   0.0   1   1     2e-37   2.7e-33  115.3   0.0    30   289    96   366    94   374 0.81 Pyridoxal-phosphate dependent enzyme
HTH_18               PF12833.2     81 seq998_BIOID51047    -            129   1.1e-19   70.2   0.3   1   1   2.1e-23   1.4e-19   69.8   0.2     2    79    34   110    33   112 0.96 Helix-turn-helix domain
HTH_AraC             PF00165.18    42 seq998_BIOID51047    -            129   5.4e-18   64.0   0.2   1   2     2e-09   1.4e-05   24.6   0.0     1    42    20    61    20    61 0.97 Bacterial regulatory helix-turn-helix proteins, AraC family
HTH_AraC             PF00165.18    42 seq998_BIOID51047    -            129   5.4e-18   64.0   0.2   2   2     2e-13   1.4e-09   37.3   0.0     2    41    73   110    68   111 0.93 Bacterial regulatory helix-turn-helix proteins, AraC family
CPSase_sm_chain      PF00988.17   131 seq999_BIOID51047    -            391   1.7e-56  189.1   0.1   1   1   6.1e-60   2.8e-56  188.5   0.0     2   131    13   142    12   142 0.99 Carbamoyl-phosphate synthase small chain, CPSase domain
GATase               PF00117.23   192 seq999_BIOID51047    -            391   1.3e-49  168.1   0.0   1   1   5.8e-53   2.6e-49  167.1   0.0     3   191   206   381   203   382 0.95 Glutamine amidotransferase class-I
Peptidase_C26        PF07722.8    217 seq999_BIOID51047    -            391   1.2e-08   34.5   0.1   1   1     1e-10   4.8e-07   29.3   0.1    93   217   258   364   247   364 0.80 Peptidase C26
DUF159               PF02586.9    208 seq1000_BIOID51047   -            223   2.7e-46  157.6   0.0   1   1   2.2e-50     3e-46  157.4   0.0     1   207     1   215     1   216 0.89 Uncharacterised ACR, COG2135
Usher                PF00577.15   552 seq1002_BIOID51047   -            878  1.7e-222  739.9  25.9   1   1  4.5e-226  2.1e-222  739.6  17.9     1   552   208   790   208   790 0.99 Type VII secretion system (T7SS), usher protein
PapC_N               PF13954.1    146 seq1002_BIOID51047   -            878   6.7e-48  161.8   0.0   1   1   3.7e-51   1.7e-47  160.5   0.0     2   146    48   194    47   194 0.98 PapC N-terminal domain
PapC_C               PF13953.1     68 seq1002_BIOID51047   -            878   2.9e-27   93.9   0.1   1   1   2.2e-30     1e-26   92.2   0.1     1    67   800   865   800   866 0.97 PapC C-terminal domain
DUF466               PF04328.8     65 seq1003_BIOID51047   -             65   2.9e-32  110.1   0.5   1   1   2.3e-36   3.1e-32  110.0   0.3     1    65     1    65     1    65 0.99 Protein of unknown function (DUF466)
BPD_transp_1         PF00528.17   185 seq1005_BIOID51047   -            306     4e-43  146.9  10.6   1   1   2.9e-47     4e-43  146.9   7.4     1   184   113   304   113   305 0.99 Binding-protein-dependent transport system inner membrane component
2-oxoacid_dh         PF00198.18   231 seq1008_BIOID51047   -            405   7.8e-82  273.8   0.0   1   1   2.2e-85     1e-81  273.5   0.0     3   231   175   403   173   403 0.98 2-oxoacid dehydrogenases acyltransferase (catalytic domain)
Biotin_lipoyl        PF00364.17    74 seq1008_BIOID51047   -            405   6.9e-18   63.9   0.3   1   1   3.6e-21   1.6e-17   62.7   0.2     2    73     5    76     4    77 0.96 Biotin-requiring enzyme
E3_binding           PF02817.12    39 seq1008_BIOID51047   -            405   4.6e-15   54.8   2.3   1   1     1e-18   4.6e-15   54.8   0.1     5    39   114   148   111   148 0.96 e3 binding domain
MarB                 PF13999.1     66 seq1009_BIOID51047   -             72   6.1e-35  118.4   0.5   1   1     5e-39   6.8e-35  118.3   0.3     2    66     6    70     5    70 0.98 MarB protein
MFS_1                PF07690.11   354 seq1011_BIOID51047   -            421   3.2e-23   81.9  39.5   1   1   3.6e-27     5e-23   81.3  22.9    22   351    33   365    25   368 0.78 Major Facilitator Superfamily
OmpW                 PF03922.9    192 seq1012_BIOID51047   -            212   6.3e-73  244.4   0.1   1   1   1.6e-76   7.3e-73  244.2   0.0     1   192    23   212    23   212 0.98 OmpW family
OMP_b-brl            PF13505.1    176 seq1012_BIOID51047   -            212   8.9e-15   54.9   5.8   1   1   2.5e-18   1.1e-14   54.6   4.0     1   176     7   212     7   212 0.75 Outer membrane protein beta-barrel domain
EF_TS                PF00889.14   221 seq1013_BIOID51047   -            283   2.3e-71  239.5   5.7   1   1   3.3e-75   2.3e-71  239.5   4.0     1   221    57   263    57   263 0.98 Elongation factor TS
UBA                  PF00627.26    37 seq1013_BIOID51047   -            283   3.5e-11   42.4   0.1   1   1   3.4e-14   2.3e-10   39.8   0.1     1    35     4    39     4    40 0.96 UBA/TS-N domain
Glycos_transf_4      PF00953.16   159 seq1014_BIOID51047   -            367   1.1e-28   99.9  21.3   1   1   7.8e-33   1.1e-28   99.9  14.8     3   157    75   233    73   235 0.94 Glycosyl transferase family 4
YbjQ_1               PF01906.12   105 seq1017_BIOID51047   -            107   1.2e-40  138.0   0.5   1   1   9.3e-45   1.3e-40  137.9   0.4     1   104     1   104     1   105 0.99 Putative heavy-metal-binding
PGI                  PF00342.14   486 seq1018_BIOID51047   -            549  8.9e-235  779.5   0.1   1   1  7.4e-239    1e-234  779.3   0.0     1   486    52   541    52   541 0.99 Phosphoglucose isomerase
LTXXQ                PF07813.7    100 seq1022_BIOID51047   -            167     4e-20   72.0  12.1   1   1   5.8e-24     4e-20   72.0   8.4     4   100    41   137    38   137 0.96 LTXXQ motif family protein
Metal_resist         PF13801.1    125 seq1022_BIOID51047   -            167   1.5e-09   37.7   9.4   1   1   2.2e-13   1.5e-09   37.7   6.5    19   124    30   131     8   132 0.85 Heavy-metal resistance
BPD_transp_1         PF00528.17   185 seq1025_BIOID51047   -            303   7.2e-31  107.0  13.0   1   1   1.1e-34   7.2e-31  107.0   9.0     1   184   119   302   119   303 0.99 Binding-protein-dependent transport system inner membrane component
OppC_N               PF12911.2     56 seq1025_BIOID51047   -            303   1.3e-17   62.7   0.2   1   1     2e-21   1.3e-17   62.7   0.2     2    56    24    79    23    79 0.86 N-terminal TM domain of oligopeptide transport permease C
Acetyltransf_1       PF00583.19    83 seq1026_BIOID51047   -            125   3.3e-10   39.7   0.0   1   1   5.9e-14   4.1e-10   39.4   0.0     4    81    24   101    21   103 0.93 Acetyltransferase (GNAT) family
SmpA_OmlA            PF04355.8     71 seq1027_BIOID51047   -            113   5.7e-27   93.0   0.3   1   1   5.1e-31     7e-27   92.7   0.2     1    70    35   104    35   105 0.98 SmpA / OmlA family
Amidase_2            PF01510.20   132 seq1028_BIOID51047   -            276   1.2e-26   93.1   0.0   1   1   1.5e-30   2.1e-26   92.4   0.0     6   131    41   179    35   180 0.92 N-acetylmuramoyl-L-alanine amidase
CPSase_L_D2          PF02786.12   211 seq1029_BIOID51047   -           1073  9.6e-118  390.8   2.5   1   2     1e-80   1.6e-77  259.4   0.0     1   210   128   334   128   335 0.99 Carbamoyl-phosphate synthase L chain, ATP binding domain
CPSase_L_D2          PF02786.12   211 seq1029_BIOID51047   -           1073  9.6e-118  390.8   2.5   2   2   2.1e-41   3.2e-38  131.0   0.4     1   210   674   876   674   877 0.95 Carbamoyl-phosphate synthase L chain, ATP binding domain
CPSase_L_chain       PF00289.17   110 seq1029_BIOID51047   -           1073   5.3e-47  158.3   0.0   1   2   7.6e-26   1.1e-22   80.0   0.0     1   110     6   123     6   123 0.97 Carbamoyl-phosphate synthase L chain, N-terminal domain
CPSase_L_chain       PF00289.17   110 seq1029_BIOID51047   -           1073   5.3e-47  158.3   0.0   2   2     2e-24     3e-21   75.4   0.0     3   110   560   669   558   669 0.97 Carbamoyl-phosphate synthase L chain, N-terminal domain
CPSase_L_D3          PF02787.14   121 seq1029_BIOID51047   -           1073   2.6e-42  143.2   0.1   1   1   5.8e-45   8.8e-42  141.5   0.0     2   121   425   547   424   547 0.98 Carbamoyl-phosphate synthetase large chain, oligomerisation domain
ATP-grasp_4          PF13535.1    184 seq1029_BIOID51047   -           1073   7.4e-42  143.0   0.3   1   2   6.7e-22     1e-18   67.6   0.0     4   182   128   307   125   309 0.91 ATP-grasp domain
ATP-grasp_4          PF13535.1    184 seq1029_BIOID51047   -           1073   7.4e-42  143.0   0.3   2   2     2e-23   3.1e-20   72.5   0.1     2   180   672   847   671   849 0.91 ATP-grasp domain
MGS                  PF02142.17    95 seq1029_BIOID51047   -           1073     3e-19   68.6   0.1   1   1   1.4e-21   2.2e-18   65.8   0.0     2    94   957  1041   956  1042 0.97 MGS-like domain
ATP-grasp            PF02222.17   172 seq1029_BIOID51047   -           1073   1.2e-14   53.8   0.4   1   2   1.6e-08   2.5e-05   23.5   0.0     2   161   137   304   136   312 0.82 ATP-grasp domain
ATP-grasp            PF02222.17   172 seq1029_BIOID51047   -           1073   1.2e-14   53.8   0.4   2   2   7.2e-10   1.1e-06   28.0   0.1     3   161   684   846   682   849 0.86 ATP-grasp domain
ATP-grasp_3          PF02655.9    161 seq1029_BIOID51047   -           1073   5.4e-11   42.4   0.9   1   1   2.7e-10   4.1e-07   29.8   0.0     8   158   679   846   672   849 0.79 ATP-grasp domain
Dala_Dala_lig_C      PF07478.8    203 seq1029_BIOID51047   -           1073   7.3e-11   41.7   0.3   1   1   1.8e-09   2.8e-06   26.7   0.1    14   173   694   844   681   864 0.78 D-ala D-ala ligase C-terminus
PLA1                 PF02253.10   260 seq1030_BIOID51047   -            289   1.6e-93  312.8   5.0   1   1   1.4e-97   1.9e-93  312.5   3.4     8   260    39   286    33   286 0.98 Phospholipase A1
FxsA                 PF04186.8    120 seq1033_BIOID51047   -            158   1.1e-36  124.9   8.3   1   1   9.6e-41   1.3e-36  124.7   5.7     1   113     6   118     6   127 0.93 FxsA cytoplasmic membrane protein
DUF2502              PF10697.4     82 seq1034_BIOID51047   -             98   1.1e-24   86.1  16.7   1   1   9.8e-29   1.3e-24   85.9  11.5     1    82    25    97    25    97 0.95 Protein of unknown function (DUF2502)
ABC_membrane         PF00664.18   275 seq1035_BIOID51047   -            582   2.7e-55  187.6  14.5   1   1   1.1e-58   3.9e-55  187.0  10.0     6   275    29   298    24   298 0.94 ABC transporter transmembrane region
ABC_tran             PF00005.22   118 seq1035_BIOID51047   -            582   2.2e-22   79.5   0.3   1   1   1.8e-25   6.1e-22   78.0   0.0     1   118   383   509   383   509 0.98 ABC transporter
CcmH                 PF03918.9    148 seq1036_BIOID51047   -            127   7.1e-47  158.0   0.9   1   1   6.2e-51   8.5e-47  157.7   0.6     3   125     6   126     4   127 0.91 Cytochrome C biogenesis protein
Aminotran_1_2        PF00155.16   363 seq1038_BIOID51047   -            386   9.2e-58  195.7   0.0   1   1   3.1e-61     1e-57  195.6   0.0     3   363    32   383    30   383 0.94 Aminotransferase class I and II
Cys_Met_Meta_PP      PF01053.15   386 seq1038_BIOID51047   -            386   4.6e-08   31.6   0.0   1   1   2.3e-11   7.8e-08   30.8   0.0    75   180    96   205    63   212 0.85 Cys/Met metabolism PLP-dependent enzyme
DegT_DnrJ_EryC1      PF01041.12   363 seq1038_BIOID51047   -            386   1.3e-05   24.2   0.0   1   1   9.1e-09   3.1e-05   23.0   0.0    46   146    97   202    86   204 0.88 DegT/DnrJ/EryC1/StrS aminotransferase family
Aminotran_5          PF00266.14   371 seq1038_BIOID51047   -            386   3.1e-05   22.7   0.0   1   1   1.3e-08   4.5e-05   22.2   0.0    46   165    74   189    48   236 0.80 Aminotransferase class-V
NicO                 PF03824.11   282 seq1040_BIOID51047   -            274   2.2e-59  200.9  19.0   1   1   5.4e-63   2.5e-59  200.8  13.2     1   280    13   273    13   274 0.93 High-affinity nickel-transport protein
DsbD_2               PF13386.1    199 seq1040_BIOID51047   -            274   4.7e-08   32.9  17.4   1   1   4.6e-11   2.1e-07   30.7   0.9   106   186   156   240   139   249 0.86 Family description
DUF2910              PF11139.3    214 seq1040_BIOID51047   -            274     5e-08   32.1   0.4   1   1   2.2e-11     1e-07   31.1   0.3    34   213    53   269    22   270 0.88 Protein of unknown function (DUF2910)
AA_kinase            PF00696.23   241 seq1044_BIOID51047   -            241   1.7e-27   96.3   0.2   1   1   1.9e-31   2.7e-27   95.7   0.2     1   241    10   219    10   219 0.77 Amino acid kinase family
ATP-grasp_2          PF08442.5    202 seq1047_BIOID51047   -            388   1.4e-82  275.8   0.0   1   1   5.7e-86   1.9e-82  275.4   0.0     1   202     2   203     2   203 1.00 ATP-grasp domain
Ligase_CoA           PF00549.14   153 seq1047_BIOID51047   -            388     1e-24   86.7   3.4   1   1   5.1e-28   1.8e-24   86.0   2.4     1   153   262   382   262   382 0.98 CoA-ligase
ATP-grasp_5          PF13549.1    222 seq1047_BIOID51047   -            388   1.5e-13   50.3   0.1   1   1   1.2e-16     4e-13   48.9   0.1    10   219     3   215     1   217 0.83 ATP-grasp domain
ATP-grasp_4          PF13535.1    184 seq1047_BIOID51047   -            388   7.1e-08   32.2   0.1   1   1   5.1e-11   1.7e-07   31.0   0.0     7   110     7   126     4   200 0.77 ATP-grasp domain
TPR_11               PF13414.1     69 seq1048_BIOID51047   -            198   8.7e-14   50.8   9.0   1   1   7.4e-16     1e-11   44.1   4.9     1    68    71   140    71   141 0.90 TPR repeat
Wzz                  PF02706.10   152 seq1051_BIOID51047   -            348   6.3e-15   55.1   2.5   1   1     1e-18   1.4e-14   54.0   1.7     1   113    15   188    15   246 0.67 Chain length determinant protein
MacB_PCD             PF12704.2    232 seq1054_BIOID51047   -            265   4.8e-19   68.7   0.1   1   1   4.5e-23   6.1e-19   68.4   0.0     9   227    24   237    11   239 0.79 MacB-like periplasmic core domain
DEDD_Tnp_IS110       PF01548.12   144 seq1055_BIOID51047   -            326   4.2e-44  149.5   0.2   1   1   2.4e-47   1.7e-43  147.6   0.1     1   144     7   151     7   151 0.99 Transposase
Transposase_20       PF02371.11    87 seq1055_BIOID51047   -            326   1.1e-27   95.7   0.4   1   1     3e-31     2e-27   94.9   0.3     2    85   196   280   195   282 0.96 Transposase IS116/IS110/IS902 family
EAL                  PF00563.15   236 seq1058_BIOID51047   -            808   1.6e-63  214.2   0.1   1   1   1.9e-67   2.6e-63  213.5   0.1     2   236   558   793   557   793 0.97 EAL domain
RQC                  PF09382.5    106 seq1059_BIOID51047   -            611   4.3e-28   96.9   0.0   1   1   3.5e-31   1.2e-27   95.6   0.0     1   104   413   514   413   516 0.97 RQC domain
Helicase_C           PF00271.26    78 seq1059_BIOID51047   -            611   4.5e-24   83.9   0.0   1   1   2.6e-24   8.9e-21   73.4   0.1     3    78   258   333   256   333 0.98 Helicase conserved C-terminal domain
HRDC                 PF00570.18    68 seq1059_BIOID51047   -            611   8.1e-24   83.0   0.1   1   1   6.4e-27   2.2e-23   81.6   0.0     2    68   535   601   534   601 0.97 HRDC domain
DEAD                 PF00270.24   173 seq1059_BIOID51047   -            611   2.6e-21   75.7   0.0   1   1   8.5e-24   2.9e-20   72.3   0.0     2   168    30   189    29   194 0.85 DEAD/DEAH box helicase
SmpB                 PF01668.13    68 seq1061_BIOID51047   -            160   1.3e-29  101.6   0.0   1   1   1.5e-33   2.1e-29  100.9   0.0     2    67    13    78    12    80 0.96 SmpB protein
SDF                  PF00375.13   390 seq1063_BIOID51047   -            478  2.9e-120  401.4  38.4   1   1  2.5e-124  3.5e-120  401.2  26.6     1   390    49   452    49   452 0.97 Sodium:dicarboxylate symporter family
DUF3315              PF11776.3     52 seq1064_BIOID51047   -            112   7.1e-23   79.7   0.2   1   1   7.5e-27     1e-22   79.2   0.1     1    51    52   102    52   103 0.98 Domain of unknown function (DUF3315)
FtsX                 PF02687.16   121 seq1065_BIOID51047   -            134   1.2e-18   66.8  14.5   1   1     1e-22   1.4e-18   66.7  10.1     2   121     4   127     3   127 0.95 FtsX-like permease family
RRF                  PF01765.14   165 seq1066_BIOID51047   -            185   3.9e-68  227.9   1.7   1   1   3.7e-72     5e-68  227.6   1.2     1   165    19   183    19   183 0.99 Ribosome recycling factor
HTH_Tnp_IS1          PF12759.2     50 seq1067_BIOID51047   -             91   7.7e-32  108.4   0.1   1   1   1.7e-35   1.2e-31  107.8   0.1     1    50    39    88    39    88 0.99 InsA C-terminal domain
Zn_Tnp_IS1           PF03811.8     36 seq1067_BIOID51047   -             91   1.1e-21   75.9   4.5   1   1   3.1e-25   2.1e-21   74.9   3.1     1    36     1    36     1    36 0.99 InsA N-terminal domain
Fimbrial             PF00419.15   145 seq1069_BIOID51047   -            176   1.7e-21   76.8   4.1   1   1   1.5e-25     2e-21   76.6   2.8     1   145    27   176    27   176 0.94 Fimbrial protein
HTH_3                PF01381.17    55 seq1070_BIOID51047   -            131   2.5e-10   39.9   0.0   1   1   1.6e-13   1.1e-09   37.8   0.0     1    53    34    86    34    87 0.96 Helix-turn-helix
HTH_19               PF12844.2     64 seq1070_BIOID51047   -            131   2.2e-07   30.6   0.1   1   1   1.6e-10   1.1e-06   28.4   0.0     8    56    38    86    32    93 0.90 Helix-turn-helix domain
YscJ_FliF            PF01514.12   207 seq1071_BIOID51047   -            552   4.6e-65  218.5   0.0   1   1   3.3e-68   2.3e-64  216.2   0.0     9   202    28   220    17   225 0.96 Secretory protein of YscJ/FliF family
YscJ_FliF_C          PF08345.6    160 seq1071_BIOID51047   -            552   4.2e-52  176.2   4.9   1   1   6.1e-56   4.2e-52  176.2   3.4     1   160   250   429   250   429 0.88 Flagellar M-ring protein C-terminal
CoA_binding          PF02629.14    96 seq1072_BIOID51047   -            289   1.7e-30  105.2   0.7   1   1   4.9e-34   1.7e-30  105.2   0.5     1    96     6    99     6    99 0.99 CoA binding domain
Ligase_CoA           PF00549.14   153 seq1072_BIOID51047   -            289   2.4e-20   72.5   0.6   1   1   1.2e-23     4e-20   71.8   0.4     1   152   151   271   151   272 0.96 CoA-ligase
Succ_CoA_lig         PF13607.1    138 seq1072_BIOID51047   -            289   8.7e-12   44.7   0.0   1   1   4.4e-15   1.5e-11   43.9   0.0     1   138   145   284   145   287 0.83 Succinyl-CoA ligase like flavodoxin domain
ABC_tran             PF00005.22   118 seq1073_BIOID51047   -            279   3.2e-27   95.1   0.0   1   1   7.8e-31   5.3e-27   94.4   0.0     1   117    95   219    95   220 0.94 ABC transporter
AAA_21               PF13304.1    303 seq1073_BIOID51047   -            279   2.9e-11   43.7   0.1   1   1   9.3e-13   6.4e-09   36.0   0.1     1   299    83   252    83   256 0.74 AAA domain
YjbE                 PF11106.3     80 seq1074_BIOID51047   -             80   1.5e-43  146.4  27.9   1   1   1.2e-47   1.7e-43  146.3  19.3     1    80     1    80     1    80 0.99 Exopolysaccharide production protein YjbE
Epimerase_2          PF02350.14   346 seq1075_BIOID51047   -            376  1.3e-126  421.9   0.0   1   1  1.1e-130  1.5e-126  421.7   0.0     2   346    22   370    21   370 0.97 UDP-N-acetylglucosamine 2-epimerase
DDE_Tnp_IS1          PF03400.8    131 seq1077_BIOID51047   -            125   4.5e-74  246.6   1.5   1   1   3.6e-78   4.9e-74  246.4   1.1     7   131     1   125     1   125 1.00 IS1 transposase
BATS                 PF06968.8     92 seq1079_BIOID51047   -            346   1.7e-29  101.3   0.0   1   1   5.5e-33   3.7e-29  100.2   0.0     1    92   220   312   220   312 0.99 Biotin and Thiamin Synthesis associated domain
Radical_SAM          PF04055.16   166 seq1079_BIOID51047   -            346   3.9e-19   69.3   0.0   1   1   4.6e-22   3.2e-18   66.3   0.0     4   160    50   203    47   209 0.92 Radical SAM superfamily
LpxK                 PF02606.9    326 seq1081_BIOID51047   -            328  6.7e-111  370.2   0.0   1   1  6.1e-115  8.3e-111  369.9   0.0     2   322    13   318    12   324 0.95 Tetraacyldisaccharide-1-P 4'-kinase
Form_Nir_trans       PF01226.12   250 seq1082_BIOID51047   -            310   9.1e-53  178.5  18.0   1   1   7.6e-57     1e-52  178.3  12.5     3   249    39   279    37   280 0.97 Formate/nitrite transporter
Phage_Cox            PF10743.4     87 seq1083_BIOID51047   -             90   1.2e-38  130.8   0.2   1   1   1.1e-42   1.4e-38  130.6   0.1     3    87     5    90     3    90 0.98 Regulatory phage protein cox
Fimbrial             PF00419.15   145 seq1085_BIOID51047   -            169   7.7e-10   39.0   8.2   1   1   7.2e-14   9.8e-10   38.7   5.7     1   144    30   168    30   169 0.78 Fimbrial protein
DUF2886              PF11102.3    200 seq1086_BIOID51047   -            212   4.8e-55  186.1   1.1   1   1   3.9e-59   5.4e-55  185.9   0.8     1   199    13   206    13   207 0.98 Protein of unknown function (DUF2886)
DXP_reductoisom      PF02670.11   129 seq1087_BIOID51047   -            398     6e-49  165.7   0.7   1   1   1.3e-52     6e-49  165.7   0.5     1   129     4   132     4   132 0.99 1-deoxy-D-xylulose 5-phosphate reductoisomerase
DXPR_C               PF13288.1    121 seq1087_BIOID51047   -            398   2.4e-45  153.3   0.3   1   1   1.1e-48   5.2e-45  152.2   0.2     1   121   271   389   271   389 0.99 DXP reductoisomerase C-terminal domain
DXP_redisom_C        PF08436.7     84 seq1087_BIOID51047   -            398   7.5e-34  115.3   0.0   1   1   4.4e-37     2e-33  113.9   0.0     1    84   146   239   146   239 0.96 1-deoxy-D-xylulose 5-phosphate reductoisomerase C-terminal
Cpn10                PF00166.16    93 seq1088_BIOID51047   -             97   5.2e-29   99.9   1.8   1   1   4.2e-33   5.7e-29   99.7   1.3     1    93     2    95     2    95 0.97 Chaperonin 10 Kd subunit
Phage_integrase      PF00589.17   173 seq1093_BIOID51047   -            423   2.1e-22   79.5   0.3   1   1   7.9e-26   5.4e-22   78.1   0.0     2   169   232   396   231   399 0.90 Phage integrase family
DUF4102              PF13356.1     89 seq1093_BIOID51047   -            423   1.5e-22   79.1   0.0   1   1   6.8e-26   4.7e-22   77.5   0.0     1    87    22   112    22   114 0.91 Domain of unknown function (DUF4102)
Cpn60_TCP1           PF00118.19   488 seq1095_BIOID51047   -            548  1.2e-126  423.1  10.9   1   1  9.8e-131  1.3e-126  422.9   7.5     1   486    23   523    23   525 0.94 TCP-1/cpn60 chaperonin family
MacB_PCD             PF12704.2    232 seq1096_BIOID51047   -            414   1.4e-25   90.0   0.2   1   1   2.1e-29   1.4e-25   90.0   0.2    11   229    26   241    21   244 0.83 MacB-like periplasmic core domain
FtsX                 PF02687.16   121 seq1096_BIOID51047   -            414   8.2e-23   80.3  11.9   1   1   1.5e-26     1e-22   80.0   4.0     2   121   274   407   273   407 0.98 FtsX-like permease family
FimH_man-bind        PF09160.5    147 seq1098_BIOID51047   -            303   5.8e-57  191.5   0.2   1   1   1.5e-60     1e-56  190.7   0.1     1   147    27   171    27   171 0.99 FimH, mannose binding
Fimbrial             PF00419.15   145 seq1098_BIOID51047   -            303   1.1e-09   38.4   7.6   1   1   1.7e-13   1.1e-09   38.4   5.3     7   145   176   303   170   303 0.85 Fimbrial protein
Rick_17kDa_Anti      PF05433.10    42 seq1100_BIOID51047   -            155   1.4e-07   30.9  26.2   1   1   1.8e-11   2.5e-07   30.1  18.2     1    42    62   103    62   103 0.96 Glycine zipper 2TM domain
Caps_synth_GfcC      PF06251.6    229 seq1101_BIOID51047   -            245   7.2e-92  306.5   0.0   1   1     6e-96   8.2e-92  306.3   0.0     2   229    20   245    19   245 0.99 Capsule biosynthesis GfcC
Aminotran_1_2        PF00155.16   363 seq1103_BIOID51047   -            384   1.1e-68  231.6   0.0   1   1   2.8e-72   1.3e-68  231.5   0.0     2   363    40   380    39   380 0.96 Aminotransferase class I and II
Beta_elim_lyase      PF01212.16   290 seq1103_BIOID51047   -            384     7e-07   28.5   0.0   1   1   5.8e-10   2.6e-06   26.6   0.0    27    87    82   142    67   206 0.81 Beta-eliminating lyase
Cys_Met_Meta_PP      PF01053.15   386 seq1103_BIOID51047   -            384   9.1e-05   20.7   0.0   1   1     3e-08   0.00014   20.2   0.0    57   185    86   212    82   215 0.86 Cys/Met metabolism PLP-dependent enzyme
UDPG_MGDP_dh_N       PF03721.9    185 seq1105_BIOID51047   -            420   3.6e-61  205.6   0.2   1   1     1e-62   3.5e-59  199.2   0.0     2   183     5   189     4   191 0.96 UDP-glucose/GDP-mannose dehydrogenase family, NAD binding domain
UDPG_MGDP_dh         PF00984.14    96 seq1105_BIOID51047   -            420     4e-30  103.7   0.0   1   1   2.3e-33     8e-30  102.7   0.0     2    93   206   292   205   296 0.88 UDP-glucose/GDP-mannose dehydrogenase family, central domain
UDPG_MGDP_dh_C       PF03720.10   106 seq1105_BIOID51047   -            420   7.4e-19   67.7   0.0   1   1   5.7e-22   1.9e-18   66.4   0.0     1   104   324   419   324   420 0.91 UDP-glucose/GDP-mannose dehydrogenase family, UDP binding domain
NAD_binding_2        PF03446.10   162 seq1105_BIOID51047   -            420     7e-07   29.1   0.1   1   1   2.1e-09   7.1e-06   25.8   0.0     2   110     4   136     3   141 0.76 NAD binding domain of 6-phosphogluconate dehydrogenase
DUF1043              PF06295.7    128 seq1106_BIOID51047   -            134   2.2e-57  192.1   0.0   1   1   1.8e-61   2.4e-57  191.9   0.0     1   127     7   132     7   133 0.99 Protein of unknown function (DUF1043)
LysE                 PF01810.13   191 seq1107_BIOID51047   -            206   5.7e-54  182.1  12.2   1   1   4.9e-58   6.7e-54  181.9   8.5     2   190    14   205    13   206 0.98 LysE type translocator
DUF1006              PF06224.7    348 seq1109_BIOID51047   -            410   4.3e-88  295.7  13.8   1   1   3.8e-92   5.2e-88  295.4   9.6     4   348    16   381     6   381 0.92 Protein of unknown function (DUF1006)
DUF2732              PF10809.3     77 seq1110_BIOID51047   -             74   1.7e-11   43.3   1.1   1   1   1.4e-15   1.9e-11   43.2   0.7    20    72    14    66     2    70 0.93 Protein of unknown function (DUF2732)
FliG_C               PF01706.11   110 seq1114_BIOID51047   -            331   1.8e-39  134.0  15.8   1   1   3.2e-42   2.2e-38  130.5   2.3     2   109   216   323   215   324 0.98 FliG C-terminal domain
GGDEF                PF00990.16   161 seq1115_BIOID51047   -            442   2.3e-26   92.1   0.0   1   1   3.3e-30   4.5e-26   91.2   0.0     1   160   295   437   295   438 0.89 GGDEF domain
DUF940               PF06082.6    658 seq1117_BIOID51047   -            307   3.2e-96  323.2   2.0   1   1  2.7e-100   3.7e-96  323.0   1.4     1   203    29   240    29   260 0.97 Bacterial putative lipoprotein (DUF940)
PDZ                  PF00595.19    81 seq1118_BIOID51047   -            455   5.7e-29   99.9   6.3   1   2   7.2e-19   2.5e-15   56.3   0.0     5    80   261   345   257   346 0.94 PDZ domain (Also known as DHR or GLGF)
PDZ                  PF00595.19    81 seq1118_BIOID51047   -            455   5.7e-29   99.9   6.3   2   2   5.6e-15   1.9e-11   43.8   0.8    12    80   376   443   366   444 0.87 PDZ domain (Also known as DHR or GLGF)
PDZ_2                PF13180.1     82 seq1118_BIOID51047   -            455   9.5e-29   99.0   0.6   1   2   3.1e-21   1.1e-17   63.5   0.0     7    82   273   358   267   358 0.89 PDZ domain
PDZ_2                PF13180.1     82 seq1118_BIOID51047   -            455   9.5e-29   99.0   0.6   2   2     1e-11   3.4e-08   33.1   0.1    13    59   389   435   375   451 0.86 PDZ domain
Trypsin_2            PF13365.1    120 seq1118_BIOID51047   -            455   6.1e-20   71.2   0.3   1   1   3.1e-23     1e-19   70.5   0.2     1   120    92   228    92   228 0.80 Trypsin-like peptidase domain
Trypsin              PF00089.21   220 seq1118_BIOID51047   -            455   1.1e-16   60.9   0.0   1   1   5.4e-20   1.9e-16   60.2   0.0    28   215    93   250    84   254 0.82 Trypsin
PTS_EIIA_2           PF00359.17   142 seq1119_BIOID51047   -            658   2.4e-31  108.2   0.0   1   1   8.9e-35     4e-31  107.5   0.0     5   141    29   170    25   171 0.95 Phosphoenolpyruvate-dependent sugar phosphotransferase system, EIIA 2
PTS_IIB              PF02302.12    90 seq1119_BIOID51047   -            658   1.4e-15   57.3   0.1   1   1   5.6e-19   2.6e-15   56.5   0.1     2    90   188   279   187   279 0.95 PTS system, Lactose/Cellobiose specific IIB subunit
PTS_EIIC             PF02378.13   321 seq1119_BIOID51047   -            658   3.9e-11   42.2  35.1   1   1   5.9e-14   2.7e-10   39.4  23.9     2   268   312   562   311   632 0.72 Phosphotransferase system, EIIC
DUF1401              PF07180.6    146 seq1120_BIOID51047   -            131   8.9e-07   28.6   0.1   1   1   8.2e-11   1.1e-06   28.3   0.1    19    75     5    61     2    97 0.90 Protein of unknown function (DUF1401)
Prenyltransf         PF01255.14   223 seq1121_BIOID51047   -            252   6.7e-82  273.8   0.0   1   1   5.6e-86   7.7e-82  273.6   0.0     1   222    23   243    23   244 0.99 Putative undecaprenyl diphosphate synthase
zf-dskA_traR         PF01258.12    36 seq1122_BIOID51047   -             74     5e-11   42.0   1.5   1   1   5.4e-15   7.4e-11   41.4   1.0     5    35    34    64    29    65 0.92 Prokaryotic dksA/traR C4-type zinc finger
ROK                  PF00480.15   179 seq1126_BIOID51047   -            323   1.5e-44  151.8   0.0   1   1     3e-48     2e-44  151.4   0.0     1   179    24   214    24   214 0.95 ROK family
Glucokinase          PF02685.11   316 seq1126_BIOID51047   -            323   1.9e-08   33.3   0.0   1   1   2.1e-11   1.4e-07   30.4   0.0     4   265    26   276    24   288 0.79 Glucokinase
DUF1656              PF07869.7     58 seq1129_BIOID51047   -             78   3.3e-18   65.1   9.6   1   1   2.4e-22   3.3e-18   65.1   6.7     3    57    16    70    14    72 0.95 Protein of unknown function (DUF1656)
DUF955               PF06114.8    122 seq1130_BIOID51047   -            203   3.8e-13   49.0   0.0   1   1   7.8e-17   5.4e-13   48.5   0.0    27   117    82   175    58   178 0.84 Domain of unknown function (DUF955)
Peptidase_U49        PF10463.4    206 seq1130_BIOID51047   -            203   8.9e-06   25.5   0.0   1   1   1.8e-09   1.2e-05   25.0   0.0   103   147   100   148    98   187 0.82 Peptidase U49
Peptidase_A24        PF01478.13   106 seq1131_BIOID51047   -            155   2.3e-23   82.2   8.7   1   1   1.7e-27   2.3e-23   82.2   6.0     2   103    10   116     8   121 0.88 Type IV leader peptidase family
Methyltransf_11      PF08241.7     95 seq1132_BIOID51047   -            251   2.5e-24   85.4   0.0   1   1   3.2e-27   4.4e-24   84.6   0.0     1    95    47   138    47   138 0.98 Methyltransferase domain
Methyltransf_23      PF13489.1    162 seq1132_BIOID51047   -            251   1.8e-15   56.9   0.1   1   1   1.9e-18   2.6e-15   56.3   0.0     4   151    25   174    17   181 0.78 Methyltransferase domain
Methyltransf_31      PF13847.1    152 seq1132_BIOID51047   -            251   9.2e-15   54.4   0.0   1   1   8.7e-18   1.2e-14   54.0   0.0     5   118    44   147    40   196 0.84 Methyltransferase domain
Methyltransf_12      PF08242.7     99 seq1132_BIOID51047   -            251   2.3e-11   43.9   0.0   1   1   3.3e-14   4.6e-11   42.9   0.0     1    98    47   135    47   136 0.86 Methyltransferase domain
Methyltransf_18      PF12847.2    112 seq1132_BIOID51047   -            251     1e-09   38.8   0.0   1   1   1.4e-12   1.9e-09   37.9   0.0     4   110    45   139    42   141 0.79 Methyltransferase domain
Methyltransf_25      PF13649.1    101 seq1132_BIOID51047   -            251   3.4e-09   36.8   0.0   1   1     8e-12   1.1e-08   35.2   0.0     1   101    46   134    46   134 0.87 Methyltransferase domain
Ubie_methyltran      PF01209.13   233 seq1132_BIOID51047   -            251   2.4e-09   36.5   0.0   1   1   2.4e-12   3.2e-09   36.1   0.0    44   168    39   155     9   169 0.85 ubiE/COQ5 methyltransferase family
Methyltransf_8       PF05148.10   219 seq1132_BIOID51047   -            251   3.8e-06   26.5   0.0   1   1   4.1e-09   5.6e-06   26.0   0.0    58   156    29   138    16   158 0.77 Hypothetical methyltransferase
MTS                  PF05175.9    170 seq1132_BIOID51047   -            251   6.4e-05   22.2   0.0   1   1   7.2e-08   9.9e-05   21.6   0.0    19    74    30    83    22   108 0.83 Methyltransferase small domain
Semialdhyde_dh       PF01118.19   121 seq1133_BIOID51047   -            334   6.7e-33  113.4   0.0   1   1   1.9e-36   1.3e-32  112.5   0.0     3   121     5   146     3   146 0.97 Semialdehyde dehydrogenase, NAD binding domain
Semialdhyde_dhC      PF02774.13   184 seq1133_BIOID51047   -            334     3e-20   72.7   0.0   1   1   6.6e-24   4.5e-20   72.1   0.0     1   184   163   311   163   311 0.95 Semialdehyde dehydrogenase, dimerisation domain
Phage_GPA            PF05840.8    371 seq1134_BIOID51047   -            756  3.6e-147  489.7   0.9   1   1  3.3e-151  4.5e-147  489.4   0.6     1   370   132   513   132   514 0.98 Bacteriophage replication gene A protein (GPA)
HlyD                 PF00529.15   306 seq1137_BIOID51047   -            285   3.9e-46  157.6   5.4   1   2   2.1e-22   5.8e-19   68.3   1.4     2    78    44   120    43   128 0.92 HlyD family secretion protein
HlyD                 PF00529.15   306 seq1137_BIOID51047   -            285   3.9e-46  157.6   5.4   2   2   1.7e-29   4.6e-26   91.7   0.1   139   302   127   278   115   282 0.92 HlyD family secretion protein
HlyD_2               PF12700.2    328 seq1137_BIOID51047   -            285   8.1e-22   77.6   0.3   1   1   4.1e-25   1.1e-21   77.2   0.2    15   239    38   229    31   242 0.88 HlyD family secretion protein
HlyD_3               PF13437.1    105 seq1137_BIOID51047   -            285   5.9e-19   68.2   0.1   1   1   1.3e-15   3.4e-12   46.4   0.0     1    82   153   232   153   248 0.90 HlyD family secretion protein
Biotin_lipoyl_2      PF13533.1     50 seq1137_BIOID51047   -            285   4.6e-18   64.5   1.6   1   1   2.9e-18   8.1e-15   54.1   0.5     2    50    44    92    42   103 0.88 Biotin-lipoyl like
Epimerase            PF01370.16   236 seq1138_BIOID51047   -            355   2.4e-79  265.9   0.0   1   1   1.3e-82   2.9e-79  265.7   0.0     1   236     4   252     4   252 0.97 NAD dependent epimerase/dehydratase family
RmlD_sub_bind        PF04321.12   287 seq1138_BIOID51047   -            355   2.8e-17   62.4   0.0   1   1   1.7e-20   3.9e-17   61.9   0.0     2   254     3   296     1   333 0.79 RmlD substrate binding domain
Polysacc_synt_2      PF02719.10   294 seq1138_BIOID51047   -            355   1.8e-16   59.8   0.0   1   1   1.3e-19   2.9e-16   59.1   0.0     1   117     4   114     4   135 0.93 Polysaccharide biosynthesis protein
NAD_binding_4        PF07993.7    249 seq1138_BIOID51047   -            355   2.8e-15   55.8   0.1   1   1   2.7e-14   6.2e-11   41.5   0.0    87   197    74   189    56   250 0.85 Male sterility protein
3Beta_HSD            PF01073.14   280 seq1138_BIOID51047   -            355   2.9e-15   55.6   0.0   1   1     2e-18   4.6e-15   54.9   0.0     1   229     5   240     5   250 0.82 3-beta hydroxysteroid dehydrogenase/isomerase family
adh_short            PF00106.20   167 seq1138_BIOID51047   -            355   4.3e-08   33.1   0.3   1   1   3.1e-10     7e-07   29.1   0.0     3    96     4    91     2   126 0.79 short chain dehydrogenase
Trm112p              PF03966.11    68 seq1139_BIOID51047   -             60   5.7e-09   36.1   0.4   1   1   9.5e-13   1.3e-08   34.9   0.3     1    68     2    41     2    41 0.97 Trm112p-like protein
CTP_transf_1         PF01148.15   259 seq1141_BIOID51047   -            285   1.3e-63  214.9  19.9   1   1   1.1e-67   1.5e-63  214.7  13.8     2   257     4   279     3   281 0.88 Cytidylyltransferase family
FliH                 PF02108.11   128 seq1142_BIOID51047   -            228   4.9e-40  136.2   0.3   1   1   1.1e-43   4.9e-40  136.2   0.2     5   128    96   219    89   219 0.98 Flagellar assembly protein FliH
HrpE                 PF06188.7    191 seq1142_BIOID51047   -            228   3.1e-08   33.4   6.4   1   1   1.3e-11   6.1e-08   32.5   4.5    24   182    47   211    25   222 0.75 HrpE/YscL/FliH and V-type ATPase subunit E
Ribosomal_L31        PF01197.13    69 seq1143_BIOID51047   -             70   1.4e-30  104.9   0.2   1   1   1.1e-34   1.5e-30  104.8   0.1     1    67     1    65     1    67 0.98 Ribosomal protein L31
Abhydrolase_1        PF00561.15   230 seq1144_BIOID51047   -            340   2.3e-31  109.0   0.0   1   1   8.6e-35     3e-31  108.6   0.0     1   228    82   319    82   321 0.97 alpha/beta hydrolase fold
Hydrolase_4          PF12146.3     79 seq1144_BIOID51047   -            340     4e-24   84.1   0.5   1   1   1.9e-27   6.4e-24   83.4   0.3     3    79    42   122    40   122 0.90 Putative lysophospholipase
Abhydrolase_6        PF12697.2    228 seq1144_BIOID51047   -            340   3.5e-20   72.7   3.3   1   1   1.5e-23   5.2e-20   72.2   2.3     2   220    58   310    57   316 0.72 Alpha/beta hydrolase family
Abhydrolase_5        PF12695.2    142 seq1144_BIOID51047   -            340     3e-12   46.3   0.0   1   1   1.5e-15     5e-12   45.6   0.0     1   141    56   305    56   306 0.79 Alpha/beta hydrolase family
DUF940               PF06082.6    658 seq1145_BIOID51047   -            400    1e-138  463.6   3.1   1   1  8.4e-143  1.1e-138  463.5   2.1   270   658     5   395     1   395 0.96 Bacterial putative lipoprotein (DUF940)
CTP_transf_3         PF02348.14   217 seq1146_BIOID51047   -            248   8.2e-70  234.7   0.0   1   1   1.4e-73   9.5e-70  234.4   0.0     1   217     4   221     4   221 0.98 Cytidylyltransferase
NTP_transf_3         PF12804.2    179 seq1146_BIOID51047   -            248   1.5e-14   54.4   0.7   1   1   4.8e-18   3.3e-14   53.3   0.5    16   179    19   240    10   240 0.80 MobA-like NTP transferase domain
NUDIX                PF00293.23   135 seq1147_BIOID51047   -            257   1.9e-21   75.9   0.1   1   1   1.3e-24     6e-21   74.3   0.0     6   125   132   240   127   249 0.90 NUDIX domain
zf-NADH-PPase        PF09297.6     32 seq1147_BIOID51047   -            257   2.8e-10   39.4   5.4   1   1     1e-13   4.8e-10   38.6   3.8     1    32    93   124    93   124 0.98 NADH pyrophosphatase zinc ribbon domain
NUDIX-like           PF09296.6     98 seq1147_BIOID51047   -            257   3.7e-06   27.0   0.1   1   1   1.6e-09   7.3e-06   26.1   0.1     2    97    11    90    10    91 0.96 NADH pyrophosphatase-like rudimentary NUDIX domain
AAA_26               PF13500.1    199 seq1150_BIOID51047   -            225   1.5e-41  142.1   0.0   1   1   3.8e-45   1.7e-41  141.9   0.0     1   193     3   208     3   213 0.95 AAA domain
CbiA                 PF01656.18   195 seq1150_BIOID51047   -            225   5.2e-20   71.5   0.0   1   1   1.4e-23   6.2e-20   71.3   0.0     2   180     6   199     5   217 0.78 CobQ/CobB/MinD/ParA nucleotide binding domain
SIR2                 PF02146.12   181 seq1151_BIOID51047   -            273   9.6e-49  165.4   0.0   1   1   9.1e-53   1.2e-48  165.0   0.0     1   181    48   221    48   221 0.90 Sir2 family
DEDD_Tnp_IS110       PF01548.12   144 seq1154_BIOID51047   -            326   4.2e-44  149.5   0.2   1   1   2.4e-47   1.7e-43  147.6   0.1     1   144     7   151     7   151 0.99 Transposase
Transposase_20       PF02371.11    87 seq1154_BIOID51047   -            326   1.1e-27   95.7   0.4   1   1     3e-31     2e-27   94.9   0.3     2    85   196   280   195   282 0.96 Transposase IS116/IS110/IS902 family
Trypsin              PF00089.21   220 seq1155_BIOID51047   -            355   6.1e-17   61.8   0.0   1   1   3.8e-20   1.3e-16   60.7   0.0    23   214    72   239    50   245 0.79 Trypsin
Trypsin_2            PF13365.1    120 seq1155_BIOID51047   -            355   9.9e-17   60.9   0.5   1   1   4.5e-20   1.5e-16   60.3   0.4     1   120    80   215    80   215 0.82 Trypsin-like peptidase domain
PDZ_2                PF13180.1     82 seq1155_BIOID51047   -            355   8.9e-14   51.0   0.5   1   1     1e-16   3.5e-13   49.1   0.1     3    82   259   348   257   348 0.87 PDZ domain
PDZ                  PF00595.19    81 seq1155_BIOID51047   -            355   4.3e-11   42.7   1.4   1   1   1.2e-14   4.3e-11   42.7   0.9    10    80   257   335   248   336 0.77 PDZ domain (Also known as DHR or GLGF)
FUSC                 PF04632.7    650 seq1156_BIOID51047   -            670  6.7e-163  543.4  49.4   1   1  1.1e-166  7.6e-163  543.2  34.2     1   649    20   662    20   663 0.98 Fusaric acid resistance protein family
FUSC_2               PF13515.1    128 seq1156_BIOID51047   -            670   2.7e-16   59.5  13.2   1   1     4e-20   2.7e-16   59.5   9.2     1   125    33   163    31   166 0.86 Fusaric acid resistance protein-like
ATP-synt_ab          PF00006.20   215 seq1157_BIOID51047   -            457   3.9e-69  232.3   0.0   1   1     4e-73   5.5e-69  231.8   0.0     1   215   161   373   161   373 1.00 ATP synthase alpha/beta family, nucleotide-binding domain
GntR                 PF00392.16    64 seq1158_BIOID51047   -             76   8.2e-21   73.0   0.0   1   1   2.3e-24     1e-20   72.7   0.0     3    64     4    65     3    65 0.98 Bacterial regulatory proteins, gntR family
HTH_DeoR             PF08220.7     57 seq1158_BIOID51047   -             76   3.7e-06   26.2   0.1   1   1   1.3e-09   5.8e-06   25.6   0.1    19    55    30    66    27    68 0.91 DeoR-like helix-turn-helix domain
AA_kinase            PF00696.23   241 seq1161_BIOID51047   -            258     1e-39  136.4   2.0   1   1   8.4e-44   1.1e-39  136.2   1.4     3   240     5   235     3   236 0.93 Amino acid kinase family
Peptidase_M50        PF02163.17   192 seq1162_BIOID51047   -            450   2.7e-70  235.1   0.3   1   1   6.9e-74   3.1e-70  234.9   0.2     2   192    11   446    10   446 0.99 Peptidase family M50
PDZ                  PF00595.19    81 seq1162_BIOID51047   -            450   8.1e-13   48.2   0.3   1   1     1e-13   4.6e-10   39.4   0.0     8    81   209   277   203   277 0.91 PDZ domain (Also known as DHR or GLGF)
PDZ_2                PF13180.1     82 seq1162_BIOID51047   -            450   7.3e-11   41.6   0.0   1   1   1.1e-11   5.1e-08   32.5   0.0    19    78   227   285   211   287 0.84 PDZ domain
UTRA                 PF07702.8    141 seq1164_BIOID51047   -            156   3.9e-33  113.9   0.0   1   1   3.1e-37   4.3e-33  113.8   0.0     2   136    11   144    10   149 0.97 UTRA domain
NTP_transferase      PF00483.18   248 seq1165_BIOID51047   -            293   1.2e-72  244.0   0.0   1   1   2.1e-76   1.4e-72  243.8   0.0     1   246     2   238     2   240 0.98 Nucleotidyl transferase
NTP_transf_3         PF12804.2    179 seq1165_BIOID51047   -            293   1.1e-08   35.3   0.0   1   1     2e-12   1.4e-08   35.0   0.0     1   120     3   133     3   188 0.83 MobA-like NTP transferase domain
URO-D                PF01208.12   343 seq1166_BIOID51047   -            354  1.7e-140  467.7   0.0   1   1  1.4e-144  1.9e-140  467.5   0.0     2   342     5   347     4   348 0.98 Uroporphyrinogen decarboxylase (URO-D)
Hydrolase_3          PF08282.7    254 seq1168_BIOID51047   -            266   2.8e-61  207.2   0.0   1   1   6.9e-65   3.1e-61  207.0   0.0     1   254     5   260     5   260 0.96 haloacid dehalogenase-like hydrolase
S6PP                 PF05116.8    247 seq1168_BIOID51047   -            266   3.9e-16   59.0   0.0   1   2     4e-09   1.8e-05   24.0   0.0     4    75     4    73     1    91 0.89 Sucrose-6F-phosphate phosphohydrolase
S6PP                 PF05116.8    247 seq1168_BIOID51047   -            266   3.9e-16   59.0   0.0   2   2   6.8e-12   3.1e-08   33.1   0.0   135   218   159   242   141   253 0.83 Sucrose-6F-phosphate phosphohydrolase
Hydrolase            PF00702.21   204 seq1168_BIOID51047   -            266   2.6e-11   44.3   0.1   1   1     2e-13   9.2e-10   39.2   0.1     2   204     3   226     2   226 0.59 haloacid dehalogenase-like hydrolase
UxuA                 PF03786.8    351 seq1169_BIOID51047   -            394  8.5e-163  540.7   0.1   1   1  1.4e-166  9.5e-163  540.6   0.1     1   350     1   388     1   389 0.99 D-mannonate dehydratase (UxuA)
AP_endonuc_2         PF01261.19   211 seq1169_BIOID51047   -            394     8e-09   35.0   0.0   1   1   7.9e-12   5.4e-08   32.2   0.0     3   189    18   299    16   322 0.81 Xylose isomerase-like TIM barrel
Glyco_hydro_38       PF01074.17   277 seq1170_BIOID51047   -            877   5.8e-44  150.3   0.0   1   1     2e-47   9.3e-44  149.6   0.0     2   266     7   266     6   274 0.88 Glycosyl hydrolases family 38 N-terminal domain
Glyco_hydro_38C      PF07748.8    458 seq1170_BIOID51047   -            877   7.5e-31  107.2   0.0   1   1   2.4e-34   1.1e-30  106.7   0.0     2   417   386   843   385   862 0.77 Glycosyl hydrolases family 38 C-terminal domain
Alpha-mann_mid       PF09261.6     80 seq1170_BIOID51047   -            877   1.2e-06   28.4   0.0   1   1   6.3e-10   2.9e-06   27.2   0.0     2    79   280   356   279   357 0.88 Alpha mannosidase, middle domain
AhpC-TSA             PF00578.16   124 seq1172_BIOID51047   -            187   1.5e-33  114.9   0.1   1   1   4.3e-37     2e-33  114.6   0.1     4   123     7   133     4   134 0.94 AhpC/TSA family
Redoxin              PF08534.5    146 seq1172_BIOID51047   -            187   1.8e-13   50.1   0.0   1   1   4.7e-17   2.2e-13   49.9   0.0    15   140    18   146     4   152 0.84 Redoxin
1-cysPrx_C           PF10417.4     40 seq1172_BIOID51047   -            187   1.6e-06   27.4   0.1   1   1   6.5e-10     3e-06   26.6   0.1     1    31   154   182   154   186 0.88 C-terminal domain of 1-Cys peroxiredoxin
AA_permease_2        PF13520.1    426 seq1175_BIOID51047   -            200   1.6e-17   63.0  20.1   1   1     4e-21   1.8e-17   62.8  13.9     1   170    13   182    13   196 0.86 Amino acid permease
AA_permease          PF00324.16   479 seq1175_BIOID51047   -            200   2.8e-10   39.0  20.5   1   1     7e-14   3.2e-10   38.8  14.2     2   164    18   177    17   192 0.88 Amino acid permease
Trp_Tyr_perm         PF03222.8    394 seq1175_BIOID51047   -            200   8.6e-06   24.6  12.8   1   1   2.2e-09     1e-05   24.4   8.9     5   172    15   183    11   194 0.91 Tryptophan/tyrosine permease family
Lyase_1              PF00206.15   312 seq1176_BIOID51047   -            457  3.8e-102  341.5   0.0   1   1  1.4e-105  1.9e-101  339.2   0.0     1   312     6   301     6   301 0.99 Lyase
Glyco_hydro_32N      PF00251.15   308 seq1178_BIOID51047   -            480   1.9e-99  332.7   0.8   1   1  3.6e-103   2.5e-99  332.4   0.6     1   308    32   333    32   333 0.95 Glycosyl hydrolases family 32 N-terminal domain
Glyco_hydro_32C      PF08244.7     86 seq1178_BIOID51047   -            480   4.1e-09   36.5   0.0   1   1   1.1e-12   7.2e-09   35.7   0.0    23    86   387   443   371   443 0.87 Glycosyl hydrolases family 32 C terminal
UvrB                 PF12344.3     44 seq1180_BIOID51047   -            673   6.7e-23   79.8   0.9   1   1   1.3e-25   2.9e-22   77.7   0.1     1    43   552   594   552   595 0.97 Ultra-violet resistance protein B
Helicase_C           PF00271.26    78 seq1180_BIOID51047   -            673   1.2e-15   57.0   0.0   1   1   1.2e-18   2.8e-15   55.8   0.0     2    77   465   545   464   546 0.98 Helicase conserved C-terminal domain
ResIII               PF04851.10   184 seq1180_BIOID51047   -            673   1.1e-11   44.8   0.0   1   1     3e-14   6.9e-11   42.1   0.0     4    94    13   101    10   134 0.79 Type III restriction enzyme, res subunit
UVR                  PF02151.14    36 seq1180_BIOID51047   -            673   5.2e-07   28.8   1.1   1   1     7e-10   1.6e-06   27.3   0.8     2    35   634   667   633   668 0.93 UvrB/uvrC motif
EII-GUT              PF03608.8    168 seq1184_BIOID51047   -            187     7e-77  256.8   0.7   1   1   5.9e-81     8e-77  256.6   0.5     2   168     5   171     4   171 0.99 PTS system enzyme II sorbitol-specific factor
Acetyltransf_1       PF00583.19    83 seq1185_BIOID51047   -            224   6.6e-06   25.9   0.4   1   1   3.1e-09   2.1e-05   24.3   0.3    39    78   170   209   144   214 0.93 Acetyltransferase (GNAT) family
Acetyltransf_10      PF13673.1    117 seq1185_BIOID51047   -            224   1.8e-05   24.7   0.4   1   1   4.3e-09   2.9e-05   24.0   0.3     1   114    92   207    92   212 0.80 Acetyltransferase (GNAT) domain
PsiE                 PF06146.7     69 seq1186_BIOID51047   -            136   1.8e-16   59.9   5.7   1   1   1.3e-20   1.8e-16   59.9   3.9     5    69    62   123    58   123 0.95 Phosphate-starvation-inducible E
YliH                 PF10799.3    127 seq1187_BIOID51047   -            127   2.3e-73  243.8   4.9   1   1   1.8e-77   2.5e-73  243.6   3.4     1   127     1   127     1   127 0.99 Biofilm formation protein (YliH/bssR)
EamA                 PF00892.15   126 seq1188_BIOID51047   -            299   3.3e-18   65.8  28.8   1   2   5.4e-10   7.4e-06   25.9   9.3     1   124     9   128     9   130 0.91 EamA-like transporter family
EamA                 PF00892.15   126 seq1188_BIOID51047   -            299   3.3e-18   65.8  28.8   2   2   2.7e-16   3.8e-12   46.2   5.2     1   123   149   274   149   277 0.89 EamA-like transporter family
NAD_synthase         PF02540.12   242 seq1189_BIOID51047   -            275   8.4e-79  263.7   0.0   1   1   7.1e-83   9.8e-79  263.5   0.0     2   242    23   265    22   265 0.98 NAD synthase
Endonuclease_5       PF04493.9    206 seq1190_BIOID51047   -            223   2.3e-70  236.0   0.0   1   1   1.9e-74   2.6e-70  235.8   0.0     1   205     9   208     9   209 0.99 Endonuclease V
DNA_methylase        PF00145.12   335 seq1191_BIOID51047   -            383   2.9e-53  181.0   0.0   1   1   2.6e-57   3.5e-53  180.7   0.0     1   334    36   375    36   376 0.77 C-5 cytosine-specific DNA methylase
FliJ                 PF02050.11   123 seq1193_BIOID51047   -            147   2.5e-32  111.3  20.6   1   1   2.3e-36   3.1e-32  111.0  14.3     1   122    19   141    19   142 0.98 Flagellar FliJ protein
Pyr_redox_2          PF07992.9    200 seq1194_BIOID51047   -            531   1.5e-32  113.0   0.0   1   1   2.4e-34   4.7e-31  108.1   0.0     1   199   224   503   224   504 0.91 Pyridine nucleotide-disulphide oxidoreductase
Pyr_redox            PF00070.22    80 seq1194_BIOID51047   -            531   1.9e-14   53.6   7.3   1   1   1.4e-17   2.7e-14   53.2   0.3     1    75   367   437   367   442 0.93 Pyridine nucleotide-disulphide oxidoreductase
Pyr_redox_3          PF13738.1    203 seq1194_BIOID51047   -            531   3.9e-11   43.2   1.9   1   1   7.1e-13   1.4e-09   38.2   0.6    15   196   216   394   213   400 0.80 Pyridine nucleotide-disulphide oxidoreductase
Thioredoxin_3        PF13192.1     76 seq1194_BIOID51047   -            531   2.5e-08   33.4   0.0   1   1   3.9e-11   7.6e-08   31.9   0.0     4    74   132   205   129   207 0.82 Thioredoxin domain
AA_permease          PF00324.16   479 seq1195_BIOID51047   -            220   5.2e-10   38.1  19.6   1   1   1.6e-13   1.1e-09   37.1  13.6   219   416     2   186     1   218 0.81 Amino acid permease
AA_permease_2        PF13520.1    426 seq1195_BIOID51047   -            220   1.7e-08   33.3  25.1   1   1   8.4e-12   5.7e-08   31.5  17.5   208   406     3   188     1   214 0.78 Amino acid permease
Bac_surface_Ag       PF01103.18   323 seq1196_BIOID51047   -            810  1.7e-100  336.4  16.0   1   1  1.1e-103  3.7e-100  335.4  11.1     1   323   448   810   448   810 0.96 Surface antigen
Surf_Ag_VNR          PF07244.10    78 seq1196_BIOID51047   -            810   3.1e-65  216.4  10.4   1   5   6.3e-10   2.2e-06   27.8   0.0     1    78    24    91    24    91 0.87 Surface antigen variable number repeat
Surf_Ag_VNR          PF07244.10    78 seq1196_BIOID51047   -            810   3.1e-65  216.4  10.4   2   5   5.9e-15     2e-11   44.0   0.0     1    78    92   172    92   172 0.93 Surface antigen variable number repeat
Surf_Ag_VNR          PF07244.10    78 seq1196_BIOID51047   -            810   3.1e-65  216.4  10.4   3   5   3.5e-17   1.2e-13   51.1   0.1     2    78   176   263   175   263 0.86 Surface antigen variable number repeat
Surf_Ag_VNR          PF07244.10    78 seq1196_BIOID51047   -            810   3.1e-65  216.4  10.4   4   5   5.8e-14     2e-10   40.8   0.0     1    78   266   344   266   344 0.92 Surface antigen variable number repeat
Surf_Ag_VNR          PF07244.10    78 seq1196_BIOID51047   -            810   3.1e-65  216.4  10.4   5   5     1e-18   3.5e-15   56.0   0.1     1    78   347   421   347   421 0.91 Surface antigen variable number repeat
EIIBC-GUT_N          PF03612.9    183 seq1199_BIOID51047   -             67   5.1e-05   22.8   0.1   1   1   4.5e-09   6.1e-05   22.5   0.1     2    26     3    27     2    34 0.86 Sorbitol phosphotransferase enzyme II N-terminus
Mannitol_dh_C        PF08125.8    245 seq1200_BIOID51047   -            486   1.8e-96  321.9   0.0   1   1  3.5e-100   2.4e-96  321.5   0.0     1   245   216   463   216   463 0.99 Mannitol dehydrogenase C-terminal domain
Mannitol_dh          PF01232.18   151 seq1200_BIOID51047   -            486   2.9e-54  182.9   0.0   1   1   7.2e-58   4.9e-54  182.2   0.0     2   151    24   188    23   188 0.99 Mannitol dehydrogenase Rossmann domain
GSDH                 PF07995.6    331 seq1202_BIOID51047   -            371  2.1e-127  424.6   0.1   1   1  1.8e-131  2.4e-127  424.4   0.1     1   331    34   366    34   366 0.98 Glucose / Sorbosone dehydrogenase
DegT_DnrJ_EryC1      PF01041.12   363 seq1204_BIOID51047   -            376   3.7e-87  292.6   0.0   1   1   9.7e-91   4.4e-87  292.3   0.0     7   361    13   370     9   372 0.93 DegT/DnrJ/EryC1/StrS aminotransferase family
Aminotran_1_2        PF00155.16   363 seq1204_BIOID51047   -            376   7.6e-11   41.4   0.1   1   1   3.7e-14   1.7e-10   40.3   0.0    67   189    46   154     9   187 0.88 Aminotransferase class I and II
Aminotran_5          PF00266.14   371 seq1204_BIOID51047   -            376   4.7e-08   32.0   0.1   1   1   1.6e-11   7.5e-08   31.3   0.0    62   182    47   159    33   204 0.90 Aminotransferase class-V
Flg_hook             PF02120.11    85 seq1205_BIOID51047   -            375   4.6e-19   67.7   6.8   1   1   6.5e-23   8.8e-19   66.8   4.7     4    84   248   328   245   336 0.91 Flagellar hook-length control protein FliK
MFS_1                PF07690.11   354 seq1206_BIOID51047   -            395   7.2e-28   97.2  50.1   1   1   1.1e-31   7.4e-28   97.2  25.5     2   344    13   341    12   343 0.82 Major Facilitator Superfamily
MFS_1_like           PF12832.2     77 seq1206_BIOID51047   -            395   2.3e-05   23.9   4.5   1   1   5.4e-09   3.7e-05   23.3   0.5    17    75    24    83    11    85 0.88 MFS_1 like family
rve                  PF00665.21   120 seq1207_BIOID51047   -            288   8.9e-30  103.1   0.0   1   1   6.7e-33   1.8e-29  102.1   0.0     3   119   126   240   124   241 0.96 Integrase core domain
rve_2                PF13333.1     52 seq1207_BIOID51047   -            288   3.8e-20   71.5   1.6   1   1     4e-22   1.1e-18   66.9   0.1     1    52   231   287   231   287 0.98 Integrase core domain
rve_3                PF13683.1     67 seq1207_BIOID51047   -            288   1.9e-15   55.9   0.0   1   1   1.4e-18   3.8e-15   55.0   0.0     4    67   215   279   212   279 0.96 Integrase core domain
HTH_21               PF13276.1     60 seq1207_BIOID51047   -            288     2e-10   40.4   0.1   1   1   3.2e-13   8.8e-10   38.3   0.0     4    59    47   101    44   102 0.90 HTH-like domain
DDE_Tnp_IS240        PF13610.1    140 seq1207_BIOID51047   -            288   3.6e-10   39.8   0.0   1   1   2.3e-13   6.3e-10   39.0   0.0     2   129   130   260   129   272 0.88 DDE domain
EIIBC-GUT_C          PF07663.6     93 seq1209_BIOID51047   -            216   2.8e-48  161.8   5.0   1   1   4.1e-52   2.8e-48  161.8   3.5     1    93   123   215   123   215 0.99 Sorbitol phosphotransferase enzyme II C-terminus
EIIBC-GUT_N          PF03612.9    183 seq1209_BIOID51047   -            216   1.8e-13   50.3   0.1   1   1   6.2e-17   4.3e-13   49.1   0.1   104   183     2    68     1    68 0.90 Sorbitol phosphotransferase enzyme II N-terminus
DUF416               PF04222.7    191 seq1211_BIOID51047   -            196   2.2e-87  291.0   0.1   1   1   1.8e-91   2.5e-87  290.8   0.0     1   189     4   192     4   194 0.99 Protein of unknown function (DUF416)
Methyltransf_31      PF13847.1    152 seq1215_BIOID51047   -            230   2.3e-20   72.5   0.0   1   1   2.6e-23     3e-20   72.2   0.0     4   112    45   151    43   198 0.85 Methyltransferase domain
Methyltransf_23      PF13489.1    162 seq1215_BIOID51047   -            230   6.1e-19   68.1   0.0   1   1     7e-22   7.9e-19   67.7   0.0    10   120    32   153    23   191 0.79 Methyltransferase domain
Methyltransf_18      PF12847.2    112 seq1215_BIOID51047   -            230     2e-17   63.6   0.1   1   1   2.8e-20   3.2e-17   62.9   0.0     3   108    46   146    44   149 0.93 Methyltransferase domain
Methyltransf_11      PF08241.7     95 seq1215_BIOID51047   -            230   2.9e-17   62.7   0.0   1   1   4.2e-20   4.7e-17   62.1   0.0     1    94    49   146    49   147 0.95 Methyltransferase domain
Methyltransf_12      PF08242.7     99 seq1215_BIOID51047   -            230   1.8e-15   57.1   0.0   1   1   2.6e-18     3e-15   56.3   0.0     1    99    49   145    49   145 0.83 Methyltransferase domain
Methyltransf_26      PF13659.1    117 seq1215_BIOID51047   -            230     8e-11   41.8   0.2   1   1   3.7e-13   4.2e-10   39.5   0.1     2   114    46   148    45   151 0.92 Methyltransferase domain
Ubie_methyltran      PF01209.13   233 seq1215_BIOID51047   -            230   6.7e-11   41.6   0.0   1   1   7.3e-14   8.3e-11   41.3   0.0    30   152    26   148     6   175 0.83 ubiE/COQ5 methyltransferase family
Methyltransf_25      PF13649.1    101 seq1215_BIOID51047   -            230   7.7e-10   38.9   0.0   1   1   1.1e-12   1.3e-09   38.2   0.0     1   101    48   143    48   143 0.90 Methyltransferase domain
Methyltransf_15      PF09445.5    164 seq1215_BIOID51047   -            230   8.2e-08   31.8   0.0   1   1   1.1e-10   1.2e-07   31.3   0.0     3    74    47   116    45   121 0.90 RNA cap guanine-N2 methyltransferase
MTS                  PF05175.9    170 seq1215_BIOID51047   -            230   7.2e-07   28.6   0.1   1   1   9.6e-10   1.1e-06   28.0   0.1    26   137    41   146    28   178 0.76 Methyltransferase small domain
DREV                 PF05219.7    265 seq1215_BIOID51047   -            230   5.4e-05   22.0   0.0   1   1   8.4e-08   9.6e-05   21.2   0.0    93   185    43   144    24   160 0.78 DREV methyltransferase
CMAS                 PF02353.15   273 seq1215_BIOID51047   -            230   0.00011   21.2   0.0   1   1   1.2e-07   0.00013   21.0   0.0    51   164    34   147     4   170 0.79 Mycolic acid cyclopropane synthetase
MerR_1               PF13411.1     69 seq1219_BIOID51047   -            135   8.7e-20   70.1   0.4   1   1     4e-23   1.8e-19   69.1   0.0     1    66     1    67     1    69 0.94 MerR HTH family regulatory protein
MerR-DNA-bind        PF09278.6     65 seq1219_BIOID51047   -            135   1.9e-16   60.1   2.6   1   1   6.1e-20   2.8e-16   59.5   1.8     2    65    45   108    44   108 0.96 MerR, DNA binding
MerR                 PF00376.18    38 seq1219_BIOID51047   -            135   2.7e-16   58.6   0.1   1   1   1.1e-19   5.2e-16   57.8   0.0     1    38     2    39     2    39 0.98 MerR family regulatory protein
GIY-YIG              PF01541.19    80 seq1220_BIOID51047   -            295   3.7e-05   23.8   0.0   1   1   5.5e-09   7.5e-05   22.9   0.0     2    76    35   104    34   109 0.75 GIY-YIG catalytic domain
Arg_repressor        PF01316.16    70 seq1221_BIOID51047   -            156   3.1e-26   90.5   0.1   1   1   7.1e-30   4.9e-26   89.9   0.0     2    69     6    74     5    75 0.97 Arginine repressor, DNA binding domain
Arg_repressor_C      PF02863.13    70 seq1221_BIOID51047   -            156   2.1e-24   84.6   0.1   1   1   5.1e-28   3.5e-24   83.9   0.1     2    69    82   150    81   151 0.96 Arginine repressor, C-terminal domain
LysR_substrate       PF03466.15   209 seq1223_BIOID51047   -            315   9.6e-55  184.8   0.6   1   1   1.9e-58   1.3e-54  184.3   0.4     4   208    99   303    96   304 0.99 LysR substrate binding domain
HTH_1                PF00126.22    60 seq1223_BIOID51047   -            315   8.8e-22   76.4   0.5   1   1   2.5e-25   1.7e-21   75.5   0.1     1    59    13    71    13    72 0.98 Bacterial regulatory helix-turn-helix protein, lysR family
PTSIIA_gutA          PF03829.8    117 seq1225_BIOID51047   -            123   4.8e-45  151.8   0.0   1   1   4.3e-49   5.8e-45  151.6   0.0     1   116     1   116     1   118 0.98 PTS system glucitol/sorbitol-specific IIA component
Bac_DNA_binding      PF00216.16    90 seq1228_BIOID51047   -             90   3.2e-33  113.4   1.4   1   1   2.6e-37   3.6e-33  113.3   1.0     1    90     1    90     1    90 0.99 Bacterial DNA-binding protein
HD_assoc             PF13286.1     92 seq1231_BIOID51047   -            417     1e-18   67.2   0.0   1   1     6e-22   4.1e-18   65.3   0.0     8    91   324   412   321   413 0.92 Phosphohydrolase-associated domain
HD                   PF01966.17   122 seq1231_BIOID51047   -            417     8e-16   58.0   0.0   1   1   3.2e-19   2.2e-15   56.6   0.0     1   121    81   227    81   228 0.80 HD domain
KicB                 PF03882.9    440 seq1232_BIOID51047   -            440  2.4e-269  893.0  10.9   1   1    2e-273  2.7e-269  892.8   7.6     1   440     1   440     1   440 1.00 KicB killing factor
Polysacc_synt        PF01943.12   273 seq1233_BIOID51047   -            416     1e-13   51.0  19.1   1   1   7.7e-18     1e-13   51.0  13.3     1   272     3   283     3   284 0.84 Polysaccharide biosynthesis protein
adh_short            PF00106.20   167 seq1234_BIOID51047   -            259     4e-26   91.7   1.6   1   1   1.1e-29   4.9e-26   91.5   1.1     2   166     4   172     3   173 0.94 short chain dehydrogenase
adh_short_C2         PF13561.1    243 seq1234_BIOID51047   -            259   2.6e-16   60.0   0.0   1   1   8.4e-20   3.8e-16   59.4   0.0     7   241    13   255     9   256 0.87 Enoyl-(Acyl carrier protein) reductase
FliL                 PF03748.9     99 seq1236_BIOID51047   -            154   4.4e-23   81.0   0.0   1   1     4e-27   5.5e-23   80.7   0.0     1    98    54   153    54   154 0.94 Flagellar basal body-associated protein FliL
Meth_synt_2          PF01717.13   324 seq1237_BIOID51047   -            753  3.8e-162  538.6   0.0   1   2   1.7e-10   1.2e-06   27.6   0.0   119   186   153   221   113   237 0.83 Cobalamin-independent synthase, Catalytic domain
Meth_synt_2          PF01717.13   324 seq1237_BIOID51047   -            753  3.8e-162  538.6   0.0   2   2  7.8e-157  5.3e-153  508.5   0.0     1   324   426   749   426   749 1.00 Cobalamin-independent synthase, Catalytic domain
Meth_synt_1          PF08267.7    311 seq1237_BIOID51047   -            753    1e-140  468.3   0.0   1   2  2.6e-129  1.8e-125  418.2   0.0     2   308     5   313     4   316 0.98 Cobalamin-independent synthase, N-terminal domain
Meth_synt_1          PF08267.7    311 seq1237_BIOID51047   -            753    1e-140  468.3   0.0   2   2   3.6e-14   2.5e-10   40.0   0.0   141   285   538   690   528   715 0.80 Cobalamin-independent synthase, N-terminal domain
DUF1481              PF07356.7    195 seq1241_BIOID51047   -            211   5.4e-71  237.9   0.6   1   1   4.5e-75   6.2e-71  237.7   0.4     1   195    22   207    22   207 0.99 Protein of unknown function (DUF1481)
DUF1471              PF07338.8     56 seq1244_BIOID51047   -            104     1e-22   79.3   0.2   1   1   1.2e-26   1.6e-22   78.7   0.1     2    56    51   104    50   104 0.97 Protein of unknown function (DUF1471)
UPF0257              PF06788.8    236 seq1247_BIOID51047   -            248  2.2e-139  462.2   1.1   1   1  1.9e-143  2.5e-139  462.0   0.8     1   236    13   248    13   248 1.00 Uncharacterised protein family (UPF0257)
GntR                 PF00392.16    64 seq1248_BIOID51047   -            257   1.7e-23   81.7   1.6   1   1     6e-27   2.7e-23   81.0   0.2     1    64    10    73    10    73 0.99 Bacterial regulatory proteins, gntR family
FCD                  PF07729.7    125 seq1248_BIOID51047   -            257   3.9e-21   75.5   7.6   1   1   1.3e-24   5.8e-21   74.9   5.3     1   125    97   226    97   226 0.92 FCD domain
Rrf2                 PF02082.15    83 seq1248_BIOID51047   -            257   5.2e-05   23.1   0.1   1   1   2.8e-08   0.00013   21.9   0.0    28    69    36    76    21    82 0.87 Transcriptional regulator
Elong-fact-P_C       PF09285.6     56 seq1251_BIOID51047   -            188   5.3e-27   92.8   1.0   1   1   2.4e-30   1.1e-26   91.8   0.2     1    56   131   186   131   186 0.99 Elongation factor P, C-terminal
EFP                  PF01132.15    55 seq1251_BIOID51047   -            188   3.2e-24   84.2   0.1   1   1   1.2e-27   5.5e-24   83.4   0.0     3    55    71   123    69   123 0.97 Elongation factor P (EF-P) OB domain
EFP_N                PF08207.7     58 seq1251_BIOID51047   -            188   5.8e-24   83.6   0.0   1   1   4.5e-27     2e-23   81.8   0.0     3    57     7    61     5    62 0.97 Elongation factor P (EF-P) KOW-like domain
FliM                 PF02154.10   192 seq1252_BIOID51047   -            334   1.2e-80  269.5   0.2   1   1   3.2e-84   2.2e-80  268.7   0.0     1   192    38   231    38   231 0.99 Flagellar motor switch protein FliM
SpoA                 PF01052.15    77 seq1252_BIOID51047   -            334   1.4e-15   56.4   0.0   1   1   4.4e-19     3e-15   55.4   0.0     3    75   252   322   250   323 0.96 Surface presentation of antigens (SPOA)
GntP_permease        PF02447.11   441 seq1255_BIOID51047   -             72   3.2e-21   75.2   0.5   1   1   2.5e-25   3.4e-21   75.1   0.3   372   441     2    71     1    71 0.96 GntP family permease
PHP                  PF02811.14   175 seq1256_BIOID51047   -            293   6.9e-33  113.7   0.1   1   1   6.7e-37   9.1e-33  113.3   0.1     1   169    10   233    10   239 0.92 PHP domain
Peptidase_S11        PF00768.15   241 seq1257_BIOID51047   -            407  8.9e-101  336.0   0.4   1   1  2.5e-104  1.1e-100  335.7   0.2     2   241    36   273    35   273 0.99 D-alanyl-D-alanine carboxypeptidase
PBP5_C               PF07943.8     91 seq1257_BIOID51047   -            407   5.7e-25   87.0   0.0   1   1   2.3e-28   1.1e-24   86.1   0.0     1    91   292   383   292   383 0.99 Penicillin-binding protein 5, C-terminal domain
Beta-lactamase2      PF13354.1    197 seq1257_BIOID51047   -            407     1e-13   51.0   0.1   1   1   3.1e-17   1.4e-13   50.6   0.1     4   144    57   209    54   262 0.75 Beta-lactamase enzyme family
tRNA-synt_1g         PF09334.6    391 seq1259_BIOID51047   -            680  2.4e-156  520.2   0.1   1   1  1.1e-159    3e-156  519.8   0.0     1   390    11   400    11   401 0.98 tRNA synthetases class I (M)
tRNA_bind            PF01588.15    95 seq1259_BIOID51047   -            680   1.5e-22   79.0   0.0   1   1   1.2e-25   3.4e-22   77.9   0.0     1    94   584   677   584   678 0.98 Putative tRNA binding domain
tRNA-synt_1          PF00133.17   601 seq1259_BIOID51047   -            680   2.6e-18   65.2   1.5   1   1   3.1e-15   8.5e-12   43.7   0.1    25   103    11    88     3   116 0.83 tRNA synthetases class I (I, L, M and V)
tRNA-synt_1e         PF01406.14   301 seq1259_BIOID51047   -            680   3.5e-14   52.4   0.4   1   2   5.3e-09   1.4e-05   24.2   0.0    10   120    11   122     3   135 0.87 tRNA synthetases class I (C) catalytic domain
tRNA-synt_1e         PF01406.14   301 seq1259_BIOID51047   -            680   3.5e-14   52.4   0.4   2   2   1.5e-09   4.2e-06   25.9   0.0   213   282   297   365   290   383 0.82 tRNA synthetases class I (C) catalytic domain
ADH_N                PF08240.7    109 seq1260_BIOID51047   -            412   2.4e-30  104.3   0.2   1   1   1.2e-33   5.4e-30  103.2   0.1     2   106    26   151    25   154 0.94 Alcohol dehydrogenase GroES-like domain
ADH_N_assoc          PF13823.1     23 seq1260_BIOID51047   -            412   3.7e-13   48.7   0.1   1   1   1.5e-16     7e-13   47.8   0.1     1    23     1    23     1    23 0.99 Alcohol dehydrogenase GroES-associated
ADH_zinc_N           PF00107.21   130 seq1260_BIOID51047   -            412   2.3e-12   46.4   0.2   1   1   4.5e-13     2e-09   36.9   0.0     1    69   197   268   197   286 0.90 Zinc-binding dehydrogenase
PALP                 PF00291.20   307 seq1263_BIOID51047   -            442   7.1e-43  146.8   0.0   1   1   7.1e-47   9.8e-43  146.3   0.0    15   289    92   399    73   409 0.84 Pyridoxal-phosphate dependent enzyme
TetR_N               PF00440.18    47 seq1264_BIOID51047   -            199   2.5e-11   42.9   0.0   1   1   2.9e-15   3.9e-11   42.2   0.0     1    46    13    58    13    59 0.93 Bacterial regulatory proteins, tetR family
Bac_Ubq_Cox          PF01654.12   436 seq1265_BIOID51047   -            523  1.2e-183  610.3  21.3   1   1    1e-187  1.4e-183  610.1  14.7     1   435     8   503     8   504 0.98 Bacterial Cytochrome Ubiquinol Oxidase
OmpH                 PF03938.9    158 seq1269_BIOID51047   -            161   6.2e-23   81.3  16.0   1   1   5.4e-27   7.4e-23   81.1  11.1     3   157    10   160     6   161 0.93 Outer membrane protein (OmpH-like)
Entericidin          PF08085.6     21 seq1270_BIOID51047   -             41   5.3e-09   35.3   0.0   1   1   4.6e-13   6.3e-09   35.1   0.0     1    21    20    40    20    40 0.99 Entericidin EcnA/B family
Glyco_transf_56      PF07429.6    361 seq1272_BIOID51047   -            359  1.6e-192  639.1   0.0   1   1  2.6e-196  1.8e-192  638.9   0.0     1   360     1   358     1   359 0.99 4-alpha-L-fucosyltransferase glycosyl transferase group 56
MukE                 PF04288.8    235 seq1273_BIOID51047   -            243    5e-134  444.3   0.3   1   1  4.1e-138  5.6e-134  444.1   0.2     1   235    19   243    19   243 0.99 MukE-like family
ABC_tran             PF00005.22   118 seq1275_BIOID51047   -            225   1.6e-18   67.1   0.0   1   1   1.2e-21   2.8e-18   66.2   0.0     1   117    47   165    47   166 0.87 ABC transporter
AAA                  PF00004.24   132 seq1275_BIOID51047   -            225   2.6e-06   27.5   1.0   1   1   1.9e-08   4.3e-05   23.6   0.7     2   118    37   204    36   208 0.68 ATPase family associated with various cellular activities (AAA)
Adeno_IVa2           PF02456.10   370 seq1275_BIOID51047   -            225    0.0001   20.9   0.0   1   1   7.3e-08   0.00017   20.2   0.0    71   132    15    76     3    86 0.79 Adenovirus IVa2 protein
DeoRC                PF00455.17   162 seq1276_BIOID51047   -            257   6.9e-53  178.4   0.6   1   1   2.4e-56   1.1e-52  177.8   0.3     3   161    74   232    72   233 0.97 DeoR C terminal sensor domain
HTH_DeoR             PF08220.7     57 seq1276_BIOID51047   -            257     9e-22   76.2   0.1   1   1   3.8e-25   1.7e-21   75.3   0.1     1    56     6    61     6    62 0.98 DeoR-like helix-turn-helix domain
HTH_11               PF08279.7     55 seq1276_BIOID51047   -            257   5.3e-09   35.4   0.1   1   1   3.9e-12   1.8e-08   33.8   0.0     1    46     6    50     6    56 0.92 HTH domain
Entericidin          PF08085.6     21 seq1277_BIOID51047   -             48   1.2e-08   34.2   2.6   1   1   1.2e-12   1.7e-08   33.7   1.8     1    21    23    43    23    43 0.98 Entericidin EcnA/B family
Mob_synth_C          PF06463.8    128 seq1279_BIOID51047   -            352     7e-36  122.6   0.0   1   1   3.6e-39   1.2e-35  121.8   0.0     1   127   209   335   209   336 0.98 Molybdenum Cofactor Synthesis C
Radical_SAM          PF04055.16   166 seq1279_BIOID51047   -            352   6.9e-27   94.5   0.0   1   1   2.7e-30   9.4e-27   94.0   0.0     2   166    42   204    41   204 0.97 Radical SAM superfamily
Fer4_12              PF13353.1    139 seq1279_BIOID51047   -            352   1.6e-07   31.4   0.0   1   1   8.7e-11     3e-07   30.5   0.0    15   116    47   148    36   154 0.84 4Fe-4S single cluster domain
Fer4_14              PF13394.1    117 seq1279_BIOID51047   -            352   5.9e-07   29.4   0.0   1   1   5.8e-10     2e-06   27.7   0.0     6    90    45   127    38   148 0.70 4Fe-4S single cluster domain
HATPase_c            PF02518.21   111 seq1280_BIOID51047   -            458   1.5e-28   98.5   0.8   1   1   6.1e-32   4.2e-28   97.1   0.1     2   110   346   449   345   450 0.98 Histidine kinase-, DNA gyrase B-, and HSP90-like ATPase
HisKA                PF00512.20    68 seq1280_BIOID51047   -            458   1.5e-14   53.5   0.4   1   1     8e-18   5.5e-14   51.7   0.0     2    65   238   300   237   302 0.91 His Kinase A (phospho-acceptor) domain
Sua5_yciO_yrdC       PF01300.13   179 seq1282_BIOID51047   -            206   1.2e-47  161.3   0.0   1   1   1.1e-51   1.4e-47  161.0   0.0     2   179    23   198    22   198 0.95 Telomere recombination
Oxidored_FMN         PF00724.15   341 seq1283_BIOID51047   -            365   2.3e-90  302.9   0.0   1   1   1.9e-94   2.6e-90  302.7   0.0     1   340     5   343     5   344 0.93 NADH:flavin oxidoreductase / NADH oxidase family
SpoA                 PF01052.15    77 seq1284_BIOID51047   -            137   2.9e-24   84.3   0.8   1   1   2.7e-28   3.7e-24   84.0   0.6     3    76    55   128    54   129 0.97 Surface presentation of antigens (SPOA)
Hexapep              PF00132.19    36 seq1287_BIOID51047   -            341   4.3e-32  108.0  41.1   1   3   1.2e-14   8.4e-11   40.7   2.6     2    36   110   144   109   144 0.95 Bacterial transferase hexapeptide (six repeats)
Hexapep              PF00132.19    36 seq1287_BIOID51047   -            341   4.3e-32  108.0  41.1   2   3   1.7e-12   1.2e-08   33.9   0.3     1    35   145   179   145   180 0.96 Bacterial transferase hexapeptide (six repeats)
Hexapep              PF00132.19    36 seq1287_BIOID51047   -            341   4.3e-32  108.0  41.1   3   3   4.2e-11   2.9e-07   29.5   6.4     1    35   222   256   222   257 0.94 Bacterial transferase hexapeptide (six repeats)
LpxD                 PF04613.9     72 seq1287_BIOID51047   -            341   1.9e-23   81.6   0.0   1   1   4.7e-27   3.2e-23   80.9   0.0     1    72    21    90    21    90 0.97 UDP-3-O-[3-hydroxymyristoyl] glucosamine N-acyltransferase, LpxD
Multi_Drug_Res       PF00893.14    93 seq1288_BIOID51047   -            105   6.6e-32  109.7  11.6   1   1     6e-36   8.3e-32  109.4   8.0     1    93     1    93     1    93 0.99 Small Multidrug Resistance protein
MukB                 PF04310.7    227 seq1293_BIOID51047   -           1486  2.4e-146  484.9   0.7   1   1    1e-149  4.7e-146  483.9   0.1     1   227     1   227     1   227 1.00 MukB N-terminal
SbcCD_C              PF13558.1     90 seq1293_BIOID51047   -           1486   5.1e-14   51.8   0.3   1   1   4.7e-17   2.2e-13   49.8   0.0     1    89  1335  1424  1335  1425 0.88 Putative exonuclease SbcCD, C subunit
AAA_29               PF13555.1     62 seq1293_BIOID51047   -           1486   5.2e-13   48.2   0.2   1   1   2.7e-16   1.2e-12   47.0   0.2     2    61     8    66     7    67 0.90 P-loop containing region of AAA domain
TerC                 PF03741.11   184 seq1294_BIOID51047   -            527   4.9e-49  166.1  13.4   1   1   1.6e-52   7.1e-49  165.6   9.3     1   183    14   203    14   204 0.94 Integral membrane protein TerC family
CorC_HlyC            PF03471.12    81 seq1294_BIOID51047   -            527   2.2e-20   72.1   0.1   1   1   5.3e-23   2.4e-19   68.7   0.0     2    79   440   516   439   518 0.93 Transporter associated domain
CBS                  PF00571.23    57 seq1294_BIOID51047   -            527   3.8e-16   58.3   1.1   1   2     5e-09   2.3e-05   23.8   0.3     1    53   302   358   302   361 0.94 CBS domain
CBS                  PF00571.23    57 seq1294_BIOID51047   -            527   3.8e-16   58.3   1.1   2   2   9.4e-12   4.3e-08   32.5   0.0     3    53   369   419   368   423 0.93 CBS domain
UPF0014              PF03649.8    250 seq1295_BIOID51047   -            259  7.3e-119  395.3  17.6   1   1  6.2e-123  8.5e-119  395.1  12.2     2   250     3   247     2   247 0.99 Uncharacterised protein family (UPF0014)
FliO                 PF04347.8     84 seq1297_BIOID51047   -            121     3e-24   84.7   0.2   1   1   2.9e-28     4e-24   84.3   0.2     1    84    36   117    36   117 0.88 Flagellar biosynthesis protein, FliO
SIS                  PF01380.17   131 seq1299_BIOID51047   -            321   4.5e-27   94.1   0.0   1   1   9.9e-31   6.8e-27   93.5   0.0     2   130    39   169    38   170 0.98 SIS domain
CBS                  PF00571.23    57 seq1299_BIOID51047   -            321     9e-15   53.9   0.0   1   2   6.1e-08   0.00042   19.8   0.0     1    56   199   256   199   257 0.91 CBS domain
CBS                  PF00571.23    57 seq1299_BIOID51047   -            321     9e-15   53.9   0.0   2   2   1.9e-10   1.3e-06   27.8   0.0     2    51   266   315   265   318 0.89 CBS domain
UPF0060              PF02694.10   107 seq1301_BIOID51047   -            111   4.7e-49  164.7  11.8   1   1   3.8e-53   5.2e-49  164.6   8.2     1   106     4   110     4   111 0.98 Uncharacterised BCR, YnfA/UPF0060 family
PseudoU_synth_2      PF00849.17   164 seq1305_BIOID51047   -            299   3.6e-16   59.3   0.0   1   1     3e-19   2.1e-15   56.8   0.0     2   161    78   208    77   211 0.83 RNA pseudouridylate synthase
S4                   PF01479.20    48 seq1305_BIOID51047   -            299   1.1e-11   43.8   0.2   1   1   4.2e-15   2.9e-11   42.5   0.1     2    43    13    52    12    66 0.93 S4 domain
WzyE                 PF06899.6    449 seq1306_BIOID51047   -            450  1.2e-277  920.6  45.5   1   1  9.8e-282  1.3e-277  920.4  31.5     1   448     1   449     1   450 1.00 WzyE protein
TetR_N               PF00440.18    47 seq1307_BIOID51047   -            200   2.4e-13   49.3   2.0   1   1   3.3e-17   4.5e-13   48.4   0.1     3    46     2    46     1    47 0.94 Bacterial regulatory proteins, tetR family
CinA                 PF02464.12   155 seq1308_BIOID51047   -            172   9.4e-48  161.4   1.1   1   1   7.9e-52   1.1e-47  161.2   0.8     2   155    18   171    17   171 0.98 Competence-damaged protein
FliP                 PF00813.15   194 seq1310_BIOID51047   -            245   4.6e-81  271.0  10.9   1   1   4.8e-85   6.5e-81  270.5   7.5     2   193    48   239    47   240 0.99 FliP family
MoCF_biosynth        PF00994.19   144 seq1316_BIOID51047   -            170   5.8e-31  106.7   0.0   1   1   5.3e-35   7.2e-31  106.4   0.0     1   143    14   156    12   157 0.92 Probable molybdopterin binding domain
Cyto_ox_2            PF02322.10   328 seq1317_BIOID51047   -            379  7.9e-121  403.1  36.0   1   1  6.7e-125  9.2e-121  402.8  25.0     2   327     7   362     6   363 0.99 Cytochrome oxidase subunit II
MR_MLE_N             PF02746.11   117 seq1320_BIOID51047   -            415   1.2e-35  121.9   0.0   1   1   5.6e-39   2.6e-35  120.8   0.0    22   117    22   121     9   121 0.96 Mandelate racemase / muconate lactonizing enzyme, N-terminal domain
MR_MLE_C             PF13378.1    111 seq1320_BIOID51047   -            415   2.7e-27   94.8   0.1   1   1   1.4e-30   6.6e-27   93.5   0.0     1   111   274   386   274   386 0.88 Enolase C-terminal domain-like
MR_MLE               PF01188.16    67 seq1320_BIOID51047   -            415   2.2e-10   40.7   0.0   1   1     1e-13   4.7e-10   39.7   0.0     2    67   207   274   206   274 0.92 Mandelate racemase / muconate lactonizing enzyme, C-terminal domain
DUF796               PF05638.7    134 seq1322_BIOID51047   -            172   9.9e-35  119.3   0.0   1   1   8.3e-39   1.1e-34  119.1   0.0     1   133     6   155     6   156 0.94 Protein of unknown function (DUF796)
Glyoxalase           PF00903.20   128 seq1323_BIOID51047   -            135   3.7e-25   88.2   0.0   1   1   9.3e-29   4.2e-25   88.0   0.0     2   128     3   123     2   123 0.92 Glyoxalase/Bleomycin resistance protein/Dioxygenase superfamily
Glyoxalase_2         PF12681.2    108 seq1323_BIOID51047   -            135   3.6e-18   66.0   0.0   1   1   9.1e-22   4.2e-18   65.8   0.0     1   108     8   124     8   124 0.77 Glyoxalase-like domain
Glyoxalase_4         PF13669.1    110 seq1323_BIOID51047   -            135   5.7e-09   35.8   0.0   1   1   6.2e-12   2.8e-08   33.6   0.0     2   106     5   108     4   112 0.88 Glyoxalase/Bleomycin resistance protein/Dioxygenase superfamily
FabA                 PF07977.8    138 seq1324_BIOID51047   -            123     3e-37  127.0   0.0   1   1   2.5e-41   3.4e-37  126.8   0.0     1   112    17   119    17   123 0.95 FabA-like domain
GPW_gp25             PF04965.9     99 seq1325_BIOID51047   -            133   2.4e-12   46.1   0.0   1   1   2.6e-16   3.6e-12   45.5   0.0     5    94    23   111    19   116 0.89 Gene 25-like lysozyme
DUF1422              PF07226.6    118 seq1329_BIOID51047   -            119   1.1e-54  183.0   1.2   1   1   9.1e-59   1.2e-54  182.9   0.9     3   116     2   115     1   117 0.97 Protein of unknown function (DUF1422)
Sigma54_activat      PF00158.21   168 seq1330_BIOID51047   -            441   1.5e-72  242.4   0.1   1   1   8.9e-76   2.4e-72  241.7   0.1     1   168   141   308   141   308 0.99 Sigma-54 interaction domain
Response_reg         PF00072.19   112 seq1330_BIOID51047   -            441   7.2e-30  103.1   0.2   1   1   5.4e-33   1.5e-29  102.1   0.1     1   111     8   117     8   118 0.98 Response regulator receiver domain
HTH_8                PF02954.14    42 seq1330_BIOID51047   -            441     2e-14   52.7   0.6   1   1   7.2e-18     2e-14   52.7   0.4     3    39   403   439   401   441 0.93 Bacterial regulatory protein, Fis family
AAA_5                PF07728.9    139 seq1330_BIOID51047   -            441   1.3e-07   31.2   0.0   1   1   9.7e-11   2.7e-07   30.3   0.0     2   123   165   283   164   301 0.84 AAA domain (dynein-related subfamily)
AAA                  PF00004.24   132 seq1330_BIOID51047   -            441   1.5e-05   25.0   0.0   1   1   1.2e-08   3.4e-05   23.9   0.0     1   126   165   296   165   302 0.72 ATPase family associated with various cellular activities (AAA)
PfkB                 PF00294.19   301 seq1331_BIOID51047   -            300   3.8e-62  210.0   0.5   1   1   3.2e-66   4.3e-62  209.8   0.4     3   299     5   287     3   289 0.92 pfkB family carbohydrate kinase
WGR                  PF05406.10    81 seq1332_BIOID51047   -            526   9.3e-16   57.4   1.4   1   1   3.3e-19   4.5e-15   55.2   0.5    11    78     4    68     1    71 0.91 WGR domain
Bac_export_3         PF01313.14    76 seq1334_BIOID51047   -             89   2.3e-30  103.9   9.5   1   1   1.9e-34   2.6e-30  103.8   6.6     2    75     5    78     4    79 0.97 Bacterial export proteins, family 3
MoaC                 PF01967.16   136 seq1335_BIOID51047   -            161   1.5e-60  202.6   1.3   1   1   1.3e-64   1.7e-60  202.4   0.9     1   136    15   150    15   150 1.00 MoaC family
Peptidase_M20        PF01546.23   171 seq1336_BIOID51047   -            409   1.3e-19   70.2   0.2   1   1   4.2e-23   1.9e-19   69.7   0.1    23   170   139   402    74   403 0.84 Peptidase family M20/M25/M40
M20_dimer            PF07687.9    109 seq1336_BIOID51047   -            409   7.2e-12   44.8   0.1   1   1   3.5e-15   1.6e-11   43.7   0.0     2   105   206   302   205   308 0.89 Peptidase dimerisation domain
Peptidase_M42        PF05343.9    292 seq1336_BIOID51047   -            409   2.5e-06   26.3   0.0   1   1   3.1e-08   0.00014   20.6   0.0   134   194   140   201   110   234 0.90 M42 glutamyl aminopeptidase
Acetyltransf_11      PF13720.1     83 seq1338_BIOID51047   -            262   2.4e-30  104.4   0.0   1   1   5.6e-34   3.8e-30  103.8   0.0     1    83   180   262   180   262 0.98 Udp N-acetylglucosamine O-acyltransferase; Domain 2
Hexapep              PF00132.19    36 seq1338_BIOID51047   -            262     5e-30  101.5  21.3   1   5   3.6e-09   2.5e-05   23.4   0.3     4    35     2    33     1    34 0.91 Bacterial transferase hexapeptide (six repeats)
Hexapep              PF00132.19    36 seq1338_BIOID51047   -            262     5e-30  101.5  21.3   2   5   5.4e-13   3.7e-09   35.5   3.3     1    36    17    52    17    52 0.96 Bacterial transferase hexapeptide (six repeats)
Hexapep              PF00132.19    36 seq1338_BIOID51047   -            262     5e-30  101.5  21.3   3   5   1.5e-07     0.001   18.3   1.1     1    35    35    69    35    69 0.92 Bacterial transferase hexapeptide (six repeats)
Hexapep              PF00132.19    36 seq1338_BIOID51047   -            262     5e-30  101.5  21.3   4   5   3.1e-07    0.0021   17.3   0.0     2    35    66    99    65   100 0.95 Bacterial transferase hexapeptide (six repeats)
Hexapep              PF00132.19    36 seq1338_BIOID51047   -            262     5e-30  101.5  21.3   5   5   1.9e-13   1.3e-09   37.0   0.1     2    36   109   143   108   143 0.96 Bacterial transferase hexapeptide (six repeats)
RNase_T              PF00929.19   164 seq1340_BIOID51047   -            215   9.4e-37  126.7   0.1   1   1   7.9e-41   1.1e-36  126.5   0.0     1   164    20   194    20   194 0.96 Exonuclease
Bac_export_1         PF01311.15   249 seq1342_BIOID51047   -            261   2.3e-76  256.2  29.0   1   1   1.9e-80   2.6e-76  256.1  20.1     2   248     8   251     7   252 0.99 Bacterial export proteins, family 1
Phage_GPD            PF05954.6    292 seq1344_BIOID51047   -            713   2.2e-62  210.7   0.0   1   1   4.6e-66   3.1e-62  210.2   0.0     2   291    28   328    27   329 0.92 Phage late control gene D protein (GPD)
Phage_base_V         PF04717.7     79 seq1344_BIOID51047   -            713   2.7e-27   94.4   0.1   1   1   7.7e-31   5.3e-27   93.4   0.1     1    77   366   458   366   460 0.91 Phage-related baseplate assembly protein
PNP_UDP_1            PF01048.15   234 seq1346_BIOID51047   -            253   1.2e-41  142.1   1.5   1   1   9.9e-46   1.3e-41  141.9   1.0     2   227    21   247    20   253 0.85 Phosphorylase superfamily
ThiS                 PF02597.15    78 seq1347_BIOID51047   -             81   2.4e-22   79.0   0.0   1   1     2e-26   2.7e-22   78.8   0.0     1    78     4    81     4    81 0.99 ThiS family
ProQ                 PF04352.8    115 seq1348_BIOID51047   -            114   1.7e-26   91.9   0.5   1   1   1.4e-30   1.9e-26   91.8   0.3     2   110     4   112     3   114 0.96 ProQ/FINO family
ETF                  PF01012.16   164 seq1349_BIOID51047   -            277   6.2e-33  113.7   3.0   1   1   6.5e-37   8.8e-33  113.2   2.1     9   164    51   208    45   208 0.91 Electron transfer flavoprotein domain
DUF2813              PF11398.3    373 seq1350_BIOID51047   -            552  6.4e-154  512.4   0.0   1   1    2e-157  8.9e-154  511.9   0.0     1   373     1   375     1   375 0.99 Protein of unknown function (DUF2813)
Glyco_tran_WecB      PF03808.8    172 seq1351_BIOID51047   -            246   3.1e-56  189.3   0.1   1   1   3.1e-60   4.2e-56  188.9   0.1     2   172    61   231    60   231 0.96 Glycosyl transferase WecB/TagA/CpsF family
MFS_1                PF07690.11   354 seq1353_BIOID51047   -            410   5.8e-28   97.5  41.8   1   1   1.2e-31   7.9e-28   97.0  29.0     5   351    26   362    22   365 0.75 Major Facilitator Superfamily
Sugar_tr             PF00083.19   451 seq1353_BIOID51047   -            410   3.9e-06   25.5  32.0   1   1   1.9e-09   1.3e-05   23.9   8.8    52   188    58   188    46   197 0.92 Sugar (and other) transporter
YbgT_YccB            PF08173.6     28 seq1354_BIOID51047   -             37   6.1e-16   57.8   4.2   1   1   4.9e-20   6.7e-16   57.6   2.9     1    28     1    28     1    28 0.97 Membrane bound YbgT-like protein
DeoRC                PF00455.17   162 seq1355_BIOID51047   -            264   2.3e-50  170.2   1.3   1   1   2.6e-53     3e-50  169.9   0.9     2   161    85   244    84   245 0.99 DeoR C terminal sensor domain
HTH_DeoR             PF08220.7     57 seq1355_BIOID51047   -            264   5.6e-23   80.1   0.9   1   1   4.9e-26   5.6e-23   80.1   0.6     1    56    18    73    18    74 0.97 DeoR-like helix-turn-helix domain
HTH_11               PF08279.7     55 seq1355_BIOID51047   -            264   6.3e-10   38.4   0.1   1   1     1e-12   1.1e-09   37.6   0.1     4    44    21    60    18    67 0.87 HTH domain
MarR_2               PF12802.2     62 seq1355_BIOID51047   -            264   3.4e-07   29.7   0.1   1   1   7.1e-10   8.1e-07   28.5   0.1     5    61    17    70    11    71 0.88 MarR family
MarR                 PF01047.17    59 seq1355_BIOID51047   -            264   4.6e-07   29.3   0.1   1   1   8.6e-10   9.8e-07   28.2   0.0     8    50    22    64    16    66 0.94 MarR family
HTH_27               PF13463.1     68 seq1355_BIOID51047   -            264     5e-06   26.6   0.1   1   1     1e-08   1.2e-05   25.4   0.0     2    53    16    66    16    77 0.89 Winged helix DNA-binding domain
GntR                 PF00392.16    64 seq1355_BIOID51047   -            264   8.6e-06   24.9   0.0   1   1   1.6e-08   1.9e-05   23.9   0.0    27    60    34    67    26    70 0.93 Bacterial regulatory proteins, gntR family
HTH_24               PF13412.1     48 seq1355_BIOID51047   -            264   2.1e-05   23.7   0.1   1   1   4.5e-08   5.1e-05   22.4   0.1     7    48    21    62    16    62 0.95 Winged helix-turn-helix DNA-binding
MoaE                 PF02391.12   117 seq1356_BIOID51047   -            150   2.5e-40  136.7   0.0   1   1   2.2e-44     3e-40  136.5   0.0     2   116     6   121     5   122 0.97 MoaE protein
Cyd_oper_YbgE        PF09600.5     82 seq1357_BIOID51047   -             97   1.5e-33  114.6   7.9   1   1   1.4e-37   1.9e-33  114.3   5.5     1    81    16    96    16    97 0.97 Cyd operon protein YbgE (Cyd_oper_YbgE)
ADH_N                PF08240.7    109 seq1358_BIOID51047   -            339   2.2e-37  127.0   1.8   1   1   6.3e-41   4.3e-37  126.0   1.2     2   109    25   131    24   131 0.98 Alcohol dehydrogenase GroES-like domain
ADH_zinc_N           PF00107.21   130 seq1358_BIOID51047   -            339   1.2e-18   66.8   0.0   1   1   3.3e-22   2.3e-18   65.8   0.0     1   129   171   297   171   298 0.97 Zinc-binding dehydrogenase
DEAD_assoc           PF08494.6    187 seq1359_BIOID51047   -           1538   7.3e-59  198.5   0.0   1   1   6.4e-62   2.2e-58  196.9   0.0     2   186   679   867   678   868 0.96 DEAD/H associated
DEAD                 PF00270.24   173 seq1359_BIOID51047   -           1538   1.6e-27   95.9   0.0   1   1   1.2e-30     4e-27   94.6   0.0     1   167    31   218    31   224 0.88 DEAD/DEAH box helicase
Helicase_C           PF00271.26    78 seq1359_BIOID51047   -           1538     2e-13   49.8   0.1   1   1   1.9e-16   6.6e-13   48.2   0.0    12    75   354   417   348   419 0.96 Helicase conserved C-terminal domain
ResIII               PF04851.10   184 seq1359_BIOID51047   -           1538   1.6e-07   31.1   0.0   1   1   1.1e-10   3.8e-07   30.0   0.0     8   182    29   217    23   219 0.73 Type III restriction enzyme, res subunit
LpxB                 PF02684.10   373 seq1360_BIOID51047   -            382  4.4e-154  512.5   0.0   1   1  3.6e-158    5e-154  512.3   0.0     1   373     9   377     9   377 1.00 Lipid-A-disaccharide synthetase
LysR_substrate       PF03466.15   209 seq1367_BIOID51047   -            309     7e-38  129.7   0.0   1   1   1.3e-41   9.1e-38  129.3   0.0     4   207    90   291    87   293 0.95 LysR substrate binding domain
HTH_1                PF00126.22    60 seq1367_BIOID51047   -            309   2.1e-20   72.0   0.7   1   1   5.1e-24   3.5e-20   71.3   0.5     1    60     4    63     4    63 0.97 Bacterial regulatory helix-turn-helix protein, lysR family
4HBT                 PF03061.17    79 seq1368_BIOID51047   -            134   1.9e-18   66.2   0.3   1   1   5.7e-22   2.6e-18   65.8   0.2     1    77    20   103    20   105 0.98 Thioesterase superfamily
4HBT_2               PF13279.1    121 seq1368_BIOID51047   -            134   2.5e-12   47.1   0.3   1   1   6.5e-16     3e-12   46.9   0.2     3   117    14   128    12   132 0.88 Thioesterase-like superfamily
Acyl-ACP_TE          PF01643.12   249 seq1368_BIOID51047   -            134   7.3e-06   25.0   0.1   1   1   1.8e-09   8.2e-06   24.8   0.1    31   132    33   132     4   134 0.81 Acyl-ACP thioesterase
Bax1-I               PF01027.15   205 seq1369_BIOID51047   -            261   5.2e-59  199.1  36.8   1   1   4.5e-63   6.1e-59  198.9  25.5     2   205    46   257    45   257 0.92 Inhibitor of apoptosis-promoting Bax1
ETF_alpha            PF00766.14    86 seq1375_BIOID51047   -            313   6.6e-32  108.8   0.1   1   1   2.2e-35   1.5e-31  107.7   0.1     2    86   190   275   189   275 0.97 Electron transfer flavoprotein FAD-binding domain
ETF                  PF01012.16   164 seq1375_BIOID51047   -            313   3.6e-19   68.9   0.5   1   1   9.4e-23   6.4e-19   68.1   0.1    19   163    19   153     6   154 0.91 Electron transfer flavoprotein domain
RmuC                 PF02646.11   305 seq1376_BIOID51047   -            475  7.2e-112  373.0   2.2   1   1  5.3e-116  7.2e-112  373.0   1.5     1   304   135   437   135   438 0.99 RmuC family
GerE                 PF00196.14    58 seq1377_BIOID51047   -            207   2.8e-19   68.0   1.4   1   1   4.6e-23   6.3e-19   66.9   1.0     3    57   137   191   135   192 0.96 Bacterial regulatory proteins, luxR family
ABC_tran             PF00005.22   118 seq1378_BIOID51047   -            401   5.6e-22   78.2   0.0   1   1   3.6e-25   1.2e-21   77.0   0.0     1   117    73   191    73   192 0.92 ABC transporter
TOBE_2               PF08402.5     75 seq1378_BIOID51047   -            401   9.6e-12   44.6   0.3   1   1   1.2e-14   4.2e-11   42.5   0.1     1    75   313   385   313   385 0.95 TOBE domain
AA_permease          PF00324.16   479 seq1379_BIOID51047   -            461   4.9e-99  331.7  55.9   1   1  9.1e-103   6.2e-99  331.3  38.8     1   435    16   427    16   455 0.94 Amino acid permease
AA_permease_2        PF13520.1    426 seq1379_BIOID51047   -            461   1.6e-43  148.7  59.1   1   1   3.1e-47   2.1e-43  148.3  41.0     9   425    20   440    15   441 0.88 Amino acid permease
DUF4132              PF13569.1    180 seq1380_BIOID51047   -            741   1.5e-53  180.8   0.0   1   1   1.9e-57   2.6e-53  180.1   0.0     1   179   465   650   465   651 0.96 Domain of unknown function (DUF4132)
TonB_dep_Rec         PF00593.19   276 seq1382_BIOID51047   -            628   1.4e-30  107.0  21.3   1   1     2e-34   1.4e-30  107.0  14.8     1   276   404   627   404   627 0.90 TonB dependent receptor
Plug                 PF07715.10   108 seq1382_BIOID51047   -            628   6.4e-30  103.5   1.5   1   1   9.4e-34   6.4e-30  103.5   1.0     4   108    55   160    52   160 0.97 TonB-dependent Receptor Plug Domain
MotA_ExbB            PF01618.11   139 seq1383_BIOID51047   -            230   6.2e-47  158.6   0.2   1   1     6e-51   8.1e-47  158.2   0.1     2   138    74   210    73   211 0.98 MotA/TolQ/ExbB proton channel family
HAD_2                PF13419.1    176 seq1384_BIOID51047   -            199   4.9e-29  101.7   0.1   1   1   1.7e-32   5.7e-29  101.5   0.1     2   176     4   184     3   184 0.85 Haloacid dehalogenase-like hydrolase
Hydrolase_like       PF13242.1     75 seq1384_BIOID51047   -            199   2.5e-08   33.3   0.0   1   1   1.6e-11   5.5e-08   32.2   0.0     2    50   139   186   138   198 0.93 HAD-hyrolase-like
Hydrolase            PF00702.21   204 seq1384_BIOID51047   -            199   1.8e-06   28.4   0.0   1   1   6.1e-10   2.1e-06   28.3   0.0   109   203    73   177     6   178 0.76 haloacid dehalogenase-like hydrolase
Lactamase_B          PF00753.22   194 seq1385_BIOID51047   -            479   5.4e-28   97.8   0.2   1   1   1.6e-31   7.4e-28   97.4   0.1     2   158    31   179    30   246 0.90 Metallo-beta-lactamase superfamily
Rubredoxin           PF00301.15    47 seq1385_BIOID51047   -            479   1.2e-19   69.8   2.7   1   1   4.7e-23   2.2e-19   68.9   1.9     1    47   425   471   425   471 0.98 Rubredoxin
Flavodoxin_1         PF00258.20   143 seq1385_BIOID51047   -            479     1e-11   44.9   0.0   1   1   3.8e-15   1.7e-11   44.1   0.0     1   142   256   388   256   389 0.78 Flavodoxin
Peptidase_S49_N      PF08496.5    155 seq1386_BIOID51047   -            349   2.9e-64  215.4   3.5   1   1   6.3e-68   2.9e-64  215.4   2.4     1   155     1   158     1   158 0.98 Peptidase family S49 N-terminal
Peptidase_S49        PF01343.13   154 seq1386_BIOID51047   -            349   1.2e-50  171.1   2.2   1   1   3.1e-54   1.4e-50  170.9   0.0     2   153   161   310   160   311 0.98 Peptidase family S49
SDH_sah              PF01972.11   286 seq1386_BIOID51047   -            349   1.7e-05   23.6   1.8   1   1   5.1e-09   2.3e-05   23.2   0.0    89   163   133   208   119   225 0.81 Serine dehydrogenase proteinase
SlyX                 PF04102.7     69 seq1387_BIOID51047   -             72   4.1e-26   91.0   2.4   1   1   3.4e-30   4.6e-26   90.8   1.7     1    69     5    72     5    72 0.99 SlyX
Phage_GPO            PF05929.6    276 seq1388_BIOID51047   -            284  1.2e-140  467.3   0.6   1   1    1e-144  1.4e-140  467.2   0.4     1   276     6   284     6   284 1.00 Phage capsid scaffolding protein (GPO) serine peptidase
adh_short            PF00106.20   167 seq1393_BIOID51047   -            248   2.5e-34  118.4   0.0   1   1   1.2e-37   3.2e-34  118.1   0.0     2   166     2   165     1   166 0.93 short chain dehydrogenase
adh_short_C2         PF13561.1    243 seq1393_BIOID51047   -            248   2.5e-14   53.5   0.0   1   1   1.1e-17   3.1e-14   53.2   0.0     3   222     9   218     7   232 0.89 Enoyl-(Acyl carrier protein) reductase
KR                   PF08659.5    181 seq1393_BIOID51047   -            248   2.2e-13   50.1   0.0   1   1   1.1e-16   3.1e-13   49.6   0.0     3   173     3   170     2   177 0.89 KR domain
Epimerase            PF01370.16   236 seq1393_BIOID51047   -            248   1.4e-06   27.8   0.1   1   1   1.6e-09   4.3e-06   26.2   0.0     1   117     3   135     3   176 0.80 NAD dependent epimerase/dehydratase family
NAD_binding_10       PF13460.1    183 seq1393_BIOID51047   -            248   2.8e-06   27.3   0.0   1   1   1.3e-09   3.7e-06   26.9   0.0     1    60     3    67     3   173 0.77 NADH(P)-binding
ABC_tran             PF00005.22   118 seq1394_BIOID51047   -            228   1.5e-21   76.8   0.0   1   1   3.3e-25   2.2e-21   76.2   0.0     1   117    50   174    50   175 0.92 ABC transporter
RNase_HII            PF01351.13   198 seq1395_BIOID51047   -            198   6.2e-58  195.5   0.0   1   1   5.2e-62   7.1e-58  195.4   0.0     1   197    13   189    13   190 0.99 Ribonuclease HII
Virul_fac_BrkB       PF03631.10   260 seq1397_BIOID51047   -            290   1.4e-55  188.3  24.7   1   1   1.2e-59   1.6e-55  188.1  17.1     2   258    29   274    28   276 0.88 Virulence factor BrkB
Bax1-I               PF01027.15   205 seq1398_BIOID51047   -            237   5.4e-12   45.6  24.8   1   1     5e-16   6.8e-12   45.3  17.2     3   201    19   220    17   225 0.82 Inhibitor of apoptosis-promoting Bax1
ExbD                 PF02472.11   130 seq1399_BIOID51047   -            142     5e-23   81.3   0.1   1   1   4.1e-27   5.6e-23   81.2   0.1     2   129    10   141     9   142 0.89 Biopolymer transport protein ExbD/TolR
DAO                  PF01266.19   358 seq1400_BIOID51047   -            428   9.5e-21   73.9  12.2   1   2   5.2e-09   5.1e-06   25.5   2.7     1    39     7    45     7    82 0.81 FAD dependent oxidoreductase
DAO                  PF01266.19   358 seq1400_BIOID51047   -            428   9.5e-21   73.9  12.2   2   2   2.3e-17   2.2e-14   53.0   0.9   144   356   105   328    95   330 0.74 FAD dependent oxidoreductase
FAD_binding_3        PF01494.14   356 seq1400_BIOID51047   -            428     1e-11   44.3   6.6   1   1   9.5e-14   9.3e-11   41.2   4.6     3   197     7   189     6   311 0.64 FAD binding domain
FAD_oxidored         PF12831.2    428 seq1400_BIOID51047   -            428   1.3e-09   37.5   1.6   1   1   1.3e-12   1.3e-09   37.5   1.1     1   143     7   157     7   172 0.75 FAD dependent oxidoreductase
NAD_binding_8        PF13450.1     68 seq1400_BIOID51047   -            428   5.1e-09   35.9   1.3   1   1   4.5e-11   4.4e-08   32.9   0.4     1    34    10    43    10    74 0.77 NAD(P)-binding Rossmann-like domain
Thi4                 PF01946.12   230 seq1400_BIOID51047   -            428   3.8e-09   35.8   1.9   1   1   2.3e-09   2.2e-06   26.8   0.3    18    64     6    52     2    57 0.94 Thi4 family
HI0933_like          PF03486.9    409 seq1400_BIOID51047   -            428   3.2e-09   35.6   3.5   1   1   9.4e-12   9.2e-09   34.1   2.4     2   167     7   165     6   184 0.86 HI0933-like protein
FAD_binding_2        PF00890.19   421 seq1400_BIOID51047   -            428   4.2e-09   35.6   7.9   1   1   5.6e-09   5.5e-06   25.3   3.2     1    35     7    41     7    53 0.92 FAD binding domain
Pyr_redox_2          PF07992.9    200 seq1400_BIOID51047   -            428     1e-07   31.9   0.3   1   1   2.1e-10     2e-07   30.9   0.2     1   124     7   167     7   201 0.82 Pyridine nucleotide-disulphide oxidoreductase
Trp_halogenase       PF04820.9    454 seq1400_BIOID51047   -            428   1.5e-07   30.3   3.6   1   1   1.6e-07   0.00016   20.3   0.0   140   216    90   169    55   186 0.83 Tryptophan halogenase
GIDA                 PF01134.17   392 seq1400_BIOID51047   -            428   2.8e-07   29.6   1.2   1   1   2.9e-10   2.8e-07   29.6   0.8     1   150     7   162     7   194 0.82 Glucose inhibited division protein A
Lycopene_cycl        PF05834.7    374 seq1400_BIOID51047   -            428   1.7e-06   27.1   2.3   1   1   8.2e-09     8e-06   24.8   1.6     1   146     7   168     7   186 0.79 Lycopene cyclase protein
Response_reg         PF00072.19   112 seq1401_BIOID51047   -            204   3.2e-26   91.4   0.4   1   1   6.8e-30   4.6e-26   90.8   0.3     2   111     4   113     3   114 0.98 Response regulator receiver domain
GerE                 PF00196.14    58 seq1401_BIOID51047   -            204   3.1e-22   77.5   0.1   1   1   1.1e-25   7.8e-22   76.2   0.0     2    58   142   198   141   198 0.97 Bacterial regulatory proteins, luxR family
DUF2525              PF10733.4     58 seq1402_BIOID51047   -             76   5.4e-38  128.5   4.1   1   1   5.1e-42     7e-38  128.1   2.9     1    58    19    76    19    76 0.99 Protein of unknown function (DUF2525)
RHS_repeat           PF05593.9     38 seq1406_BIOID51047   -           1417   5.8e-64  211.0 112.8   1   8   2.8e-12   1.9e-08   34.1   1.4     1    38   434   472   434   472 0.97 RHS Repeat
RHS_repeat           PF05593.9     38 seq1406_BIOID51047   -           1417   5.8e-64  211.0 112.8   2   8   6.8e-11   4.7e-07   29.7   2.1     3    37   458   492   456   493 0.94 RHS Repeat
RHS_repeat           PF05593.9     38 seq1406_BIOID51047   -           1417   5.8e-64  211.0 112.8   3   8   5.4e-10   3.7e-06   26.8   2.1     1    38   498   537   498   537 0.89 RHS Repeat
RHS_repeat           PF05593.9     38 seq1406_BIOID51047   -           1417   5.8e-64  211.0 112.8   4   8   5.9e-08   0.00041   20.3   0.3     1    36   542   577   542   578 0.91 RHS Repeat
RHS_repeat           PF05593.9     38 seq1406_BIOID51047   -           1417   5.8e-64  211.0 112.8   5   8   5.3e-12   3.6e-08   33.2   0.1     1    37   584   620   584   621 0.98 RHS Repeat
RHS_repeat           PF05593.9     38 seq1406_BIOID51047   -           1417   5.8e-64  211.0 112.8   6   8   3.2e-11   2.2e-07   30.7   0.3     1    37   626   661   626   662 0.97 RHS Repeat
RHS_repeat           PF05593.9     38 seq1406_BIOID51047   -           1417   5.8e-64  211.0 112.8   7   8   3.3e-08   0.00023   21.1   1.1     1    31   667   697   667   701 0.93 RHS Repeat
RHS_repeat           PF05593.9     38 seq1406_BIOID51047   -           1417   5.8e-64  211.0 112.8   8   8     3e-08    0.0002   21.2   0.3     1    31   729   762   729   770 0.89 RHS Repeat
RHS                  PF03527.9     41 seq1406_BIOID51047   -           1417   1.7e-20   72.3   4.8   1   1   4.6e-24   3.1e-20   71.5   0.6     1    41  1153  1193  1153  1193 0.97 RHS protein
DNA_pol3_alpha       PF07733.7    426 seq1407_BIOID51047   -           1160    2e-177  589.7   0.0   1   1  5.8e-181  2.6e-177  589.4   0.0     2   426   291   735   290   735 0.96 Bacterial DNA polymerase III alpha subunit
PHP                  PF02811.14   175 seq1407_BIOID51047   -           1160   3.9e-30  104.7   0.0   1   1   2.4e-33   1.1e-29  103.3   0.0     1   170     7   178     7   192 0.96 PHP domain
tRNA_anti            PF01336.20    76 seq1407_BIOID51047   -           1160   1.2e-08   34.4   0.1   1   1   5.4e-12   2.5e-08   33.5   0.1     2    75  1000  1072   994  1073 0.88 OB-fold nucleic acid binding domain
FtsX                 PF02687.16   121 seq1408_BIOID51047   -            804     3e-22   78.5  17.5   1   2   7.6e-16   5.2e-12   45.4   5.7     3   121   247   364   245   364 0.87 FtsX-like permease family
FtsX                 PF02687.16   121 seq1408_BIOID51047   -            804     3e-22   78.5  17.5   2   2     2e-16   1.4e-12   47.3   1.2     2   116   683   793   682   797 0.86 FtsX-like permease family
LamB                 PF02264.10   398 seq1409_BIOID51047   -            446  8.4e-169  561.7  25.0   1   1  6.9e-173  9.5e-169  561.5  17.3     1   398    28   446    28   446 0.97 LamB porin
Phage_cap_P2         PF05125.7    333 seq1410_BIOID51047   -            357  1.6e-176  586.0   0.5   1   1  1.3e-180  1.8e-176  585.8   0.3     1   333     6   342     6   342 0.99 Phage major capsid protein, P2 family
FCD                  PF07729.7    125 seq1412_BIOID51047   -            228   1.6e-26   92.9   5.9   1   1   3.5e-30   2.4e-26   92.3   4.1     5   124    89   208    87   209 0.99 FCD domain
GntR                 PF00392.16    64 seq1412_BIOID51047   -            228   9.3e-18   63.3   0.0   1   1   3.6e-21   2.4e-17   61.9   0.0     3    64    15    75    13    75 0.98 Bacterial regulatory proteins, gntR family
TolA                 PF06519.6     96 seq1413_BIOID51047   -            421   2.2e-38  129.9   0.0   1   1   3.3e-42   2.2e-38  129.9   0.0     1    96   325   419   325   419 0.98 TolA C-terminal
TonB_2               PF13103.1     85 seq1413_BIOID51047   -            421   3.1e-05   23.8   0.0   1   1   1.4e-08   9.4e-05   22.2   0.0     2    73   338   405   337   414 0.86 TonB C terminal
Ubie_methyltran      PF01209.13   233 seq1414_BIOID51047   -            251  5.9e-114  378.8   0.0   1   1  5.4e-117  6.7e-114  378.6   0.0     2   233    15   250    14   250 0.99 ubiE/COQ5 methyltransferase family
Methyltransf_31      PF13847.1    152 seq1414_BIOID51047   -            251   3.9e-23   81.5   0.0   1   1   4.7e-26   5.8e-23   81.0   0.0     3   113    63   179    61   229 0.81 Methyltransferase domain
Methyltransf_11      PF08241.7     95 seq1414_BIOID51047   -            251   1.5e-21   76.5   0.1   1   1   3.2e-24   3.9e-21   75.2   0.0     1    94    68   167    68   168 0.97 Methyltransferase domain
Methyltransf_23      PF13489.1    162 seq1414_BIOID51047   -            251   5.1e-19   68.4   0.0   1   1   5.9e-22   7.3e-19   67.9   0.0    20   160    61   233    43   235 0.85 Methyltransferase domain
Methyltransf_25      PF13649.1    101 seq1414_BIOID51047   -            251   9.4e-17   61.1   0.0   1   1     2e-19   2.5e-16   59.7   0.0     1   101    67   164    67   164 0.93 Methyltransferase domain
Methyltransf_12      PF08242.7     99 seq1414_BIOID51047   -            251     4e-14   52.7   0.0   1   1   6.8e-17   8.4e-14   51.7   0.0     1    99    68   166    68   166 0.93 Methyltransferase domain
Methyltransf_18      PF12847.2    112 seq1414_BIOID51047   -            251   2.3e-13   50.5   0.0   1   1   3.3e-16   4.1e-13   49.7   0.0     2   109    64   168    63   171 0.88 Methyltransferase domain
Methyltransf_26      PF13659.1    117 seq1414_BIOID51047   -            251   5.2e-09   36.0   0.0   1   1   8.1e-12     1e-08   35.1   0.0     1   114    64   169    64   171 0.91 Methyltransferase domain
PCMT                 PF01135.14   210 seq1414_BIOID51047   -            251   4.5e-07   29.5   0.0   1   1   5.7e-10   7.1e-07   28.8   0.0    71   171    61   168    51   179 0.86 Protein-L-isoaspartate(D-aspartate) O-methyltransferase (PCMT)
MTS                  PF05175.9    170 seq1414_BIOID51047   -            251   5.3e-06   25.8   0.0   1   1   7.6e-09   9.5e-06   24.9   0.0    31   140    63   169    53   188 0.85 Methyltransferase small domain
Hydrolase_3          PF08282.7    254 seq1416_BIOID51047   -            271   8.8e-16   58.1   0.0   1   1   6.6e-18   4.5e-14   52.5   0.0     1   229    10   233    10   241 0.76 haloacid dehalogenase-like hydrolase
S6PP                 PF05116.8    247 seq1416_BIOID51047   -            271   7.7e-08   31.8   0.0   1   1   5.5e-09   3.7e-05   23.0   0.0   119   245   144   267   119   268 0.76 Sucrose-6F-phosphate phosphohydrolase
SBP_bac_3            PF00497.15   225 seq1417_BIOID51047   -           1197   1.6e-41  141.9   0.0   1   2   1.4e-16   3.7e-13   49.1   0.0    16   223    74   276    59   278 0.89 Bacterial extracellular solute-binding proteins, family 3
SBP_bac_3            PF00497.15   225 seq1417_BIOID51047   -           1197   1.6e-41  141.9   0.0   2   2   4.2e-29   1.2e-25   90.0   0.0     2   224   305   520   304   521 0.93 Bacterial extracellular solute-binding proteins, family 3
Response_reg         PF00072.19   112 seq1417_BIOID51047   -           1197   2.6e-30  104.5   0.1   1   1   2.8e-32   7.7e-29   99.8   0.0     1   111   961  1070   961  1071 0.98 Response regulator receiver domain
HATPase_c            PF02518.21   111 seq1417_BIOID51047   -           1197   3.6e-25   87.7   0.1   1   1   2.4e-28   6.6e-25   86.8   0.1     2   110   825   936   824   937 0.91 Histidine kinase-, DNA gyrase B-, and HSP90-like ATPase
HisKA                PF00512.20    68 seq1417_BIOID51047   -           1197   1.1e-16   60.4   0.0   1   1   1.3e-19   3.4e-16   58.8   0.0     1    68   711   777   711   777 0.98 His Kinase A (phospho-acceptor) domain
Hpt                  PF01627.18    90 seq1417_BIOID51047   -           1197   4.1e-08   32.9   0.5   1   1   4.3e-11   1.2e-07   31.5   0.4     1    89  1104  1187  1104  1188 0.95 Hpt domain
Tyr_Deacylase        PF02580.11   145 seq1419_BIOID51047   -            145   6.3e-55  185.0   0.1   1   1   5.1e-59     7e-55  184.8   0.0     2   144     3   144     2   145 0.99 D-Tyr-tRNA(Tyr) deacylase
Pyr_redox_2          PF07992.9    200 seq1420_BIOID51047   -            377   8.4e-27   94.2   0.0   1   1   1.9e-29   2.9e-26   92.4   0.0     2   198     5   277     4   279 0.90 Pyridine nucleotide-disulphide oxidoreductase
Pyr_redox            PF00070.22    80 seq1420_BIOID51047   -            377     3e-18   65.8   0.0   1   1   4.2e-20   6.4e-17   61.6   0.0     1    75   143   216   143   223 0.95 Pyridine nucleotide-disulphide oxidoreductase
K_oxygenase          PF13434.1    341 seq1420_BIOID51047   -            377   9.8e-10   37.7   0.0   1   1   2.9e-09   4.4e-06   25.7   0.0   139   216    91   167    66   179 0.84 L-lysine 6-monooxygenase (NADPH-requiring)
HlyD_2               PF12700.2    328 seq1423_BIOID51047   -            371   5.2e-34  117.7   4.0   1   1   1.4e-37   6.3e-34  117.4   2.7     1   328    40   362    40   362 0.88 HlyD family secretion protein
HlyD_3               PF13437.1    105 seq1423_BIOID51047   -            371   2.5e-15   56.5   7.5   1   1     1e-17   4.6e-14   52.5   0.1     1    97   185   285   185   305 0.87 HlyD family secretion protein
HlyD                 PF00529.15   306 seq1423_BIOID51047   -            371   2.7e-13   49.7  25.0   1   1   1.3e-16   5.7e-13   48.7  17.3     1   167    60   233    60   243 0.92 HlyD family secretion protein
Topoisom_bac         PF01131.15   403 seq1424_BIOID51047   -            879  4.3e-131  437.3   0.7   1   1  2.2e-134  7.7e-131  436.5   0.5     2   403   171   579   170   579 0.93 DNA topoisomerase
Topo_Zn_Ribbon       PF08272.6     42 seq1424_BIOID51047   -            879   1.1e-39  133.3   0.7   1   2   1.5e-19   5.2e-16   57.6   0.0     2    42   772   811   771   811 0.96 Topoisomerase I zinc-ribbon-like
Topo_Zn_Ribbon       PF08272.6     42 seq1424_BIOID51047   -            879   1.1e-39  133.3   0.7   2   2   7.4e-24   2.5e-20   71.4   1.8     1    42   838   879   838   879 0.98 Topoisomerase I zinc-ribbon-like
Toprim               PF01751.17    88 seq1424_BIOID51047   -            879   3.4e-26   90.8   0.0   1   1   2.1e-29   7.1e-26   89.7   0.0     2    88    19   156    18   156 0.98 Toprim domain
zf-C4_Topoisom       PF01396.14    39 seq1424_BIOID51047   -            879   4.1e-19   67.6  16.9   1   2   3.6e-09   1.2e-05   24.5   0.3     3    27   612   636   610   653 0.84 Topoisomerase DNA binding C4 zinc finger
zf-C4_Topoisom       PF01396.14    39 seq1424_BIOID51047   -            879   4.1e-19   67.6  16.9   2   2   6.9e-15   2.4e-11   42.8   1.9     2    38   723   758   722   759 0.94 Topoisomerase DNA binding C4 zinc finger
Asp_Glu_race         PF01177.17   217 seq1425_BIOID51047   -            285   3.4e-30  105.4   0.1   1   1   3.4e-34   4.7e-30  105.0   0.0     2   215    25   234    24   236 0.86 Asp/Glu/Hydantoin racemase
YiiD_Cterm           PF09500.5    144 seq1429_BIOID51047   -            329   6.7e-49  165.0   0.0   1   1   2.9e-52   9.9e-49  164.4   0.0     1   143   174   313   174   314 0.99 Putative thioesterase (yiiD_Cterm)
Acetyltransf_7       PF13508.1     79 seq1429_BIOID51047   -            329   8.3e-13   48.1   0.0   1   1   4.5e-16   1.5e-12   47.3   0.0     3    77    60   138    58   140 0.87 Acetyltransferase (GNAT) domain
Acetyltransf_1       PF00583.19    83 seq1429_BIOID51047   -            329   2.9e-12   46.3   0.0   1   1   2.4e-15   8.2e-12   44.8   0.0     2    82    66   138    65   139 0.96 Acetyltransferase (GNAT) family
Acetyltransf_10      PF13673.1    117 seq1429_BIOID51047   -            329   1.6e-08   34.5   0.0   1   1   7.8e-12   2.7e-08   33.8   0.0    38   117    55   138    16   138 0.81 Acetyltransferase (GNAT) domain
YkuD                 PF03734.9    146 seq1430_BIOID51047   -            615   6.1e-30  104.2   0.1   1   1   1.4e-33   9.7e-30  103.6   0.0     4   140   377   543   374   572 0.94 L,D-transpeptidase catalytic domain
PG_binding_1         PF01471.13    57 seq1430_BIOID51047   -            615   1.2e-09   37.9   0.2   1   1   9.3e-11   6.4e-07   29.1   0.0    25    57   316   348   307   348 0.92 Putative peptidoglycan binding domain
PTS_2-RNA            PF01885.11   186 seq1431_BIOID51047   -            134   5.7e-30  103.9   0.0   1   1   4.9e-34   6.7e-30  103.6   0.0     2   124    21   134    20   134 0.95 RNA 2'-phosphotransferase, Tpt1 / KptA family
SCP2                 PF02036.12   101 seq1434_BIOID51047   -            201     2e-20   72.8   0.0   1   1   2.2e-24     3e-20   72.2   0.0     1   100    15   112    15   113 0.97 SCP-2 sterol transfer family
YdfZ                 PF14001.1     64 seq1435_BIOID51047   -             67     2e-33  114.3   0.1   1   1   1.6e-37   2.2e-33  114.1   0.1     1    64     2    65     2    65 0.99 YdfZ protein
Phage_term_smal      PF05944.7    132 seq1440_BIOID51047   -            247   5.9e-47  158.5   0.1   1   1   6.3e-51   8.6e-47  158.0   0.1     1   132    34   165    34   165 0.99 Phage small terminase subunit
Sugar_tr             PF00083.19   451 seq1442_BIOID51047   -            443   2.6e-52  177.7  26.8   1   1   4.9e-56   3.3e-52  177.4  18.5     9   449    26   434    21   436 0.92 Sugar (and other) transporter
MFS_1                PF07690.11   354 seq1442_BIOID51047   -            443   4.1e-37  127.6  64.1   1   1   1.9e-38   1.3e-34  119.4  23.6     6   353    28   386    25   387 0.83 Major Facilitator Superfamily
DUF4132              PF13569.1    180 seq1443_BIOID51047   -           1117   1.4e-41  141.8   0.0   1   1   2.8e-45   3.8e-41  140.4   0.0     3   180   861  1046   859  1046 0.96 Domain of unknown function (DUF4132)
PTS_2-RNA            PF01885.11   186 seq1444_BIOID51047   -             57   1.1e-12   47.4   0.0   1   1   9.5e-17   1.3e-12   47.3   0.0   134   180     2    48     1    53 0.96 RNA 2'-phosphotransferase, Tpt1 / KptA family
MalM                 PF07148.7    136 seq1446_BIOID51047   -            306   2.3e-50  169.4   0.1   1   1   2.4e-54   3.3e-50  168.9   0.0     2   136    75   210    74   210 0.98 Maltose operon periplasmic protein precursor (MalM)
PD40                 PF07676.7     39 seq1447_BIOID51047   -            431   1.2e-35  120.5   5.0   1   4   2.5e-08   8.6e-05   21.9   0.0    11    34   203   224   198   227 0.82 WD40-like Beta Propeller Repeat
PD40                 PF07676.7     39 seq1447_BIOID51047   -            431   1.2e-35  120.5   5.0   2   4   8.4e-13   2.9e-09   36.2   0.0     2    39   238   273   237   273 0.95 WD40-like Beta Propeller Repeat
PD40                 PF07676.7     39 seq1447_BIOID51047   -            431   1.2e-35  120.5   5.0   3   4   6.4e-13   2.2e-09   36.6   0.1     2    38   282   316   281   317 0.96 WD40-like Beta Propeller Repeat
PD40                 PF07676.7     39 seq1447_BIOID51047   -            431   1.2e-35  120.5   5.0   4   4   4.2e-07    0.0014   18.0   0.0     3    30   370   397   368   403 0.93 WD40-like Beta Propeller Repeat
TolB_N               PF04052.8    105 seq1447_BIOID51047   -            431   9.2e-32  109.1   0.0   1   1   7.2e-35   2.5e-31  107.7   0.0     1    99    24   122    24   127 0.97 TolB amino-terminal domain
DPPIV_N              PF00930.16   353 seq1447_BIOID51047   -            431   1.6e-13   49.8   0.0   1   1   2.3e-13     8e-10   37.7   0.0   239   348   249   353   220   358 0.87 Dipeptidyl peptidase IV (DPP IV) N-terminal region
GGDEF                PF00990.16   161 seq1448_BIOID51047   -           1105   8.2e-44  148.9   0.3   1   1     1e-46   1.7e-43  147.8   0.2     1   160   682   838   682   839 0.97 GGDEF domain
MASE1                PF05231.9    299 seq1448_BIOID51047   -           1105   1.6e-33  115.9  42.3   1   1   9.1e-37   1.6e-33  115.9  29.3     2   298    19   294    18   295 0.88 MASE1
PAS_9                PF13426.1    104 seq1448_BIOID51047   -           1105   1.8e-29  102.0   0.0   1   2   1.3e-15   2.2e-12   47.1   0.0     3   104   314   416   312   416 0.96 PAS domain
PAS_9                PF13426.1    104 seq1448_BIOID51047   -           1105   1.8e-29  102.0   0.0   2   2   3.7e-12   6.4e-09   36.0   0.0     2   104   566   670   565   670 0.92 PAS domain
PAS_3                PF08447.6     91 seq1448_BIOID51047   -           1105   5.4e-26   90.4   0.0   1   2   9.6e-13   1.6e-09   37.5   0.0     4    89   327   409   324   411 0.93 PAS fold
PAS_3                PF08447.6     91 seq1448_BIOID51047   -           1105   5.4e-26   90.4   0.0   2   2   1.3e-13   2.3e-10   40.3   0.0     2    91   452   537   451   537 0.96 PAS fold
PAS_4                PF08448.5    110 seq1448_BIOID51047   -           1105   5.7e-24   84.1   0.0   1   2   4.4e-10   7.5e-07   29.0   0.0     7   110   314   419   309   419 0.90 PAS fold
PAS_4                PF08448.5    110 seq1448_BIOID51047   -           1105   5.7e-24   84.1   0.0   2   2   1.1e-13     2e-10   40.5   0.0     1   109   561   672   561   673 0.94 PAS fold
PAS                  PF00989.19   113 seq1448_BIOID51047   -           1105   1.9e-23   82.2   0.1   1   2   1.2e-12   2.1e-09   37.0   0.0     2   113   303   414   302   414 0.92 PAS fold
PAS                  PF00989.19   113 seq1448_BIOID51047   -           1105   1.9e-23   82.2   0.1   2   2   5.8e-11   9.9e-08   31.6   0.0     7   113   561   668   555   668 0.94 PAS fold
EAL                  PF00563.15   236 seq1448_BIOID51047   -           1105   6.4e-19   68.2   0.2   1   1     1e-21   1.8e-18   66.8   0.1    37   233   896  1087   891  1090 0.93 EAL domain
PAS_8                PF13188.1     64 seq1448_BIOID51047   -           1105   1.6e-11   43.5   0.0   1   2   1.2e-06    0.0021   17.7   0.0     2    51   303   358   302   371 0.72 PAS domain
PAS_8                PF13188.1     64 seq1448_BIOID51047   -           1105   1.6e-11   43.5   0.0   2   2   1.6e-07   0.00027   20.5   0.0     1    52   555   607   555   619 0.80 PAS domain
ABC1                 PF03109.11   119 seq1449_BIOID51047   -            546   1.9e-35  121.3   0.0   1   1   2.7e-39   3.7e-35  120.3   0.0     4   119   115   232   112   232 0.97 ABC1 family
tRNA-synt_2          PF00152.15   335 seq1451_BIOID51047   -            335   5.4e-70  235.6   0.0   1   1     5e-74   6.9e-70  235.3   0.0    21   333    25   333    14   335 0.88 tRNA synthetases class II (D, K and N)
TetR_N               PF00440.18    47 seq1452_BIOID51047   -            178   4.9e-09   35.5   0.1   1   1   1.2e-12   7.9e-09   34.9   0.1     1    47    13    59    13    59 0.97 Bacterial regulatory proteins, tetR family
TetR_C_6             PF13977.1    131 seq1452_BIOID51047   -            178     1e-08   34.9   0.2   1   1   3.5e-12   2.4e-08   33.7   0.1    15   125    79   176    66   178 0.90 Bacterial transcriptional repressor
MacB_PCD             PF12704.2    232 seq1453_BIOID51047   -            648   1.7e-54  184.7   3.1   1   1     5e-58   1.7e-54  184.7   2.1     1   231   261   491   261   492 0.94 MacB-like periplasmic core domain
FtsX                 PF02687.16   121 seq1453_BIOID51047   -            648   2.4e-21   75.5  10.3   1   1   7.1e-25   2.4e-21   75.5   7.1     2   121   527   641   526   641 0.97 FtsX-like permease family
ABC_tran             PF00005.22   118 seq1453_BIOID51047   -            648   6.1e-21   74.8   0.0   1   1   3.4e-24   1.2e-20   73.9   0.0     1   117    48   172    48   173 0.94 ABC transporter
AAA_21               PF13304.1    303 seq1453_BIOID51047   -            648   8.2e-12   45.5   0.1   1   1   6.3e-10   2.1e-06   27.7   0.0   222   300   130   205    85   208 0.88 AAA domain
HTH_29               PF13551.1    113 seq1455_BIOID51047   -            122   1.7e-11   44.1   0.0   1   1   4.4e-15     2e-11   43.8   0.0     2    54    12    64    11    87 0.88 Winged helix-turn helix
HTH_28               PF13518.1     52 seq1455_BIOID51047   -            122   8.1e-08   31.9   0.0   1   1   2.8e-11   1.3e-07   31.3   0.0     8    50    18    60    11    61 0.88 Helix-turn-helix domain
Phage_GPL            PF05926.6    140 seq1456_BIOID51047   -            169   3.5e-54  182.3   0.2   1   1   2.9e-58     4e-54  182.1   0.2     1   140    30   169    30   169 0.99 Phage head completion protein (GPL)
Exo_endo_phos        PF03372.18   251 seq1461_BIOID51047   -            272   3.6e-26   92.4   0.0   1   1   3.1e-30   4.2e-26   92.2   0.0     1   251     8   263     8   263 0.80 Endonuclease/Exonuclease/phosphatase family
Phage_tail_X         PF05489.7     60 seq1462_BIOID51047   -             67   5.9e-36  121.6   0.4   1   1   4.9e-40   6.6e-36  121.4   0.3     1    60     1    60     1    60 0.98 Phage Tail Protein X
rve                  PF00665.21   120 seq1463_BIOID51047   -            148   4.8e-12   45.9   0.0   1   1   5.1e-16     7e-12   45.4   0.0    63   120    30    90    10    90 0.90 Integrase core domain
Flavodoxin_2         PF02525.12   199 seq1466_BIOID51047   -            176   2.7e-41  141.1   0.0   1   1   4.8e-45   3.3e-41  140.8   0.0     3   199     2   167     1   167 0.90 Flavodoxin-like fold
FMN_red              PF03358.10   152 seq1466_BIOID51047   -            176   5.3e-08   32.3   0.0   1   1   1.1e-11   7.4e-08   31.9   0.0    58   125    43   117     2   135 0.76 NADPH-dependent FMN reductase
Phage_holin_2        PF04550.7     90 seq1467_BIOID51047   -             93   6.6e-40  134.9   4.6   1   1   5.4e-44   7.4e-40  134.8   3.2     1    89     1    89     1    90 0.98 Phage holin family 2
ABC_tran             PF00005.22   118 seq1468_BIOID51047   -            637     1e-36  125.7   1.1   1   2   2.4e-18   3.3e-15   56.3   0.0     1   118    41   178    41   178 0.87 ABC transporter
ABC_tran             PF00005.22   118 seq1468_BIOID51047   -            637     1e-36  125.7   1.1   2   2   2.6e-21   3.6e-18   65.9   0.0     1   118   352   459   352   459 0.92 ABC transporter
ABC_tran_2           PF12848.2     85 seq1468_BIOID51047   -            637   6.6e-29   99.4   4.3   1   1   4.8e-32   6.6e-29   99.4   3.0     1    83   217   298   217   302 0.93 ABC transporter
OmpA                 PF00691.15    97 seq1471_BIOID51047   -            173   1.1e-19   70.5   0.0   1   1   1.4e-23     2e-19   69.6   0.0     1    97    72   167    72   167 0.95 OmpA family
RHS_repeat           PF05593.9     38 seq1472_BIOID51047   -           1253     2e-62  206.1 122.9   1   7     3e-09     2e-05   24.4   0.6     6    37   413   444   412   446 0.89 RHS Repeat
RHS_repeat           PF05593.9     38 seq1472_BIOID51047   -           1253     2e-62  206.1 122.9   2   7     2e-11   1.4e-07   31.3   2.9     1    37   429   466   429   467 0.98 RHS Repeat
RHS_repeat           PF05593.9     38 seq1472_BIOID51047   -           1253     2e-62  206.1 122.9   3   7   1.6e-10   1.1e-06   28.5   3.0     1    38   493   532   493   532 0.92 RHS Repeat
RHS_repeat           PF05593.9     38 seq1472_BIOID51047   -           1253     2e-62  206.1 122.9   4   7     4e-10   2.7e-06   27.2   0.0     1    36   537   572   537   573 0.92 RHS Repeat
RHS_repeat           PF05593.9     38 seq1472_BIOID51047   -           1253     2e-62  206.1 122.9   5   7   1.6e-13   1.1e-09   38.0   1.5     1    36   579   614   579   615 0.98 RHS Repeat
RHS_repeat           PF05593.9     38 seq1472_BIOID51047   -           1253     2e-62  206.1 122.9   6   7   1.1e-09   7.3e-06   25.8   0.2     1    37   621   656   621   657 0.97 RHS Repeat
RHS_repeat           PF05593.9     38 seq1472_BIOID51047   -           1253     2e-62  206.1 122.9   7   7   1.9e-10   1.3e-06   28.3   0.5     1    29   950   987   950   997 0.90 RHS Repeat
RHS                  PF03527.9     41 seq1472_BIOID51047   -           1253   6.8e-22   76.8   7.3   1   1   1.4e-24   9.7e-21   73.1   0.4     1    41  1154  1194  1154  1194 0.98 RHS protein
AA_permease_2        PF13520.1    426 seq1473_BIOID51047   -            505   1.1e-32  112.9  60.6   1   1   2.3e-36   1.6e-32  112.5  42.0     2   419    14   473    13   487 0.77 Amino acid permease
AA_permease          PF00324.16   479 seq1473_BIOID51047   -            505   1.3e-14   53.3  52.3   1   1   1.3e-17   9.2e-14   50.5  36.2    14   446    26   470    14   489 0.70 Amino acid permease
Peptidase_M15_2      PF05951.8    153 seq1475_BIOID51047   -            182   1.8e-61  205.9   0.0   1   1   3.1e-65   2.1e-61  205.7   0.0     3   153    34   182    32   182 0.99 Bacterial protein of unknown function (DUF882)
Peptidase_M15_3      PF08291.6    110 seq1475_BIOID51047   -            182   8.4e-12   44.7   0.0   1   1   1.6e-15   1.1e-11   44.3   0.0    28   110    86   175    62   175 0.84 Peptidase M15
Phage_lysozyme       PF00959.14   110 seq1477_BIOID51047   -            165   1.1e-19   70.6   0.0   1   1     1e-23   1.4e-19   70.2   0.0     1   110    34   152    34   152 0.98 Phage lysozyme
Na_H_Exchanger       PF00999.16   384 seq1484_BIOID51047   -            620   6.4e-64  215.7  46.4   1   1   1.3e-67   9.1e-64  215.2  32.1     2   378    11   375    10   379 0.93 Sodium/hydrogen exchanger family
TrkA_N               PF02254.13   116 seq1484_BIOID51047   -            620   5.3e-27   94.0   0.0   1   1   2.1e-30   1.4e-26   92.6   0.0     1   111   402   512   402   514 0.97 TrkA-N domain
MttA_Hcf106          PF02416.11    53 seq1485_BIOID51047   -             89   6.9e-16   56.9   0.6   1   1   8.2e-20   1.1e-15   56.3   0.4     1    52     4    55     4    83 0.90 mttA/Hcf106 family
HTH_31               PF13560.1     64 seq1486_BIOID51047   -             96   6.8e-11   42.0   0.0   1   1   7.9e-14   3.6e-10   39.7   0.0     4    46    35    76    34    93 0.82 Helix-turn-helix domain
HTH_3                PF01381.17    55 seq1486_BIOID51047   -             96   3.2e-09   36.3   0.1   1   1     2e-12   9.2e-09   34.9   0.0     1    38    37    74    37    85 0.96 Helix-turn-helix
HTH_19               PF12844.2     64 seq1486_BIOID51047   -             96     2e-08   34.0   0.0   1   1   2.1e-11   9.4e-08   31.8   0.0     3    55    36    87    36    95 0.83 Helix-turn-helix domain
TPR_6                PF13174.1     33 seq1489_BIOID51047   -            263   1.8e-22   78.0   1.7   1   3   2.8e-07   0.00047   20.3   0.0     4    33   146   176   145   176 0.86 Tetratricopeptide repeat
TPR_6                PF13174.1     33 seq1489_BIOID51047   -            263   1.8e-22   78.0   1.7   2   3   2.2e-08   3.8e-05   23.7   0.1     3    33   183   213   181   213 0.95 Tetratricopeptide repeat
TPR_6                PF13174.1     33 seq1489_BIOID51047   -            263   1.8e-22   78.0   1.7   3   3   7.2e-11   1.2e-07   31.5   0.0     1    33   218   250   218   250 0.96 Tetratricopeptide repeat
TPR_16               PF13432.1     65 seq1489_BIOID51047   -            263   6.3e-12   45.7   0.0   1   1   1.6e-09   2.7e-06   27.7   0.0     2    65   147   214   146   214 0.92 Tetratricopeptide repeat
TPR_2                PF07719.12    34 seq1489_BIOID51047   -            263   1.1e-09   37.3   0.2   1   2   2.1e-06    0.0035   17.0   0.1     2    33   181   212   180   213 0.93 Tetratricopeptide repeat
TPR_2                PF07719.12    34 seq1489_BIOID51047   -            263   1.1e-09   37.3   0.2   2   2   5.3e-06    0.0091   15.7   0.0     1    33   217   249   217   250 0.95 Tetratricopeptide repeat
TPR_8                PF13181.1     34 seq1489_BIOID51047   -            263   2.9e-06   26.5   0.9   1   2   0.00027      0.46   10.2   0.2     2    29   181   208   180   213 0.89 Tetratricopeptide repeat
TPR_8                PF13181.1     34 seq1489_BIOID51047   -            263   2.9e-06   26.5   0.9   2   2   2.7e-05     0.046   13.3   0.0     5    29   221   245   217   250 0.85 Tetratricopeptide repeat
YbhQ                 PF11076.3    135 seq1490_BIOID51047   -            136   4.3e-79  262.5  13.2   1   1   3.7e-83   5.1e-79  262.3   9.1     1   134     1   132     1   134 0.98 Putative inner membrane protein YbhQ
Lactamase_B          PF00753.22   194 seq1493_BIOID51047   -            215   1.3e-32  112.9   0.6   1   1   2.2e-36   1.5e-32  112.7   0.4     4   194    11   192     8   192 0.93 Metallo-beta-lactamase superfamily
Lactamase_B_2        PF12706.2    194 seq1493_BIOID51047   -            215   9.1e-08   31.7   0.1   1   1   1.6e-11   1.1e-07   31.4   0.1     4   154    28   190    25   194 0.59 Beta-lactamase superfamily domain
SNARE_assoc          PF09335.6    123 seq1494_BIOID51047   -            236   1.1e-27   96.5   6.3   1   1   7.9e-32   1.1e-27   96.5   4.4     1   121    63   180    63   182 0.98 SNARE associated Golgi protein
LysR_substrate       PF03466.15   209 seq1495_BIOID51047   -            324   1.8e-44  151.2   0.0   1   1   3.5e-48   2.4e-44  150.8   0.0     5   206    92   293    90   296 0.96 LysR substrate binding domain
HTH_1                PF00126.22    60 seq1495_BIOID51047   -            324   5.4e-16   57.9   0.0   1   1   1.4e-19   9.6e-16   57.1   0.0     1    60     3    64     3    64 0.97 Bacterial regulatory helix-turn-helix protein, lysR family
ACCA                 PF03255.9    145 seq1496_BIOID51047   -            319     6e-65  217.1   0.2   1   1   1.9e-68   8.7e-65  216.5   0.1     2   145     5   151     4   151 0.97 Acetyl co-enzyme A carboxylase carboxyltransferase alpha subunit
Carboxyl_trans       PF01039.17   493 seq1496_BIOID51047   -            319   1.5e-18   66.3   0.1   1   1   4.1e-22   1.9e-18   66.0   0.0   272   473    85   288    58   300 0.84 Carboxyl transferase domain
MdcE                 PF06833.6    234 seq1496_BIOID51047   -            319   6.6e-06   25.3   0.0   1   1     2e-09   9.1e-06   24.9   0.0     5   176    88   262    84   313 0.81 Malonate decarboxylase gamma subunit (MdcE)
NLPC_P60             PF00877.14   105 seq1499_BIOID51047   -            271   1.2e-33  114.8   0.0   1   1   4.7e-37   3.2e-33  113.5   0.0     1   105   153   263   153   263 0.98 NlpC/P60 family
TatC                 PF00902.13   215 seq1505_BIOID51047   -            258     3e-68  229.3  21.2   1   1   3.1e-72   4.2e-68  228.8  14.7     2   215    11   221    10   221 0.99 Sec-independent protein translocase protein (TatC)
RHH_1                PF01402.16    39 seq1509_BIOID51047   -             81   4.8e-11   41.9   0.5   1   1   5.7e-15   7.7e-11   41.2   0.4     2    39    15    52    14    52 0.96 Ribbon-helix-helix protein, copG family
EamA                 PF00892.15   126 seq1510_BIOID51047   -            306   1.6e-36  125.0  35.4   1   2   3.2e-25   4.3e-21   75.1   7.0     1   125    18   140    18   141 0.93 EamA-like transporter family
EamA                 PF00892.15   126 seq1510_BIOID51047   -            306   1.6e-36  125.0  35.4   2   2   3.1e-19   4.2e-15   55.7  12.0     1   125   160   284   160   285 0.87 EamA-like transporter family
ClpS                 PF02617.12    82 seq1511_BIOID51047   -            106   8.1e-35  118.3   0.1   1   1     7e-39   9.6e-35  118.0   0.1     2    82    23   103    22   103 0.98 ATP-dependent Clp protease adaptor protein ClpS
P2_Phage_GpR         PF06891.6    135 seq1516_BIOID51047   -            155   1.8e-40  137.7   0.0   1   1   1.5e-44   2.1e-40  137.5   0.0     1   135     1   131     1   131 0.98 P2 phage tail completion protein R (GpR)
Sod_Fe_C             PF02777.13   106 seq1517_BIOID51047   -            193   1.9e-45  152.9   1.9   1   1   1.5e-48     1e-44  150.5   0.1     1   105    87   190    87   191 0.98 Iron/manganese superoxide dismutases, C-terminal domain
Sod_Fe_N             PF00081.17    82 seq1517_BIOID51047   -            193     3e-35  120.2   0.6   1   1   7.4e-39   5.1e-35  119.5   0.4     1    82     2    82     2    82 0.98 Iron/manganese superoxide dismutases, alpha-hairpin domain
OKR_DC_1             PF01276.15   417 seq1518_BIOID51047   -            713    2e-194  645.8   0.0   1   1  5.3e-198  2.4e-194  645.5   0.0     1   417   130   545   130   545 1.00 Orn/Lys/Arg decarboxylase, major domain
OKR_DC_1_C           PF03711.10   137 seq1518_BIOID51047   -            713   8.5e-53  177.9   0.0   1   1   4.3e-56   1.9e-52  176.8   0.0     1   135   570   702   570   704 0.99 Orn/Lys/Arg decarboxylase, C-terminal domain
OKR_DC_1_N           PF03709.10   115 seq1518_BIOID51047   -            713   2.3e-26   92.0   0.0   1   1     1e-29   4.6e-26   91.0   0.0     1   115    14   124    14   124 0.99 Orn/Lys/Arg decarboxylase, N-terminal domain
AAA_2                PF07724.9    171 seq1519_BIOID51047   -            758   2.8e-51  173.6   0.0   1   1   1.6e-50   1.5e-47  161.6   0.0     1   171   486   647   486   647 0.97 AAA domain (Cdc48 subfamily)
ClpB_D2-small        PF10431.4     81 seq1519_BIOID51047   -            758     5e-25   87.1   0.0   1   1   1.6e-27   1.5e-24   85.5   0.0     1    81   653   733   653   733 0.98 C-terminal, D2-small domain, of ClpB protein
AAA                  PF00004.24   132 seq1519_BIOID51047   -            758   1.1e-24   86.9   0.1   1   2   2.7e-16   2.5e-13   50.2   0.0     2   125   211   342   210   347 0.76 ATPase family associated with various cellular activities (AAA)
AAA                  PF00004.24   132 seq1519_BIOID51047   -            758   1.1e-24   86.9   0.1   2   2   6.3e-11   5.7e-08   32.9   0.0     2   111   492   607   491   621 0.85 ATPase family associated with various cellular activities (AAA)
AAA_5                PF07728.9    139 seq1519_BIOID51047   -            758   4.3e-19   68.5   0.0   1   1   3.1e-16   2.8e-13   49.6   0.0     2   125   491   609   490   619 0.89 AAA domain (dynein-related subfamily)
Clp_N                PF02861.15    53 seq1519_BIOID51047   -            758   2.3e-16   59.3   1.3   1   1   1.1e-17   9.9e-15   54.1   0.7     1    52    13    62    13    63 0.97 Clp amino terminal domain
AAA_16               PF13191.1    166 seq1519_BIOID51047   -            758   1.3e-13   51.5   6.3   1   1   6.9e-11   6.3e-08   33.0   0.0     1    93   187   285   187   356 0.80 AAA ATPase domain
Sigma54_activat      PF00158.21   168 seq1519_BIOID51047   -            758   1.3e-12   47.3   0.2   1   2     1e-07   9.4e-05   21.8   0.0     2   105   189   290   188   329 0.84 Sigma-54 interaction domain
Sigma54_activat      PF00158.21   168 seq1519_BIOID51047   -            758   1.3e-12   47.3   0.2   2   2   3.4e-08   3.1e-05   23.4   0.0    22   148   484   612   460   618 0.77 Sigma-54 interaction domain
Abhydrolase_1        PF00561.15   230 seq1520_BIOID51047   -            340     3e-26   92.2   0.0   1   1   2.6e-29     9e-26   90.7   0.0     4   218   105   312   102   315 0.96 alpha/beta hydrolase fold
Abhydrolase_6        PF12697.2    228 seq1520_BIOID51047   -            340     3e-16   59.9   0.7   1   1   1.2e-19   4.2e-16   59.4   0.5     1   219    75   312    75   320 0.70 Alpha/beta hydrolase family
Abhydrolase_5        PF12695.2    142 seq1520_BIOID51047   -            340   7.6e-11   41.8   0.4   1   1   7.2e-14   2.5e-10   40.1   0.2     2   141    75   308    74   309 0.65 Alpha/beta hydrolase family
DUF2645              PF10840.3    103 seq1524_BIOID51047   -            104   2.3e-45  152.8   9.4   1   1   1.8e-49   2.5e-45  152.7   6.5     1   103     1   103     1   103 1.00 Protein of unknown function (DUF2645)
TatD_DNase           PF01026.16   255 seq1528_BIOID51047   -            264   5.5e-70  235.3   0.0   1   1   4.6e-74   6.3e-70  235.1   0.0     1   255     6   261     6   261 0.98 TatD related DNase
SNARE_assoc          PF09335.6    123 seq1529_BIOID51047   -            235   1.2e-24   86.7   7.9   1   1   8.7e-29   1.2e-24   86.7   5.5     1   122    80   197    78   198 0.96 SNARE associated Golgi protein
Phage_tail_S         PF05069.8    148 seq1531_BIOID51047   -            150     3e-42  143.7   0.7   1   1   2.4e-46   3.3e-42  143.6   0.5     2   148     3   149     2   149 0.97 Phage virion morphogenesis family
DDE_Tnp_1            PF01609.16   211 seq1533_BIOID51047   -            353   1.6e-31  109.4   0.3   1   1   3.3e-35   2.2e-31  108.9   0.2     3   211    77   318    75   318 0.93 Transposase DDE domain
DDE_Tnp_1_assoc      PF13808.1     90 seq1533_BIOID51047   -            353   4.5e-22   77.4   0.0   1   1   1.4e-25   9.5e-22   76.3   0.0    23    90     3    70     1    70 0.97 DDE_Tnp_1-associated
HATPase_c            PF02518.21   111 seq1538_BIOID51047   -            572     2e-19   69.1   0.0   1   1     1e-22   3.5e-19   68.4   0.0     2   110   449   559   448   560 0.95 Histidine kinase-, DNA gyrase B-, and HSP90-like ATPase
PAS_8                PF13188.1     64 seq1538_BIOID51047   -            572   2.9e-06   26.8   0.0   1   1   4.1e-09   1.4e-05   24.6   0.0     2    49   243   296   242   312 0.73 PAS domain
PAS                  PF00989.19   113 seq1538_BIOID51047   -            572   1.2e-05   24.9   0.0   1   1     1e-08   3.5e-05   23.4   0.0     4    64   245   305   242   313 0.88 PAS fold
DHFR_1               PF00186.14   161 seq1539_BIOID51047   -            196   1.2e-58  197.0   0.0   1   1   1.1e-62   1.5e-58  196.8   0.0     1   161    38   195    38   195 0.97 Dihydrofolate reductase
Resolvase            PF00239.16   141 seq1541_BIOID51047   -            196   5.2e-40  136.4   0.5   1   1   1.6e-43   7.3e-40  135.9   0.0     1   140     4   144     4   145 0.92 Resolvase, N terminal domain
HTH_7                PF02796.10    45 seq1541_BIOID51047   -            196     2e-11   43.4   0.0   1   1   1.1e-14     5e-11   42.1   0.0     1    44   147   190   147   191 0.96 Helix-turn-helix domain of resolvase
HTH_28               PF13518.1     52 seq1541_BIOID51047   -            196   2.4e-05   24.0   0.0   1   1   1.4e-08   6.4e-05   22.7   0.0     2    37   157   192   156   195 0.87 Helix-turn-helix domain
Aconitase            PF00330.15   465 seq1543_BIOID51047   -            891  1.3e-186  620.5   0.0   1   1  2.3e-190  1.6e-186  620.2   0.0     1   465    57   562    57   562 0.99 Aconitase family (aconitate hydratase)
Aconitase_C          PF00694.14   131 seq1543_BIOID51047   -            891   7.6e-49  165.0   0.0   1   1   2.7e-52   1.8e-48  163.8   0.0     3   130   691   818   689   819 0.98 Aconitase C-terminal domain
CMD                  PF02627.15    85 seq1545_BIOID51047   -            182   6.6e-09   35.3   0.2   1   1   3.2e-12   4.4e-08   32.7   0.0    14    85    52   122    43   122 0.91 Carboxymuconolactone decarboxylase family
UPF0270              PF06794.7     70 seq1547_BIOID51047   -             72   9.2e-36  121.3   0.1   1   1   7.4e-40     1e-35  121.2   0.0     1    70     1    70     1    70 0.99 Uncharacterised protein family (UPF0270)
PRK                  PF00485.13   194 seq1551_BIOID51047   -            289     3e-74  248.6   0.0   1   1   2.7e-78   3.6e-74  248.4   0.0     1   194     7   214     7   214 0.99 Phosphoribulokinase / Uridine kinase family
HSP70                PF00012.15   602 seq1552_BIOID51047   -            450   1.5e-24   85.7   0.0   1   2   1.4e-18     2e-14   52.3   0.0     2   207     3   228     2   259 0.76 Hsp70 protein
HSP70                PF00012.15   602 seq1552_BIOID51047   -            450   1.5e-24   85.7   0.0   2   2   8.8e-12   1.2e-07   29.9   0.0   250   352   329   423   305   448 0.80 Hsp70 protein
DUF1019              PF06254.6     89 seq1554_BIOID51047   -            173   8.3e-26   89.8   0.0   1   1   8.9e-30   1.2e-25   89.3   0.0     4    89    58   149    45   149 0.95 Protein of unknown function (DUF1019)
LacAB_rpiB           PF02502.13   140 seq1558_BIOID51047   -            149     2e-54  182.9   0.1   1   1   1.7e-58   2.3e-54  182.7   0.1     1   139     3   141     3   142 0.99 Ribose/Galactose Isomerase
PTS_EIIC             PF02378.13   321 seq1559_BIOID51047   -            485   2.3e-41  141.6  32.4   1   1   3.3e-45   2.3e-41  141.6  22.4     3   321   113   396   111   396 0.92 Phosphotransferase system, EIIC
PTS_EIIB             PF00367.15    35 seq1559_BIOID51047   -            485   1.5e-16   59.2   0.2   1   1   3.6e-20   2.4e-16   58.5   0.1     1    35     9    43     9    43 0.98 phosphotransferase system, EIIB
SBP_bac_8            PF13416.1    281 seq1560_BIOID51047   -            389   1.3e-29  103.7   0.4   1   1   2.9e-33     2e-29  103.1   0.1    10   265    61   343    53   354 0.83 Bacterial extracellular solute-binding protein
SBP_bac_1            PF01547.20   314 seq1560_BIOID51047   -            389   0.00015   21.5   2.7   1   1   2.3e-08   0.00015   21.4   1.2    19   313    58   327    46   328 0.78 Bacterial extracellular solute-binding protein
AAA_5                PF07728.9    139 seq1561_BIOID51047   -            166   5.7e-13   48.6   0.0   1   1   6.8e-17   9.4e-13   47.9   0.0     1    60   100   166   100   166 0.96 AAA domain (dynein-related subfamily)
Phage_base_V         PF04717.7     79 seq1562_BIOID51047   -            211     1e-27   95.7   1.9   1   1   3.6e-31   4.9e-27   93.5   0.3     1    79    21    96    21    96 0.97 Phage-related baseplate assembly protein
UbiD                 PF01977.11   407 seq1563_BIOID51047   -            497  2.5e-165  549.7   0.0   1   1  2.1e-169  2.8e-165  549.6   0.0     2   407    14   437    13   437 0.95 3-octaprenyl-4-hydroxybenzoate carboxy-lyase
AAA_5                PF07728.9    139 seq1568_BIOID51047   -            216   7.1e-18   64.5   0.0   1   1   8.9e-22   1.2e-17   63.7   0.0    63   139     1    74     1    74 0.96 AAA domain (dynein-related subfamily)
Iso_dh               PF00180.15   348 seq1570_BIOID51047   -            416  7.1e-116  386.8   0.0   1   1    6e-120  8.2e-116  386.6   0.0     2   348    29   412    28   412 0.98 Isocitrate/isopropylmalate dehydrogenase
Glyoxalase           PF00903.20   128 seq1571_BIOID51047   -            129   7.8e-23   80.7   0.0   1   1   1.9e-26   8.7e-23   80.5   0.0     2   128     7   126     6   126 0.97 Glyoxalase/Bleomycin resistance protein/Dioxygenase superfamily
Glyoxalase_2         PF12681.2    108 seq1571_BIOID51047   -            129   3.8e-18   65.9   0.0   1   1   9.7e-22   4.4e-18   65.7   0.0     1   108    12   127    12   127 0.79 Glyoxalase-like domain
Glyoxalase_4         PF13669.1    110 seq1571_BIOID51047   -            129   2.6e-13   49.8   0.0   1   1   6.9e-17   3.2e-13   49.5   0.0     1    96     8   102     8   115 0.85 Glyoxalase/Bleomycin resistance protein/Dioxygenase superfamily
Response_reg         PF00072.19   112 seq1572_BIOID51047   -            226   1.2e-18   67.0   0.0   1   1   9.1e-22   6.2e-18   64.7   0.0     1   111     7   118     7   119 0.97 Response regulator receiver domain
CitT                 PF12431.3     30 seq1572_BIOID51047   -            226   5.6e-08   32.5   0.0   1   1   1.5e-11     1e-07   31.6   0.0     1    28   134   160   134   162 0.97 Transcriptional regulator
GPW_gp25             PF04965.9     99 seq1576_BIOID51047   -            115   1.7e-19   69.0   0.0   1   1   1.5e-23   2.1e-19   68.7   0.0     5    94    17   106    14   111 0.93 Gene 25-like lysozyme
Peripla_BP_3         PF13377.1    160 seq1577_BIOID51047   -            341   9.6e-43  145.8   0.0   1   1   9.5e-46   3.2e-42  144.1   0.0     2   160   171   331   170   331 0.92 Periplasmic binding protein-like domain
Peripla_BP_1         PF00532.16   279 seq1577_BIOID51047   -            341   8.6e-35  120.1   0.0   1   1     3e-38     1e-34  119.9   0.0     2   275    60   325    59   329 0.93 Periplasmic binding proteins and sugar binding domain of LacI family
LacI                 PF00356.16    46 seq1577_BIOID51047   -            341   3.7e-21   74.3   0.8   1   1   2.1e-24   7.1e-21   73.4   0.6     1    46     3    48     3    48 0.99 Bacterial regulatory proteins, lacI family
Peripla_BP_4         PF13407.1    258 seq1577_BIOID51047   -            341   2.6e-20   72.7   0.0   1   1   1.1e-23   3.6e-20   72.3   0.0     1   253    62   308    62   313 0.89 Periplasmic binding protein domain
Ivy                  PF08816.6    118 seq1578_BIOID51047   -            149   5.8e-35  119.7   0.1   1   1   5.1e-39     7e-35  119.4   0.1     1   118    29   144    29   144 0.98 Inhibitor of vertebrate lysozyme (Ivy)
ATP_bind_3           PF01171.15   182 seq1584_BIOID51047   -            432   8.1e-60  201.3   0.0   1   1   2.4e-63   1.1e-59  200.8   0.0     1   180    14   191    14   193 0.97 PP-loop family
TilS_C               PF11734.3     74 seq1584_BIOID51047   -            432   2.9e-26   90.3   0.0   1   1   2.4e-29   1.1e-25   88.5   0.0     1    74   356   427   356   427 0.91 TilS substrate C-terminal domain
TilS                 PF09179.6     69 seq1584_BIOID51047   -            432     1e-22   79.8   5.2   1   1   2.2e-26     1e-22   79.8   3.6     1    69   241   309   241   309 0.99 TilS substrate binding domain
BPD_transp_1         PF00528.17   185 seq1585_BIOID51047   -            511   5.9e-07   29.0  17.3   1   1   4.3e-11   5.9e-07   29.0  12.0    26   183   346   503   344   505 0.92 Binding-protein-dependent transport system inner membrane component
Baseplate_J          PF04865.9    243 seq1586_BIOID51047   -            302   1.4e-60  204.5   3.1   1   1   4.7e-63   6.5e-59  199.0   2.2     2   243    86   262    85   262 0.99 Baseplate J-like protein
DUF977               PF06163.6    127 seq1589_BIOID51047   -            133   3.2e-62  207.8   0.5   1   1   2.6e-66   3.6e-62  207.6   0.4     1   124     1   133     1   133 1.00 Bacterial protein of unknown function (DUF977)
cNMP_binding         PF00027.24    91 seq1590_BIOID51047   -            210   8.9e-24   83.0   0.0   1   1     4e-27   1.4e-23   82.4   0.0     3    90    23   111    21   112 0.97 Cyclic nucleotide-binding domain
Crp                  PF00325.15    32 seq1590_BIOID51047   -            210   2.1e-15   55.7   0.4   1   1   1.1e-18   3.9e-15   54.8   0.3     1    32   166   197   166   197 0.98 Bacterial regulatory proteins, crp family
HTH_Crp_2            PF13545.1     76 seq1590_BIOID51047   -            210   2.2e-11   43.2   0.1   1   1   1.5e-14     5e-11   42.1   0.1     1    67   142   206   142   207 0.94 Crp-like helix-turn-helix domain
Glyco_hydro_1        PF00232.13   455 seq1592_BIOID51047   -            476  5.8e-133  443.2   0.3   1   1  5.2e-137  7.2e-133  442.9   0.2     4   454     5   472     2   473 0.92 Glycosyl hydrolase family 1
NAD_binding_1        PF00175.16   109 seq1596_BIOID51047   -            233   9.6e-21   74.2   0.0   1   1   2.3e-24   1.6e-20   73.6   0.0     1   108   108   211   108   212 0.97 Oxidoreductase NAD-binding domain
FAD_binding_6        PF00970.19    99 seq1596_BIOID51047   -            233   7.9e-09   35.4   0.0   1   1   1.8e-12   1.2e-08   34.8   0.0     1    76     5    74     5    97 0.77 Oxidoreductase FAD-binding domain
Tail_P2_I            PF09684.5    139 seq1598_BIOID51047   -            176   2.3e-57  192.3   0.1   1   1   1.9e-61   2.6e-57  192.1   0.0     1   139     7   143     7   143 0.98 Phage tail protein (Tail_P2_I)
FUSC-like            PF12805.2    284 seq1601_BIOID51047   -            696     3e-72  242.8   3.3   1   1   8.7e-76     3e-72  242.8   2.3     2   280    63   335    62   340 0.95 FUSC-like inner membrane protein yccS
FUSC_2               PF13515.1    128 seq1601_BIOID51047   -            696   8.6e-20   70.8  11.0   1   1   2.5e-23   8.6e-20   70.8   7.6     2   126   377   498   375   500 0.90 Fusaric acid resistance protein-like
FUSC                 PF04632.7    650 seq1601_BIOID51047   -            696   5.1e-08   31.7   4.2   1   1   1.5e-11   5.1e-08   31.7   2.9     7   280   369   659   363   690 0.80 Fusaric acid resistance protein family
ALMT                 PF11744.3    406 seq1601_BIOID51047   -            696   1.5e-05   23.7   1.9   1   1   1.7e-08   5.7e-05   21.8   1.0    41   193   389   528   373   594 0.80 Aluminium activated malate transporter
Phage_fiber_2        PF03406.8     44 seq1606_BIOID51047   -            749     7e-86  281.5  50.6   1   4   2.7e-26   1.9e-22   78.5   4.8     1    44   170   213   170   213 0.98 Phage tail fibre repeat
Phage_fiber_2        PF03406.8     44 seq1606_BIOID51047   -            749     7e-86  281.5  50.6   2   4   1.7e-25   1.1e-21   76.0   5.2     1    44   214   257   214   257 0.97 Phage tail fibre repeat
Phage_fiber_2        PF03406.8     44 seq1606_BIOID51047   -            749     7e-86  281.5  50.6   3   4   2.1e-25   1.5e-21   75.6   4.7     1    44   258   301   258   301 0.97 Phage tail fibre repeat
Phage_fiber_2        PF03406.8     44 seq1606_BIOID51047   -            749     7e-86  281.5  50.6   4   4   1.2e-23   8.1e-20   70.0   3.9     1    44   302   345   302   345 0.98 Phage tail fibre repeat
DUF3751              PF12571.3    159 seq1606_BIOID51047   -            749   6.4e-42  142.9   0.1   1   1   1.8e-45   1.2e-41  142.0   0.0     1   159     1   154     1   154 0.98 Phage tail-collar fibre protein
Porin_1              PF00267.16   337 seq1607_BIOID51047   -            387  8.9e-134  445.8  30.3   1   1  1.5e-137    1e-133  445.7  21.0     1   337    27   387    27   387 0.98 Gram-negative porin
Porin_4              PF13609.1    311 seq1607_BIOID51047   -            387   6.7e-16   58.5  49.3   1   1   1.4e-19   9.5e-16   58.0  32.4     6   304    12   357     6   366 0.78 Gram-negative porin
ABC_tran             PF00005.22   118 seq1609_BIOID51047   -            228   1.8e-19   70.1   0.0   1   1   1.8e-23   2.4e-19   69.7   0.0     1   117    52   172    52   173 0.86 ABC transporter
Transposase_31       PF04754.7    205 seq1613_BIOID51047   -            314   6.5e-84  280.2   0.4   1   1   6.3e-88   8.7e-84  279.8   0.3     1   204     8   210     8   211 0.98 Putative transposase, YhgA-like
MMR_HSR1             PF01926.18   114 seq1614_BIOID51047   -            294   2.2e-13   50.0   0.0   1   1   2.3e-16   3.9e-13   49.2   0.0     2   102    41   141    40   157 0.73 50S ribosome-binding GTPase
Dynamin_N            PF00350.18   168 seq1614_BIOID51047   -            294   3.5e-10   39.8   0.0   1   1   7.3e-08   0.00012   21.7   0.0   100   145    85   133    80   158 0.81 Dynamin family
Gtr1_RagA            PF04670.7    231 seq1614_BIOID51047   -            294   5.4e-06   25.6   0.0   1   1     5e-09   8.5e-06   24.9   0.0     4   100    43   140    41   157 0.85 Gtr1/RagA G protein conserved region
IIGP                 PF05049.8    376 seq1614_BIOID51047   -            294   3.9e-05   22.5   0.0   1   1     1e-07   0.00017   20.4   0.0    22   155    25   162    19   180 0.75 Interferon-inducible GTPase (IIGP)
AIG1                 PF04548.11   212 seq1614_BIOID51047   -            294   4.6e-05   22.5   0.0   1   1     7e-08   0.00012   21.1   0.0     5    69    43   106    40   141 0.89 AIG1 family
FeoB_N               PF02421.13   189 seq1614_BIOID51047   -            294   7.4e-05   21.9   0.0   1   1   6.9e-08   0.00012   21.2   0.0     3    88    41   126    40   142 0.87 Ferrous iron transport protein B
MFS_1                PF07690.11   354 seq1615_BIOID51047   -            403   1.5e-43  148.8  41.6   1   1   2.1e-47   1.5e-43  148.8  28.8     4   347    14   341    11   348 0.86 Major Facilitator Superfamily
Sugar_tr             PF00083.19   451 seq1615_BIOID51047   -            403   4.4e-09   35.3   4.8   1   1   6.5e-13   4.4e-09   35.3   3.3    44   123    39   115    16   185 0.88 Sugar (and other) transporter
YaeQ                 PF07152.7    175 seq1618_BIOID51047   -            181   2.8e-72  241.5   1.2   1   1   2.3e-76   3.2e-72  241.3   0.8     1   174     1   175     1   176 0.99 YaeQ protein
PAP2                 PF01569.16   129 seq1623_BIOID51047   -            122   6.5e-22   77.4   2.7   1   1     6e-26   8.2e-22   77.1   1.9    47   126    21   100     4   102 0.88 PAP2 superfamily
DUF2314              PF10077.4    133 seq1625_BIOID51047   -            153     4e-24   85.0   0.1   1   1   3.9e-28   5.4e-24   84.6   0.1     2   127    33   149    32   151 0.90 Uncharacterized protein conserved in bacteria (DUF2314)
PagP                 PF07017.6    147 seq1626_BIOID51047   -            186   4.2e-75  249.8   5.4   1   1   3.7e-79   5.1e-75  249.5   3.7     1   147    36   183    36   183 0.99 Antimicrobial peptide resistance and lipid A acylation protein PagP
Rhodanese            PF00581.15   113 seq1627_BIOID51047   -            440   4.4e-29  100.9   0.2   1   2   8.1e-15   1.1e-10   41.7   0.0    22   112   183   268   161   269 0.81 Rhodanese-like domain
Rhodanese            PF00581.15   113 seq1627_BIOID51047   -            440   4.4e-29  100.9   0.2   2   2   8.6e-15   1.2e-10   41.6   0.0     5   112   304   423   300   424 0.83 Rhodanese-like domain
DEAD                 PF00270.24   173 seq1631_BIOID51047   -            454   2.3e-49  167.0   0.1   1   1   5.9e-52   2.7e-48  163.5   0.0     1   172    25   196    25   197 0.94 DEAD/DEAH box helicase
Helicase_C           PF00271.26    78 seq1631_BIOID51047   -            454   8.2e-26   89.5   0.0   1   1   4.8e-29   2.2e-25   88.2   0.0     2    77   264   339   263   340 0.98 Helicase conserved C-terminal domain
RF-1                 PF00472.15   114 seq1633_BIOID51047   -            140   5.7e-29  100.1   0.6   1   1   4.9e-33   6.7e-29   99.8   0.4     4   114     4   132     1   138 0.91 RF-1 domain
FCD                  PF07729.7    125 seq1635_BIOID51047   -            274   1.1e-22   80.5   6.2   1   1   2.4e-26   1.6e-22   80.0   4.3     1   124   116   246   116   247 0.90 FCD domain
GntR                 PF00392.16    64 seq1635_BIOID51047   -            274     6e-14   51.1   0.2   1   1   1.8e-17   1.2e-13   50.1   0.1     4    62    31    89    29    91 0.95 Bacterial regulatory proteins, gntR family
DUF1049              PF06305.6     68 seq1638_BIOID51047   -            102   1.3e-25   88.5   0.7   1   1   9.6e-30   1.3e-25   88.5   0.5     1    66    22    87    22    89 0.97 Protein of unknown function (DUF1049)
SIS_2                PF13580.1    138 seq1640_BIOID51047   -            246   3.1e-31  107.7   0.3   1   1   9.4e-35   6.4e-31  106.7   0.2    15   138    78   200    56   200 0.92 SIS domain
SIS                  PF01380.17   131 seq1640_BIOID51047   -            246   5.9e-08   32.2   0.0   1   1   2.3e-11   1.6e-07   30.9   0.0    51   104   163   216   152   229 0.91 SIS domain
WYL                  PF13280.1    172 seq1644_BIOID51047   -            226   3.1e-08   33.5   0.0   1   1   7.8e-12   5.3e-08   32.8   0.0    31    77   151   195   126   215 0.83 WYL domain
HTH_11               PF08279.7     55 seq1644_BIOID51047   -            226     7e-05   22.2   0.1   1   1   1.9e-08   0.00013   21.4   0.1     1    35    14    47    14    50 0.91 HTH domain
NlpE                 PF04170.7     87 seq1645_BIOID51047   -            236   1.6e-35  121.2   0.0   1   1   1.9e-39   2.6e-35  120.5   0.0     1    86    45   130    45   131 0.99 NlpE N-terminal domain
TPR_7                PF13176.1     36 seq1647_BIOID51047   -            389     1e-13   49.8  11.5   1   1   1.8e-05     0.025   14.2   0.0     1    27    71    97    71   106 0.82 Tetratricopeptide repeat
TPR_2                PF07719.12    34 seq1647_BIOID51047   -            389   1.8e-12   46.0   7.2   1   1   1.4e-05     0.019   14.7   0.0     5    32   218   245   214   247 0.88 Tetratricopeptide repeat
Apc3                 PF12895.2     84 seq1647_BIOID51047   -            389   7.3e-10   38.7   1.4   1   1   1.3e-09   1.8e-06   27.8   0.1     4    83   156   239   153   240 0.89 Anaphase-promoting complex, cyclosome, subunit 3
TPR_1                PF00515.23    34 seq1647_BIOID51047   -            389   4.6e-09   35.3   2.5   1   1   2.6e-05     0.035   13.5   0.0     7    32   220   245   214   247 0.89 Tetratricopeptide repeat
TPR_8                PF13181.1     34 seq1647_BIOID51047   -            389   1.4e-07   30.6   1.1   1   1   1.7e-05     0.024   14.3   0.0     5    29   218   242   214   246 0.89 Tetratricopeptide repeat
CSD                  PF00313.17    66 seq1648_BIOID51047   -             69   5.2e-34  115.7   0.7   1   1   8.2e-38   5.6e-34  115.6   0.5     2    65     5    68     4    69 0.97 'Cold-shock' DNA-binding domain
OB_RNB               PF08206.6     58 seq1648_BIOID51047   -             69   1.2e-05   24.6   0.3   1   1   2.5e-09   1.7e-05   24.1   0.2     7    30    14    37     6    67 0.82 Ribonuclease B OB domain
HOK_GEF              PF01848.11    43 seq1650_BIOID51047   -             70   3.2e-19   67.8   4.6   1   1   2.8e-23   3.8e-19   67.6   3.2     1    43    24    66    24    66 0.99 Hok/gef family
DJ-1_PfpI            PF01965.19   147 seq1651_BIOID51047   -            283   4.2e-12   45.6   0.0   1   1   5.2e-16   7.1e-12   44.8   0.0    22   143   125   274   108   278 0.81 DJ-1/PfpI family
CMAS                 PF02353.15   273 seq1652_BIOID51047   -            382  3.5e-106  354.1   0.2   1   1  3.4e-109  5.2e-106  353.6   0.2     2   273   108   368   107   368 0.98 Mycolic acid cyclopropane synthetase
Methyltransf_23      PF13489.1    162 seq1652_BIOID51047   -            382   2.6e-14   53.1   0.0   1   1   2.8e-17   4.2e-14   52.4   0.0    14   135   157   287   143   315 0.73 Methyltransferase domain
Methyltransf_11      PF08241.7     95 seq1652_BIOID51047   -            382   7.2e-12   45.5   0.0   1   1     9e-15   1.4e-11   44.6   0.0     1    94   172   264   172   265 0.97 Methyltransferase domain
Methyltransf_18      PF12847.2    112 seq1652_BIOID51047   -            382   1.5e-10   41.5   0.0   1   1   2.5e-13   3.8e-10   40.2   0.0     1   111   167   267   167   268 0.91 Methyltransferase domain
Methyltransf_31      PF13847.1    152 seq1652_BIOID51047   -            382   1.7e-10   40.5   0.0   1   1   1.8e-13   2.8e-10   39.8   0.0     2   112   166   269   165   329 0.85 Methyltransferase domain
Methyltransf_12      PF08242.7     99 seq1652_BIOID51047   -            382   1.5e-07   31.7   0.0   1   1     2e-10   3.1e-07   30.6   0.0     1    99   172   263   172   263 0.83 Methyltransferase domain
Methyltransf_25      PF13649.1    101 seq1652_BIOID51047   -            382   4.8e-07   29.9   0.0   1   1   6.4e-10   9.7e-07   28.9   0.0     1    99   171   259   171   261 0.87 Methyltransferase domain
PCMT                 PF01135.14   210 seq1652_BIOID51047   -            382   3.9e-06   26.4   0.0   1   1   3.8e-09   5.7e-06   25.8   0.0    61   123   155   215   135   230 0.82 Protein-L-isoaspartate(D-aspartate) O-methyltransferase (PCMT)
MTS                  PF05175.9    170 seq1652_BIOID51047   -            382   3.9e-05   22.9   0.0   1   1   4.1e-08   6.3e-05   22.3   0.0    22   104   158   234   152   265 0.82 Methyltransferase small domain
RNase_T              PF00929.19   164 seq1653_BIOID51047   -            204   4.9e-34  117.8   0.0   1   1   4.2e-38   5.7e-34  117.6   0.0     1   163    32   193    32   194 0.97 Exonuclease
Ureidogly_hydro      PF04115.7    165 seq1659_BIOID51047   -            160   1.7e-52  177.0   0.0   1   1   1.4e-56   1.9e-52  176.8   0.0     3   159     2   153     1   158 0.95 Ureidoglycolate hydrolase
GATase_4             PF13230.1    272 seq1660_BIOID51047   -            255  3.2e-107  357.1   0.0   1   1  7.7e-111  3.5e-107  357.0   0.0     1   252     1   252     1   255 0.99 Glutamine amidotransferases class-II
GATase_2             PF00310.16   361 seq1660_BIOID51047   -            255   3.3e-17   62.1   0.1   1   1   2.1e-15   9.7e-12   44.1   0.1   189   359    65   215    60   217 0.87 Glutamine amidotransferases class-II
CN_hydrolase         PF00795.17   184 seq1661_BIOID51047   -            262   6.6e-21   74.3   0.1   1   1   6.6e-25     9e-21   73.9   0.0     6   184     7   172     2   172 0.85 Carbon-nitrogen hydrolase
VWA_CoxE             PF05762.9    222 seq1662_BIOID51047   -            378   3.3e-66  222.5   0.2   1   1   9.9e-70   4.5e-66  222.0   0.1     1   222   151   372   151   372 0.98 VWA domain containing CoxE-like protein
VWA_2                PF13519.1    172 seq1662_BIOID51047   -            378   1.4e-09   38.2   0.5   1   1   2.8e-12   1.3e-08   35.0   0.2     2   141   217   347   216   375 0.79 von Willebrand factor type A domain
VWA                  PF00092.23   179 seq1662_BIOID51047   -            378   4.5e-06   26.3   0.9   1   1   7.6e-09   3.5e-05   23.4   0.6     2   142   217   336   216   359 0.74 von Willebrand factor type A domain
DEDD_Tnp_IS110       PF01548.12   144 seq1665_BIOID51047   -            326   4.2e-44  149.5   0.2   1   1   2.4e-47   1.7e-43  147.6   0.1     1   144     7   151     7   151 0.99 Transposase
Transposase_20       PF02371.11    87 seq1665_BIOID51047   -            326   1.1e-27   95.7   0.4   1   1     3e-31     2e-27   94.9   0.3     2    85   196   280   195   282 0.96 Transposase IS116/IS110/IS902 family
DEDD_Tnp_IS110       PF01548.12   144 seq1666_BIOID51047   -            326   4.2e-44  149.5   0.2   1   1   2.4e-47   1.7e-43  147.6   0.1     1   144     7   151     7   151 0.99 Transposase
Transposase_20       PF02371.11    87 seq1666_BIOID51047   -            326   1.1e-27   95.7   0.4   1   1     3e-31     2e-27   94.9   0.3     2    85   196   280   195   282 0.96 Transposase IS116/IS110/IS902 family
DUF968               PF06147.6    200 seq1669_BIOID51047   -            362   6.8e-78  261.0   0.0   1   1   7.9e-82   1.1e-77  260.3   0.0     2   199   143   358   142   359 0.99 Protein of unknown function (DUF968)
IclR                 PF01614.13   129 seq1670_BIOID51047   -            271   6.1e-40  135.7   0.0   1   1   1.4e-43   9.6e-40  135.1   0.0     2   128   140   263   139   264 0.98 Bacterial transcriptional regulator
HTH_IclR             PF09339.5     52 seq1670_BIOID51047   -            271   1.1e-12   47.1   0.1   1   1   5.9e-16     4e-12   45.4   0.0     1    51    23    73    23    74 0.98 IclR helix-turn-helix domain
OMPdecase            PF00215.19   226 seq1671_BIOID51047   -            291   4.1e-54  183.2   0.0   1   1   3.5e-58   4.8e-54  183.0   0.0     1   226    61   283    61   283 0.96 Orotidine 5'-phosphate decarboxylase / HUMPS family
Lip_A_acyltrans      PF03279.8    295 seq1672_BIOID51047   -            328  4.5e-113  376.8   0.3   1   1  3.7e-117  5.1e-113  376.7   0.2     2   295    27   318    26   318 0.99 Bacterial lipid A biosynthesis acyltransferase
rve                  PF00665.21   120 seq1673_BIOID51047   -            301   2.7e-24   85.4   0.0   1   1   1.1e-27   4.9e-24   84.6   0.0     3   119   123   243   121   244 0.97 Integrase core domain
rve_3                PF13683.1     67 seq1673_BIOID51047   -            301   1.4e-17   62.8   0.1   1   1   9.9e-21   4.5e-17   61.2   0.0     2    67   216   281   215   281 0.98 Integrase core domain
HTH_21               PF13276.1     60 seq1673_BIOID51047   -            301   3.7e-17   61.9   1.4   1   1     7e-19   3.2e-15   55.7   0.4     6    57    49   106    44   109 0.80 HTH-like domain
NUDIX                PF00293.23   135 seq1674_BIOID51047   -            135   6.8e-21   74.2   0.2   1   1   6.7e-25   9.2e-21   73.7   0.1     5   132     6   125     3   128 0.83 NUDIX domain
DUF905               PF06006.7     71 seq1676_BIOID51047   -             77   2.4e-39  132.4   0.0   1   1   1.9e-43   2.7e-39  132.2   0.0     2    71     7    76     6    76 0.98 Bacterial protein of unknown function (DUF905)
DUF3458              PF11940.3    367 seq1678_BIOID51047   -            870  1.1e-141  471.8   5.1   1   1    4e-145  1.8e-141  471.1   3.6     2   367   458   827   457   827 0.99 Domain of unknown function (DUF3458)
Peptidase_M1         PF01433.15   390 seq1678_BIOID51047   -            870     3e-66  224.0   0.0   1   1   1.5e-69   6.9e-66  222.8   0.0   122   390   112   384    19   384 0.88 Peptidase family M1
Peptidase_MA_2       PF13485.1    128 seq1678_BIOID51047   -            870   4.9e-18   65.3   0.1   1   1   3.2e-21   1.5e-17   63.7   0.0    16   128   282   407   262   407 0.80 Peptidase MA superfamily
DUF1127              PF06568.6     40 seq1679_BIOID51047   -             59   7.1e-12   44.4   8.5   1   1   5.2e-16   7.1e-12   44.4   5.9     2    39    22    59    21    59 0.96 Domain of unknown function (DUF1127)
MttA_Hcf106          PF02416.11    53 seq1681_BIOID51047   -             67   1.7e-12   46.1   0.4   1   1   1.4e-16   1.9e-12   46.0   0.2     1    48     4    51     4    62 0.92 mttA/Hcf106 family
DUF932               PF06067.6    239 seq1682_BIOID51047   -            272   1.9e-61  207.3   0.0   1   1   1.6e-65   2.2e-61  207.1   0.0     2   239    37   261    36   261 0.99 Domain of unknown function (DUF932)
AMP-binding          PF00501.23   418 seq1684_BIOID51047   -            573   2.4e-84  282.9   0.0   1   1   2.2e-88   2.9e-84  282.7   0.0     2   413    49   483    48   486 0.95 AMP-binding enzyme
SWIM                 PF04434.12    40 seq1685_BIOID51047   -            416   6.9e-08   31.6   0.9   1   2   2.9e-07    0.0039   16.4   0.1    12    39    65    88    55    89 0.84 SWIM zinc finger
SWIM                 PF04434.12    40 seq1685_BIOID51047   -            416   6.9e-08   31.6   0.9   2   2   2.6e-06     0.035   13.4   0.0    10    38   159   183   144   184 0.82 SWIM zinc finger
YmgB                 PF10798.3     61 seq1687_BIOID51047   -             78   3.6e-05   23.3   0.0   1   1     4e-09   5.4e-05   22.7   0.0     4    35    27    58    25    63 0.93 Biofilm development protein YmgB/AriR
TPP_enzyme_N         PF02776.13   172 seq1688_BIOID51047   -            623   2.4e-54  183.2   2.8   1   1   4.8e-56   2.2e-52  176.9   0.9     1   170    34   203    34   205 0.98 Thiamine pyrophosphate enzyme, N-terminal TPP binding domain
TPP_enzyme_C         PF02775.16   153 seq1688_BIOID51047   -            623   1.2e-35  122.2   0.2   1   1   2.7e-37   1.2e-33  115.7   0.0     2   153   423   583   422   583 0.96 Thiamine pyrophosphate enzyme, C-terminal TPP binding domain
TPP_enzyme_M         PF00205.17   137 seq1688_BIOID51047   -            623     1e-34  119.1   0.6   1   1   4.8e-38   2.2e-34  118.0   0.0     1   136   223   358   223   359 0.94 Thiamine pyrophosphate enzyme, central domain
Penicil_amidase      PF01804.13   735 seq1689_BIOID51047   -            565  3.4e-168  561.9  14.4   1   1    3e-172  4.1e-168  561.6  10.0     4   469    34   549    31   563 0.92 Penicillin amidase
SUI1                 PF01253.17    83 seq1690_BIOID51047   -            108   1.6e-22   78.9   1.9   1   1   1.4e-26   1.9e-22   78.7   1.3     2    82    28   104    27   105 0.95 Translation initiation factor SUI1
Peptidase_M24        PF00557.19   205 seq1691_BIOID51047   -            443   1.5e-43  148.7   0.1   1   1   1.4e-47   1.9e-43  148.3   0.1     1   205   168   430   168   430 0.82 Metallopeptidase family M24
ELFV_dehydrog        PF00208.16   244 seq1694_BIOID51047   -            447   2.3e-88  295.7   2.4   1   1   5.3e-92   3.6e-88  295.1   1.7     1   244   202   445   202   445 0.96 Glutamate/Leucine/Phenylalanine/Valine dehydrogenase
ELFV_dehydrog_N      PF02812.13   131 seq1694_BIOID51047   -            447   8.3e-47  157.9   0.0   1   1   3.5e-50   2.4e-46  156.4   0.0     1   130    57   186    57   187 0.99 Glu/Leu/Phe/Val dehydrogenase, dimerisation domain
HlyD_2               PF12700.2    328 seq1695_BIOID51047   -            464   1.4e-25   90.0   1.4   1   1   5.4e-29   1.9e-25   89.6   1.0     9   328   123   425   115   425 0.81 HlyD family secretion protein
HlyD                 PF00529.15   306 seq1695_BIOID51047   -            464   1.6e-24   86.6  15.4   1   1     6e-28   2.1e-24   86.3  10.4     1   241   135   360   135   424 0.86 HlyD family secretion protein
HlyD_3               PF13437.1    105 seq1695_BIOID51047   -            464   1.5e-16   60.5   3.0   1   1   3.7e-14   1.3e-10   41.4   0.4     1   101   246   351   246   356 0.93 HlyD family secretion protein
Biotin_lipoyl_2      PF13533.1     50 seq1695_BIOID51047   -            464   8.7e-14   50.8   9.0   1   1   7.9e-17   2.7e-13   49.2   0.3     2    50   136   184   135   184 0.97 Biotin-lipoyl like
ADH_zinc_N           PF00107.21   130 seq1696_BIOID51047   -            324   5.1e-17   61.5   0.1   1   1   1.9e-20   8.5e-17   60.8   0.0     1   128   158   282   158   284 0.91 Zinc-binding dehydrogenase
ADH_N                PF08240.7    109 seq1696_BIOID51047   -            324   6.7e-06   25.7   0.1   1   1   5.9e-09   2.7e-05   23.7   0.0     2    61    28    85    27    94 0.89 Alcohol dehydrogenase GroES-like domain
AlaDh_PNT_C          PF01262.16   168 seq1696_BIOID51047   -            324   4.6e-05   22.9   0.1   1   1     2e-08   9.2e-05   21.9   0.1    17    69   142   197   109   210 0.84 Alanine dehydrogenase/PNT, C-terminal domain
RusA                 PF05866.6    116 seq1697_BIOID51047   -            118   3.3e-21   75.7   0.0   1   1   2.7e-25   3.7e-21   75.6   0.0     1   116     7   116     7   116 0.89 Endodeoxyribonuclease RusA
MatE                 PF01554.13   162 seq1700_BIOID51047   -            457   8.4e-74  246.4  34.6   1   2   1.4e-41   1.9e-37  128.2   3.8     1   162    17   177    17   177 0.98 MatE
MatE                 PF01554.13   162 seq1700_BIOID51047   -            457   8.4e-74  246.4  34.6   2   2   3.8e-42   5.2e-38  130.0   8.5     1   162   244   405   244   405 1.00 MatE
HTH_Tnp_1            PF01527.15    76 seq1701_BIOID51047   -            121   1.2e-13   50.6   0.0   1   1     2e-17   1.4e-13   50.4   0.0     3    49    11    58     9    97 0.88 Transposase
HTH_28               PF13518.1     52 seq1701_BIOID51047   -            121   3.2e-05   23.6   0.0   1   1   6.4e-09   4.4e-05   23.2   0.0     1    41    19    60    19    67 0.92 Helix-turn-helix domain
YmgB                 PF10798.3     61 seq1704_BIOID51047   -             88   5.3e-29   99.7   2.6   1   1   3.8e-33   5.3e-29   99.7   1.8     1    61    28    88    28    88 0.98 Biofilm development protein YmgB/AriR
DnaJ                 PF00226.26    64 seq1705_BIOID51047   -            271   2.8e-14   52.4   0.2   1   1   7.4e-18     5e-14   51.6   0.1     4    56   208   266   205   269 0.94 DnaJ domain
TerB                 PF05099.8    140 seq1705_BIOID51047   -            271   2.5e-09   36.8   0.7   1   1   3.7e-13   2.5e-09   36.8   0.5    14   137    44   170    32   173 0.89 Tellurite resistance protein TerB
Antiterm             PF03589.8     95 seq1706_BIOID51047   -            273   8.5e-53  176.3   5.4   1   2   1.9e-24   2.6e-20   72.1   0.0     2    95    15   111    14   111 0.97 Antitermination protein
Antiterm             PF03589.8     95 seq1706_BIOID51047   -            273   8.5e-53  176.3   5.4   2   2   4.3e-35   5.9e-31  106.3   0.4     2    95   178   270   177   270 0.98 Antitermination protein
Helicase_C_2         PF13307.1    167 seq1708_BIOID51047   -            761   4.9e-26   91.5   0.0   1   1   2.3e-29   7.7e-26   90.9   0.0     8   165   578   733   571   735 0.93 Helicase C-terminal domain
DEAD                 PF00270.24   173 seq1708_BIOID51047   -            761   3.5e-09   36.2   0.1   1   1     2e-09   6.8e-06   25.5   0.0    12    78    88   153    73   171 0.74 DEAD/DEAH box helicase
DEAD_2               PF06733.10   174 seq1708_BIOID51047   -            761   1.3e-08   34.3   0.0   1   1   6.7e-12   2.3e-08   33.5   0.0   103   167   245   308   195   314 0.87 DEAD_2
Carb_kinase          PF01256.12   242 seq1709_BIOID51047   -            515   6.1e-83  277.6   4.2   1   1   5.5e-86   3.7e-82  275.1   1.2     2   242   258   496   257   496 0.99 Carbohydrate kinase
YjeF_N               PF03853.10   173 seq1709_BIOID51047   -            515   7.8e-47  158.9   0.1   1   1     2e-50   1.4e-46  158.1   0.0     2   173    35   199    34   199 0.98 YjeF-related protein N-terminus
NLPC_P60             PF00877.14   105 seq1711_BIOID51047   -            257   4.6e-31  106.6   0.0   1   1   1.2e-34   8.2e-31  105.8   0.0     1   105   139   249   139   249 0.98 NlpC/P60 family
Transthyretin        PF00576.16   112 seq1715_BIOID51047   -            137   1.9e-42  143.5   0.1   1   1   1.6e-46   2.2e-42  143.3   0.1     2   112    28   136    27   136 0.98 HIUase/Transthyretin family
UPF0029              PF01205.14   110 seq1716_BIOID51047   -            205     5e-37  125.8   0.0   1   1   9.5e-41   6.5e-37  125.4   0.0     1   109    18   126    18   127 0.98 Uncharacterized protein family UPF0029
DUF1949              PF09186.6     56 seq1716_BIOID51047   -            205   1.5e-15   56.3   0.0   1   1   4.5e-19   3.1e-15   55.4   0.0     1    55   142   196   142   197 0.98 Domain of unknown function (DUF1949)
EAL                  PF00563.15   236 seq1717_BIOID51047   -            521   3.4e-63  213.1   0.0   1   1   8.6e-67   5.9e-63  212.3   0.0     2   236   265   500   264   500 0.96 EAL domain
CSS-motif            PF12792.2    208 seq1717_BIOID51047   -            521     8e-30  103.6   0.0   1   1   1.6e-33   1.1e-29  103.1   0.0     3   207    44   238    42   239 0.90 CSS motif domain associated with EAL
Epimerase            PF01370.16   236 seq1720_BIOID51047   -            304   1.6e-24   86.5   0.0   1   1     6e-27     1e-23   83.9   0.0     1   233     5   206     5   209 0.89 NAD dependent epimerase/dehydratase family
NAD_binding_10       PF13460.1    183 seq1720_BIOID51047   -            304   9.8e-22   77.7   0.0   1   1   7.9e-25   1.3e-21   77.2   0.0     1   177     5   192     5   197 0.85 NADH(P)-binding
NAD_binding_4        PF07993.7    249 seq1720_BIOID51047   -            304   1.4e-16   60.0   0.3   1   2   8.2e-08   0.00014   20.7   0.1     1    33     7    37     7    51 0.81 Male sterility protein
NAD_binding_4        PF07993.7    249 seq1720_BIOID51047   -            304   1.4e-16   60.0   0.3   2   2   4.6e-08   7.9e-05   21.5   0.0    79   137    55   114    40   120 0.87 Male sterility protein
3Beta_HSD            PF01073.14   280 seq1720_BIOID51047   -            304   1.2e-15   56.8   0.0   1   1   4.5e-16   7.8e-13   47.6   0.0     1   212     6   179     6   207 0.80 3-beta hydroxysteroid dehydrogenase/isomerase family
NmrA                 PF05368.8    233 seq1720_BIOID51047   -            304     1e-12   47.7   0.0   1   1     8e-16   1.4e-12   47.3   0.0     1   105     5   114     5   148 0.87 NmrA-like family
adh_short            PF00106.20   167 seq1720_BIOID51047   -            304   2.2e-05   24.3   3.6   1   1   3.3e-08   5.6e-05   22.9   1.3     2   165     4   139     3   141 0.83 short chain dehydrogenase
ACR_tran             PF00873.14  1021 seq1722_BIOID51047   -           1040         0 1229.2  35.3   1   1         0         0 1229.0  24.5     2  1020    13  1022    12  1023 1.00 AcrB/AcrD/AcrF family
SecD_SecF            PF02355.11   189 seq1722_BIOID51047   -           1040   1.8e-08   33.6  32.6   1   1   1.6e-09   1.1e-05   24.6  10.9    36   183   348   495   338   501 0.82 Protein export membrane protein
Penicil_amidase      PF01804.13   735 seq1723_BIOID51047   -            300   5.6e-41  141.3   1.8   1   1   4.5e-45   6.2e-41  141.1   1.2   470   734     5   291     1   292 0.95 Penicillin amidase
AsnC_trans_reg       PF01037.16    74 seq1724_BIOID51047   -            164   1.9e-24   85.0   0.1   1   1   1.4e-27   6.5e-24   83.3   0.0     1    74    78   152    78   152 0.98 AsnC family
HTH_24               PF13412.1     48 seq1724_BIOID51047   -            164   2.3e-21   74.8   0.2   1   1   1.1e-24     5e-21   73.7   0.1     1    48    12    59    12    59 0.98 Winged helix-turn-helix DNA-binding
HTH_AsnC-type        PF13404.1     42 seq1724_BIOID51047   -            164   2.6e-20   71.5   0.4   1   1     9e-24   4.1e-20   70.9   0.2     1    42    12    53    12    53 0.99 AsnC-type helix-turn-helix domain
MFS_1                PF07690.11   354 seq1725_BIOID51047   -            393     2e-24   85.8  58.2   1   1   1.3e-26   1.8e-22   79.4  34.4     2   328    14   320    10   327 0.84 Major Facilitator Superfamily
AP_endonuc_2         PF01261.19   211 seq1727_BIOID51047   -            122   1.5e-11   43.9   0.1   1   1   1.1e-15   1.5e-11   43.8   0.0     1    92    21   107    21   122 0.90 Xylose isomerase-like TIM barrel
Oxidored_molyb       PF00174.14   169 seq1728_BIOID51047   -            334     8e-41  139.1   0.0   1   1   9.6e-45   1.3e-40  138.4   0.0    11   168   108   268    97   269 0.94 Oxidoreductase molybdopterin binding domain
DUF1307              PF06998.6    123 seq1731_BIOID51047   -            157   4.8e-43  145.9   7.3   1   1   4.2e-47   5.7e-43  145.7   5.0     1   123    32   155    32   155 0.98 Protein of unknown function (DUF1307)
TrkH                 PF02386.11   339 seq1733_BIOID51047   -            483     4e-78  262.2  24.7   1   1   8.1e-82   1.1e-77  260.8  11.1     2   339   153   481   152   481 0.99 Cation transport protein
Biotin_lipoyl        PF00364.17    74 seq1737_BIOID51047   -            156   5.4e-27   93.1   0.5   1   1   7.9e-31   5.4e-27   93.1   0.4     2    74    82   155    81   155 0.98 Biotin-requiring enzyme
[truncated: 1,409,186 more chars]
