# Supplementary material for: A domain sequence approach to pangenomics: applications to Escherichia coli
Source: F1000Res. 2013 May 29;1:19. Originally published 2012 Oct 1. [Version 2] doi: 10.12688/f1000research.1-19.v2 (PMC3901455; doi:10.12688/f1000research.1-19.v2)
Supplement: The 347 text files show the results from scanning each of the fasta-files against the Pfam-A database [file f1000research-1-1101-s0002.tgz › Escherichia_coli_DEC14D_BIOID51049.txt]

#                                                                            --- full sequence --- -------------- this domain -------------   hmm coord   ali coord   env coord
# target name        accession   tlen query name           accession   qlen   E-value  score  bias   #  of  c-Evalue  i-Evalue  score  bias  from    to  from    to  from    to  acc description of target
#------------------- ---------- ----- -------------------- ---------- ----- --------- ------ ----- --- --- --------- --------- ------ ----- ----- ----- ----- ----- ----- ----- ---- ---------------------
Minor_tail_Z         PF06763.6    189 seq1_BIOID51049      -             53     3e-21   75.8   0.0   1   1   2.3e-25   3.1e-21   75.7   0.0   139   189     3    53     1    53 0.97 Prophage minor tail protein Z (GPZ)
ProQ                 PF04352.8    115 seq6_BIOID51049      -             50   2.8e-08   33.2   0.3   1   1   2.2e-12     3e-08   33.1   0.2    70   113     1    44     1    46 0.94 ProQ/FINO family
MarR                 PF01047.17    59 seq9_BIOID51049      -            135   4.4e-12   45.3   0.2   1   1   1.7e-15   7.6e-12   44.6   0.0     1    58    29    86    29    87 0.98 MarR family
HTH_27               PF13463.1     68 seq9_BIOID51049      -            135   5.4e-09   36.1   0.1   1   1   1.8e-12   8.3e-09   35.5   0.0     1    68    29    95    29    95 0.97 Winged helix DNA-binding domain
MarR_2               PF12802.2     62 seq9_BIOID51049      -            135   4.8e-09   35.6   0.2   1   1   1.6e-12   7.3e-09   35.0   0.1     2    62    28    86    27    86 0.98 MarR family
SSB                  PF00436.20   104 seq11_BIOID51049     -            127   1.8e-19   69.4   0.2   1   1   1.9e-23   2.6e-19   68.9   0.1    44   101     2    61     1    64 0.92 Single-strand binding protein family
DDE_Tnp_IS66_C       PF13817.1     39 seq12_BIOID51049     -             61   2.3e-21   75.3   0.2   1   1     2e-25   2.8e-21   75.1   0.1     2    39    18    55    17    55 0.99 IS66 C-terminal element
Lambda_tail_I        PF06805.7     82 seq13_BIOID51049     -            215   6.2e-23   80.3   0.0   1   1   7.3e-27     1e-22   79.6   0.0     2    82    14    97    13    97 0.98 Bacteriophage lambda tail assembly protein I
Transgly             PF00912.17   178 seq16_BIOID51049     -            844   2.6e-56  189.6   0.0   1   1     6e-60   4.1e-56  188.9   0.0    10   177   209   380   198   381 0.95 Transglycosylase
Transpeptidase       PF00905.17   304 seq16_BIOID51049     -            844   1.2e-25   90.0   0.3   1   1   1.6e-28   1.1e-24   86.9   0.2     2   284   473   725   472   744 0.86 Penicillin binding protein transpeptidase domain
DUF1471              PF07338.8     56 seq17_BIOID51049     -            314   4.1e-62  205.5   5.4   1   3   2.8e-22   3.9e-18   64.7   0.0     2    56    34    90    33    90 0.98 Protein of unknown function (DUF1471)
DUF1471              PF07338.8     56 seq17_BIOID51049     -            314   4.1e-62  205.5   5.4   2   3     3e-22   4.1e-18   64.6   0.1     3    56   119   174   117   174 0.98 Protein of unknown function (DUF1471)
DUF1471              PF07338.8     56 seq17_BIOID51049     -            314   4.1e-62  205.5   5.4   3   3   3.1e-26   4.3e-22   77.3   0.1     2    56   259   314   258   314 0.99 Protein of unknown function (DUF1471)
Phage_tail_U         PF06141.6    133 seq18_BIOID51049     -            137   6.1e-67  223.5   0.2   1   1     5e-71   6.8e-67  223.4   0.2     1   133     5   137     5   137 0.99 Phage minor tail protein U
KilA-N               PF04383.8    111 seq22_BIOID51049     -            276   2.5e-24   84.8   0.0   1   1   2.9e-28   3.9e-24   84.2   0.0     6   108    19   115    15   118 0.93 KilA-N domain
Mur_ligase_M         PF08245.7    189 seq23_BIOID51049     -            438   4.7e-43  147.3   0.1   1   1     1e-46   7.2e-43  146.7   0.1     1   189   110   280   110   280 0.90 Mur ligase middle domain
Mur_ligase_C         PF02875.16    91 seq23_BIOID51049     -            438   3.1e-11   43.0   0.0   1   1   2.7e-14   1.8e-10   40.5   0.0     2    81   301   373   300   379 0.88 Mur ligase family, glutamate ligase domain
DEDD_Tnp_IS110       PF01548.12   144 seq24_BIOID51049     -            326   3.5e-44  149.8   0.2   1   1     2e-47   1.3e-43  147.9   0.1     1   144     7   151     7   151 0.99 Transposase
Transposase_20       PF02371.11    87 seq24_BIOID51049     -            326   1.1e-27   95.7   0.4   1   1     3e-31     2e-27   94.9   0.3     2    85   196   280   195   282 0.96 Transposase IS116/IS110/IS902 family
Phage_AlpA           PF05930.7     51 seq25_BIOID51049     -             86   6.1e-23   80.1   0.5   1   1   1.2e-26   7.9e-23   79.8   0.4     2    51    15    64    14    64 0.98 Prophage CP4-57 regulatory protein (AlpA)
HTH_17               PF12728.2     51 seq25_BIOID51049     -             86   3.3e-07   30.3   0.4   1   1   6.9e-11   4.7e-07   29.8   0.3     4    49    19    66    16    67 0.91 Helix-turn-helix domain
rve                  PF00665.21   120 seq29_BIOID51049     -            301   2.7e-24   85.4   0.0   1   1   1.1e-27   4.9e-24   84.6   0.0     3   119   123   243   121   244 0.97 Integrase core domain
rve_3                PF13683.1     67 seq29_BIOID51049     -            301   1.4e-17   62.8   0.1   1   1   9.9e-21   4.5e-17   61.2   0.0     2    67   216   281   215   281 0.98 Integrase core domain
HTH_21               PF13276.1     60 seq29_BIOID51049     -            301   3.7e-17   61.9   1.4   1   1     7e-19   3.2e-15   55.7   0.4     6    57    49   106    44   109 0.80 HTH-like domain
DUF2303              PF10065.4    276 seq31_BIOID51049     -            274   1.4e-93  312.6   0.5   1   1   1.1e-97   1.5e-93  312.5   0.3     1   276     1   273     1   273 0.98 Uncharacterized conserved protein (DUF2303)
Resolvase            PF00239.16   141 seq38_BIOID51049     -            197   6.5e-50  168.5   0.0   1   1   1.2e-53   8.1e-50  168.2   0.0     2   140     3   135     2   136 0.98 Resolvase, N terminal domain
HTH_7                PF02796.10    45 seq38_BIOID51049     -            197   4.9e-16   58.2   0.1   1   1   7.3e-19     5e-15   54.9   0.0     1    44   138   181   138   182 0.98 Helix-turn-helix domain of resolvase
phage_tail_N         PF08400.5    134 seq39_BIOID51049     -             92   2.9e-43  146.6   0.2   1   1   4.8e-47   3.3e-43  146.4   0.1     1    89     1    89     1    91 0.99 Prophage tail fibre N-terminal
CarboxypepD_reg      PF13620.1     82 seq39_BIOID51049     -             92   1.9e-08   34.1   0.2   1   1   3.4e-12   2.3e-08   33.8   0.2     1    74     4    82     4    91 0.80 Carboxypeptidase regulatory-like domain
TetR_C_2             PF08361.6    121 seq40_BIOID51049     -             71     5e-22   77.9   0.1   1   1   3.9e-26   5.3e-22   77.8   0.1    67   119     6    58     1    60 0.95 MAATS-type transcriptional repressor, C-terminal region
StbA                 PF06406.6    318 seq41_BIOID51049     -            310  7.2e-145  481.7   1.0   1   1  1.3e-148  8.6e-145  481.4   0.7     1   297     1   297     1   304 0.98 StbA protein
Transp_cyt_pur       PF02133.10   439 seq48_BIOID51049     -            419   1.2e-83  281.0  48.4   1   1   9.7e-88   1.3e-83  280.8  33.5     1   438    11   397    11   398 0.98 Permease for cytosine/purines, uracil, thiamine, allantoin
Methylase_S          PF01420.14   167 seq49_BIOID51049     -            200   2.2e-07   30.8   0.5   1   1   2.1e-11   2.8e-07   30.5   0.3    42   145    42   160     2   179 0.70 Type I restriction modification DNA specificity domain
Phage_antitermQ      PF06530.7    126 seq50_BIOID51049     -            127   2.5e-57  191.7   0.4   1   1     2e-61   2.8e-57  191.6   0.3     1   125     1   125     1   126 0.99 Phage antitermination protein Q
Aldo_ket_red         PF00248.16   283 seq51_BIOID51049     -            267   4.9e-57  192.7   0.6   1   1   4.6e-61   6.3e-57  192.4   0.4     2   281     6   250     5   251 0.95 Aldo/keto reductase family
RHS_repeat           PF05593.9     38 seq52_BIOID51049     -            979   2.5e-61  202.6 114.5   1   7   1.7e-11   2.4e-07   30.6   1.3     1    38   234   272   234   272 0.97 RHS Repeat
RHS_repeat           PF05593.9     38 seq52_BIOID51049     -            979   2.5e-61  202.6 114.5   2   7   3.9e-09   5.4e-05   23.1   1.4     1    26   298   323   298   337 0.90 RHS Repeat
RHS_repeat           PF05593.9     38 seq52_BIOID51049     -            979   2.5e-61  202.6 114.5   3   7   1.7e-09   2.4e-05   24.2   0.2     1    36   342   377   342   379 0.92 RHS Repeat
RHS_repeat           PF05593.9     38 seq52_BIOID51049     -            979   2.5e-61  202.6 114.5   4   7   6.4e-14   8.8e-10   38.3   1.2     1    37   384   420   384   421 0.98 RHS Repeat
RHS_repeat           PF05593.9     38 seq52_BIOID51049     -            979   2.5e-61  202.6 114.5   5   7   5.9e-13     8e-09   35.3   0.4     1    38   446   483   446   483 0.99 RHS Repeat
RHS_repeat           PF05593.9     38 seq52_BIOID51049     -            979   2.5e-61  202.6 114.5   6   7   3.6e-09   4.9e-05   23.2   1.2     1    31   508   538   508   546 0.92 RHS Repeat
RHS_repeat           PF05593.9     38 seq52_BIOID51049     -            979   2.5e-61  202.6 114.5   7   7   8.9e-13   1.2e-08   34.7   3.6     1    37   748   793   748   794 0.92 RHS Repeat
DUF905               PF06006.7     71 seq53_BIOID51049     -             77   1.2e-37  126.9   0.4   1   1     1e-41   1.4e-37  126.7   0.3     2    71     9    77     8    77 0.97 Bacterial protein of unknown function (DUF905)
Big_2                PF02368.13    79 seq55_BIOID51049     -            247   2.4e-09   36.8  11.1   1   1   1.7e-13   2.4e-09   36.8   7.7     2    72   161   234   160   241 0.88 Bacterial Ig-like domain (group 2)
RHS_repeat           PF05593.9     38 seq56_BIOID51049     -            294   8.5e-34  114.9  46.2   1   4   2.5e-10   3.4e-06   26.9   0.7     6    37   113   144   111   146 0.90 RHS Repeat
RHS_repeat           PF05593.9     38 seq56_BIOID51049     -            294   8.5e-34  114.9  46.2   2   4   1.9e-12   2.6e-08   33.7   3.1     1    37   129   166   129   167 0.98 RHS Repeat
RHS_repeat           PF05593.9     38 seq56_BIOID51049     -            294   8.5e-34  114.9  46.2   3   4   1.3e-11   1.8e-07   31.0   3.0     1    38   193   232   193   232 0.92 RHS Repeat
RHS_repeat           PF05593.9     38 seq56_BIOID51049     -            294   8.5e-34  114.9  46.2   4   4   3.1e-11   4.2e-07   29.8   0.0     1    36   237   272   237   274 0.92 RHS Repeat
Phage_fiber_2        PF03406.8     44 seq59_BIOID51049     -            199   1.4e-45  152.5  22.0   1   2   9.8e-28   1.3e-23   82.1   5.3     1    44     7    50     7    50 0.98 Phage tail fibre repeat
Phage_fiber_2        PF03406.8     44 seq59_BIOID51049     -            199   1.4e-45  152.5  22.0   2   2   5.9e-26     8e-22   76.4   4.5     1    44    51    94    51    94 0.98 Phage tail fibre repeat
MscS_TM              PF12794.2    340 seq60_BIOID51049     -           1120     2e-97  325.7  28.8   1   1  4.5e-101     2e-97  325.7  20.0     5   340   508   826   505   826 0.97 Mechanosensitive ion channel inner membrane domain 1
MscS_porin           PF12795.2    240 seq60_BIOID51049     -           1120   4.9e-66  222.3  54.0   1   1   1.1e-69   4.9e-66  222.3  37.4     1   240    49   290    49   290 0.98 Mechanosensitive ion channel porin domain
MS_channel           PF00924.13   206 seq60_BIOID51049     -           1120   3.3e-61  206.0   0.5   1   1   7.3e-65   3.3e-61  206.0   0.3     2   206   887  1086   886  1086 0.99 Mechanosensitive ion channel
Sigma54_CBD          PF04963.8    195 seq65_BIOID51049     -            477   8.2e-76  253.6   1.0   1   1   1.8e-79   8.2e-76  253.6   0.7     2   195   107   304   106   304 0.97 Sigma-54 factor, core binding domain
Sigma54_DBD          PF04552.8    160 seq65_BIOID51049     -            477   3.8e-70  234.3   0.4   1   1   1.6e-73   7.5e-70  233.4   0.3     2   160   317   475   316   475 0.99 Sigma-54, DNA binding domain
Sigma54_AID          PF00309.15    49 seq65_BIOID51049     -            477   7.9e-19   66.7  20.7   1   1   3.8e-22   1.8e-18   65.6  14.3     1    47     3    49     3    51 0.97 Sigma-54 factor, Activator interacting domain (AID)
RHS_repeat           PF05593.9     38 seq67_BIOID51049     -           1042   1.3e-60  200.4 107.1   1   7   2.5e-09   1.7e-05   24.7   0.6     6    37    53    84    52    86 0.89 RHS Repeat
RHS_repeat           PF05593.9     38 seq67_BIOID51049     -           1042   1.3e-60  200.4 107.1   2   7   1.7e-11   1.1e-07   31.6   2.9     1    37    69   106    69   107 0.98 RHS Repeat
RHS_repeat           PF05593.9     38 seq67_BIOID51049     -           1042   1.3e-60  200.4 107.1   3   7   1.3e-10     9e-07   28.8   3.0     1    38   133   172   133   172 0.92 RHS Repeat
RHS_repeat           PF05593.9     38 seq67_BIOID51049     -           1042   1.3e-60  200.4 107.1   4   7   3.2e-10   2.2e-06   27.5   0.0     1    36   177   212   177   213 0.92 RHS Repeat
RHS_repeat           PF05593.9     38 seq67_BIOID51049     -           1042   1.3e-60  200.4 107.1   5   7   1.2e-13   8.3e-10   38.4   1.8     1    37   219   255   219   256 0.97 RHS Repeat
RHS_repeat           PF05593.9     38 seq67_BIOID51049     -           1042   1.3e-60  200.4 107.1   6   7   8.7e-10     6e-06   26.1   0.2     1    37   261   296   261   297 0.97 RHS Repeat
RHS_repeat           PF05593.9     38 seq67_BIOID51049     -           1042   1.3e-60  200.4 107.1   7   7   1.7e-10   1.2e-06   28.4   0.6     1    29   590   627   590   636 0.90 RHS Repeat
RHS                  PF03527.9     41 seq67_BIOID51049     -           1042   1.1e-21   76.1   5.8   1   1   1.1e-23   7.4e-20   70.3   0.6     1    40   794   833   794   834 0.97 RHS protein
Antirestrict         PF03230.8     94 seq68_BIOID51049     -            141   1.5e-30  104.9   0.0   1   1   1.4e-34   1.8e-30  104.6   0.0     1    94    42   141    42   141 0.93 Antirestriction protein
Phage-tail_3         PF13550.1    164 seq69_BIOID51049     -            612   3.6e-40  137.2   0.0   1   1   4.6e-44   6.2e-40  136.5   0.0     1   161   330   497   330   500 0.94 Putative phage tail protein
ParBc                PF02195.13    90 seq72_BIOID51049     -            446   2.4e-22   78.7   0.0   1   1   4.7e-26   6.4e-22   77.3   0.0     1    89    36   131    36   132 0.95 ParB-like nuclease domain
Caudo_TAP            PF02413.12   130 seq77_BIOID51049     -            177   1.2e-33  115.9   2.2   1   1   1.3e-37   1.8e-33  115.3   1.5     1   130    39   177    39   177 0.99 Caudovirales tail fibre assembly protein
Mu-like_Com          PF10122.4     51 seq81_BIOID51049     -             62   5.5e-11   41.2   7.4   1   1   4.9e-15   6.7e-11   40.9   4.9     3    31     2    30     1    48 0.87 Mu-like prophage protein Com
DUF968               PF06147.6    200 seq82_BIOID51049     -            331   3.8e-79  265.1   0.0   1   1   3.7e-83     5e-79  264.7   0.0     2   200   131   328   130   328 0.99 Protein of unknown function (DUF968)
DUF1983              PF09327.6     81 seq83_BIOID51049     -            116   6.2e-24   83.6   0.3   1   1   1.5e-27   1.1e-23   82.9   0.2    18    81     1    64     1    64 0.99 Domain of unknown function (DUF1983)
DUF3672              PF12421.3    136 seq83_BIOID51049     -            116   4.2e-07   30.0   0.2   1   1     1e-10   7.1e-07   29.3   0.2     1    24    88   111    88   113 0.96 Fibronectin type III protein
Tra_M                PF05261.6    127 seq85_BIOID51049     -            161   3.2e-57  191.9   1.0   1   1     3e-61     4e-57  191.6   0.7     1   127    35   161    35   161 1.00 TraM protein
N6_Mtase             PF02384.11   311 seq87_BIOID51049     -            493   5.8e-87  291.5   0.0   1   1   2.5e-90   8.6e-87  290.9   0.0    11   308   162   460   153   462 0.94 N-6 DNA Methylase
HsdM_N               PF12161.3    137 seq87_BIOID51049     -            493   1.7e-12   47.8   0.4   1   1   1.2e-15   4.2e-12   46.5   0.1     2   137     8   140     7   140 0.78 HsdM N-terminal domain
UPF0020              PF01170.13   180 seq87_BIOID51049     -            493   8.4e-09   35.1   0.0   1   1   4.2e-12   1.4e-08   34.3   0.0    22   117   191   288   182   340 0.78 Putative RNA methylase family UPF0020
Methyltransf_26      PF13659.1    117 seq87_BIOID51049     -            493   1.9e-08   34.2   0.0   1   1   9.7e-12   3.3e-08   33.4   0.0     1   100   198   322   198   340 0.64 Methyltransferase domain
HTH_Tnp_1            PF01527.15    76 seq88_BIOID51049     -             99   7.6e-09   35.2   2.9   1   1   7.1e-13   9.7e-09   34.9   2.0     3    76    11    79     9    79 0.90 Transposase
AA_permease_2        PF13520.1    426 seq95_BIOID51049     -            460   1.4e-79  267.5  39.9   1   1   1.2e-83   1.6e-79  267.2  27.7     1   420     5   441     5   449 0.91 Amino acid permease
RHS_repeat           PF05593.9     38 seq96_BIOID51049     -            254   9.6e-12   44.6  12.5   1   1   8.9e-14   1.2e-09   37.9   3.1     1    37    17    62    17    63 0.92 RHS Repeat
DUF1380              PF07128.7    139 seq97_BIOID51049     -            140   1.2e-07   31.4   0.3   1   1     1e-11   1.4e-07   31.3   0.2     1   103     1   100     1   131 0.83 Protein of unknown function (DUF1380)
RHS_repeat           PF05593.9     38 seq98_BIOID51049     -            947   1.1e-51  171.9  93.2   1   6   1.1e-08   5.2e-05   23.1   1.4     1    26    42    67    42    81 0.90 RHS Repeat
RHS_repeat           PF05593.9     38 seq98_BIOID51049     -            947   1.1e-51  171.9  93.2   2   6     5e-09   2.3e-05   24.3   0.2     1    36    86   121    86   123 0.92 RHS Repeat
RHS_repeat           PF05593.9     38 seq98_BIOID51049     -            947   1.1e-51  171.9  93.2   3   6   1.8e-13   8.3e-10   38.4   1.2     1    37   128   164   128   165 0.98 RHS Repeat
RHS_repeat           PF05593.9     38 seq98_BIOID51049     -            947   1.1e-51  171.9  93.2   4   6   1.7e-12   7.6e-09   35.3   0.4     1    38   190   227   190   227 0.99 RHS Repeat
RHS_repeat           PF05593.9     38 seq98_BIOID51049     -            947   1.1e-51  171.9  93.2   5   6   8.5e-09   3.9e-05   23.5   0.8     1    31   252   282   252   287 0.93 RHS Repeat
RHS_repeat           PF05593.9     38 seq98_BIOID51049     -            947   1.1e-51  171.9  93.2   6   6   1.1e-10     5e-07   29.6   4.3     1    37   492   537   492   538 0.92 RHS Repeat
DUF4329              PF14220.1    124 seq98_BIOID51049     -            947   5.3e-35  120.2   1.1   1   1   1.2e-38   5.3e-35  120.2   0.8     2   123   809   946   808   947 0.97 Domain of unknown function (DUF4329)
RHS                  PF03527.9     41 seq98_BIOID51049     -            947   4.7e-24   83.7   3.0   1   1   1.5e-24   6.7e-21   73.6   0.3     1    41   696   736   696   736 0.98 RHS protein
Plasmid_stab_B       PF10784.4     72 seq99_BIOID51049     -            117   2.9e-30  103.5   0.4   1   1   4.2e-34   5.8e-30  102.6   0.1     1    71     6    76     6    77 0.98 Plasmid stability protein
Pox_D5               PF03288.11    86 seq100_BIOID51049    -            777   6.3e-21   74.3   0.0   1   1   4.2e-24   1.1e-20   73.4   0.0     1    86   670   769   670   769 0.96 Poxvirus D5 protein-like
Prim_Zn_Ribbon       PF08273.7     40 seq100_BIOID51049    -            777   1.3e-18   66.6   9.8   1   1   9.8e-22   2.7e-18   65.6   6.8     1    40    30    66    30    66 0.97 Zinc-binding domain of primase-helicase
Toprim_3             PF13362.1     96 seq100_BIOID51049    -            777   5.6e-11   42.4   1.5   1   1   2.9e-14   7.9e-11   41.9   0.0     2    94   210   299   209   301 0.87 Toprim domain
D5_N                 PF08706.6    150 seq100_BIOID51049    -            777   2.2e-10   40.6   0.0   1   1   1.7e-13   4.8e-10   39.6   0.0     2   148   337   468   336   470 0.79 D5 N terminal like
Toprim_4             PF13662.1     81 seq100_BIOID51049    -            777   8.2e-09   35.2   0.1   1   1   1.1e-11     3e-08   33.4   0.0     1    69   208   277   208   285 0.89 Toprim domain
Prim_Zn_Ribbon       PF08273.7     40 seq101_BIOID51049    -            417   1.2e-18   66.7   9.8   1   1   3.6e-22   1.2e-18   66.7   6.8     1    40    30    66    30    66 0.97 Zinc-binding domain of primase-helicase
Toprim_3             PF13362.1     96 seq101_BIOID51049    -            417   1.5e-11   44.2   0.7   1   1   8.8e-15     3e-11   43.2   0.0     2    94   210   299   209   301 0.87 Toprim domain
Toprim_4             PF13662.1     81 seq101_BIOID51049    -            417   4.4e-09   36.1   0.1   1   1   3.5e-12   1.2e-08   34.7   0.0     1    69   208   277   208   285 0.89 Toprim domain
Phage_lambd_GpG      PF06894.6    127 seq102_BIOID51049    -            129   3.6e-46  155.7   0.4   1   1   3.2e-50   4.3e-46  155.5   0.3     1   116     2   115     2   123 0.95 Bacteriophage lambda minor tail protein (GpG)
DUF45                PF01863.12   205 seq103_BIOID51049    -            167   7.4e-12   45.3   0.3   1   1   1.2e-15   7.9e-12   45.2   0.2   142   198    93   149    17   156 0.87 Protein of unknown function DUF45
WLM                  PF08325.5    186 seq103_BIOID51049    -            167   1.3e-05   25.0   3.5   1   1   2.4e-09   1.7e-05   24.6   2.0    81   118   114   151   100   166 0.85 WLM domain
HTH_Tnp_1            PF01527.15    76 seq105_BIOID51049    -            136   4.5e-19   68.0   0.6   1   1   1.2e-22     8e-19   67.2   0.4     2    74    23   102    22   104 0.89 Transposase
HTH_28               PF13518.1     52 seq105_BIOID51049    -            136   2.1e-06   27.4   0.5   1   1   6.5e-10   4.4e-06   26.4   0.0     1    43    32    75    32    78 0.93 Helix-turn-helix domain
IlvN                 PF07991.7    165 seq108_BIOID51049    -            491   6.6e-61  204.3   0.2   1   1   1.6e-64   1.1e-60  203.6   0.1     2   165    35   204    34   204 0.98 Acetohydroxy acid isomeroreductase, catalytic domain
IlvC                 PF01450.14   145 seq108_BIOID51049    -            491     4e-56  188.8   0.1   1   2   3.3e-21   2.3e-17   63.1   0.0     1   128   210   337   210   345 0.91 Acetohydroxy acid isomeroreductase, catalytic domain
IlvC                 PF01450.14   145 seq108_BIOID51049    -            491     4e-56  188.8   0.1   2   2   7.7e-40   5.3e-36  123.6   0.0    15   145   359   485   349   485 0.93 Acetohydroxy acid isomeroreductase, catalytic domain
RHS_repeat           PF05593.9     38 seq109_BIOID51049    -            271   2.1e-23   81.7  32.8   1   4   1.3e-09   1.8e-05   24.6   0.1    12    37     3    28     1    29 0.94 RHS Repeat
RHS_repeat           PF05593.9     38 seq109_BIOID51049    -            271   2.1e-23   81.7  32.8   2   4   7.9e-11   1.1e-06   28.5   0.2     1    37    34    69    34    70 0.97 RHS Repeat
RHS_repeat           PF05593.9     38 seq109_BIOID51049    -            271   2.1e-23   81.7  32.8   3   4   1.9e-08   0.00026   20.9   1.1     1    32    75   106    75   111 0.93 RHS Repeat
RHS_repeat           PF05593.9     38 seq109_BIOID51049    -            271   2.1e-23   81.7  32.8   4   4   2.2e-08    0.0003   20.7   1.1     1    31   137   170   137   179 0.89 RHS Repeat
Collar               PF07484.7     57 seq110_BIOID51049    -            299   1.6e-11   43.7   1.6   1   1   2.4e-15   1.6e-11   43.6   0.1     1    56    74   120    74   121 0.97 Phage Tail Collar Domain
Phage_fiber          PF03335.8     14 seq110_BIOID51049    -            299   1.3e-06   27.0  66.2   1   7   6.8e-05      0.46   10.2   1.5     1    14   137   150   137   150 0.88 Phage tail fibre repeat
Phage_fiber          PF03335.8     14 seq110_BIOID51049    -            299   1.3e-06   27.0  66.2   2   7   3.3e-06     0.022   14.2   2.5     1    14   169   182   169   182 0.94 Phage tail fibre repeat
Phage_fiber          PF03335.8     14 seq110_BIOID51049    -            299   1.3e-06   27.0  66.2   3   7    0.0021        14    5.6   1.0     1     8   183   190   183   191 0.93 Phage tail fibre repeat
Phage_fiber          PF03335.8     14 seq110_BIOID51049    -            299   1.3e-06   27.0  66.2   4   7   3.2e-05      0.22   11.2   1.8     1    14   234   247   234   247 0.88 Phage tail fibre repeat
Phage_fiber          PF03335.8     14 seq110_BIOID51049    -            299   1.3e-06   27.0  66.2   5   7   6.7e-05      0.46   10.2   1.7     2    12   249   259   248   260 0.89 Phage tail fibre repeat
Phage_fiber          PF03335.8     14 seq110_BIOID51049    -            299   1.3e-06   27.0  66.2   6   7   4.8e-05      0.33   10.6   1.7     2    13   258   269   257   270 0.86 Phage tail fibre repeat
Phage_fiber          PF03335.8     14 seq110_BIOID51049    -            299   1.3e-06   27.0  66.2   7   7   6.8e-05      0.46   10.2   0.9     2    13   267   278   266   279 0.87 Phage tail fibre repeat
rve                  PF00665.21   120 seq112_BIOID51049    -            226   1.7e-21   76.4   0.0   1   1   4.2e-25   2.9e-21   75.7   0.0     2    94   108   198   107   203 0.95 Integrase core domain
HTH_21               PF13276.1     60 seq112_BIOID51049    -            226   8.6e-08   31.9   0.1   1   1   5.1e-11   3.5e-07   30.0   0.0    17    59    43    84    38    85 0.91 HTH-like domain
FTSW_RODA_SPOVE      PF01098.14   359 seq113_BIOID51049    -            414  2.4e-130  434.3  23.9   1   1  2.2e-134  3.1e-130  434.0  16.5     2   358    47   402    46   403 0.98 Cell cycle protein
Amidohydro_3         PF07969.6    404 seq119_BIOID51049    -            432   2.9e-56  191.3   1.2   1   1   2.5e-59   1.1e-55  189.3   0.8     1   404    58   384    58   384 0.98 Amidohydrolase family
Amidohydro_4         PF13147.1    304 seq119_BIOID51049    -            432   7.6e-16   58.8   0.9   1   1   2.1e-19   9.7e-16   58.5   0.6     1   303    53   382    53   383 0.95 Amidohydrolase
Amidohydro_5         PF13594.1     68 seq119_BIOID51049    -            432     1e-05   25.1   1.8   1   1   4.7e-09   2.1e-05   24.1   0.1     2    45    29    85    28   135 0.74 Amidohydrolase
Phage_tail_T         PF06223.7    103 seq123_BIOID51049    -            109   1.3e-54  182.8   0.3   1   1     1e-58   1.4e-54  182.6   0.2     1   103     6   108     6   108 0.99 Minor tail protein T
HTH_21               PF13276.1     60 seq124_BIOID51049    -            219   7.3e-16   57.8   0.6   1   1   2.7e-19   1.8e-15   56.5   0.4     6    57    49   106    44   109 0.80 HTH-like domain
rve                  PF00665.21   120 seq124_BIOID51049    -            219   2.9e-14   53.0   0.0   1   1   7.7e-18   5.3e-14   52.2   0.0     3    94   123   218   121   219 0.96 Integrase core domain
AA_kinase            PF00696.23   241 seq125_BIOID51049    -            465     6e-27   94.6   0.5   1   1   1.9e-30   8.8e-27   94.0   0.4     1   240    48   290    48   291 0.93 Amino acid kinase family
Acetyltransf_1       PF00583.19    83 seq125_BIOID51049    -            465   5.7e-09   35.7   0.0   1   1   4.2e-12   1.9e-08   34.0   0.0     3    83   364   436   362   436 0.92 Acetyltransferase (GNAT) family
DEDD_Tnp_IS110       PF01548.12   144 seq129_BIOID51049    -            375   2.6e-28   98.3   0.1   1   1   7.7e-32   5.2e-28   97.3   0.1     2   143    42   172    41   173 0.95 Transposase
Transposase_20       PF02371.11    87 seq129_BIOID51049    -            375     8e-24   83.4   0.2   1   1   2.4e-27   1.6e-23   82.4   0.2     1    76   246   321   246   331 0.94 Transposase IS116/IS110/IS902 family
DEDD_Tnp_IS110       PF01548.12   144 seq131_BIOID51049    -            159   4.8e-30  104.0   0.2   1   1   3.9e-34   5.4e-30  103.8   0.1     2   144     9   153     8   153 0.93 Transposase
DUF218               PF02698.12   155 seq132_BIOID51049    -            227   5.4e-23   81.0   0.0   1   1   5.3e-27   7.3e-23   80.6   0.0     8   130    61   174    55   197 0.89 DUF218 domain
Phage_antitermQ      PF06530.7    126 seq134_BIOID51049    -            121   4.9e-55  184.3   0.4   1   1   3.9e-59   5.4e-55  184.2   0.3     1   121     1   121     1   121 0.99 Phage antitermination protein Q
TMP_2                PF06791.8    210 seq135_BIOID51049    -           1024   2.4e-59  200.3   5.1   1   1   3.5e-63   2.4e-59  200.3   3.5     5   209   230   429   228   430 0.99 Prophage tail length tape measure protein
Tape_meas_lam_C      PF09718.5     78 seq135_BIOID51049    -           1024   4.9e-27   93.5   5.9   1   1   7.2e-31   4.9e-27   93.5   4.1     1    78   813   890   813   890 0.98 Lambda phage tail tape-measure protein (Tape_meas_lam_C)
YscJ_FliF            PF01514.12   207 seq136_BIOID51049    -            473     4e-65  218.7   0.1   1   1   2.4e-68   1.6e-64  216.7   0.0     9   202    28   220    17   225 0.96 Secretory protein of YscJ/FliF family
YscJ_FliF_C          PF08345.6    160 seq136_BIOID51049    -            473     3e-52  176.6   4.9   1   1   4.4e-56     3e-52  176.6   3.4     1   160   250   429   250   429 0.88 Flagellar M-ring protein C-terminal
Collar               PF07484.7     57 seq138_BIOID51049    -            408   2.1e-10   40.0   0.1   1   1   6.5e-14   4.4e-10   39.0   0.1     1    56   198   244   198   245 0.96 Phage Tail Collar Domain
Phage_fiber          PF03335.8     14 seq138_BIOID51049    -            408   2.7e-08   32.2  70.1   1   7   9.8e-05      0.67    9.7   1.5     1    14   261   274   261   274 0.88 Phage tail fibre repeat
Phage_fiber          PF03335.8     14 seq138_BIOID51049    -            408   2.7e-08   32.2  70.1   2   7     2e-06     0.013   14.8   1.9     1    14   293   306   293   306 0.92 Phage tail fibre repeat
Phage_fiber          PF03335.8     14 seq138_BIOID51049    -            408   2.7e-08   32.2  70.1   3   7   4.9e-05      0.33   10.6   2.4     2    13   308   319   307   320 0.89 Phage tail fibre repeat
Phage_fiber          PF03335.8     14 seq138_BIOID51049    -            408   2.7e-08   32.2  70.1   4   7     7e-06     0.048   13.2   3.2     1    14   343   356   343   356 0.92 Phage tail fibre repeat
Phage_fiber          PF03335.8     14 seq138_BIOID51049    -            408   2.7e-08   32.2  70.1   5   7   9.9e-05      0.67    9.7   1.7     2    12   358   368   357   369 0.89 Phage tail fibre repeat
Phage_fiber          PF03335.8     14 seq138_BIOID51049    -            408   2.7e-08   32.2  70.1   6   7   8.4e-05      0.57    9.9   0.9     2    11   367   376   366   377 0.86 Phage tail fibre repeat
Phage_fiber          PF03335.8     14 seq138_BIOID51049    -            408   2.7e-08   32.2  70.1   7   7   9.9e-05      0.68    9.7   0.9     2    13   376   387   375   388 0.87 Phage tail fibre repeat
Ribosomal_S30AE      PF02482.14    94 seq141_BIOID51049    -             95   6.8e-34  115.9   1.8   1   1   5.5e-38   7.5e-34  115.8   1.3     1    94     2    95     2    95 0.99 Sigma 54 modulation protein / S30EA ribosomal protein
Iso_dh               PF00180.15   348 seq145_BIOID51049    -            361   6.9e-87  291.4   0.0   1   1   6.2e-91   8.5e-87  291.2   0.0     1   347     6   354     6   355 0.93 Isocitrate/isopropylmalate dehydrogenase
rve                  PF00665.21   120 seq146_BIOID51049    -            272   1.6e-25   89.4   0.0   1   1   7.8e-29   2.7e-25   88.7   0.0     2   119   106   221   105   222 0.97 Integrase core domain
rve_3                PF13683.1     67 seq146_BIOID51049    -            272   7.4e-18   63.7   0.3   1   1   5.1e-21   1.7e-17   62.5   0.2     2    67   194   260   193   260 0.98 Integrase core domain
rve_2                PF13333.1     52 seq146_BIOID51049    -            272   4.4e-12   45.7   0.7   1   1   2.6e-15     9e-12   44.7   0.5     1    51   212   267   212   267 0.93 Integrase core domain
HTH_21               PF13276.1     60 seq146_BIOID51049    -            272   1.5e-09   37.5   5.4   1   1   1.2e-12   3.9e-09   36.2   3.8     3    59    27    82    23    83 0.89 HTH-like domain
GIIM                 PF08388.6     80 seq147_BIOID51049    -             98   1.2e-16   60.1   8.0   1   1   1.1e-20   1.5e-16   59.8   5.5     1    72    24    95    24    98 0.94 Group II intron, maturase-specific domain
Caudo_TAP            PF02413.12   130 seq148_BIOID51049    -            191   7.4e-38  129.5   0.7   1   1   6.9e-42   9.5e-38  129.1   0.5     1   129    72   191    72   191 0.98 Caudovirales tail fibre assembly protein
LysE                 PF01810.13   191 seq149_BIOID51049    -            195   3.7e-14   52.3  17.2   1   1   3.1e-18   4.3e-14   52.1  11.9     1   188    14   194    14   195 0.81 LysE type translocator
RHS_repeat           PF05593.9     38 seq152_BIOID51049    -            193   1.1e-08   34.8   7.9   1   1   1.8e-11   2.4e-07   30.6   1.4     1    29    39    76    39    86 0.90 RHS Repeat
Exo_endo_phos        PF03372.18   251 seq154_BIOID51049    -            259   5.8e-12   45.9   0.4   1   1   7.6e-16     1e-11   45.1   0.3     2   251    41   245    40   245 0.65 Endonuclease/Exonuclease/phosphatase family
HTH_Tnp_1            PF01527.15    76 seq157_BIOID51049    -            136   4.5e-19   68.0   0.6   1   1   1.2e-22     8e-19   67.2   0.4     2    74    23   102    22   104 0.89 Transposase
HTH_28               PF13518.1     52 seq157_BIOID51049    -            136   2.1e-06   27.4   0.5   1   1   6.5e-10   4.4e-06   26.4   0.0     1    43    32    75    32    78 0.93 Helix-turn-helix domain
Transposase_20       PF02371.11    87 seq159_BIOID51049    -            140   2.9e-22   78.4   0.7   1   1     3e-26   4.1e-22   77.9   0.3     1    86    13    96    13    97 0.96 Transposase IS116/IS110/IS902 family
Pox_D5               PF03288.11    86 seq160_BIOID51049    -            358   2.2e-21   75.7   0.0   1   1   2.4e-25   3.2e-21   75.2   0.0     1    86   251   350   251   350 0.96 Poxvirus D5 protein-like
PTS_EIIA_2           PF00359.17   142 seq161_BIOID51049    -            171     4e-37  126.9   0.1   1   1   3.5e-41   4.8e-37  126.7   0.0     2   141    21   163    20   164 0.96 Phosphoenolpyruvate-dependent sugar phosphotransferase system, EIIA 2
DUF3672              PF12421.3    136 seq162_BIOID51049    -            539   1.1e-37  129.0   2.0   1   1     5e-41   2.3e-37  128.0   1.4     1   135   351   500   351   501 0.94 Fibronectin type III protein
DUF1983              PF09327.6     81 seq162_BIOID51049    -            539   4.4e-28   96.9   0.1   1   1   2.5e-31   1.1e-27   95.6   0.0     2    81   248   327   247   327 0.97 Domain of unknown function (DUF1983)
adh_short            PF00106.20   167 seq167_BIOID51049    -            240   4.5e-16   59.1   0.2   1   1   1.3e-19     6e-16   58.6   0.1     3   166     9   170     8   171 0.87 short chain dehydrogenase
adh_short_C2         PF13561.1    243 seq167_BIOID51049    -            240   8.1e-08   32.2   0.0   1   1   2.2e-11     1e-07   31.9   0.0     8   192    18   193    13   238 0.73 Enoyl-(Acyl carrier protein) reductase
KR                   PF08659.5    181 seq167_BIOID51049    -            240   2.9e-07   30.2   0.5   1   1   1.1e-10   5.1e-07   29.4   0.3     4   172    10   175     8   184 0.85 KR domain
GFO_IDH_MocA         PF01408.17   120 seq169_BIOID51049    -            334   1.1e-28   99.9   0.2   1   1   1.4e-32   1.9e-28   99.2   0.1     1   117     8   124     8   127 0.97 Oxidoreductase family, NAD-binding Rossmann fold
Lysis_S              PF04971.7     68 seq170_BIOID51049    -             71   2.5e-47  158.3   0.6   1   1     2e-51   2.8e-47  158.1   0.4     1    68     4    71     4    71 1.00 Lysis protein S
Glyco_transf_28      PF03033.15   139 seq172_BIOID51049    -            355   8.3e-38  129.1   1.3   1   1   7.3e-41   2.5e-37  127.6   0.3     2   138     9   145     8   146 0.98 Glycosyltransferase family 28 N-terminal domain
Glyco_tran_28_C      PF04101.11   167 seq172_BIOID51049    -            355   5.7e-35  120.3   0.0   1   1   2.4e-38   8.1e-35  119.8   0.0     2   166   185   344   184   345 0.92 Glycosyltransferase family 28 C-terminal domain
Glyco_trans_1_3      PF13528.1    318 seq172_BIOID51049    -            355   1.9e-11   43.6   0.0   1   1   8.6e-15   2.9e-11   43.0   0.0     6   315    10   319     6   321 0.80 Glycosyl transferase family 1
TraA                 PF05513.6    119 seq174_BIOID51049    -            120   4.3e-61  204.2  11.5   1   1   3.5e-65   4.8e-61  204.0   8.0     1   119     1   118     1   118 0.99 TraA
DDE_Tnp_IS66_C       PF13817.1     39 seq175_BIOID51049    -             48   1.3e-19   69.7   0.2   1   1   1.1e-23   1.5e-19   69.6   0.2     1    39     4    42     4    42 0.98 IS66 C-terminal element
PsiB                 PF06290.6    143 seq176_BIOID51049    -            144   5.6e-72  239.7   0.0   1   1   4.5e-76   6.2e-72  239.5   0.0     1   143     1   143     1   143 0.99 Plasmid SOS inhibition protein (PsiB)
TonB_dep_Rec         PF00593.19   276 seq177_BIOID51049    -            747   7.1e-28   98.1  10.2   1   1     1e-31   7.1e-28   98.1   7.1     1   276   510   746   510   746 0.98 TonB dependent receptor
Plug                 PF07715.10   108 seq177_BIOID51049    -            747     2e-21   76.2   0.1   1   1   6.6e-25   4.5e-21   75.0   0.1     2   107    76   180    75   181 0.94 TonB-dependent Receptor Plug Domain
Autotransporter      PF03797.14   265 seq178_BIOID51049    -            916   9.4e-43  146.3  30.1   1   1   6.9e-47   9.4e-43  146.3  20.9     3   259   654   896   652   907 0.95 Autotransporter beta-domain
HTH_21               PF13276.1     60 seq179_BIOID51049    -             81   1.3e-15   56.9   1.0   1   1   9.9e-20   1.3e-15   56.9   0.7     6    53    27    80    19    81 0.81 HTH-like domain
Phage_lysozyme       PF00959.14   110 seq182_BIOID51049    -            165   8.4e-32  109.6   0.3   1   1   7.6e-36     1e-31  109.3   0.2     1   109    48   154    48   155 0.98 Phage lysozyme
rve                  PF00665.21   120 seq183_BIOID51049    -            266   2.2e-24   85.7   0.0   1   1   5.4e-28   3.7e-24   85.0   0.0     3   119    88   208    86   209 0.97 Integrase core domain
rve_3                PF13683.1     67 seq183_BIOID51049    -            266   1.6e-17   62.6   0.1   1   1   5.3e-21   3.6e-17   61.5   0.0     2    67   181   246   180   246 0.98 Integrase core domain
RHS                  PF03527.9     41 seq184_BIOID51049    -            160   3.4e-22   77.8   0.6   1   1   4.2e-26   5.8e-22   77.0   0.4     1    41    61   101    61   101 0.98 RHS protein
HTH_18               PF12833.2     81 seq189_BIOID51049    -            278   5.4e-26   90.4   2.2   1   1     2e-29   6.7e-26   90.0   0.8     1    80   193   271   193   272 0.97 Helix-turn-helix domain
AraC_binding         PF02311.14   136 seq189_BIOID51049    -            278   7.2e-24   83.8   2.1   1   1   2.1e-27   7.2e-24   83.8   1.5     4   136    16   154    14   154 0.96 AraC-like ligand binding domain
HTH_AraC             PF00165.18    42 seq189_BIOID51049    -            278   8.6e-21   72.9   0.1   1   2   1.9e-11   6.5e-08   32.0   0.0     1    42   180   221   180   221 0.97 Bacterial regulatory helix-turn-helix proteins, AraC family
HTH_AraC             PF00165.18    42 seq189_BIOID51049    -            278   8.6e-21   72.9   0.1   2   2   1.3e-13   4.5e-10   38.9   0.0     1    42   232   271   232   271 0.93 Bacterial regulatory helix-turn-helix proteins, AraC family
ATP_bind_2           PF03668.10   284 seq192_BIOID51049    -            284  1.9e-147  489.6   0.0   1   1  1.6e-151  2.1e-147  489.5   0.0     1   284     1   282     1   282 1.00 P-loop ATPase protein family
Phage_integrase      PF00589.17   173 seq195_BIOID51049    -            151   1.1e-27   96.6   0.0   1   1   9.6e-32   1.3e-27   96.4   0.0    59   171    13   130     3   132 0.95 Phage integrase family
TraL                 PF07178.6     95 seq196_BIOID51049    -            103   5.8e-37  125.4   0.2   1   1   4.7e-41   6.5e-37  125.3   0.2     1    95     9   103     9   103 0.99 TraL protein
OMP_b-brl            PF13505.1    176 seq197_BIOID51049    -            171   3.9e-27   95.2  13.5   1   1   6.8e-31   4.7e-27   94.9   9.3     2   176     9   171     6   171 0.87 Outer membrane protein beta-barrel domain
Ail_Lom              PF06316.6    199 seq197_BIOID51049    -            171   1.5e-23   83.2   4.7   1   2   2.2e-18   1.5e-14   53.8   0.9     1   126     1   115     1   127 0.77 Enterobacterial Ail/Lom protein
Ail_Lom              PF06316.6    199 seq197_BIOID51049    -            171   1.5e-23   83.2   4.7   2   2   2.2e-11   1.5e-07   31.0   0.1   154   199   126   171   120   171 0.93 Enterobacterial Ail/Lom protein
PsiA                 PF06952.6    238 seq200_BIOID51049    -            239  1.1e-110  368.2   8.5   1   1  8.6e-115  1.2e-110  368.1   5.9     1   237     1   236     1   237 0.99 PsiA protein
Methyltransf_11      PF08241.7     95 seq202_BIOID51049    -            256   1.3e-24   86.3   0.0   1   1   2.2e-27   2.3e-24   85.5   0.0     1    95    49   145    49   145 0.97 Methyltransferase domain
Methyltransf_31      PF13847.1    152 seq202_BIOID51049    -            256   9.2e-21   73.9   0.0   1   1   1.1e-23   1.2e-20   73.5   0.0     4   112    45   149    43   234 0.86 Methyltransferase domain
Methyltransf_23      PF13489.1    162 seq202_BIOID51049    -            256   2.4e-19   69.4   0.0   1   1   3.2e-22   3.4e-19   68.9   0.0     7   159    31   191    26   194 0.82 Methyltransferase domain
Ubie_methyltran      PF01209.13   233 seq202_BIOID51049    -            256   9.3e-18   64.0   0.0   1   1   1.2e-20   1.2e-17   63.6   0.0    39   158    36   152     2   162 0.83 ubiE/COQ5 methyltransferase family
Methyltransf_18      PF12847.2    112 seq202_BIOID51049    -            256   2.8e-16   59.9   0.1   1   1   5.4e-19   5.7e-16   58.9   0.0     2   109    45   145    44   148 0.90 Methyltransferase domain
Methyltransf_12      PF08242.7     99 seq202_BIOID51049    -            256   4.2e-14   52.7   0.0   1   1   6.7e-17     7e-14   51.9   0.0     1    98    49   142    49   143 0.93 Methyltransferase domain
Methyltransf_25      PF13649.1    101 seq202_BIOID51049    -            256   2.1e-13   50.3   0.3   1   1   3.9e-16   4.1e-13   49.4   0.1     1   101    48   141    48   141 0.92 Methyltransferase domain
Methyltransf_26      PF13659.1    117 seq202_BIOID51049    -            256   3.3e-11   43.1   0.8   1   1   6.8e-14   7.2e-11   42.0   0.2     3   113    47   145    45   147 0.92 Methyltransferase domain
MTS                  PF05175.9    170 seq202_BIOID51049    -            256   2.3e-09   36.7   0.1   1   1   4.3e-12   4.5e-09   35.8   0.0    25   144    38   150    32   175 0.79 Methyltransferase small domain
Methyltransf_8       PF05148.10   219 seq202_BIOID51049    -            256   5.3e-08   32.6   0.0   1   1   3.9e-10   4.1e-07   29.7   0.0    49   164    15   153     6   177 0.69 Hypothetical methyltransferase
Methyltransf_29      PF03141.11   506 seq202_BIOID51049    -            256   7.1e-08   31.1   0.1   1   1   8.5e-11     9e-08   30.7   0.0   115   218    42   146     8   170 0.78 Putative S-adenosyl-L-methionine-dependent methyltransferase
TehB                 PF03848.9    192 seq202_BIOID51049    -            256   9.1e-06   24.8   0.0   1   1   1.7e-08   1.8e-05   23.9   0.0    31   135    45   149    14   157 0.79 Tellurite resistance protein TehB
PrmA                 PF06325.8    295 seq202_BIOID51049    -            256   6.6e-05   22.0   0.0   1   1   8.6e-08     9e-05   21.6   0.0   161   262    44   150    29   188 0.74 Ribosomal protein L11 methyltransferase (PrmA)
OEP                  PF02321.13   188 seq203_BIOID51049    -            460     1e-51  175.1  39.3   1   2   7.3e-27     1e-22   80.5  12.6     3   188    65   247    63   247 0.97 Outer membrane efflux protein
OEP                  PF02321.13   188 seq203_BIOID51049    -            460     1e-51  175.1  39.3   2   2   4.8e-33   6.6e-29  100.7   9.1     7   188   275   455   270   455 0.94 Outer membrane efflux protein
SNase                PF00565.12   108 seq204_BIOID51049    -            157   1.2e-28   99.4   0.1   1   1   1.1e-32   1.5e-28   99.1   0.0     1   108    48   144    48   144 0.98 Staphylococcal nuclease homologue
Caudo_TAP            PF02413.12   130 seq205_BIOID51049    -            194   7.2e-40  136.0   0.5   1   1   6.7e-44   9.1e-40  135.7   0.3     1   129    72   191    72   192 0.98 Caudovirales tail fibre assembly protein
Phage_lysis          PF03245.8    125 seq207_BIOID51049    -            153     4e-49  165.6  13.4   1   1   3.4e-53   4.6e-49  165.4   9.3     1   125    29   153    29   153 0.99 Bacteriophage lysis protein
DDE_Tnp_1_assoc      PF13808.1     90 seq210_BIOID51049    -             84   2.4e-27   94.3   0.0   1   1     2e-31   2.7e-27   94.1   0.0     1    75     6    80     6    83 0.98 DDE_Tnp_1-associated
TraE                 PF05309.6    187 seq211_BIOID51049    -            188   1.4e-69  232.9   0.2   1   1   1.1e-73   1.5e-69  232.7   0.1     1   187     1   187     1   187 0.99 TraE protein
N6_N4_Mtase          PF01555.13   231 seq213_BIOID51049    -            350   1.6e-42  145.4   0.0   1   1   5.5e-46   3.8e-42  144.2   0.0     1   230    29   341    29   342 0.80 DNA methylase
Methyltransf_26      PF13659.1    117 seq213_BIOID51049    -            350   1.3e-13   50.9   0.0   1   1   1.1e-11   7.5e-08   32.3   0.0    51   116     9    82     3    83 0.82 Methyltransferase domain
BCCT                 PF02028.12   485 seq216_BIOID51049    -            536  4.5e-132  440.6  40.5   1   1  3.9e-136  5.3e-132  440.3  28.1     3   485    14   499    12   499 0.98 BCCT family transporter
Rz1                  PF06085.6     40 seq217_BIOID51049    -             60   4.4e-24   83.4  10.6   1   1   4.2e-28   5.7e-24   83.1   7.3     1    40    20    60    20    60 0.98 Lipoprotein Rz1 precursor
HTH_Tnp_IS1          PF12759.2     50 seq219_BIOID51049    -             91   2.2e-32  110.1   0.1   1   1   4.8e-36   3.3e-32  109.6   0.1     1    50    39    88    39    88 0.99 InsA C-terminal domain
Zn_Tnp_IS1           PF03811.8     36 seq219_BIOID51049    -             91   1.3e-21   75.6   4.3   1   1   3.7e-25   2.5e-21   74.7   3.0     1    36     1    36     1    36 0.99 InsA N-terminal domain
FliG_C               PF01706.11   110 seq220_BIOID51049    -            331     2e-39  133.8  15.9   1   1   3.2e-42   2.2e-38  130.5   2.3     2   109   216   323   215   324 0.98 FliG C-terminal domain
DUF4329              PF14220.1    124 seq221_BIOID51049    -            163   3.9e-38  130.3   1.2   1   1   3.7e-42     5e-38  130.0   0.8     2   116    31   148    30   155 0.95 Domain of unknown function (DUF4329)
UDG                  PF03167.14   152 seq222_BIOID51049    -            229   3.2e-30  104.4   0.1   1   1   3.4e-34   4.6e-30  103.9   0.0     6   152    54   211    50   211 0.96 Uracil DNA glycosylase superfamily
DUF898               PF05987.8    339 seq223_BIOID51049    -            407   1.3e-78  264.1  30.0   1   1     1e-81   1.4e-77  260.7  20.8     3   328    21   387    19   395 0.97 Bacterial protein of unknown function (DUF898)
HTH_AraC             PF00165.18    42 seq225_BIOID51049    -            271   2.3e-15   55.7   0.8   1   1   3.8e-14   2.6e-10   39.6   0.2     6    41   229   265   227   266 0.93 Bacterial regulatory helix-turn-helix proteins, AraC family
HTH_18               PF12833.2     81 seq225_BIOID51049    -            271     9e-13   48.0   0.0   1   1   2.2e-16   1.5e-12   47.3   0.0     1    80   189   266   189   267 0.97 Helix-turn-helix domain
Response_reg         PF00072.19   112 seq226_BIOID51049    -            253   2.8e-20   72.2   0.1   1   1   6.3e-24   4.3e-20   71.6   0.0     2   111    17   124    16   125 0.97 Response regulator receiver domain
Trans_reg_C          PF00486.23    77 seq226_BIOID51049    -            253   3.6e-12   45.9   0.2   1   1   2.1e-15   1.4e-11   43.9   0.0     2    58   170   226   169   237 0.93 Transcriptional regulatory protein, C terminal
MurB_C               PF02873.11   105 seq227_BIOID51049    -            342   5.4e-41  138.4   0.0   1   1   1.4e-44   9.4e-41  137.7   0.0     1   105   203   330   203   330 0.99 UDP-N-acetylenolpyruvoylglucosamine reductase, C-terminal domain
FAD_binding_4        PF01565.18   139 seq227_BIOID51049    -            342   5.4e-27   93.8   0.1   1   1   2.7e-30   1.8e-26   92.1   0.0     2   138    18   149    17   150 0.91 FAD binding domain
Mur_ligase_M         PF08245.7    189 seq231_BIOID51049    -            491   4.7e-28   98.4   0.0   1   1   1.6e-31   7.1e-28   97.8   0.0     1   189   124   304   124   304 0.89 Mur ligase middle domain
Mur_ligase           PF01225.20    83 seq231_BIOID51049    -            491   6.4e-25   86.9   0.1   1   1   3.3e-28   1.5e-24   85.7   0.1     1    82    21   119    21   120 0.97 Mur ligase family, catalytic domain
Mur_ligase_C         PF02875.16    91 seq231_BIOID51049    -            491   4.3e-20   71.4   0.0   1   1   3.1e-23   1.4e-19   69.7   0.0     4    89   327   418   324   420 0.85 Mur ligase family, glutamate ligase domain
AraC_binding         PF02311.14   136 seq235_BIOID51049    -            312   2.2e-22   79.0   1.3   1   1   9.9e-26   3.4e-22   78.4   0.2     7   120    52   170    48   186 0.89 AraC-like ligand binding domain
HTH_18               PF12833.2     81 seq235_BIOID51049    -            312   9.1e-22   76.8   0.1   1   1   5.5e-25   1.9e-21   75.8   0.1     2    79   229   305   228   307 0.97 Helix-turn-helix domain
HTH_AraC             PF00165.18    42 seq235_BIOID51049    -            312   1.5e-20   72.2   0.2   1   2   3.2e-10   1.1e-06   28.1   0.0     2    42   216   256   215   256 0.93 Bacterial regulatory helix-turn-helix proteins, AraC family
HTH_AraC             PF00165.18    42 seq235_BIOID51049    -            312   1.5e-20   72.2   0.2   2   2   1.6e-14   5.3e-11   41.8   0.0     2    42   268   306   267   306 0.94 Bacterial regulatory helix-turn-helix proteins, AraC family
Cupin_2              PF07883.6     71 seq235_BIOID51049    -            312   1.4e-06   27.5   0.0   1   1   8.3e-10   2.8e-06   26.6   0.0     7    60    57   109    53   116 0.92 Cupin domain
DDE_Tnp_IS1          PF03400.8    131 seq236_BIOID51049    -            125   4.1e-73  243.5   1.2   1   1   3.3e-77   4.6e-73  243.3   0.8     7   131     1   125     1   125 1.00 IS1 transposase
DUF1401              PF07180.6    146 seq237_BIOID51049    -            172   9.2e-08   31.8   0.0   1   1   8.9e-12   1.2e-07   31.4   0.0     8    73    29    95    21   139 0.81 Protein of unknown function (DUF1401)
PTS-HPr              PF00381.14    84 seq240_BIOID51049    -             90   6.4e-25   86.7   0.4   1   1   5.5e-29   7.6e-25   86.5   0.3     2    84     3    86     2    86 0.96 PTS HPr component phosphorylation site
TerC                 PF03741.11   184 seq241_BIOID51049    -            321   4.2e-57  192.4  13.4   1   1   3.1e-61   4.2e-57  192.4   9.3     1   182    80   282    80   284 0.97 Integral membrane protein TerC family
Pro_CA               PF00484.14   148 seq243_BIOID51049    -            219   2.7e-48  163.5   0.0   1   1   2.4e-52   3.3e-48  163.3   0.0     1   147    34   188    34   189 0.85 Carbonic anhydrase
TraK                 PF06586.6    234 seq244_BIOID51049    -            242   5.5e-68  228.4   0.0   1   1   4.3e-72   5.9e-68  228.3   0.0     7   234    13   235     1   235 0.95 TraK protein
Peptidase_S24        PF00717.18    70 seq245_BIOID51049    -            208   3.6e-20   71.2   0.2   1   1   7.4e-24   5.1e-20   70.7   0.1     1    70   120   194   120   194 0.98 Peptidase S24-like
HTH_3                PF01381.17    55 seq245_BIOID51049    -            208   8.9e-10   38.1   0.0   1   1   1.9e-13   1.3e-09   37.6   0.0    10    55    17    62     8    62 0.93 Helix-turn-helix
UvrD_C               PF13361.1    319 seq248_BIOID51049    -            690   8.6e-93  311.1   0.0   1   1   3.7e-95   8.4e-92  307.9   0.0     1   318   288   630   288   631 0.97 UvrD-like helicase C-terminal domain
UvrD-helicase        PF00580.16   315 seq248_BIOID51049    -            690   1.4e-73  247.8   0.3   1   1   8.9e-76     2e-72  244.0   0.2     1   314    20   282    20   283 0.94 UvrD/REP helicase N-terminal domain
AAA_19               PF13245.1     76 seq248_BIOID51049    -            690     2e-13   49.7   0.6   1   1   2.1e-16   4.9e-13   48.5   0.4     8    75    32   104    25   105 0.82 Part of AAA domain
UvrD_C_2             PF13538.1    104 seq248_BIOID51049    -            690   2.2e-10   40.4   0.0   1   1   5.8e-13   1.3e-09   37.9   0.0    54   103   563   626   513   627 0.80 Family description
DUF2726              PF10881.3    126 seq249_BIOID51049    -            196   2.1e-27   95.0   0.1   1   1   2.4e-31   3.2e-27   94.4   0.0     2   108    59   169    58   180 0.94 Protein of unknown function (DUF2726)
PTS_EIIA_2           PF00359.17   142 seq253_BIOID51049    -            637   6.7e-33  113.2   0.0   1   1   2.5e-36   1.1e-32  112.5   0.0     5   140   498   634   495   636 0.95 Phosphoenolpyruvate-dependent sugar phosphotransferase system, EIIA 2
PTS_EIIC             PF02378.13   321 seq253_BIOID51049    -            637   2.5e-19   69.1  33.4   1   1   5.5e-23   2.5e-19   69.1  23.2     1   321    17   277    17   277 0.92 Phosphotransferase system, EIIC
PTS_IIB              PF02302.12    90 seq253_BIOID51049    -            637   1.9e-09   37.7   0.3   1   1   1.1e-12   4.9e-09   36.3   0.0     1    79   379   453   379   458 0.87 PTS system, Lactose/Cellobiose specific IIB subunit
YrbL-PhoP_reg        PF10707.4    199 seq256_BIOID51049    -            210   1.1e-62  210.7   0.0   1   1     1e-66   1.4e-62  210.4   0.0     1   198     2   185     2   186 0.97 PhoP regulatory network protein YrbL
GerE                 PF00196.14    58 seq257_BIOID51049    -            205   1.1e-05   24.4   0.0   1   1   1.3e-09   1.8e-05   23.8   0.0     2    55   144   197   143   200 0.94 Bacterial regulatory proteins, luxR family
HTS                  PF04204.11   298 seq258_BIOID51049    -            309  2.3e-131  436.7   0.0   1   1  1.9e-135  2.6e-131  436.6   0.0     1   298     2   299     2   299 1.00 Homoserine O-succinyltransferase
HATPase_c            PF02518.21   111 seq259_BIOID51049    -            433   1.9e-22   78.9   0.0   1   1   8.1e-26   3.7e-22   78.0   0.0     6   110   320   423   316   424 0.96 Histidine kinase-, DNA gyrase B-, and HSP90-like ATPase
HisKA                PF00512.20    68 seq259_BIOID51049    -            433   6.3e-08   32.3   1.3   1   1   3.7e-11   1.7e-07   30.9   0.9     1    67   211   270   211   271 0.90 His Kinase A (phospho-acceptor) domain
HAMP                 PF00672.20    70 seq259_BIOID51049    -            433   1.6e-06   28.0   0.0   1   1   3.6e-10   1.6e-06   28.0   0.0     3    69   140   206   139   207 0.90 HAMP domain
HTH_Tnp_1            PF01527.15    76 seq260_BIOID51049    -            106   3.1e-19   68.6   0.6   1   1   5.4e-23   3.7e-19   68.3   0.4     2    74    23   102    22   104 0.89 Transposase
HTH_28               PF13518.1     52 seq260_BIOID51049    -            106   1.2e-06   28.2   0.5   1   1   3.6e-10   2.5e-06   27.2   0.0     1    43    32    75    32    79 0.93 Helix-turn-helix domain
rve_2                PF13333.1     52 seq261_BIOID51049    -             77   2.6e-11   43.3   0.1   1   1   7.9e-15   5.4e-11   42.2   0.0     1    40    23    64    23    76 0.85 Integrase core domain
rve_3                PF13683.1     67 seq261_BIOID51049    -             77   2.4e-08   33.2   0.0   1   1   4.2e-12   2.9e-08   33.0   0.0     6    63     9    68     4    70 0.90 Integrase core domain
HEAT_2               PF13646.1     88 seq262_BIOID51049    -            252   3.4e-24   84.8   0.1   1   2   5.9e-10     2e-06   27.8   0.0     3    86    32   119    31   121 0.94 HEAT repeats
HEAT_2               PF13646.1     88 seq262_BIOID51049    -            252   3.4e-24   84.8   0.1   2   2   4.1e-11   1.4e-07   31.5   0.0    11    56   144   189   136   195 0.92 HEAT repeats
HEAT                 PF02985.17    31 seq262_BIOID51049    -            252   2.6e-16   58.0   1.1   1   1   2.1e-07   0.00073   19.3   0.0     2    24   166   188   165   189 0.95 HEAT repeat
HEAT_PBS             PF03130.11    27 seq262_BIOID51049    -            252   1.7e-05   24.6   0.8   1   1   3.8e-06     0.013   15.8   0.0     1    27   149   175   149   175 0.98 PBS lyase HEAT-like repeat
Lysis_S              PF04971.7     68 seq264_BIOID51049    -             71   2.5e-47  158.3   0.6   1   1     2e-51   2.8e-47  158.1   0.4     1    68     4    71     4    71 1.00 Lysis protein S
FliH                 PF02108.11   128 seq265_BIOID51049    -            228   4.9e-40  136.2   0.3   1   1   1.1e-43   4.9e-40  136.2   0.2     5   128    96   219    89   219 0.98 Flagellar assembly protein FliH
HrpE                 PF06188.7    191 seq265_BIOID51049    -            228   3.1e-08   33.4   6.4   1   1   1.3e-11   6.1e-08   32.5   4.5    24   182    47   211    25   222 0.75 HrpE/YscL/FliH and V-type ATPase subunit E
Cyanate_lyase        PF02560.9     73 seq266_BIOID51049    -            156   1.8e-33  113.7   0.0   1   1   1.9e-37   2.6e-33  113.2   0.0     3    72    85   155    83   156 0.95 Cyanate lyase C-terminal domain
CusF_Ec              PF11604.3     70 seq268_BIOID51049    -            110   1.3e-21   76.0   0.3   1   1   1.3e-25   1.7e-21   75.6   0.2     1    67    42   107    42   110 0.93 Copper binding periplasmic protein CusF
MFS_1                PF07690.11   354 seq270_BIOID51049    -            394   5.2e-37  127.2  48.1   1   1   7.7e-39     1e-34  119.7  20.8     2   353    20   357    19   358 0.90 Major Facilitator Superfamily
TrbI                 PF03743.9    187 seq271_BIOID51049    -            407   1.8e-39  135.0   1.6   1   1   5.2e-43   7.1e-39  133.1   0.3     2   185   213   407   212   407 0.95 Bacterial conjugation TrbI-like protein
Peptidase_S24        PF00717.18    70 seq272_BIOID51049    -            224   9.5e-16   57.0   0.1   1   1   1.8e-19   2.4e-15   55.7   0.0     1    68   133   202   133   204 0.90 Peptidase S24-like
DUF413               PF04219.7     94 seq273_BIOID51049    -            112   1.5e-38  130.2   0.1   1   1   1.4e-42   1.9e-38  129.9   0.1     1    90    10    99    10   102 0.97 Protein of unknown function, DUF
DDE_Tnp_1_assoc      PF13808.1     90 seq274_BIOID51049    -             59   2.7e-19   68.4   0.0   1   1   2.2e-23     3e-19   68.3   0.0     1    53     6    58     6    59 0.97 DDE_Tnp_1-associated
BPL_LplA_LipB        PF03099.14   125 seq278_BIOID51049    -            321   9.6e-21   73.9   0.0   1   1   3.2e-24   1.4e-20   73.4   0.0     4   125    86   208    83   208 0.89 Biotin/lipoate A/B protein ligase family
HTH_11               PF08279.7     55 seq278_BIOID51049    -            321   8.4e-13   47.6   0.0   1   1   4.4e-16     2e-12   46.4   0.0     4    54     9    58     8    59 0.92 HTH domain
BPL_C                PF02237.12    48 seq278_BIOID51049    -            321   1.6e-11   43.5   0.2   1   1   8.9e-15   4.1e-11   42.2   0.1     1    48   271   317   271   317 0.97 Biotin protein ligase C terminal domain
Phage_lysozyme       PF00959.14   110 seq279_BIOID51049    -            165     7e-32  109.8   0.2   1   1   6.3e-36   8.6e-32  109.5   0.1     1   109    48   154    48   155 0.98 Phage lysozyme
DDE_Tnp_1            PF01609.16   211 seq282_BIOID51049    -            160   2.3e-19   69.6   0.2   1   1   1.9e-23   2.6e-19   69.5   0.1     3   152     9   142     7   156 0.87 Transposase DDE domain
RepB-RCR_reg         PF10723.4     85 seq283_BIOID51049    -             86   1.7e-36  123.6   0.7   1   1   1.5e-40     2e-36  123.4   0.5     1    83     1    81     1    83 0.98 Replication regulatory protein RepB
DUF454               PF04304.8     71 seq289_BIOID51049    -            125   3.1e-22   78.2  15.2   1   1   2.3e-26   3.1e-22   78.2  10.6     1    71    46   115    46   115 0.95 Protein of unknown function (DUF454)
DDE_Tnp_1            PF01609.16   211 seq291_BIOID51049    -            285   2.6e-31  108.7   0.2   1   1   2.5e-35   3.5e-31  108.3   0.2     3   211     9   250     7   250 0.93 Transposase DDE domain
HlyD_2               PF12700.2    328 seq292_BIOID51049    -            407   1.4e-14   53.8   0.0   1   1   1.2e-17   8.3e-14   51.3   0.0   136   327   187   378    98   379 0.78 HlyD family secretion protein
HlyD_3               PF13437.1    105 seq292_BIOID51049    -            407   1.6e-13   50.7   0.2   1   1     2e-14   1.4e-10   41.3   0.0     1   105   209   310   209   310 0.96 HlyD family secretion protein
DUF1040              PF06288.8     86 seq293_BIOID51049    -             89   1.6e-46  156.3   0.5   1   1   1.3e-50   1.8e-46  156.2   0.3     1    86     1    86     1    86 1.00 Protein of unknown function (DUF1040)
Phage_min_tail       PF05939.8    109 seq294_BIOID51049    -            109   7.2e-40  135.2   0.0   1   1   5.8e-44   7.9e-40  135.0   0.0     1   108     1   108     1   109 0.99 Phage minor tail protein
Peptidase_C26        PF07722.8    217 seq295_BIOID51049    -            254   3.3e-69  232.5   0.0   1   1   5.6e-73   3.8e-69  232.3   0.0     1   217     8   224     8   224 0.96 Peptidase C26
GATase               PF00117.23   192 seq295_BIOID51049    -            254   8.2e-12   44.8   0.0   1   1   1.6e-15   1.1e-11   44.4   0.0    43   190    62   241    31   243 0.69 Glutamine amidotransferase class-I
Phage_Nu1            PF07471.7    164 seq296_BIOID51049    -            181   1.2e-92  307.6   1.4   1   1   9.9e-97   1.3e-92  307.4   1.0     1   164     1   164     1   164 0.99 Phage DNA packaging protein Nu1
ABC_tran             PF00005.22   118 seq297_BIOID51049    -            265   1.1e-20   74.0   0.0   1   1   2.3e-24   1.6e-20   73.5   0.0     1   118    51   176    51   176 0.94 ABC transporter
HTH_Tnp_IS1          PF12759.2     50 seq298_BIOID51049    -             90   1.3e-31  107.6   0.1   1   1   2.6e-35   1.8e-31  107.2   0.1     1    50    38    87    38    87 0.98 InsA C-terminal domain
Zn_Tnp_IS1           PF03811.8     36 seq298_BIOID51049    -             90   1.1e-17   63.0   8.6   1   1   2.4e-21   1.6e-17   62.5   5.9     1    36     1    35     1    35 0.99 InsA N-terminal domain
GTP_EFTU             PF00009.22   188 seq299_BIOID51049    -            607     1e-56  191.2   0.0   1   1   7.2e-60     2e-56  190.3   0.0     2   187     4   195     3   196 0.96 Elongation factor Tu GTP binding domain
EFG_C                PF00679.19    89 seq299_BIOID51049    -            607   1.9e-21   75.6   0.0   1   1   1.6e-24   4.3e-21   74.4   0.0     3    83   397   477   395   483 0.96 Elongation factor G C-terminus
GTP_EFTU_D2          PF03144.20    74 seq299_BIOID51049    -            607   7.4e-10   38.6   3.2   1   1   8.1e-13   2.2e-09   37.1   2.2     1    74   219   289   219   289 0.94 Elongation factor Tu domain 2
MMR_HSR1             PF01926.18   114 seq299_BIOID51049    -            607   1.3e-05   25.0   0.2   1   1   1.5e-08   4.1e-05   23.4   0.0     2   113     8   128     7   129 0.55 50S ribosome-binding GTPase
MFS_1                PF07690.11   354 seq300_BIOID51049    -            393     6e-30  104.0  74.5   1   1   3.7e-28   1.7e-24   86.1  32.4    14   354    27   346     9   346 0.78 Major Facilitator Superfamily
MFS_2                PF13347.1    427 seq300_BIOID51049    -            393   9.1e-08   30.8  10.8   1   1     2e-11   9.1e-08   30.8   7.5   130   333   121   311   118   327 0.74 MFS/sugar transport protein
Sugar_tr             PF00083.19   451 seq300_BIOID51049    -            393   0.00011   20.8  13.5   1   1   2.4e-08   0.00011   20.8   9.4    33   192   232   382   184   388 0.76 Sugar (and other) transporter
Hexapep              PF00132.19    36 seq304_BIOID51049    -            282   6.7e-19   66.3   6.7   1   3   1.6e-09   2.1e-05   23.6   0.0     2    36   111   145   110   145 0.96 Bacterial transferase hexapeptide (six repeats)
Hexapep              PF00132.19    36 seq304_BIOID51049    -            282   6.7e-19   66.3   6.7   2   3   2.2e-10     3e-06   26.3   0.7     3    33   180   209   178   210 0.94 Bacterial transferase hexapeptide (six repeats)
Hexapep              PF00132.19    36 seq304_BIOID51049    -            282   6.7e-19   66.3   6.7   3   3   1.7e-11   2.4e-07   29.8   0.6     1    34   195   228   195   230 0.95 Bacterial transferase hexapeptide (six repeats)
Ring_hydroxyl_A      PF00848.14   209 seq305_BIOID51049    -            374   4.9e-36  124.2   0.6   1   1   9.8e-40   6.7e-36  123.7   0.4     3   205   184   370   182   374 0.91 Ring hydroxylating alpha subunit (catalytic domain)
Rieske               PF00355.21    98 seq305_BIOID51049    -            374   4.8e-21   74.0   0.1   1   1   1.2e-24   7.9e-21   73.3   0.1     1    87    46   130    46   148 0.88 Rieske [2Fe-2S] domain
Dala_Dala_lig_C      PF07478.8    203 seq308_BIOID51049    -            306   5.3e-70  234.8   0.0   1   1   1.9e-73   6.6e-70  234.5   0.0     1   203   103   303   103   303 0.97 D-ala D-ala ligase C-terminus
Dala_Dala_lig_N      PF01820.16   117 seq308_BIOID51049    -            306   1.3e-23   83.4   0.8   1   2   1.1e-12   3.8e-09   36.7   0.0     2    42     4    44     3    54 0.90 D-ala D-ala ligase N-terminus
Dala_Dala_lig_N      PF01820.16   117 seq308_BIOID51049    -            306   1.3e-23   83.4   0.8   2   2   2.3e-15   7.8e-12   45.4   0.2    83   117    52    86    43    86 0.89 D-ala D-ala ligase N-terminus
ATP-grasp_4          PF13535.1    184 seq308_BIOID51049    -            306   4.3e-16   59.0   0.0   1   1   1.9e-19   6.7e-16   58.4   0.0     3   176    95   272    93   276 0.79 ATP-grasp domain
CPSase_L_D2          PF02786.12   211 seq308_BIOID51049    -            306   1.2e-07   31.1   0.0   1   1   1.7e-10   5.8e-07   28.8   0.0    27   179   127   274    96   301 0.82 Carbamoyl-phosphate synthase L chain, ATP binding domain
Phage_lysis          PF03245.8    125 seq313_BIOID51049    -            155   4.6e-49  165.4  13.2   1   1   3.9e-53   5.3e-49  165.2   9.1     1   124    29   153    29   154 0.99 Bacteriophage lysis protein
SDF                  PF00375.13   390 seq314_BIOID51049    -            414   1.5e-63  214.8  34.9   1   1   1.3e-67   1.8e-63  214.5  24.2     1   385    18   397    18   401 0.89 Sodium:dicarboxylate symporter family
ATP-synt_ab          PF00006.20   215 seq315_BIOID51049    -            457   3.9e-69  232.3   0.0   1   1     4e-73   5.5e-69  231.8   0.0     1   215   161   373   161   373 1.00 ATP synthase alpha/beta family, nucleotide-binding domain
Glyco_transf_9       PF01075.12   247 seq316_BIOID51049    -            406   3.6e-07   29.5   0.0   1   1   4.2e-11   5.7e-07   28.8   0.0   104   208   215   317   198   333 0.88 Glycosyltransferase family 9 (heptosyltransferase)
APH                  PF01636.18   239 seq317_BIOID51049    -            328   1.6e-41  142.5   1.8   1   1   3.7e-45   2.5e-41  141.8   1.2     2   232    31   259    30   269 0.84 Phosphotransferase enzyme family
EcKinase             PF02958.15   293 seq317_BIOID51049    -            328   0.00012   21.2   0.0   1   1   3.1e-08   0.00021   20.4   0.0   197   280   176   252   149   257 0.79 Ecdysteroid kinase
IncFII_repA          PF02387.10   281 seq319_BIOID51049    -            289   1.8e-96  322.5   0.1   1   1  1.6e-100   2.1e-96  322.2   0.0     3   271     9   269     1   276 0.98 IncFII RepA protein family
RHS                  PF03527.9     41 seq322_BIOID51049    -            312   7.7e-21   73.4   1.9   1   1   6.3e-25   8.6e-21   73.3   0.3     1    41    46    86    46    86 0.98 RHS protein
DUF1722              PF08349.6    117 seq323_BIOID51049    -            169   7.6e-38  128.8   0.1   1   1   6.8e-42   9.3e-38  128.6   0.0     1   116    41   157    41   158 0.98 Protein of unknown function (DUF1722)
Pribosyltran         PF00156.22   125 seq324_BIOID51049    -            183   3.4e-20   71.8   0.2   1   1   3.2e-24   4.4e-20   71.5   0.1     2   124    33   155    32   156 0.95 Phosphoribosyl transferase domain
Rz1                  PF06085.6     40 seq326_BIOID51049    -             61   2.5e-20   71.4  10.5   1   1   2.2e-24   3.1e-20   71.1   7.3     1    39    20    60    20    61 0.97 Lipoprotein Rz1 precursor
Phage_AlpA           PF05930.7     51 seq327_BIOID51049    -             92   1.9e-19   69.0   0.1   1   1   3.6e-23   2.5e-19   68.6   0.1     1    51    34    83    34    83 0.98 Prophage CP4-57 regulatory protein (AlpA)
HTH_17               PF12728.2     51 seq327_BIOID51049    -             92   1.4e-07   31.4   0.1   1   1   2.8e-11   1.9e-07   31.0   0.1     9    50    44    86    39    87 0.90 Helix-turn-helix domain
DDE_Tnp_IS1          PF03400.8    131 seq332_BIOID51049    -             71   7.8e-34  116.4   0.5   1   1   6.2e-38   8.5e-34  116.3   0.3    61   131     1    71     1    71 0.99 IS1 transposase
Terminase_GpA        PF05876.7    557 seq333_BIOID51049    -            641  3.5e-178  593.3   0.4   1   1  3.3e-182  4.4e-178  592.9   0.3     1   547    39   600    39   607 0.97 Phage terminase large subunit (GpA)
Thioredoxin          PF00085.15   104 seq335_BIOID51049    -            139   4.4e-30  103.3   0.9   1   1   2.9e-32   6.6e-29   99.5   0.0     2   102    37   136    36   138 0.94 Thioredoxin
Thioredoxin_2        PF13098.1    112 seq335_BIOID51049    -            139   1.4e-12   47.6   0.0   1   1     4e-15     9e-12   45.0   0.0     7   112    54   135    49   135 0.88 Thioredoxin-like domain
Thioredoxin_7        PF13899.1     82 seq335_BIOID51049    -            139   5.9e-08   32.5   0.4   1   1     3e-10   6.7e-07   29.1   0.0     7    81    42   114    36   115 0.82 Thioredoxin-like
Redoxin              PF08534.5    146 seq335_BIOID51049    -            139   2.6e-06   26.9   0.0   1   1     4e-08     9e-05   21.9   0.0    28    73    52    95    34   103 0.87 Redoxin
HyaE                 PF07449.6    107 seq335_BIOID51049    -            139   8.6e-05   22.2   0.0   1   1   6.1e-08   0.00014   21.6   0.0    52   100    76   124    67   129 0.87 Hydrogenase-1 expression protein HyaE
Malate_synthase      PF01274.17   523 seq337_BIOID51049    -            539  1.9e-214  712.4   0.0   1   1  1.5e-218  2.1e-214  712.2   0.0     3   522    19   538    17   539 0.99 Malate synthase
HTH_Tnp_1            PF01527.15    76 seq338_BIOID51049    -            121   1.3e-13   50.5   0.0   1   1   2.4e-17   1.6e-13   50.2   0.0     3    49    11    58     9    88 0.89 Transposase
HTH_28               PF13518.1     52 seq338_BIOID51049    -            121     3e-05   23.7   0.0   1   1   6.4e-09   4.4e-05   23.2   0.0     1    41    19    60    19    67 0.92 Helix-turn-helix domain
ORF11CD3             PF10549.4     57 seq341_BIOID51049    -            120     7e-27   92.8   0.0   1   1   6.5e-31   8.8e-27   92.4   0.0     2    57    50   105    49   105 0.97 ORF11CD3 domain
Fe_dep_repr_C        PF02742.10    71 seq343_BIOID51049    -            155   1.4e-13   50.2   0.9   1   1   1.5e-16   2.9e-13   49.1   0.6     1    57    95   150    95   154 0.95 Iron dependent repressor, metal binding and dimerisation domain
Fe_dep_repress       PF01325.14    60 seq343_BIOID51049    -            155   6.9e-11   41.8   0.0   1   1   6.3e-14   1.2e-10   40.9   0.0     6    60    38    92    35    92 0.95 Iron dependent repressor, N-terminal DNA binding domain
HTH_24               PF13412.1     48 seq343_BIOID51049    -            155   1.2e-07   30.9   0.0   1   1     9e-11   1.8e-07   30.3   0.0     3    48    40    85    38    85 0.90 Winged helix-turn-helix DNA-binding
MarR                 PF01047.17    59 seq343_BIOID51049    -            155   1.7e-06   27.4   0.0   1   1   1.6e-09   3.1e-06   26.6   0.0    11    48    48    85    47    87 0.95 MarR family
Cupin_2              PF07883.6     71 seq344_BIOID51049    -            185     9e-18   63.4   0.1   1   1   5.2e-21   1.4e-17   62.8   0.1     2    69   111   178   110   180 0.94 Cupin domain
HTH_3                PF01381.17    55 seq344_BIOID51049    -            185   1.1e-14   53.9   0.4   1   1   5.9e-18   1.6e-14   53.3   0.2     2    55    13    66    12    66 0.97 Helix-turn-helix
HTH_31               PF13560.1     64 seq344_BIOID51049    -            185     1e-10   41.4   0.0   1   1     6e-14   1.6e-10   40.8   0.0     3    60     9    65     7    68 0.95 Helix-turn-helix domain
HTH_19               PF12844.2     64 seq344_BIOID51049    -            185   1.7e-10   40.6   0.0   1   1     1e-13   2.7e-10   40.0   0.0     1    62     9    70     9    72 0.96 Helix-turn-helix domain
MacB_PCD             PF12704.2    232 seq345_BIOID51049    -            399   2.1e-18   66.6   0.1   1   1   3.1e-22   2.1e-18   66.6   0.0     9   227    24   237    11   239 0.79 MacB-like periplasmic core domain
FtsX                 PF02687.16   121 seq345_BIOID51049    -            399   2.3e-17   62.7  17.6   1   1   3.9e-21   2.7e-17   62.5  10.1     2   121   269   392   268   392 0.95 FtsX-like permease family
Ter                  PF05472.6    290 seq347_BIOID51049    -            309  6.8e-115  383.0   6.7   1   1  5.6e-119  7.6e-115  382.8   4.6     2   290     9   307     8   307 0.99 DNA replication terminus site-binding protein (Ter protein)
Peripla_BP_2         PF01497.13   238 seq348_BIOID51049    -            296     1e-26   93.4   0.0   1   1   8.5e-31   1.2e-26   93.2   0.0     1   235    38   270    38   273 0.94 Periplasmic binding protein
DUF932               PF06067.6    239 seq350_BIOID51049    -            273   3.3e-68  229.4   0.0   1   1     3e-72   4.1e-68  229.1   0.0     1   239    36   262    36   262 0.99 Domain of unknown function (DUF932)
Tautomerase          PF01361.16    60 seq352_BIOID51049    -             75   3.6e-14   51.9   0.0   1   1   3.7e-18   5.1e-14   51.5   0.0     1    51     2    53     2    55 0.98 Tautomerase enzyme
FAD_binding_7        PF03441.9    277 seq353_BIOID51049    -            472  1.2e-107  359.1   0.8   1   1  2.2e-111  1.5e-107  358.8   0.6     3   276   205   468   203   469 0.96 FAD binding domain of DNA photolyase
DNA_photolyase       PF00875.13   165 seq353_BIOID51049    -            472   5.4e-46  156.2   0.2   1   1   1.8e-49   1.2e-45  155.0   0.1     2   159     5   168     4   174 0.93 DNA photolyase
EamA                 PF00892.15   126 seq354_BIOID51049    -            230   2.1e-19   69.7  26.2   1   1   2.6e-20   3.5e-16   59.2   9.5     1   126    16   145    16   145 0.85 EamA-like transporter family
FdhD-NarQ            PF02634.10   236 seq355_BIOID51049    -            277   7.6e-73  244.7   0.0   1   1   6.6e-77     9e-73  244.4   0.0     1   235    38   275    38   276 0.92 FdhD/NarQ family
DTW                  PF03942.10   204 seq357_BIOID51049    -            240   2.2e-59  199.9   0.0   1   1   1.9e-63   2.6e-59  199.7   0.0     1   202    35   224    35   226 0.97 DTW domain
TnpB_IS66            PF05717.8    108 seq358_BIOID51049    -            116   1.1e-40  137.2   0.0   1   1   9.1e-45   1.2e-40  137.1   0.0     2   104     7   107     6   111 0.97 IS66 Orf2 like protein
Sod_Fe_C             PF02777.13   106 seq359_BIOID51049    -            208   2.7e-40  136.3   0.5   1   1   5.9e-44     4e-40  135.8   0.1     4   106    98   204    95   204 0.91 Iron/manganese superoxide dismutases, C-terminal domain
Sod_Fe_N             PF00081.17    82 seq359_BIOID51049    -            208   9.6e-34  115.4   2.3   1   1   2.3e-37   1.5e-33  114.7   1.6     1    81     4    91     4    92 0.97 Iron/manganese superoxide dismutases, alpha-hairpin domain
TraP                 PF07296.6    202 seq360_BIOID51049    -             80   7.7e-20   70.6   1.4   1   1   6.6e-24     9e-20   70.3   1.0     8    69     7    68     2    73 0.92 TraP protein
DNA_pol3_tau_5       PF12170.3    142 seq362_BIOID51049    -            643   1.5e-93  310.1   6.5   1   1   1.8e-96     3e-93  309.1   4.5     1   142   499   640   499   640 1.00 DNA polymerase III tau subunit V interacting with alpha
DNA_pol3_delta2      PF13177.1    162 seq362_BIOID51049    -            643   3.3e-40  137.2   0.0   1   1   3.2e-43   5.5e-40  136.5   0.0     1   161    20   178    20   179 0.98 DNA polymerase III, delta subunit
DNA_pol3_gamma3      PF12169.3    143 seq362_BIOID51049    -            643   1.5e-30  105.7   1.1   1   1   8.9e-34   1.5e-30  105.7   0.8     1   131   232   360   232   372 0.91 DNA polymerase III subunits gamma and tau domain III
DNA_pol3_tau_4       PF12168.3     84 seq362_BIOID51049    -            643   3.7e-22   78.4  12.8   1   1   7.6e-25   1.3e-21   76.6   8.9     1    84   416   498   416   498 0.98 DNA polymerase III subunits tau domain IV DnaB-binding
AAA                  PF00004.24   132 seq362_BIOID51049    -            643   7.5e-12   45.4   0.1   1   1   2.9e-14     5e-11   42.8   0.0     2   125    42   171    41   177 0.80 ATPase family associated with various cellular activities (AAA)
RuvB_N               PF05496.7    234 seq362_BIOID51049    -            643   1.8e-06   27.1   0.0   1   1   2.2e-08   3.8e-05   22.7   0.0    15    85     7    73     2    82 0.85 Holliday junction DNA helicase ruvB N-terminus
AAA_5                PF07728.9    139 seq362_BIOID51049    -            643   2.8e-05   23.7   0.0   1   1   5.2e-08   8.9e-05   22.1   0.0     3    93    42   147    40   161 0.76 AAA domain (dynein-related subfamily)
DNA_pol3_delta       PF06144.8    172 seq362_BIOID51049    -            643   9.2e-05   21.9   0.1   1   1   1.1e-07    0.0002   20.8   0.1    73   161   131   215   121   219 0.86 DNA polymerase III, delta subunit
FtsQ                 PF03799.10   117 seq363_BIOID51049    -            276     6e-34  116.6   0.2   1   1   1.4e-37   9.5e-34  115.9   0.1     1   117   129   247   129   247 0.93 Cell division protein FtsQ
POTRA_1              PF08478.5     69 seq363_BIOID51049    -            276   6.2e-20   70.8   0.1   1   1   2.3e-23   1.6e-19   69.5   0.1     2    69    56   126    55   126 0.97 POTRA domain, FtsQ-type
Mannitol_dh_C        PF08125.8    245 seq365_BIOID51049    -            470   2.3e-71  239.7   0.0   1   1   9.9e-75   4.5e-71  238.7   0.0     1   244   236   461   236   462 0.98 Mannitol dehydrogenase C-terminal domain
Mannitol_dh          PF01232.18   151 seq365_BIOID51049    -            470   9.4e-28   96.9   0.1   1   1   4.1e-31   1.9e-27   95.9   0.1     1   151    89   211    89   211 0.97 Mannitol dehydrogenase Rossmann domain
DUF3521              PF12035.3     35 seq365_BIOID51049    -            470   7.5e-08   31.9   4.7   1   1   3.7e-11   1.7e-07   30.8   3.2     4    33    26    58    25    59 0.81 Protein of unknown function (DUF3521)
CitMHS               PF03600.11   349 seq368_BIOID51049    -            391   6.4e-29  100.5  21.0   1   1   9.4e-33   6.4e-29  100.5  14.6    19   321    32   325    22   349 0.88 Citrate transporter
Na_sulph_symp        PF00939.14   471 seq368_BIOID51049    -            391   1.9e-07   30.2   6.6   1   1   2.8e-11   1.9e-07   30.2   4.6   320   449    60   185    39   203 0.82 Sodium:sulfate symporter transmembrane region
ACR_tran             PF00873.14  1021 seq369_BIOID51049    -           1047  8.7e-238  791.3   1.7   1   1  8.1e-242  1.1e-237  791.0   1.2     2  1019     6  1037     2  1039 0.98 AcrB/AcrD/AcrF family
Methyltransf_11      PF08241.7     95 seq370_BIOID51049    -            240   2.3e-12   47.1   0.0   1   1   2.6e-16   3.6e-12   46.4   0.0    45    95    67   125    50   125 0.83 Methyltransferase domain
Fer2                 PF00111.22    78 seq373_BIOID51049    -            321   2.5e-12   46.2   3.7   1   1   1.6e-15   5.4e-12   45.1   2.6     6    77   242   312   238   313 0.88 2Fe-2S iron-sulfur cluster binding domain
FAD_binding_6        PF00970.19    99 seq373_BIOID51049    -            321   1.8e-10   40.6   0.0   1   1   1.7e-13   5.7e-10   39.1   0.0     2    97     9   106     8   108 0.90 Oxidoreductase FAD-binding domain
NAD_binding_1        PF00175.16   109 seq373_BIOID51049    -            321   1.5e-09   38.2   0.0   1   1   2.6e-12   8.9e-09   35.7   0.0     1   108   117   207   117   208 0.81 Oxidoreductase NAD-binding domain
DSBA                 PF01323.15   193 seq375_BIOID51049    -            208   6.8e-32  110.4   3.3   1   1   7.9e-35   5.4e-31  107.5   2.3     1   192    40   197    40   198 0.95 DSBA-like thioredoxin domain
Thioredoxin_4        PF13462.1    163 seq375_BIOID51049    -            208   4.4e-10   39.7   0.0   1   1   9.2e-14   6.3e-10   39.1   0.0    16   149    40   180    33   191 0.69 Thioredoxin
HTH_Tnp_1            PF01527.15    76 seq376_BIOID51049    -            144   1.4e-13   50.4   0.0   1   1   2.7e-17   1.8e-13   50.0   0.0     3    49    11    58     9   101 0.84 Transposase
HTH_28               PF13518.1     52 seq376_BIOID51049    -            144   4.4e-05   23.2   0.0   1   1   9.2e-09   6.3e-05   22.7   0.0     1    41    19    60    19    67 0.92 Helix-turn-helix domain
LZ_Tnp_IS66          PF13007.2     78 seq379_BIOID51049    -            173   4.8e-14   52.6   9.1   1   1     7e-18   4.8e-14   52.6   6.3     1    76    59   130    59   132 0.83 Transposase C of IS166 homeodomain
HTH_Tnp_IS66         PF13005.2     59 seq379_BIOID51049    -            173   2.3e-08   33.6   1.3   1   1   2.9e-11     2e-07   30.6   0.2     1    38   134   171   134   172 0.97 putative Helix-turn-helix domain of transposase IS66
DUF2303              PF10065.4    276 seq380_BIOID51049    -            274   1.1e-93  313.0   0.5   1   1   8.8e-98   1.2e-93  312.8   0.3     1   276     1   273     1   273 0.98 Uncharacterized conserved protein (DUF2303)
Cys_Met_Meta_PP      PF01053.15   386 seq381_BIOID51049    -            386  2.6e-140  466.9   0.0   1   1  6.6e-144    3e-140  466.7   0.0     1   385     6   380     6   381 0.99 Cys/Met metabolism PLP-dependent enzyme
Aminotran_1_2        PF00155.16   363 seq381_BIOID51049    -            386   8.9e-08   31.3   0.0   1   1   2.8e-11   1.3e-07   30.8   0.0    49   192    57   178    43   212 0.84 Aminotransferase class I and II
Aminotran_5          PF00266.14   371 seq381_BIOID51049    -            386   9.4e-05   21.1   0.0   1   1     3e-08   0.00014   20.6   0.0    68   201    73   198    44   214 0.84 Aminotransferase class-V
Autotransporter      PF03797.14   265 seq382_BIOID51049    -            994   2.9e-51  174.2  20.2   1   1   6.4e-55   2.9e-51  174.2  14.0     3   264   729   979   727   980 0.98 Autotransporter beta-domain
Pertactin            PF03212.9    121 seq382_BIOID51049    -            994   1.9e-41  140.4   0.9   1   1   4.2e-45   1.9e-41  140.4   0.6     1   120   506   626   506   627 0.98 Pertactin
ESPR                 PF13018.1     24 seq382_BIOID51049    -            994   1.1e-09   37.4   1.5   1   1   2.4e-13   1.1e-09   37.4   1.0     1    24     1    24     1    24 0.99 Extended Signal Peptide of Type V secretion system
Aldedh               PF00171.17   462 seq383_BIOID51049    -            527  2.8e-170  566.5   0.0   1   1  2.3e-174  3.2e-170  566.3   0.0     4   462    63   521    60   521 0.97 Aldehyde dehydrogenase family
tRNA_anti-like       PF12869.2    144 seq385_BIOID51049    -            188   5.1e-05   22.6   0.2   1   1   6.9e-09   9.5e-05   21.7   0.1    48   133    63   162     1   174 0.79 tRNA_anti-like
EamA                 PF00892.15   126 seq386_BIOID51049    -             83   4.7e-12   45.9   7.5   1   1   3.8e-16   5.1e-12   45.8   5.2    61   126     2    67     1    67 0.98 EamA-like transporter family
FliJ                 PF02050.11   123 seq389_BIOID51049    -            147   2.5e-32  111.3  20.6   1   1   2.3e-36   3.1e-32  111.0  14.3     1   122    19   141    19   142 0.98 Flagellar FliJ protein
FecCD                PF01032.13   311 seq392_BIOID51049    -            660  1.2e-144  480.8  86.5   1   2   4.7e-73   6.4e-69  232.0  27.9     8   310    14   324     7   325 0.93 FecCD transport family
FecCD                PF01032.13   311 seq392_BIOID51049    -            660  1.2e-144  480.8  86.5   2   2   5.9e-80   8.1e-76  254.6  26.3     2   311   358   657   350   657 0.94 FecCD transport family
TnpB_IS66            PF05717.8    108 seq394_BIOID51049    -            116   1.1e-40  137.2   0.0   1   1   9.1e-45   1.2e-40  137.1   0.0     2   104     7   107     6   111 0.97 IS66 Orf2 like protein
ATP-grasp_5          PF13549.1    222 seq395_BIOID51049    -            886   3.7e-75  251.8   0.2   1   1   3.9e-78     9e-75  250.5   0.1     1   221   472   693   472   694 0.96 ATP-grasp domain
Succ_CoA_lig         PF13607.1    138 seq395_BIOID51049    -            886   1.3e-46  157.5   0.1   1   1   1.1e-49   2.4e-46  156.6   0.1     1   138   147   280   147   280 0.97 Succinyl-CoA ligase like flavodoxin domain
CoA_binding_2        PF13380.1    115 seq395_BIOID51049    -            886   1.9e-23   82.6   0.0   1   1   1.1e-25   2.6e-22   79.0   0.0     1   113    13   130    13   132 0.95 CoA binding domain
Acetyltransf_1       PF00583.19    83 seq395_BIOID51049    -            886     1e-10   41.3   0.0   1   1   1.6e-13   3.7e-10   39.5   0.0    10    82   781   863   775   864 0.81 Acetyltransferase (GNAT) family
Acetyltransf_3       PF13302.1    142 seq395_BIOID51049    -            886   1.8e-09   37.8   0.0   1   1   1.7e-12   3.9e-09   36.8   0.0     1   142   725   864   725   864 0.80 Acetyltransferase (GNAT) domain
Acetyltransf_4       PF13420.1    155 seq395_BIOID51049    -            886     1e-06   28.6   0.0   1   1   4.8e-08   0.00011   22.0   0.0     4   135   731   864   728   871 0.80 Acetyltransferase (GNAT) domain
Acetyltransf_2       PF00797.12   240 seq400_BIOID51049    -            281     9e-84  280.6   0.2   1   1   7.8e-88   1.1e-83  280.4   0.2     1   237    21   256    21   259 0.97 N-acetyltransferase
KdgT                 PF03812.8    314 seq402_BIOID51049    -            341    1e-180  599.6  30.2   1   1  8.7e-185  1.2e-180  599.4  21.0     1   314    15   328    15   328 1.00 2-keto-3-deoxygluconate permease
FtsA                 PF14450.1    120 seq403_BIOID51049    -            420   1.6e-50  169.8   3.7   1   2   2.1e-23   1.4e-19   69.9   0.7     1   119    10   195    10   196 0.97 Cell division protein FtsA
FtsA                 PF14450.1    120 seq403_BIOID51049    -            420   1.6e-50  169.8   3.7   2   2   6.5e-33   4.5e-29  100.6   0.0     1   120   206   382   206   382 0.99 Cell division protein FtsA
SHS2_FTSA            PF02491.15    80 seq403_BIOID51049    -            420   2.4e-32  110.5   1.4   1   1   6.8e-36   4.6e-32  109.6   1.0     1    80    84   163    84   163 0.99 SHS2 domain inserted in FTSA
NUDIX                PF00293.23   135 seq404_BIOID51049    -            257   1.9e-21   75.9   0.1   1   1   1.3e-24     6e-21   74.3   0.0     6   125   132   240   127   249 0.90 NUDIX domain
zf-NADH-PPase        PF09297.6     32 seq404_BIOID51049    -            257   2.8e-10   39.4   5.4   1   1     1e-13   4.8e-10   38.6   3.8     1    32    93   124    93   124 0.98 NADH pyrophosphatase zinc ribbon domain
NUDIX-like           PF09296.6     98 seq404_BIOID51049    -            257   3.7e-06   27.0   0.1   1   1   1.6e-09   7.3e-06   26.1   0.1     2    97    11    90    10    91 0.96 NADH pyrophosphatase-like rudimentary NUDIX domain
DUF3829              PF12889.2    277 seq407_BIOID51049    -            346   2.3e-79  266.3  13.0   1   1   1.9e-83   2.6e-79  266.1   9.0     2   277    66   346    65   346 0.98 Protein of unknown function (DUF3829)
ABC_tran             PF00005.22   118 seq408_BIOID51049    -            233     2e-27   95.7   0.0   1   1   4.9e-31   3.4e-27   95.0   0.0     1   117    49   173    49   174 0.94 ABC transporter
AAA_21               PF13304.1    303 seq408_BIOID51049    -            233   1.6e-11   44.6   0.1   1   1   5.4e-13   3.7e-09   36.8   0.1     1   299    37   206    37   210 0.74 AAA domain
DDE_Tnp_IS66         PF03050.9    271 seq410_BIOID51049    -            331   4.7e-93  311.2   0.3   1   1   7.7e-97   5.3e-93  311.0   0.2    13   271     2   281     1   281 0.98 Transposase IS66 family
DDE_Tnp_IS66_C       PF13817.1     39 seq410_BIOID51049    -            331   2.7e-20   71.9   0.2   1   1   1.1e-23   7.6e-20   70.5   0.1     2    39   288   325   287   325 0.99 IS66 C-terminal element
Y2_Tnp               PF04986.8    183 seq411_BIOID51049    -            410   7.9e-47  159.2   1.8   1   1   1.8e-50   1.2e-46  158.6   1.2     1   181   157   337   157   339 0.96 Putative transposase
Zn_Tnp_IS91          PF14319.1    111 seq411_BIOID51049    -            410   7.8e-27   92.8   3.3   1   1   1.8e-30   1.2e-26   92.2   2.3     2   109    22   133    21   136 0.91 Transposase zinc-binding domain
Flg_hook             PF02120.11    85 seq413_BIOID51049    -            375   4.6e-19   67.7   6.8   1   1   6.5e-23   8.8e-19   66.8   4.7     4    84   248   328   245   336 0.91 Flagellar hook-length control protein FliK
DUF945               PF06097.6    459 seq414_BIOID51049    -            476  3.6e-106  355.5  11.8   1   1  3.1e-110  4.3e-106  355.3   8.2     3   459     4   467     2   467 0.98 Bacterial protein of unknown function (DUF945)
UTRA                 PF07702.8    141 seq415_BIOID51049    -            236   2.2e-20   72.6   0.0   1   1   5.6e-24   3.8e-20   71.8   0.0     1   140    91   230    91   231 0.97 UTRA domain
GntR                 PF00392.16    64 seq415_BIOID51049    -            236   6.3e-20   70.2   0.0   1   1   1.4e-23   9.4e-20   69.7   0.0     2    64     8    70     7    70 0.97 Bacterial regulatory proteins, gntR family
DDE_Tnp_IS66         PF03050.9    271 seq416_BIOID51049    -            537   2.3e-97  325.3   0.1   1   1  6.7e-101   2.3e-97  325.3   0.1     1   271   196   487   196   487 0.98 Transposase IS66 family
DDE_Tnp_IS66_C       PF13817.1     39 seq416_BIOID51049    -            537   4.9e-20   71.1   0.2   1   1   4.2e-23   1.5e-19   69.6   0.1     2    39   494   531   493   531 0.99 IS66 C-terminal element
HTH_Tnp_IS66         PF13005.2     59 seq416_BIOID51049    -            537   1.4e-14   53.5   4.2   1   1   4.1e-18   1.4e-14   53.5   2.9     1    59   134   190   134   190 0.98 putative Helix-turn-helix domain of transposase IS66
LZ_Tnp_IS66          PF13007.2     78 seq416_BIOID51049    -            537   3.7e-13   49.8   9.1   1   1   1.1e-16   3.7e-13   49.8   6.3     1    76    59   130    59   132 0.83 Transposase C of IS166 homeodomain
TPP_enzyme_N         PF02776.13   172 seq417_BIOID51049    -            548   1.6e-58  196.8   4.4   1   1   3.8e-62   1.7e-58  196.7   0.2     1   169     1   167     1   170 0.98 Thiamine pyrophosphate enzyme, N-terminal TPP binding domain
TPP_enzyme_C         PF02775.16   153 seq417_BIOID51049    -            548   6.8e-52  174.9   0.4   1   1   5.3e-54   2.4e-50  169.9   0.0     1   153   374   522   374   522 0.98 Thiamine pyrophosphate enzyme, C-terminal TPP binding domain
TPP_enzyme_M         PF00205.17   137 seq417_BIOID51049    -            548     2e-41  140.8   0.1   1   1   1.1e-44   4.9e-41  139.5   0.1     1   137   186   321   186   321 0.98 Thiamine pyrophosphate enzyme, central domain
Abi                  PF02517.11    92 seq418_BIOID51049    -            217   9.2e-16   57.6   5.4   1   1   6.7e-20   9.2e-16   57.6   3.8     5    87   121   207   117   212 0.90 CAAX protease self-immunity
ICL                  PF00463.16   526 seq422_BIOID51049    -            439  3.2e-200  665.6   1.7   1   2  4.6e-118  3.2e-114  381.9   0.0     1   255    12   262    12   264 0.99 Isocitrate lyase family
ICL                  PF00463.16   526 seq422_BIOID51049    -            439  3.2e-200  665.6   1.7   2   2   1.5e-88     1e-84  284.5   1.0   353   526   262   439   260   439 0.98 Isocitrate lyase family
PEP_mutase           PF13714.1    238 seq422_BIOID51049    -            439   4.8e-19   68.4   0.0   1   1   2.3e-22   1.6e-18   66.7   0.0    26   198    86   320    74   352 0.86 Phosphoenolpyruvate phosphomutase
RNase_T              PF00929.19   164 seq427_BIOID51049    -            246     5e-40  137.3   0.4   1   1   9.7e-44   1.3e-39  135.9   0.1     1   164    12   178    12   178 0.93 Exonuclease
gpW                  PF02831.10    68 seq428_BIOID51049    -             68   3.5e-37  125.6   1.1   1   1   2.7e-41   3.8e-37  125.5   0.8     1    68     1    68     1    68 0.99 gpW
MtlR                 PF05068.7    170 seq431_BIOID51049    -            195   4.1e-76  254.0   0.0   1   1   3.5e-80   4.8e-76  253.8   0.0     5   169    26   188     2   189 0.96 Mannitol repressor
Ureidogly_hydro      PF04115.7    165 seq433_BIOID51049    -            160   1.7e-52  177.0   0.0   1   1   1.4e-56   1.9e-52  176.8   0.0     3   159     2   153     1   158 0.95 Ureidoglycolate hydrolase
GTP_EFTU             PF00009.22   188 seq434_BIOID51049    -            394   1.1e-60  204.1   0.0   1   1   3.4e-64   1.6e-60  203.7   0.0     1   187    10   201    10   202 0.93 Elongation factor Tu GTP binding domain
GTP_EFTU_D3          PF03143.12    97 seq434_BIOID51049    -            394   2.4e-34  117.3   0.1   1   1   1.4e-37   6.6e-34  115.9   0.0     1    96   298   392   298   393 0.98 Elongation factor Tu C-terminal domain
GTP_EFTU_D2          PF03144.20    74 seq434_BIOID51049    -            394     3e-18   65.5   6.3   1   1   1.2e-21   5.5e-18   64.7   3.9     1    74   225   294   225   294 0.96 Elongation factor Tu domain 2
Homoserine_dh        PF00742.14   179 seq437_BIOID51049    -            810   6.9e-51  172.3   0.0   1   1   2.3e-54   1.1e-50  171.7   0.0     1   178   608   803   608   804 0.99 Homoserine dehydrogenase
AA_kinase            PF00696.23   241 seq437_BIOID51049    -            810   1.8e-42  145.4   0.0   1   1   8.3e-46   3.8e-42  144.3   0.0     2   238    12   284    11   287 0.89 Amino acid kinase family
NAD_binding_3        PF03447.11   117 seq437_BIOID51049    -            810   3.5e-24   85.3   0.0   1   1   1.8e-27   8.4e-24   84.1   0.0     1   116   465   599   465   600 0.98 Homoserine dehydrogenase, NAD binding domain
Phage_portal_2       PF05136.8    355 seq438_BIOID51049    -            533  6.2e-105  350.5   1.4   1   1  5.6e-109  7.6e-105  350.2   0.9     2   355    30   401    29   401 0.98 Phage portal protein, lambda family
MacB_PCD             PF12704.2    232 seq439_BIOID51049    -            414   1.4e-25   90.0   0.2   1   1   2.1e-29   1.4e-25   90.0   0.2    11   229    26   241    21   244 0.83 MacB-like periplasmic core domain
FtsX                 PF02687.16   121 seq439_BIOID51049    -            414   8.2e-23   80.3  11.9   1   1   1.5e-26     1e-22   80.0   4.0     2   121   274   407   273   407 0.98 FtsX-like permease family
SbmA_BacA            PF05992.7    315 seq441_BIOID51049    -            406  2.2e-164  546.0  12.3   1   1  4.8e-168  3.3e-164  545.5   8.5     1   314    80   393    80   394 1.00 SbmA/BacA-like family
ABC_membrane_2       PF06472.10   282 seq441_BIOID51049    -            406   5.7e-13   48.5   8.3   1   1   5.1e-16   3.5e-12   45.9   5.8    20   214    79   284    70   343 0.87 ABC transporter transmembrane region 2
URO-D                PF01208.12   343 seq442_BIOID51049    -            354  1.7e-140  467.7   0.0   1   1  1.4e-144  1.9e-140  467.5   0.0     2   342     5   347     4   348 0.98 Uroporphyrinogen decarboxylase (URO-D)
AP_endonuc_2         PF01261.19   211 seq443_BIOID51049    -            326   3.1e-14   52.6   0.1   1   1   3.4e-18   4.7e-14   52.0   0.1     1   204    41   222    41   229 0.91 Xylose isomerase-like TIM barrel
Antitoxin-MazE       PF04014.13    47 seq445_BIOID51049    -             85   9.6e-05   21.9   0.0   1   1   8.9e-09   0.00012   21.5   0.0     1    46     7    51     7    52 0.94 Antidote-toxin recognition MazE
MOSC                 PF03473.12   133 seq449_BIOID51049    -            224   3.1e-27   94.5   0.0   1   1   6.2e-31   4.2e-27   94.1   0.0     2   132    38   161    37   162 0.97 MOSC domain
3-alpha              PF03475.9     47 seq449_BIOID51049    -            224   1.7e-16   59.5   0.1   1   1   4.6e-20   3.1e-16   58.6   0.0     1    47   168   214   168   214 0.97 3-alpha domain
YbaB_DNA_bd          PF02575.11    93 seq450_BIOID51049    -            109   3.4e-38  129.3   7.0   1   1   2.8e-42   3.8e-38  129.1   4.8     1    93    11   102    11   102 0.99 YbaB/EbfC DNA-binding family
DAO                  PF01266.19   358 seq451_BIOID51049    -            426   3.6e-72  243.1   0.1   1   1   1.8e-75   4.1e-72  242.9   0.1     1   358    29   381    29   381 0.96 FAD dependent oxidoreductase
Thi4                 PF01946.12   230 seq451_BIOID51049    -            426   1.6e-07   30.5   0.2   1   1   1.4e-10   3.1e-07   29.6   0.1     9    64    19    75    12   102 0.91 Thi4 family
NAD_binding_8        PF13450.1     68 seq451_BIOID51049    -            426   2.2e-06   27.4   0.7   1   1   3.9e-09   8.8e-06   25.5   0.5     1    42    32    71    32    88 0.82 NAD(P)-binding Rossmann-like domain
FAD_binding_3        PF01494.14   356 seq451_BIOID51049    -            426     7e-06   25.2   0.6   1   1   3.1e-09     7e-06   25.2   0.4     2    33    28    59    27    68 0.94 FAD binding domain
FAD_binding_2        PF00890.19   421 seq451_BIOID51049    -            426   2.1e-05   23.4   0.6   1   1   1.5e-08   3.4e-05   22.7   0.5     1    43    29    71    29    82 0.85 FAD binding domain
IclR                 PF01614.13   129 seq452_BIOID51049    -            271   6.1e-40  135.7   0.0   1   1   1.4e-43   9.6e-40  135.1   0.0     2   128   140   263   139   264 0.98 Bacterial transcriptional regulator
HTH_IclR             PF09339.5     52 seq452_BIOID51049    -            271   1.1e-12   47.1   0.1   1   1   5.9e-16     4e-12   45.4   0.0     1    51    23    73    23    74 0.98 IclR helix-turn-helix domain
PemK                 PF02452.12   110 seq453_BIOID51049    -            110   6.4e-25   87.3   0.0   1   1   5.1e-29     7e-25   87.2   0.0     1   109     2   108     2   109 0.92 PemK-like protein
FtsZ_C               PF12327.3     95 seq455_BIOID51049    -            383   8.6e-38  128.2   1.2   1   1   3.5e-41   2.4e-37  126.7   0.8     1    94   221   315   221   316 0.99 FtsZ family, C-terminal domain
Tubulin              PF00091.20   216 seq455_BIOID51049    -            383   4.4e-37  127.8   1.7   1   1     2e-40   1.4e-36  126.2   1.2     2   212    13   180    12   184 0.96 Tubulin/FtsZ family, GTPase domain
FliL                 PF03748.9     99 seq457_BIOID51049    -            154   4.4e-23   81.0   0.0   1   1     4e-27   5.5e-23   80.7   0.0     1    98    54   153    54   154 0.94 Flagellar basal body-associated protein FliL
Toprim_4             PF13662.1     81 seq460_BIOID51049    -            201   2.6e-22   78.5   0.0   1   1   8.9e-26   4.1e-22   77.8   0.0     1    81    81   172    81   172 0.95 Toprim domain
RecR                 PF02132.10    41 seq460_BIOID51049    -            201   4.7e-16   57.8   1.1   1   1     1e-19   4.7e-16   57.8   0.8     2    41    39    78    38    78 0.95 RecR protein
Toprim               PF01751.17    88 seq460_BIOID51049    -            201   9.5e-11   41.3   0.0   1   1   3.6e-14   1.7e-10   40.5   0.0     2    77    83   166    82   173 0.90 Toprim domain
ABC_tran             PF00005.22   118 seq462_BIOID51049    -            530   1.4e-36  125.3   0.0   1   2   1.1e-18   1.9e-15   57.1   0.0     1   118    41   184    41   184 0.98 ABC transporter
ABC_tran             PF00005.22   118 seq462_BIOID51049    -            530   1.4e-36  125.3   0.0   2   2   2.2e-21   3.7e-18   65.8   0.0     1   118   359   467   359   467 0.95 ABC transporter
ABC_tran_2           PF12848.2     85 seq462_BIOID51049    -            530   3.4e-23   81.1   3.0   1   1   1.8e-23     3e-20   71.7   1.4     2    85   224   309   223   309 0.91 ABC transporter
MMR_HSR1             PF01926.18   114 seq464_BIOID51049    -            296   1.4e-13   50.6   0.0   1   1   2.6e-16   5.9e-13   48.6   0.0     2   111    60   171    59   174 0.75 50S ribosome-binding GTPase
DUF258               PF03193.11   161 seq464_BIOID51049    -            296   6.2e-07   28.6   0.0   1   1   4.7e-10   1.1e-06   27.8   0.0    24   108    45   126    25   139 0.72 Protein of unknown function, DUF258
DUF2810              PF10928.3     54 seq465_BIOID51049    -            120   3.1e-32  109.9   2.6   1   1   2.4e-36   3.3e-32  109.8   1.1     1    53    66   118    66   119 0.96 Protein of unknown function (DUF2810)
FliM                 PF02154.10   192 seq469_BIOID51049    -            334   1.2e-80  269.5   0.2   1   1   3.2e-84   2.2e-80  268.7   0.0     1   192    38   231    38   231 0.99 Flagellar motor switch protein FliM
SpoA                 PF01052.15    77 seq469_BIOID51049    -            334   1.4e-15   56.4   0.0   1   1   4.4e-19     3e-15   55.4   0.0     3    75   252   322   250   323 0.96 Surface presentation of antigens (SPOA)
ACT_5                PF13710.1     63 seq472_BIOID51049    -             87   2.1e-26   91.4   0.1   1   1   1.9e-30   2.6e-26   91.0   0.1     2    63    13    73    12    73 0.98 ACT domain
AceK                 PF06315.6    562 seq474_BIOID51049    -            578    7e-240  796.9   0.0   1   1  5.8e-244  7.9e-240  796.7   0.0     1   562     9   568     9   568 0.99 Isocitrate dehydrogenase kinase/phosphatase (AceK)
Endonuclease_5       PF04493.9    206 seq475_BIOID51049    -            223   2.3e-70  236.0   0.0   1   1   1.9e-74   2.6e-70  235.8   0.0     1   205     9   208     9   209 0.99 Endonuclease V
ROK                  PF00480.15   179 seq477_BIOID51049    -            323   1.5e-44  151.8   0.0   1   1     3e-48     2e-44  151.4   0.0     1   179    24   214    24   214 0.95 ROK family
Glucokinase          PF02685.11   316 seq477_BIOID51049    -            323   1.9e-08   33.3   0.0   1   1   2.1e-11   1.4e-07   30.4   0.0     4   265    26   276    24   288 0.79 Glucokinase
TPP_enzyme_N         PF02776.13   172 seq479_BIOID51049    -            623   2.4e-54  183.2   2.8   1   1   4.8e-56   2.2e-52  176.9   0.9     1   170    34   203    34   205 0.98 Thiamine pyrophosphate enzyme, N-terminal TPP binding domain
TPP_enzyme_C         PF02775.16   153 seq479_BIOID51049    -            623   1.2e-35  122.2   0.2   1   1   2.7e-37   1.2e-33  115.7   0.0     2   153   423   583   422   583 0.96 Thiamine pyrophosphate enzyme, C-terminal TPP binding domain
TPP_enzyme_M         PF00205.17   137 seq479_BIOID51049    -            623     1e-34  119.1   0.6   1   1   4.8e-38   2.2e-34  118.0   0.0     1   136   223   358   223   359 0.94 Thiamine pyrophosphate enzyme, central domain
DUF1615              PF07759.7    319 seq481_BIOID51049    -            364  1.4e-148  493.7   0.0   1   1  1.2e-152  1.6e-148  493.5   0.0     2   318    49   363    48   364 0.99 Protein of unknown function (DUF1615)
SecE                 PF00584.15    57 seq483_BIOID51049    -            127   2.4e-21   74.9   1.0   1   1   1.8e-25   2.4e-21   74.9   0.7     2    56    68   122    67   123 0.97 SecE/Sec61-gamma subunits of protein translocation complex
Aminotran_4          PF01063.14   231 seq484_BIOID51049    -            309     2e-46  158.2   0.0   1   1   1.7e-50   2.4e-46  157.9   0.0     3   231    54   289    52   289 0.96 Aminotransferase class IV
DUF3596              PF12167.3     88 seq485_BIOID51049    -            390   5.2e-28   96.3   1.1   1   1   1.5e-31     1e-27   95.4   0.1     1    87    10   100    10   101 0.95 Domain of unknown function (DUF3596)
Phage_integrase      PF00589.17   173 seq485_BIOID51049    -            390   2.2e-17   63.1   0.0   1   1   7.4e-21     5e-17   61.9   0.0     3   166   202   370   200   376 0.82 Phage integrase family
Thioredoxin          PF00085.15   104 seq486_BIOID51049    -            109   3.5e-34  116.5   0.0   1   1   8.4e-38   3.8e-34  116.3   0.0     2   103     5   106     4   107 0.98 Thioredoxin
Thioredoxin_2        PF13098.1    112 seq486_BIOID51049    -            109   1.6e-10   41.0   0.1   1   1   3.2e-13   1.4e-09   37.9   0.0     7   112    23   104    17   104 0.90 Thioredoxin-like domain
NIF3                 PF01784.13   242 seq488_BIOID51049    -            247     1e-56  192.1   0.0   1   1   9.1e-61   1.2e-56  191.8   0.0     2   240     6   235     5   238 0.95 NIF3 (NGG1p interacting factor 3)
HSP90                PF00183.13   531 seq489_BIOID51049    -            624  3.6e-115  385.2   8.5   1   1  1.3e-117  6.1e-114  381.2   5.7    74   491   212   622   209   624 0.93 Hsp90 protein
HATPase_c_3          PF13589.1    137 seq489_BIOID51049    -            624   2.2e-15   56.3   1.5   1   1   7.1e-19   3.2e-15   55.8   0.1     2   123    26   171    25   183 0.79 Histidine kinase-, DNA gyrase B-, and HSP90-like ATPase
HATPase_c            PF02518.21   111 seq489_BIOID51049    -            624   8.1e-12   44.7   0.1   1   1   3.2e-15   1.5e-11   43.9   0.1     6   109    32   181    27   183 0.84 Histidine kinase-, DNA gyrase B-, and HSP90-like ATPase
MFS_1                PF07690.11   354 seq490_BIOID51049    -            272   1.8e-14   53.1  21.4   1   1   1.5e-18   2.1e-14   52.9  14.8    65   314     1   250     1   262 0.76 Major Facilitator Superfamily
HTH_29               PF13551.1    113 seq493_BIOID51049    -             71   6.2e-17   61.6   0.0   1   1   1.5e-20     7e-17   61.4   0.0     5    71     1    66     1    69 0.95 Winged helix-turn helix
HTH_28               PF13518.1     52 seq493_BIOID51049    -             71   4.1e-09   36.1   0.0   1   1   1.2e-12   5.2e-09   35.7   0.0    10    51     6    47     1    48 0.88 Helix-turn-helix domain
HTH_23               PF13384.1     50 seq493_BIOID51049    -             71   2.4e-06   26.8   0.0   1   1   7.3e-10   3.3e-06   26.4   0.0    13    49     4    40     1    41 0.87 Homeodomain-like domain
Peptidase_S49        PF01343.13   154 seq494_BIOID51049    -            439   3.5e-46  156.6   0.6   1   1   5.1e-50   3.5e-46  156.6   0.4     2   151   149   297   148   300 0.96 Peptidase family S49
DDE_Tnp_Tn3          PF01526.12   388 seq496_BIOID51049    -             63   2.5e-07   29.5   0.0   1   1   2.1e-11   2.8e-07   29.3   0.0   352   388     1    37     1    37 0.99 Tn3 transposase DDE domain
NusG                 PF02357.14    92 seq497_BIOID51049    -            181   5.3e-25   87.3   0.0   1   1   1.1e-28   7.7e-25   86.8   0.0     1    92     7   106     7   106 0.93 Transcription termination factor nusG
KOW                  PF00467.24    32 seq497_BIOID51049    -            181   1.3e-08   33.9   0.1   1   1   9.1e-12   6.2e-08   31.7   0.0     1    28   130   161   130   165 0.86 KOW motif
AA_permease          PF00324.16   479 seq499_BIOID51049    -            470    1e-115  386.7  42.2   1   1  1.7e-119  1.1e-115  386.5  29.3     1   464    39   462    39   470 0.93 Amino acid permease
AA_permease_2        PF13520.1    426 seq499_BIOID51049    -            470   2.2e-43  148.2  46.9   1   1   4.3e-47   2.9e-43  147.8  32.5     9   410    43   444    39   464 0.82 Amino acid permease
Inositol_P           PF00459.20   271 seq500_BIOID51049    -            267   2.5e-77  259.7   0.0   1   1   2.1e-81   2.8e-77  259.5   0.0     3   268     2   260     1   263 0.97 Inositol monophosphatase family
Aminotran_3          PF00202.16   339 seq502_BIOID51049    -            421  2.8e-108  361.6   0.6   1   1    5e-112  3.5e-108  361.3   0.4     3   338    27   359    25   360 0.97 Aminotransferase class-III
Aminotran_1_2        PF00155.16   363 seq502_BIOID51049    -            421   3.8e-05   22.6   0.1   1   1   2.6e-08   0.00018   20.4   0.0   125   278   159   323    40   378 0.62 Aminotransferase class I and II
LpxC                 PF03331.8    277 seq504_BIOID51049    -            305  8.7e-125  415.1   0.0   1   1  7.7e-129  1.1e-124  414.8   0.0     1   277     2   280     2   280 0.99 UDP-3-O-acyl N-acetylglycosamine deacetylase
DUF3251              PF11622.3    165 seq505_BIOID51049    -            227     4e-06   26.2   4.9   1   1   2.1e-09   2.9e-05   23.4   3.4     9   152    54   203    35   215 0.68 Protein of unknown function (DUF3251)
PLDc_2               PF13091.1    126 seq506_BIOID51049    -            451   1.4e-22   79.6   0.0   1   1   3.2e-19   2.2e-15   56.4   0.0     4   123   259   406   256   409 0.84 PLD-like domain
PLDc                 PF00614.17    28 seq506_BIOID51049    -            451   1.3e-13   50.0   2.2   1   1   2.4e-11   1.6e-07   30.7   0.1     2    28   353   379   352   379 0.94 Phospholipase D Active site motif
DUF416               PF04222.7    191 seq507_BIOID51049    -            196   2.2e-87  291.0   0.1   1   1   1.8e-91   2.5e-87  290.8   0.0     1   189     4   192     4   194 0.99 Protein of unknown function (DUF416)
ATP-synt_ab          PF00006.20   215 seq511_BIOID51049    -            443   5.9e-42  143.4   0.0   1   1   2.9e-45   7.9e-42  143.0   0.0     3   214   183   388   181   389 0.95 ATP synthase alpha/beta family, nucleotide-binding domain
Rho_RNA_bind         PF07497.7     78 seq511_BIOID51049    -            443   6.5e-42  140.9   0.1   1   1   4.2e-45   1.1e-41  140.1   0.0     1    78    73   150    73   150 0.98 Rho termination factor, RNA-binding domain
Rho_N                PF07498.7     43 seq511_BIOID51049    -            443   8.2e-18   63.7   0.8   1   1   1.7e-20   4.8e-17   61.3   0.2     1    43    29    71    29    71 0.98 Rho termination factor, N-terminal domain
NACHT                PF05729.7    167 seq511_BIOID51049    -            443   8.9e-05   22.0   0.0   1   1   6.2e-08   0.00017   21.1   0.0    12    96   207   297   203   311 0.80 NACHT domain
DUF1440              PF07274.7    136 seq512_BIOID51049    -            204   3.9e-55  185.4   2.3   1   1   3.4e-59   4.7e-55  185.1   1.6     1   136    26   182    26   182 0.99 Protein of unknown function (DUF1440)
SpoA                 PF01052.15    77 seq516_BIOID51049    -            137   2.9e-24   84.3   0.8   1   1   2.7e-28   3.7e-24   84.0   0.6     3    76    55   128    54   129 0.97 Surface presentation of antigens (SPOA)
Autotransporter      PF03797.14   265 seq517_BIOID51049    -            973   1.8e-55  188.0  17.7   1   1   2.7e-59   1.8e-55  188.0  12.3     2   265   673   957   672   957 0.98 Autotransporter beta-domain
ESPR                 PF13018.1     24 seq517_BIOID51049    -            973   3.4e-08   32.6   0.1   1   1     1e-11   7.1e-08   31.6   0.1     2    24    31    53    31    53 0.96 Extended Signal Peptide of Type V secretion system
Pep_deformylase      PF01327.16   157 seq520_BIOID51049    -            169   6.4e-53  178.2   0.1   1   1   5.6e-57   7.6e-53  177.9   0.1     2   156     4   152     3   153 0.94 Polypeptide deformylase
DNA_pol_A            PF00476.15   383 seq521_BIOID51049    -            928  2.7e-160  533.0   0.0   1   1  1.1e-163  3.7e-160  532.6   0.0     2   383   548   927   547   927 0.99 DNA polymerase family A
5_3_exonuc_N         PF02739.11   169 seq521_BIOID51049    -            928   3.4e-59  198.8   0.0   1   1   2.3e-62   7.8e-59  197.7   0.0     2   169     8   169     7   169 0.99 5'-3' exonuclease, N-terminal resolvase-like domain
DNA_pol_A_exo1       PF01612.15   174 seq521_BIOID51049    -            928   6.4e-45  152.5   0.1   1   1   3.6e-48   1.2e-44  151.6   0.1     1   174   330   517   330   517 0.97 3'-5' exonuclease
5_3_exonuc           PF01367.15   101 seq521_BIOID51049    -            928     3e-31  107.5   0.0   1   1   2.2e-34   7.5e-31  106.2   0.0     1    99   171   275   171   277 0.97 5'-3' exonuclease, C-terminal SAM fold
SIR2                 PF02146.12   181 seq522_BIOID51049    -            273   9.6e-49  165.4   0.0   1   1   9.1e-53   1.2e-48  165.0   0.0     1   181    48   221    48   221 0.90 Sir2 family
AHS1                 PF02682.11   202 seq523_BIOID51049    -            218   2.9e-69  232.4   0.0   1   1   2.4e-73   3.3e-69  232.2   0.0     2   202     5   202     4   202 0.95 Allophanate hydrolase subunit 1
RVT_1                PF00078.22   214 seq524_BIOID51049    -            503   2.5e-42  144.5   0.0   1   1   7.2e-46   4.9e-42  143.5   0.0     1   213   155   384   155   385 0.93 Reverse transcriptase (RNA-dependent DNA polymerase)
GIIM                 PF08388.6     80 seq524_BIOID51049    -            503   2.8e-05   23.6   4.5   1   1     8e-09   5.5e-05   22.7   2.3    17    75   421   479   404   484 0.79 Group II intron, maturase-specific domain
YfiO                 PF13525.1    203 seq525_BIOID51049    -            245   1.1e-84  282.8   5.8   1   1   2.8e-88   1.3e-84  282.6   4.0     1   202    28   236    28   238 0.97 Outer membrane lipoprotein
TPR_18               PF13512.1    142 seq525_BIOID51049    -            245   5.1e-65  217.7   7.3   1   1     3e-68   1.4e-64  216.3   1.2     2   142    24   167    23   167 0.98 Tetratricopeptide repeat
HTH_Tnp_1            PF01527.15    76 seq528_BIOID51049    -            160   1.8e-13   50.1   0.0   1   1   3.5e-17   2.4e-13   49.7   0.0     3    49    11    58     9   101 0.84 Transposase
HTH_28               PF13518.1     52 seq528_BIOID51049    -            160   5.2e-05   23.0   0.0   1   1   1.1e-08   7.7e-05   22.4   0.0     1    41    19    60    19    67 0.92 Helix-turn-helix domain
PMI_typeI            PF01238.16   373 seq531_BIOID51049    -            417  3.5e-124  414.4   0.1   1   1    4e-127  2.8e-123  411.5   0.0     1   373    27   383    27   383 0.98 Phosphomannose isomerase type I
ILVD_EDD             PF00920.16   521 seq532_BIOID51049    -            616  5.1e-195  648.6   1.9   1   1  4.3e-199  5.9e-195  648.5   1.3     1   521    34   607    34   607 0.95 Dehydratase family
Ribosomal_L11_N      PF03946.9     60 seq534_BIOID51049    -            142   3.2e-32  109.6   0.3   1   1   8.7e-36   5.9e-32  108.7   0.2     1    60     8    67     8    67 0.99 Ribosomal protein L11, N-terminal domain
Ribosomal_L11        PF00298.14    69 seq534_BIOID51049    -            142   6.6e-29   99.7   2.9   1   1   1.8e-32   1.2e-28   98.8   2.0     1    69    72   140    72   140 0.99 Ribosomal protein L11, RNA binding domain
YjgP_YjgQ            PF03739.9    354 seq538_BIOID51049    -            359   5.7e-68  229.1   6.5   1   1   4.9e-72   6.7e-68  228.8   4.5     4   351     1   338     1   341 0.97 Predicted permease YjgP/YjgQ family
FliO                 PF04347.8     84 seq539_BIOID51049    -            122   1.1e-23   82.9   0.1   1   1   1.1e-27   1.5e-23   82.5   0.1     1    84    37   118    37   118 0.87 Flagellar biosynthesis protein, FliO
Enterotoxin_ST       PF02048.11    54 seq541_BIOID51049    -             72   3.5e-19   68.6  12.7   1   1     3e-23   4.1e-19   68.4   8.8     1    54    20    71    20    71 0.96 Heat-stable enterotoxin ST
Voltage_CLC          PF00654.15   355 seq542_BIOID51049    -            473   1.4e-90  303.8  35.9   1   1   1.1e-92   1.5e-88  297.1  20.9     2   354    89   437    88   438 0.94 Voltage gated chloride channel
HIM                  PF05662.9     21 seq543_BIOID51049    -           1616     6e-85  275.6 100.5   1   8   1.7e-09   4.8e-06   25.9   0.2     1    21   382   405   382   405 0.99 Haemagglutinin
HIM                  PF05662.9     21 seq543_BIOID51049    -           1616     6e-85  275.6 100.5   2   8   7.3e-11     2e-07   30.3   1.2     2    21   570   592   569   592 0.97 Haemagglutinin
HIM                  PF05662.9     21 seq543_BIOID51049    -           1616     6e-85  275.6 100.5   3   8   3.5e-11   9.5e-08   31.3   0.9     2    21   655   677   654   677 0.97 Haemagglutinin
HIM                  PF05662.9     21 seq543_BIOID51049    -           1616     6e-85  275.6 100.5   4   8   3.1e-11   8.4e-08   31.5   0.7     3    21  1028  1049  1026  1049 0.97 Haemagglutinin
HIM                  PF05662.9     21 seq543_BIOID51049    -           1616     6e-85  275.6 100.5   5   8   1.3e-09   3.5e-06   26.4   0.0     1    21  1183  1203  1183  1203 0.98 Haemagglutinin
HIM                  PF05662.9     21 seq543_BIOID51049    -           1616     6e-85  275.6 100.5   6   8   3.6e-12   9.8e-09   34.4   1.9     1    21  1319  1339  1319  1339 0.98 Haemagglutinin
HIM                  PF05662.9     21 seq543_BIOID51049    -           1616     6e-85  275.6 100.5   7   8   1.9e-13   5.1e-10   38.5   1.8     1    21  1440  1460  1440  1460 0.98 Haemagglutinin
HIM                  PF05662.9     21 seq543_BIOID51049    -           1616     6e-85  275.6 100.5   8   8   6.1e-10   1.7e-06   27.4   1.5     1    21  1493  1513  1493  1513 0.96 Haemagglutinin
Hep_Hag              PF05658.9     28 seq543_BIOID51049    -           1616   1.1e-69  227.6 189.0   1  14   1.1e-07   0.00031   20.7   0.0     1    27   130   156   130   157 0.94 Hep_Hag
Hep_Hag              PF05658.9     28 seq543_BIOID51049    -           1616   1.1e-69  227.6 189.0   2  14   5.9e-09   1.6e-05   24.7   1.5     1    26   158   183   158   185 0.94 Hep_Hag
Hep_Hag              PF05658.9     28 seq543_BIOID51049    -           1616   1.1e-69  227.6 189.0   3  14   1.1e-08     3e-05   23.9   1.5     1    27   200   226   200   227 0.95 Hep_Hag
Hep_Hag              PF05658.9     28 seq543_BIOID51049    -           1616   1.1e-69  227.6 189.0   4  14   3.5e-09   9.5e-06   25.5   0.2     1    27   214   240   214   241 0.95 Hep_Hag
Hep_Hag              PF05658.9     28 seq543_BIOID51049    -           1616   1.1e-69  227.6 189.0   5  14     7e-09   1.9e-05   24.5   2.5     1    26   228   253   228   255 0.96 Hep_Hag
Hep_Hag              PF05658.9     28 seq543_BIOID51049    -           1616   1.1e-69  227.6 189.0   6  14   7.3e-09     2e-05   24.4   2.2     3    27   257   281   256   282 0.94 Hep_Hag
Hep_Hag              PF05658.9     28 seq543_BIOID51049    -           1616   1.1e-69  227.6 189.0   7  14     6e-10   1.6e-06   27.9   0.5     1    28   269   296   269   296 0.97 Hep_Hag
Hep_Hag              PF05658.9     28 seq543_BIOID51049    -           1616   1.1e-69  227.6 189.0   8  14   1.3e-09   3.5e-06   26.8   2.2     1    28   297   324   297   324 0.95 Hep_Hag
Hep_Hag              PF05658.9     28 seq543_BIOID51049    -           1616   1.1e-69  227.6 189.0   9  14   4.2e-09   1.1e-05   25.2   2.4     3    27   327   351   325   352 0.94 Hep_Hag
Hep_Hag              PF05658.9     28 seq543_BIOID51049    -           1616   1.1e-69  227.6 189.0  10  14   2.2e-08     6e-05   22.9   2.5     1    27   353   379   353   380 0.96 Hep_Hag
Hep_Hag              PF05658.9     28 seq543_BIOID51049    -           1616   1.1e-69  227.6 189.0  11  14   3.4e-10   9.3e-07   28.6   3.9     1    27  1099  1125  1099  1126 0.95 Hep_Hag
Hep_Hag              PF05658.9     28 seq543_BIOID51049    -           1616   1.1e-69  227.6 189.0  12  14   1.3e-07   0.00034   20.5   4.4     1    28  1259  1286  1259  1286 0.96 Hep_Hag
Hep_Hag              PF05658.9     28 seq543_BIOID51049    -           1616   1.1e-69  227.6 189.0  13  14   2.6e-10   7.1e-07   29.0   4.3     1    28  1397  1424  1397  1424 0.96 Hep_Hag
Hep_Hag              PF05658.9     28 seq543_BIOID51049    -           1616   1.1e-69  227.6 189.0  14  14     1e-07   0.00028   20.8   2.3     1    27  1411  1437  1411  1438 0.93 Hep_Hag
YadA                 PF03895.10    78 seq543_BIOID51049    -           1616   7.5e-24   83.4  10.1   1   1   2.7e-27   7.5e-24   83.4   7.0     2    78  1539  1616  1538  1616 0.98 YadA-like C-terminal region
ESPR                 PF13018.1     24 seq543_BIOID51049    -           1616   1.7e-09   36.7   1.3   1   1   3.8e-12     1e-08   34.3   0.2     1    24     1    24     1    24 0.98 Extended Signal Peptide of Type V secretion system
Abhydrolase_5        PF12695.2    142 seq544_BIOID51049    -            293   5.3e-27   94.2   0.0   1   1     3e-30   6.7e-27   93.8   0.0     1   141    89   265    89   266 0.89 Alpha/beta hydrolase family
Abhydrolase_6        PF12697.2    228 seq544_BIOID51049    -            293   2.5e-16   60.1   0.3   1   1   6.6e-15   1.5e-11   44.5   0.0     1   102    90   194    90   212 0.88 Alpha/beta hydrolase family
Abhydrolase_1        PF00561.15   230 seq544_BIOID51049    -            293   5.1e-11   42.4   0.2   1   1   2.2e-09   4.9e-06   26.1   0.0     1    79   115   193   115   217 0.91 alpha/beta hydrolase fold
Peptidase_S9         PF00326.16   213 seq544_BIOID51049    -            293   1.2e-10   40.9   0.0   1   1   3.5e-13   7.9e-10   38.1   0.0     8   212   108   291   103   292 0.71 Prolyl oligopeptidase family
Hydrolase_4          PF12146.3     79 seq544_BIOID51049    -            293   2.1e-07   30.5   0.0   1   1   6.9e-10   1.6e-06   27.7   0.0    11    61    82   132    76   149 0.82 Putative lysophospholipase
Bac_DNA_binding      PF00216.16    90 seq545_BIOID51049    -             90   3.2e-33  113.4   1.4   1   1   2.6e-37   3.6e-33  113.3   1.0     1    90     1    90     1    90 0.99 Bacterial DNA-binding protein
MFS_1                PF07690.11   354 seq547_BIOID51049    -            472   1.5e-56  191.5  44.9   1   2   5.4e-52   7.4e-48  162.9  16.1     2   269    56   327    55   340 0.89 Major Facilitator Superfamily
MFS_1                PF07690.11   354 seq547_BIOID51049    -            472   1.5e-56  191.5  44.9   2   2   1.3e-12   1.8e-08   33.4  10.6    59   178   340   456   328   470 0.85 Major Facilitator Superfamily
Formyl_trans_N       PF00551.14   181 seq548_BIOID51049    -            315   3.3e-55  186.3   0.0   1   1     7e-59   4.8e-55  185.8   0.0     2   180     6   183     5   184 0.98 Formyl transferase
Formyl_trans_C       PF02911.13   100 seq548_BIOID51049    -            315   1.1e-33  115.1   0.1   1   1   2.5e-37   1.7e-33  114.5   0.0     1    99   207   304   207   305 0.98 Formyl transferase, C-terminal domain
TnpB_IS66            PF05717.8    108 seq549_BIOID51049    -            116   1.1e-40  137.2   0.0   1   1   9.1e-45   1.2e-40  137.1   0.0     2   104     7   107     6   111 0.97 IS66 Orf2 like protein
DEDD_Tnp_IS110       PF01548.12   144 seq551_BIOID51049    -            326   4.2e-44  149.5   0.2   1   1   2.4e-47   1.7e-43  147.6   0.1     1   144     7   151     7   151 0.99 Transposase
Transposase_20       PF02371.11    87 seq551_BIOID51049    -            326   1.1e-27   95.7   0.4   1   1     3e-31     2e-27   94.9   0.3     2    85   196   280   195   282 0.96 Transposase IS116/IS110/IS902 family
MTHFR                PF02219.12   287 seq552_BIOID51049    -            296  1.1e-108  362.5   0.0   1   1    9e-113  1.2e-108  362.4   0.0     4   287    14   291    11   291 0.97 Methylenetetrahydrofolate reductase
SecM                 PF06558.7    148 seq553_BIOID51049    -            227   2.2e-67  225.1   2.0   1   1     2e-71   2.8e-67  224.9   1.4     1   147    81   226    81   227 0.99 Secretion monitor precursor protein (SecM)
Peptidase_M28        PF04389.12   176 seq555_BIOID51049    -            345   3.8e-30  104.8   0.1   1   1   1.8e-33   8.1e-30  103.7   0.0     2   173   111   318   110   320 0.88 Peptidase family M28
Peptidase_M20        PF01546.23   171 seq555_BIOID51049    -            345   7.8e-07   28.7   0.0   1   1   2.3e-10     1e-06   28.3   0.0     1    73   113   198   113   309 0.75 Peptidase family M20/M25/M40
Peptidase_M42        PF05343.9    292 seq555_BIOID51049    -            345   5.1e-06   25.3   0.2   1   1   4.1e-08   0.00019   20.2   0.0   134   180   143   189   136   216 0.87 M42 glutamyl aminopeptidase
Glu_synthase         PF01645.12   368 seq556_BIOID51049    -           1522  1.2e-158  527.7   0.0   1   1  7.4e-162  2.5e-158  526.6   0.0     1   367   829  1192   829  1193 0.99 Conserved region in glutamate synthase
GATase_2             PF00310.16   361 seq556_BIOID51049    -           1522  3.4e-133  443.7   0.0   1   1  1.3e-136  4.5e-133  443.3   0.0     1   360    48   410    48   411 0.99 Glutamine amidotransferases class-II
Glu_syn_central      PF04898.9    288 seq556_BIOID51049    -           1522  3.6e-113  377.4   0.0   1   1    2e-116  6.7e-113  376.5   0.0     3   287   492   773   490   774 0.99 Glutamate synthase central domain
GXGXG                PF01493.14   202 seq556_BIOID51049    -           1522   6.6e-67  224.3   4.5   1   1   3.4e-70   1.2e-66  223.5   3.1     3   201  1271  1465  1269  1466 0.98 GXGXG motif
Ribosomal_L1         PF00687.16   221 seq557_BIOID51049    -            234   9.2e-50  168.8   0.2   1   1   7.9e-54   1.1e-49  168.6   0.2    13   220    28   220     8   221 0.90 Ribosomal protein L1p/L10e family
AHS2                 PF02626.10   272 seq558_BIOID51049    -            310  1.4e-100  335.9   0.0   1   1  1.2e-104  1.6e-100  335.7   0.0     2   272    24   288    23   288 0.98 Allophanate hydrolase subunit 2
DUF2754              PF10953.3     70 seq559_BIOID51049    -            114   6.2e-47  157.4   2.6   1   1   6.3e-51   8.5e-47  156.9   1.8     1    70    45   114    45   114 0.99 Protein of unknown function (DUF2754)
FliP                 PF00813.15   194 seq560_BIOID51049    -            245   4.6e-81  271.0  10.9   1   1   4.8e-85   6.5e-81  270.5   7.5     2   193    48   239    47   240 0.99 FliP family
HDPD                 PF02924.9    118 seq561_BIOID51049    -            112   8.1e-16   57.7   1.1   1   1   6.8e-20   9.3e-16   57.5   0.8     4   114     7   108     4   111 0.87 Bacteriophage lambda head decoration protein D
DDE_Tnp_1_5          PF13737.1    112 seq562_BIOID51049    -             87   9.2e-16   57.8   0.0   1   1   8.7e-20   1.2e-15   57.5   0.0     3    51    21    69    19    72 0.96 Transposase DDE domain
DUF1481              PF07356.7    195 seq564_BIOID51049    -            233   7.6e-71  237.5   0.6   1   1   1.3e-74   8.8e-71  237.2   0.4     1   195    44   229    44   229 0.99 Protein of unknown function (DUF1481)
LPAM_1               PF08139.7     26 seq564_BIOID51049    -            233   8.6e-07   28.8   0.7   1   1   2.7e-10   1.9e-06   27.7   0.5     1    26     1    35     1    35 0.83 Prokaryotic membrane lipoprotein lipid attachment site
PfkB                 PF00294.19   301 seq567_BIOID51049    -            300   3.9e-62  209.9   0.5   1   1   3.2e-66   4.4e-62  209.8   0.3     3   299     5   287     3   289 0.92 pfkB family carbohydrate kinase
LZ_Tnp_IS66          PF13007.2     78 seq569_BIOID51049    -            161     4e-14   52.9   9.1   1   1   5.9e-18     4e-14   52.9   6.3     1    76    59   130    59   132 0.83 Transposase C of IS166 homeodomain
AP_endonuc_2         PF01261.19   211 seq570_BIOID51049    -            258   6.7e-33  113.6   0.2   1   1   5.9e-37   8.1e-33  113.3   0.1     1   211    21   219    21   219 0.95 Xylose isomerase-like TIM barrel
Ribosomal_S30AE      PF02482.14    94 seq571_BIOID51049    -            113   3.8e-29  100.7   0.1   1   1   3.5e-33   4.8e-29  100.4   0.1     2    92     3    93     2    95 0.97 Sigma 54 modulation protein / S30EA ribosomal protein
DUF2279              PF10043.4     85 seq572_BIOID51049    -            114   8.9e-33  112.3   3.7   1   1   7.8e-37   1.1e-32  112.0   2.6     2    84    27   111    26   112 0.96 Predicted periplasmic lipoprotein (DUF2279)
Phage_cap_E          PF03864.10   329 seq573_BIOID51049    -            350   1.3e-63  214.7   0.1   1   1   1.1e-67   1.5e-63  214.6   0.0     1   328    13   348    13   349 0.93 Phage major capsid protein E
LTXXQ                PF07813.7    100 seq578_BIOID51049    -            167     4e-20   72.0  12.1   1   1   5.8e-24     4e-20   72.0   8.4     4   100    41   137    38   137 0.96 LTXXQ motif family protein
Metal_resist         PF13801.1    125 seq578_BIOID51049    -            167   1.5e-09   37.7   9.4   1   1   2.2e-13   1.5e-09   37.7   6.5    19   124    30   131     8   132 0.85 Heavy-metal resistance
ADK                  PF00406.17   151 seq579_BIOID51049    -            214   1.3e-60  203.5   0.0   1   1   3.4e-64   1.5e-60  203.3   0.0     1   150     5   186     5   187 0.99 Adenylate kinase
ADK_lid              PF05191.9     36 seq579_BIOID51049    -            214   8.2e-17   60.4   0.0   1   1   3.2e-20   1.5e-16   59.6   0.0     1    36   123   158   123   158 1.00 Adenylate kinase, active site lid
AAA_17               PF13207.1    121 seq579_BIOID51049    -            214   4.3e-09   37.0   0.0   1   1   1.3e-12   5.9e-09   36.6   0.0     1   109     2   117     2   170 0.63 AAA domain
PerC                 PF06069.6     90 seq580_BIOID51049    -             43   1.3e-07   31.4   0.2   1   1     1e-11   1.4e-07   31.3   0.1     3    37     8    43     6    43 0.89 PerC transcriptional activator
SecA_DEAD            PF07517.9    266 seq581_BIOID51049    -            901  7.2e-122  405.6   0.2   1   1  5.6e-125  1.5e-121  404.6   0.1     2   265     7   401     6   402 1.00 SecA DEAD-like domain
SecA_SW              PF07516.8    214 seq581_BIOID51049    -            901   1.4e-76  256.8   5.6   1   1   1.5e-79     4e-76  255.4   3.9     1   213   617   830   617   831 0.98 SecA Wing and Scaffold domain
SecA_PP_bind         PF01043.15   113 seq581_BIOID51049    -            901   1.7e-40  137.7   0.2   1   1   1.8e-43   4.9e-40  136.2   0.1     2   113   229   358   228   358 0.94 SecA preprotein cross-linking domain
SEC-C                PF02810.10    21 seq581_BIOID51049    -            901   9.2e-12   44.1   7.5   1   1   5.4e-15   1.5e-11   43.4   5.2     1    20   881   900   881   901 0.95 SEC-C motif
YjgP_YjgQ            PF03739.9    354 seq582_BIOID51049    -            361   8.5e-69  231.8   4.7   1   1   7.3e-73     1e-68  231.6   3.3     1   354    10   359    10   359 0.98 Predicted permease YjgP/YjgQ family
Glycos_transf_4      PF00953.16   159 seq583_BIOID51049    -            367   1.1e-28   99.9  21.3   1   1   7.8e-33   1.1e-28   99.9  14.8     3   157    75   233    73   235 0.94 Glycosyl transferase family 4
Bac_export_3         PF01313.14    76 seq585_BIOID51049    -             89   2.3e-30  103.9   9.5   1   1   1.9e-34   2.6e-30  103.8   6.6     2    75     5    78     4    79 0.97 Bacterial export proteins, family 3
Nol1_Nop2_Fmu        PF01189.12   283 seq587_BIOID51049    -            429  2.7e-104  348.3   0.0   1   1  1.8e-107  3.4e-104  348.0   0.0     1   282   164   426   164   427 0.99 NOL1/NOP2/sun family
NusB                 PF01029.13   134 seq587_BIOID51049    -            429   6.1e-26   90.8   0.0   1   1   5.1e-29   9.9e-26   90.1   0.0     1   134     5   127     5   127 0.97 NusB family
Methyltransf_26      PF13659.1    117 seq587_BIOID51049    -            429   3.7e-11   42.9   0.0   1   1   3.7e-14   7.3e-11   42.0   0.0     2   116   248   375   247   376 0.90 Methyltransferase domain
Methyltransf_18      PF12847.2    112 seq587_BIOID51049    -            429   2.3e-10   40.9   0.0   1   1   2.2e-13   4.2e-10   40.0   0.0     2   112   247   375   246   375 0.84 Methyltransferase domain
Methyltransf_31      PF13847.1    152 seq587_BIOID51049    -            429   1.9e-09   37.1   0.0   1   1   1.8e-12   3.5e-09   36.3   0.0     2   113   245   380   244   416 0.82 Methyltransferase domain
MTS                  PF05175.9    170 seq587_BIOID51049    -            429   1.1e-06   28.0   0.0   1   1   1.1e-09   2.1e-06   27.1   0.0    24   151   239   385   229   397 0.86 Methyltransferase small domain
FtsJ                 PF01728.14   181 seq587_BIOID51049    -            429   8.9e-05   22.4   0.0   1   1   9.1e-08   0.00018   21.4   0.0    19    99   242   323   233   400 0.60 FtsJ-like methyltransferase
PRD                  PF00874.15    90 seq588_BIOID51049    -            248   3.3e-09   36.6   0.0   1   1     4e-13   5.5e-09   35.9   0.0     2    87   138   222   137   223 0.98 PRD domain
DUF945               PF06097.6    459 seq589_BIOID51049    -            502  2.1e-149  498.0  18.3   1   1  1.8e-153  2.4e-149  497.8  12.7     1   459     1   482     1   482 0.99 Bacterial protein of unknown function (DUF945)
TraI                 PF07057.6    126 seq590_BIOID51049    -            318   2.1e-56  189.2   0.2   1   1   5.1e-60     7e-56  187.5   0.0     6   126     1   122     1   122 0.98 DNA helicase TraI
DDE_Tnp_IS66         PF03050.9    271 seq591_BIOID51049    -             58   1.6e-05   24.1   0.0   1   1   1.4e-09   1.8e-05   23.9   0.0     1    38    21    58    21    58 0.96 Transposase IS66 family
LamB_YcsF            PF03746.11   242 seq594_BIOID51049    -            244  9.1e-103  342.4   0.5   1   1  7.6e-107    1e-102  342.2   0.4     1   241     2   237     2   238 0.99 LamB/YcsF family
PDT                  PF00800.13   182 seq595_BIOID51049    -            386     7e-61  204.8   0.3   1   1   1.5e-64     1e-60  204.2   0.2     1   180   106   286   106   288 0.96 Prephenate dehydratase
CM_2                 PF01817.16    81 seq595_BIOID51049    -            386   1.9e-22   79.0   2.0   1   1   6.3e-26   4.3e-22   77.8   1.4     1    80    11    90    11    91 0.99 Chorismate mutase type II
Bac_export_1         PF01311.15   249 seq597_BIOID51049    -            261     2e-76  256.4  28.8   1   1   1.6e-80   2.2e-76  256.3  20.0     2   248     8   251     7   252 0.99 Bacterial export proteins, family 1
peroxidase           PF00141.18   229 seq600_BIOID51049    -            739   4.5e-87  291.2   0.0   1   2   4.1e-53   5.6e-49  166.5   0.0     3   229    89   409    87   409 0.87 Peroxidase
peroxidase           PF00141.18   229 seq600_BIOID51049    -            739   4.5e-87  291.2   0.0   2   2   1.3e-39   1.8e-35  122.4   0.0     3   229   416   713   414   713 0.88 Peroxidase
HTH_DeoR             PF08220.7     57 seq601_BIOID51049    -            122   7.6e-24   82.8   0.9   1   1     1e-26   1.2e-23   82.2   0.6     1    56    11    66    11    67 0.97 DeoR-like helix-turn-helix domain
HTH_11               PF08279.7     55 seq601_BIOID51049    -            122   1.7e-10   40.2   0.1   1   1   2.5e-13   2.8e-10   39.5   0.1     4    44    14    53    11    60 0.86 HTH domain
MarR_2               PF12802.2     62 seq601_BIOID51049    -            122   1.1e-07   31.3   0.1   1   1   1.5e-10   1.7e-07   30.6   0.1     5    61    10    63     4    64 0.88 MarR family
MarR                 PF01047.17    59 seq601_BIOID51049    -            122   1.4e-07   30.9   0.1   1   1     2e-10   2.3e-07   30.2   0.0     8    50    15    57     9    59 0.94 MarR family
HTH_20               PF12840.2     61 seq601_BIOID51049    -            122   8.1e-07   28.6   0.1   1   1   1.1e-09   1.3e-06   28.0   0.1     6    57     6    57     2    61 0.85 Helix-turn-helix domain
HTH_27               PF13463.1     68 seq601_BIOID51049    -            122   1.6e-06   28.2   0.1   1   1   2.2e-09   2.5e-06   27.6   0.0     2    53     9    59     9    70 0.88 Winged helix DNA-binding domain
GntR                 PF00392.16    64 seq601_BIOID51049    -            122   2.7e-06   26.6   0.1   1   1   4.1e-09   4.7e-06   25.8   0.1    27    60    27    60    14    63 0.93 Bacterial regulatory proteins, gntR family
HTH_24               PF13412.1     48 seq601_BIOID51049    -            122   7.7e-06   25.0   0.1   1   1   1.1e-08   1.3e-05   24.3   0.1     7    48    14    55     9    55 0.95 Winged helix-turn-helix DNA-binding
HTH_5                PF01022.15    47 seq601_BIOID51049    -            122   3.9e-05   23.0   0.0   1   1   5.6e-08   6.3e-05   22.4   0.0     6    46    14    55     9    56 0.95 Bacterial regulatory protein, arsR family
HTH_Mga              PF08280.6     59 seq601_BIOID51049    -            122   4.7e-05   22.9   0.1   1   1     1e-07   0.00012   21.7   0.0     9    44    14    49    11    53 0.94 M protein trans-acting positive regulator (MGA) HTH domain
Ribosomal_L10        PF00466.15   100 seq602_BIOID51049    -            165   2.5e-26   91.3   0.0   1   1   2.6e-30   3.6e-26   90.8   0.0     3   100     5   101     3   101 0.98 Ribosomal protein L10
Adenine_deam_C       PF13382.1    171 seq603_BIOID51049    -            588   1.9e-57  193.0   0.0   1   1   1.1e-60   2.9e-57  192.4   0.0    24   171   434   581   416   581 0.95 Adenine deaminase C-terminal domain
Amidohydro_1         PF01979.15   333 seq603_BIOID51049    -            588   3.3e-38  132.0   0.0   1   1   4.8e-41   1.3e-37  130.0   0.0     2   333    82   347    81   347 0.95 Amidohydrolase family
Amidohydro_5         PF13594.1     68 seq603_BIOID51049    -            588   2.1e-12   46.5   0.2   1   1   2.9e-15   7.9e-12   44.7   0.1     1    68    52   115    52   115 0.85 Amidohydrolase
Amidohydro_4         PF13147.1    304 seq603_BIOID51049    -            588   3.1e-11   43.7   0.2   1   1   8.7e-12   2.4e-08   34.2   0.1     1   304    76   344    76   344 0.77 Amidohydrolase
NAD_binding_2        PF03446.10   162 seq607_BIOID51049    -            292   6.5e-49  165.8   0.7   1   1   2.2e-52   1.5e-48  164.6   0.3     2   161     1   160     1   162 0.97 NAD binding domain of 6-phosphogluconate dehydrogenase
F420_oxidored        PF03807.12    96 seq607_BIOID51049    -            292   1.9e-07   31.2   0.2   1   1   1.3e-10   9.2e-07   29.0   0.1     1    93     2    92     2    94 0.81 NADP oxidoreductase coenzyme F420-dependent
Fe-S_biosyn          PF01521.15    91 seq608_BIOID51049    -            114   4.3e-29   99.9   0.0   1   1   3.7e-33     5e-29   99.7   0.0     1    91     9   100     9   100 0.99 Iron-sulphur cluster biosynthesis
HTH_Tnp_1            PF01527.15    76 seq611_BIOID51049    -            122   1.6e-10   40.6   0.7   1   1   1.5e-14     2e-10   40.3   0.5     1    76     1    76     1    76 0.94 Transposase
PALP                 PF00291.20   307 seq612_BIOID51049    -            514   9.6e-70  235.0   2.1   1   1   1.9e-73   1.3e-69  234.6   1.5     5   307    29   316    25   316 0.91 Pyridoxal-phosphate dependent enzyme
Thr_dehydrat_C       PF00585.13    91 seq612_BIOID51049    -            514   3.8e-64  212.2   0.0   1   2   3.6e-35   2.4e-31  107.0   0.0     1    91   329   419   329   419 0.98 C-terminal regulatory domain of Threonine dehydratase
Thr_dehydrat_C       PF00585.13    91 seq612_BIOID51049    -            514   3.8e-64  212.2   0.0   2   2   6.7e-34   4.6e-30  102.9   0.0     2    91   425   512   424   512 0.96 C-terminal regulatory domain of Threonine dehydratase
PspA_IM30            PF04012.7    221 seq614_BIOID51049    -            222   6.9e-48  162.8  32.6   1   1     6e-52   8.2e-48  162.5  22.6     1   220     2   217     2   219 0.97 PspA/IM30 family
Ferrochelatase       PF00762.14   316 seq616_BIOID51049    -            320    6e-108  360.3   0.0   1   1  9.8e-112  6.7e-108  360.2   0.0     1   313     5   317     5   320 0.98 Ferrochelatase
HATPase_c            PF02518.21   111 seq617_BIOID51049    -            458   1.5e-28   98.5   0.8   1   1   6.1e-32   4.2e-28   97.1   0.1     2   110   346   449   345   450 0.98 Histidine kinase-, DNA gyrase B-, and HSP90-like ATPase
HisKA                PF00512.20    68 seq617_BIOID51049    -            458   1.5e-14   53.5   0.4   1   1     8e-18   5.5e-14   51.7   0.0     2    65   238   300   237   302 0.91 His Kinase A (phospho-acceptor) domain
DeoRC                PF00455.17   162 seq618_BIOID51049    -            141   3.2e-32  111.2   0.2   1   1   2.7e-36   3.7e-32  111.0   0.2    45   161     1   117     1   118 0.99 DeoR C terminal sensor domain
Packaging_FI         PF14000.1    125 seq620_BIOID51049    -            131   5.4e-42  142.8   3.4   1   1   4.4e-46     6e-42  142.6   2.4     1   125     2   128     2   128 0.97 DNA packaging protein FI
Phage_integrase      PF00589.17   173 seq622_BIOID51049    -            423   2.1e-22   79.5   0.3   1   1   7.9e-26   5.4e-22   78.1   0.0     2   169   232   396   231   399 0.90 Phage integrase family
DUF4102              PF13356.1     89 seq622_BIOID51049    -            423   1.5e-22   79.1   0.0   1   1   6.8e-26   4.7e-22   77.5   0.0     1    87    22   112    22   114 0.91 Domain of unknown function (DUF4102)
PRD                  PF00874.15    90 seq624_BIOID51049    -            193   4.6e-14   52.2   0.0   1   1   5.2e-18   7.1e-14   51.6   0.0     2    89     7    95     6    96 0.97 PRD domain
Peptidase_S6         PF02395.11   769 seq625_BIOID51049    -           1364  7.4e-257  854.2  37.3   1   1  1.1e-260  7.4e-257  854.2  25.9     3   768    50   799    47   800 0.96 Immunoglobulin A1 protease
Autotransporter      PF03797.14   265 seq625_BIOID51049    -           1364     4e-42  144.2  25.1   1   1   8.8e-46     6e-42  143.7  11.3     2   259  1100  1344  1099  1355 0.89 Autotransporter beta-domain
Ribosomal_L12        PF00542.14    68 seq626_BIOID51049    -            121   1.8e-31  107.8   8.6   1   1   2.8e-35   3.8e-31  106.7   6.0     1    68    54   121    54   121 0.99 Ribosomal protein L7/L12 C-terminal domain
H2TH                 PF06831.9     93 seq628_BIOID51049    -            263   3.5e-18   65.0   0.0   1   1   1.4e-21   6.4e-18   64.1   0.0     1    77   126   205   126   215 0.85 Formamidopyrimidine-DNA glycosylase H2TH domain
Fapy_DNA_glyco       PF01149.19   116 seq628_BIOID51049    -            263   7.7e-15   55.1   0.0   1   1     3e-18   1.4e-14   54.3   0.0     1   106     2   104     2   110 0.88 Formamidopyrimidine-DNA glycosylase N-terminal domain
zf-FPG_IleRS         PF06827.9     30 seq628_BIOID51049    -            263   6.9e-07   28.6   2.7   1   1   2.8e-10   1.3e-06   27.8   1.9     1    29   235   263   235   263 0.97 Zinc finger found in FPG and IleRS
Wzz                  PF02706.10   152 seq630_BIOID51049    -            348   6.3e-15   55.1   2.5   1   1     1e-18   1.4e-14   54.0   1.7     1   113    15   188    15   246 0.67 Chain length determinant protein
Pep_deformylase      PF01327.16   157 seq631_BIOID51049    -            169     7e-53  178.1   0.1   1   1   6.2e-57   8.4e-53  177.8   0.1     2   156     4   152     3   153 0.94 Polypeptide deformylase
Phage_attach         PF05354.6    117 seq632_BIOID51049    -            117     2e-62  207.7   0.1   1   1   3.3e-66   2.2e-62  207.6   0.1     1   117     1   117     1   117 1.00 Phage Head-Tail Attachment
Gifsy-2              PF13856.1     95 seq632_BIOID51049    -            117     1e-29  102.4   0.0   1   1   1.7e-33   1.1e-29  102.2   0.0     1    95     4   105     4   105 0.99 ATP-binding sugar transporter from pro-phage
rve                  PF00665.21   120 seq633_BIOID51049    -            262     1e-16   60.9   0.0   1   1   4.6e-20   2.1e-16   60.0   0.0     3   118   154   261   152   262 0.94 Integrase core domain
HTH_38               PF13936.1     44 seq633_BIOID51049    -            262     4e-09   35.7   3.7   1   1   1.6e-12   7.3e-09   34.9   0.7    21    44     1    24     1    24 0.99 Helix-turn-helix domain
HTH_32               PF13565.1     77 seq633_BIOID51049    -            262   4.3e-06   27.3   2.5   1   1   9.5e-10   4.3e-06   27.3   1.7     1    77    16    99    16    99 0.69 Homeodomain-like domain
Anti-adapt_IraP      PF10796.4     87 seq634_BIOID51049    -             86   6.7e-37  125.6   1.9   1   1   5.4e-41   7.3e-37  125.5   1.3     1    87     1    86     1    86 0.99 Sigma-S stabilisation anti-adaptor protein
HAD_2                PF13419.1    176 seq636_BIOID51049    -            206   5.6e-29  101.5   0.1   1   1   1.9e-32   6.4e-29  101.3   0.1     2   176    11   191    10   191 0.85 Haloacid dehalogenase-like hydrolase
Hydrolase_like       PF13242.1     75 seq636_BIOID51049    -            206   2.5e-08   33.3   0.0   1   1   1.7e-11   5.9e-08   32.2   0.0     2    50   146   193   145   205 0.93 HAD-hyrolase-like
Hydrolase            PF00702.21   204 seq636_BIOID51049    -            206   1.9e-06   28.4   0.0   1   1   6.6e-10   2.2e-06   28.2   0.0   109   203    80   184    11   185 0.75 haloacid dehalogenase-like hydrolase
TraX                 PF05857.6    219 seq637_BIOID51049    -             88     1e-19   70.9   1.9   1   1   8.4e-24   1.2e-19   70.7   1.3     9    73     1    66     1    78 0.91 TraX protein
GerE                 PF00196.14    58 seq642_BIOID51049    -            207   3.2e-19   67.8   1.4   1   1   4.6e-23   6.3e-19   66.9   1.0     3    57   137   191   135   192 0.96 Bacterial regulatory proteins, luxR family
PspB                 PF06667.7     75 seq644_BIOID51049    -             74   7.7e-32  108.9   0.4   1   1   6.1e-36   8.4e-32  108.8   0.3     1    74     1    73     1    74 0.97 Phage shock protein B
TrkA_N               PF02254.13   116 seq645_BIOID51049    -            458   4.2e-58  194.2   3.5   1   2   5.4e-33   5.3e-30  103.6   0.0     1   108     3   111     3   125 0.92 TrkA-N domain
TrkA_N               PF02254.13   116 seq645_BIOID51049    -            458   4.2e-58  194.2   3.5   2   2   5.9e-29   5.7e-26   90.6   0.7     1   116   235   350   235   350 0.95 TrkA-N domain
TrkA_C               PF02080.16    71 seq645_BIOID51049    -            458   1.9e-21   75.3   0.7   1   2   4.7e-13   4.5e-10   38.8   0.0     3    70   157   225   155   226 0.91 TrkA-C domain
TrkA_C               PF02080.16    71 seq645_BIOID51049    -            458   1.9e-21   75.3   0.7   2   2     2e-11   1.9e-08   33.6   0.2     8    70   390   451   388   452 0.89 TrkA-C domain
F420_oxidored        PF03807.12    96 seq645_BIOID51049    -            458   1.9e-12   47.2   2.2   1   2   1.5e-07   0.00015   22.0   0.0     1    52     2    49     2    88 0.87 NADP oxidoreductase coenzyme F420-dependent
F420_oxidored        PF03807.12    96 seq645_BIOID51049    -            458   1.9e-12   47.2   2.2   2   2   1.5e-07   0.00015   22.0   0.3     2    48   235   279   234   355 0.80 NADP oxidoreductase coenzyme F420-dependent
NAD_binding_7        PF13241.1    103 seq645_BIOID51049    -            458   1.2e-11   44.6   3.0   1   1   7.5e-08   7.3e-05   22.8   0.0     8    82   233   319   228   323 0.75 Putative NAD(P)-binding
Shikimate_DH         PF01488.15   135 seq645_BIOID51049    -            458   1.4e-11   44.4   0.6   1   1   5.3e-09   5.2e-06   26.4   0.2    12   102   232   332   222   367 0.77 Shikimate / quinate 5-dehydrogenase
DUF905               PF06006.7     71 seq646_BIOID51049    -             64   5.7e-19   67.1   0.0   1   1   4.8e-23   6.6e-19   66.9   0.0     3    47    20    64    18    64 0.98 Bacterial protein of unknown function (DUF905)
Transp_cyt_pur       PF02133.10   439 seq647_BIOID51049    -            484  3.9e-140  467.2  42.9   1   1  3.2e-144  4.4e-140  467.0  29.7     1   439    19   457    19   457 0.99 Permease for cytosine/purines, uracil, thiamine, allantoin
Alk_phosphatase      PF00245.15   421 seq648_BIOID51049    -            494  2.5e-145  484.2   3.4   1   2  3.8e-138  1.7e-134  448.5   0.8     1   350    87   451    87   453 0.99 Alkaline phosphatase
Alk_phosphatase      PF00245.15   421 seq648_BIOID51049    -            494  2.5e-145  484.2   3.4   2   2   4.1e-13   1.9e-09   36.6   0.0   381   421   453   493   450   493 0.95 Alkaline phosphatase
Metalloenzyme        PF01676.13   262 seq648_BIOID51049    -            494   1.9e-07   30.5   3.6   1   1   5.9e-10   2.7e-06   26.7   0.6   136   228   345   470   337   490 0.84 Metalloenzyme superfamily
Phosphodiest         PF01663.17   364 seq648_BIOID51049    -            494   3.1e-05   23.3   0.0   1   1   1.1e-08     5e-05   22.6   0.0   145   254   317   430   248   471 0.66 Type I phosphodiesterase / nucleotide pyrophosphatase
Minor_tail_Z         PF06763.6    189 seq651_BIOID51049    -            136   5.3e-61  205.4  12.2   1   1   4.3e-65   5.9e-61  205.3   8.5     1   133     3   136     3   136 1.00 Prophage minor tail protein Z (GPZ)
RNA_pol_Rpb2_6       PF00562.23   386 seq654_BIOID51049    -           1342  4.7e-162  539.0   0.0   1   1  3.5e-162  7.9e-159  528.4   0.1     2   386   716  1264   715  1264 0.98 RNA polymerase Rpb2, domain 6
RNA_pol_Rpb2_7       PF04560.15    83 seq654_BIOID51049    -           1342   5.7e-32  109.6   0.1   1   1   8.2e-35   1.9e-31  108.0   0.0     1    82  1266  1341  1266  1342 0.98 RNA polymerase Rpb2, domain 7
RNA_pol_Rpb2_3       PF04565.11    68 seq654_BIOID51049    -           1342   7.1e-30  102.4   0.0   1   1   7.4e-33   1.7e-29  101.2   0.0     1    68   513   582   513   582 0.98 RNA polymerase Rpb2, domain 3
RNA_pol_Rpb2_45      PF10385.4     66 seq654_BIOID51049    -           1342   4.6e-29   99.9   0.3   1   1   1.5e-31   3.5e-28   97.0   0.2     1    66   591   656   591   656 1.00 RNA polymerase beta subunit external 1 domain
RNA_pol_Rpb2_1       PF04563.10   203 seq654_BIOID51049    -           1342   1.5e-26   92.4   0.0   1   1   1.4e-29   3.1e-26   91.4   0.0     2   203    27   509    26   509 0.98 RNA polymerase beta subunit
RNA_pol_Rpb2_2       PF04561.9    190 seq654_BIOID51049    -           1342   1.6e-25   89.5   0.9   1   2   8.4e-11   1.9e-07   30.5   0.0     1    74   151   225   151   276 0.82 RNA polymerase Rpb2, domain 2
RNA_pol_Rpb2_2       PF04561.9    190 seq654_BIOID51049    -           1342   1.6e-25   89.5   0.9   2   2   1.9e-18   4.4e-15   55.4   0.0    80   190   340   454   329   454 0.88 RNA polymerase Rpb2, domain 2
PspC                 PF04024.7     61 seq655_BIOID51049    -            119   3.6e-19   67.8   0.5   1   1   3.4e-23   4.6e-19   67.5   0.3     1    60     7    68     7    69 0.92 PspC domain
DUF932               PF06067.6    239 seq657_BIOID51049    -            272   1.7e-62  210.7   0.0   1   1   1.4e-66     2e-62  210.5   0.0     2   239    37   261    36   261 0.99 Domain of unknown function (DUF932)
rve                  PF00665.21   120 seq658_BIOID51049    -            324   1.9e-20   73.0   0.0   1   1   2.5e-24   3.4e-20   72.2   0.0     3   118   101   225   100   227 0.96 Integrase core domain
Virul_fac_BrkB       PF03631.10   260 seq660_BIOID51049    -            290   1.4e-55  188.3  24.7   1   1   1.2e-59   1.6e-55  188.1  17.1     2   258    29   274    28   276 0.88 Virulence factor BrkB
Minor_tail_Z         PF06763.6    189 seq661_BIOID51049    -             54   5.8e-23   81.4   0.4   1   1   4.6e-27   6.2e-23   81.3   0.2   136   189     1    54     1    54 0.98 Prophage minor tail protein Z (GPZ)
DUF2164              PF09932.4     76 seq663_BIOID51049    -             63   6.5e-05   22.5   0.0   1   1   5.9e-09   8.1e-05   22.2   0.0    34    70    21    57    18    61 0.90 Uncharacterized conserved protein (DUF2164)
Phage_Cox            PF10743.4     87 seq664_BIOID51049    -             90   1.2e-38  130.8   0.2   1   1   1.1e-42   1.4e-38  130.6   0.1     3    87     5    90     3    90 0.98 Regulatory phage protein cox
Phageshock_PspD      PF09584.5     66 seq665_BIOID51049    -             73   2.2e-31  107.2   4.5   1   1   1.8e-35   2.4e-31  107.0   3.1     1    64    10    71    10    73 0.98 Phage shock protein PspD (Phageshock_PspD)
Sigma54_activat      PF00158.21   168 seq667_BIOID51049    -            441   1.5e-72  242.4   0.1   1   1   8.9e-76   2.4e-72  241.7   0.1     1   168   141   308   141   308 0.99 Sigma-54 interaction domain
Response_reg         PF00072.19   112 seq667_BIOID51049    -            441   7.2e-30  103.1   0.2   1   1   5.4e-33   1.5e-29  102.1   0.1     1   111     8   117     8   118 0.98 Response regulator receiver domain
HTH_8                PF02954.14    42 seq667_BIOID51049    -            441     2e-14   52.7   0.6   1   1   7.2e-18     2e-14   52.7   0.4     3    39   403   439   401   441 0.93 Bacterial regulatory protein, Fis family
AAA_5                PF07728.9    139 seq667_BIOID51049    -            441   1.3e-07   31.2   0.0   1   1   9.7e-11   2.7e-07   30.3   0.0     2   123   165   283   164   301 0.84 AAA domain (dynein-related subfamily)
AAA                  PF00004.24   132 seq667_BIOID51049    -            441   1.5e-05   25.0   0.0   1   1   1.2e-08   3.4e-05   23.9   0.0     1   126   165   296   165   302 0.72 ATPase family associated with various cellular activities (AAA)
Phage_tail_U         PF06141.6    133 seq668_BIOID51049    -            131   5.2e-63  210.8   0.4   1   1   4.2e-67   5.8e-63  210.7   0.3     1   133     1   131     1   131 0.99 Phage minor tail protein U
S-methyl_trans       PF02574.11   305 seq672_BIOID51049    -           1232  1.4e-104  349.6   0.1   1   1  9.1e-108  2.5e-104  348.7   0.1     1   304    21   331    21   332 0.98 Homocysteine S-methyltransferase
Met_synt_B12         PF02965.12   136 seq672_BIOID51049    -           1232   9.2e-54  180.5   0.0   1   1     9e-57   2.4e-53  179.2   0.0     1   136  1060  1197  1060  1197 0.99 Vitamin B12 dependent methionine synthase, activation domain
Pterin_bind          PF00809.17   210 seq672_BIOID51049    -           1232   1.5e-48  164.8   0.4   1   1   1.7e-51   4.6e-48  163.2   0.3     1   210   361   573   361   573 0.98 Pterin binding enzyme
B12-binding_2        PF02607.12    79 seq672_BIOID51049    -           1232   4.4e-21   74.5   0.0   1   1   6.5e-24   1.8e-20   72.6   0.0     4    79   664   739   662   739 0.96 B12 binding domain
B12-binding          PF02310.14   121 seq672_BIOID51049    -           1232   6.7e-20   71.0   0.2   1   1   1.8e-22     5e-19   68.2   0.1     2    94   753   845   752   856 0.93 B12 binding domain
Epimerase_2          PF02350.14   346 seq675_BIOID51049    -            376  1.3e-126  421.9   0.0   1   1  1.1e-130  1.5e-126  421.7   0.0     2   346    22   370    21   370 0.97 UDP-N-acetylglucosamine 2-epimerase
TraD                 PF06412.6     65 seq676_BIOID51049    -            118   1.5e-12   46.8   0.5   1   1     2e-16   2.8e-12   45.9   0.4     2    63    51   112    50   113 0.93 Conjugal transfer protein TraD
Rhodanese            PF00581.15   113 seq679_BIOID51049    -            104   1.2e-14   54.5   0.0   1   1   1.1e-18   1.5e-14   54.1   0.0    16   109    23    96    20    99 0.88 Rhodanese-like domain
DUF2525              PF10733.4     58 seq680_BIOID51049    -             76   5.4e-38  128.5   4.1   1   1   5.1e-42     7e-38  128.1   2.9     1    58    19    76    19    76 0.99 Protein of unknown function (DUF2525)
FAD_binding_3        PF01494.14   356 seq684_BIOID51049    -            554   1.3e-82  277.5   0.0   1   1   2.5e-86   1.7e-82  277.2   0.0     2   355    16   352    15   353 0.95 FAD binding domain
Big_2                PF02368.13    79 seq686_BIOID51049    -            246   3.1e-13   49.3  10.3   1   1   2.3e-17   3.1e-13   49.3   7.1     2    76   161   238   160   241 0.94 Bacterial Ig-like domain (group 2)
Ribonuc_L-PSP        PF01042.16   121 seq688_BIOID51049    -            114   3.3e-28   97.7   0.5   1   1   2.6e-32   3.6e-28   97.6   0.4     2   121     3   114     2   114 0.96 Endoribonuclease L-PSP
Antirestrict         PF03230.8     94 seq689_BIOID51049    -            271   1.5e-38  130.4   0.2   1   1   1.7e-42   2.3e-38  129.9   0.1     1    94   174   271   174   271 0.98 Antirestriction protein
EamA                 PF00892.15   126 seq690_BIOID51049    -            301   1.2e-47  161.0  35.9   1   2   2.3e-25   1.5e-21   76.5  11.3     1   125    20   141    20   142 0.93 EamA-like transporter family
EamA                 PF00892.15   126 seq690_BIOID51049    -            301   1.2e-47  161.0  35.9   2   2   9.5e-30   6.5e-26   90.7   8.1     1   125   162   289   162   290 0.97 EamA-like transporter family
Tyr_Deacylase        PF02580.11   145 seq692_BIOID51049    -            145   6.3e-55  185.0   0.1   1   1   5.1e-59     7e-55  184.8   0.0     2   144     3   144     2   145 0.99 D-Tyr-tRNA(Tyr) deacylase
NUDIX                PF00293.23   135 seq693_BIOID51049    -            129   8.5e-22   77.1   0.1   1   1   7.2e-26   9.8e-22   76.9   0.1     4   132     7   126     4   129 0.85 NUDIX domain
PfkB                 PF00294.19   301 seq694_BIOID51049    -            434   2.4e-56  190.9   0.0   1   1   2.5e-60   3.4e-56  190.4   0.0     4   294    55   414    52   422 0.91 pfkB family carbohydrate kinase
Alpha-amylase        PF00128.19   316 seq695_BIOID51049    -            568   2.5e-18   66.4   0.0   1   1   1.3e-20   1.8e-16   60.3   0.0    21   271    93   347    82   351 0.76 Alpha amylase, catalytic domain
IstB_IS21            PF01695.12   178 seq697_BIOID51049    -            258   4.8e-71  237.7   0.1   1   1     3e-74     1e-70  236.6   0.0     1   178    55   234    55   234 0.98 IstB-like ATP binding protein
Bac_DnaA             PF00308.13   219 seq697_BIOID51049    -            258   1.4e-07   31.2   0.0   1   1   6.2e-11   2.1e-07   30.6   0.0    37   136   104   201    74   206 0.85 Bacterial dnaA  protein
AAA                  PF00004.24   132 seq697_BIOID51049    -            258   2.3e-05   24.4   0.0   1   1   1.3e-08   4.4e-05   23.5   0.0     1    74   104   179   104   212 0.77 ATPase family associated with various cellular activities (AAA)
PhoH                 PF02562.11   205 seq697_BIOID51049    -            258   1.4e-05   24.2   0.1   1   1   1.6e-08   5.4e-05   22.3   0.0    11    48    93   130    82   141 0.80 PhoH-like protein
Hydrolase_3          PF08282.7    254 seq698_BIOID51049    -            271   8.8e-16   58.1   0.0   1   1   6.6e-18   4.5e-14   52.5   0.0     1   229    10   233    10   241 0.76 haloacid dehalogenase-like hydrolase
S6PP                 PF05116.8    247 seq698_BIOID51049    -            271   7.7e-08   31.8   0.0   1   1   5.5e-09   3.7e-05   23.0   0.0   119   245   144   267   119   268 0.76 Sucrose-6F-phosphate phosphohydrolase
N6_Mtase             PF02384.11   311 seq699_BIOID51049    -            542   2.5e-15   56.2   0.1   1   1   1.2e-18   4.2e-15   55.5   0.1    19   234     7   221     2   257 0.80 N-6 DNA Methylase
Methyltransf_26      PF13659.1    117 seq699_BIOID51049    -            542   2.7e-11   43.4   0.0   1   1   1.3e-14   4.4e-11   42.7   0.0     2   116    36   173    35   174 0.85 Methyltransferase domain
Eco57I               PF07669.6    106 seq699_BIOID51049    -            542   8.3e-08   32.4   0.6   1   1   1.6e-10   5.4e-07   29.8   0.0     2   101   109   218   106   223 0.81 Eco57I restriction-modification methylase
Methylase_S          PF01420.14   167 seq699_BIOID51049    -            542   2.6e-05   24.1   0.1   1   1   7.6e-09   2.6e-05   24.1   0.1    72   138   417   486   401   518 0.86 Type I restriction modification DNA specificity domain
MscL                 PF01741.13   128 seq700_BIOID51049    -            136     1e-56  190.4   3.2   1   1   8.4e-61   1.1e-56  190.2   2.2     1   128     3   132     3   132 0.98 Large-conductance mechanosensitive channel, MscL
Amidohydro_4         PF13147.1    304 seq701_BIOID51049    -            453   4.4e-30  105.5   0.2   1   1   3.5e-33   1.2e-29  104.1   0.2     1   304    45   389    45   389 0.86 Amidohydrolase
Amidohydro_1         PF01979.15   333 seq701_BIOID51049    -            453   3.1e-19   69.6   0.0   1   1   2.1e-21   7.1e-18   65.2   0.0     1   332    50   391    50   392 0.67 Amidohydrolase family
Amidohydro_5         PF13594.1     68 seq701_BIOID51049    -            453   4.2e-17   61.6   0.9   1   1   2.9e-20   9.8e-17   60.4   0.6     1    68    23    88    23    88 0.84 Amidohydrolase
YihI                 PF04220.7    169 seq702_BIOID51049    -            169   3.4e-56  189.0  15.5   1   1   2.8e-60   3.9e-56  188.9  10.8     3   167     5   165     2   167 0.94 Der GTPase activator (YihI)
DUF2732              PF10809.3     77 seq703_BIOID51049    -             74   1.7e-11   43.3   1.1   1   1   1.4e-15   1.9e-11   43.2   0.7    20    72    14    66     2    70 0.93 Protein of unknown function (DUF2732)
PsiF_repeat          PF07769.9     35 seq704_BIOID51049    -            106     5e-37  125.0  21.0   1   2   7.1e-24   9.7e-20   69.7   4.0     2    35    26    59    25    59 0.97 psiF repeat
PsiF_repeat          PF07769.9     35 seq704_BIOID51049    -            106     5e-37  125.0  21.0   2   2   2.4e-21   3.3e-17   61.5   5.0     2    35    70   103    69   103 0.97 psiF repeat
HD                   PF01966.17   122 seq705_BIOID51049    -            505   5.3e-11   42.4   0.1   1   1   2.4e-14   1.7e-10   40.8   0.0     1    64    66   146    66   183 0.88 HD domain
YiiD_Cterm           PF09500.5    144 seq706_BIOID51049    -            329   6.7e-49  165.0   0.0   1   1   2.9e-52   9.9e-49  164.4   0.0     1   143   174   313   174   314 0.99 Putative thioesterase (yiiD_Cterm)
Acetyltransf_7       PF13508.1     79 seq706_BIOID51049    -            329   8.3e-13   48.1   0.0   1   1   4.5e-16   1.5e-12   47.3   0.0     3    77    60   138    58   140 0.87 Acetyltransferase (GNAT) domain
Acetyltransf_1       PF00583.19    83 seq706_BIOID51049    -            329   2.9e-12   46.3   0.0   1   1   2.4e-15   8.2e-12   44.8   0.0     2    82    66   138    65   139 0.96 Acetyltransferase (GNAT) family
Acetyltransf_10      PF13673.1    117 seq706_BIOID51049    -            329   1.6e-08   34.5   0.0   1   1   7.8e-12   2.7e-08   33.8   0.0    38   117    55   138    16   138 0.81 Acetyltransferase (GNAT) domain
DUF1889              PF08986.5    119 seq708_BIOID51049    -            119   2.3e-83  276.1   0.8   1   1   1.8e-87   2.5e-83  276.0   0.6     1   119     1   119     1   119 1.00 Domain of unknown function (DUF1889)
Phage_lambd_GpG      PF06894.6    127 seq709_BIOID51049    -            140     1e-57  193.0   1.1   1   1   8.7e-62   1.2e-57  192.8   0.7     1   126     1   125     1   126 0.99 Bacteriophage lambda minor tail protein (GpG)
UDPG_MGDP_dh_N       PF03721.9    185 seq710_BIOID51049    -            420   3.6e-61  205.6   0.2   1   1     1e-62   3.5e-59  199.2   0.0     2   183     5   189     4   191 0.96 UDP-glucose/GDP-mannose dehydrogenase family, NAD binding domain
UDPG_MGDP_dh         PF00984.14    96 seq710_BIOID51049    -            420     4e-30  103.7   0.0   1   1   2.3e-33     8e-30  102.7   0.0     2    93   206   292   205   296 0.88 UDP-glucose/GDP-mannose dehydrogenase family, central domain
UDPG_MGDP_dh_C       PF03720.10   106 seq710_BIOID51049    -            420   7.4e-19   67.7   0.0   1   1   5.7e-22   1.9e-18   66.4   0.0     1   104   324   419   324   420 0.91 UDP-glucose/GDP-mannose dehydrogenase family, UDP binding domain
NAD_binding_2        PF03446.10   162 seq710_BIOID51049    -            420     7e-07   29.1   0.1   1   1   2.1e-09   7.1e-06   25.8   0.0     2   110     4   136     3   141 0.76 NAD binding domain of 6-phosphogluconate dehydrogenase
RadC                 PF04002.10   123 seq711_BIOID51049    -            158   1.3e-46  157.2   0.0   1   1   1.2e-50   1.6e-46  156.8   0.0     2   123    37   158    36   158 0.98 RadC-like JAB domain
zf-dskA_traR         PF01258.12    36 seq712_BIOID51049    -             74     5e-11   42.0   1.5   1   1   5.4e-15   7.4e-11   41.4   1.0     5    35    34    64    29    65 0.92 Prokaryotic dksA/traR C4-type zinc finger
GGDEF                PF00990.16   161 seq713_BIOID51049    -            371   9.2e-48  161.7   0.0   1   1   1.8e-51   1.2e-47  161.3   0.0     2   161   211   366   210   366 0.97 GGDEF domain
MASE2                PF05230.6     91 seq713_BIOID51049    -            371   1.8e-32  111.0   9.9   1   1     7e-36   4.8e-32  109.6   3.5     1    91    39   129    39   129 0.99 MASE2 domain
Ribosomal_L34        PF00468.12    44 seq714_BIOID51049    -             46   5.1e-25   86.7  10.1   1   1   4.1e-29   5.5e-25   86.6   7.0     1    44     1    44     1    44 0.99 Ribosomal protein L34
Phage_tail_T         PF06223.7    103 seq717_BIOID51049    -            144   1.1e-57  192.6   0.9   1   1   5.4e-56   7.3e-52  173.9   0.1     1   103    11   113    11   113 0.99 Minor tail protein T
Radical_SAM          PF04055.16   166 seq718_BIOID51049    -            457     5e-15   55.9   0.0   1   1   1.1e-18   7.4e-15   55.3   0.0     2   164    57   227    56   229 0.77 Radical SAM superfamily
HemN_C               PF06969.11    66 seq718_BIOID51049    -            457   3.8e-12   45.9   0.0   1   1   2.7e-15   1.8e-11   43.7   0.0     1    66   363   431   363   431 0.94 HemN C-terminal domain
PduV-EutP            PF10662.4    143 seq719_BIOID51049    -            121   1.7e-14   53.3   0.0   1   1   2.4e-18   3.3e-14   52.4   0.0    86   142    60   115    47   116 0.93 Ethanolamine utilisation - propanediol utilisation
Ribonuclease_P       PF00825.13   111 seq720_BIOID51049    -            108   2.9e-29  101.0   0.3   1   1   2.3e-33   3.2e-29  100.9   0.2     9   109     3   100     1   102 0.97 Ribonuclease P
Ring_hydroxyl_A      PF00848.14   209 seq721_BIOID51049    -            453   2.4e-32  112.1   0.0   1   1   4.9e-36   3.4e-32  111.6   0.0     2   208   164   433   163   435 0.90 Ring hydroxylating alpha subunit (catalytic domain)
Rieske               PF00355.21    98 seq721_BIOID51049    -            453   2.5e-24   84.5   0.1   1   1   6.3e-28   4.3e-24   83.7   0.1     1    86    42   125    42   142 0.90 Rieske [2Fe-2S] domain
Pyr_redox_2          PF07992.9    200 seq725_BIOID51049    -            472   3.3e-13   49.8   4.5   1   1   9.5e-15   1.1e-11   44.9   3.1     1   198   148   448   148   450 0.83 Pyridine nucleotide-disulphide oxidoreductase
Pyr_redox            PF00070.22    80 seq725_BIOID51049    -            472   5.6e-12   45.7   4.0   1   1   1.6e-08   1.8e-05   24.9   0.2     1    77   289   364   289   369 0.87 Pyridine nucleotide-disulphide oxidoreductase
NAD_binding_8        PF13450.1     68 seq725_BIOID51049    -            472   1.1e-08   34.7   0.2   1   1   2.6e-11   2.9e-08   33.4   0.2     1    35   151   185   151   189 0.96 NAD(P)-binding Rossmann-like domain
Thi4                 PF01946.12   230 seq725_BIOID51049    -            472   8.8e-07   28.1   1.0   1   1   1.2e-09   1.3e-06   27.5   0.1    18    83   147   213   138   223 0.80 Thi4 family
FAD_binding_3        PF01494.14   356 seq725_BIOID51049    -            472   1.2e-06   27.7   0.1   1   1   1.9e-09   2.1e-06   26.9   0.0     3    34   148   179   147   182 0.95 FAD binding domain
DUF2799              PF10973.3     89 seq726_BIOID51049    -            134   3.4e-17   62.1   0.9   1   1   3.3e-21   4.5e-17   61.7   0.6     1    88    44   126    44   127 0.93 Protein of unknown function (DUF2799)
DUF987               PF06174.6     66 seq728_BIOID51049    -             73   1.3e-43  146.1   0.2   1   1   1.1e-47   1.5e-43  146.0   0.1     1    66     1    66     1    66 0.99 Protein of unknown function (DUF987)
Chorismate_bind      PF00425.13   257 seq729_BIOID51049    -            453   1.9e-91  305.8   0.0   1   1   3.5e-95   2.4e-91  305.5   0.0     2   257   190   443   189   443 0.98 chorismate binding enzyme
Anth_synt_I_N        PF04715.8    140 seq729_BIOID51049    -            453   7.8e-30  103.6   0.2   1   1   8.9e-33   6.1e-29  100.7   0.0     9   139    22   153    16   154 0.90 Anthranilate synthase component I, N terminal region
Phage_GPA            PF05840.8    371 seq730_BIOID51049    -            756  3.6e-147  489.7   0.9   1   1  3.3e-151  4.5e-147  489.4   0.6     1   370   132   513   132   514 0.98 Bacteriophage replication gene A protein (GPA)
TMP_2                PF06791.8    210 seq732_BIOID51049    -            853   2.2e-67  226.6  13.9   1   1   3.2e-71   2.2e-67  226.6   9.6     2   209    50   257    49   258 0.97 Prophage tail length tape measure protein
Tape_meas_lam_C      PF09718.5     78 seq732_BIOID51049    -            853   1.7e-20   72.5   5.8   1   1   2.5e-24   1.7e-20   72.5   4.0     1    78   626   703   626   703 0.98 Lambda phage tail tape-measure protein (Tape_meas_lam_C)
LigB                 PF02900.13   272 seq733_BIOID51049    -            314   6.4e-86  287.5   0.0   1   1   5.3e-90   7.3e-86  287.4   0.0     2   272     5   306     4   306 0.97 Catalytic LigB subunit of aromatic ring-opening dioxygenase
Lactate_perm         PF02652.9    522 seq734_BIOID51049    -            560  1.9e-234  778.9  41.6   1   1  1.6e-238  2.1e-234  778.7  28.9     1   522    25   551    25   551 0.99 L-lactate permease
DDE_Tnp_1            PF01609.16   211 seq736_BIOID51049    -            256   9.8e-10   38.2   0.0   1   1   9.4e-14   1.3e-09   37.8   0.0     2   125   107   227   106   251 0.85 Transposase DDE domain
60KD_IMP             PF02096.15   196 seq737_BIOID51049    -            548   3.4e-67  225.7  14.3   1   1   2.5e-71   3.4e-67  225.7   9.9     1   193   352   533   352   536 0.94 60Kd inner membrane protein
DUF4154              PF13689.1    145 seq738_BIOID51049    -            172     6e-33  113.3   0.0   1   1   5.4e-37   7.3e-33  113.0   0.0     6   145    32   168    27   168 0.95 Domain of unknown function (DUF4154)
YagB_YeeU_YfjZ       PF06154.6    105 seq739_BIOID51049    -            122   3.2e-52  175.0   0.0   1   1   2.8e-56   3.9e-52  174.8   0.0     2   104    16   118    15   119 0.98 YagB/YeeU/YfjZ family
Xan_ur_permease      PF00860.15   389 seq740_BIOID51049    -            435   1.2e-97  326.7  32.6   1   1    1e-101   1.4e-97  326.5  22.6     2   387    11   396    10   398 0.97 Permease family
SBP_bac_1            PF01547.20   314 seq742_BIOID51049    -            430   4.5e-38  131.6   3.8   1   1   8.9e-42   6.1e-38  131.1   2.7     7   310    43   325    36   329 0.88 Bacterial extracellular solute-binding protein
SBP_bac_8            PF13416.1    281 seq742_BIOID51049    -            430   4.6e-30  105.1   9.7   1   1   9.1e-34   6.2e-30  104.7   6.7     1   276    48   355    48   360 0.77 Bacterial extracellular solute-binding protein
Epimerase            PF01370.16   236 seq744_BIOID51049    -            355   2.4e-79  265.9   0.0   1   1   1.3e-82   2.9e-79  265.7   0.0     1   236     4   252     4   252 0.97 NAD dependent epimerase/dehydratase family
RmlD_sub_bind        PF04321.12   287 seq744_BIOID51049    -            355   2.8e-17   62.4   0.0   1   1   1.7e-20   3.9e-17   61.9   0.0     2   254     3   296     1   333 0.79 RmlD substrate binding domain
Polysacc_synt_2      PF02719.10   294 seq744_BIOID51049    -            355   1.8e-16   59.8   0.0   1   1   1.3e-19   2.9e-16   59.1   0.0     1   117     4   114     4   135 0.93 Polysaccharide biosynthesis protein
NAD_binding_4        PF07993.7    249 seq744_BIOID51049    -            355   2.8e-15   55.8   0.1   1   1   2.7e-14   6.2e-11   41.5   0.0    87   197    74   189    56   250 0.85 Male sterility protein
3Beta_HSD            PF01073.14   280 seq744_BIOID51049    -            355   2.9e-15   55.6   0.0   1   1     2e-18   4.6e-15   54.9   0.0     1   229     5   240     5   250 0.82 3-beta hydroxysteroid dehydrogenase/isomerase family
adh_short            PF00106.20   167 seq744_BIOID51049    -            355   4.3e-08   33.1   0.3   1   1   3.1e-10     7e-07   29.1   0.0     3    96     4    91     2   126 0.79 short chain dehydrogenase
PDZ                  PF00595.19    81 seq746_BIOID51049    -            474   3.1e-29  100.8   8.2   1   2   2.7e-19   9.1e-16   57.6   0.1     7    80   285   367   279   368 0.90 PDZ domain (Also known as DHR or GLGF)
PDZ                  PF00595.19    81 seq746_BIOID51049    -            474   3.1e-29  100.8   8.2   2   2   3.7e-15   1.3e-11   44.4   2.2    11    81   394   463   385   463 0.89 PDZ domain (Also known as DHR or GLGF)
PDZ_2                PF13180.1     82 seq746_BIOID51049    -            474   3.3e-26   90.8   2.8   1   2   1.2e-18   4.1e-15   55.3   0.0    12    82   300   380   285   380 0.88 PDZ domain
PDZ_2                PF13180.1     82 seq746_BIOID51049    -            474   3.3e-26   90.8   2.8   2   2   3.7e-12   1.3e-08   34.5   0.6     4    59   399   454   396   469 0.90 PDZ domain
Trypsin_2            PF13365.1    120 seq746_BIOID51049    -            474   8.2e-21   74.0   0.6   1   1   5.5e-24   1.9e-20   72.9   0.4     1   120   114   250   114   250 0.79 Trypsin-like peptidase domain
Trypsin              PF00089.21   220 seq746_BIOID51049    -            474   1.4e-20   73.7   0.3   1   1   6.5e-24   2.2e-20   73.0   0.2    21   218   114   275    87   277 0.83 Trypsin
DUF1219              PF06755.7    117 seq747_BIOID51049    -            124   2.1e-59  198.0   0.0   1   1   1.7e-63   2.4e-59  197.8   0.0     1   113     1   113     1   123 0.98 Protein of unknown function (DUF1219)
GGDEF                PF00990.16   161 seq748_BIOID51049    -            408   6.4e-45  152.5   0.5   1   1   7.4e-49     1e-44  151.8   0.3     1   159   249   403   249   405 0.96 GGDEF domain
Peptidase_M20        PF01546.23   171 seq749_BIOID51049    -            409   1.3e-19   70.2   0.2   1   1   4.2e-23   1.9e-19   69.7   0.1    23   170   139   402    74   403 0.84 Peptidase family M20/M25/M40
M20_dimer            PF07687.9    109 seq749_BIOID51049    -            409   7.2e-12   44.8   0.1   1   1   3.5e-15   1.6e-11   43.7   0.0     2   105   206   302   205   308 0.89 Peptidase dimerisation domain
Peptidase_M42        PF05343.9    292 seq749_BIOID51049    -            409   2.5e-06   26.3   0.0   1   1   3.1e-08   0.00014   20.6   0.0   134   194   140   201   110   234 0.90 M42 glutamyl aminopeptidase
IMPDH                PF00478.20   351 seq750_BIOID51049    -            118   1.2e-19   70.3   0.0   1   1   9.5e-24   1.3e-19   70.2   0.0     3   114     9   114     7   118 0.82 IMP dehydrogenase / GMP reductase domain
Abhydrolase_6        PF12697.2    228 seq752_BIOID51049    -            293   9.7e-36  123.6   0.0   1   1   2.5e-39   1.1e-35  123.4   0.0     1   227    43   284    43   285 0.72 Alpha/beta hydrolase family
Abhydrolase_1        PF00561.15   230 seq752_BIOID51049    -            293   2.7e-24   85.9   0.0   1   1   8.2e-28   3.7e-24   85.4   0.0     1   228    71   286    71   288 0.90 alpha/beta hydrolase fold
Abhydrolase_5        PF12695.2    142 seq752_BIOID51049    -            293   9.2e-18   64.2   0.0   1   1   1.7e-20   7.6e-17   61.2   0.0     1   141    42   272    42   273 0.69 Alpha/beta hydrolase family
Ring_hydroxyl_B      PF00866.13   145 seq754_BIOID51049    -            172   2.4e-47  160.1   5.2   1   1     2e-51   2.7e-47  159.9   3.6     1   145    19   166    19   166 0.98 Ring hydroxylating beta subunit
DDE_Tnp_1            PF01609.16   211 seq755_BIOID51049    -             86   5.5e-13   48.8   0.1   1   1   4.5e-17   6.1e-13   48.7   0.0   156   211     5    64     1    64 0.88 Transposase DDE domain
DEDD_Tnp_IS110       PF01548.12   144 seq762_BIOID51049    -            326   4.2e-44  149.5   0.2   1   1   2.4e-47   1.7e-43  147.6   0.1     1   144     7   151     7   151 0.99 Transposase
Transposase_20       PF02371.11    87 seq762_BIOID51049    -            326   1.1e-27   95.7   0.4   1   1     3e-31     2e-27   94.9   0.3     2    85   196   280   195   282 0.96 Transposase IS116/IS110/IS902 family
IMPDH                PF00478.20   351 seq766_BIOID51049    -            218   1.6e-83  280.4   3.7   1   1   1.4e-87   1.9e-83  280.1   2.6   129   346     2   213     1   217 0.96 IMP dehydrogenase / GMP reductase domain
DUF1016              PF06250.6    320 seq767_BIOID51049    -            159   3.3e-37  128.0   0.0   1   1   3.1e-41   4.2e-37  127.7   0.0     1    97    15   112    15   119 0.98 Protein of unknown function (DUF1016)
DUF188               PF02639.9    130 seq771_BIOID51049    -            152     1e-50  170.3   0.0   1   1   8.8e-55   1.2e-50  170.1   0.0     1   127    17   143    17   146 0.98 Uncharacterized BCR, YaiI/YqxD family COG1671
Rieske               PF00355.21    98 seq772_BIOID51049    -            106   1.7e-17   62.6   0.0   1   1   2.8e-21   1.9e-17   62.4   0.0     3    97     4    94     2    95 0.85 Rieske [2Fe-2S] domain
Rieske_2             PF13806.1    104 seq772_BIOID51049    -            106   1.9e-12   46.6   0.0   1   1   3.3e-16   2.2e-12   46.4   0.0    18   103    17    99     4   100 0.82 Rieske-like [2Fe-2S] domain
HTH_31               PF13560.1     64 seq773_BIOID51049    -             96   6.8e-11   42.0   0.0   1   1   7.9e-14   3.6e-10   39.7   0.0     4    46    35    76    34    93 0.82 Helix-turn-helix domain
HTH_3                PF01381.17    55 seq773_BIOID51049    -             96   3.2e-09   36.3   0.1   1   1     2e-12   9.2e-09   34.9   0.0     1    38    37    74    37    85 0.96 Helix-turn-helix
HTH_19               PF12844.2     64 seq773_BIOID51049    -             96     2e-08   34.0   0.0   1   1   2.1e-11   9.4e-08   31.8   0.0     3    55    36    87    36    95 0.83 Helix-turn-helix domain
NTP_transferase      PF00483.18   248 seq775_BIOID51049    -            293   1.2e-72  244.0   0.0   1   1   2.1e-76   1.4e-72  243.8   0.0     1   246     2   238     2   240 0.98 Nucleotidyl transferase
NTP_transf_3         PF12804.2    179 seq775_BIOID51049    -            293   1.1e-08   35.3   0.0   1   1     2e-12   1.4e-08   35.0   0.0     1   120     3   133     3   188 0.83 MobA-like NTP transferase domain
Gly_kinase           PF02595.10   378 seq776_BIOID51049    -            383  1.7e-183  609.4  20.0   1   1  1.4e-187    2e-183  609.2  13.9     1   377     3   379     3   380 1.00 Glycerate kinase family
RNA_pol_Rpb1_1       PF04997.7    338 seq778_BIOID51049    -           1407  1.8e-100  336.3   0.1   1   1  1.8e-103  4.8e-100  335.0   0.1     2   338    15   342    14   342 0.95 RNA polymerase Rpb1, domain 1
RNA_pol_Rpb1_5       PF04998.12   277 seq778_BIOID51049    -           1407   1.1e-80  270.7   0.0   1   1     8e-84   2.2e-80  269.7   0.0     1   276   766  1321   766  1322 1.00 RNA polymerase Rpb1, domain 5
RNA_pol_Rpb1_2       PF00623.15   166 seq778_BIOID51049    -           1407   6.1e-51  172.5   0.0   1   1   5.3e-53   1.5e-49  168.0   0.0     1   166   344   486   344   486 0.95 RNA polymerase Rpb1, domain 2
RNA_pol_Rpb1_3       PF04983.13   157 seq778_BIOID51049    -           1407   1.4e-27   96.2   0.0   1   1   1.2e-30   3.3e-27   95.0   0.0     1   157   489   644   489   644 0.93 RNA polymerase Rpb1, domain 3
RNA_pol_Rpb1_4       PF05000.12   108 seq778_BIOID51049    -           1407   2.5e-18   65.7   0.3   1   1   9.1e-22   2.5e-18   65.7   0.2     2   107   674   763   673   764 0.82 RNA polymerase Rpb1, domain 4
BPD_transp_1         PF00528.17   185 seq780_BIOID51049    -            293   7.9e-24   84.0  16.9   1   1   5.8e-28   7.9e-24   84.0  11.7     2   171    88   282    87   285 0.88 Binding-protein-dependent transport system inner membrane component
FCD                  PF07729.7    125 seq781_BIOID51049    -            263   3.3e-23   82.2   2.7   1   1   4.8e-27   3.3e-23   82.2   1.9     1   124   105   228   105   229 0.90 FCD domain
GntR                 PF00392.16    64 seq781_BIOID51049    -            263   2.2e-22   78.1   0.4   1   1   6.3e-26   4.3e-22   77.1   0.3     1    64    13    76    13    76 0.98 Bacterial regulatory proteins, gntR family
adh_short            PF00106.20   167 seq785_BIOID51049    -            270   2.1e-22   79.7   0.3   1   1   7.4e-26   3.4e-22   79.0   0.2     2   166     8   174     7   175 0.87 short chain dehydrogenase
adh_short_C2         PF13561.1    243 seq785_BIOID51049    -            270   1.8e-13   50.7   0.0   1   1   4.6e-17   2.1e-13   50.5   0.0     6   225    16   238    13   257 0.75 Enoyl-(Acyl carrier protein) reductase
KR                   PF08659.5    181 seq785_BIOID51049    -            270   2.1e-06   27.4   0.0   1   1   1.2e-09   5.5e-06   26.0   0.0     4   103    10   103     8   122 0.84 KR domain
FAA_hydrolase        PF01557.13   217 seq786_BIOID51049    -            271   6.5e-24   84.4   0.0   1   1   6.3e-28   8.6e-24   84.0   0.0     2   216    58   261    57   262 0.88 Fumarylacetoacetate (FAA) hydrolase family
TrmE_N               PF10396.4    114 seq787_BIOID51049    -            454   2.5e-43  146.5   0.0   1   1   3.9e-46   7.6e-43  144.9   0.0     1   114     6   120     6   120 0.99 GTP-binding protein TrmE N-terminus
GTPase_Cys_C         PF12631.2     73 seq787_BIOID51049    -            454   1.5e-22   79.6   2.9   1   1   1.5e-25     3e-22   78.6   0.2     3    73   381   451   379   451 0.98 Catalytic cysteine-containing C-terminus of GTPase, MnmE
MMR_HSR1             PF01926.18   114 seq787_BIOID51049    -            454   3.9e-22   78.2   0.0   1   1   4.7e-25   9.1e-22   77.1   0.0     1   114   218   336   218   336 0.77 50S ribosome-binding GTPase
Miro                 PF08477.8    119 seq787_BIOID51049    -            454   3.6e-11   43.4   0.0   1   1   5.6e-14   1.1e-10   41.9   0.0     1   119   218   338   218   338 0.85 Miro-like protein
FeoB_N               PF02421.13   189 seq787_BIOID51049    -            454   5.9e-09   35.2   0.0   1   1   2.4e-10   4.7e-07   29.0   0.0     2    89   218   306   217   311 0.84 Ferrous iron transport protein B
GntR                 PF00392.16    64 seq788_BIOID51049    -            258   6.7e-23   79.7   0.2   1   1   1.9e-26   1.3e-22   78.8   0.1     1    64     9    72     9    72 0.99 Bacterial regulatory proteins, gntR family
FCD                  PF07729.7    125 seq788_BIOID51049    -            258   9.3e-19   67.8   5.0   1   1   2.1e-22   1.4e-18   67.2   3.5     1   125    96   220    96   220 0.90 FCD domain
Na_Pi_cotrans        PF02690.10   142 seq790_BIOID51049    -            543   1.6e-44  150.9  30.2   1   2   1.4e-39   9.5e-36  122.5   7.0     1   140    13   148    13   150 0.98 Na+/Pi-cotransporter
Na_Pi_cotrans        PF02690.10   142 seq790_BIOID51049    -            543   1.6e-44  150.9  30.2   2   2   1.6e-13   1.1e-09   38.0  10.2     1   123   139   265   139   284 0.90 Na+/Pi-cotransporter
SDH_alpha            PF03313.10   283 seq792_BIOID51049    -            454  7.6e-104  346.5   5.6   1   1  1.4e-107  9.8e-104  346.2   3.9     3   282   184   449   182   450 0.96 Serine dehydratase alpha chain
SDH_beta             PF03315.10   158 seq792_BIOID51049    -            454   8.5e-56  188.2   0.0   1   1   2.2e-59   1.5e-55  187.4   0.0     1   157     3   158     3   159 0.96 Serine dehydratase beta chain
OmpA                 PF00691.15    97 seq793_BIOID51049    -            160   3.6e-18   65.6   0.1   1   1     4e-22   5.5e-18   65.0   0.1     1    97    55   151    55   151 0.95 OmpA family
SKI                  PF01202.17   158 seq795_BIOID51049    -            174   4.8e-48  162.8   0.0   1   1   1.6e-51   5.5e-48  162.7   0.0     1   157    11   168    11   169 0.98 Shikimate kinase
AAA_17               PF13207.1    121 seq795_BIOID51049    -            174   1.9e-06   28.5   0.0   1   1   1.3e-09   4.3e-06   27.4   0.0     3    66     6    67     5   172 0.67 AAA domain
AAA                  PF00004.24   132 seq795_BIOID51049    -            174   2.2e-06   27.7   0.0   1   1   3.1e-08   0.00011   22.3   0.0     2    30     6    34     5    95 0.86 ATPase family associated with various cellular activities (AAA)
Transaldolase        PF00923.14   287 seq796_BIOID51049    -            222   7.7e-45  153.1   0.1   1   1   1.1e-48   1.5e-44  152.1   0.1     1   242     5   206     5   217 0.95 Transaldolase
DNA_methylase        PF00145.12   335 seq798_BIOID51049    -            383   2.9e-53  181.0   0.0   1   1   2.6e-57   3.5e-53  180.7   0.0     1   334    36   375    36   376 0.77 C-5 cytosine-specific DNA methylase
Diacid_rec           PF05651.8    135 seq799_BIOID51049    -            385   1.9e-52  176.1   0.9   1   1   4.7e-56   3.2e-52  175.4   0.6     1   135     6   140     6   140 0.99 Putative sugar diacid recognition
HTH_30               PF13556.1     59 seq799_BIOID51049    -            385     3e-23   81.0   2.8   1   1     6e-26   4.1e-22   77.3   1.7     1    59   323   381   323   381 0.98 PucR C-terminal helix-turn-helix domain
Acetyltransf_1       PF00583.19    83 seq802_BIOID51049    -            224   6.6e-06   25.9   0.4   1   1   3.1e-09   2.1e-05   24.3   0.3    39    78   170   209   144   214 0.93 Acetyltransferase (GNAT) family
Acetyltransf_10      PF13673.1    117 seq802_BIOID51049    -            224   1.8e-05   24.7   0.4   1   1   4.3e-09   2.9e-05   24.0   0.3     1   114    92   207    92   212 0.80 Acetyltransferase (GNAT) domain
FMN_dh               PF01070.13   357 seq805_BIOID51049    -            396  3.2e-125  417.5   0.0   1   1  1.3e-128  4.4e-125  417.1   0.0     1   355    13   375    13   377 0.96 FMN-dependent dehydrogenase
NMO                  PF03060.10   330 seq805_BIOID51049    -            396   2.7e-05   23.3   2.7   1   1   1.1e-08   3.9e-05   22.8   1.9   138   225   248   335   244   373 0.87 Nitronate monooxygenase
Phage_min_tail       PF05939.8    109 seq806_BIOID51049    -            100   2.1e-33  114.3   0.0   1   1   1.7e-37   2.3e-33  114.3   0.0     1    95     1    95     1   100 0.96 Phage minor tail protein
BPD_transp_1         PF00528.17   185 seq807_BIOID51049    -            280   2.2e-17   63.0  17.9   1   1   1.6e-21   2.2e-17   63.0  12.4     2   178    89   267    88   271 0.81 Binding-protein-dependent transport system inner membrane component
Pyr_redox_2          PF07992.9    200 seq809_BIOID51049    -            400   2.7e-28   99.0   0.0   1   1   1.2e-30   1.7e-27   96.5   0.0     2   196     6   277     5   281 0.89 Pyridine nucleotide-disulphide oxidoreductase
Pyr_redox            PF00070.22    80 seq809_BIOID51049    -            400   7.9e-20   70.9   1.2   1   1   4.2e-20   5.8e-17   61.7   0.1     1    77   146   222   146   226 0.92 Pyridine nucleotide-disulphide oxidoreductase
AcetDehyd-dimer      PF09290.6    137 seq811_BIOID51049    -            316     1e-65  219.6   0.3   1   1   2.3e-69   1.6e-65  219.0   0.2     1   137   131   284   131   284 1.00 Prokaryotic acetaldehyde dehydrogenase, dimerisation
Semialdhyde_dh       PF01118.19   121 seq811_BIOID51049    -            316   1.7e-16   60.5   0.0   1   1   6.1e-20   4.2e-16   59.2   0.0     1   117     5   119     5   123 0.92 Semialdehyde dehydrogenase, NAD binding domain
EamA                 PF00892.15   126 seq814_BIOID51049    -            306   1.6e-36  125.0  35.4   1   2   3.2e-25   4.3e-21   75.1   7.0     1   125    18   140    18   141 0.93 EamA-like transporter family
EamA                 PF00892.15   126 seq814_BIOID51049    -            306   1.6e-36  125.0  35.4   2   2   3.1e-19   4.2e-15   55.7  12.0     1   125   160   284   160   285 0.87 EamA-like transporter family
DDE_Tnp_IS1          PF03400.8    131 seq816_BIOID51049    -            167   3.2e-74  247.0   1.7   1   1   2.8e-78   3.9e-74  246.8   1.2     1   131    37   167    37   167 0.99 IS1 transposase
Phage_tail_L         PF05100.7    206 seq817_BIOID51049    -            232   7.3e-97  322.3   0.2   1   1  6.1e-101   8.4e-97  322.1   0.2     1   206    29   230    29   230 0.99 Phage minor tail protein L
HTH_Tnp_1            PF01527.15    76 seq818_BIOID51049    -            108   8.6e-12   44.7   1.3   1   1   2.5e-15   3.4e-11   42.8   0.9     1    74     1    87     1    88 0.86 Transposase
SNARE_assoc          PF09335.6    123 seq819_BIOID51049    -            220   1.6e-22   79.8   5.4   1   1   1.2e-26   1.6e-22   79.8   3.7     1   123    48   174    48   174 0.96 SNARE associated Golgi protein
DegT_DnrJ_EryC1      PF01041.12   363 seq821_BIOID51049    -            376   3.7e-87  292.6   0.0   1   1   9.7e-91   4.4e-87  292.3   0.0     7   361    13   370     9   372 0.93 DegT/DnrJ/EryC1/StrS aminotransferase family
Aminotran_1_2        PF00155.16   363 seq821_BIOID51049    -            376   7.6e-11   41.4   0.1   1   1   3.7e-14   1.7e-10   40.3   0.0    67   189    46   154     9   187 0.88 Aminotransferase class I and II
Aminotran_5          PF00266.14   371 seq821_BIOID51049    -            376   4.7e-08   32.0   0.1   1   1   1.6e-11   7.5e-08   31.3   0.0    62   182    47   159    33   204 0.90 Aminotransferase class-V
AroM                 PF07302.6    221 seq822_BIOID51049    -            225   1.2e-86  289.5   2.8   1   1   9.7e-91   1.3e-86  289.3   1.9     2   220     5   224     4   225 0.99 AroM protein
HTH_21               PF13276.1     60 seq824_BIOID51049    -            160   2.7e-17   62.4   3.5   1   1     5e-21   6.8e-17   61.1   2.4     2    60    47   104    45   104 0.94 HTH-like domain
CsiD                 PF08943.5    297 seq825_BIOID51049    -            360  3.6e-148  492.1   0.1   1   1  8.9e-152  6.1e-148  491.4   0.0     1   297    55   350    55   350 1.00 CsiD
TauD                 PF02668.11   258 seq825_BIOID51049    -            360   2.2e-10   40.5   0.1   1   1   4.8e-14   3.2e-10   39.9   0.0    33   256   123   344    98   346 0.80 Taurine catabolism dioxygenase TauD, TfdA family
5_nucleotid_C        PF02872.13   156 seq827_BIOID51049    -            550   7.9e-33  113.5   0.5   1   1   2.6e-36   1.8e-32  112.3   0.3     1   155   363   510   363   511 0.95 5'-nucleotidase, C-terminal domain
Metallophos          PF00149.23   201 seq827_BIOID51049    -            550   1.2e-17   63.9   0.1   1   1   2.4e-21   1.7e-17   63.4   0.1     1   198    34   253    34   256 0.93 Calcineurin-like phosphoesterase
ADH_zinc_N           PF00107.21   130 seq829_BIOID51049    -            350   1.2e-25   89.4   0.0   1   1   1.4e-29   1.9e-25   88.7   0.0     1   101   168   269   168   297 0.89 Zinc-binding dehydrogenase
EAL                  PF00563.15   236 seq831_BIOID51049    -            532   1.2e-59  201.5   0.2   1   1   2.8e-63   1.9e-59  200.8   0.2     4   236   273   501   270   501 0.93 EAL domain
CSS-motif            PF12792.2    208 seq831_BIOID51049    -            532   3.8e-41  140.5   0.4   1   1   9.4e-45   6.4e-41  139.8   0.1     3   203    42   242    40   247 0.91 CSS motif domain associated with EAL
Prok-JAB             PF14464.1    105 seq834_BIOID51049    -            243   1.1e-19   69.7   0.1   1   1   2.8e-23   1.9e-19   69.0   0.1     4    96     4    98     1   109 0.93 Prokaryotic homologs of the JAB domain
NLPC_P60             PF00877.14   105 seq834_BIOID51049    -            243   1.8e-13   50.1   0.0   1   1   3.7e-17   2.5e-13   49.6   0.0     1   104   111   223   111   224 0.92 NlpC/P60 family
HMGL-like            PF00682.14   237 seq835_BIOID51049    -            337   1.3e-63  214.7   4.4   1   1   2.2e-67   1.5e-63  214.4   3.1     1   235    14   245    14   247 0.99 HMGL-like
DmpG_comm            PF07836.6     66 seq835_BIOID51049    -            337   1.9e-32  110.3   0.1   1   1   5.6e-36   3.8e-32  109.3   0.0     1    65   271   335   271   336 0.97 DmpG-like communication domain
SecD-TM1             PF13721.1    101 seq836_BIOID51049    -            127   2.7e-16   59.5   0.0   1   1   2.6e-20   3.6e-16   59.1   0.0    11   101    17   105     8   105 0.91 SecD export protein N-terminal TM region
Exonuc_X-T_C         PF08411.5    269 seq837_BIOID51049    -            491    3e-104  347.6   0.1   1   1  5.5e-108  3.8e-104  347.3   0.1     1   268   228   489   228   490 0.99 Exonuclease C-terminal
RNase_T              PF00929.19   164 seq837_BIOID51049    -            491     1e-24   87.5   0.0   1   1   2.8e-28   1.9e-24   86.6   0.0     2   162    29   208    28   210 0.95 Exonuclease
StbA                 PF06406.6    318 seq838_BIOID51049    -            272    2e-122  407.9   0.1   1   1  1.8e-126  2.4e-122  407.7   0.1     1   258     1   264     1   269 0.97 StbA protein
Beta_elim_lyase      PF01212.16   290 seq839_BIOID51049    -            476   1.8e-97  325.8   0.0   1   1  3.1e-101   2.1e-97  325.6   0.0     1   289    54   442    54   443 0.99 Beta-eliminating lyase
SpoU_methylase       PF00588.14   142 seq840_BIOID51049    -            157   2.4e-34  118.1   0.0   1   1     2e-38   2.7e-34  117.9   0.0     1   142     1   142     1   142 0.95 SpoU rRNA Methylase family
DUF1255              PF06865.6     94 seq841_BIOID51049    -             94   5.4e-35  119.4   0.0   1   1   4.3e-39   5.9e-35  119.3   0.0     1    94     1    94     1    94 0.98 Protein of unknown function (DUF1255)
DoxX                 PF07681.7     85 seq842_BIOID51049    -            155   9.8e-17   61.0  14.4   1   1   2.5e-20   1.7e-16   60.2  10.0     1    85    31   113    31   113 0.98 DoxX
SURF4                PF02077.10   267 seq842_BIOID51049    -            155   4.6e-08   32.6   5.5   1   1   2.9e-11     2e-07   30.5   3.8   154   262    30   154    23   155 0.74 SURF4 family
DUF1090              PF06476.7    115 seq846_BIOID51049    -            122   6.8e-38  128.7  16.9   1   1   6.2e-42   8.4e-38  128.4  11.7     2   114     7   116     5   117 0.92 Protein of unknown function (DUF1090)
Polysacc_synt        PF01943.12   273 seq847_BIOID51049    -            416     1e-13   51.0  19.1   1   1   7.7e-18     1e-13   51.0  13.3     1   272     3   283     3   284 0.84 Polysaccharide biosynthesis protein
Lambda_tail_I        PF06805.7     82 seq848_BIOID51049    -            210   1.3e-22   79.2   0.0   1   1   1.7e-26   2.3e-22   78.4   0.0     2    82     1    84     1    84 0.98 Bacteriophage lambda tail assembly protein I
RVT_1                PF00078.22   214 seq851_BIOID51049    -            507   3.4e-54  183.3   0.0   1   1   7.6e-58   5.2e-54  182.7   0.0     1   214    91   337    91   337 0.97 Reverse transcriptase (RNA-dependent DNA polymerase)
GIIM                 PF08388.6     80 seq851_BIOID51049    -            507   9.5e-12   44.4   1.8   1   1   1.4e-15   9.5e-12   44.4   1.3     3    69   360   426   358   448 0.85 Group II intron, maturase-specific domain
DAO                  PF01266.19   358 seq853_BIOID51049    -            422   1.9e-62  211.1   0.0   1   1   1.6e-66   2.2e-62  210.9   0.0     1   356     3   390     3   392 0.86 FAD dependent oxidoreductase
AP_endonuc_2         PF01261.19   211 seq857_BIOID51049    -            262   1.9e-24   86.0   0.2   1   1   1.5e-28   2.1e-24   85.9   0.1     1   210    19   218    19   243 0.90 Xylose isomerase-like TIM barrel
StbA                 PF06406.6    318 seq858_BIOID51049    -             44   3.2e-13   49.1   0.1   1   1   2.5e-17   3.5e-13   49.0   0.1   277   318     1    42     1    42 0.98 StbA protein
PseudoU_synth_2      PF00849.17   164 seq860_BIOID51049    -            290   9.9e-16   57.8   0.1   1   1   6.3e-18   4.3e-14   52.5   0.1     2   164    69   195    68   195 0.87 RNA pseudouridylate synthase
S4                   PF01479.20    48 seq860_BIOID51049    -            290   2.7e-14   52.1   1.5   1   1   1.1e-17   7.6e-14   50.7   0.0     1    48     7    52     7    52 0.98 S4 domain
DUF883               PF05957.8     94 seq861_BIOID51049    -            101   1.1e-31  108.9   1.7   1   1   9.3e-36   1.3e-31  108.7   1.2     2    94     9   101     8   101 0.99 Bacterial protein of unknown function (DUF883)
Plasmid_stab_B       PF10784.4     72 seq864_BIOID51049    -            142   1.6e-32  110.8   0.2   1   1   4.2e-36   5.8e-32  109.0   0.1     1    72     7    78     7    78 0.99 Plasmid stability protein
MFS_1                PF07690.11   354 seq865_BIOID51049    -            418   7.5e-39  133.3  71.3   1   1   9.7e-41   6.6e-37  126.9  30.9     2   296    36   316    35   319 0.89 Major Facilitator Superfamily
Sugar_tr             PF00083.19   451 seq865_BIOID51049    -            418     1e-13   50.5  37.5   1   1   9.5e-14   6.5e-10   38.0  26.0    44   413    63   382    12   407 0.73 Sugar (and other) transporter
Esterase             PF00756.15   251 seq868_BIOID51049    -            400   2.6e-49  167.8   0.0   1   1   3.8e-53   2.6e-49  167.8   0.0     1   251   172   391   172   391 0.98 Putative esterase
DUF3327              PF11806.3    122 seq868_BIOID51049    -            400   2.9e-37  127.5   0.5   1   1   4.2e-41   2.9e-37  127.5   0.3     3   121    29   155    21   156 0.97 Domain of unknown function (DUF3327)
Molybdop_Fe4S4       PF04879.11    55 seq869_BIOID51049    -            195   2.2e-21   75.3   0.2   1   1   2.6e-24   1.8e-20   72.4   0.1     2    55    44   104    43   104 0.96 Molybdopterin oxidoreductase Fe4S4 domain
Molybdopterin        PF00384.17   432 seq869_BIOID51049    -            195   2.4e-06   26.4   0.1   1   1   4.2e-10   2.9e-06   26.1   0.0     1    35   107   139   107   190 0.79 Molybdopterin oxidoreductase
DUF1469              PF07332.6    121 seq870_BIOID51049    -            134     1e-25   89.6   7.5   1   1   8.4e-30   1.1e-25   89.5   5.2     6   120    19   129    14   130 0.97 Protein of unknown function (DUF1469)
Asparaginase_2       PF01112.13   319 seq872_BIOID51049    -            321  3.1e-125  417.0   2.9   1   1  2.8e-129  3.8e-125  416.7   2.0     2   315     3   315     2   317 0.99 Asparaginase
Trp_Tyr_perm         PF03222.8    394 seq874_BIOID51049    -            415  1.7e-149  497.8  35.6   1   1  1.4e-153  1.9e-149  497.6  24.7     1   394     7   403     7   403 0.99 Tryptophan/tyrosine permease family
GFO_IDH_MocA         PF01408.17   120 seq875_BIOID51049    -            351   4.2e-32  111.0   0.1   1   1   2.1e-35   9.5e-32  109.9   0.0     1   118    10   128    10   130 0.97 Oxidoreductase family, NAD-binding Rossmann fold
GFO_IDH_MocA_C       PF02894.12   115 seq875_BIOID51049    -            351   5.5e-12   45.3   0.0   1   1   2.4e-15   1.1e-11   44.4   0.0     1   112   142   250   142   253 0.94 Oxidoreductase family, C-terminal alpha/beta domain
NAD_binding_3        PF03447.11   117 seq875_BIOID51049    -            351   1.2e-05   25.5   0.0   1   1   1.6e-08   7.5e-05   22.9   0.0    16   112    31   124    16   129 0.80 Homoserine dehydrogenase, NAD binding domain
YqjK                 PF13997.1     73 seq876_BIOID51049    -             99   3.6e-30  103.8   9.8   1   1   3.3e-34   4.5e-30  103.5   6.8     1    73    14    86    14    86 0.99 YqjK-like protein
Glyco_transf_56      PF07429.6    361 seq878_BIOID51049    -            359  1.6e-192  639.1   0.0   1   1  2.6e-196  1.8e-192  638.9   0.0     1   360     1   358     1   359 0.99 4-alpha-L-fucosyltransferase glycosyl transferase group 56
DUF1281              PF06924.6    134 seq879_BIOID51049    -            308   1.6e-59  199.0   0.0   1   1   1.6e-63   2.2e-59  198.5   0.0     1   134     9   142     9   142 0.99 Protein of unknown function (DUF1281)
Molybdopterin        PF00384.17   432 seq880_BIOID51049    -            803   9.6e-25   87.0   0.0   1   1   3.1e-25   2.1e-21   76.0   0.0   103   379     2   377     1   381 0.84 Molybdopterin oxidoreductase
Molydop_binding      PF01568.16   109 seq880_BIOID51049    -            803   5.5e-17   61.4   0.1   1   1     3e-20     2e-16   59.6   0.1     4   108   681   796   678   797 0.93 Molydopterin dinucleotide binding domain
DUF3442              PF11924.3    280 seq885_BIOID51049    -           1417  1.5e-106  355.9   0.5   1   1    9e-110  4.1e-106  354.5   0.3     2   280    71   350    70   350 0.99 Protein of unknown function (DUF3442)
Big_1                PF02369.11   100 seq885_BIOID51049    -           1417   2.6e-54  181.1 107.5   1   3   4.4e-18     2e-14   53.1   8.5     5    97   994  1086   990  1088 0.86 Bacterial Ig-like domain (group 1)
Big_1                PF02369.11   100 seq885_BIOID51049    -           1417   2.6e-54  181.1 107.5   2   3   2.2e-17     1e-13   50.9   2.8     7    97  1099  1187  1093  1190 0.85 Bacterial Ig-like domain (group 1)
Big_1                PF02369.11   100 seq885_BIOID51049    -           1417   2.6e-54  181.1 107.5   3   3     8e-16   3.6e-12   45.9  10.5    11    95  1204  1287  1192  1292 0.83 Bacterial Ig-like domain (group 1)
Aldedh               PF00171.17   462 seq886_BIOID51049    -            482  8.8e-176  584.6   0.1   1   1  7.2e-180  9.9e-176  584.4   0.1     1   461    19   477    19   478 0.99 Aldehyde dehydrogenase family
DoxX                 PF07681.7     85 seq887_BIOID51049    -            160   6.2e-18   64.8  12.8   1   1   1.5e-21   1.1e-17   64.1   8.9     2    84    39   117    38   118 0.98 DoxX
ROK                  PF00480.15   179 seq890_BIOID51049    -            331   1.1e-58  197.8   0.2   1   1     3e-62   1.4e-58  197.5   0.1     1   179    33   222    33   222 0.96 ROK family
Glucokinase          PF02685.11   316 seq890_BIOID51049    -            331     5e-10   38.5   0.0   1   1   2.1e-13   9.5e-10   37.6   0.0     4   236    35   267    32   276 0.82 Glucokinase
TisB_toxin           PF13939.1     28 seq892_BIOID51049    -             29   4.8e-16   57.9  11.3   1   1   3.7e-20   5.1e-16   57.8   7.8     1    28     1    28     1    28 0.99 Toxin TisB, type I toxin-antitoxin system
PTS_EIIC             PF02378.13   321 seq893_BIOID51049    -            598   1.2e-82  277.1  29.6   1   1   1.8e-86   1.2e-82  277.1  20.5     1   321    87   429    87   429 0.94 Phosphotransferase system, EIIC
PTS_EIIB             PF00367.15    35 seq893_BIOID51049    -            598   1.4e-16   59.2   0.1   1   1   4.6e-20   3.1e-16   58.1   0.1     3    35   522   554   520   554 0.97 phosphotransferase system, EIIB
DUF2058              PF09831.4    177 seq894_BIOID51049    -            218   1.5e-63  213.7   9.3   1   1   1.3e-67   1.8e-63  213.5   6.4     1   177    44   218    44   218 0.99 Uncharacterized protein conserved in bacteria (DUF2058)
ABC_tran             PF00005.22   118 seq896_BIOID51049    -            629   7.3e-41  139.1   0.1   1   2   5.8e-21   7.2e-18   64.9   0.1    24   118    96   203    62   203 0.81 ABC transporter
ABC_tran             PF00005.22   118 seq896_BIOID51049    -            629   7.3e-41  139.1   0.1   2   2   4.1e-23   5.1e-20   71.8   0.0     1   117   370   497   370   498 0.93 ABC transporter
oligo_HPY            PF08352.7     64 seq896_BIOID51049    -            629   8.7e-21   73.9   0.3   1   2   9.5e-12   1.2e-08   35.0   0.0     1    33   254   286   254   303 0.89 Oligopeptide/dipeptide transporter, C-terminal region
oligo_HPY            PF08352.7     64 seq896_BIOID51049    -            629   8.7e-21   73.9   0.3   2   2   3.1e-12   3.8e-09   36.6   0.0     1    33   549   581   549   600 0.85 Oligopeptide/dipeptide transporter, C-terminal region
DDE_Tnp_1            PF01609.16   211 seq897_BIOID51049    -            316   1.6e-29  102.9   0.0   1   1   1.4e-33   1.9e-29  102.6   0.0     2   211    53   294    52   294 0.96 Transposase DDE domain
MbtH                 PF03621.8     54 seq899_BIOID51049    -             72   1.8e-21   75.1   0.6   1   1   1.6e-25   2.1e-21   74.8   0.4     1    53     1    54     1    55 0.96 MbtH-like protein
rve                  PF00665.21   120 seq901_BIOID51049    -            128   3.7e-13   49.5   0.0   1   1   2.6e-16   1.2e-12   47.8   0.0    49   119     3    72     1    73 0.95 Integrase core domain
rve_3                PF13683.1     67 seq901_BIOID51049    -            128   3.9e-12   45.3   0.0   1   1   1.2e-15   5.3e-12   44.9   0.0     6    67    49   110    44   110 0.93 Integrase core domain
rve_2                PF13333.1     52 seq901_BIOID51049    -            128   6.8e-07   29.1   0.0   1   1   2.6e-10   1.2e-06   28.4   0.0     1    44    63   109    63   117 0.88 Integrase core domain
PTS_IIB              PF02302.12    90 seq902_BIOID51049    -            106   8.7e-21   74.0   1.6   1   1   7.5e-25     1e-20   73.8   1.1     2    88     6    95     5    97 0.94 PTS system, Lactose/Cellobiose specific IIB subunit
Sdh_cyt              PF01127.17   121 seq903_BIOID51049    -            134   6.7e-30  103.2   4.7   1   1   5.8e-34   7.9e-30  103.0   3.2     2   120    11   128    10   129 0.89 Succinate dehydrogenase/Fumarate reductase transmembrane subunit
AMP-binding          PF00501.23   418 seq905_BIOID51049    -           1335  6.2e-117  390.3   0.0   1   1  2.4e-120  8.3e-117  389.9   0.0     1   417   524   928   524   929 0.96 AMP-binding enzyme
Condensation         PF00668.15   301 seq905_BIOID51049    -           1335   9.5e-58  195.3   0.0   1   1   4.2e-61   1.4e-57  194.7   0.0     2   300    44   342    43   343 0.91 Condensation domain
Thioesterase         PF00975.15   229 seq905_BIOID51049    -           1335   1.3e-44  153.0   0.6   1   1   1.8e-45   6.1e-42  144.2   0.0     2   223  1109  1327  1108  1333 0.95 Thioesterase domain
PP-binding           PF00550.20    67 seq905_BIOID51049    -           1335   4.2e-11   42.8   0.1   1   1   3.8e-14   1.3e-10   41.2   0.1     3    65  1022  1082  1020  1084 0.91 Phosphopantetheine attachment site
Cytochrom_C_asm      PF01578.15   214 seq906_BIOID51049    -            288   5.7e-45  153.3  17.3   1   1   4.2e-49   5.7e-45  153.3  12.0     5   212    62   286    58   288 0.97 Cytochrome C assembly protein
Amidase_2            PF01510.20   132 seq908_BIOID51049    -            189   7.6e-28   97.0   0.0   1   1   7.5e-32     1e-27   96.6   0.0     3   132    22   174    20   174 0.85 N-acetylmuramoyl-L-alanine amidase
Band_7               PF01145.20   179 seq909_BIOID51049    -            375   1.3e-24   86.9   0.2   1   1   4.1e-27   5.6e-23   81.6   0.2     2   178   147   318   146   320 0.94 SPFH domain / Band 7 family
GST_N_2              PF13409.1     70 seq910_BIOID51049    -            328   1.5e-23   82.4   0.0   1   1   9.4e-27   3.2e-23   81.3   0.0     1    70    62   159    62   159 0.85 Glutathione S-transferase, N-terminal domain
GST_C_2              PF13410.1     69 seq910_BIOID51049    -            328   3.9e-14   52.1   0.0   1   1   2.3e-17     8e-14   51.1   0.0     1    54   203   256   203   280 0.89 Glutathione S-transferase, C-terminal domain
GST_C                PF00043.20    95 seq910_BIOID51049    -            328   8.7e-07   28.7   0.0   1   1   4.1e-10   1.4e-06   28.0   0.0    20    67   200   247   166   281 0.76 Glutathione S-transferase, C-terminal domain
Ligase_CoA           PF00549.14   153 seq911_BIOID51049    -            555     2e-51  173.5   0.5   1   1   6.1e-55   4.2e-51  172.4   0.0     1   152   336   491   336   492 0.98 CoA-ligase
CoA_binding          PF02629.14    96 seq911_BIOID51049    -            555   5.4e-17   61.9   0.0   1   1   1.4e-19   9.6e-16   57.9   0.1     3    96   193   288   191   288 0.96 CoA binding domain
MFS_1                PF07690.11   354 seq912_BIOID51049    -            396     2e-39  135.2  46.6   1   1   4.4e-43     2e-39  135.2  32.3     2   352    16   351    15   353 0.83 Major Facilitator Superfamily
MFS_3                PF05977.8    524 seq912_BIOID51049    -            396   6.8e-08   30.9   6.3   1   1   1.5e-11   6.8e-08   30.9   4.3    32   206    32   201     5   207 0.84 Transmembrane secretion effector
TRI12                PF06609.8    599 seq912_BIOID51049    -            396   2.8e-06   25.7   4.5   1   1   6.2e-10   2.8e-06   25.7   3.1    87   212    54   179    14   190 0.80 Fungal trichothecene efflux pump (TRI12)
Glyco_hydro_65m      PF03632.10   370 seq914_BIOID51049    -            755  3.5e-128  427.2   0.1   1   1  1.1e-131  4.9e-128  426.8   0.1     2   370   299   677   298   677 0.97 Glycosyl hydrolase family 65 central catalytic domain
Glyco_hydro_65N      PF03636.10   255 seq914_BIOID51049    -            755   3.1e-63  213.3   0.0   1   1   9.6e-67   4.4e-63  212.8   0.0     1   255     6   241     6   241 0.96 Glycosyl hydrolase family 65, N-terminal domain
Glyco_hydro_65C      PF03633.10    54 seq914_BIOID51049    -            755   1.2e-13   50.7   0.0   1   1   1.1e-16   4.9e-13   48.8   0.0     1    50   681   727   681   731 0.95 Glycosyl hydrolase family 65, C-terminal domain
PFL                  PF02901.10   648 seq917_BIOID51049    -            765  3.8e-205  683.0   0.0   1   1  6.8e-209  4.7e-205  682.7   0.0     1   648     1   626     1   626 0.98 Pyruvate formate lyase
Gly_radical          PF01228.16   106 seq917_BIOID51049    -            765   2.7e-25   88.6   0.0   1   1   9.7e-29   6.6e-25   87.4   0.0     3   106   645   747   643   747 0.97 Glycine radical
Sdh_cyt              PF01127.17   121 seq920_BIOID51049    -            115   9.4e-12   44.7  15.2   1   1   8.3e-16   1.1e-11   44.4  10.5    18   120    11   104     2   113 0.83 Succinate dehydrogenase/Fumarate reductase transmembrane subunit
HTH_3                PF01381.17    55 seq922_BIOID51049    -            152   1.6e-15   56.5   0.0   1   1   1.3e-18   4.5e-15   55.1   0.0     1    55    27    81    27    81 0.99 Helix-turn-helix
HTH_31               PF13560.1     64 seq922_BIOID51049    -            152   9.3e-13   48.0   1.4   1   1   9.1e-16   3.1e-12   46.3   0.1     2    58    23    78    22    89 0.95 Helix-turn-helix domain
HTH_19               PF12844.2     64 seq922_BIOID51049    -            152   1.8e-12   47.0   0.0   1   1   4.1e-15   1.4e-11   44.1   0.0     1    63    24    86    24    87 0.98 Helix-turn-helix domain
WzyE                 PF06899.6    449 seq923_BIOID51049    -            450  1.2e-277  920.6  45.5   1   1  9.8e-282  1.3e-277  920.4  31.5     1   448     1   449     1   450 1.00 WzyE protein
DUF3521              PF12035.3     35 seq926_BIOID51049    -             44   1.4e-12   47.1   1.0   1   1   9.1e-16   1.2e-11   44.0   0.2     1    35     1    28     1    28 0.90 Protein of unknown function (DUF3521)
HTH_3                PF01381.17    55 seq927_BIOID51049    -            131   2.5e-10   39.9   0.0   1   1   1.6e-13   1.1e-09   37.8   0.0     1    53    34    86    34    87 0.96 Helix-turn-helix
HTH_19               PF12844.2     64 seq927_BIOID51049    -            131   2.2e-07   30.6   0.1   1   1   1.6e-10   1.1e-06   28.4   0.0     8    56    38    86    32    93 0.90 Helix-turn-helix domain
MFS_1                PF07690.11   354 seq928_BIOID51049    -            391   2.3e-43  148.1  38.3   1   1   5.1e-47   2.3e-43  148.1  26.6     3   350    10   342     8   346 0.85 Major Facilitator Superfamily
Sugar_tr             PF00083.19   451 seq928_BIOID51049    -            391   1.1e-12   47.1   7.3   1   1   2.5e-16   1.1e-12   47.1   5.0    42   191    34   177    21   183 0.87 Sugar (and other) transporter
TRI12                PF06609.8    599 seq928_BIOID51049    -            391   4.2e-07   28.4   3.4   1   1   9.1e-11   4.2e-07   28.4   2.4    66   215    25   175     4   223 0.77 Fungal trichothecene efflux pump (TRI12)
MutH                 PF02976.10   104 seq932_BIOID51049    -            229   1.4e-37  127.5   0.0   1   1   1.5e-41     2e-37  127.0   0.0     1   104    58   157    58   157 0.99 DNA mismatch repair enzyme MutH
DUF3521              PF12035.3     35 seq933_BIOID51049    -             44   2.1e-13   49.7   3.3   1   1     2e-17   2.7e-13   49.3   2.3     1    34    14    44    14    44 0.99 Protein of unknown function (DUF3521)
FAD_binding_2        PF00890.19   421 seq934_BIOID51049    -            588  2.6e-117  392.1   6.1   1   1    7e-121  3.2e-117  391.8   4.2     1   421     9   405     9   405 0.98 FAD binding domain
Succ_DH_flav_C       PF02910.15   129 seq934_BIOID51049    -            588   3.1e-38  130.4   0.1   1   1   1.1e-41   5.1e-38  129.7   0.1     1   129   460   588   460   588 0.96 Fumarate reductase flavoprotein C-term
N6_N4_Mtase          PF01555.13   231 seq936_BIOID51049    -            217   2.3e-30  105.6   0.0   1   1   7.3e-32     1e-27   97.0   0.0    31   228    37   190    31   193 0.90 DNA methylase
DUF21                PF01595.15   183 seq938_BIOID51049    -            420   3.5e-55  186.0   4.7   1   1   1.1e-58   4.9e-55  185.5   3.3     3   175     2   175     1   180 0.98 Domain of unknown function DUF21
CorC_HlyC            PF03471.12    81 seq938_BIOID51049    -            420   3.1e-20   71.6   0.2   1   1   2.2e-23   9.8e-20   70.0   0.1     2    79   335   410   334   412 0.95 Transporter associated domain
CBS                  PF00571.23    57 seq938_BIOID51049    -            420   9.3e-06   25.1   0.2   1   1   8.6e-08   0.00039   19.9   0.0     8    56   270   318   249   319 0.87 CBS domain
PTSIIB_sorb          PF03830.10   151 seq941_BIOID51049    -            323   1.5e-58  196.8   1.4   1   1   3.3e-62   2.2e-58  196.2   1.0     2   149   164   311   163   313 0.99 PTS system sorbose subfamily IIB component
EIIA-man             PF03610.11   116 seq941_BIOID51049    -            323   2.6e-35  120.8   0.1   1   1   9.9e-39   6.8e-35  119.5   0.0     1   114     4   117     4   119 0.98 PTS system fructose IIA component
Aminotran_3          PF00202.16   339 seq942_BIOID51049    -            428  1.2e-121  405.5   0.1   1   1  1.1e-125  1.5e-121  405.3   0.1     2   338    29   362    28   363 0.98 Aminotransferase class-III
DUF1391              PF07151.7     49 seq943_BIOID51049    -             50   2.1e-33  113.4   0.4   1   1   1.6e-37   2.2e-33  113.3   0.3     1    48     2    49     2    50 0.98 Protein of unknown function (DUF1391)
Porin_1              PF00267.16   337 seq945_BIOID51049    -            397  9.1e-134  445.8  30.3   1   1  1.5e-137    1e-133  445.6  21.0     1   337    37   397    37   397 0.98 Gram-negative porin
Porin_4              PF13609.1    311 seq945_BIOID51049    -            397   1.2e-15   57.7  49.3   1   1   1.9e-19   1.3e-15   57.6  32.4     6   304    22   367    16   376 0.78 Gram-negative porin
Nuc-transf           PF10127.4    247 seq950_BIOID51049    -            263   1.1e-96  322.8   0.0   1   1  9.1e-101   1.2e-96  322.6   0.0     1   246    10   256    10   257 0.99 Predicted nucleotidyltransferase
TerC                 PF03741.11   184 seq952_BIOID51049    -            237   4.5e-51  172.7  15.2   1   1   4.5e-55   6.1e-51  172.3  10.6     2   183    17   203    16   204 0.96 Integral membrane protein TerC family
DUF1380              PF07128.7    139 seq953_BIOID51049    -            203   2.3e-78  260.6   1.3   1   1   2.2e-82   3.1e-78  260.2   0.9     1   139    60   197    60   197 1.00 Protein of unknown function (DUF1380)
DUF805               PF05656.9    117 seq954_BIOID51049    -            121   1.4e-37  127.9   4.7   1   1   1.2e-41   1.6e-37  127.8   3.3     1   116    10   118    10   119 0.98 Protein of unknown function (DUF805)
Aminotran_1_2        PF00155.16   363 seq957_BIOID51049    -            390   1.2e-59  201.9   0.0   1   1   9.9e-64   1.4e-59  201.8   0.0     3   360    30   379    28   382 0.94 Aminotransferase class I and II
LysR_substrate       PF03466.15   209 seq958_BIOID51049    -            319     1e-15   57.3   0.2   1   1   2.1e-19   1.5e-15   56.7   0.1    21   206   112   313    92   316 0.89 LysR substrate binding domain
HTH_1                PF00126.22    60 seq958_BIOID51049    -            319   1.7e-14   53.1   0.0   1   1   4.8e-18   3.2e-14   52.2   0.0     1    57    10    66    10    67 0.96 Bacterial regulatory helix-turn-helix protein, lysR family
SBP_bac_5            PF00496.17   374 seq959_BIOID51049    -            512     3e-96  322.4  11.3   1   1  2.8e-100   3.8e-96  322.0   7.8     1   372    70   429    70   431 0.95 Bacterial extracellular solute-binding proteins, family 5 Middle
Metalloenzyme        PF01676.13   262 seq960_BIOID51049    -            514  1.7e-101  338.8   0.5   1   1  4.3e-105  1.9e-101  338.6   0.3     1   261     6   507     6   508 0.99 Metalloenzyme superfamily
iPGM_N               PF06415.8    223 seq960_BIOID51049    -            514   1.9e-88  295.4   0.6   1   1   6.2e-92   2.8e-88  294.8   0.4     2   223    85   308    84   308 0.99 BPG-independent PGAM N-terminus (iPGM_N)
Phosphodiest         PF01663.17   364 seq960_BIOID51049    -            514   2.3e-05   23.7   0.0   1   1   7.6e-09   3.5e-05   23.2   0.0   104   246   303   449   259   491 0.73 Type I phosphodiesterase / nucleotide pyrophosphatase
Glyco_tran_WecB      PF03808.8    172 seq961_BIOID51049    -            246   3.1e-56  189.3   0.1   1   1   3.1e-60   4.2e-56  188.9   0.1     2   172    61   231    60   231 0.96 Glycosyl transferase WecB/TagA/CpsF family
Fer4_11              PF13247.1     99 seq962_BIOID51049    -            294   1.2e-29  101.9  13.1   1   1   1.8e-32   2.2e-29  101.1   5.5     2    98    92   188    91   189 0.94 4Fe-4S dicluster domain
Form-deh_trans       PF09163.6     44 seq962_BIOID51049    -            294   7.8e-20   69.9   0.0   1   1   1.1e-22   1.4e-19   69.1   0.0     1    44   246   289   246   290 0.96 Formate dehydrogenase N, transmembrane
Fer4_7               PF12838.2     52 seq962_BIOID51049    -            294   4.9e-15   55.5  25.2   1   1   8.3e-11     1e-07   32.0   5.6     1    50    38   114    38   117 0.90 4Fe-4S dicluster domain
Fer4_9               PF13187.1     55 seq962_BIOID51049    -            294   3.3e-13   49.5  27.2   1   1   4.6e-11   5.7e-08   32.7   7.7     1    55   132   184   132   184 0.97 4Fe-4S dicluster domain
Fer4_10              PF13237.1     52 seq962_BIOID51049    -            294   2.6e-12   46.2  27.8   1   1   3.4e-11   4.2e-08   32.7   7.1     2    52    93   144    92   144 0.86 4Fe-4S dicluster domain
Fer4_2               PF12797.2     22 seq962_BIOID51049    -            294   3.3e-10   39.1  34.5   1   1   6.4e-09     8e-06   25.3   2.4     4    20    33    49    31    51 0.91 4Fe-4S binding domain
Fer4_3               PF12798.2     15 seq962_BIOID51049    -            294   9.7e-08   31.9  41.1   1   3   0.00035      0.43   11.1   3.8     1    15   100   117   100   117 0.89 4Fe-4S binding domain
Fer4_3               PF12798.2     15 seq962_BIOID51049    -            294   9.7e-08   31.9  41.1   2   3   6.7e-05     0.083   13.3   2.9     1    14   133   146   133   147 0.94 4Fe-4S binding domain
Fer4_3               PF12798.2     15 seq962_BIOID51049    -            294   9.7e-08   31.9  41.1   3   3   3.4e-06    0.0042   17.4   2.5     1    15   160   183   160   183 0.98 4Fe-4S binding domain
Fer4_4               PF12800.2     17 seq962_BIOID51049    -            294   3.1e-07   30.0  31.6   1   2   4.7e-05     0.059   13.6   1.8     3    15    38    50    36    56 0.91 4Fe-4S binding domain
Fer4_4               PF12800.2     17 seq962_BIOID51049    -            294   3.1e-07   30.0  31.6   2   2     1e-07   0.00013   21.9   1.8     1    17   130   146   130   146 0.92 4Fe-4S binding domain
Fer4                 PF00037.22    24 seq962_BIOID51049    -            294   3.1e-07   29.6  37.3   1   1   4.1e-08   5.1e-05   22.5   2.0     5    22   130   147   126   149 0.87 4Fe-4S binding domain
DUF1116              PF06545.6    216 seq963_BIOID51049    -            419   3.3e-99  330.2   1.3   1   1  3.3e-103   4.5e-99  329.7   0.9     1   216    87   303    87   303 0.99 Protein of unknown function (DUF1116)
DcuC                 PF03606.10   463 seq964_BIOID51049    -            455    8e-128  426.4  48.6   1   1  6.6e-132  9.1e-128  426.3  33.7     1   462     2   454     2   455 0.97 C4-dicarboxylate anaerobic carrier
EII-Sor              PF03609.9    237 seq965_BIOID51049    -            266   7.1e-89  297.0  38.7   1   1   5.9e-93     8e-89  296.8  26.8     1   237     1   238     1   238 1.00 PTS system sorbose-specific iic component
DUF805               PF05656.9    117 seq966_BIOID51049    -            118   1.5e-35  121.4   2.5   1   1   1.3e-39   1.8e-35  121.2   1.7     1   116    10   114    10   115 0.98 Protein of unknown function (DUF805)
DUF903               PF06004.7     50 seq970_BIOID51049    -             72   3.5e-24   83.9   2.4   1   1   2.9e-28     4e-24   83.7   1.7     1    50    23    72    23    72 0.98 Bacterial protein of unknown function (DUF903)
DicB                 PF05358.6     62 seq971_BIOID51049    -             62   9.6e-38  127.3   0.0   1   1   7.7e-42     1e-37  127.2   0.0     1    62     1    62     1    62 0.99 DicB protein
DUF1482              PF07358.6     57 seq972_BIOID51049    -             66   2.5e-28   97.3   0.2   1   1   2.1e-32   2.8e-28   97.1   0.1     1    57     7    65     7    65 0.98 Protein of unknown function (DUF1482)
Fer2_3               PF13085.1    110 seq973_BIOID51049    -            238   3.8e-31  107.0   0.0   1   1   1.6e-34   5.5e-31  106.5   0.0     2   109     5   111     4   112 0.93 2Fe-2S iron-sulfur cluster binding domain
Fer4_17              PF13534.1     61 seq973_BIOID51049    -            238     2e-10   40.7   0.8   1   1   1.1e-13   3.9e-10   39.8   0.5     1    61   148   221   148   221 0.80 4Fe-4S dicluster domain
Fer4_8               PF13183.1     57 seq973_BIOID51049    -            238   1.3e-09   37.8   1.5   1   1     8e-13   2.7e-09   36.7   1.0     2    56   146   219   145   220 0.71 4Fe-4S dicluster domain
Fer4_18              PF13746.1     69 seq973_BIOID51049    -            238   3.2e-07   30.5   1.1   1   1     1e-09   3.5e-06   27.2   0.1     2    67   155   221   154   223 0.97 4Fe-4S dicluster domain
HAD_2                PF13419.1    176 seq974_BIOID51049    -            219   4.5e-24   85.5   0.0   1   1   1.2e-27   5.3e-24   85.3   0.0     1   176     6   190     6   190 0.87 Haloacid dehalogenase-like hydrolase
Hydrolase            PF00702.21   204 seq974_BIOID51049    -            219   5.2e-11   43.3   0.0   1   1   1.7e-14   7.9e-11   42.7   0.0     3   203     5   183     3   184 0.84 haloacid dehalogenase-like hydrolase
Hydrolase_like       PF13242.1     75 seq974_BIOID51049    -            219     5e-07   29.2   0.0   1   1   2.1e-10   9.5e-07   28.3   0.0     3    56   146   198   144   208 0.93 HAD-hyrolase-like
HTH_Tnp_1            PF01527.15    76 seq976_BIOID51049    -            121   4.4e-19   68.0   1.1   1   1   8.3e-23   5.7e-19   67.7   0.4     2    74     8    87     7    89 0.89 Transposase
HTH_28               PF13518.1     52 seq976_BIOID51049    -            121   1.7e-06   27.7   0.5   1   1   5.1e-10   3.5e-06   26.7   0.0     1    43    17    60    17    63 0.93 Helix-turn-helix domain
Aldo_ket_red         PF00248.16   283 seq978_BIOID51049    -            346   2.6e-75  252.7   0.0   1   1   2.1e-79   2.9e-75  252.5   0.0     2   281    16   337    15   339 0.94 Aldo/keto reductase family
Radical_SAM          PF04055.16   166 seq979_BIOID51049    -            292   1.9e-22   80.0   0.0   1   1   5.8e-26   2.6e-22   79.6   0.0     1   157    41   222    41   231 0.94 Radical SAM superfamily
Fer4_12              PF13353.1    139 seq979_BIOID51049    -            292   1.1e-10   41.6   0.1   1   1   9.2e-14   4.2e-10   39.7   0.1     2    82    34   145    33   186 0.81 4Fe-4S single cluster domain
Fer4_14              PF13394.1    117 seq979_BIOID51049    -            292     1e-06   28.6   0.6   1   1     6e-09   2.7e-05   24.0   0.4     3   103    42   171    40   183 0.83 4Fe-4S single cluster domain
Ribosomal_S2         PF00318.15   211 seq980_BIOID51049    -            304   3.3e-85  284.5   0.0   1   1   2.9e-89   3.9e-85  284.2   0.0     1   211    72   288    72   288 0.99 Ribosomal protein S2
Phage_GPO            PF05929.6    276 seq981_BIOID51049    -            284  1.2e-140  467.3   0.6   1   1    1e-144  1.4e-140  467.2   0.4     1   276     6   284     6   284 1.00 Phage capsid scaffolding protein (GPO) serine peptidase
AA_permease          PF00324.16   479 seq982_BIOID51049    -            466  8.6e-122  406.7  48.0   1   1  1.4e-125  9.7e-122  406.5  33.2     1   476    18   455    18   458 0.98 Amino acid permease
AA_permease_2        PF13520.1    426 seq982_BIOID51049    -            466   1.4e-42  145.6  47.8   1   1   2.5e-46   1.7e-42  145.3  33.1     5   424    18   439    14   445 0.86 Amino acid permease
Cytochrom_B_N        PF00033.14   188 seq985_BIOID51049    -            217   1.4e-20   73.3  19.2   1   1   2.5e-24   1.7e-20   73.0  13.3     4   188    10   186     7   186 0.92 Cytochrome b(N-terminal)/b6/petB
Ni_hydr_CYTB         PF01292.15   182 seq985_BIOID51049    -            217   1.4e-18   66.8  17.8   1   1   2.5e-22   1.7e-18   66.5  12.3     5   182    13   186     9   186 0.89 Prokaryotic cytochrome b561
AA_permease          PF00324.16   479 seq986_BIOID51049    -            461   4.9e-99  331.7  55.9   1   1  9.1e-103   6.2e-99  331.3  38.8     1   435    16   427    16   455 0.94 Amino acid permease
AA_permease_2        PF13520.1    426 seq986_BIOID51049    -            461   1.6e-43  148.7  59.1   1   1   3.1e-47   2.1e-43  148.3  41.0     9   425    20   440    15   441 0.88 Amino acid permease
EIID-AGA             PF03613.9    264 seq991_BIOID51049    -            283    2e-114  380.8   1.2   1   1  1.7e-118  2.3e-114  380.6   0.8     1   264    11   281    11   281 0.99 PTS system mannose/fructose/sorbose family IID component
rve                  PF00665.21   120 seq992_BIOID51049    -            301   2.7e-24   85.4   0.0   1   1   1.1e-27   4.9e-24   84.6   0.0     3   119   123   243   121   244 0.97 Integrase core domain
rve_3                PF13683.1     67 seq992_BIOID51049    -            301   1.4e-17   62.8   0.1   1   1   9.9e-21   4.5e-17   61.2   0.0     2    67   216   281   215   281 0.98 Integrase core domain
HTH_21               PF13276.1     60 seq992_BIOID51049    -            301   3.7e-17   61.9   1.4   1   1     7e-19   3.2e-15   55.7   0.4     6    57    49   106    44   109 0.80 HTH-like domain
A_deaminase          PF00962.17   330 seq993_BIOID51049    -            333  6.3e-101  337.5   0.0   1   1  5.2e-105  7.1e-101  337.3   0.0     2   329     6   328     5   329 0.99 Adenosine/AMP deaminase
NAD_kinase           PF01513.16   285 seq996_BIOID51049    -            292   6.2e-73  244.9   0.0   1   1   5.2e-77     7e-73  244.7   0.0     2   284     8   271     7   272 0.98 ATP-NAD kinase
DUF2877              PF11392.3    111 seq998_BIOID51049    -            271   9.7e-29   99.7   0.0   1   1   1.5e-32   2.1e-28   98.6   0.0     1   110   158   265   158   266 0.91 Protein of unknown function (DUF2877)
ABC_tran             PF00005.22   118 seq1000_BIOID51049   -            360     1e-20   74.1   0.0   1   1   7.3e-24     2e-20   73.2   0.0     1   117    44   162    44   163 0.93 ABC transporter
TOBE                 PF03459.12    64 seq1000_BIOID51049   -            360   9.2e-09   35.1   0.0   1   1   1.2e-08   3.3e-05   23.7   0.0     4    64   295   350   292   350 0.92 TOBE domain
TOBE_2               PF08402.5     75 seq1000_BIOID51049   -            360   1.5e-08   34.4   0.0   1   1   1.1e-11   2.9e-08   33.4   0.0     2    75   282   351   281   351 0.88 TOBE domain
BPD_transp_1         PF00528.17   185 seq1002_BIOID51049   -            306     4e-43  146.9  10.6   1   1   2.9e-47     4e-43  146.9   7.4     1   184   113   304   113   305 0.99 Binding-protein-dependent transport system inner membrane component
Peptidase_M23        PF01551.17    96 seq1003_BIOID51049   -            427   2.2e-25   88.4   0.2   1   1   3.6e-29     5e-25   87.2   0.1     3    96   328   421   327   421 0.98 Peptidase family M23
Transket_pyr         PF02779.19   178 seq1005_BIOID51049   -            933   5.3e-67  224.6   0.0   1   1   1.3e-70     9e-67  223.8   0.0     3   178   591   785   589   785 0.99 Transketolase, pyrimidine binding domain
E1_dh                PF00676.15   300 seq1005_BIOID51049   -            933   1.7e-46  158.1   0.0   1   1   5.4e-50   3.7e-46  157.1   0.0    15   282   219   511   207   516 0.84 Dehydrogenase E1 component
GntR                 PF00392.16    64 seq1006_BIOID51049   -            254   5.4e-26   89.6   0.4   1   1   1.8e-29   1.2e-25   88.5   0.3     2    64    12    74    11    74 0.97 Bacterial regulatory proteins, gntR family
FCD                  PF07729.7    125 seq1006_BIOID51049   -            254   1.2e-16   60.9  11.2   1   1   3.5e-20   2.4e-16   60.0   7.8     1   124    99   226    99   227 0.90 FCD domain
PTS_IIB              PF02302.12    90 seq1008_BIOID51049   -            113   7.1e-13   48.6   0.0   1   1   6.3e-17   8.6e-13   48.4   0.0     2    87     6    94     5    97 0.92 PTS system, Lactose/Cellobiose specific IIB subunit
Pirin                PF02678.11   107 seq1009_BIOID51049   -            233   2.1e-21   75.7   0.0   1   1   2.8e-25   3.8e-21   74.8   0.0     2   107     4   119     3   119 0.95 Pirin
Phage_cap_P2         PF05125.7    333 seq1011_BIOID51049   -            357  1.6e-176  586.0   0.5   1   1  1.3e-180  1.8e-176  585.8   0.3     1   333     6   342     6   342 0.99 Phage major capsid protein, P2 family
FMN_red              PF03358.10   152 seq1012_BIOID51049   -            188   2.4e-39  134.1   0.0   1   1   4.4e-43     3e-39  133.8   0.0     2   147     6   149     5   153 0.94 NADPH-dependent FMN reductase
Flavodoxin_2         PF02525.12   199 seq1012_BIOID51049   -            188   7.2e-09   35.3   0.0   1   1   1.5e-12     1e-08   34.8   0.0     9   136    13   118     6   144 0.69 Flavodoxin-like fold
DUF986               PF06173.7    149 seq1014_BIOID51049   -            152   3.7e-65  218.1   6.4   1   1     3e-69   4.1e-65  218.0   4.4     1   148     4   151     4   152 0.99 Protein of unknown function (DUF986)
EF_TS                PF00889.14   221 seq1015_BIOID51049   -            283   2.3e-71  239.5   5.7   1   1   3.3e-75   2.3e-71  239.5   4.0     1   221    57   263    57   263 0.98 Elongation factor TS
UBA                  PF00627.26    37 seq1015_BIOID51049   -            283   3.5e-11   42.4   0.1   1   1   3.4e-14   2.3e-10   39.8   0.1     1    35     4    39     4    40 0.96 UBA/TS-N domain
AA_kinase            PF00696.23   241 seq1017_BIOID51049   -            297   7.1e-25   87.8   0.0   1   1   1.2e-28   1.7e-24   86.5   0.0     1   239     2   277     2   279 0.79 Amino acid kinase family
Glutaminase          PF04960.10   286 seq1018_BIOID51049   -            216     2e-68  230.3   0.0   1   1   1.7e-72   2.3e-68  230.1   0.0     1   193    24   215    24   216 0.99 Glutaminase
SMC_N                PF02463.14   220 seq1020_BIOID51049   -            553   8.4e-19   67.5   0.0   1   1   2.4e-22   1.6e-18   66.5   0.0     1   217     1   511     1   514 0.94 RecF/RecN/SMC N terminal domain
AAA_23               PF13476.1    202 seq1020_BIOID51049   -            553     2e-18   67.3   4.3   1   1   1.5e-19   9.9e-16   58.5   3.0     1   195     4   215     4   381 0.48 AAA domain
FxsA                 PF04186.8    120 seq1021_BIOID51049   -            158   1.1e-36  124.9   8.3   1   1   9.6e-41   1.3e-36  124.7   5.7     1   113     6   118     6   127 0.93 FxsA cytoplasmic membrane protein
FCD                  PF07729.7    125 seq1022_BIOID51049   -            220   5.2e-18   65.4  11.5   1   1   1.2e-21   8.1e-18   64.8   8.0     1   124    76   207    76   208 0.85 FCD domain
GntR                 PF00392.16    64 seq1022_BIOID51049   -            220   9.6e-13   47.2   0.0   1   1   3.1e-16   2.1e-12   46.1   0.0     7    64    10    66     6    66 0.96 Bacterial regulatory proteins, gntR family
Iso_dh               PF00180.15   348 seq1023_BIOID51049   -            416  7.1e-116  386.8   0.0   1   1    6e-120  8.2e-116  386.6   0.0     2   348    29   412    28   412 0.98 Isocitrate/isopropylmalate dehydrogenase
Wzz                  PF02706.10   152 seq1028_BIOID51049   -            377   3.9e-24   85.1   0.9   1   1   2.8e-28   3.9e-24   85.1   0.6     1   150    25   173    25   175 0.93 Chain length determinant protein
BPD_transp_1         PF00528.17   185 seq1029_BIOID51049   -            303   7.2e-31  107.0  13.0   1   1   1.1e-34   7.2e-31  107.0   9.0     1   184   119   302   119   303 0.99 Binding-protein-dependent transport system inner membrane component
OppC_N               PF12911.2     56 seq1029_BIOID51049   -            303   1.3e-17   62.7   0.2   1   1     2e-21   1.3e-17   62.7   0.2     2    56    24    79    23    79 0.86 N-terminal TM domain of oligopeptide transport permease C
Porin_OmpG           PF09381.5    301 seq1031_BIOID51049   -            301  2.1e-219  726.3  13.9   1   1  5.1e-223  2.3e-219  726.2   9.7     1   301     1   301     1   301 1.00 Outer membrane protein G (OmpG)
DUF481               PF04338.7    210 seq1031_BIOID51049   -            301   5.9e-06   26.0   2.4   1   1   1.3e-09   5.9e-06   26.0   1.7    93   197    95   206    91   212 0.85 Protein of unknown function, DUF481
Transketolase_N      PF00456.16   333 seq1032_BIOID51049   -            887   1.4e-22   79.8   0.1   1   2   3.1e-18   4.2e-14   51.9   0.0     7   217    84   297    78   306 0.76 Transketolase, thiamine diphosphate binding domain
Transketolase_N      PF00456.16   333 seq1032_BIOID51049   -            887   1.4e-22   79.8   0.1   2   2   3.4e-10   4.6e-06   25.5   0.1   213   281   361   431   351   475 0.79 Transketolase, thiamine diphosphate binding domain
FCD                  PF07729.7    125 seq1034_BIOID51049   -            274   1.1e-22   80.5   6.2   1   1   2.4e-26   1.6e-22   80.0   4.3     1   124   116   246   116   247 0.90 FCD domain
GntR                 PF00392.16    64 seq1034_BIOID51049   -            274     6e-14   51.1   0.2   1   1   1.8e-17   1.2e-13   50.1   0.1     4    62    31    89    29    91 0.95 Bacterial regulatory proteins, gntR family
Glutaminase          PF04960.10   286 seq1037_BIOID51049   -             94   1.5e-37  129.0   0.3   1   1   1.2e-41   1.6e-37  128.9   0.2   196   286     2    92     1    92 0.99 Glutaminase
DUF204               PF02659.10    67 seq1038_BIOID51049   -            206   9.1e-39  131.3  23.3   1   2   1.2e-24   1.7e-20   72.7   1.6     1    67    31    99    31    99 0.98 Domain of unknown function DUF
DUF204               PF02659.10    67 seq1038_BIOID51049   -            206   9.1e-39  131.3  23.3   2   2   5.6e-22   7.6e-18   64.2   9.2     1    67   133   196   133   196 0.99 Domain of unknown function DUF
Polysacc_deac_2      PF04748.8    213 seq1040_BIOID51049   -            319   9.7e-81  269.7   0.4   1   1   8.6e-85   1.2e-80  269.4   0.3     1   212    28   238    28   239 0.99 Divergent polysaccharide deacetylase
AA_kinase            PF00696.23   241 seq1042_BIOID51049   -            241   1.7e-27   96.3   0.2   1   1   1.9e-31   2.7e-27   95.7   0.2     1   241    10   219    10   219 0.77 Amino acid kinase family
Radical_SAM          PF04055.16   166 seq1043_BIOID51049   -            411   1.1e-12   48.3   0.0   1   1   5.7e-16   1.9e-12   47.5   0.0     6   160    20   182    16   209 0.81 Radical SAM superfamily
DUF4008              PF13186.1     64 seq1043_BIOID51049   -            411   1.9e-12   47.2   0.6   1   1   1.3e-15   4.3e-12   46.0   0.4     4    64   282   343   276   343 0.90 Domain of unknown function (DUF4008)
Fer4_12              PF13353.1    139 seq1043_BIOID51049   -            411   2.6e-07   30.7   0.0   1   1   1.4e-10   4.9e-07   29.8   0.0    13   115    19   126    17   150 0.60 4Fe-4S single cluster domain
AA_permease_2        PF13520.1    426 seq1047_BIOID51049   -            430     1e-31  109.8  54.4   1   1   3.1e-35   2.1e-31  108.7  37.6     1   406    13   398    13   423 0.84 Amino acid permease
AA_permease          PF00324.16   479 seq1047_BIOID51049   -            430   1.3e-25   89.5  49.3   1   1   3.2e-29   2.2e-25   88.8  34.2     2   416    18   396    17   428 0.84 Amino acid permease
Aldo_ket_red         PF00248.16   283 seq1049_BIOID51049   -            294     1e-46  158.8   0.0   1   1   9.4e-51   1.3e-46  158.6   0.0     2   281    20   267    19   269 0.92 Aldo/keto reductase family
PGI                  PF00342.14   486 seq1051_BIOID51049   -            549  8.9e-235  779.5   0.1   1   1  7.4e-239    1e-234  779.3   0.0     1   486    52   541    52   541 0.99 Phosphoglucose isomerase
ABC_tran             PF00005.22   118 seq1054_BIOID51049   -            208   3.4e-20   72.4   0.0   1   1     1e-23   4.6e-20   72.0   0.0     1   118    41   165    41   165 0.91 ABC transporter
AAA_21               PF13304.1    303 seq1054_BIOID51049   -            208   7.6e-16   58.7   3.0   1   1   7.1e-18   3.3e-14   53.4   2.1     1   302    29   199    29   200 0.80 AAA domain
DUF1233              PF06806.7     72 seq1056_BIOID51049   -             83   2.3e-32  110.2   0.1   1   1     2e-36   2.7e-32  110.0   0.1     1    70     4    74     4    77 0.97 Putative excisionase (DUF1233)
Phage_GPL            PF05926.6    140 seq1061_BIOID51049   -            169   3.5e-54  182.3   0.2   1   1   2.9e-58     4e-54  182.1   0.2     1   140    30   169    30   169 0.99 Phage head completion protein (GPL)
DUF3596              PF12167.3     88 seq1062_BIOID51049   -            406   4.1e-30  103.0   0.0   1   1   1.1e-33   7.6e-30  102.2   0.0     1    87     9    94     9    95 0.98 Domain of unknown function (DUF3596)
Phage_integrase      PF00589.17   173 seq1062_BIOID51049   -            406     6e-20   71.4   0.1   1   1     2e-23   1.4e-19   70.3   0.0     3   166   205   397   204   401 0.88 Phage integrase family
HTH_5                PF01022.15    47 seq1063_BIOID51049   -             99   1.2e-14   53.5   0.1   1   1   7.3e-18     2e-14   52.8   0.1     1    47    23    70    23    70 0.97 Bacterial regulatory protein, arsR family
HTH_20               PF12840.2     61 seq1063_BIOID51049   -             99   2.4e-11   43.1   0.4   1   1   1.3e-14   3.5e-11   42.6   0.3     2    58    16    72    15    75 0.96 Helix-turn-helix domain
MarR_2               PF12802.2     62 seq1063_BIOID51049   -             99     2e-09   36.8   0.1   1   1   1.2e-12   3.3e-09   36.1   0.1     5    60    24    75    19    77 0.89 MarR family
HTH_24               PF13412.1     48 seq1063_BIOID51049   -             99     2e-08   33.3   0.0   1   1   1.9e-11   5.1e-08   32.0   0.0     5    47    26    68    24    69 0.96 Winged helix-turn-helix DNA-binding
MarR                 PF01047.17    59 seq1063_BIOID51049   -             99   6.7e-06   25.6   0.0   1   1   4.6e-09   1.3e-05   24.7   0.0     5    53    26    74    23    75 0.95 MarR family
HHA                  PF05321.6     57 seq1064_BIOID51049   -             71   3.8e-25   87.6   0.0   1   1   3.2e-29   4.3e-25   87.4   0.0     1    57     8    68     8    68 0.97 Haemolysin expression modulating protein
HAD_2                PF13419.1    176 seq1068_BIOID51049   -            221   7.9e-22   78.2   0.0   1   1   1.4e-25   9.3e-22   78.0   0.0     1   176     7   185     7   185 0.89 Haloacid dehalogenase-like hydrolase
SmpA_OmlA            PF04355.8     71 seq1069_BIOID51049   -            113   5.7e-27   93.0   0.3   1   1   5.1e-31     7e-27   92.7   0.2     1    70    35   104    35   105 0.98 SmpA / OmlA family
RRF                  PF01765.14   165 seq1070_BIOID51049   -            185   3.9e-68  227.9   1.7   1   1   3.7e-72     5e-68  227.6   1.2     1   165    19   183    19   183 0.99 Ribosome recycling factor
Rhodanese            PF00581.15   113 seq1071_BIOID51049   -            174   2.1e-11   44.0   0.0   1   1   4.8e-15   3.3e-11   43.4   0.0     2   112     8    98     7    99 0.82 Rhodanese-like domain
DUF2892              PF11127.3     66 seq1071_BIOID51049   -            174   3.2e-11   42.7   3.2   1   1     7e-15   4.8e-11   42.2   2.2    10    60   115   170   112   174 0.88 Protein of unknown function (DUF2892)
DUF2569              PF10754.4    149 seq1072_BIOID51049   -            146     4e-48  163.2  10.5   1   1   3.3e-52   4.5e-48  163.1   7.3     2   149     4   145     3   145 0.99 Protein of unknown function (DUF2569)
Phage_tail_X         PF05489.7     60 seq1073_BIOID51049   -             67   5.9e-36  121.6   0.4   1   1   4.9e-40   6.6e-36  121.4   0.3     1    60     1    60     1    60 0.98 Phage Tail Protein X
Cpn10                PF00166.16    93 seq1074_BIOID51049   -             97   5.2e-29   99.9   1.8   1   1   4.2e-33   5.7e-29   99.7   1.3     1    93     2    95     2    95 0.97 Chaperonin 10 Kd subunit
PTPS                 PF01242.14   123 seq1076_BIOID51049   -            121   8.8e-36  122.1   0.0   1   1   7.1e-40   9.7e-36  122.0   0.0     2   123     6   121     5   121 0.97 6-pyruvoyl tetrahydropterin synthase
Transthyretin        PF00576.16   112 seq1077_BIOID51049   -            137   1.9e-42  143.5   0.1   1   1   1.6e-46   2.2e-42  143.3   0.1     2   112    28   136    27   136 0.98 HIUase/Transthyretin family
Phage_holin_2        PF04550.7     90 seq1079_BIOID51049   -             93   6.6e-40  134.9   4.6   1   1   5.4e-44   7.4e-40  134.8   3.2     1    89     1    89     1    90 0.98 Phage holin family 2
2-oxoacid_dh         PF00198.18   231 seq1081_BIOID51049   -            405   7.8e-82  273.8   0.0   1   1   2.2e-85     1e-81  273.5   0.0     3   231   175   403   173   403 0.98 2-oxoacid dehydrogenases acyltransferase (catalytic domain)
Biotin_lipoyl        PF00364.17    74 seq1081_BIOID51049   -            405   6.9e-18   63.9   0.3   1   1   3.6e-21   1.6e-17   62.7   0.2     2    73     5    76     4    77 0.96 Biotin-requiring enzyme
E3_binding           PF02817.12    39 seq1081_BIOID51049   -            405   4.6e-15   54.8   2.3   1   1     1e-18   4.6e-15   54.8   0.1     5    39   114   148   111   148 0.96 e3 binding domain
MerR_1               PF13411.1     69 seq1083_BIOID51049   -            135   8.7e-20   70.1   0.4   1   1     4e-23   1.8e-19   69.1   0.0     1    66     1    67     1    69 0.94 MerR HTH family regulatory protein
MerR-DNA-bind        PF09278.6     65 seq1083_BIOID51049   -            135   1.9e-16   60.1   2.6   1   1   6.1e-20   2.8e-16   59.5   1.8     2    65    45   108    44   108 0.96 MerR, DNA binding
MerR                 PF00376.18    38 seq1083_BIOID51049   -            135   2.7e-16   58.6   0.1   1   1   1.1e-19   5.2e-16   57.8   0.0     1    38     2    39     2    39 0.98 MerR family regulatory protein
Cpn60_TCP1           PF00118.19   488 seq1084_BIOID51049   -            548  1.2e-126  423.1  10.9   1   1  9.8e-131  1.3e-126  422.9   7.5     1   486    23   523    23   525 0.94 TCP-1/cpn60 chaperonin family
HisG                 PF01634.13   163 seq1086_BIOID51049   -            299   1.9e-54  183.5   0.0   1   1     4e-58   2.7e-54  183.0   0.0     1   163    53   221    53   221 0.94 ATP phosphoribosyltransferase
HisG_C               PF08029.6     75 seq1086_BIOID51049   -            299   5.5e-28   96.5   0.1   1   1   2.2e-31   1.5e-27   95.2   0.0     1    75   222   297   222   297 0.98 HisG, C-terminal domain
Rnf-Nqr              PF02508.9    190 seq1087_BIOID51049   -            193   2.6e-71  239.0  21.0   1   1   2.1e-75   2.9e-71  238.8  14.6     1   189     1   191     1   192 0.99 Rnf-Nqr subunit, membrane protein
DXP_reductoisom      PF02670.11   129 seq1088_BIOID51049   -            398     6e-49  165.7   0.7   1   1   1.3e-52     6e-49  165.7   0.5     1   129     4   132     4   132 0.99 1-deoxy-D-xylulose 5-phosphate reductoisomerase
DXPR_C               PF13288.1    121 seq1088_BIOID51049   -            398   2.4e-45  153.3   0.3   1   1   1.1e-48   5.2e-45  152.2   0.2     1   121   271   389   271   389 0.99 DXP reductoisomerase C-terminal domain
DXP_redisom_C        PF08436.7     84 seq1088_BIOID51049   -            398   7.5e-34  115.3   0.0   1   1   4.4e-37     2e-33  113.9   0.0     1    84   146   239   146   239 0.96 1-deoxy-D-xylulose 5-phosphate reductoisomerase C-terminal
Phage_lysozyme       PF00959.14   110 seq1089_BIOID51049   -            165   1.1e-19   70.6   0.0   1   1     1e-23   1.4e-19   70.2   0.0     1   110    34   152    34   152 0.98 Phage lysozyme
DUF463               PF04317.7    443 seq1090_BIOID51049   -            478  1.6e-187  623.3   0.0   1   1  1.4e-191  1.9e-187  623.1   0.0     1   443    33   477    33   477 0.99 YcjX-like family, DUF463
FGGY_C               PF02782.11   197 seq1093_BIOID51049   -            173   1.6e-15   57.1   0.0   1   1   1.6e-19   2.2e-15   56.7   0.0   121   195    25    99    18   101 0.94 FGGY family of carbohydrate kinases, C-terminal domain
HTH_AraC             PF00165.18    42 seq1094_BIOID51049   -            307   1.1e-21   75.8   0.1   1   2   2.4e-14   1.1e-10   40.8   0.0     1    41   203   243   203   244 0.96 Bacterial regulatory helix-turn-helix proteins, AraC family
HTH_AraC             PF00165.18    42 seq1094_BIOID51049   -            307   1.1e-21   75.8   0.1   2   2   7.6e-12   3.5e-08   32.9   0.0     1    41   255   293   255   294 0.93 Bacterial regulatory helix-turn-helix proteins, AraC family
HTH_18               PF12833.2     81 seq1094_BIOID51049   -            307   8.5e-17   60.9   0.1   1   1   2.8e-20   1.3e-16   60.3   0.0     2    80   217   294   216   295 0.94 Helix-turn-helix domain
AraC_binding         PF02311.14   136 seq1094_BIOID51049   -            307   5.8e-07   29.1   0.2   1   1     3e-10   1.4e-06   27.9   0.1    27    90    75   138    65   214 0.87 AraC-like ligand binding domain
Oxidored_molyb       PF00174.14   169 seq1097_BIOID51049   -            334     8e-41  139.1   0.0   1   1   9.6e-45   1.3e-40  138.4   0.0    11   168   108   268    97   269 0.94 Oxidoreductase molybdopterin binding domain
Response_reg         PF00072.19   112 seq1098_BIOID51049   -            229   1.1e-29  102.5   0.0   1   1   2.4e-33   1.6e-29  102.0   0.0     1   112     5   117     5   117 0.97 Response regulator receiver domain
Trans_reg_C          PF00486.23    77 seq1098_BIOID51049   -            229   5.8e-28   96.5   0.0   1   1   1.4e-31   9.6e-28   95.8   0.0     2    77   151   225   149   225 0.95 Transcriptional regulatory protein, C terminal
AMP-binding          PF00501.23   418 seq1099_BIOID51049   -            573   2.4e-84  282.9   0.0   1   1   2.2e-88   2.9e-84  282.7   0.0     2   413    49   483    48   486 0.95 AMP-binding enzyme
HTH_Tnp_IS1          PF12759.2     50 seq1102_BIOID51049   -             75   1.5e-31  107.5   0.1   1   1   2.8e-35   1.9e-31  107.1   0.0     1    50    23    72    23    72 0.99 InsA C-terminal domain
Zn_Tnp_IS1           PF03811.8     36 seq1102_BIOID51049   -             75   7.9e-09   34.7   2.2   1   1   1.2e-12   7.9e-09   34.7   1.5    18    36     2    20     1    20 0.96 InsA N-terminal domain
OpuAC                PF04069.7    257 seq1103_BIOID51049   -            339     4e-27   95.0   2.2   1   1   1.7e-30   5.9e-27   94.5   1.5     2   238    43   256    42   270 0.85 Substrate binding domain of ABC-type glycine betaine transport system
NMT1_2               PF13379.1    252 seq1103_BIOID51049   -            339   4.9e-25   88.2   2.4   1   1   2.2e-28   7.6e-25   87.6   1.7     7   244    41   262    37   268 0.86 NMT1-like family
NMT1                 PF09084.6    216 seq1103_BIOID51049   -            339   5.8e-20   71.6   0.1   1   1   2.5e-23   8.7e-20   71.1   0.0    14   214    63   259    49   260 0.87 NMT1/THI5 like
Phosphonate-bd       PF12974.2    243 seq1103_BIOID51049   -            339   1.3e-09   37.6   0.2   1   1   5.7e-13   1.9e-09   37.1   0.2    23   215    64   245    46   271 0.78 ABC transporter, phosphonate, periplasmic substrate-binding protein
EAL                  PF00563.15   236 seq1105_BIOID51049   -            245   3.3e-63  213.2   0.1   1   1   2.7e-67   3.7e-63  213.0   0.0    11   236     4   230     1   230 0.97 EAL domain
UPF0167              PF03691.9    176 seq1107_BIOID51049   -            195   2.4e-78  261.4   7.9   1   1   2.2e-82     3e-78  261.1   5.5     3   176     6   195     4   195 0.98 Uncharacterised protein family (UPF0167)
FeS                  PF04060.8     35 seq1108_BIOID51049   -            192     1e-14   53.6   5.2   1   1   1.9e-17   2.8e-14   52.2   3.6     1    35    43    77    43    77 0.97 Putative Fe-S cluster
Fer4                 PF00037.22    24 seq1108_BIOID51049   -            192   8.5e-13   47.2  25.0   1   2     1e-10   1.5e-07   30.5   4.8     2    23   111   132   110   133 0.95 4Fe-4S binding domain
Fer4                 PF00037.22    24 seq1108_BIOID51049   -            192   8.5e-13   47.2  25.0   2   2   2.5e-09   3.8e-06   26.1   2.4     2    24   141   163   140   163 0.91 4Fe-4S binding domain
Fer4_9               PF13187.1     55 seq1108_BIOID51049   -            192   2.1e-10   40.5  31.8   1   1   1.1e-10   1.6e-07   31.3  10.3     1    55   116   162   116   162 0.95 4Fe-4S dicluster domain
Fer4_6               PF12837.2     24 seq1108_BIOID51049   -            192   2.9e-08   33.0  28.2   1   1   4.9e-10   7.5e-07   28.6   4.5     1    24   109   132   109   132 0.96 4Fe-4S binding domain
Fer4_10              PF13237.1     52 seq1108_BIOID51049   -            192   3.3e-08   33.0  25.8   1   1   1.2e-10   1.8e-07   30.7   9.6     3    52   111   158   109   158 0.86 4Fe-4S dicluster domain
Fer4_2               PF12797.2     22 seq1108_BIOID51049   -            192   1.6e-07   30.6  20.1   1   1   8.7e-09   1.3e-05   24.6   2.9     3    22   110   129   108   129 0.93 4Fe-4S binding domain
2-oxoacid_dh         PF00198.18   231 seq1109_BIOID51049   -            630   3.4e-78  261.9   0.0   1   1   3.2e-81   4.8e-78  261.4   0.0     3   230   399   629   397   630 0.98 2-oxoacid dehydrogenases acyltransferase (catalytic domain)
Biotin_lipoyl        PF00364.17    74 seq1109_BIOID51049   -            630     1e-66  220.3  35.1   1   3   1.3e-24     2e-21   75.3   4.6     2    73     4    73     3    74 0.97 Biotin-requiring enzyme
Biotin_lipoyl        PF00364.17    74 seq1109_BIOID51049   -            630     1e-66  220.3  35.1   2   3   2.8e-26   4.3e-23   80.6   3.8     2    73   107   176   106   177 0.96 Biotin-requiring enzyme
Biotin_lipoyl        PF00364.17    74 seq1109_BIOID51049   -            630     1e-66  220.3  35.1   3   3   4.5e-25   6.9e-22   76.7   4.9     1    73   207   277   207   278 0.97 Biotin-requiring enzyme
E3_binding           PF02817.12    39 seq1109_BIOID51049   -            630   3.6e-16   58.4   0.1   1   1   2.3e-19   3.6e-16   58.4   0.1     3    39   327   363   325   363 0.97 e3 binding domain
SmpB                 PF01668.13    68 seq1110_BIOID51049   -            160   1.3e-29  101.6   0.0   1   1   1.5e-33   2.1e-29  100.9   0.0     2    67    13    78    12    80 0.96 SmpB protein
YjbE                 PF11106.3     80 seq1111_BIOID51049   -             80   1.5e-43  146.4  27.9   1   1   1.2e-47   1.7e-43  146.3  19.3     1    80     1    80     1    80 0.99 Exopolysaccharide production protein YjbE
DDE_Tnp_IS1          PF03400.8    131 seq1113_BIOID51049   -            125   2.8e-70  234.3   2.4   1   1   2.3e-74   3.2e-70  234.1   1.6     7   131     1   125     1   125 1.00 IS1 transposase
DUF1043              PF06295.7    128 seq1116_BIOID51049   -            134   2.2e-57  192.1   0.0   1   1   1.8e-61   2.4e-57  191.9   0.0     1   127     7   132     7   133 0.99 Protein of unknown function (DUF1043)
Histidinol_dh        PF00815.15   413 seq1118_BIOID51049   -            434  3.4e-182  605.5   1.0   1   1  2.9e-186  3.9e-182  605.3   0.7     2   413    18   428    17   428 0.99 Histidinol dehydrogenase
ROK                  PF00480.15   179 seq1119_BIOID51049   -            397   1.2e-27   96.8   0.0   1   1   1.2e-31   1.6e-27   96.3   0.0    26   179   111   267    85   267 0.89 ROK family
Peripla_BP_3         PF13377.1    160 seq1121_BIOID51049   -            343   2.9e-37  128.0   0.6   1   1   2.1e-40     7e-37  126.7   0.1     2   160   169   329   168   329 0.92 Periplasmic binding protein-like domain
Peripla_BP_1         PF00532.16   279 seq1121_BIOID51049   -            343     7e-28   97.4   0.0   1   1   2.8e-31   9.4e-28   97.0   0.0     2   240    60   296    59   309 0.83 Periplasmic binding proteins and sugar binding domain of LacI family
LacI                 PF00356.16    46 seq1121_BIOID51049   -            343   4.7e-21   74.0   2.1   1   1   3.4e-24   1.2e-20   72.7   0.8     1    46     3    48     3    48 0.99 Bacterial regulatory proteins, lacI family
Peripla_BP_4         PF13407.1    258 seq1121_BIOID51049   -            343   2.2e-12   46.8   0.0   1   1   1.8e-15   6.2e-12   45.3   0.0     1   256    62   309    62   311 0.83 Periplasmic binding protein domain
DUF2886              PF11102.3    200 seq1122_BIOID51049   -            212   4.8e-55  186.1   1.1   1   1   3.9e-59   5.4e-55  185.9   0.8     1   199    13   206    13   207 0.98 Protein of unknown function (DUF2886)
DUF3329              PF11808.3     90 seq1123_BIOID51049   -            431   2.4e-31  107.5   5.7   1   1   1.7e-34   3.9e-31  106.8   4.0     2    90     4    92     3    92 0.98 Domain of unknown function (DUF3329)
HATPase_c            PF02518.21   111 seq1123_BIOID51049   -            431   1.4e-30  105.1   0.0   1   1   1.1e-33   2.6e-30  104.3   0.0     2   110   314   423   313   424 0.98 Histidine kinase-, DNA gyrase B-, and HSP90-like ATPase
HisKA                PF00512.20    68 seq1123_BIOID51049   -            431   1.7e-20   72.6   1.4   1   1   1.4e-23   3.3e-20   71.7   0.3     2    67   204   268   203   269 0.97 His Kinase A (phospho-acceptor) domain
PAS                  PF00989.19   113 seq1123_BIOID51049   -            431     4e-11   42.5   0.0   1   1   3.7e-14   8.4e-11   41.5   0.0     2   113    99   194    98   194 0.95 PAS fold
HATPase_c_2          PF13581.1    125 seq1123_BIOID51049   -            431   1.6e-08   34.2   0.0   1   1   1.3e-11   2.9e-08   33.4   0.0    30   114   316   408   281   420 0.83 Histidine kinase-like ATPase domain
HATPase_c_3          PF13589.1    137 seq1123_BIOID51049   -            431   1.1e-06   28.2   0.0   1   1   7.7e-10   1.8e-06   27.5   0.0     3    93   318   410   316   429 0.78 Histidine kinase-, DNA gyrase B-, and HSP90-like ATPase
ATP-grasp_2          PF08442.5    202 seq1127_BIOID51049   -            388   1.4e-82  275.8   0.0   1   1   5.7e-86   1.9e-82  275.4   0.0     1   202     2   203     2   203 1.00 ATP-grasp domain
Ligase_CoA           PF00549.14   153 seq1127_BIOID51049   -            388     1e-24   86.7   3.4   1   1   5.1e-28   1.8e-24   86.0   2.4     1   153   262   382   262   382 0.98 CoA-ligase
ATP-grasp_5          PF13549.1    222 seq1127_BIOID51049   -            388   1.5e-13   50.3   0.1   1   1   1.2e-16     4e-13   48.9   0.1    10   219     3   215     1   217 0.83 ATP-grasp domain
ATP-grasp_4          PF13535.1    184 seq1127_BIOID51049   -            388   7.1e-08   32.2   0.1   1   1   5.1e-11   1.7e-07   31.0   0.0     7   110     7   126     4   200 0.77 ATP-grasp domain
DUF1144              PF06610.8    143 seq1129_BIOID51049   -            149   4.1e-71  237.2   7.6   1   1   3.3e-75   4.5e-71  237.0   5.3     4   143     3   142     1   142 0.98 Protein of unknown function (DUF1144)
Complex1_51K         PF01512.12   151 seq1130_BIOID51049   -            708   2.4e-48  163.5   1.8   1   1   2.8e-51     3e-48  163.2   0.0     1   151   139   284   139   284 0.98 Respiratory-chain NADH dehydrogenase 51 Kd subunit
RnfC_N               PF13375.1    101 seq1130_BIOID51049   -            708     2e-34  117.2   0.2   1   1   6.7e-37   7.1e-34  115.4   0.0     1   101    14   115    14   115 0.96 RnfC Barrel sandwich hybrid domain
SLBB                 PF10531.4     59 seq1130_BIOID51049   -            708   2.1e-11   43.3   0.1   1   1   5.5e-14   5.8e-11   42.0   0.0     1    58   296   344   296   345 0.95 SLBB domain
Fer4_7               PF12838.2     52 seq1130_BIOID51049   -            708   1.6e-09   37.8   8.8   1   1     5e-12   5.2e-09   36.2   6.1     1    52   376   430   376   430 0.81 4Fe-4S dicluster domain
Fer4_8               PF13183.1     57 seq1130_BIOID51049   -            708   4.7e-09   36.0   5.1   1   1   1.3e-11   1.4e-08   34.5   3.5     3    57   375   430   372   462 0.80 4Fe-4S dicluster domain
Fer4_10              PF13237.1     52 seq1130_BIOID51049   -            708   5.8e-08   32.3  10.5   1   1   1.5e-10   1.6e-07   30.8   7.3     6    52   374   427   370   427 0.91 4Fe-4S dicluster domain
Fer4_9               PF13187.1     55 seq1130_BIOID51049   -            708   4.5e-07   29.9   8.9   1   1   1.5e-09   1.6e-06   28.1   6.1     2    53   377   429   376   430 0.71 4Fe-4S dicluster domain
Fer4_4               PF12800.2     17 seq1130_BIOID51049   -            708   4.7e-07   29.4  11.4   1   2   5.4e-06    0.0057   16.7   2.0     2    16   375   389   374   395 0.90 4Fe-4S binding domain
Fer4_4               PF12800.2     17 seq1130_BIOID51049   -            708   4.7e-07   29.4  11.4   2   2   5.1e-06    0.0054   16.8   1.0     3    16   415   428   413   436 0.91 4Fe-4S binding domain
Fer4_17              PF13534.1     61 seq1130_BIOID51049   -            708   1.5e-06   28.3  10.4   1   1   1.2e-08   1.3e-05   25.3   6.9     2    61   377   431   376   431 0.82 4Fe-4S dicluster domain
Ferric_reduct        PF01794.14   125 seq1132_BIOID51049   -            211   3.5e-13   49.6  11.2   1   1   2.6e-17   3.5e-13   49.6   7.8     5   124    51   161    18   162 0.90 Ferric reductase like transmembrane component
OsmC                 PF02566.14   100 seq1133_BIOID51049   -            143   1.5e-19   69.9   0.1   1   1   1.4e-23   1.9e-19   69.5   0.0     2    99    42   139    41   140 0.89 OsmC-like protein
GGDEF                PF00990.16   161 seq1134_BIOID51049   -            442   2.3e-26   92.1   0.0   1   1   3.3e-30   4.5e-26   91.2   0.0     1   160   295   437   295   438 0.89 GGDEF domain
PDZ                  PF00595.19    81 seq1138_BIOID51049   -            455   5.7e-29   99.9   6.3   1   2   7.2e-19   2.5e-15   56.3   0.0     5    80   261   345   257   346 0.94 PDZ domain (Also known as DHR or GLGF)
PDZ                  PF00595.19    81 seq1138_BIOID51049   -            455   5.7e-29   99.9   6.3   2   2   5.6e-15   1.9e-11   43.8   0.8    12    80   376   443   366   444 0.87 PDZ domain (Also known as DHR or GLGF)
PDZ_2                PF13180.1     82 seq1138_BIOID51049   -            455   9.5e-29   99.0   0.6   1   2   3.1e-21   1.1e-17   63.5   0.0     7    82   273   358   267   358 0.89 PDZ domain
PDZ_2                PF13180.1     82 seq1138_BIOID51049   -            455   9.5e-29   99.0   0.6   2   2     1e-11   3.4e-08   33.1   0.1    13    59   389   435   375   451 0.86 PDZ domain
Trypsin_2            PF13365.1    120 seq1138_BIOID51049   -            455   6.1e-20   71.2   0.3   1   1   3.1e-23     1e-19   70.5   0.2     1   120    92   228    92   228 0.80 Trypsin-like peptidase domain
Trypsin              PF00089.21   220 seq1138_BIOID51049   -            455   1.1e-16   60.9   0.0   1   1   5.4e-20   1.9e-16   60.2   0.0    28   215    93   250    84   254 0.82 Trypsin
Prenyltransf         PF01255.14   223 seq1139_BIOID51049   -            252   6.7e-82  273.8   0.0   1   1   5.6e-86   7.7e-82  273.6   0.0     1   222    23   243    23   244 0.99 Putative undecaprenyl diphosphate synthase
YobH                 PF13996.1     70 seq1140_BIOID51049   -             79   1.7e-36  123.8   1.2   1   1   1.4e-40   1.9e-36  123.6   0.8     1    70     2    71     2    71 0.99 YobH-like protein
DUF697               PF05128.7    162 seq1141_BIOID51049   -            353   4.1e-54  182.3   0.2   1   1     3e-58   4.1e-54  182.3   0.1     2   161   183   341   182   342 0.98 Domain of unknown function (DUF697)
P2_Phage_GpR         PF06891.6    135 seq1142_BIOID51049   -            155   1.8e-40  137.7   0.0   1   1   1.5e-44   2.1e-40  137.5   0.0     1   135     1   131     1   131 0.98 P2 phage tail completion protein R (GpR)
ABC_tran             PF00005.22   118 seq1143_BIOID51049   -            255   1.4e-21   76.9   0.0   1   1   4.7e-25   2.1e-21   76.3   0.0     1   117    41   156    41   157 0.89 ABC transporter
tRNA-synt_1e         PF01406.14   301 seq1145_BIOID51049   -            461  4.5e-144  479.0   0.1   1   1  2.1e-147  5.7e-144  478.6   0.1     2   300    15   313    14   314 0.99 tRNA synthetases class I (C) catalytic domain
DALR_2               PF09190.6     63 seq1145_BIOID51049   -            461     2e-26   91.9   1.7   1   1   7.1e-30     2e-26   91.9   1.2     1    63   341   402   341   402 0.99 DALR domain
tRNA-synt_1g         PF09334.6    391 seq1145_BIOID51049   -            461   2.2e-16   59.4   1.6   1   2   3.9e-10   1.1e-06   27.5   0.1    13   112    35   133    29   147 0.82 tRNA synthetases class I (M)
tRNA-synt_1g         PF09334.6    391 seq1145_BIOID51049   -            461   2.2e-16   59.4   1.6   2   2   3.1e-11   8.6e-08   31.1   0.1   312   373   251   311   231   317 0.85 tRNA synthetases class I (M)
tRNA-synt_1f         PF01921.13   360 seq1145_BIOID51049   -            461   1.7e-07   30.1   0.0   1   1     2e-08   5.6e-05   21.8   0.0   276   317   261   301   214   329 0.85 tRNA synthetases class I (K)
tRNA-synt_1          PF00133.17   601 seq1145_BIOID51049   -            461   1.1e-06   26.8   0.2   1   1   3.5e-09   9.5e-06   23.7   0.0   515   596   221   300   206   305 0.81 tRNA synthetases class I (I, L, M and V)
Caps_synth_GfcC      PF06251.6    229 seq1149_BIOID51049   -            245   7.2e-92  306.5   0.0   1   1     6e-96   8.2e-92  306.3   0.0     2   229    20   245    19   245 0.99 Capsule biosynthesis GfcC
DUF4156              PF13698.1     93 seq1150_BIOID51049   -            121   4.1e-32  109.8   0.1   1   1   3.6e-36   4.9e-32  109.5   0.0     2    93    27   119    26   119 0.98 Domain of unknown function (DUF4156)
ABC_tran             PF00005.22   118 seq1151_BIOID51049   -            225   1.6e-18   67.1   0.0   1   1   1.2e-21   2.8e-18   66.2   0.0     1   117    47   165    47   166 0.87 ABC transporter
AAA                  PF00004.24   132 seq1151_BIOID51049   -            225   2.6e-06   27.5   1.0   1   1   1.9e-08   4.3e-05   23.6   0.7     2   118    37   204    36   208 0.68 ATPase family associated with various cellular activities (AAA)
Adeno_IVa2           PF02456.10   370 seq1151_BIOID51049   -            225    0.0001   20.9   0.0   1   1   7.3e-08   0.00017   20.2   0.0    71   132    15    76     3    86 0.79 Adenovirus IVa2 protein
MFS_1                PF07690.11   354 seq1152_BIOID51049   -            416   3.9e-26   91.5  60.5   1   2     4e-20   2.7e-16   59.1  19.0     1   224    22   237    22   242 0.81 Major Facilitator Superfamily
MFS_1                PF07690.11   354 seq1152_BIOID51049   -            416   3.9e-26   91.5  60.5   2   2   1.7e-13   1.2e-09   37.3  19.3    10   179   237   409   232   415 0.81 Major Facilitator Superfamily
MFS_3                PF05977.8    524 seq1152_BIOID51049   -            416   1.7e-21   75.8  33.9   1   1   3.2e-25   2.2e-21   75.4  23.5     9   396    16   400    12   414 0.89 Transmembrane secretion effector
Peptidase_A24        PF01478.13   106 seq1153_BIOID51049   -            155   2.3e-23   82.2   8.7   1   1   1.7e-27   2.3e-23   82.2   6.0     2   103    10   116     8   121 0.88 Type IV leader peptidase family
EcoRII-C             PF09019.6    164 seq1154_BIOID51049   -            404   1.5e-72  242.6   0.1   1   1   3.2e-76   2.2e-72  242.1   0.1     1   164   229   393   229   393 0.99 EcoRII C terminal
EcoRII-N             PF09217.5    156 seq1154_BIOID51049   -            404   2.3e-70  235.0   0.0   1   1   4.7e-74   3.2e-70  234.6   0.0     2   156    13   168    12   168 0.99 Restriction endonuclease EcoRII, N-terminal
Phage_tail_S         PF05069.8    148 seq1155_BIOID51049   -            150     3e-42  143.7   0.7   1   1   2.4e-46   3.3e-42  143.6   0.5     2   148     3   149     2   149 0.97 Phage virion morphogenesis family
Epimerase            PF01370.16   236 seq1156_BIOID51049   -            304   1.6e-24   86.5   0.0   1   1     6e-27     1e-23   83.9   0.0     1   233     5   206     5   209 0.89 NAD dependent epimerase/dehydratase family
NAD_binding_10       PF13460.1    183 seq1156_BIOID51049   -            304   9.8e-22   77.7   0.0   1   1   7.9e-25   1.3e-21   77.2   0.0     1   177     5   192     5   197 0.85 NADH(P)-binding
NAD_binding_4        PF07993.7    249 seq1156_BIOID51049   -            304   1.4e-16   60.0   0.3   1   2   8.2e-08   0.00014   20.7   0.1     1    33     7    37     7    51 0.81 Male sterility protein
NAD_binding_4        PF07993.7    249 seq1156_BIOID51049   -            304   1.4e-16   60.0   0.3   2   2   4.6e-08   7.9e-05   21.5   0.0    79   137    55   114    40   120 0.87 Male sterility protein
3Beta_HSD            PF01073.14   280 seq1156_BIOID51049   -            304   1.2e-15   56.8   0.0   1   1   4.5e-16   7.8e-13   47.6   0.0     1   212     6   179     6   207 0.80 3-beta hydroxysteroid dehydrogenase/isomerase family
NmrA                 PF05368.8    233 seq1156_BIOID51049   -            304     1e-12   47.7   0.0   1   1     8e-16   1.4e-12   47.3   0.0     1   105     5   114     5   148 0.87 NmrA-like family
adh_short            PF00106.20   167 seq1156_BIOID51049   -            304   2.2e-05   24.3   3.6   1   1   3.3e-08   5.6e-05   22.9   1.3     2   165     4   139     3   141 0.83 short chain dehydrogenase
YodA                 PF09223.6    182 seq1157_BIOID51049   -            223   1.8e-86  288.3   5.1   1   1   1.6e-90   2.1e-86  288.0   3.5     2   182    43   223    42   223 0.99 YodA lipocalin-like domain
DUF883               PF05957.8     94 seq1158_BIOID51049   -            113   6.8e-27   93.5   1.2   1   1   5.9e-31   8.1e-27   93.3   0.9     1    94    19   111    19   111 0.97 Bacterial protein of unknown function (DUF883)
Cupin_6              PF12852.2    186 seq1160_BIOID51049   -            284   1.8e-26   92.7   0.5   1   1   1.2e-29   5.6e-26   91.1   0.4     1   186     2   162     2   162 0.93 Cupin
HTH_18               PF12833.2     81 seq1160_BIOID51049   -            284   1.5e-20   72.9   0.2   1   1   2.3e-23     1e-19   70.2   0.1     1    81   199   278   199   278 0.97 Helix-turn-helix domain
HTH_AraC             PF00165.18    42 seq1160_BIOID51049   -            284   2.6e-15   55.5   0.0   1   2   1.1e-08   4.9e-05   22.9   0.0     7    41   192   226   188   227 0.94 Bacterial regulatory helix-turn-helix proteins, AraC family
HTH_AraC             PF00165.18    42 seq1160_BIOID51049   -            284   2.6e-15   55.5   0.0   2   2   4.5e-11   2.1e-07   30.4   0.0    13    41   247   276   238   277 0.92 Bacterial regulatory helix-turn-helix proteins, AraC family
CTP_transf_1         PF01148.15   259 seq1161_BIOID51049   -            285   1.3e-63  214.9  19.9   1   1   1.1e-67   1.5e-63  214.7  13.8     2   257     4   279     3   281 0.88 Cytidylyltransferase family
Aminotran_1_2        PF00155.16   363 seq1162_BIOID51049   -            356   3.7e-68  230.0   0.0   1   1   3.3e-72   4.5e-68  229.7   0.0    31   363    46   351    30   351 0.94 Aminotransferase class I and II
CoA_binding          PF02629.14    96 seq1164_BIOID51049   -            289   1.7e-30  105.2   0.7   1   1   4.9e-34   1.7e-30  105.2   0.5     1    96     6    99     6    99 0.99 CoA binding domain
Ligase_CoA           PF00549.14   153 seq1164_BIOID51049   -            289   2.3e-20   72.6   0.6   1   1   1.1e-23   3.8e-20   71.9   0.4     1   152   151   271   151   272 0.96 CoA-ligase
Succ_CoA_lig         PF13607.1    138 seq1164_BIOID51049   -            289   7.1e-12   44.9   0.0   1   1   3.6e-15   1.2e-11   44.2   0.0     1   138   145   284   145   287 0.82 Succinyl-CoA ligase like flavodoxin domain
BPD_transp_1         PF00528.17   185 seq1165_BIOID51049   -            275   3.4e-22   78.7  15.8   1   1   2.5e-26   3.4e-22   78.7  11.0     1   181    98   269    98   271 0.97 Binding-protein-dependent transport system inner membrane component
DEDD_Tnp_IS110       PF01548.12   144 seq1166_BIOID51049   -            326   4.2e-44  149.5   0.2   1   1   2.4e-47   1.7e-43  147.6   0.1     1   144     7   151     7   151 0.99 Transposase
Transposase_20       PF02371.11    87 seq1166_BIOID51049   -            326   1.1e-27   95.7   0.4   1   1     3e-31     2e-27   94.9   0.3     2    85   196   280   195   282 0.96 Transposase IS116/IS110/IS902 family
DUF940               PF06082.6    658 seq1167_BIOID51049   -            698  4.3e-258  858.1  13.4   1   1  3.5e-262  4.8e-258  857.9   9.3     1   658    29   693    29   693 0.97 Bacterial putative lipoprotein (DUF940)
UPF0014              PF03649.8    250 seq1168_BIOID51049   -            259  7.3e-119  395.3  17.6   1   1  6.2e-123  8.5e-119  395.1  12.2     2   250     3   247     2   247 0.99 Uncharacterised protein family (UPF0014)
Sigma54_activat      PF00158.21   168 seq1170_BIOID51049   -            513   4.4e-56  188.8   0.0   1   1   9.7e-60   6.6e-56  188.2   0.0     2   167   207   365   206   366 0.98 Sigma-54 interaction domain
AAA                  PF00004.24   132 seq1170_BIOID51049   -            513   3.3e-05   23.9   0.0   1   1   1.2e-08   8.2e-05   22.7   0.0     1   111   230   341   230   359 0.85 ATPase family associated with various cellular activities (AAA)
Glutaredoxin         PF00462.19    60 seq1171_BIOID51049   -             81   7.9e-14   51.2   0.0   1   1   6.6e-18     9e-14   51.0   0.0     1    57     3    58     3    61 0.95 Glutaredoxin
Branch_AA_trans      PF05525.8    428 seq1172_BIOID51049   -            439  5.8e-158  525.8  32.2   1   1  4.9e-162  6.6e-158  525.6  22.3     3   427     8   429     6   430 0.99 Branched-chain amino acid transport protein
MFS_1                PF07690.11   354 seq1173_BIOID51049   -            494   2.7e-50  171.0  47.5   1   1   5.8e-54   2.7e-50  171.0  32.9     2   353    59   449    58   450 0.90 Major Facilitator Superfamily
Sugar_tr             PF00083.19   451 seq1173_BIOID51049   -            494   1.4e-08   33.6  16.2   1   1     3e-12   1.4e-08   33.6  11.3    44   192    86   229    54   232 0.88 Sugar (and other) transporter
MFS_3                PF05977.8    524 seq1173_BIOID51049   -            494   0.00022   19.3  14.4   1   1   4.8e-08   0.00022   19.3  10.0    12   214    55   253    47   279 0.90 Transmembrane secretion effector
Pyr_redox_2          PF07992.9    200 seq1175_BIOID51049   -            485   1.9e-44  151.8   2.0   1   1   2.3e-47   3.1e-44  151.1   1.4     1   198    19   328    19   330 0.94 Pyridine nucleotide-disulphide oxidoreductase
Pyr_redox_dim        PF02852.17   110 seq1175_BIOID51049   -            485   9.1e-35  118.9   0.0   1   1   1.6e-37   2.2e-34  117.6   0.0     1   109   358   466   358   467 0.98 Pyridine nucleotide-disulphide oxidoreductase, dimerisation domain
Pyr_redox            PF00070.22    80 seq1175_BIOID51049   -            485   2.7e-15   56.4   0.8   1   1   1.9e-18   2.7e-15   56.4   0.5     1    78   188   264   188   267 0.94 Pyridine nucleotide-disulphide oxidoreductase
GIDA                 PF01134.17   392 seq1175_BIOID51049   -            485     1e-08   34.3   0.6   1   1   5.9e-11   8.1e-08   31.4   0.2     1    60    19    81    19   100 0.89 Glucose inhibited division protein A
FAD_oxidored         PF12831.2    428 seq1175_BIOID51049   -            485   2.2e-08   33.4   0.5   1   1   3.4e-11   4.7e-08   32.4   0.3     1    38    19    56    19    76 0.94 FAD dependent oxidoreductase
FAD_binding_2        PF00890.19   421 seq1175_BIOID51049   -            485   1.4e-06   27.2   0.7   1   1   3.4e-08   4.6e-05   22.3   0.2     2    35    20    53    19    58 0.90 FAD binding domain
Thi4                 PF01946.12   230 seq1175_BIOID51049   -            485     1e-05   24.6   0.2   1   1   1.9e-08   2.6e-05   23.3   0.1    11    67    11    67     4    98 0.74 Thi4 family
Phage_integrase      PF00589.17   173 seq1176_BIOID51049   -            210   9.2e-49  165.3   0.0   1   1   7.9e-53   1.1e-48  165.0   0.0     1   171    21   191    21   193 0.98 Phage integrase family
Trypsin              PF00089.21   220 seq1177_BIOID51049   -            355   6.1e-17   61.8   0.0   1   1   3.8e-20   1.3e-16   60.7   0.0    23   214    72   239    50   245 0.79 Trypsin
Trypsin_2            PF13365.1    120 seq1177_BIOID51049   -            355   9.9e-17   60.9   0.5   1   1   4.5e-20   1.5e-16   60.3   0.4     1   120    80   215    80   215 0.82 Trypsin-like peptidase domain
PDZ_2                PF13180.1     82 seq1177_BIOID51049   -            355   8.9e-14   51.0   0.5   1   1     1e-16   3.5e-13   49.1   0.1     3    82   259   348   257   348 0.87 PDZ domain
PDZ                  PF00595.19    81 seq1177_BIOID51049   -            355   4.3e-11   42.7   1.4   1   1   1.2e-14   4.3e-11   42.7   0.9    10    80   257   335   248   336 0.77 PDZ domain (Also known as DHR or GLGF)
Flavodoxin_NdrI      PF07972.6    122 seq1178_BIOID51049   -            136   5.1e-47  158.6   0.0   1   1   4.3e-51   5.8e-47  158.4   0.0     1   122     5   123     5   123 0.97 NrdI Flavodoxin like
PP-binding           PF00550.20    67 seq1179_BIOID51049   -             82   1.2e-12   47.8   0.8   1   1   9.7e-17   1.3e-12   47.6   0.6     1    66     9    74     9    75 0.92 Phosphopantetheine attachment site
Peptidase_M50        PF02163.17   192 seq1180_BIOID51049   -            450   2.7e-70  235.1   0.3   1   1   6.9e-74   3.1e-70  234.9   0.2     2   192    11   446    10   446 0.99 Peptidase family M50
PDZ                  PF00595.19    81 seq1180_BIOID51049   -            450   8.1e-13   48.2   0.3   1   1     1e-13   4.6e-10   39.4   0.0     8    81   209   277   203   277 0.91 PDZ domain (Also known as DHR or GLGF)
PDZ_2                PF13180.1     82 seq1180_BIOID51049   -            450   7.3e-11   41.6   0.0   1   1   1.1e-11   5.1e-08   32.5   0.0    19    78   227   285   211   287 0.84 PDZ domain
Cytochrom_B_N        PF00033.14   188 seq1182_BIOID51049   -            176   3.4e-22   78.6  12.1   1   1   5.6e-26   3.8e-22   78.4   8.4     2   187     2   173     1   174 0.96 Cytochrome b(N-terminal)/b6/petB
Ni_hydr_CYTB         PF01292.15   182 seq1182_BIOID51049   -            176   1.6e-18   66.6  11.3   1   1   2.7e-22   1.9e-18   66.4   7.8     1   181     3   173     3   174 0.85 Prokaryotic cytochrome b561
YmgB                 PF10798.3     61 seq1183_BIOID51049   -             78   3.6e-05   23.3   0.0   1   1     4e-09   5.4e-05   22.7   0.0     4    35    27    58    25    63 0.93 Biofilm development protein YmgB/AriR
TauD                 PF02668.11   258 seq1184_BIOID51049   -            283   2.8e-62  210.5   1.5   1   1   2.3e-66   3.2e-62  210.4   1.0     2   258     7   272     6   272 0.91 Taurine catabolism dioxygenase TauD, TfdA family
LemA                 PF04011.7    186 seq1186_BIOID51049   -            206     5e-60  201.6   1.7   1   1   4.4e-64     6e-60  201.4   1.2     4   186     7   199     5   199 0.95 LemA family
Aminotran_1_2        PF00155.16   363 seq1187_BIOID51049   -            390   3.1e-54  184.2   0.0   1   1   1.1e-57   3.6e-54  183.9   0.0     2   362    44   384    43   385 0.92 Aminotransferase class I and II
Aminotran_5          PF00266.14   371 seq1187_BIOID51049   -            390   1.1e-05   24.1   0.0   1   1   5.6e-09   1.9e-05   23.4   0.0    48   181    93   216    67   219 0.90 Aminotransferase class-V
Cys_Met_Meta_PP      PF01053.15   386 seq1187_BIOID51049   -            390   2.4e-05   22.6   0.0   1   1     1e-08   3.5e-05   22.1   0.0    26   183    55   216    47   239 0.89 Cys/Met metabolism PLP-dependent enzyme
IGPD                 PF00475.13   145 seq1188_BIOID51049   -            355   1.4e-64  216.2   0.3   1   1   6.7e-68   2.3e-64  215.5   0.2     1   145   196   338   196   338 0.99 Imidazoleglycerol-phosphate dehydratase
HAD_2                PF13419.1    176 seq1188_BIOID51049   -            355   2.4e-07   31.0   0.0   1   1   2.3e-09   7.9e-06   26.1   0.0    76   173    30   145    19   148 0.81 Haloacid dehalogenase-like hydrolase
PNK3P                PF08645.6    158 seq1188_BIOID51049   -            355     6e-07   28.9   0.0   1   1   3.1e-10   1.1e-06   28.1   0.0     5   129     8   134     4   183 0.77 Polynucleotide kinase 3 phosphatase
Hydrolase_like       PF13242.1     75 seq1188_BIOID51049   -            355   9.4e-07   28.3   0.0   1   1   5.7e-10   1.9e-06   27.3   0.0     1    44   102   144   102   149 0.93 HAD-hyrolase-like
NQR2_RnfD_RnfE       PF03116.10   314 seq1189_BIOID51049   -            352  8.2e-122  406.1  15.5   1   1  6.8e-126  9.3e-122  405.9  10.7     3   314     4   350     2   350 0.93 NQR2, RnfD, RnfE family
Ribonuc_red_lgC      PF02867.10   537 seq1190_BIOID51049   -            714  8.8e-152  506.2   0.0   1   1  8.8e-154    4e-150  500.8   0.0     1   537   175   694   175   694 0.96 Ribonucleotide reductase, barrel domain
RNR_N                PF08343.5     82 seq1190_BIOID51049   -            714     3e-29  100.5   0.1   1   1   1.7e-32   7.8e-29   99.2   0.1     1    82    16    97    16    97 0.99 Ribonucleotide reductase N-terminal
Ribonuc_red_lgN      PF00317.16    83 seq1190_BIOID51049   -            714     4e-12   45.6   0.0   1   1   2.2e-15     1e-11   44.3   0.0     2    82    99   171    98   172 0.95 Ribonucleotide reductase, all-alpha domain
Phage_base_V         PF04717.7     79 seq1191_BIOID51049   -            211     1e-27   95.7   1.9   1   1   3.6e-31   4.9e-27   93.5   0.3     1    79    21    96    21    96 0.97 Phage-related baseplate assembly protein
LysR_substrate       PF03466.15   209 seq1192_BIOID51049   -            311   2.5e-44  150.7   4.2   1   1   4.8e-48   3.3e-44  150.4   2.9     4   207    92   293    89   295 0.97 LysR substrate binding domain
HTH_1                PF00126.22    60 seq1192_BIOID51049   -            311   4.2e-18   64.7   0.6   1   1   1.6e-21   1.1e-17   63.3   0.4     1    59     6    64     6    65 0.96 Bacterial regulatory helix-turn-helix protein, lysR family
CCG                  PF02754.11    85 seq1197_BIOID51049   -            239   9.7e-30  102.3   0.2   1   2   2.2e-17   3.1e-13   49.4   0.0     1    84     3    84     3    85 0.95 Cysteine-rich domain
CCG                  PF02754.11    85 seq1197_BIOID51049   -            239   9.7e-30  102.3   0.2   2   2   6.3e-18   8.6e-14   51.2   0.0     2    84   133   216   132   217 0.92 Cysteine-rich domain
YmgB                 PF10798.3     61 seq1198_BIOID51049   -             88   5.3e-29   99.7   2.6   1   1   3.8e-33   5.3e-29   99.7   1.8     1    61    28    88    28    88 0.98 Biofilm development protein YmgB/AriR
Globin               PF00042.17   108 seq1199_BIOID51049   -            403   3.4e-15   56.1   0.0   1   1   1.7e-18   7.7e-15   55.0   0.0     2   107    14   109    13   110 0.96 Globin
NAD_binding_1        PF00175.16   109 seq1199_BIOID51049   -            403   1.8e-14   54.0   0.0   1   1   7.5e-18   3.4e-14   53.2   0.0     1   108   271   379   271   380 0.82 Oxidoreductase NAD-binding domain
FAD_binding_6        PF00970.19    99 seq1199_BIOID51049   -            403     1e-13   51.0   0.0   1   1   4.8e-17   2.2e-13   50.0   0.0     2    97   162   259   161   261 0.90 Oxidoreductase FAD-binding domain
DUF796               PF05638.7    134 seq1200_BIOID51049   -            172   9.9e-35  119.3   0.0   1   1   8.3e-39   1.1e-34  119.1   0.0     1   133     6   155     6   156 0.94 Protein of unknown function (DUF796)
Repair_PSII          PF04536.9    119 seq1201_BIOID51049   -            311     1e-31  109.1   0.3   1   1   9.9e-36   1.4e-31  108.7   0.2     2   119    46   164    45   164 0.98 Repair protein
UTRA                 PF07702.8    141 seq1202_BIOID51049   -            238   1.5e-31  108.8   0.0   1   1   7.3e-35   2.5e-31  108.0   0.0     1   140    86   224    86   225 0.98 UTRA domain
GntR                 PF00392.16    64 seq1202_BIOID51049   -            238   3.8e-21   74.1   0.0   1   1   1.1e-24   3.8e-21   74.1   0.0     2    63     3    64     2    65 0.98 Bacterial regulatory proteins, gntR family
HTH_11               PF08279.7     55 seq1202_BIOID51049   -            238   2.4e-06   26.9   0.2   1   1   3.1e-09     1e-05   24.9   0.0    19    45    29    55    28    62 0.88 HTH domain
HTH_DeoR             PF08220.7     57 seq1202_BIOID51049   -            238   3.1e-06   26.5   0.3   1   1   5.6e-09   1.9e-05   23.9   0.0    18    50    29    61    29    68 0.92 DeoR-like helix-turn-helix domain
Phage_integrase      PF00589.17   173 seq1204_BIOID51049   -            198   1.4e-46  158.1   0.6   1   1   1.2e-50   1.6e-46  158.0   0.4     1   172     5   177     5   178 0.98 Phage integrase family
GPW_gp25             PF04965.9     99 seq1205_BIOID51049   -            115   1.7e-19   69.0   0.0   1   1   1.5e-23   2.1e-19   68.7   0.0     5    94    17   106    14   111 0.93 Gene 25-like lysozyme
HTH_Tnp_1            PF01527.15    76 seq1207_BIOID51049   -            144   1.3e-18   66.6   0.1   1   1     7e-22   3.2e-18   65.3   0.1     3    53    13    64    11    95 0.80 Transposase
HTH_28               PF13518.1     52 seq1207_BIOID51049   -            144   6.5e-06   25.8   0.0   1   1   2.2e-09     1e-05   25.3   0.0     1    41    21    62    21    66 0.95 Helix-turn-helix domain
PTS_EIIA_2           PF00359.17   142 seq1209_BIOID51049   -            658   2.4e-31  108.2   0.0   1   1   8.9e-35     4e-31  107.5   0.0     5   141    29   170    25   171 0.95 Phosphoenolpyruvate-dependent sugar phosphotransferase system, EIIA 2
PTS_IIB              PF02302.12    90 seq1209_BIOID51049   -            658   1.4e-15   57.3   0.1   1   1   5.6e-19   2.6e-15   56.5   0.1     2    90   188   279   187   279 0.95 PTS system, Lactose/Cellobiose specific IIB subunit
PTS_EIIC             PF02378.13   321 seq1209_BIOID51049   -            658   3.9e-11   42.2  35.1   1   1   5.9e-14   2.7e-10   39.4  23.9     2   268   312   562   311   632 0.72 Phosphotransferase system, EIIC
Epimerase            PF01370.16   236 seq1211_BIOID51049   -            310   6.2e-50  169.7   0.0   1   1   2.8e-53   7.7e-50  169.3   0.0     1   236     2   236     2   236 0.92 NAD dependent epimerase/dehydratase family
3Beta_HSD            PF01073.14   280 seq1211_BIOID51049   -            310   1.7e-12   46.5   0.0   1   1   8.5e-16   2.3e-12   46.0   0.0     1   223     3   219     3   224 0.79 3-beta hydroxysteroid dehydrogenase/isomerase family
RmlD_sub_bind        PF04321.12   287 seq1211_BIOID51049   -            310   7.2e-10   38.1   0.0   1   1   7.5e-13   2.1e-09   36.6   0.0     3   155     2   174     1   267 0.79 RmlD substrate binding domain
NAD_binding_4        PF07993.7    249 seq1211_BIOID51049   -            310   1.8e-07   30.2   0.0   1   1   3.6e-08   9.9e-05   21.2   0.0    86   210    67   184    47   220 0.84 Male sterility protein
AA_permease          PF00324.16   479 seq1212_BIOID51049   -            457  4.2e-103  345.1  48.2   1   1  7.3e-107    5e-103  344.8  33.4     1   474    15   451    15   455 0.96 Amino acid permease
AA_permease_2        PF13520.1    426 seq1212_BIOID51049   -            457   1.1e-47  162.4  56.6   1   1   1.8e-51   1.2e-47  162.2  39.2     2   425    12   442    11   445 0.88 Amino acid permease
YliH                 PF10799.3    127 seq1213_BIOID51049   -            127   2.3e-73  243.8   4.9   1   1   1.8e-77   2.5e-73  243.6   3.4     1   127     1   127     1   127 0.99 Biofilm formation protein (YliH/bssR)
DUF162               PF02589.10   189 seq1215_BIOID51049   -            475   6.9e-51  172.3   0.1   1   1   6.2e-54   9.4e-51  171.9   0.1     3   189    72   294    70   294 0.99 Uncharacterised ACR, YkgG family COG1556
Fer4_8               PF13183.1     57 seq1215_BIOID51049   -            475   1.2e-11   44.2   2.1   1   1   1.9e-14   2.9e-11   43.1   1.5     2    57   309   376   308   376 0.79 4Fe-4S dicluster domain
DUF3390              PF11870.3     93 seq1215_BIOID51049   -            475   4.5e-10   39.2   0.6   1   1   7.1e-13   1.1e-09   37.9   0.4    13    92   387   470   379   471 0.83 Domain of unknown function (DUF3390)
Fer4_9               PF13187.1     55 seq1215_BIOID51049   -            475   1.1e-08   35.0   0.5   1   1   2.2e-11   3.3e-08   33.5   0.4     1    53   311   375   311   376 0.94 4Fe-4S dicluster domain
Fer4_17              PF13534.1     61 seq1215_BIOID51049   -            475   1.2e-07   31.8   1.9   1   1   2.5e-10   3.8e-07   30.2   1.3     1    60   311   376   311   377 0.71 4Fe-4S dicluster domain
Fer4_10              PF13237.1     52 seq1215_BIOID51049   -            475     9e-08   31.6   4.1   1   1   2.1e-10   3.2e-07   29.9   3.0     7    52   310   373   305   373 0.69 4Fe-4S dicluster domain
Fer4_7               PF12838.2     52 seq1215_BIOID51049   -            475   1.8e-07   31.3   4.3   1   1   3.2e-10   4.8e-07   29.9   2.9     1    51   311   375   311   376 0.77 4Fe-4S dicluster domain
DUF1283              PF06932.6     85 seq1216_BIOID51049   -            113     1e-46  156.7   6.7   1   1   8.7e-51   1.2e-46  156.5   4.7     1    85    29   113    29   113 0.99 Protein of unknown function (DUF1283)
Baseplate_J          PF04865.9    243 seq1219_BIOID51049   -            302   1.4e-60  204.5   3.1   1   1   4.7e-63   6.5e-59  199.0   2.2     2   243    86   262    85   262 0.99 Baseplate J-like protein
GATase               PF00117.23   192 seq1220_BIOID51049   -            196   6.2e-28   97.4   0.0   1   1   2.1e-31   7.1e-28   97.2   0.0     1   189     4   194     4   196 0.81 Glutamine amidotransferase class-I
GATase_3             PF07685.9    158 seq1220_BIOID51049   -            196   9.7e-06   25.1   0.0   1   1   4.3e-09   1.5e-05   24.5   0.0     8    79    39   100    32   106 0.87 CobB/CobQ-like glutamine amidotransferase domain
FMN_bind             PF04205.9     81 seq1221_BIOID51049   -            206   2.6e-18   65.8   0.1   1   1     4e-22   5.5e-18   64.7   0.0     1    77    99   187    99   191 0.98 FMN-binding domain
Chorismate_bind      PF00425.13   257 seq1222_BIOID51049   -            391     2e-68  230.3   0.0   1   1   1.8e-72   2.5e-68  230.0   0.0     2   257   126   380   125   380 0.97 chorismate binding enzyme
Bac_surface_Ag       PF01103.18   323 seq1223_BIOID51049   -            810  1.7e-100  336.4  16.0   1   1  1.1e-103  3.7e-100  335.4  11.1     1   323   448   810   448   810 0.96 Surface antigen
Surf_Ag_VNR          PF07244.10    78 seq1223_BIOID51049   -            810   3.1e-65  216.4  10.4   1   5   6.3e-10   2.2e-06   27.8   0.0     1    78    24    91    24    91 0.87 Surface antigen variable number repeat
Surf_Ag_VNR          PF07244.10    78 seq1223_BIOID51049   -            810   3.1e-65  216.4  10.4   2   5   5.9e-15     2e-11   44.0   0.0     1    78    92   172    92   172 0.93 Surface antigen variable number repeat
Surf_Ag_VNR          PF07244.10    78 seq1223_BIOID51049   -            810   3.1e-65  216.4  10.4   3   5   3.5e-17   1.2e-13   51.1   0.1     2    78   176   263   175   263 0.86 Surface antigen variable number repeat
Surf_Ag_VNR          PF07244.10    78 seq1223_BIOID51049   -            810   3.1e-65  216.4  10.4   4   5   5.8e-14     2e-10   40.8   0.0     1    78   266   344   266   344 0.92 Surface antigen variable number repeat
Surf_Ag_VNR          PF07244.10    78 seq1223_BIOID51049   -            810   3.1e-65  216.4  10.4   5   5     1e-18   3.5e-15   56.0   0.1     1    78   347   421   347   421 0.91 Surface antigen variable number repeat
TnpB_IS66            PF05717.8    108 seq1224_BIOID51049   -            116   4.3e-41  138.5   0.0   1   1   3.6e-45   4.9e-41  138.4   0.0     2   106     7   109     6   111 0.96 IS66 Orf2 like protein
Phage_GPD            PF05954.6    292 seq1226_BIOID51049   -            713   2.2e-62  210.7   0.0   1   1   4.6e-66   3.1e-62  210.2   0.0     2   291    28   328    27   329 0.92 Phage late control gene D protein (GPD)
Phage_base_V         PF04717.7     79 seq1226_BIOID51049   -            713   2.7e-27   94.4   0.1   1   1   7.7e-31   5.3e-27   93.4   0.1     1    77   366   458   366   460 0.91 Phage-related baseplate assembly protein
RES                  PF08808.6    170 seq1227_BIOID51049   -            240     1e-10   41.8   0.0   1   1   9.6e-15   1.3e-10   41.5   0.0    34   154    95   205    67   224 0.74 RES domain
EAL                  PF00563.15   236 seq1230_BIOID51049   -            521   3.5e-63  213.1   0.0   1   1   8.6e-67   5.9e-63  212.3   0.0     2   236   265   500   264   500 0.96 EAL domain
CSS-motif            PF12792.2    208 seq1230_BIOID51049   -            521   2.8e-29  101.8   0.0   1   1   5.8e-33     4e-29  101.3   0.0     3   207    44   238    42   239 0.90 CSS motif domain associated with EAL
Acetyltransf_3       PF13302.1    142 seq1232_BIOID51049   -            186   5.7e-23   81.6   0.0   1   1     4e-26   7.7e-23   81.2   0.0     3   141     8   140     7   141 0.80 Acetyltransferase (GNAT) domain
Acetyltransf_4       PF13420.1    155 seq1232_BIOID51049   -            186   7.2e-15   55.1   0.6   1   1   4.7e-18   9.1e-15   54.8   0.4     1   152     9   158     9   160 0.93 Acetyltransferase (GNAT) domain
Acetyltransf_1       PF00583.19    83 seq1232_BIOID51049   -            186     6e-15   54.9   0.1   1   1   4.5e-18   8.9e-15   54.3   0.1     2    82    63   140    62   141 0.97 Acetyltransferase (GNAT) family
Acetyltransf_8       PF13523.1    152 seq1232_BIOID51049   -            186   1.2e-13   51.1   0.2   1   1   8.2e-17   1.6e-13   50.6   0.2     1   141     9   145     9   157 0.89 Acetyltransferase (GNAT) domain
Acetyltransf_7       PF13508.1     79 seq1232_BIOID51049   -            186   3.7e-07   30.1   0.2   1   1   3.4e-10   6.7e-07   29.2   0.1     2    78    56   141    55   142 0.80 Acetyltransferase (GNAT) domain
Acetyltransf_10      PF13673.1    117 seq1232_BIOID51049   -            186   1.3e-05   25.1   0.0   1   1   9.3e-09   1.8e-05   24.7   0.0     1   117    16   140    16   140 0.75 Acetyltransferase (GNAT) domain
FR47                 PF08445.5     86 seq1232_BIOID51049   -            186   2.1e-05   24.0   0.0   1   1   1.9e-08   3.8e-05   23.2   0.0    26    79    87   142    69   150 0.92 FR47-like protein
GSDH                 PF07995.6    331 seq1233_BIOID51049   -            371  2.1e-127  424.6   0.1   1   1  1.8e-131  2.4e-127  424.4   0.1     1   331    34   366    34   366 0.98 Glucose / Sorbosone dehydrogenase
DDE_Tnp_IS66         PF03050.9    271 seq1236_BIOID51049   -            493   9.8e-87  290.4   0.1   1   1   2.2e-90   9.8e-87  290.4   0.1     1   259   196   475   196   486 0.97 Transposase IS66 family
HTH_Tnp_IS66         PF13005.2     59 seq1236_BIOID51049   -            493   1.2e-14   53.6   4.2   1   1   2.7e-18   1.2e-14   53.6   2.9     1    59   134   190   134   190 0.98 putative Helix-turn-helix domain of transposase IS66
LZ_Tnp_IS66          PF13007.2     78 seq1236_BIOID51049   -            493   1.3e-12   48.1   9.6   1   1   2.8e-16   1.3e-12   48.1   6.7     1    77    59   131    59   132 0.75 Transposase C of IS166 homeodomain
MR_MLE_N             PF02746.11   117 seq1238_BIOID51049   -            321   1.8e-32  111.6   0.0   1   1   9.6e-36   4.4e-32  110.4   0.0     1   117     1   112     1   112 0.99 Mandelate racemase / muconate lactonizing enzyme, N-terminal domain
MR_MLE               PF01188.16    67 seq1238_BIOID51049   -            321   1.4e-11   44.6   2.8   1   1   7.5e-15   3.4e-11   43.3   1.2     3    67   162   225   160   225 0.85 Mandelate racemase / muconate lactonizing enzyme, C-terminal domain
MR_MLE_C             PF13378.1    111 seq1238_BIOID51049   -            321   5.7e-10   39.0   0.0   1   1   3.2e-13   1.5e-09   37.7   0.0     1    82   225   304   225   321 0.79 Enolase C-terminal domain-like
TerC                 PF03741.11   184 seq1239_BIOID51049   -            527   4.9e-49  166.1  13.4   1   1   1.6e-52   7.1e-49  165.6   9.3     1   183    14   203    14   204 0.94 Integral membrane protein TerC family
CorC_HlyC            PF03471.12    81 seq1239_BIOID51049   -            527   2.2e-20   72.1   0.1   1   1   5.3e-23   2.4e-19   68.7   0.0     2    79   440   516   439   518 0.93 Transporter associated domain
CBS                  PF00571.23    57 seq1239_BIOID51049   -            527   6.7e-16   57.5   1.3   1   2   8.2e-09   3.7e-05   23.1   0.4     1    53   302   358   302   361 0.94 CBS domain
CBS                  PF00571.23    57 seq1239_BIOID51049   -            527   6.7e-16   57.5   1.3   2   2   9.4e-12   4.3e-08   32.5   0.0     3    53   369   419   368   423 0.93 CBS domain
His_biosynth         PF00977.16   228 seq1240_BIOID51049   -            246   7.1e-76  254.3   0.2   1   1   2.3e-79     8e-76  254.1   0.2     1   228     2   235     2   235 0.98 Histidine biosynthesis protein
Trp_syntA            PF00290.15   259 seq1240_BIOID51049   -            246   2.2e-06   26.2   0.8   1   1   1.3e-08   4.3e-05   21.9   0.1   174   231    52   108    34   114 0.89 Tryptophan synthase alpha chain
Rnf-Nqr              PF02508.9    190 seq1241_BIOID51049   -            231   7.9e-59  198.3   9.5   1   1   6.7e-63   9.1e-59  198.1   6.6     1   189     1   200     1   201 0.98 Rnf-Nqr subunit, membrane protein
Fimbrial             PF00419.15   145 seq1243_BIOID51049   -            182   1.4e-21   77.0  10.3   1   1   1.5e-25     2e-21   76.6   7.2     1   145    33   182    33   182 0.85 Fimbrial protein
PsiE                 PF06146.7     69 seq1244_BIOID51049   -            136   1.8e-16   59.9   5.7   1   1   1.3e-20   1.8e-16   59.9   3.9     5    69    62   123    58   123 0.95 Phosphate-starvation-inducible E
Glyco_transf_9       PF01075.12   247 seq1247_BIOID51049   -            348   1.3e-89  299.5   0.0   1   1   1.1e-93   1.5e-89  299.3   0.0     1   247    69   324    69   324 0.98 Glycosyltransferase family 9 (heptosyltransferase)
Adenylate_cycl       PF01295.13   605 seq1248_BIOID51049   -            848    9e-275  912.5   0.0   1   1  1.6e-278  1.1e-274  912.3   0.0     1   601   228   826   228   830 0.98 Adenylate cyclase, class-I
Adenyl_cycl_N        PF12633.2    204 seq1248_BIOID51049   -            848   3.3e-87  291.1   0.0   1   1   2.2e-86   1.5e-82  275.9   0.0     1   203     1   200     1   201 0.96 Adenylate cyclase NT domain
Fimbrial             PF00419.15   145 seq1251_BIOID51049   -            180     8e-20   71.4   7.7   1   1     7e-24   9.6e-20   71.1   5.3     1   145    30   180    30   180 0.87 Fimbrial protein
Tail_P2_I            PF09684.5    139 seq1252_BIOID51049   -            176   2.3e-57  192.3   0.1   1   1   1.9e-61   2.6e-57  192.1   0.0     1   139     7   143     7   143 0.98 Phage tail protein (Tail_P2_I)
Arg_repressor        PF01316.16    70 seq1254_BIOID51049   -            156   3.1e-26   90.5   0.1   1   1   7.1e-30   4.9e-26   89.9   0.0     2    69     6    74     5    75 0.97 Arginine repressor, DNA binding domain
Arg_repressor_C      PF02863.13    70 seq1254_BIOID51049   -            156   2.1e-24   84.6   0.1   1   1   5.1e-28   3.5e-24   83.9   0.1     2    69    82   150    81   151 0.96 Arginine repressor, C-terminal domain
Ribonuc_red_sm       PF00268.16   281 seq1256_BIOID51049   -            319   9.9e-81  270.7   0.1   1   1   8.4e-85   1.1e-80  270.4   0.0     1   280     1   280     1   281 0.97 Ribonucleotide reductase, small chain
Fimbrial             PF00419.15   145 seq1257_BIOID51049   -            223   1.6e-15   57.4   0.0   1   1   1.4e-19     2e-15   57.1   0.0     2   145    77   223    76   223 0.86 Fimbrial protein
AA_kinase            PF00696.23   241 seq1260_BIOID51049   -            258     1e-39  136.4   2.0   1   1   8.4e-44   1.1e-39  136.2   1.4     3   240     5   235     3   236 0.93 Amino acid kinase family
AMP-binding          PF00501.23   418 seq1261_BIOID51049   -            536   8.4e-86  287.7   0.0   1   1   1.5e-89     1e-85  287.5   0.0     1   417    50   461    50   462 0.95 AMP-binding enzyme
DUF4009              PF13193.1     41 seq1261_BIOID51049   -            536   8.1e-08   31.4   0.1   1   1   3.6e-11   2.4e-07   29.9   0.0     1    29   501   529   501   535 0.92 Domain of unknown function (DUF4009)
ABC_tran             PF00005.22   118 seq1262_BIOID51049   -            228   1.5e-21   76.8   0.0   1   1   3.3e-25   2.2e-21   76.2   0.0     1   117    50   174    50   175 0.92 ABC transporter
Alpha-amylase        PF00128.19   316 seq1263_BIOID51049   -            605   3.2e-80  269.8   0.0   1   1   6.3e-84   4.3e-80  269.3   0.0     1   316   178   494   178   494 0.96 Alpha amylase, catalytic domain
Alpha-amylase_N      PF02903.9    120 seq1263_BIOID51049   -            605   6.4e-09   35.7   0.0   1   1     2e-12   1.4e-08   34.6   0.0     5   108     4   105     1   115 0.82 Alpha amylase, N-terminal ig-like domain
His_biosynth         PF00977.16   228 seq1264_BIOID51049   -            258   1.2e-78  263.3   0.6   1   1     4e-82   1.4e-78  263.2   0.4     1   227     5   239     5   240 0.96 Histidine biosynthesis protein
HhH-GPD              PF00730.20   121 seq1265_BIOID51049   -            211   9.8e-19   67.6   0.0   1   1   3.1e-22   1.4e-18   67.1   0.0     1   120    34   168    34   169 0.95 HhH-GPD superfamily base excision DNA repair protein
HHH                  PF00633.18    30 seq1265_BIOID51049   -            211   7.1e-08   31.6   0.0   1   1   3.7e-11   1.7e-07   30.4   0.0     2    29   100   127    99   128 0.94 Helix-hairpin-helix motif
EndIII_4Fe-2S        PF10576.4     17 seq1265_BIOID51049   -            211   9.7e-05   22.2   3.3   1   1   3.7e-08   0.00017   21.5   2.3     1    17   187   203   187   203 0.99 Iron-sulfur binding domain of endonuclease III
DUF162               PF02589.10   189 seq1266_BIOID51049   -            231   3.8e-36  124.2   0.1   1   1   4.2e-40   5.7e-36  123.6   0.0    19   189    65   228    47   228 0.91 Uncharacterised ACR, YkgG family COG1556
Phage_fiber_2        PF03406.8     44 seq1269_BIOID51049   -            749     7e-86  281.5  50.6   1   4   2.7e-26   1.9e-22   78.5   4.8     1    44   170   213   170   213 0.98 Phage tail fibre repeat
Phage_fiber_2        PF03406.8     44 seq1269_BIOID51049   -            749     7e-86  281.5  50.6   2   4   1.7e-25   1.1e-21   76.0   5.2     1    44   214   257   214   257 0.97 Phage tail fibre repeat
Phage_fiber_2        PF03406.8     44 seq1269_BIOID51049   -            749     7e-86  281.5  50.6   3   4   2.1e-25   1.5e-21   75.6   4.7     1    44   258   301   258   301 0.97 Phage tail fibre repeat
Phage_fiber_2        PF03406.8     44 seq1269_BIOID51049   -            749     7e-86  281.5  50.6   4   4   1.2e-23   8.1e-20   70.0   3.9     1    44   302   345   302   345 0.98 Phage tail fibre repeat
DUF3751              PF12571.3    159 seq1269_BIOID51049   -            749   6.4e-42  142.9   0.1   1   1   1.8e-45   1.2e-41  142.0   0.0     1   159     1   154     1   154 0.98 Phage tail-collar fibre protein
Elong-fact-P_C       PF09285.6     56 seq1271_BIOID51049   -            188   5.3e-27   92.8   1.0   1   1   2.4e-30   1.1e-26   91.8   0.2     1    56   131   186   131   186 0.99 Elongation factor P, C-terminal
EFP                  PF01132.15    55 seq1271_BIOID51049   -            188   3.2e-24   84.2   0.1   1   1   1.2e-27   5.5e-24   83.4   0.0     3    55    71   123    69   123 0.97 Elongation factor P (EF-P) OB domain
EFP_N                PF08207.7     58 seq1271_BIOID51049   -            188   5.8e-24   83.6   0.0   1   1   4.5e-27     2e-23   81.8   0.0     3    57     7    61     5    62 0.97 Elongation factor P (EF-P) KOW-like domain
Pili_assembly_N      PF00345.15   122 seq1274_BIOID51049   -            230   2.2e-37  127.4   0.2   1   1   8.5e-41   5.8e-37  126.0   0.0     1   121    26   145    26   146 0.91 Gram-negative pili assembly chaperone, N-terminal domain
Pili_assembly_C      PF02753.12    68 seq1274_BIOID51049   -            230   6.7e-17   60.9   0.2   1   1   1.8e-20   1.2e-16   60.1   0.1     1    65   165   223   165   226 0.96 Gram-negative pili assembly chaperone, C-terminal domain
DUF1161              PF06649.7     52 seq1275_BIOID51049   -            102   1.3e-25   88.9   0.0   1   1   1.2e-29   1.6e-25   88.6   0.0     1    52    27    80    27    80 0.99 Protein of unknown function (DUF1161)
Glyco_hydro_38       PF01074.17   277 seq1276_BIOID51049   -            877   5.8e-44  150.3   0.0   1   1     2e-47   9.3e-44  149.6   0.0     2   266     7   266     6   274 0.88 Glycosyl hydrolases family 38 N-terminal domain
Glyco_hydro_38C      PF07748.8    458 seq1276_BIOID51049   -            877   7.5e-31  107.2   0.0   1   1   2.4e-34   1.1e-30  106.7   0.0     2   417   386   843   385   862 0.77 Glycosyl hydrolases family 38 C-terminal domain
Alpha-mann_mid       PF09261.6     80 seq1276_BIOID51049   -            877   1.2e-06   28.4   0.0   1   1   6.3e-10   2.9e-06   27.2   0.0     2    79   280   356   279   357 0.88 Alpha mannosidase, middle domain
Glyco_transf_9       PF01075.12   247 seq1278_BIOID51049   -            330   8.1e-84  280.5   0.1   1   1   7.3e-88     1e-83  280.2   0.1     1   245    75   315    75   317 0.98 Glycosyltransferase family 9 (heptosyltransferase)
DUF1471              PF07338.8     56 seq1279_BIOID51049   -            104     1e-22   79.3   0.2   1   1   1.2e-26   1.6e-22   78.7   0.1     2    56    51   104    50   104 0.97 Protein of unknown function (DUF1471)
Pili_assembly_N      PF00345.15   122 seq1280_BIOID51049   -            241   1.1e-40  138.0   0.1   1   1   2.7e-44   1.9e-40  137.3   0.0     1   121    37   156    37   157 0.91 Gram-negative pili assembly chaperone, N-terminal domain
Pili_assembly_C      PF02753.12    68 seq1280_BIOID51049   -            241   9.5e-17   60.4   0.3   1   1   8.1e-20   5.6e-16   58.0   0.1     1    65   176   234   176   237 0.95 Gram-negative pili assembly chaperone, C-terminal domain
DDE_Tnp_IS66_C       PF13817.1     39 seq1284_BIOID51049   -             61   1.8e-20   72.5   0.1   1   1   1.6e-24   2.1e-20   72.3   0.1     2    39    18    55    17    55 0.99 IS66 C-terminal element
FtsX                 PF02687.16   121 seq1285_BIOID51049   -            804     3e-22   78.5  17.5   1   2   7.6e-16   5.2e-12   45.4   5.7     3   121   247   364   245   364 0.87 FtsX-like permease family
FtsX                 PF02687.16   121 seq1285_BIOID51049   -            804     3e-22   78.5  17.5   2   2     2e-16   1.4e-12   47.3   1.2     2   116   683   793   682   797 0.86 FtsX-like permease family
Aconitase_2_N        PF06434.8    204 seq1286_BIOID51049   -            916   1.5e-95  318.2   0.0   1   1   5.4e-99   2.4e-95  317.6   0.0     1   204   219   433   219   433 0.99 Aconitate hydratase 2 N-terminus
Aconitase_B_N        PF11791.3    154 seq1286_BIOID51049   -            916   6.4e-68  227.3   0.1   1   1   2.5e-71   1.1e-67  226.5   0.1     1   154    55   207    55   207 1.00 Aconitate B N-terminal domain
Aconitase            PF00330.15   465 seq1286_BIOID51049   -            916   2.7e-25   88.6   0.1   1   2   1.1e-12   5.2e-09   34.9   0.0   102   305   524   749   515   752 0.75 Aconitase family (aconitate hydratase)
Aconitase            PF00330.15   465 seq1286_BIOID51049   -            916   2.7e-25   88.6   0.1   2   2   2.1e-17   9.6e-14   50.5   0.0   337   465   750   869   746   869 0.90 Aconitase family (aconitate hydratase)
PRA-CH               PF01502.13    75 seq1288_BIOID51049   -            203   1.1e-32  111.3   0.0   1   1   3.1e-36   2.2e-32  110.4   0.0     1    74    33   106    33   107 0.99 Phosphoribosyl-AMP cyclohydrolase
PRA-PH               PF01503.12    83 seq1288_BIOID51049   -            203   1.7e-13   50.5   0.5   1   1   3.5e-17   2.4e-13   50.0   0.3     2    82   116   201   115   202 0.96 Phosphoribosyl-ATP pyrophosphohydrolase
Lyase_1              PF00206.15   312 seq1290_BIOID51049   -            457  3.8e-102  341.5   0.0   1   1  1.4e-105  1.9e-101  339.2   0.0     1   312     6   301     6   301 0.99 Lyase
Entericidin          PF08085.6     21 seq1292_BIOID51049   -             41   5.3e-09   35.3   0.0   1   1   4.6e-13   6.3e-09   35.1   0.0     1    21    20    40    20    40 0.99 Entericidin EcnA/B family
CcdA                 PF07362.7     72 seq1293_BIOID51049   -             72     9e-28   95.8   0.9   1   1   7.2e-32   9.8e-28   95.7   0.7     1    72     1    72     1    72 0.99 Post-segregation antitoxin CcdA
Molybdopterin        PF00384.17   432 seq1295_BIOID51049   -            808   1.2e-95  320.6   0.0   1   1   3.3e-99   1.5e-95  320.3   0.0     1   432   111   566   111   566 0.92 Molybdopterin oxidoreductase
Molydop_binding      PF01568.16   109 seq1295_BIOID51049   -            808   1.1e-27   95.8   0.0   1   1   5.8e-31   2.6e-27   94.6   0.0     1   107   687   800   687   802 0.96 Molydopterin dinucleotide binding domain
Molybdop_Fe4S4       PF04879.11    55 seq1295_BIOID51049   -            808   2.2e-14   52.9   0.8   1   1   8.4e-18   3.8e-14   52.1   0.5     1    55    49   108    49   108 0.97 Molybdopterin oxidoreductase Fe4S4 domain
ABC_tran             PF00005.22   118 seq1296_BIOID51049   -            467   5.2e-26   91.2   0.0   1   1   3.3e-29   1.1e-25   90.1   0.0     1   117   135   259   135   260 0.97 ABC transporter
CBS                  PF00571.23    57 seq1296_BIOID51049   -            467   2.8e-06   26.7   0.0   1   1   4.2e-07    0.0014   18.0   0.0    32    55   436   459   413   461 0.86 CBS domain
Peptidase_S11        PF00768.15   241 seq1298_BIOID51049   -            407  8.9e-101  336.0   0.4   1   1  2.5e-104  1.1e-100  335.7   0.2     2   241    36   273    35   273 0.99 D-alanyl-D-alanine carboxypeptidase
PBP5_C               PF07943.8     91 seq1298_BIOID51049   -            407   5.7e-25   87.0   0.0   1   1   2.3e-28   1.1e-24   86.1   0.0     1    91   292   383   292   383 0.99 Penicillin-binding protein 5, C-terminal domain
Beta-lactamase2      PF13354.1    197 seq1298_BIOID51049   -            407     1e-13   51.0   0.1   1   1   3.1e-17   1.4e-13   50.6   0.1     4   144    57   209    54   262 0.75 Beta-lactamase enzyme family
Usher                PF00577.15   552 seq1299_BIOID51049   -            869  2.3e-208  693.3  23.6   1   1    6e-212  2.7e-208  693.0  16.4     5   552   202   777   198   777 0.99 Type VII secretion system (T7SS), usher protein
PapC_N               PF13954.1    146 seq1299_BIOID51049   -            869   4.3e-46  155.9   0.0   1   1   1.7e-49   7.7e-46  155.1   0.0     2   146    38   189    37   189 0.98 PapC N-terminal domain
PapC_C               PF13953.1     68 seq1299_BIOID51049   -            869   7.4e-23   79.8   0.1   1   1   4.5e-26   2.1e-22   78.4   0.0     1    67   787   852   787   853 0.96 PapC C-terminal domain
RHS_repeat           PF05593.9     38 seq1301_BIOID51049   -           1417   5.8e-64  211.0 112.8   1   8   2.8e-12   1.9e-08   34.1   1.4     1    38   434   472   434   472 0.97 RHS Repeat
RHS_repeat           PF05593.9     38 seq1301_BIOID51049   -           1417   5.8e-64  211.0 112.8   2   8   6.8e-11   4.7e-07   29.7   2.1     3    37   458   492   456   493 0.94 RHS Repeat
RHS_repeat           PF05593.9     38 seq1301_BIOID51049   -           1417   5.8e-64  211.0 112.8   3   8   5.4e-10   3.7e-06   26.8   2.1     1    38   498   537   498   537 0.89 RHS Repeat
RHS_repeat           PF05593.9     38 seq1301_BIOID51049   -           1417   5.8e-64  211.0 112.8   4   8   5.9e-08   0.00041   20.3   0.3     1    36   542   577   542   578 0.91 RHS Repeat
RHS_repeat           PF05593.9     38 seq1301_BIOID51049   -           1417   5.8e-64  211.0 112.8   5   8   5.3e-12   3.6e-08   33.2   0.1     1    37   584   620   584   621 0.98 RHS Repeat
RHS_repeat           PF05593.9     38 seq1301_BIOID51049   -           1417   5.8e-64  211.0 112.8   6   8   3.2e-11   2.2e-07   30.7   0.3     1    37   626   661   626   662 0.97 RHS Repeat
RHS_repeat           PF05593.9     38 seq1301_BIOID51049   -           1417   5.8e-64  211.0 112.8   7   8   3.3e-08   0.00023   21.1   1.1     1    31   667   697   667   701 0.93 RHS Repeat
RHS_repeat           PF05593.9     38 seq1301_BIOID51049   -           1417   5.8e-64  211.0 112.8   8   8     3e-08    0.0002   21.2   0.3     1    31   729   762   729   770 0.89 RHS Repeat
RHS                  PF03527.9     41 seq1301_BIOID51049   -           1417   1.7e-20   72.3   4.8   1   1   4.6e-24   3.1e-20   71.5   0.6     1    41  1153  1193  1153  1193 0.97 RHS protein
CcdB                 PF01845.12   102 seq1303_BIOID51049   -            101   1.1e-42  143.9   0.0   1   1   8.8e-47   1.2e-42  143.8   0.0     1   102     1   101     1   101 0.99 CcdB protein
Entericidin          PF08085.6     21 seq1304_BIOID51049   -             48   1.2e-08   34.2   2.6   1   1   1.2e-12   1.7e-08   33.7   1.8     1    21    23    43    23    43 0.98 Entericidin EcnA/B family
MtfA                 PF06167.7    253 seq1305_BIOID51049   -            278   4.2e-75  252.3   0.1   1   1   3.7e-79   5.1e-75  252.0   0.1    11   253    18   256     9   256 0.95 Phosphoenolpyruvate:glucose-phosphotransferase regulator
PTR2                 PF00854.16   373 seq1306_BIOID51049   -            500   2.5e-75  253.5  26.1   1   1   6.9e-79   4.7e-75  252.5  15.9     2   370    89   428    88   431 0.97 POT family
MFS_1                PF07690.11   354 seq1306_BIOID51049   -            500   1.9e-20   72.8  54.6   1   1   3.5e-21   2.4e-17   62.6  25.7    10   301    35   372    26   382 0.78 Major Facilitator Superfamily
OmpH                 PF03938.9    158 seq1308_BIOID51049   -            161   6.2e-23   81.3  16.0   1   1   5.4e-27   7.4e-23   81.1  11.1     3   157    10   160     6   161 0.93 Outer membrane protein (OmpH-like)
Usher                PF00577.15   552 seq1309_BIOID51049   -            878  1.7e-222  739.9  25.9   1   1  4.5e-226  2.1e-222  739.6  17.9     1   552   208   790   208   790 0.99 Type VII secretion system (T7SS), usher protein
PapC_N               PF13954.1    146 seq1309_BIOID51049   -            878   6.7e-48  161.8   0.0   1   1   3.7e-51   1.7e-47  160.5   0.0     2   146    48   194    47   194 0.98 PapC N-terminal domain
PapC_C               PF13953.1     68 seq1309_BIOID51049   -            878   2.9e-27   93.9   0.1   1   1   2.2e-30     1e-26   92.2   0.1     1    67   800   865   800   866 0.97 PapC C-terminal domain
Phage_integrase      PF00589.17   173 seq1310_BIOID51049   -            268   3.1e-36  124.5   0.0   1   1   3.2e-40   4.4e-36  124.0   0.0     1   170    50   241    50   244 0.88 Phage integrase family
Multi_Drug_Res       PF00893.14    93 seq1311_BIOID51049   -            105   6.6e-32  109.7  11.6   1   1     6e-36   8.3e-32  109.4   8.0     1    93     1    93     1    93 0.99 Small Multidrug Resistance protein
Wzy_C                PF04932.10   163 seq1312_BIOID51049   -            402     6e-18   65.0   9.6   1   1   8.7e-22     6e-18   65.0   6.6     3   162   196   337   193   338 0.82 O-Antigen ligase
O-antigen_lig        PF13425.1    137 seq1312_BIOID51049   -            402   3.8e-16   59.2  13.8   1   1   5.5e-20   3.8e-16   59.2   9.6     2   136   190   340   171   341 0.87 O-antigen ligase like membrane protein
Isochorismatase      PF00857.15   174 seq1313_BIOID51049   -            285   5.9e-38  130.3   0.0   1   1   1.1e-41   7.6e-38  130.0   0.0     2   173    32   204    31   205 0.97 Isochorismatase family
PP-binding           PF00550.20    67 seq1313_BIOID51049   -            285   2.5e-08   33.9   0.0   1   1   9.9e-12   6.8e-08   32.5   0.0     2    62   217   275   216   280 0.86 Phosphopantetheine attachment site
Autotransporter      PF03797.14   265 seq1314_BIOID51049   -            773   1.9e-42  145.3  17.4   1   1   2.8e-46   1.9e-42  145.3  12.1     3   265   488   759   486   762 0.95 Autotransporter beta-domain
Pertactin            PF03212.9    121 seq1314_BIOID51049   -            773   2.9e-09   36.5   1.1   1   1   4.2e-13   2.9e-09   36.5   0.8     1   120   297   422   297   423 0.83 Pertactin
Hexapep              PF00132.19    36 seq1317_BIOID51049   -            341   4.3e-32  108.0  41.1   1   3   1.2e-14   8.4e-11   40.7   2.6     2    36   110   144   109   144 0.95 Bacterial transferase hexapeptide (six repeats)
Hexapep              PF00132.19    36 seq1317_BIOID51049   -            341   4.3e-32  108.0  41.1   2   3   1.7e-12   1.2e-08   33.9   0.3     1    35   145   179   145   180 0.96 Bacterial transferase hexapeptide (six repeats)
Hexapep              PF00132.19    36 seq1317_BIOID51049   -            341   4.3e-32  108.0  41.1   3   3   4.2e-11   2.9e-07   29.5   6.4     1    35   222   256   222   257 0.94 Bacterial transferase hexapeptide (six repeats)
LpxD                 PF04613.9     72 seq1317_BIOID51049   -            341   1.9e-23   81.6   0.0   1   1   4.7e-27   3.2e-23   80.9   0.0     1    72    21    90    21    90 0.97 UDP-3-O-[3-hydroxymyristoyl] glucosamine N-acyltransferase, LpxD
DUF1375              PF07119.7     76 seq1318_BIOID51049   -            135     1e-21   76.4   0.9   1   1   1.2e-25   1.6e-21   75.7   0.6     6    75    40   102    31   103 0.92 Protein of unknown function (DUF1375)
LysR_substrate       PF03466.15   209 seq1321_BIOID51049   -            299   1.1e-35  122.5   0.0   1   1   2.3e-39   1.5e-35  122.0   0.0     2   205    90   294    89   298 0.95 LysR substrate binding domain
HTH_1                PF00126.22    60 seq1321_BIOID51049   -            299   7.1e-21   73.5   2.8   1   1   1.9e-24   1.3e-20   72.7   1.9     2    60     7    65     6    65 0.97 Bacterial regulatory helix-turn-helix protein, lysR family
BPD_transp_1         PF00528.17   185 seq1322_BIOID51049   -            354   2.5e-26   92.2  16.2   1   1   1.8e-30   2.5e-26   92.2  11.2     1   176   163   324   163   332 0.91 Binding-protein-dependent transport system inner membrane component
Caudo_TAP            PF02413.12   130 seq1323_BIOID51049   -            175   1.2e-34  119.1   1.0   1   1   1.1e-38   1.5e-34  118.8   0.7     1   130    39   175    39   175 0.97 Caudovirales tail fibre assembly protein
LysR_substrate       PF03466.15   209 seq1325_BIOID51049   -            315   9.6e-55  184.8   0.6   1   1   1.9e-58   1.3e-54  184.3   0.4     4   208    99   303    96   304 0.99 LysR substrate binding domain
HTH_1                PF00126.22    60 seq1325_BIOID51049   -            315   8.8e-22   76.4   0.5   1   1   2.5e-25   1.7e-21   75.5   0.1     1    59    13    71    13    72 0.98 Bacterial regulatory helix-turn-helix protein, lysR family
adh_short_C2         PF13561.1    243 seq1326_BIOID51049   -            258   7.7e-29  101.0   0.1   1   1   2.1e-32   9.6e-29  100.7   0.0     3   242    24   254    22   255 0.93 Enoyl-(Acyl carrier protein) reductase
adh_short            PF00106.20   167 seq1326_BIOID51049   -            258   4.6e-27   94.8   8.1   1   1   6.3e-30   2.9e-26   92.2   5.6     2   164    17   170    16   173 0.89 short chain dehydrogenase
KR                   PF08659.5    181 seq1326_BIOID51049   -            258   1.9e-10   40.5   7.4   1   1   7.3e-13   3.3e-09   36.5   4.9    54   160    55   165    17   183 0.90 KR domain
Queuosine_synth      PF02547.10   341 seq1328_BIOID51049   -            356  2.2e-144  480.2   0.0   1   1  1.8e-148  2.5e-144  480.1   0.0     2   341     3   344     2   344 0.96 Queuosine biosynthesis protein
Big_1                PF02369.11   100 seq1329_BIOID51049   -           1908  1.7e-255  826.7 187.2   1  11   3.3e-21   9.1e-18   63.9   8.8     2    94   749   837   744   843 0.88 Bacterial Ig-like domain (group 1)
Big_1                PF02369.11   100 seq1329_BIOID51049   -           1908  1.7e-255  826.7 187.2   2  11   2.2e-25   6.1e-22   77.2   8.0     3    99   845   939   842   940 0.93 Bacterial Ig-like domain (group 1)
Big_1                PF02369.11   100 seq1329_BIOID51049   -           1908  1.7e-255  826.7 187.2   3  11   2.3e-28   6.3e-25   86.8   2.0     2    98   942  1040   941  1042 0.95 Bacterial Ig-like domain (group 1)
Big_1                PF02369.11   100 seq1329_BIOID51049   -           1908  1.7e-255  826.7 187.2   4  11   9.2e-28   2.5e-24   84.9   7.0     4   100  1054  1146  1051  1146 0.94 Bacterial Ig-like domain (group 1)
Big_1                PF02369.11   100 seq1329_BIOID51049   -           1908  1.7e-255  826.7 187.2   5  11   8.7e-23   2.4e-19   68.9   7.3     4   100  1152  1246  1149  1246 0.84 Bacterial Ig-like domain (group 1)
Big_1                PF02369.11   100 seq1329_BIOID51049   -           1908  1.7e-255  826.7 187.2   6  11   1.3e-27   3.4e-24   84.5   6.7     2   100  1257  1359  1256  1359 0.93 Bacterial Ig-like domain (group 1)
Big_1                PF02369.11   100 seq1329_BIOID51049   -           1908  1.7e-255  826.7 187.2   7  11     2e-24   5.4e-21   74.2   3.3     2    98  1361  1457  1360  1459 0.90 Bacterial Ig-like domain (group 1)
Big_1                PF02369.11   100 seq1329_BIOID51049   -           1908  1.7e-255  826.7 187.2   8  11   7.3e-30     2e-26   91.6   7.5     6    99  1465  1561  1461  1562 0.94 Bacterial Ig-like domain (group 1)
Big_1                PF02369.11   100 seq1329_BIOID51049   -           1908  1.7e-255  826.7 187.2   9  11   9.5e-29   2.6e-25   88.1   6.2     2    99  1564  1663  1563  1664 0.95 Bacterial Ig-like domain (group 1)
Big_1                PF02369.11   100 seq1329_BIOID51049   -           1908  1.7e-255  826.7 187.2  10  11   7.3e-25     2e-21   75.6   3.9     7    97  1676  1760  1668  1763 0.92 Bacterial Ig-like domain (group 1)
Big_1                PF02369.11   100 seq1329_BIOID51049   -           1908  1.7e-255  826.7 187.2  11  11   1.4e-24   3.7e-21   74.7   2.1     8    96  1773  1860  1767  1863 0.87 Bacterial Ig-like domain (group 1)
DUF3442              PF11924.3    280 seq1329_BIOID51049   -           1908  1.1e-100  336.7   3.1   1   1    4e-104  1.1e-100  336.7   2.1     3   280   150   428   148   428 0.99 Protein of unknown function (DUF3442)
HTH_Tnp_1            PF01527.15    76 seq1330_BIOID51049   -            126   2.2e-21   75.4   0.0   1   1   2.2e-25     3e-21   75.0   0.0     1    70    10    86    10    93 0.86 Transposase
GST_C                PF00043.20    95 seq1333_BIOID51049   -            201     3e-15   55.8   0.1   1   1   1.9e-18   5.3e-15   55.0   0.1     5    95   104   189   100   189 0.94 Glutathione S-transferase, C-terminal domain
GST_N_2              PF13409.1     70 seq1333_BIOID51049   -            201   2.7e-11   43.1   0.0   1   1   3.9e-14   1.1e-10   41.2   0.0     5    69    11    75     9    76 0.95 Glutathione S-transferase, N-terminal domain
GST_N_3              PF13417.1     75 seq1333_BIOID51049   -            201   4.4e-10   39.5   0.0   1   1   3.4e-13   9.2e-10   38.5   0.0    15    73    16    79    11    81 0.89 Glutathione S-transferase, N-terminal domain
GST_C_2              PF13410.1     69 seq1333_BIOID51049   -            201   7.2e-10   38.4   0.1   1   1   3.8e-13   1.1e-09   37.9   0.0     7    69   125   184    71   184 0.90 Glutathione S-transferase, C-terminal domain
GST_N                PF02798.15    76 seq1333_BIOID51049   -            201     2e-08   34.1   0.0   1   1   2.2e-11   5.9e-08   32.6   0.0     3    76     1    75     1    75 0.94 Glutathione S-transferase, N-terminal domain
TnpB_IS66            PF05717.8    108 seq1334_BIOID51049   -            115   2.7e-42  142.4   0.0   1   1   2.2e-46   2.9e-42  142.3   0.0     2   104     7   107     6   111 0.97 IS66 Orf2 like protein
FabA                 PF07977.8    138 seq1335_BIOID51049   -            151   8.4e-43  145.0   0.0   1   1   7.2e-47   9.8e-43  144.8   0.0     1   137    17   141    17   142 0.97 FabA-like domain
HTH_Tnp_IS1          PF12759.2     50 seq1338_BIOID51049   -             75   1.5e-31  107.5   0.1   1   1   2.8e-35   1.9e-31  107.1   0.0     1    50    23    72    23    72 0.99 InsA C-terminal domain
Zn_Tnp_IS1           PF03811.8     36 seq1338_BIOID51049   -             75   7.9e-09   34.7   2.2   1   1   1.2e-12   7.9e-09   34.7   1.5    18    36     2    20     1    20 0.96 InsA N-terminal domain
PqiA                 PF04403.8    160 seq1340_BIOID51049   -            427   4.4e-83  276.5  28.0   1   2   1.2e-41   1.7e-37  128.3   5.9     1   160    65   221    65   221 0.96 Paraquat-inducible protein A
PqiA                 PF04403.8    160 seq1340_BIOID51049   -            427   4.4e-83  276.5  28.0   2   2   1.1e-49   1.5e-45  154.5   8.0     1   158   262   420   262   422 0.97 Paraquat-inducible protein A
4HBT                 PF03061.17    79 seq1342_BIOID51049   -            137   7.5e-17   61.1   0.1   1   1   8.9e-21   1.2e-16   60.4   0.1     1    79    50   127    50   127 0.98 Thioesterase superfamily
DDE_Tnp_IS1          PF03400.8    131 seq1345_BIOID51049   -            125   2.8e-70  234.3   2.4   1   1   2.3e-74   3.2e-70  234.1   1.6     7   131     1   125     1   125 1.00 IS1 transposase
Molybdopterin        PF00384.17   432 seq1346_BIOID51049   -            808   1.8e-88  297.0   0.0   1   1   4.8e-92   2.2e-88  296.7   0.0     1   432   115   566   115   566 0.93 Molybdopterin oxidoreductase
Molydop_binding      PF01568.16   109 seq1346_BIOID51049   -            808   5.3e-27   93.6   0.0   1   1   2.2e-30     1e-26   92.7   0.0     1   107   687   800   687   802 0.97 Molydopterin dinucleotide binding domain
Molybdop_Fe4S4       PF04879.11    55 seq1346_BIOID51049   -            808   2.7e-13   49.4   0.9   1   1     1e-16   4.7e-13   48.6   0.6     1    55    53   112    53   112 0.96 Molybdopterin oxidoreductase Fe4S4 domain
Acetyltransf_11      PF13720.1     83 seq1347_BIOID51049   -            262   2.4e-30  104.4   0.0   1   1   5.6e-34   3.8e-30  103.8   0.0     1    83   180   262   180   262 0.98 Udp N-acetylglucosamine O-acyltransferase; Domain 2
Hexapep              PF00132.19    36 seq1347_BIOID51049   -            262     5e-30  101.5  21.3   1   5   3.6e-09   2.5e-05   23.4   0.3     4    35     2    33     1    34 0.91 Bacterial transferase hexapeptide (six repeats)
Hexapep              PF00132.19    36 seq1347_BIOID51049   -            262     5e-30  101.5  21.3   2   5   5.4e-13   3.7e-09   35.5   3.3     1    36    17    52    17    52 0.96 Bacterial transferase hexapeptide (six repeats)
Hexapep              PF00132.19    36 seq1347_BIOID51049   -            262     5e-30  101.5  21.3   3   5   1.5e-07     0.001   18.3   1.1     1    35    35    69    35    69 0.92 Bacterial transferase hexapeptide (six repeats)
Hexapep              PF00132.19    36 seq1347_BIOID51049   -            262     5e-30  101.5  21.3   4   5   3.1e-07    0.0021   17.3   0.0     2    35    66    99    65   100 0.95 Bacterial transferase hexapeptide (six repeats)
Hexapep              PF00132.19    36 seq1347_BIOID51049   -            262     5e-30  101.5  21.3   5   5   1.9e-13   1.3e-09   37.0   0.1     2    36   109   143   108   143 0.96 Bacterial transferase hexapeptide (six repeats)
OpuAC                PF04069.7    257 seq1348_BIOID51049   -            330   1.4e-55  188.3   3.7   1   1   1.2e-59   1.7e-55  188.0   2.6     2   256    30   312    29   313 0.94 Substrate binding domain of ABC-type glycine betaine transport system
RHS_repeat           PF05593.9     38 seq1349_BIOID51049   -            937   3.5e-53  176.7 100.4   1   6   1.1e-09   1.5e-05   24.9   0.6     6    37   413   444   412   446 0.89 RHS Repeat
RHS_repeat           PF05593.9     38 seq1349_BIOID51049   -            937   3.5e-53  176.7 100.4   2   6   7.3e-12     1e-07   31.8   2.9     1    37   429   466   429   467 0.98 RHS Repeat
RHS_repeat           PF05593.9     38 seq1349_BIOID51049   -            937   3.5e-53  176.7 100.4   3   6   5.8e-11   7.9e-07   28.9   3.0     1    38   493   532   493   532 0.92 RHS Repeat
RHS_repeat           PF05593.9     38 seq1349_BIOID51049   -            937   3.5e-53  176.7 100.4   4   6   1.4e-10     2e-06   27.7   0.0     1    36   537   572   537   573 0.92 RHS Repeat
RHS_repeat           PF05593.9     38 seq1349_BIOID51049   -            937   3.5e-53  176.7 100.4   5   6   5.4e-14   7.4e-10   38.6   1.8     1    37   579   615   579   616 0.97 RHS Repeat
RHS_repeat           PF05593.9     38 seq1349_BIOID51049   -            937   3.5e-53  176.7 100.4   6   6   3.9e-10   5.3e-06   26.3   0.2     1    37   621   656   621   657 0.97 RHS Repeat
SBP_bac_5            PF00496.17   374 seq1350_BIOID51049   -            544   8.8e-87  291.2  12.8   1   1   9.1e-91   1.2e-86  290.7   8.8     1   368    84   459    84   464 0.95 Bacterial extracellular solute-binding proteins, family 5 Middle
UPF0231              PF06062.6    121 seq1351_BIOID51049   -            136   2.9e-41  140.0   2.4   1   1   2.4e-45   3.3e-41  139.8   1.6     1   121    17   134    17   134 0.99 Uncharacterised protein family (UPF0231)
TGT                  PF01702.13   238 seq1354_BIOID51049   -            375  2.9e-105  350.7   0.0   1   1  2.5e-109  3.5e-105  350.4   0.0     1   237   125   362   125   363 0.99 Queuine tRNA-ribosyltransferase
CstA                 PF02554.9    376 seq1359_BIOID51049   -            701  4.9e-156  518.9  29.1   1   1  7.1e-160  4.9e-156  518.9  20.1     1   359    32   420    32   436 0.95 Carbon starvation protein CstA
DUF4161              PF13722.1    127 seq1359_BIOID51049   -            701   1.8e-46  157.4   7.5   1   1   2.7e-50   1.8e-46  157.4   5.2     3   127   467   596   464   596 0.98 C-terminal domain on CstA (DUF4161)
Bac_Ubq_Cox          PF01654.12   436 seq1360_BIOID51049   -            523  1.2e-183  610.3  21.3   1   1    1e-187  1.4e-183  610.1  14.7     1   435     8   503     8   504 0.98 Bacterial Cytochrome Ubiquinol Oxidase
MFS_1                PF07690.11   354 seq1361_BIOID51049   -            410   5.8e-28   97.5  41.8   1   1   1.2e-31   7.9e-28   97.0  29.0     5   351    26   362    22   365 0.75 Major Facilitator Superfamily
Sugar_tr             PF00083.19   451 seq1361_BIOID51049   -            410   3.9e-06   25.5  32.0   1   1   1.9e-09   1.3e-05   23.9   8.8    52   188    58   188    46   197 0.92 Sugar (and other) transporter
Fimbrial             PF00419.15   145 seq1362_BIOID51049   -            176   1.7e-21   76.8   4.1   1   1   1.5e-25     2e-21   76.6   2.8     1   145    27   176    27   176 0.94 Fimbrial protein
LpxB                 PF02684.10   373 seq1367_BIOID51049   -            382  4.4e-154  512.5   0.0   1   1  3.6e-158    5e-154  512.3   0.0     1   373     9   377     9   377 1.00 Lipid-A-disaccharide synthetase
MCE                  PF02470.15    81 seq1372_BIOID51049   -            879   1.5e-64  213.8  10.5   1   3   3.5e-21   4.8e-17   61.6   0.1     2    81    48   139    47   139 0.97 mce related protein
MCE                  PF02470.15    81 seq1372_BIOID51049   -            879   1.5e-64  213.8  10.5   2   3   1.6e-11   2.2e-07   30.6   0.0     2    76   282   357   281   371 0.88 mce related protein
MCE                  PF02470.15    81 seq1372_BIOID51049   -            879   1.5e-64  213.8  10.5   3   3   1.2e-14   1.6e-10   40.7   0.0     4    81   638   726   636   726 0.96 mce related protein
LysR_substrate       PF03466.15   209 seq1376_BIOID51049   -            309     7e-38  129.7   0.0   1   1   1.3e-41   9.1e-38  129.3   0.0     4   207    90   291    87   293 0.95 LysR substrate binding domain
HTH_1                PF00126.22    60 seq1376_BIOID51049   -            309   2.1e-20   72.0   0.7   1   1   5.1e-24   3.5e-20   71.3   0.5     1    60     4    63     4    63 0.97 Bacterial regulatory helix-turn-helix protein, lysR family
Fimbrial             PF00419.15   145 seq1377_BIOID51049   -            169   2.6e-09   37.3   7.5   1   1   2.5e-13   3.4e-09   36.9   5.2     1   144    30   168    30   169 0.79 Fimbrial protein
Trp_Tyr_perm         PF03222.8    394 seq1379_BIOID51049   -            409   3.1e-11   42.6  35.6   1   1   5.7e-15   3.9e-11   42.2  24.7    12   360    16   379     7   408 0.78 Tryptophan/tyrosine permease family
Aa_trans             PF01490.13   410 seq1379_BIOID51049   -            409   1.8e-05   23.3  40.2   1   1   8.5e-09   5.8e-05   21.6  27.9    10   399    14   406    10   409 0.67 Transmembrane amino acid transporter protein
GGDEF                PF00990.16   161 seq1380_BIOID51049   -           1105   2.3e-45  153.9   0.2   1   1   2.9e-48   4.9e-45  152.8   0.2     1   160   682   838   682   839 0.97 GGDEF domain
MASE1                PF05231.9    299 seq1380_BIOID51049   -           1105   1.4e-33  116.0  42.2   1   1   8.4e-37   1.4e-33  116.0  29.3     2   298    19   294    18   295 0.88 MASE1
PAS_9                PF13426.1    104 seq1380_BIOID51049   -           1105   5.7e-30  103.6   0.1   1   2   1.3e-15   2.2e-12   47.1   0.0     3   104   314   416   312   416 0.96 PAS domain
PAS_9                PF13426.1    104 seq1380_BIOID51049   -           1105   5.7e-30  103.6   0.1   2   2   3.7e-12   6.4e-09   36.0   0.0     2   104   566   670   565   670 0.92 PAS domain
PAS_3                PF08447.6     91 seq1380_BIOID51049   -           1105   3.4e-26   91.0   0.0   1   2   9.6e-13   1.6e-09   37.5   0.0     4    89   327   409   324   411 0.93 PAS fold
PAS_3                PF08447.6     91 seq1380_BIOID51049   -           1105   3.4e-26   91.0   0.0   2   2   8.6e-14   1.5e-10   40.9   0.0     2    91   452   537   451   537 0.95 PAS fold
PAS_4                PF08448.5    110 seq1380_BIOID51049   -           1105   3.9e-24   84.6   0.0   1   2   4.4e-10   7.5e-07   29.0   0.0     7   110   314   419   309   419 0.90 PAS fold
PAS_4                PF08448.5    110 seq1380_BIOID51049   -           1105   3.9e-24   84.6   0.0   2   2   1.1e-13     2e-10   40.5   0.0     1   109   561   672   561   673 0.94 PAS fold
PAS                  PF00989.19   113 seq1380_BIOID51049   -           1105   2.1e-23   82.1   0.1   1   2   1.7e-12     3e-09   36.5   0.0     2   113   303   414   302   414 0.91 PAS fold
PAS                  PF00989.19   113 seq1380_BIOID51049   -           1105   2.1e-23   82.1   0.1   2   2   5.8e-11   9.9e-08   31.6   0.0     7   113   561   668   555   668 0.94 PAS fold
EAL                  PF00563.15   236 seq1380_BIOID51049   -           1105   1.1e-17   64.2   0.2   1   1   1.6e-20   2.8e-17   62.8   0.1    37   234   896  1088   891  1090 0.93 EAL domain
PAS_8                PF13188.1     64 seq1380_BIOID51049   -           1105     6e-12   44.8   0.0   1   2   4.4e-07   0.00075   19.1   0.0     2    51   303   358   302   371 0.72 PAS domain
PAS_8                PF13188.1     64 seq1380_BIOID51049   -           1105     6e-12   44.8   0.0   2   2   1.6e-07   0.00027   20.5   0.0     1    52   555   607   555   619 0.80 PAS domain
MFS_1                PF07690.11   354 seq1381_BIOID51049   -            394   1.1e-36  126.1  55.2   1   2   1.5e-29     1e-25   90.1  17.3     2   188    17   198    16   220 0.86 Major Facilitator Superfamily
MFS_1                PF07690.11   354 seq1381_BIOID51049   -            394   1.1e-36  126.1  55.2   2   2     1e-14   7.2e-11   41.3  16.1     3   175   218   387   216   394 0.89 Major Facilitator Superfamily
Sugar_tr             PF00083.19   451 seq1381_BIOID51049   -            394   3.2e-12   45.6  16.5   1   1   4.7e-16   3.2e-12   45.6  11.4    43   188    39   181    11   184 0.83 Sugar (and other) transporter
YajC                 PF02699.10    83 seq1382_BIOID51049   -            110   3.5e-28   96.9   0.4   1   1   3.3e-32   4.5e-28   96.6   0.3     2    83    20   102    19   102 0.96 Preprotein translocase subunit
Phage_sheath_1       PF04984.9    464 seq1383_BIOID51049   -            396   2.5e-77  260.1   1.5   1   2   5.9e-21   8.1e-17   60.6   0.1     1    89     1    91     1   102 0.93 Phage tail sheath protein
Phage_sheath_1       PF04984.9    464 seq1383_BIOID51049   -            396   2.5e-77  260.1   1.5   2   2   4.4e-63     6e-59  199.5   0.1   175   464   101   382    92   382 0.98 Phage tail sheath protein
Fimbrial             PF00419.15   145 seq1384_BIOID51049   -            221   2.2e-19   69.9   0.1   1   1   2.2e-23     3e-19   69.5   0.1     2   145    74   221    73   221 0.92 Fimbrial protein
TetR_N               PF00440.18    47 seq1386_BIOID51049   -            234   1.3e-13   50.2   2.0   1   1   1.5e-17   2.1e-13   49.5   0.1     1    46    34    80    34    81 0.95 Bacterial regulatory proteins, tetR family
FimH_man-bind        PF09160.5    147 seq1387_BIOID51049   -            303   5.8e-57  191.5   0.2   1   1   1.5e-60     1e-56  190.7   0.1     1   147    27   171    27   171 0.99 FimH, mannose binding
Fimbrial             PF00419.15   145 seq1387_BIOID51049   -            303   1.1e-09   38.4   7.6   1   1   1.7e-13   1.1e-09   38.4   5.3     7   145   176   303   170   303 0.85 Fimbrial protein
SecD-TM1             PF13721.1    101 seq1391_BIOID51049   -            615   1.4e-39  134.2   3.4   1   1   2.6e-41   8.8e-38  128.5   0.1     1   101     2   103     2   103 0.96 SecD export protein N-terminal TM region
SecD_SecF            PF02355.11   189 seq1391_BIOID51049   -            615   7.3e-16   57.7  10.3   1   1     4e-19   1.4e-15   56.9   7.1    14   184   434   602   427   606 0.90 Protein export membrane protein
MMPL                 PF03176.10   333 seq1391_BIOID51049   -            615   1.7e-08   33.4  12.2   1   1     5e-12   1.7e-08   33.4   8.5   180   299   481   601   458   612 0.81 MMPL family
Sec_GG               PF07549.9     29 seq1391_BIOID51049   -            615   3.8e-08   32.1   0.0   1   1     3e-11     1e-07   30.7   0.0     1    27   112   141   112   143 0.86 SecD/SecF GG Motif
SlyX                 PF04102.7     69 seq1392_BIOID51049   -             72   4.1e-26   91.0   2.4   1   1   3.4e-30   4.6e-26   90.8   1.7     1    69     5    72     5    72 0.99 SlyX
Autotransporter      PF03797.14   265 seq1394_BIOID51049   -            108   3.1e-09   36.4   0.1   1   1   2.5e-13   3.4e-09   36.3   0.1   168   262     3    91     1    94 0.93 Autotransporter beta-domain
RNase_HII            PF01351.13   198 seq1396_BIOID51049   -            198   6.2e-58  195.5   0.0   1   1   5.2e-62   7.1e-58  195.4   0.0     1   197    13   189    13   190 0.99 Ribonuclease HII
Fimbrial             PF00419.15   145 seq1398_BIOID51049   -            171   5.2e-15   55.8   0.1   1   1   4.6e-19   6.2e-15   55.5   0.1     1   145    29   171    27   171 0.88 Fimbrial protein
Cyto_ox_2            PF02322.10   328 seq1400_BIOID51049   -            379  7.9e-121  403.1  36.0   1   1  6.7e-125  9.2e-121  402.8  25.0     2   327     7   362     6   363 0.99 Cytochrome oxidase subunit II
DUF1422              PF07226.6    118 seq1402_BIOID51049   -            119   1.1e-54  183.0   1.2   1   1   9.1e-59   1.2e-54  182.9   0.9     3   116     2   115     1   117 0.97 Protein of unknown function (DUF1422)
ABC_tran             PF00005.22   118 seq1403_BIOID51049   -            401   5.6e-22   78.2   0.0   1   1   3.6e-25   1.2e-21   77.0   0.0     1   117    73   191    73   192 0.92 ABC transporter
TOBE_2               PF08402.5     75 seq1403_BIOID51049   -            401   9.6e-12   44.6   0.3   1   1   1.2e-14   4.2e-11   42.5   0.1     1    75   313   385   313   385 0.95 TOBE domain
Fer4_11              PF13247.1     99 seq1405_BIOID51049   -            205   1.2e-31  108.4  10.9   1   1   8.5e-35   1.2e-31  108.4   7.5     3    97    60   153    58   155 0.97 4Fe-4S dicluster domain
Fer4_2               PF12797.2     22 seq1405_BIOID51049   -            205   1.1e-13   50.0  30.8   1   1   6.7e-10   9.1e-07   28.3   0.6     2    20     6    24     5    33 0.89 4Fe-4S binding domain
Fer4                 PF00037.22    24 seq1405_BIOID51049   -            205   9.1e-13   47.1  35.1   1   1   8.5e-11   1.2e-07   30.9   3.3     1    23    92   114    92   115 0.94 4Fe-4S binding domain
Fer4_7               PF12838.2     52 seq1405_BIOID51049   -            205   2.4e-12   46.9  28.1   1   1   9.2e-10   1.3e-06   28.6   7.3     2    50    99   147    98   149 0.87 4Fe-4S dicluster domain
Fer4_9               PF13187.1     55 seq1405_BIOID51049   -            205   8.2e-12   45.0  26.6   1   1   5.5e-10   7.5e-07   29.2   7.4     2    53    99   148    98   150 0.95 4Fe-4S dicluster domain
Fer4_10              PF13237.1     52 seq1405_BIOID51049   -            205   4.5e-11   42.2  30.2   1   1   8.2e-09   1.1e-05   24.9   8.0     2    52    92   146    91   146 0.76 4Fe-4S dicluster domain
Fer4_4               PF12800.2     17 seq1405_BIOID51049   -            205   1.7e-10   40.2  32.5   1   3     3e-05      0.04   14.1   2.3     1    15    11    25    11    29 0.90 4Fe-4S binding domain
Fer4_4               PF12800.2     17 seq1405_BIOID51049   -            205   1.7e-10   40.2  32.5   2   3   3.3e-05     0.045   13.9   2.0     2    16    65    81    64    85 0.86 4Fe-4S binding domain
Fer4_4               PF12800.2     17 seq1405_BIOID51049   -            205   1.7e-10   40.2  32.5   3   3   2.9e-07    0.0004   20.3   2.0     2    17    97   112    96   112 0.91 4Fe-4S binding domain
Fer4_6               PF12837.2     24 seq1405_BIOID51049   -            205   2.4e-10   39.7  39.6   1   1   3.1e-09   4.2e-06   26.2   3.2     1    23    91   113    91   114 0.95 4Fe-4S binding domain
Fer4_3               PF12798.2     15 seq1405_BIOID51049   -            205   7.3e-07   29.1  40.1   1   2   9.4e-06     0.013   15.9   4.2     1    15    67    83    67    83 0.98 4Fe-4S binding domain
Fer4_3               PF12798.2     15 seq1405_BIOID51049   -            205   7.3e-07   29.1  40.1   2   2   4.8e-05     0.065   13.7   1.6     1    13   126   147   126   149 0.94 4Fe-4S binding domain
DNA_pol3_alpha       PF07733.7    426 seq1407_BIOID51049   -           1160    2e-177  589.7   0.0   1   1  5.8e-181  2.6e-177  589.4   0.0     2   426   291   735   290   735 0.96 Bacterial DNA polymerase III alpha subunit
PHP                  PF02811.14   175 seq1407_BIOID51049   -           1160   3.9e-30  104.7   0.0   1   1   2.4e-33   1.1e-29  103.3   0.0     1   170     7   178     7   192 0.96 PHP domain
tRNA_anti            PF01336.20    76 seq1407_BIOID51049   -           1160   1.2e-08   34.4   0.1   1   1   5.4e-12   2.5e-08   33.5   0.1     2    75  1000  1072   994  1073 0.88 OB-fold nucleic acid binding domain
Phage_tube           PF04985.9    167 seq1408_BIOID51049   -            172     2e-68  228.9   0.2   1   1   1.6e-72   2.2e-68  228.8   0.1     1   167     2   172     2   172 0.99 Phage tail tube protein FII
AzlC                 PF03591.9    143 seq1409_BIOID51049   -            245   1.3e-41  141.7  10.1   1   1   9.5e-46   1.3e-41  141.7   7.0     1   141    23   165    23   167 0.97 AzlC protein
DUF466               PF04328.8     65 seq1410_BIOID51049   -             65   2.9e-32  110.1   0.5   1   1   2.3e-36   3.1e-32  110.0   0.3     1    65     1    65     1    65 0.99 Protein of unknown function (DUF466)
DDE_Tnp_1            PF01609.16   211 seq1411_BIOID51049   -            353   1.8e-31  109.2   0.3   1   1   3.6e-35   2.5e-31  108.8   0.2     3   211    77   318    75   318 0.93 Transposase DDE domain
DDE_Tnp_1_assoc      PF13808.1     90 seq1411_BIOID51049   -            353   4.5e-22   77.4   0.0   1   1   1.4e-25   9.5e-22   76.3   0.0    23    90     3    70     1    70 0.97 DDE_Tnp_1-associated
DmsC                 PF04976.7    276 seq1415_BIOID51049   -            364  6.8e-116  386.2  20.0   1   1  6.1e-120  8.3e-116  385.9  13.9     1   276    81   354    81   354 0.99 DMSO reductase anchor subunit (DmsC)
Cu-oxidase_3         PF07732.10   120 seq1416_BIOID51049   -            529   8.9e-33  112.4   0.2   1   1   5.1e-36   2.3e-32  111.1   0.1     5   119    68   179    64   180 0.93 Multicopper oxidase
Cu-oxidase_2         PF07731.9    138 seq1416_BIOID51049   -            529   3.1e-20   71.9  12.1   1   1   6.4e-23   2.9e-19   68.8   6.8    16   134   409   529   386   529 0.75 Multicopper oxidase
Cu-oxidase           PF00394.17   159 seq1416_BIOID51049   -            529   1.7e-09   37.6   0.0   1   1   1.8e-09   8.3e-06   25.6   0.0    54   130   216   305   180   325 0.77 Multicopper oxidase
GerE                 PF00196.14    58 seq1417_BIOID51049   -            210   1.9e-05   23.7   0.0   1   1   2.3e-09   3.2e-05   23.0   0.0     2    47   150   195   149   197 0.96 Bacterial regulatory proteins, luxR family
LPAM_2               PF13627.1     24 seq1419_BIOID51049   -             67   2.1e-08   33.5   2.0   1   1     2e-12   2.7e-08   33.1   1.4     1    24     6    29     6    29 0.93 Prokaryotic lipoprotein-attachment site
FluMu_gp41           PF10109.4     82 seq1420_BIOID51049   -             91     5e-14   51.8   0.1   1   1   4.1e-18   5.6e-14   51.7   0.1     1    81     6    85     6    86 0.97 Mu-like prophage FluMu protein gp41
YbgT_YccB            PF08173.6     28 seq1421_BIOID51049   -             37   6.1e-16   57.8   4.2   1   1   4.9e-20   6.7e-16   57.6   2.9     1    28     1    28     1    28 0.97 Membrane bound YbgT-like protein
DAP_epimerase        PF01678.14   121 seq1422_BIOID51049   -            275   1.3e-77  257.4   0.7   1   2   1.8e-43   1.2e-39  134.8   0.0     1   120     4   124     4   125 0.98 Diaminopimelate epimerase
DAP_epimerase        PF01678.14   121 seq1422_BIOID51049   -            275   1.3e-77  257.4   0.7   2   2   2.5e-39   1.7e-35  121.4   0.1     2   121   153   268   152   268 0.97 Diaminopimelate epimerase
PhzC-PhzF            PF02567.11   282 seq1422_BIOID51049   -            275   3.6e-05   23.0   0.0   1   1   7.7e-09   5.2e-05   22.5   0.0    45   224    51   224    46   229 0.86 Phenazine biosynthesis-like protein
Cyd_oper_YbgE        PF09600.5     82 seq1424_BIOID51049   -             97   1.5e-33  114.6   7.9   1   1   1.4e-37   1.9e-33  114.3   5.5     1    81    16    96    16    97 0.97 Cyd operon protein YbgE (Cyd_oper_YbgE)
AzlD                 PF05437.7     99 seq1425_BIOID51049   -            111   2.4e-12   46.5   5.6   1   1   2.1e-16   2.9e-12   46.2   3.9     1    98     5   104     5   105 0.92 Branched-chain amino acid transport protein (AzlD)
Phage_P2_GpE         PF06528.7     39 seq1427_BIOID51049   -             51   1.4e-23   81.9   0.0   1   1   1.2e-27   1.7e-23   81.6   0.0     1    39    13    51    13    51 0.98 Phage P2 GpE
SecD_SecF            PF02355.11   189 seq1429_BIOID51049   -            338   2.4e-68  228.9  10.7   1   1   5.3e-72   3.7e-68  228.3   7.4     4   188   132   316   129   317 0.97 Protein export membrane protein
Sec_GG               PF07549.9     29 seq1429_BIOID51049   -            338     2e-08   33.0   0.1   1   1   7.5e-12   5.2e-08   31.7   0.0     2    27    56    81    55    83 0.90 SecD/SecF GG Motif
PhageMin_Tail        PF10145.4    202 seq1430_BIOID51049   -            815   3.1e-44  150.9  21.4   1   1   2.3e-48   3.1e-44  150.9  14.8     1   202   238   440   238   440 0.98 Phage-related minor tail protein
LamB                 PF02264.10   398 seq1432_BIOID51049   -            446  8.4e-169  561.7  25.0   1   1  6.9e-173  9.5e-169  561.5  17.3     1   398    28   446    28   446 0.97 LamB porin
Nol1_Nop2_Fmu        PF01189.12   283 seq1434_BIOID51049   -            481  2.9e-109  364.7   0.0   1   2   2.7e-31   7.4e-28   97.6   0.0    12   177    42   210    31   211 0.88 NOL1/NOP2/sun family
Nol1_Nop2_Fmu        PF01189.12   283 seq1434_BIOID51049   -            481  2.9e-109  364.7   0.0   2   2   8.4e-85   2.3e-81  273.1   0.0     9   282   201   480   201   481 0.99 NOL1/NOP2/sun family
Nol1_Nop2_Fmu_2      PF13636.1    102 seq1434_BIOID51049   -            481   7.3e-23   80.4   0.0   1   1   4.6e-26   1.3e-22   79.7   0.0     3   102   368   470   366   470 0.91 pre-rRNA processing and ribosome biogenesis
Methyltransf_26      PF13659.1    117 seq1434_BIOID51049   -            481   3.2e-07   30.2   0.2   1   1   3.1e-10   8.4e-07   28.9   0.1     2   116   121   249   120   250 0.87 Methyltransferase domain
Methyltransf_18      PF12847.2    112 seq1434_BIOID51049   -            481   5.6e-07   30.0   0.0   1   1   3.8e-10     1e-06   29.1   0.0     3   112   121   249   119   249 0.87 Methyltransferase domain
tRNA-synt_2          PF00152.15   335 seq1435_BIOID51049   -            335   5.4e-70  235.6   0.0   1   1     5e-74   6.9e-70  235.3   0.0    21   333    25   333    14   335 0.88 tRNA synthetases class II (D, K and N)
MarR                 PF01047.17    59 seq1436_BIOID51049   -            176   1.3e-17   63.1   2.8   1   1   1.3e-20     6e-17   60.9   0.1     1    58    53   112    53   113 0.98 MarR family
MarR_2               PF12802.2     62 seq1436_BIOID51049   -            176     1e-08   34.5   0.1   1   1   4.8e-12   2.2e-08   33.5   0.0     5    61    55   111    51   112 0.90 MarR family
HTH_27               PF13463.1     68 seq1436_BIOID51049   -            176   3.6e-07   30.2   0.1   1   1   1.8e-10   8.1e-07   29.1   0.0    17    68    70   121    54   121 0.86 Winged helix DNA-binding domain
4HBT                 PF03061.17    79 seq1437_BIOID51049   -            134     8e-19   67.4   0.4   1   1   2.4e-22   1.1e-18   66.9   0.3     1    77    20   103    20   105 0.98 Thioesterase superfamily
4HBT_2               PF13279.1    121 seq1437_BIOID51049   -            134   2.7e-12   47.0   0.2   1   1   7.1e-16   3.2e-12   46.8   0.1     3   117    14   128    12   132 0.88 Thioesterase-like superfamily
Acyl-ACP_TE          PF01643.12   249 seq1437_BIOID51049   -            134   1.3e-05   24.2   0.1   1   1   3.1e-09   1.4e-05   24.0   0.0    31   132    33   132     4   134 0.79 Acyl-ACP thioesterase
Trans_reg_C          PF00486.23    77 seq1438_BIOID51049   -            269   1.2e-08   34.5   0.0   1   1   1.4e-12   1.9e-08   33.9   0.0     4    76    28   102    23   103 0.92 Transcriptional regulatory protein, C terminal
Nitrate_red_del      PF02613.10   136 seq1440_BIOID51049   -            207   4.1e-31  107.4   1.1   1   1   4.2e-35   5.8e-31  107.0   0.7     7   134    44   167    22   169 0.93 Nitrate reductase delta subunit
Aminotran_1_2        PF00155.16   363 seq1442_BIOID51049   -            386   9.2e-58  195.7   0.0   1   1   3.1e-61     1e-57  195.6   0.0     3   363    32   383    30   383 0.94 Aminotransferase class I and II
Cys_Met_Meta_PP      PF01053.15   386 seq1442_BIOID51049   -            386   4.6e-08   31.6   0.0   1   1   2.3e-11   7.8e-08   30.8   0.0    75   180    96   205    63   212 0.85 Cys/Met metabolism PLP-dependent enzyme
DegT_DnrJ_EryC1      PF01041.12   363 seq1442_BIOID51049   -            386   1.3e-05   24.2   0.0   1   1   9.1e-09   3.1e-05   23.0   0.0    46   146    97   202    86   204 0.88 DegT/DnrJ/EryC1/StrS aminotransferase family
Aminotran_5          PF00266.14   371 seq1442_BIOID51049   -            386   3.1e-05   22.7   0.0   1   1   1.3e-08   4.5e-05   22.2   0.0    46   165    74   189    48   236 0.80 Aminotransferase class-V
DUF484               PF04340.7    225 seq1443_BIOID51049   -            235   3.1e-89  298.2   0.4   1   1   2.6e-93   3.5e-89  298.0   0.3     1   224    10   232    10   233 0.99 Protein of unknown function, DUF484
TonB_dep_Rec         PF00593.19   276 seq1444_BIOID51049   -            628   1.4e-30  107.0  21.3   1   1     2e-34   1.4e-30  107.0  14.8     1   276   404   627   404   627 0.90 TonB dependent receptor
Plug                 PF07715.10   108 seq1444_BIOID51049   -            628   6.4e-30  103.5   1.5   1   1   9.4e-34   6.4e-30  103.5   1.0     4   108    55   160    52   160 0.97 TonB-dependent Receptor Plug Domain
MotA_ExbB            PF01618.11   139 seq1446_BIOID51049   -            230   6.2e-47  158.6   0.2   1   1     6e-51   8.1e-47  158.2   0.1     2   138    74   210    73   211 0.98 MotA/TolQ/ExbB proton channel family
TetR_N               PF00440.18    47 seq1447_BIOID51049   -            178   4.9e-09   35.5   0.1   1   1   1.2e-12   7.9e-09   34.9   0.1     1    47    13    59    13    59 0.97 Bacterial regulatory proteins, tetR family
TetR_C_6             PF13977.1    131 seq1447_BIOID51049   -            178   6.7e-08   32.3   0.2   1   1   2.3e-11   1.6e-07   31.0   0.2    16   125    80   176    66   178 0.89 Bacterial transcriptional repressor
UxuA                 PF03786.8    351 seq1449_BIOID51049   -            394  8.5e-163  540.7   0.1   1   1  1.4e-166  9.5e-163  540.6   0.1     1   350     1   388     1   389 0.99 D-mannonate dehydratase (UxuA)
AP_endonuc_2         PF01261.19   211 seq1449_BIOID51049   -            394     8e-09   35.0   0.0   1   1   7.9e-12   5.4e-08   32.2   0.0     3   189    18   299    16   322 0.81 Xylose isomerase-like TIM barrel
HlyD                 PF00529.15   306 seq1450_BIOID51049   -            390   3.6e-79  266.1  15.0   1   1   1.3e-82   4.5e-79  265.8  10.4     1   306    60   343    60   343 0.99 HlyD family secretion protein
HlyD_2               PF12700.2    328 seq1450_BIOID51049   -            390   2.2e-17   63.1   1.3   1   1   9.2e-21   3.1e-17   62.6   0.9    20   234    60   290    51   316 0.77 HlyD family secretion protein
HlyD_3               PF13437.1    105 seq1450_BIOID51049   -            390   5.2e-16   58.7   3.5   1   1   1.4e-16   4.9e-13   49.2   0.2     2   105   218   338   217   338 0.79 HlyD family secretion protein
Biotin_lipoyl_2      PF13533.1     50 seq1450_BIOID51049   -            390   1.1e-08   34.4   1.6   1   1   5.4e-11   1.9e-07   30.5   0.1     2    49    61   108    60   109 0.91 Biotin-lipoyl like
DEDD_Tnp_IS110       PF01548.12   144 seq1451_BIOID51049   -            332   4.4e-44  149.5   0.2   1   1   2.5e-47   1.7e-43  147.5   0.1     1   144     7   151     7   151 0.99 Transposase
Transposase_20       PF02371.11    87 seq1451_BIOID51049   -            332   1.2e-27   95.7   0.4   1   1   3.1e-31   2.1e-27   94.9   0.3     2    85   196   280   195   282 0.96 Transposase IS116/IS110/IS902 family
DUF2222              PF09984.4    146 seq1455_BIOID51049   -            918   9.3e-58  193.6   0.2   1   1   7.9e-61   1.8e-57  192.7   0.1     1   146    31   178    31   178 0.98 Uncharacterized signal transduction histidine kinase domain (DUF2222)
HATPase_c            PF02518.21   111 seq1455_BIOID51049   -            918     8e-33  112.3   0.2   1   1   6.4e-36   1.5e-32  111.5   0.2     1   110   404   518   404   519 0.97 Histidine kinase-, DNA gyrase B-, and HSP90-like ATPase
Response_reg         PF00072.19   112 seq1455_BIOID51049   -            918   1.6e-28   98.8   0.6   1   1   7.1e-32   1.6e-28   98.8   0.4     1   110   670   780   670   782 0.97 Response regulator receiver domain
HisKA                PF00512.20    68 seq1455_BIOID51049   -            918   5.4e-22   77.4   2.7   1   1   3.9e-25     9e-22   76.7   0.1     2    68   293   357   292   357 0.98 His Kinase A (phospho-acceptor) domain
Hpt                  PF01627.18    90 seq1455_BIOID51049   -            918   6.1e-14   51.6   0.1   1   1   2.7e-17   6.1e-14   51.6   0.1     1    88   828   910   828   912 0.93 Hpt domain
HAMP                 PF00672.20    70 seq1455_BIOID51049   -            918   7.7e-13   48.3   0.5   1   1   3.4e-16   7.7e-13   48.3   0.3     2    68   181   247   180   249 0.96 HAMP domain
SBP_bac_3            PF00497.15   225 seq1459_BIOID51049   -            518   1.1e-30  106.5   0.0   1   1   4.4e-34     2e-30  105.6   0.0    10   224    52   267    45   268 0.91 Bacterial extracellular solute-binding proteins, family 3
SLT                  PF01464.15   121 seq1459_BIOID51049   -            518   4.8e-27   93.7   0.1   1   1   1.7e-30     8e-27   93.0   0.1     5   118   295   404   292   407 0.95 Transglycosylase SLT domain
Lysozyme_like        PF13702.1    160 seq1459_BIOID51049   -            518   1.5e-06   27.7   0.0   1   1   1.2e-09   5.3e-06   25.8   0.0     8   100   291   391   283   448 0.65 Lysozyme-like
HNH                  PF01844.18    47 seq1460_BIOID51049   -            115   5.6e-10   38.8   8.2   1   1   5.6e-14   7.7e-10   38.3   5.7     1    47    27    75    27    75 0.98 HNH endonuclease
Voltage_CLC          PF00654.15   355 seq1462_BIOID51049   -            438   1.7e-72  244.2  34.2   1   1   1.3e-76   1.7e-72  244.2  23.7     5   354    83   422    79   423 0.91 Voltage gated chloride channel
Ivy                  PF08816.6    118 seq1463_BIOID51049   -            149   5.8e-35  119.7   0.1   1   1   5.1e-39     7e-35  119.4   0.1     1   118    29   144    29   144 0.98 Inhibitor of vertebrate lysozyme (Ivy)
Phage_integrase      PF00589.17   173 seq1465_BIOID51049   -            298   4.6e-50  169.5   0.0   1   1   1.1e-53   7.7e-50  168.8   0.0     3   172   114   281   112   282 0.97 Phage integrase family
Phage_integr_N       PF02899.12    84 seq1465_BIOID51049   -            298   7.9e-27   93.1   0.7   1   1   2.9e-30     2e-26   91.8   0.5     1    83     8    90     8    91 0.98 Phage integrase, N-terminal SAM-like domain
Big_1                PF02369.11   100 seq1468_BIOID51049   -            455     7e-31  105.9  31.3   1   2   3.7e-13   2.6e-09   36.7   3.4    53   100     2    47     1    47 0.93 Bacterial Ig-like domain (group 1)
Big_1                PF02369.11   100 seq1468_BIOID51049   -            455     7e-31  105.9  31.3   2   2   9.6e-24   6.6e-20   70.7   8.4     3   100    52   150    50   150 0.94 Bacterial Ig-like domain (group 1)
Fels1                PF05666.6     45 seq1469_BIOID51049   -            122   9.7e-39  130.3   1.7   1   2   3.8e-21   5.3e-17   60.8   0.1     2    45    20    62    19    62 0.95 Fels-1 Prophage Protein-like
Fels1                PF05666.6     45 seq1469_BIOID51049   -            122   9.7e-39  130.3   1.7   2   2   7.8e-24   1.1e-19   69.4   0.1     1    45    66   121    66   121 0.98 Fels-1 Prophage Protein-like
ExbD                 PF02472.11   130 seq1470_BIOID51049   -            142     5e-23   81.3   0.1   1   1   4.1e-27   5.6e-23   81.2   0.1     2   129    10   141     9   142 0.89 Biopolymer transport protein ExbD/TolR
Rick_17kDa_Anti      PF05433.10    42 seq1471_BIOID51049   -            155   1.4e-07   30.9  26.2   1   1   1.8e-11   2.5e-07   30.1  18.2     1    42    62   103    62   103 0.96 Glycine zipper 2TM domain
AA_permease_2        PF13520.1    426 seq1472_BIOID51049   -            485   2.9e-31  108.3  58.3   1   1   5.6e-35   3.8e-31  107.9  40.4     9   419     1   453     1   468 0.77 Amino acid permease
AA_permease          PF00324.16   479 seq1472_BIOID51049   -            485   2.8e-15   55.4  49.2   1   1   2.8e-18   1.9e-14   52.7  34.1    20   446    12   450     4   472 0.70 Amino acid permease
MalM                 PF07148.7    136 seq1473_BIOID51049   -            306   2.3e-50  169.4   0.1   1   1   2.4e-54   3.3e-50  168.9   0.0     2   136    75   210    74   210 0.98 Maltose operon periplasmic protein precursor (MalM)
DUF1480              PF07351.8     80 seq1475_BIOID51049   -             78   3.5e-42  142.1   0.0   1   1   2.8e-46   3.8e-42  142.0   0.0     3    79     2    77     1    78 0.98 Protein of unknown function (DUF1480)
ABC_tran             PF00005.22   118 seq1476_BIOID51049   -            637     1e-36  125.7   1.1   1   2   2.4e-18   3.3e-15   56.3   0.0     1   118    41   178    41   178 0.87 ABC transporter
ABC_tran             PF00005.22   118 seq1476_BIOID51049   -            637     1e-36  125.7   1.1   2   2   2.6e-21   3.6e-18   65.9   0.0     1   118   352   459   352   459 0.92 ABC transporter
ABC_tran_2           PF12848.2     85 seq1476_BIOID51049   -            637   6.6e-29   99.4   4.3   1   1   4.8e-32   6.6e-29   99.4   3.0     1    83   217   298   217   302 0.93 ABC transporter
DUF1482              PF07358.6     57 seq1479_BIOID51049   -             91     5e-32  109.1   0.1   1   1   4.4e-36     6e-32  108.9   0.1     1    57    29    86    29    86 0.99 Protein of unknown function (DUF1482)
HSP70                PF00012.15   602 seq1481_BIOID51049   -            450   6.5e-25   86.9   0.0   1   2   5.2e-19   7.1e-15   53.8   0.0     2   207     3   228     2   259 0.76 Hsp70 protein
HSP70                PF00012.15   602 seq1481_BIOID51049   -            450   6.5e-25   86.9   0.0   2   2   8.8e-12   1.2e-07   29.9   0.0   250   352   329   423   305   448 0.80 Hsp70 protein
MFS_1                PF07690.11   354 seq1482_BIOID51049   -            512   5.7e-55  186.3  38.3   1   1   4.2e-59   5.7e-55  186.3  26.5     1   353    19   413    19   414 0.89 Major Facilitator Superfamily
Mannitol_dh_C        PF08125.8    245 seq1483_BIOID51049   -            486   1.8e-96  321.9   0.0   1   1  3.5e-100   2.4e-96  321.5   0.0     1   245   216   463   216   463 0.99 Mannitol dehydrogenase C-terminal domain
Mannitol_dh          PF01232.18   151 seq1483_BIOID51049   -            486   2.9e-54  182.9   0.0   1   1   7.2e-58   4.9e-54  182.2   0.0     2   151    24   188    23   188 0.99 Mannitol dehydrogenase Rossmann domain
HAD_2                PF13419.1    176 seq1484_BIOID51049   -            238   8.5e-20   71.6   0.1   1   1   2.4e-23   1.1e-19   71.2   0.0     1   176    13   207    13   207 0.76 Haloacid dehalogenase-like hydrolase
Hydrolase_like       PF13242.1     75 seq1484_BIOID51049   -            238   4.5e-09   35.7   0.0   1   1   2.2e-12   9.9e-09   34.6   0.0     2    50   161   209   160   223 0.93 HAD-hyrolase-like
Hydrolase            PF00702.21   204 seq1484_BIOID51049   -            238   1.3e-08   35.4   0.0   1   1   4.1e-12   1.9e-08   34.9   0.0     1   202    10   199    10   201 0.71 haloacid dehalogenase-like hydrolase
Asp_Glu_race         PF01177.17   217 seq1489_BIOID51049   -            285   3.4e-30  105.4   0.1   1   1   3.4e-34   4.7e-30  105.0   0.0     2   215    25   234    24   236 0.86 Asp/Glu/Hydantoin racemase
YcgL                 PF05166.8     74 seq1491_BIOID51049   -            108     3e-33  113.6   0.1   1   1   2.9e-37     4e-33  113.2   0.1     1    74    14    87    14    87 0.99 YcgL domain
Phage_P2_GpU         PF06995.6    121 seq1492_BIOID51049   -            159   1.4e-46  156.7   0.0   1   1   1.2e-50   1.7e-46  156.4   0.0     1   120     6   125     6   126 0.99 Phage P2 GpU
ACCA                 PF03255.9    145 seq1493_BIOID51049   -            319     6e-65  217.1   0.2   1   1   1.9e-68   8.7e-65  216.5   0.1     2   145     5   151     4   151 0.97 Acetyl co-enzyme A carboxylase carboxyltransferase alpha subunit
Carboxyl_trans       PF01039.17   493 seq1493_BIOID51049   -            319   1.5e-18   66.3   0.1   1   1   4.1e-22   1.9e-18   66.0   0.0   272   473    85   288    58   300 0.84 Carboxyl transferase domain
MdcE                 PF06833.6    234 seq1493_BIOID51049   -            319   6.6e-06   25.3   0.0   1   1     2e-09   9.1e-06   24.9   0.0     5   176    88   262    84   313 0.81 Malonate decarboxylase gamma subunit (MdcE)
DUF1656              PF07869.7     58 seq1494_BIOID51049   -             78   3.3e-18   65.1   9.6   1   1   2.4e-22   3.3e-18   65.1   6.7     3    57    16    70    14    72 0.95 Protein of unknown function (DUF1656)
HlyD                 PF00529.15   306 seq1498_BIOID51049   -            285   3.9e-46  157.6   5.4   1   2   2.1e-22   5.8e-19   68.3   1.4     2    78    44   120    43   128 0.92 HlyD family secretion protein
HlyD                 PF00529.15   306 seq1498_BIOID51049   -            285   3.9e-46  157.6   5.4   2   2   1.7e-29   4.6e-26   91.7   0.1   139   302   127   278   115   282 0.92 HlyD family secretion protein
HlyD_2               PF12700.2    328 seq1498_BIOID51049   -            285   8.1e-22   77.6   0.3   1   1   4.1e-25   1.1e-21   77.2   0.2    15   239    38   229    31   242 0.88 HlyD family secretion protein
HlyD_3               PF13437.1    105 seq1498_BIOID51049   -            285   5.9e-19   68.2   0.1   1   1   1.3e-15   3.4e-12   46.4   0.0     1    82   153   232   153   248 0.90 HlyD family secretion protein
Biotin_lipoyl_2      PF13533.1     50 seq1498_BIOID51049   -            285   4.6e-18   64.5   1.6   1   1   2.9e-18   8.1e-15   54.1   0.5     2    50    44    92    42   103 0.88 Biotin-lipoyl like
FAA_hydrolase        PF01557.13   217 seq1499_BIOID51049   -            219   3.8e-56  189.8   0.0   1   1   3.6e-60   4.9e-56  189.4   0.0     1   206    18   209    18   218 0.94 Fumarylacetoacetate (FAA) hydrolase family
UvrD_C               PF13361.1    319 seq1500_BIOID51049   -            738   1.3e-99  333.6   0.0   1   1  7.6e-103   1.7e-99  333.1   0.0     1   318   295   634   295   635 0.98 UvrD-like helicase C-terminal domain
UvrD-helicase        PF00580.16   315 seq1500_BIOID51049   -            738   2.2e-76  257.0   0.0   1   1   2.7e-79   6.1e-76  255.6   0.0     1   314    28   289    28   290 0.98 UvrD/REP helicase N-terminal domain
AAA_19               PF13245.1     76 seq1500_BIOID51049   -            738   5.5e-14   51.5   0.2   1   1   8.5e-17   1.9e-13   49.8   0.1     1    75    34   111    34   112 0.85 Part of AAA domain
UvrD_C_2             PF13538.1    104 seq1500_BIOID51049   -            738   1.1e-10   41.4   0.0   1   1   1.1e-13   2.6e-10   40.2   0.0    54   103   561   630   509   631 0.77 Family description
Pentapeptide_4       PF13599.1     78 seq1503_BIOID51049   -            315   1.4e-17   63.1  17.9   1   1   9.8e-17   3.3e-13   49.1   4.1     6    78    90   165    85   169 0.92 Pentapeptide repeats (9 copies)
SopA                 PF13981.1    135 seq1503_BIOID51049   -            315   6.3e-15   55.2   6.1   1   1   1.9e-18   6.3e-15   55.2   4.2     3    94   209   301   207   307 0.95 SopA-like central domain
Phage_GPD            PF05954.6    292 seq1504_BIOID51049   -            387   2.6e-59  200.7   0.4   1   1   2.4e-63   3.2e-59  200.3   0.3     1   292    42   365    42   365 0.91 Phage late control gene D protein (GPD)
TolA                 PF06519.6     96 seq1505_BIOID51049   -             48   1.9e-16   59.6   0.1   1   1   1.5e-20   2.1e-16   59.5   0.0    50    96     1    46     1    46 0.97 TolA C-terminal
TPR_3                PF07720.7     36 seq1507_BIOID51049   -            163   9.6e-20   69.8  17.2   1   2   5.5e-14   7.6e-10   38.2   2.7     1    36    40    73    40    73 0.98 Tetratricopeptide repeat
TPR_3                PF07720.7     36 seq1507_BIOID51049   -            163   9.6e-20   69.8  17.2   2   2   1.1e-13   1.5e-09   37.3   3.8     1    36    74   107    74   107 0.96 Tetratricopeptide repeat
Glycos_transf_N      PF04413.11   186 seq1508_BIOID51049   -            425   4.5e-75  250.8   0.0   1   1   6.1e-78   4.2e-74  247.6   0.0     1   185    31   212    31   213 0.98 3-Deoxy-D-manno-octulosonic-acid transferase (kdotransferase)
Glycos_transf_1      PF00534.15   172 seq1508_BIOID51049   -            425   3.5e-10   39.4   0.0   1   1   9.8e-14   6.7e-10   38.5   0.0    65   169   291   398   231   401 0.75 Glycosyl transferases group 1
GST_C_2              PF13410.1     69 seq1509_BIOID51049   -            304   5.3e-10   38.9   0.3   1   1   4.8e-13   1.3e-09   37.6   0.2     2    68   190   260   189   261 0.82 Glutathione S-transferase, C-terminal domain
GST_C                PF00043.20    95 seq1509_BIOID51049   -            304   9.3e-09   35.0   0.0   1   1   5.9e-12   1.6e-08   34.2   0.0    33    95   199   266   162   266 0.87 Glutathione S-transferase, C-terminal domain
GST_N_2              PF13409.1     70 seq1509_BIOID51049   -            304   1.8e-06   27.7   0.0   1   1   1.7e-09   4.7e-06   26.3   0.0     3    69    69   143    67   144 0.89 Glutathione S-transferase, N-terminal domain
GST_N                PF02798.15    76 seq1509_BIOID51049   -            304   3.4e-05   23.7   0.0   1   1   4.2e-08   0.00012   22.1   0.0    17    76    82   143    74   143 0.91 Glutathione S-transferase, N-terminal domain
PD40                 PF07676.7     39 seq1511_BIOID51049   -            431   1.2e-35  120.5   5.0   1   4   2.5e-08   8.6e-05   21.9   0.0    11    34   203   224   198   227 0.82 WD40-like Beta Propeller Repeat
PD40                 PF07676.7     39 seq1511_BIOID51049   -            431   1.2e-35  120.5   5.0   2   4   8.4e-13   2.9e-09   36.2   0.0     2    39   238   273   237   273 0.95 WD40-like Beta Propeller Repeat
PD40                 PF07676.7     39 seq1511_BIOID51049   -            431   1.2e-35  120.5   5.0   3   4   6.4e-13   2.2e-09   36.6   0.1     2    38   282   316   281   317 0.96 WD40-like Beta Propeller Repeat
PD40                 PF07676.7     39 seq1511_BIOID51049   -            431   1.2e-35  120.5   5.0   4   4   4.2e-07    0.0014   18.0   0.0     3    30   370   397   368   403 0.93 WD40-like Beta Propeller Repeat
TolB_N               PF04052.8    105 seq1511_BIOID51049   -            431   9.2e-32  109.1   0.0   1   1   7.2e-35   2.5e-31  107.7   0.0     1    99    24   122    24   127 0.97 TolB amino-terminal domain
DPPIV_N              PF00930.16   353 seq1511_BIOID51049   -            431   1.6e-13   49.8   0.0   1   1   2.3e-13     8e-10   37.7   0.0   239   348   249   353   220   358 0.87 Dipeptidyl peptidase IV (DPP IV) N-terminal region
DUF2645              PF10840.3    103 seq1513_BIOID51049   -            104   4.6e-47  158.3   8.5   1   1   3.7e-51     5e-47  158.1   5.9     1   103     1   103     1   103 1.00 Protein of unknown function (DUF2645)
FliB                 PF03692.10    85 seq1516_BIOID51049   -            189   1.5e-08   34.8  10.3   1   1   2.8e-12   3.8e-08   33.5   7.1     2    85    65   133    64   133 0.97 Flagellin N-methylase
ATP-cone             PF03477.11    90 seq1518_BIOID51049   -            149     2e-17   63.2   0.1   1   1     2e-21   2.8e-17   62.8   0.1     2    89    50   136    49   137 0.98 ATP cone domain
OKR_DC_1             PF01276.15   417 seq1519_BIOID51049   -            713    2e-194  645.8   0.0   1   1  5.3e-198  2.4e-194  645.5   0.0     1   417   130   545   130   545 1.00 Orn/Lys/Arg decarboxylase, major domain
OKR_DC_1_C           PF03711.10   137 seq1519_BIOID51049   -            713   8.5e-53  177.9   0.0   1   1   4.3e-56   1.9e-52  176.8   0.0     1   135   570   702   570   704 0.99 Orn/Lys/Arg decarboxylase, C-terminal domain
OKR_DC_1_N           PF03709.10   115 seq1519_BIOID51049   -            713   2.3e-26   92.0   0.0   1   1     1e-29   4.6e-26   91.0   0.0     1   115    14   124    14   124 0.99 Orn/Lys/Arg decarboxylase, N-terminal domain
Pribosyltran         PF00156.22   125 seq1520_BIOID51049   -            203   5.2e-18   64.8   0.1   1   1   5.1e-22     7e-18   64.4   0.1     9   124    42   153    32   154 0.91 Phosphoribosyl transferase domain
FUSC                 PF04632.7    650 seq1521_BIOID51049   -            670  6.7e-163  543.4  49.4   1   1  1.1e-166  7.6e-163  543.2  34.2     1   649    20   662    20   663 0.98 Fusaric acid resistance protein family
FUSC_2               PF13515.1    128 seq1521_BIOID51049   -            670   2.7e-16   59.5  13.2   1   1     4e-20   2.7e-16   59.5   9.2     1   125    33   163    31   166 0.86 Fusaric acid resistance protein-like
Abhydrolase_1        PF00561.15   230 seq1522_BIOID51049   -            340     3e-26   92.2   0.0   1   1   2.6e-29     9e-26   90.7   0.0     4   218   105   312   102   315 0.96 alpha/beta hydrolase fold
Abhydrolase_6        PF12697.2    228 seq1522_BIOID51049   -            340     3e-16   59.9   0.7   1   1   1.2e-19   4.2e-16   59.4   0.5     1   219    75   312    75   320 0.70 Alpha/beta hydrolase family
Abhydrolase_5        PF12695.2    142 seq1522_BIOID51049   -            340   7.6e-11   41.8   0.4   1   1   7.2e-14   2.5e-10   40.1   0.2     2   141    75   308    74   309 0.65 Alpha/beta hydrolase family
GntR                 PF00392.16    64 seq1523_BIOID51049   -            257   1.8e-23   81.5   1.4   1   1     7e-27   3.2e-23   80.8   0.2     1    64    10    73    10    73 0.99 Bacterial regulatory proteins, gntR family
FCD                  PF07729.7    125 seq1523_BIOID51049   -            257   3.9e-21   75.5   7.6   1   1   1.3e-24   5.8e-21   74.9   5.3     1   125    97   226    97   226 0.92 FCD domain
Rrf2                 PF02082.15    83 seq1523_BIOID51049   -            257   5.4e-05   23.1   0.1   1   1   2.9e-08   0.00013   21.8   0.0    28    69    36    76    23    82 0.88 Transcriptional regulator
Trans_reg_C          PF00486.23    77 seq1524_BIOID51049   -            458   3.8e-12   45.8   0.0   1   1     6e-16   8.3e-12   44.7   0.0     2    77    28   101    26   101 0.93 Transcriptional regulatory protein, C terminal
RibD_C               PF01872.12   200 seq1526_BIOID51049   -            355   1.6e-61  207.3   0.1   1   1   3.4e-65   2.3e-61  206.7   0.0     1   184   147   346   147   353 0.94 RibD C-terminal domain
dCMP_cyt_deam_1      PF00383.17   102 seq1526_BIOID51049   -            355   1.2e-24   85.7   0.3   1   1   2.7e-28   1.8e-24   85.1   0.2     3   100     2    98     1   100 0.94 Cytidine and deoxycytidylate deaminase zinc-binding region
SIS                  PF01380.17   131 seq1527_BIOID51049   -            306   1.7e-30  105.2   0.5   1   1   4.3e-34     3e-30  104.4   0.3     1   131   152   282   152   282 0.99 SIS domain
HTH_6                PF01418.12    77 seq1527_BIOID51049   -            306     1e-29  101.9   0.2   1   1   3.1e-33   2.1e-29  100.9   0.1     1    76    25   100    25   101 0.98 Helix-turn-helix domain, rpiR family
Ogr_Delta            PF04606.7     47 seq1531_BIOID51049   -             72   3.7e-21   74.4   7.3   1   1   3.1e-25   4.2e-21   74.2   5.1     1    47     3    49     3    49 0.99 Ogr/Delta-like zinc finger
SIS_2                PF13580.1    138 seq1532_BIOID51049   -            246   3.1e-31  107.7   0.3   1   1   9.4e-35   6.4e-31  106.7   0.2    15   138    78   200    56   200 0.92 SIS domain
SIS                  PF01380.17   131 seq1532_BIOID51049   -            246   5.9e-08   32.2   0.0   1   1   2.3e-11   1.6e-07   30.9   0.0    51   104   163   216   152   229 0.91 SIS domain
MFS_1                PF07690.11   354 seq1533_BIOID51049   -            438   3.2e-27   95.1  51.3   1   2   2.6e-19   1.2e-15   57.0  17.3    38   258    70   296    27   301 0.69 Major Facilitator Superfamily
MFS_1                PF07690.11   354 seq1533_BIOID51049   -            438   3.2e-27   95.1  51.3   2   2   7.9e-15   3.6e-11   42.3  14.7    44   172   298   431   288   438 0.84 Major Facilitator Superfamily
Sugar_tr             PF00083.19   451 seq1533_BIOID51049   -            438   1.1e-26   93.2  35.4   1   1   2.1e-28   9.5e-25   86.9  24.5     6   417    27   407    23   433 0.75 Sugar (and other) transporter
MFS_2                PF13347.1    427 seq1533_BIOID51049   -            438   1.1e-08   33.8   9.6   1   1   2.4e-12   1.1e-08   33.8   6.6   153   343   173   372   147   382 0.75 MFS/sugar transport protein
CTP_transf_2         PF01467.21   157 seq1534_BIOID51049   -            159   6.5e-25   87.9   0.1   1   1   1.1e-28   7.8e-25   87.6   0.0     1   156     6   134     6   135 0.98 Cytidylyltransferase
Citrate_ly_lig       PF08218.6    182 seq1534_BIOID51049   -            159   1.1e-06   28.0   0.1   1   1   2.7e-10   1.9e-06   27.3   0.0     9   106    12   113    10   117 0.81 Citrate lyase ligase C-terminal domain
Chor_lyase           PF04345.8    168 seq1535_BIOID51049   -            165   5.8e-31  107.0   0.0   1   1     5e-35   6.8e-31  106.8   0.0    13   163    18   165    11   165 0.90 Chorismate lyase
OmpA                 PF00691.15    97 seq1538_BIOID51049   -            173   1.1e-19   70.5   0.0   1   1   1.4e-23     2e-19   69.6   0.0     1    97    72   167    72   167 0.95 OmpA family
Cation_efflux        PF01545.16   285 seq1540_BIOID51049   -            300   2.3e-65  220.4   5.4   1   1   1.9e-69   2.5e-65  220.2   3.7     2   283    14   289    13   291 0.97 Cation efflux family
UPF0270              PF06794.7     70 seq1542_BIOID51049   -             72   9.2e-36  121.3   0.1   1   1   7.4e-40     1e-35  121.2   0.0     1    70     1    70     1    70 0.99 Uncharacterised protein family (UPF0270)
BCCT                 PF02028.12   485 seq1544_BIOID51049   -            677  1.6e-173  577.3  44.2   1   1  1.3e-177  1.8e-173  577.1  30.6     1   484    17   502    17   503 0.99 BCCT family transporter
Fer4_10              PF13237.1     52 seq1547_BIOID51049   -             86   4.7e-13   48.5  11.7   1   1   2.4e-16   6.4e-13   48.1   8.1     4    52     5    55     2    55 0.88 4Fe-4S dicluster domain
Fer4_7               PF12838.2     52 seq1547_BIOID51049   -             86   2.2e-08   34.2  10.7   1   1     1e-11   2.8e-08   33.9   7.4     1    49     8    55     8    70 0.90 4Fe-4S dicluster domain
Fer4_9               PF13187.1     55 seq1547_BIOID51049   -             86   3.4e-07   30.3  11.0   1   1   1.7e-10   4.6e-07   29.8   7.7     1    51     8    55     8    72 0.94 4Fe-4S dicluster domain
Fer4                 PF00037.22    24 seq1547_BIOID51049   -             86   9.1e-07   28.1  17.0   1   1   1.3e-09   3.5e-06   26.2   1.9     5    24     6    25     3    25 0.92 4Fe-4S binding domain
UbiA                 PF01040.13   257 seq1548_BIOID51049   -            290   8.5e-41  139.7  25.0   1   1   7.6e-45     1e-40  139.4  17.3     2   256    26   277    25   283 0.85 UbiA prenyltransferase family
ABC_tran             PF00005.22   118 seq1549_BIOID51049   -            308   2.2e-21   76.3   0.0   1   1   6.2e-25   4.2e-21   75.3   0.0     1   118    45   165    45   165 0.86 ABC transporter
AAA_21               PF13304.1    303 seq1549_BIOID51049   -            308   2.4e-15   57.1   0.3   1   1     5e-17   3.4e-13   50.0   0.2     2   298    34   195    33   198 0.69 AAA domain
DNA_pol3_theta       PF06440.6     75 seq1550_BIOID51049   -             82   1.8e-38  129.8   0.3   1   1   1.5e-42   2.1e-38  129.6   0.2     3    74     9    80     7    81 0.97 DNA polymerase III, theta subunit
PRK                  PF00485.13   194 seq1551_BIOID51049   -            289     3e-74  248.6   0.0   1   1   2.7e-78   3.6e-74  248.4   0.0     1   194     7   214     7   214 0.99 Phosphoribulokinase / Uridine kinase family
TPR_6                PF13174.1     33 seq1552_BIOID51049   -            263   1.8e-22   78.0   1.7   1   3   2.8e-07   0.00047   20.3   0.0     4    33   146   176   145   176 0.86 Tetratricopeptide repeat
TPR_6                PF13174.1     33 seq1552_BIOID51049   -            263   1.8e-22   78.0   1.7   2   3   2.2e-08   3.8e-05   23.7   0.1     3    33   183   213   181   213 0.95 Tetratricopeptide repeat
TPR_6                PF13174.1     33 seq1552_BIOID51049   -            263   1.8e-22   78.0   1.7   3   3   7.2e-11   1.2e-07   31.5   0.0     1    33   218   250   218   250 0.96 Tetratricopeptide repeat
TPR_16               PF13432.1     65 seq1552_BIOID51049   -            263   6.3e-12   45.7   0.0   1   1   1.6e-09   2.7e-06   27.7   0.0     2    65   147   214   146   214 0.92 Tetratricopeptide repeat
TPR_2                PF07719.12    34 seq1552_BIOID51049   -            263   1.1e-09   37.3   0.2   1   2   2.1e-06    0.0035   17.0   0.1     2    33   181   212   180   213 0.93 Tetratricopeptide repeat
TPR_2                PF07719.12    34 seq1552_BIOID51049   -            263   1.1e-09   37.3   0.2   2   2   5.3e-06    0.0091   15.7   0.0     1    33   217   249   217   250 0.95 Tetratricopeptide repeat
TPR_8                PF13181.1     34 seq1552_BIOID51049   -            263   2.9e-06   26.5   0.9   1   2   0.00027      0.46   10.2   0.2     2    29   181   208   180   213 0.89 Tetratricopeptide repeat
TPR_8                PF13181.1     34 seq1552_BIOID51049   -            263   2.9e-06   26.5   0.9   2   2   2.7e-05     0.046   13.3   0.0     5    29   221   245   217   250 0.85 Tetratricopeptide repeat
DMRL_synthase        PF00885.14   144 seq1553_BIOID51049   -            156   2.2e-57  192.6   1.1   1   1   1.8e-61   2.5e-57  192.5   0.8     2   143    11   153    10   154 0.98 6,7-dimethyl-8-ribityllumazine synthase
GATase_4             PF13230.1    272 seq1554_BIOID51049   -            255  3.2e-107  357.1   0.0   1   1  7.7e-111  3.5e-107  357.0   0.0     1   252     1   252     1   255 0.99 Glutamine amidotransferases class-II
GATase_2             PF00310.16   361 seq1554_BIOID51049   -            255   3.3e-17   62.1   0.1   1   1   2.1e-15   9.7e-12   44.1   0.1   189   359    65   215    60   217 0.87 Glutamine amidotransferases class-II
CN_hydrolase         PF00795.17   184 seq1557_BIOID51049   -            218   4.2e-14   52.2   0.0   1   1   3.7e-18   5.1e-14   51.9   0.0     1   119     5   114     5   150 0.93 Carbon-nitrogen hydrolase
Phage_CP76           PF06892.6    162 seq1560_BIOID51049   -            169   3.7e-62  208.3   0.2   1   1     3e-66   4.1e-62  208.1   0.2     1   161     3   160     3   161 0.99 Phage regulatory protein CII (CP76)
Peptidase_S24        PF00717.18    70 seq1561_BIOID51049   -            139   1.7e-13   49.8   0.0   1   1   1.8e-17   2.5e-13   49.3   0.0     2    68    56   120    55   122 0.91 Peptidase S24-like
MFS_1                PF07690.11   354 seq1562_BIOID51049   -            417     3e-39  134.6  62.3   1   2   1.6e-31   1.1e-27   96.6  18.7     1   224    41   261    40   270 0.82 Major Facilitator Superfamily
MFS_1                PF07690.11   354 seq1562_BIOID51049   -            417     3e-39  134.6  62.3   2   2   9.5e-15   6.5e-11   41.4  23.1     7   168   249   407   247   415 0.82 Major Facilitator Superfamily
Sugar_tr             PF00083.19   451 seq1562_BIOID51049   -            417   5.3e-14   51.5  34.2   1   1   1.7e-17   1.2e-13   50.3   6.9    46   197    71   217    11   223 0.90 Sugar (and other) transporter
AMNp_N               PF10423.4    160 seq1563_BIOID51049   -            519   2.1e-50  170.3   0.1   1   1   4.5e-54     3e-50  169.7   0.1     2   158    47   205    46   207 0.96 Bacterial AMP nucleoside phosphorylase N-terminus
PNP_UDP_1            PF01048.15   234 seq1563_BIOID51049   -            519   5.3e-20   71.2   0.0   1   1   1.2e-23   8.5e-20   70.6   0.0    33   200   297   464   264   487 0.83 Phosphorylase superfamily
NusB                 PF01029.13   134 seq1564_BIOID51049   -            139   1.4e-34  118.8   0.2   1   1   1.2e-38   1.6e-34  118.6   0.1     1   133     7   131     7   132 0.93 NusB family
PFK                  PF00365.15   282 seq1565_BIOID51049   -            340  1.5e-129  430.8   2.2   1   1  1.3e-133  1.8e-129  430.5   1.6     1   281    23   297    23   298 0.98 Phosphofructokinase
Glyoxalase           PF00903.20   128 seq1566_BIOID51049   -            138   9.9e-23   80.4   0.0   1   1   2.5e-26   1.1e-22   80.2   0.0     2   128    16   135    15   135 0.97 Glyoxalase/Bleomycin resistance protein/Dioxygenase superfamily
Glyoxalase_2         PF12681.2    108 seq1566_BIOID51049   -            138   4.8e-18   65.6   0.0   1   1   1.2e-21   5.7e-18   65.4   0.0     1   108    21   136    21   136 0.79 Glyoxalase-like domain
Glyoxalase_4         PF13669.1    110 seq1566_BIOID51049   -            138   3.2e-13   49.5   0.0   1   1   8.7e-17     4e-13   49.2   0.0     1    96    17   111    17   124 0.85 Glyoxalase/Bleomycin resistance protein/Dioxygenase superfamily
SLT                  PF01464.15   121 seq1569_BIOID51049   -            124   2.5e-28   97.9   0.1   1   1     2e-32   2.7e-28   97.7   0.1    11   117     3   115     1   119 0.95 Transglycosylase SLT domain
AhpC-TSA             PF00578.16   124 seq1571_BIOID51049   -            187   1.5e-33  114.9   0.1   1   1   4.3e-37     2e-33  114.6   0.1     4   123     7   133     4   134 0.94 AhpC/TSA family
Redoxin              PF08534.5    146 seq1571_BIOID51049   -            187   1.8e-13   50.1   0.0   1   1   4.7e-17   2.2e-13   49.9   0.0    15   140    18   146     4   152 0.84 Redoxin
1-cysPrx_C           PF10417.4     40 seq1571_BIOID51049   -            187   1.6e-06   27.4   0.1   1   1   6.5e-10     3e-06   26.6   0.1     1    31   154   182   154   186 0.88 C-terminal domain of 1-Cys peroxiredoxin
ABC2_membrane        PF01061.19   209 seq1572_BIOID51049   -            256   5.5e-36  123.5  24.8   1   1     4e-40   5.5e-36  123.5  17.2     3   209     9   219     7   219 0.93 ABC-2 type transporter
IMS                  PF00817.15   148 seq1573_BIOID51049   -            174   1.6e-39  134.9   0.0   1   1   1.4e-43   1.9e-39  134.7   0.0     1   147     5   150     5   151 0.96 impB/mucB/samB family
DUF2724              PF10893.3     68 seq1576_BIOID51049   -             58   6.6e-34  115.4   0.3   1   1   5.5e-38   7.6e-34  115.2   0.2     1    53     1    54     1    57 0.95 Protein of unknown function (DUF2724)
RNase_T              PF00929.19   164 seq1577_BIOID51049   -            220     4e-18   66.1   0.0   1   1   7.2e-22   9.8e-18   64.8   0.0     2   164     4   147     3   147 0.91 Exonuclease
AIRS                 PF00586.19    96 seq1579_BIOID51049   -            325   1.7e-23   82.5   0.0   1   1   6.1e-27   4.2e-23   81.2   0.0     1    96    28   123    28   123 0.98 AIR synthase related protein, N-terminal domain
AIRS_C               PF02769.17   153 seq1579_BIOID51049   -            325   1.2e-09   38.2   0.0   1   1   2.6e-13   1.7e-09   37.6   0.0     1   145   150   299   150   303 0.74 AIR synthase related protein, C-terminal domain
GPW_gp25             PF04965.9     99 seq1580_BIOID51049   -            133   2.4e-12   46.1   0.0   1   1   2.6e-16   3.6e-12   45.5   0.0     5    94    23   111    19   116 0.89 Gene 25-like lysozyme
ATP_bind_3           PF01171.15   182 seq1582_BIOID51049   -            432   8.1e-60  201.3   0.0   1   1   2.4e-63   1.1e-59  200.8   0.0     1   180    14   191    14   193 0.97 PP-loop family
TilS_C               PF11734.3     74 seq1582_BIOID51049   -            432   2.9e-26   90.3   0.0   1   1   2.4e-29   1.1e-25   88.5   0.0     1    74   356   427   356   427 0.91 TilS substrate C-terminal domain
TilS                 PF09179.6     69 seq1582_BIOID51049   -            432     1e-22   79.8   5.2   1   1   2.2e-26     1e-22   79.8   3.6     1    69   241   309   241   309 0.99 TilS substrate binding domain
CorA                 PF01544.13   292 seq1583_BIOID51049   -            316   4.9e-56  189.7   0.4   1   1   4.4e-60     6e-56  189.5   0.2     4   292    26   312    24   312 0.95 CorA-like Mg2+ transporter protein
DUF4113              PF13438.1     75 seq1584_BIOID51049   -            267   1.1e-28   98.7   0.3   1   1   6.6e-32     3e-28   97.4   0.0     1    75   192   266   192   266 0.98 Domain of unknown function (DUF4113)
IMS_C                PF11799.3    137 seq1584_BIOID51049   -            267   5.5e-09   36.4   0.0   1   1   1.7e-12   7.7e-09   35.9   0.0     3   122    59   178    57   189 0.89 impB/mucB/samB family C-terminal
IMS_HHH              PF11798.3     32 seq1584_BIOID51049   -            267   8.3e-08   31.7   0.0   1   1   4.5e-11   2.1e-07   30.5   0.0     4    32    17    45    14    45 0.92 IMS family HHH motif
Pyr_redox_2          PF07992.9    200 seq1587_BIOID51049   -            531   1.5e-32  113.0   0.0   1   1   2.4e-34   4.7e-31  108.1   0.0     1   199   224   503   224   504 0.91 Pyridine nucleotide-disulphide oxidoreductase
Pyr_redox            PF00070.22    80 seq1587_BIOID51049   -            531   1.9e-14   53.6   7.3   1   1   1.4e-17   2.7e-14   53.2   0.3     1    75   367   437   367   442 0.93 Pyridine nucleotide-disulphide oxidoreductase
Pyr_redox_3          PF13738.1    203 seq1587_BIOID51049   -            531   3.9e-11   43.2   1.9   1   1   7.1e-13   1.4e-09   38.2   0.6    15   196   216   394   213   400 0.80 Pyridine nucleotide-disulphide oxidoreductase
Thioredoxin_3        PF13192.1     76 seq1587_BIOID51049   -            531   2.5e-08   33.4   0.0   1   1   3.9e-11   7.6e-08   31.9   0.0     4    74   132   205   129   207 0.82 Thioredoxin domain
DUF2732              PF10809.3     77 seq1588_BIOID51049   -             77   2.6e-35  119.6   6.0   1   1   2.1e-39   2.9e-35  119.5   4.2     1    77     1    77     1    77 1.00 Protein of unknown function (DUF2732)
cNMP_binding         PF00027.24    91 seq1589_BIOID51049   -            210   8.9e-24   83.0   0.0   1   1     4e-27   1.4e-23   82.4   0.0     3    90    23   111    21   112 0.97 Cyclic nucleotide-binding domain
Crp                  PF00325.15    32 seq1589_BIOID51049   -            210   2.1e-15   55.7   0.4   1   1   1.1e-18   3.9e-15   54.8   0.3     1    32   166   197   166   197 0.98 Bacterial regulatory proteins, crp family
HTH_Crp_2            PF13545.1     76 seq1589_BIOID51049   -            210   2.2e-11   43.2   0.1   1   1   1.5e-14     5e-11   42.1   0.1     1    67   142   206   142   207 0.94 Crp-like helix-turn-helix domain
EIIA-man             PF03610.11   116 seq1590_BIOID51049   -            146     1e-27   96.3   0.0   1   1   8.8e-32   1.2e-27   96.1   0.0     1   115     3   116     3   117 0.98 PTS system fructose IIA component
zf-dskA_traR         PF01258.12    36 seq1591_BIOID51049   -             75   2.2e-11   43.1   4.5   1   1   1.6e-15   2.2e-11   43.1   3.1     4    35    32    64    28    65 0.90 Prokaryotic dksA/traR C4-type zinc finger
LysR_substrate       PF03466.15   209 seq1594_BIOID51049   -            302   1.3e-39  135.3   0.0   1   1   2.6e-43   1.8e-39  134.9   0.0     2   208    91   297    90   298 0.96 LysR substrate binding domain
HTH_1                PF00126.22    60 seq1594_BIOID51049   -            302   1.1e-20   72.9   0.4   1   1   3.4e-24   2.3e-20   71.9   0.3     1    60     7    66     7    66 0.97 Bacterial regulatory helix-turn-helix protein, lysR family
SBP_bac_11           PF13531.1    231 seq1595_BIOID51049   -            329   1.4e-44  152.3   0.2   1   1     5e-48   1.7e-44  152.0   0.1     4   231    28   280    25   280 0.87 Bacterial extracellular solute-binding protein
SBP_bac_1            PF01547.20   314 seq1595_BIOID51049   -            329   1.5e-18   67.5   2.8   1   1   5.5e-22   1.9e-18   67.1   2.0     4   314    32   272    29   272 0.88 Bacterial extracellular solute-binding protein
SBP_bac_8            PF13416.1    281 seq1595_BIOID51049   -            329   1.8e-13   50.7   1.2   1   1     9e-17   3.1e-13   49.9   0.8    85   262   108   281    34   300 0.75 Bacterial extracellular solute-binding protein
SBP_bac_6            PF13343.1    242 seq1595_BIOID51049   -            329   3.7e-13   49.2   1.1   1   1     2e-16   6.8e-13   48.3   0.8    53   235   112   303    77   306 0.83 Bacterial extracellular solute-binding protein
MethyltransfD12      PF02086.10   260 seq1596_BIOID51049   -            284   1.3e-71  241.0   0.3   1   1   1.1e-75   1.5e-71  240.8   0.2     1   260     7   244     7   244 0.97 D12 class N6 adenine-specific DNA methyltransferase
PgpA                 PF04608.8    143 seq1597_BIOID51049   -            172   3.8e-51  172.5   8.4   1   1   3.2e-55   4.4e-51  172.3   5.9     2   142    22   162    21   163 0.92 Phosphatidylglycerophosphatase A
DFP                  PF04127.10   183 seq1600_BIOID51049   -            430   5.9e-72  241.0   0.2   1   1   8.7e-76   5.9e-72  241.0   0.2     2   182   211   395   210   396 0.97 DNA / pantothenate metabolism flavoprotein
Flavoprotein         PF02441.14   129 seq1600_BIOID51049   -            430   2.7e-31  107.8   0.3   1   1   8.1e-35   5.6e-31  106.7   0.2     1   128    30   157    30   158 0.90 Flavoprotein
Asr                  PF06392.6     19 seq1602_BIOID51049   -            111   7.1e-07   29.3  23.9   1   1   5.2e-11   7.1e-07   29.3  16.6     1    19    53    71    53    71 0.99 Acid shock protein repeat
Polysacc_deac_1      PF01522.16   124 seq1604_BIOID51049   -            409   2.6e-20   72.1   0.0   1   1     3e-24   4.1e-20   71.5   0.0     3   122   228   366   226   368 0.93 Polysaccharide deacetylase
Autotransporter      PF03797.14   265 seq1606_BIOID51049   -           1349   1.2e-56  191.9  25.6   1   1   1.7e-60   1.2e-56  191.9  17.7     2   259  1063  1334  1062  1340 0.94 Autotransporter beta-domain
ESPR                 PF13018.1     24 seq1606_BIOID51049   -           1349   7.4e-11   41.1   1.3   1   1   2.2e-14   1.5e-10   40.1   0.9     1    22    23    44    23    46 0.97 Extended Signal Peptide of Type V secretion system
FUSC-like            PF12805.2    284 seq1607_BIOID51049   -            696     3e-72  242.8   3.3   1   1   8.7e-76     3e-72  242.8   2.3     2   280    63   335    62   340 0.95 FUSC-like inner membrane protein yccS
FUSC_2               PF13515.1    128 seq1607_BIOID51049   -            696   8.6e-20   70.8  11.0   1   1   2.5e-23   8.6e-20   70.8   7.6     2   126   377   498   375   500 0.90 Fusaric acid resistance protein-like
FUSC                 PF04632.7    650 seq1607_BIOID51049   -            696   5.1e-08   31.7   4.2   1   1   1.5e-11   5.1e-08   31.7   2.9     7   280   369   659   363   690 0.80 Fusaric acid resistance protein family
ALMT                 PF11744.3    406 seq1607_BIOID51049   -            696   1.5e-05   23.7   1.9   1   1   1.7e-08   5.7e-05   21.8   1.0    41   193   389   528   373   594 0.80 Aluminium activated malate transporter
NadA                 PF02445.11   296 seq1609_BIOID51049   -            347  2.3e-105  351.5   0.0   1   1  1.9e-109  2.6e-105  351.3   0.0     2   295    31   340    30   341 0.98 Quinolinate synthetase A protein
HlyD_2               PF12700.2    328 seq1610_BIOID51049   -            464   4.8e-26   91.5   1.9   1   1   1.8e-29   6.1e-26   91.2   1.3     9   328   123   425   115   425 0.82 HlyD family secretion protein
HlyD                 PF00529.15   306 seq1610_BIOID51049   -            464   2.7e-24   85.9  17.2   1   1     1e-27   3.6e-24   85.5  11.7     1   241   135   360   135   425 0.85 HlyD family secretion protein
HlyD_3               PF13437.1    105 seq1610_BIOID51049   -            464   3.2e-16   59.4   4.3   1   1   1.5e-14   5.2e-11   42.6   0.6     1   101   246   351   246   356 0.93 HlyD family secretion protein
Biotin_lipoyl_2      PF13533.1     50 seq1610_BIOID51049   -            464   8.8e-14   50.7   8.0   1   1   1.2e-16   4.2e-13   48.6   0.7     2    50   136   184   135   184 0.97 Biotin-lipoyl like
Transcrip_reg        PF01709.15   234 seq1611_BIOID51049   -            238   9.7e-83  276.7   0.8   1   1     8e-87   1.1e-82  276.5   0.6     1   233     3   235     3   236 0.98 Transcriptional regulator
NLPC_P60             PF00877.14   105 seq1612_BIOID51049   -            257   4.6e-31  106.6   0.0   1   1   1.2e-34   8.2e-31  105.8   0.0     1   105   139   249   139   249 0.98 NlpC/P60 family
GD_AH_C              PF04295.8    397 seq1614_BIOID51049   -            523  1.6e-147  491.2   0.1   1   1  2.7e-151  1.8e-147  491.0   0.0     2   396   117   522   116   523 0.97 D-galactarate dehydratase / Altronate hydrolase, C terminus
SAF                  PF08666.7     63 seq1614_BIOID51049   -            523   5.1e-14   52.3   1.0   1   1   2.3e-17   1.6e-13   50.7   0.2     1    62    22    91    22    92 0.98 SAF domain
TetR_N               PF00440.18    47 seq1615_BIOID51049   -            199   2.5e-11   42.9   0.0   1   1   2.9e-15   3.9e-11   42.2   0.0     1    46    13    58    13    59 0.93 Bacterial regulatory proteins, tetR family
Trypsin              PF00089.21   220 seq1619_BIOID51049   -            273   1.1e-11   44.6   0.0   1   1   4.4e-15     3e-11   43.2   0.0     9   198    50   244    44   266 0.72 Trypsin
Trypsin_2            PF13365.1    120 seq1619_BIOID51049   -            273   1.5e-07   31.2   0.0   1   1   3.8e-11   2.6e-07   30.5   0.0     1   120    69   240    69   240 0.66 Trypsin-like peptidase domain
CDH                  PF02611.10   222 seq1621_BIOID51049   -            258   1.2e-95  318.9   0.0   1   1  9.8e-100   1.3e-95  318.7   0.0     2   221    38   257    37   258 0.99 CDP-diacylglycerol pyrophosphatase
Smr                  PF01713.16    83 seq1622_BIOID51049   -            187   3.7e-20   71.7   0.0   1   1   4.3e-24   5.9e-20   71.1   0.0     2    83    89   169    88   169 0.91 Smr domain
YaeQ                 PF07152.7    175 seq1624_BIOID51049   -            181   2.8e-72  241.5   1.2   1   1   2.3e-76   3.2e-72  241.3   0.8     1   174     1   175     1   176 0.99 YaeQ protein
Oxidored_FMN         PF00724.15   341 seq1625_BIOID51049   -            305   5.1e-78  262.3   0.0   1   1   4.4e-82     6e-78  262.0   0.0     1   266     5   274     5   297 0.91 NADH:flavin oxidoreductase / NADH oxidase family
dUTPase              PF00692.14   129 seq1628_BIOID51049   -            152   1.2e-41  141.0   0.0   1   1   9.9e-46   1.4e-41  140.9   0.0     2   129    17   150    16   150 0.98 dUTPase
NMN_transporter      PF04973.7    182 seq1630_BIOID51049   -            239   1.6e-46  157.9  27.1   1   1   1.3e-48   1.8e-44  151.2  18.8     1   180    23   227    23   229 0.94 Nicotinamide mononucleotide transporter
DAGK_prokar          PF01219.14   104 seq1633_BIOID51049   -            122   5.5e-39  131.8   8.1   1   1   4.6e-43   6.3e-39  131.6   5.6     2   104    16   118    15   118 0.99 Prokaryotic diacylglycerol kinase
Phage_GPA            PF05840.8    371 seq1636_BIOID51049   -            790  7.3e-147  488.8   0.1   1   1  1.2e-150  1.7e-146  487.6   0.1     1   370   174   548   174   549 0.99 Bacteriophage replication gene A protein (GPA)
RF-1                 PF00472.15   114 seq1637_BIOID51049   -            140   5.7e-29  100.1   0.6   1   1   4.9e-33   6.7e-29   99.8   0.4     4   114     4   132     1   138 0.91 RF-1 domain
CorA                 PF01544.13   292 seq1640_BIOID51049   -             67   1.4e-12   47.1   2.5   1   1   1.3e-16   1.8e-12   46.8   1.7   246   292    20    63    18    63 0.95 CorA-like Mg2+ transporter protein
ACR_tran             PF00873.14  1021 seq1641_BIOID51049   -           1040         0 1230.2  34.8   1   1         0         0 1230.1  24.1     2  1020    13  1022    12  1023 1.00 AcrB/AcrD/AcrF family
MMPL                 PF03176.10   333 seq1641_BIOID51049   -           1040   5.3e-10   38.3   9.1   1   1   1.2e-13   5.3e-10   38.3   6.3   103   308   302   505   224   527 0.81 MMPL family
SecD_SecF            PF02355.11   189 seq1641_BIOID51049   -           1040   8.7e-09   34.7  32.8   1   1   1.6e-09   7.3e-06   25.1  11.2    36   183   348   495   338   501 0.82 Protein export membrane protein
ADH_N                PF08240.7    109 seq1643_BIOID51049   -            412   2.4e-30  104.3   0.2   1   1   1.2e-33   5.4e-30  103.2   0.1     2   106    26   151    25   154 0.94 Alcohol dehydrogenase GroES-like domain
ADH_N_assoc          PF13823.1     23 seq1643_BIOID51049   -            412   3.7e-13   48.7   0.1   1   1   1.5e-16     7e-13   47.8   0.1     1    23     1    23     1    23 0.99 Alcohol dehydrogenase GroES-associated
ADH_zinc_N           PF00107.21   130 seq1643_BIOID51049   -            412   2.3e-12   46.4   0.2   1   1   4.5e-13     2e-09   36.9   0.0     1    69   197   268   197   286 0.90 Zinc-binding dehydrogenase
TetR_N               PF00440.18    47 seq1646_BIOID51049   -            198   2.9e-11   42.7   0.0   1   1   3.4e-15   4.6e-11   42.0   0.0     3    46    18    61    16    62 0.94 Bacterial regulatory proteins, tetR family
LexA_DNA_bind        PF01726.11    65 seq1648_BIOID51049   -            202   6.6e-32  108.7   0.1   1   1   1.5e-35   1.1e-31  108.1   0.1     1    65     1    65     1    65 0.99 LexA DNA binding domain
Peptidase_S24        PF00717.18    70 seq1648_BIOID51049   -            202   8.9e-17   60.3   0.8   1   1   1.9e-20   1.3e-16   59.8   0.5     1    68   114   180   114   182 0.96 Peptidase S24-like
RNase_T              PF00929.19   164 seq1649_BIOID51049   -            204   4.9e-34  117.8   0.0   1   1   4.2e-38   5.7e-34  117.6   0.0     1   163    32   193    32   194 0.97 Exonuclease
NlpE                 PF04170.7     87 seq1652_BIOID51049   -            236   1.6e-35  121.2   0.0   1   1   1.9e-39   2.6e-35  120.5   0.0     1    86    45   130    45   131 0.99 NlpE N-terminal domain
Transposase_31       PF04754.7    205 seq1654_BIOID51049   -            283   1.6e-73  246.3   0.2   1   1   1.6e-77   2.2e-73  245.9   0.1    13   203     2   190     1   192 0.98 Putative transposase, YhgA-like
Glyoxalase           PF00903.20   128 seq1658_BIOID51049   -            135   3.7e-25   88.2   0.0   1   1   9.3e-29   4.2e-25   88.0   0.0     2   128     3   123     2   123 0.92 Glyoxalase/Bleomycin resistance protein/Dioxygenase superfamily
Glyoxalase_2         PF12681.2    108 seq1658_BIOID51049   -            135   3.6e-18   66.0   0.0   1   1   9.1e-22   4.2e-18   65.8   0.0     1   108     8   124     8   124 0.77 Glyoxalase-like domain
Glyoxalase_4         PF13669.1    110 seq1658_BIOID51049   -            135   5.7e-09   35.8   0.0   1   1   6.2e-12   2.8e-08   33.6   0.0     2   106     5   108     4   112 0.88 Glyoxalase/Bleomycin resistance protein/Dioxygenase superfamily
Toxin_YhaV           PF11663.3    141 seq1663_BIOID51049   -            154   1.3e-60  203.0   0.1   1   1   1.1e-64   1.5e-60  202.9   0.1     2   140    12   152    11   153 0.98 Toxin with endonuclease activity YhaV
FadR_C               PF07840.7    164 seq1665_BIOID51049   -            239   6.9e-73  243.5   0.0   1   1   1.9e-76   8.5e-73  243.2   0.0     1   163    72   234    72   235 0.99 FadR C-terminal domain
GntR                 PF00392.16    64 seq1665_BIOID51049   -            239   2.3e-20   71.6   0.0   1   1     1e-23   4.7e-20   70.6   0.0     4    64    11    71     8    71 0.96 Bacterial regulatory proteins, gntR family
MatE                 PF01554.13   162 seq1669_BIOID51049   -            441   4.5e-39  133.5  30.5   1   2   7.8e-35   1.1e-30  106.3   5.9     1   161    17   177    17   178 0.99 MatE
MatE                 PF01554.13   162 seq1669_BIOID51049   -            441   4.5e-39  133.5  30.5   2   2   2.3e-13   3.2e-09   36.5   6.9     2   143   241   382   241   404 0.91 MatE
UPF0118              PF01594.11   327 seq1670_BIOID51049   -            344   5.1e-74  249.0  42.7   1   1   4.2e-78   5.8e-74  248.8  29.6     2   326    14   328    13   329 0.99 Domain of unknown function DUF20
RNase_T              PF00929.19   164 seq1671_BIOID51049   -            215   9.4e-37  126.7   0.1   1   1   7.9e-41   1.1e-36  126.5   0.0     1   164    20   194    20   194 0.96 Exonuclease
DEDD_Tnp_IS110       PF01548.12   144 seq1674_BIOID51049   -            292   3.1e-44  150.0   0.2   1   1   1.8e-47   1.3e-43  148.0   0.1     1   144     7   151     7   151 0.99 Transposase
Transposase_20       PF02371.11    87 seq1674_BIOID51049   -            292   9.3e-28   96.0   0.4   1   1   2.4e-31   1.7e-27   95.2   0.3     2    85   196   280   195   282 0.96 Transposase IS116/IS110/IS902 family
PTS_2-RNA            PF01885.11   186 seq1676_BIOID51049   -            184     3e-52  176.5   0.0   1   1   2.7e-56   3.7e-52  176.2   0.0     2   180     6   175     5   180 0.96 RNA 2'-phosphotransferase, Tpt1 / KptA family
CorA                 PF01544.13   292 seq1678_BIOID51049   -            327     6e-63  212.4   0.0   1   1   5.2e-67   7.1e-63  212.2   0.0     3   292    39   323    37   323 0.97 CorA-like Mg2+ transporter protein
DUF805               PF05656.9    117 seq1681_BIOID51049   -            146   2.4e-20   72.4  11.7   1   1   3.8e-24   5.2e-20   71.3   8.1     2   116     7   134     6   135 0.82 Protein of unknown function (DUF805)
DEAD_assoc           PF08494.6    187 seq1683_BIOID51049   -           1538   7.3e-59  198.5   0.0   1   1   6.4e-62   2.2e-58  196.9   0.0     2   186   679   867   678   868 0.96 DEAD/H associated
DEAD                 PF00270.24   173 seq1683_BIOID51049   -           1538   1.6e-27   95.9   0.0   1   1   1.2e-30     4e-27   94.6   0.0     1   167    31   218    31   224 0.88 DEAD/DEAH box helicase
Helicase_C           PF00271.26    78 seq1683_BIOID51049   -           1538     2e-13   49.8   0.1   1   1   1.9e-16   6.6e-13   48.2   0.0    12    75   354   417   348   419 0.96 Helicase conserved C-terminal domain
ResIII               PF04851.10   184 seq1683_BIOID51049   -           1538   1.6e-07   31.1   0.0   1   1   1.1e-10   3.8e-07   30.0   0.0     8   182    29   217    23   219 0.73 Type III restriction enzyme, res subunit
OmpA                 PF00691.15    97 seq1684_BIOID51049   -            262   4.2e-15   55.8   0.1   1   1   9.5e-19   1.3e-14   54.2   0.0     1    94   121   215   121   218 0.83 OmpA family
ATP-grasp            PF02222.17   172 seq1685_BIOID51049   -            392   3.1e-56  189.3   0.0   1   1   1.8e-59   4.8e-56  188.6   0.0     2   171   123   294   122   295 0.98 ATP-grasp domain
ATP-grasp_4          PF13535.1    184 seq1685_BIOID51049   -            392   7.3e-19   68.1   0.0   1   1   5.6e-22   1.5e-18   67.0   0.0    10   179   120   284   110   289 0.86 ATP-grasp domain
Dala_Dala_lig_C      PF07478.8    203 seq1685_BIOID51049   -            392   2.1e-08   33.6   0.0   1   1   1.6e-10   4.4e-07   29.3   0.0    24   175   138   284   112   295 0.75 D-ala D-ala ligase C-terminus
ATP-grasp_3          PF02655.9    161 seq1685_BIOID51049   -            392   1.7e-07   31.1   0.0   1   1   1.9e-10   5.2e-07   29.5   0.0     9   159   118   285   113   287 0.83 ATP-grasp domain
[truncated: 1,414,451 more chars]
