# Supplementary material for: A domain sequence approach to pangenomics: applications to Escherichia coli
Source: F1000Res. 2013 May 29;1:19. Originally published 2012 Oct 1. [Version 2] doi: 10.12688/f1000research.1-19.v2 (PMC3901455; doi:10.12688/f1000research.1-19.v2)
Supplement: The 347 text files show the results from scanning each of the fasta-files against the Pfam-A database [file f1000research-1-1101-s0002.tgz › Escherichia_coli_DEC15A_BIOID51053.txt]

#                                                                            --- full sequence --- -------------- this domain -------------   hmm coord   ali coord   env coord
# target name        accession   tlen query name           accession   qlen   E-value  score  bias   #  of  c-Evalue  i-Evalue  score  bias  from    to  from    to  from    to  acc description of target
#------------------- ---------- ----- -------------------- ---------- ----- --------- ------ ----- --- --- --------- --------- ------ ----- ----- ----- ----- ----- ----- ----- ---- ---------------------
DUF2799              PF10973.3     89 seq6_BIOID51053      -            120   2.6e-17   62.4   0.9   1   1   2.4e-21   3.2e-17   62.2   0.6     1    88    30   112    30   113 0.93 Protein of unknown function (DUF2799)
RHH_1                PF01402.16    39 seq8_BIOID51053      -             94   2.2e-08   33.5   0.0   1   1   2.8e-12   3.9e-08   32.7   0.0     2    39    14    51    13    51 0.96 Ribbon-helix-helix protein, copG family
Transaldolase        PF00923.14   287 seq9_BIOID51053      -            338    5e-104  347.3   0.3   1   1  4.2e-108  5.7e-104  347.1   0.2     1   287    35   334    35   334 0.95 Transaldolase
Transgly             PF00912.17   178 seq11_BIOID51053     -            844   2.6e-56  189.6   0.0   1   1     6e-60   4.1e-56  188.9   0.0    10   177   209   380   198   381 0.95 Transglycosylase
Transpeptidase       PF00905.17   304 seq11_BIOID51053     -            844   1.2e-25   90.0   0.3   1   1   1.6e-28   1.1e-24   86.9   0.2     2   284   473   725   472   744 0.86 Penicillin binding protein transpeptidase domain
DUF1471              PF07338.8     56 seq12_BIOID51053     -            314   4.1e-62  205.5   5.4   1   3   2.8e-22   3.9e-18   64.7   0.0     2    56    34    90    33    90 0.98 Protein of unknown function (DUF1471)
DUF1471              PF07338.8     56 seq12_BIOID51053     -            314   4.1e-62  205.5   5.4   2   3     3e-22   4.1e-18   64.6   0.1     3    56   119   174   117   174 0.98 Protein of unknown function (DUF1471)
DUF1471              PF07338.8     56 seq12_BIOID51053     -            314   4.1e-62  205.5   5.4   3   3   3.1e-26   4.3e-22   77.3   0.1     2    56   259   314   258   314 0.99 Protein of unknown function (DUF1471)
DDE_Tnp_IS66_C       PF13817.1     39 seq14_BIOID51053     -             42   5.9e-11   42.0   0.0   1   1   4.8e-15   6.6e-11   41.9   0.0     2    26    18    42    17    42 0.95 IS66 C-terminal element
rve                  PF00665.21   120 seq17_BIOID51053     -            128   7.7e-10   38.8   0.0   1   1   4.1e-13   1.9e-09   37.5   0.0    49   119     3    72     1    73 0.92 Integrase core domain
rve_3                PF13683.1     67 seq17_BIOID51053     -            128   6.5e-09   35.0   0.0   1   1   2.1e-12   9.7e-09   34.5   0.0     7    67    50   110    45   110 0.94 Integrase core domain
rve_2                PF13333.1     52 seq17_BIOID51053     -            128     1e-05   25.3   0.0   1   1   3.7e-09   1.7e-05   24.6   0.0     5    46    67   112    63   117 0.85 Integrase core domain
DUF3672              PF12421.3    136 seq24_BIOID51053     -            523   3.4e-41  140.4   0.6   1   1   1.3e-44     6e-41  139.6   0.0     1   136   341   482   341   482 0.89 Fibronectin type III protein
DUF1983              PF09327.6     81 seq24_BIOID51053     -            523     9e-28   95.9   1.3   1   1   5.4e-31   2.4e-27   94.5   0.9     1    81   237   317   237   317 0.99 Domain of unknown function (DUF1983)
DDE_Tnp_IS66         PF03050.9    271 seq25_BIOID51053     -            522   1.6e-92  309.4   0.1   1   1   3.6e-96   1.6e-92  309.4   0.1     1   261   196   477   196   481 0.98 Transposase IS66 family
HTH_Tnp_IS66         PF13005.2     59 seq25_BIOID51053     -            522   1.3e-14   53.5   4.2   1   1   2.9e-18   1.3e-14   53.5   2.9     1    59   134   190   134   190 0.98 putative Helix-turn-helix domain of transposase IS66
LZ_Tnp_IS66          PF13007.2     78 seq25_BIOID51053     -            522   3.9e-13   49.7   9.5   1   1   8.5e-17   3.9e-13   49.7   6.6     1    77    59   131    59   132 0.89 Transposase C of IS166 homeodomain
DDE_Tnp_IS66         PF03050.9    271 seq26_BIOID51053     -            143   4.2e-30  104.7   0.2   1   1   7.1e-34   4.9e-30  104.5   0.1   181   271     3    93     1    93 0.98 Transposase IS66 family
DDE_Tnp_IS66_C       PF13817.1     39 seq26_BIOID51053     -            143   1.6e-17   63.1   0.1   1   1   4.5e-21   3.1e-17   62.1   0.0     1    39    99   137    99   137 0.98 IS66 C-terminal element
Plasmid_stabil       PF05016.9     90 seq27_BIOID51053     -             91   4.6e-17   62.0   0.1   1   1   3.7e-21   5.1e-17   61.9   0.1     1    89     3    90     3    91 0.92 Plasmid stabilisation system protein
DicB                 PF05358.6     62 seq28_BIOID51053     -             62   5.3e-41  137.8   0.2   1   1   4.3e-45   5.8e-41  137.6   0.1     1    62     1    62     1    62 1.00 DicB protein
SecE                 PF00584.15    57 seq30_BIOID51053     -            127   2.4e-21   74.9   1.0   1   1   1.8e-25   2.4e-21   74.9   0.7     2    56    68   122    67   123 0.97 SecE/Sec61-gamma subunits of protein translocation complex
AAA_23               PF13476.1    202 seq31_BIOID51053     -            712   8.5e-07   29.3   0.1   1   1   3.8e-10   2.6e-06   27.7   0.0     2   177     3   276     2   326 0.68 AAA domain
DUF3672              PF12421.3    136 seq33_BIOID51053     -            599     3e-41  140.6   0.0   1   1   1.4e-44   6.3e-41  139.5   0.0     1   135   417   557   417   558 0.89 Fibronectin type III protein
DUF1983              PF09327.6     81 seq33_BIOID51053     -            599   2.1e-27   94.7   0.0   1   1     1e-30   4.6e-27   93.6   0.0     2    81   314   393   313   393 0.98 Domain of unknown function (DUF1983)
DUF3672              PF12421.3    136 seq36_BIOID51053     -           1132   5.8e-43  146.1   3.4   1   1   4.4e-46   1.5e-42  144.8   2.4     1   136   949  1091   949  1091 0.94 Fibronectin type III protein
Phage-tail_3         PF13550.1    164 seq36_BIOID51053     -           1132   3.9e-40  137.2   0.0   1   1     3e-43     1e-39  135.8   0.0     1   161   330   497   330   500 0.94 Putative phage tail protein
DUF1983              PF09327.6     81 seq36_BIOID51053     -           1132   1.2e-27   95.5   0.1   1   1   1.3e-30   4.5e-27   93.7   0.0     2    81   846   925   845   925 0.97 Domain of unknown function (DUF1983)
DUF1482              PF07358.6     57 seq37_BIOID51053     -             66   3.7e-27   93.5   0.2   1   1   3.1e-31   4.2e-27   93.3   0.1     1    57     7    65     7    65 0.98 Protein of unknown function (DUF1482)
DUF4154              PF13689.1    145 seq38_BIOID51053     -            172     6e-33  113.3   0.0   1   1   5.4e-37   7.3e-33  113.0   0.0     6   145    32   168    27   168 0.95 Domain of unknown function (DUF4154)
YjcZ                 PF13990.1    270 seq40_BIOID51053     -            301  4.3e-118  393.2   6.1   1   1  3.5e-122  4.8e-118  393.0   4.2     1   270    26   296    26   296 1.00 YjcZ-like protein
NusG                 PF02357.14    92 seq46_BIOID51053     -            181   5.3e-25   87.3   0.0   1   1   1.1e-28   7.7e-25   86.8   0.0     1    92     7   106     7   106 0.93 Transcription termination factor nusG
KOW                  PF00467.24    32 seq46_BIOID51053     -            181   1.3e-08   33.9   0.1   1   1   9.1e-12   6.2e-08   31.7   0.0     1    28   130   161   130   165 0.86 KOW motif
gpW                  PF02831.10    68 seq51_BIOID51053     -             68   2.2e-33  113.4   2.3   1   1   1.8e-37   2.4e-33  113.3   1.6     1    68     1    68     1    68 0.99 gpW
Acyl_transf_1        PF00698.16   318 seq52_BIOID51053     -            309   8.7e-43  146.7   3.3   1   1   7.6e-47     1e-42  146.4   2.3     2   281     6   290     5   306 0.90 Acyl transferase domain
Transp_cyt_pur       PF02133.10   439 seq55_BIOID51053     -            419   1.2e-83  281.0  48.4   1   1   9.7e-88   1.3e-83  280.8  33.5     1   438    11   397    11   398 0.98 Permease for cytosine/purines, uracil, thiamine, allantoin
GGDEF                PF00990.16   161 seq57_BIOID51053     -            406   5.6e-45  152.6   0.4   1   1   6.5e-49   8.9e-45  152.0   0.3     1   159   249   403   249   405 0.96 GGDEF domain
Ivy                  PF08816.6    118 seq64_BIOID51053     -            149   5.8e-35  119.7   0.1   1   1   5.1e-39     7e-35  119.4   0.1     1   118    29   144    29   144 0.98 Inhibitor of vertebrate lysozyme (Ivy)
MoCF_biosynth        PF00994.19   144 seq65_BIOID51053     -            195   9.4e-28   96.2   0.0   1   1   8.5e-32   1.2e-27   95.9   0.0     2   138     8   147     7   152 0.88 Probable molybdopterin binding domain
Phage_fiber_2        PF03406.8     44 seq66_BIOID51053     -            541     1e-21   76.1   8.2   1   1   6.6e-25     3e-21   74.6   5.7     1    44    39    82    39    82 0.98 Phage tail fibre repeat
Collar               PF07484.7     57 seq66_BIOID51053     -            541   6.2e-12   45.0   0.2   1   1   3.5e-15   1.6e-11   43.6   0.1     1    56   331   377   331   378 0.97 Phage Tail Collar Domain
Phage_fiber          PF03335.8     14 seq66_BIOID51053     -            541   7.5e-07   27.8  71.1   1   7   0.00021      0.94    9.2   1.5     1    14   394   407   394   407 0.88 Phage tail fibre repeat
Phage_fiber          PF03335.8     14 seq66_BIOID51053     -            541   7.5e-07   27.8  71.1   2   7   9.3e-06     0.042   13.3   2.6     1    14   426   439   426   439 0.92 Phage tail fibre repeat
Phage_fiber          PF03335.8     14 seq66_BIOID51053     -            541   7.5e-07   27.8  71.1   3   7    0.0001      0.47   10.1   2.4     2    13   441   452   440   453 0.89 Phage tail fibre repeat
Phage_fiber          PF03335.8     14 seq66_BIOID51053     -            541   7.5e-07   27.8  71.1   4   7   1.5e-05     0.066   12.7   3.2     1    14   476   489   476   489 0.92 Phage tail fibre repeat
Phage_fiber          PF03335.8     14 seq66_BIOID51053     -            541   7.5e-07   27.8  71.1   5   7   0.00021      0.94    9.2   1.7     2    12   491   501   490   502 0.89 Phage tail fibre repeat
Phage_fiber          PF03335.8     14 seq66_BIOID51053     -            541   7.5e-07   27.8  71.1   6   7   0.00018       0.8    9.4   0.9     2    11   500   509   499   510 0.86 Phage tail fibre repeat
Phage_fiber          PF03335.8     14 seq66_BIOID51053     -            541   7.5e-07   27.8  71.1   7   7    0.0002      0.93    9.2   0.9     2    13   509   520   508   521 0.87 Phage tail fibre repeat
Phage_lysozyme       PF00959.14   110 seq67_BIOID51053     -            177   6.3e-30  103.5   0.0   1   1   6.1e-34   8.3e-30  103.2   0.0     1   110    48   166    48   166 0.97 Phage lysozyme
AA_permease_2        PF13520.1    426 seq69_BIOID51053     -            460   1.4e-79  267.5  39.9   1   1   1.2e-83   1.6e-79  267.2  27.7     1   420     5   441     5   449 0.91 Amino acid permease
AHH                  PF14412.1    110 seq70_BIOID51053     -            337     3e-22   78.5   0.2   1   1   3.4e-26   4.7e-22   77.9   0.1     7   107   232   331   223   334 0.93 A nuclease family of the HNH/ENDO VII superfamily with conserved AHH
Phage_fiber_2        PF03406.8     44 seq71_BIOID51053     -            601   1.2e-21   75.9   5.4   1   1   2.6e-25   1.2e-21   75.9   3.7     1    41     7    47     7    50 0.94 Phage tail fibre repeat
Collar               PF07484.7     57 seq71_BIOID51053     -            601   4.5e-12   45.4   0.2   1   1   2.7e-15   1.2e-11   44.0   0.2     1    56   371   417   371   418 0.97 Phage Tail Collar Domain
Phage_fiber          PF03335.8     14 seq71_BIOID51053     -            601   1.8e-06   26.6  58.7   1   7   0.00023       1.1    9.1   1.5     1    14   434   447   434   447 0.88 Phage tail fibre repeat
Phage_fiber          PF03335.8     14 seq71_BIOID51053     -            601   1.8e-06   26.6  58.7   2   7   1.1e-05     0.051   13.1   2.5     1    14   466   479   466   479 0.94 Phage tail fibre repeat
Phage_fiber          PF03335.8     14 seq71_BIOID51053     -            601   1.8e-06   26.6  58.7   3   7    0.0037        17    5.4   0.7     1     9   480   488   480   492 0.87 Phage tail fibre repeat
Phage_fiber          PF03335.8     14 seq71_BIOID51053     -            601   1.8e-06   26.6  58.7   4   7   1.9e-05     0.089   12.3   1.8     2    14   537   549   536   549 0.92 Phage tail fibre repeat
Phage_fiber          PF03335.8     14 seq71_BIOID51053     -            601   1.8e-06   26.6  58.7   5   7    0.0012       5.6    6.9   1.6     2    12   551   561   550   562 0.85 Phage tail fibre repeat
Phage_fiber          PF03335.8     14 seq71_BIOID51053     -            601   1.8e-06   26.6  58.7   6   7    0.0002      0.93    9.2   0.9     2    11   560   569   559   570 0.86 Phage tail fibre repeat
Phage_fiber          PF03335.8     14 seq71_BIOID51053     -            601   1.8e-06   26.6  58.7   7   7   0.00023         1    9.1   0.9     2    13   569   580   568   581 0.87 Phage tail fibre repeat
RHS_repeat           PF05593.9     38 seq72_BIOID51053     -            864   8.3e-46  153.1  73.0   1   5   3.1e-09   1.4e-05   25.0   0.1     1    36     3    38     3    40 0.92 RHS Repeat
RHS_repeat           PF05593.9     38 seq72_BIOID51053     -            864   8.3e-46  153.1  73.0   2   5   2.5e-13   1.1e-09   38.0   0.4     1    37    45    81    45    82 0.98 RHS Repeat
RHS_repeat           PF05593.9     38 seq72_BIOID51053     -            864   8.3e-46  153.1  73.0   3   5   1.6e-12   7.3e-09   35.4   0.4     1    38   107   144   107   144 0.99 RHS Repeat
RHS_repeat           PF05593.9     38 seq72_BIOID51053     -            864   8.3e-46  153.1  73.0   4   5   9.4e-09   4.3e-05   23.4   1.0     1    31   169   199   169   203 0.94 RHS Repeat
RHS_repeat           PF05593.9     38 seq72_BIOID51053     -            864   8.3e-46  153.1  73.0   5   5   1.4e-12   6.5e-09   35.6   3.1     1    37   409   454   409   455 0.92 RHS Repeat
DUF4329              PF14220.1    124 seq72_BIOID51053     -            864   1.2e-35  122.2   1.2   1   1   6.3e-39   2.9e-35  121.0   0.9     2   123   726   863   725   864 0.97 Domain of unknown function (DUF4329)
RHS                  PF03527.9     41 seq72_BIOID51053     -            864   1.4e-21   75.8   1.7   1   1   1.3e-23     6e-20   70.6   0.3     1    41   613   653   613   653 0.98 RHS protein
DDE_Tnp_1_assoc      PF13808.1     90 seq75_BIOID51053     -            253   4.4e-32  109.4   0.0   1   1   1.1e-35   7.5e-32  108.7   0.0     1    90     6    95     6    95 0.99 DDE_Tnp_1-associated
DDE_Tnp_1            PF01609.16   211 seq75_BIOID51053     -            253   2.8e-18   66.1   0.1   1   1   5.4e-22   3.7e-18   65.7   0.1     3   150   102   233   100   248 0.85 Transposase DDE domain
LysR_substrate       PF03466.15   209 seq78_BIOID51053     -            325   4.3e-39  133.6   1.2   1   1     1e-42   6.9e-39  132.9   0.1     3   205   116   322   114   325 0.93 LysR substrate binding domain
HTH_1                PF00126.22    60 seq78_BIOID51053     -            325   3.3e-22   77.8   0.5   1   1   9.5e-26   6.5e-22   76.9   0.4     1    60    31    90    31    90 0.98 Bacterial regulatory helix-turn-helix protein, lysR family
Ribosomal_L11_N      PF03946.9     60 seq79_BIOID51053     -            142   3.2e-32  109.6   0.3   1   1   8.7e-36   5.9e-32  108.7   0.2     1    60     8    67     8    67 0.99 Ribosomal protein L11, N-terminal domain
Ribosomal_L11        PF00298.14    69 seq79_BIOID51053     -            142   6.6e-29   99.7   2.9   1   1   1.8e-32   1.2e-28   98.8   2.0     1    69    72   140    72   140 0.99 Ribosomal protein L11, RNA binding domain
Patatin              PF01734.17   204 seq80_BIOID51053     -            121   7.6e-15   55.2   0.1   1   1   5.6e-19   7.6e-15   55.2   0.1     1    65     9    72     9   112 0.91 Patatin-like phospholipase
DUF932               PF06067.6    239 seq83_BIOID51053     -            262   1.7e-56  191.1   0.0   1   1   1.5e-60   2.1e-56  190.8   0.0     2   217    38   240    37   248 0.98 Domain of unknown function (DUF932)
Abhydrolase_3        PF07859.8    211 seq86_BIOID51053     -            302   8.5e-67  224.6   0.1   1   1   2.3e-70   1.1e-66  224.3   0.1     1   210    75   280    75   281 0.97 alpha/beta hydrolase fold
COesterase           PF00135.23   538 seq86_BIOID51053     -            302   3.1e-08   32.6   0.1   1   1   2.2e-11   9.9e-08   31.0   0.1   110   225    59   162    56   175 0.87 Carboxylesterase family
DUF2424              PF10340.4    374 seq86_BIOID51053     -            302   4.9e-05   22.0   0.0   1   1   1.7e-08   7.6e-05   21.3   0.0   114   240    65   189    43   223 0.77 Protein of unknown function (DUF2424)
adh_short            PF00106.20   167 seq89_BIOID51053     -            244   5.1e-40  136.9   1.7   1   1   3.2e-43   8.7e-40  136.2   1.2     1   166     6   169     6   170 0.92 short chain dehydrogenase
adh_short_C2         PF13561.1    243 seq89_BIOID51053     -            244     3e-33  115.5   1.8   1   1   1.3e-36   3.7e-33  115.2   1.3     5   242    14   241    12   242 0.94 Enoyl-(Acyl carrier protein) reductase
KR                   PF08659.5    181 seq89_BIOID51053     -            244   4.7e-21   75.1   0.9   1   1   2.8e-24   7.5e-21   74.4   0.6     3   174     8   180     7   196 0.84 KR domain
NAD_binding_10       PF13460.1    183 seq89_BIOID51053     -            244   2.7e-06   27.3   0.4   1   1   2.5e-09   6.8e-06   26.0   0.3     2   125     9   156     8   190 0.72 NADH(P)-binding
Epimerase            PF01370.16   236 seq89_BIOID51053     -            244   2.1e-05   23.9   0.2   1   1   1.1e-08   2.9e-05   23.4   0.1     1   119     8   142     8   192 0.77 NAD dependent epimerase/dehydratase family
Bac_surface_Ag       PF01103.18   323 seq91_BIOID51053     -            577   3.9e-59  200.6   6.6   1   1   9.4e-63   6.4e-59  199.8   4.6     1   322   290   576   290   577 0.91 Surface antigen
Surf_Ag_VNR          PF07244.10    78 seq91_BIOID51053     -            577     1e-15   57.7   0.3   1   1   9.2e-13   6.3e-09   36.0   0.0     1    67   189   249   189   263 0.83 Surface antigen variable number repeat
DUF303               PF03629.13   255 seq92_BIOID51053     -            618   1.1e-26   93.4   0.0   1   1   2.2e-30   1.5e-26   93.0   0.0     1   200    64   295    64   350 0.74 Domain of unknown function (DUF303)
DUF1737              PF08410.5     54 seq92_BIOID51053     -            618   5.5e-18   64.3   0.2   1   1   6.7e-21   4.5e-17   61.4   0.0     1    53     1    50     1    51 0.97 Domain of unknown function (DUF1737)
Ail_Lom              PF06316.6    199 seq93_BIOID51053     -            199  6.2e-126  417.4   4.8   1   1    1e-129  6.9e-126  417.2   3.4     1   199     1   199     1   199 1.00 Enterobacterial Ail/Lom protein
OMP_b-brl            PF13505.1    176 seq93_BIOID51053     -            199   5.5e-26   91.4   5.1   1   1   9.9e-30   6.8e-26   91.1   3.6     2   176    11   199     8   199 0.86 Outer membrane protein beta-barrel domain
Phage_min_tail       PF05939.8    109 seq95_BIOID51053     -            109   9.3e-37  125.2   0.1   1   1   7.5e-41     1e-36  125.0   0.1     1   109     1   109     1   109 0.99 Phage minor tail protein
Ribosomal_L1         PF00687.16   221 seq96_BIOID51053     -            234   9.2e-50  168.8   0.2   1   1   7.9e-54   1.1e-49  168.6   0.2    13   220    28   220     8   221 0.90 Ribosomal protein L1p/L10e family
RHH_2                PF03693.9     81 seq100_BIOID51053    -             60   8.6e-11   41.7   0.2   1   1   1.4e-14   9.9e-11   41.5   0.1     1    46     1    46     1    52 0.89 Uncharacterised protein family (UPF0156)
RHH_1                PF01402.16    39 seq100_BIOID51053    -             60   0.00016   21.2   0.4   1   1   3.6e-08   0.00025   20.6   0.3     2    39     5    43     4    43 0.95 Ribbon-helix-helix protein, copG family
Amidohydro_3         PF07969.6    404 seq102_BIOID51053    -            427     3e-56  191.2   1.3   1   1   2.5e-59   1.1e-55  189.3   0.9     1   404    53   379    53   379 0.98 Amidohydrolase family
Amidohydro_4         PF13147.1    304 seq102_BIOID51053    -            427   7.3e-16   58.9   0.9   1   1   2.1e-19   9.4e-16   58.5   0.6     1   303    48   377    48   378 0.95 Amidohydrolase
Amidohydro_5         PF13594.1     68 seq102_BIOID51053    -            427   7.6e-06   25.5   1.4   1   1   4.5e-09   2.1e-05   24.1   0.1     2    45    24    80    23   131 0.75 Amidohydrolase
Phage_tail_L         PF05100.7    206 seq104_BIOID51053    -            232   1.4e-96  321.4   0.0   1   1  1.2e-100   1.6e-96  321.2   0.0     1   206    29   230    29   230 0.99 Phage minor tail protein L
OmpA                 PF00691.15    97 seq107_BIOID51053    -            160   3.6e-18   65.6   0.1   1   1     4e-22   5.5e-18   65.0   0.1     1    97    55   151    55   151 0.95 OmpA family
Ail_Lom              PF06316.6    199 seq113_BIOID51053    -            199  7.8e-128  423.6   4.9   1   1  1.3e-131  8.7e-128  423.4   3.4     1   199     1   199     1   199 1.00 Enterobacterial Ail/Lom protein
OMP_b-brl            PF13505.1    176 seq113_BIOID51053    -            199   9.8e-24   84.1   5.2   1   1   1.6e-27   1.1e-23   83.9   3.6     2   176    11   199     8   199 0.84 Outer membrane protein beta-barrel domain
DUF1722              PF08349.6    117 seq115_BIOID51053    -            169     8e-38  128.8   0.1   1   1   7.2e-42   9.9e-38  128.5   0.0     1   116    41   157    41   158 0.98 Protein of unknown function (DUF1722)
Phage_lysis          PF03245.8    125 seq116_BIOID51053    -            155   8.3e-50  167.8   8.6   1   1     7e-54   9.5e-50  167.6   6.0     1   125    29   154    29   154 0.99 Bacteriophage lysis protein
NUDIX                PF00293.23   135 seq119_BIOID51053    -            179   6.2e-20   71.0   0.0   1   1   5.9e-24   8.1e-20   70.7   0.0     2   133    29   158    28   159 0.83 NUDIX domain
Antirestrict         PF03230.8     94 seq122_BIOID51053    -            159   8.7e-39  131.2   0.2   1   1   8.2e-43   1.1e-38  130.9   0.1     1    94    62   159    62   159 0.98 Antirestriction protein
adh_short            PF00106.20   167 seq123_BIOID51053    -            240   4.5e-16   59.1   0.2   1   1   1.3e-19     6e-16   58.6   0.1     3   166     9   170     8   171 0.87 short chain dehydrogenase
adh_short_C2         PF13561.1    243 seq123_BIOID51053    -            240   8.1e-08   32.2   0.0   1   1   2.2e-11     1e-07   31.9   0.0     8   192    18   193    13   238 0.73 Enoyl-(Acyl carrier protein) reductase
KR                   PF08659.5    181 seq123_BIOID51053    -            240   2.9e-07   30.2   0.5   1   1   1.1e-10   5.1e-07   29.4   0.3     4   172    10   175     8   184 0.85 KR domain
DUF1323              PF07037.6    122 seq128_BIOID51053    -            119   9.2e-49  164.5   0.0   1   1   8.9e-53   1.2e-48  164.1   0.0     1   122     6   118     6   118 0.94 Putative transcription regulator (DUF1323)
PP-binding           PF00550.20    67 seq129_BIOID51053    -             78   2.7e-16   59.4   0.4   1   1   4.4e-20     3e-16   59.3   0.3     1    67     6    73     6    73 0.96 Phosphopantetheine attachment site
DUF1493              PF07377.7    111 seq129_BIOID51053    -             78   0.00024   21.0   0.4   1   1   4.1e-08   0.00028   20.8   0.3     1    59     1    55     1    62 0.91 Protein of unknown function (DUF1493)
Caudo_TAP            PF02413.12   130 seq131_BIOID51053    -            193   1.8e-39  134.7   0.5   1   1   1.6e-43   2.2e-39  134.4   0.3     1   130    72   192    72   192 0.97 Caudovirales tail fibre assembly protein
TonB_dep_Rec         PF00593.19   276 seq132_BIOID51053    -            747   7.1e-28   98.1  10.2   1   1     1e-31   7.1e-28   98.1   7.1     1   276   510   746   510   746 0.98 TonB dependent receptor
Plug                 PF07715.10   108 seq132_BIOID51053    -            747     2e-21   76.2   0.1   1   1   6.6e-25   4.5e-21   75.0   0.1     2   107    76   180    75   181 0.94 TonB-dependent Receptor Plug Domain
FAD_binding_7        PF03441.9    277 seq134_BIOID51053    -            472  4.8e-108  360.4   0.9   1   1  8.9e-112  6.1e-108  360.1   0.6     3   276   205   468   203   469 0.96 FAD binding domain of DNA photolyase
DNA_photolyase       PF00875.13   165 seq134_BIOID51053    -            472   2.8e-46  157.1   0.2   1   1   9.3e-50   6.4e-46  156.0   0.1     2   159     5   168     4   174 0.93 DNA photolyase
DUF932               PF06067.6    239 seq137_BIOID51053    -            272   1.5e-58  197.8   0.0   1   1   1.2e-62   1.7e-58  197.6   0.0     2   239    37   261    36   261 0.99 Domain of unknown function (DUF932)
Prok-JAB             PF14464.1    105 seq140_BIOID51053    -            247   6.8e-20   70.4   0.3   1   1   1.8e-23   1.3e-19   69.6   0.2     3    99     3    99     1   108 0.92 Prokaryotic homologs of the JAB domain
NLPC_P60             PF00877.14   105 seq140_BIOID51053    -            247   7.9e-14   51.2   0.0   1   1   1.6e-17   1.1e-13   50.7   0.0     1   105   111   224   111   224 0.92 NlpC/P60 family
Hexapep              PF00132.19    36 seq141_BIOID51053    -            293   8.6e-19   66.0   6.7   1   3   1.6e-09   2.2e-05   23.5   0.0     2    36   122   156   121   156 0.96 Bacterial transferase hexapeptide (six repeats)
Hexapep              PF00132.19    36 seq141_BIOID51053    -            293   8.6e-19   66.0   6.7   2   3   2.3e-10   3.1e-06   26.3   0.7     3    33   191   220   189   221 0.94 Bacterial transferase hexapeptide (six repeats)
Hexapep              PF00132.19    36 seq141_BIOID51053    -            293   8.6e-19   66.0   6.7   3   3   1.8e-11   2.5e-07   29.7   0.6     1    34   206   239   206   241 0.95 Bacterial transferase hexapeptide (six repeats)
Ribosomal_L10        PF00466.15   100 seq143_BIOID51053    -            165   2.5e-26   91.3   0.0   1   1   2.6e-30   3.6e-26   90.8   0.0     3   100     5   101     3   101 0.98 Ribosomal protein L10
Phage_integrase      PF00589.17   173 seq144_BIOID51053    -            246   8.8e-27   93.7   0.1   1   1   8.9e-31   1.2e-26   93.2   0.0     2   171    44   217    43   219 0.88 Phage integrase family
RadC                 PF04002.10   123 seq145_BIOID51053    -            158   4.9e-47  158.5   0.0   1   1   4.6e-51   6.2e-47  158.1   0.0     2   123    37   158    36   158 0.98 RadC-like JAB domain
phage_tail_N         PF08400.5    134 seq146_BIOID51053    -            497   2.5e-60  201.9   0.2   1   1   5.5e-64   2.5e-60  201.9   0.2     1   134     1   134     1   134 0.99 Prophage tail fibre N-terminal
Collagen             PF01391.13    60 seq146_BIOID51053    -            497   5.7e-26   89.7 111.9   1   3   3.2e-13   1.5e-09   37.1  24.0     1    58   251   308   249   309 0.66 Collagen triple helix repeat (20 copies)
Collagen             PF01391.13    60 seq146_BIOID51053    -            497   5.7e-26   89.7 111.9   2   3   4.5e-09   2.1e-05   23.8  33.7    13    58   305   350   290   367 0.42 Collagen triple helix repeat (20 copies)
Collagen             PF01391.13    60 seq146_BIOID51053    -            497   5.7e-26   89.7 111.9   3   3   3.2e-12   1.5e-08   33.9  25.5     1    59   353   411   353   415 0.87 Collagen triple helix repeat (20 copies)
CarboxypepD_reg      PF13620.1     82 seq146_BIOID51053    -            497   4.6e-08   32.9   0.4   1   1   2.2e-11     1e-07   31.7   0.3     1    73     4    81     4    89 0.82 Carboxypeptidase regulatory-like domain
ketoacyl-synt        PF00109.21   255 seq147_BIOID51053    -            413     6e-60  202.7   1.1   1   1   1.7e-63     6e-60  202.7   0.8     2   255     4   247     3   247 0.93 Beta-ketoacyl synthase, N-terminal domain
Ketoacyl-synt_C      PF02801.17   119 seq147_BIOID51053    -            413   2.5e-39  133.6   1.7   1   1   1.4e-42   4.7e-39  132.7   1.2     1   119   255   370   255   370 0.97 Beta-ketoacyl synthase, C-terminal domain
Thiolase_N           PF00108.18   264 seq147_BIOID51053    -            413   1.2e-06   27.6   0.1   1   1   8.7e-10     3e-06   26.3   0.0    80   120   156   196   145   216 0.93 Thiolase, N-terminal domain
DUF1323              PF07037.6    122 seq149_BIOID51053    -            130   5.2e-55  184.7   0.0   1   1   1.3e-58   5.8e-55  184.5   0.0     1   122     8   129     8   129 0.99 Putative transcription regulator (DUF1323)
HTH_17               PF12728.2     51 seq149_BIOID51053    -            130     2e-08   34.2   0.1   1   1   1.2e-11   5.5e-08   32.8   0.0     2    38     8    49     8    52 0.82 Helix-turn-helix domain
DDE_Tnp_1_assoc      PF13808.1     90 seq150_BIOID51053    -            212   2.6e-18   65.3   0.0   1   1   6.9e-22   4.7e-18   64.5   0.0     1    57     6    62     6    80 0.93 DDE_Tnp_1-associated
DDE_Tnp_1            PF01609.16   211 seq150_BIOID51053    -            212   1.7e-13   50.5   0.0   1   1   4.2e-17   2.8e-13   49.7   0.0    46   125    60   161    53   207 0.75 Transposase DDE domain
Caudo_TAP            PF02413.12   130 seq151_BIOID51053    -            194   2.7e-38  130.9   0.6   1   1   2.6e-42   3.5e-38  130.5   0.4     1   129    72   191    72   192 0.96 Caudovirales tail fibre assembly protein
Beta_protein         PF14350.1    347 seq152_BIOID51053    -            355   1.2e-89  300.8   0.3   1   1   9.9e-94   1.4e-89  300.6   0.2     1   347     6   344     6   344 0.99 Beta protein
DUF1441              PF07278.6    152 seq156_BIOID51053    -            158   1.2e-67  226.2   1.0   1   1   9.8e-72   1.3e-67  226.0   0.7     1   152     9   155     9   155 0.99 Protein of unknown function (DUF1441)
GST_N_3              PF13417.1     75 seq157_BIOID51053    -            202   5.7e-16   58.4   0.0   1   1   2.7e-19   9.2e-16   57.7   0.0     1    68     3    71     3    78 0.95 Glutathione S-transferase, N-terminal domain
GST_N_2              PF13409.1     70 seq157_BIOID51053    -            202   2.2e-10   40.2   0.0   1   1   1.1e-13   3.8e-10   39.5   0.0     2    68     9    71     8    72 0.92 Glutathione S-transferase, N-terminal domain
GST_C                PF00043.20    95 seq157_BIOID51053    -            202   1.3e-09   37.8   0.0   1   1   5.1e-13   1.7e-09   37.3   0.0     2    95    97   192    96   192 0.96 Glutathione S-transferase, C-terminal domain
GST_N                PF02798.15    76 seq157_BIOID51053    -            202   1.4e-06   28.3   0.0   1   1     1e-09   3.5e-06   26.9   0.0    11    75    11    71     2    71 0.87 Glutathione S-transferase, N-terminal domain
DUF3702              PF12486.3    148 seq159_BIOID51053    -            384   1.4e-08   34.4   0.0   1   1   3.7e-12   2.5e-08   33.5   0.0    57   140   279   363   273   373 0.84 ImpA domain protein
ImpA-rel_N           PF06812.7     62 seq159_BIOID51053    -            384   0.00012   21.6   1.4   1   1   3.5e-08   0.00024   20.6   0.1     2    42    42    82    41    99 0.89 ImpA-related N-terminal
DUF1233              PF06806.7     72 seq160_BIOID51053    -             83   2.3e-32  110.2   0.1   1   1     2e-36   2.7e-32  110.0   0.1     1    70     4    74     4    77 0.97 Putative excisionase (DUF1233)
DUF490               PF04357.8    379 seq167_BIOID51053    -           1259   2.6e-80  270.2  38.5   1   1   5.7e-84   7.8e-80  268.6   2.6     6   379   922  1259   914  1259 0.92 Family of unknown function (DUF490)
DUF3596              PF12167.3     88 seq169_BIOID51053    -            431   9.8e-30  101.8   0.0   1   1   2.7e-33   1.9e-29  100.9   0.0     1    87     9    94     9    95 0.98 Domain of unknown function (DUF3596)
Phage_integrase      PF00589.17   173 seq169_BIOID51053    -            431   7.6e-20   71.1   0.1   1   1   2.5e-23   1.7e-19   70.0   0.0     3   167   205   398   204   403 0.88 Phage integrase family
DUF987               PF06174.6     66 seq170_BIOID51053    -             73   4.5e-43  144.4   0.1   1   1   3.7e-47     5e-43  144.3   0.1     1    66     1    66     1    66 0.99 Protein of unknown function (DUF987)
Ribosomal_L12        PF00542.14    68 seq171_BIOID51053    -            121   1.8e-31  107.8   8.6   1   1   2.8e-35   3.8e-31  106.7   6.0     1    68    54   121    54   121 0.99 Ribosomal protein L7/L12 C-terminal domain
DEAD                 PF00270.24   173 seq172_BIOID51053    -            756   7.4e-19   67.7   0.0   1   1   5.3e-22   2.4e-18   66.0   0.0     4   168   227   386   224   391 0.83 DEAD/DEAH box helicase
Helicase_C           PF00271.26    78 seq172_BIOID51053    -            756   7.3e-11   41.6   0.0   1   1     2e-11   9.1e-08   31.7   0.0    20    78   543   613   525   613 0.80 Helicase conserved C-terminal domain
ResIII               PF04851.10   184 seq172_BIOID51053    -            756   3.6e-10   39.8   0.0   1   1   2.1e-13   9.7e-10   38.4   0.0     3   182   222   383   220   385 0.79 Type III restriction enzyme, res subunit
DDE_Tnp_1            PF01609.16   211 seq174_BIOID51053    -            100   7.6e-08   32.0   0.2   1   1   7.1e-12   9.7e-08   31.7   0.1   153   211     3    65     1    65 0.96 Transposase DDE domain
Terminase_GpA        PF05876.7    557 seq177_BIOID51053    -            707  1.7e-191  637.3   0.0   1   1  1.5e-195    2e-191  637.0   0.0     1   557    38   648    38   648 0.96 Phage terminase large subunit (GpA)
Trans_reg_C          PF00486.23    77 seq179_BIOID51053    -            251   1.2e-20   73.0   0.2   1   1   6.4e-24   4.3e-20   71.2   0.0     2    77   170   245   169   245 0.98 Transcriptional regulatory protein, C terminal
Response_reg         PF00072.19   112 seq179_BIOID51053    -            251   2.7e-20   72.3   0.1   1   1   6.2e-24   4.2e-20   71.7   0.0     2   111    17   124    16   125 0.97 Response regulator receiver domain
HTS                  PF04204.11   298 seq180_BIOID51053    -            309  2.3e-131  436.7   0.0   1   1  1.9e-135  2.6e-131  436.6   0.0     1   298     2   299     2   299 1.00 Homoserine O-succinyltransferase
Antirestrict         PF03230.8     94 seq181_BIOID51053    -            161   5.1e-39  132.0   0.2   1   1   4.7e-43   6.4e-39  131.7   0.1     1    94    64   161    64   161 0.98 Antirestriction protein
Lysis_S              PF04971.7     68 seq182_BIOID51053    -             71   1.4e-47  159.0   0.5   1   1   1.2e-51   1.6e-47  158.9   0.3     1    68     4    71     4    71 1.00 Lysis protein S
YagB_YeeU_YfjZ       PF06154.6    105 seq185_BIOID51053    -            122   3.8e-52  174.8   0.0   1   1   3.3e-56   4.5e-52  174.6   0.0     2   104    16   118    15   119 0.98 YagB/YeeU/YfjZ family
MurB_C               PF02873.11   105 seq188_BIOID51053    -            342   5.3e-42  141.7   0.0   1   1   1.3e-45   9.1e-42  140.9   0.0     1   105   203   330   203   330 0.99 UDP-N-acetylenolpyruvoylglucosamine reductase, C-terminal domain
FAD_binding_4        PF01565.18   139 seq188_BIOID51053    -            342   7.3e-28   96.6   0.0   1   1   8.6e-31   5.9e-27   93.7   0.0     2   138    18   149    17   150 0.91 FAD binding domain
SelA                 PF03841.8    367 seq190_BIOID51053    -            463  1.6e-176  586.4   0.0   1   1  2.7e-180  1.8e-176  586.1   0.0     1   366    83   451    83   452 0.99 L-seryl-tRNA selenium transferase
Se-cys_synth_N       PF12390.3     40 seq190_BIOID51053    -            463   2.8e-10   40.0   0.5   1   1   4.1e-14   2.8e-10   40.0   0.4     1    40     9    48     9    48 0.99 Selenocysteine synthase N terminal
CcdA                 PF07362.7     72 seq191_BIOID51053    -             72   9.1e-28   95.8   0.9   1   1   7.2e-32   9.9e-28   95.7   0.6     1    72     1    72     1    72 0.99 Post-segregation antitoxin CcdA
HSP70                PF00012.15   602 seq193_BIOID51053    -            638  4.8e-270  896.5  15.9   1   1  4.1e-274  5.7e-270  896.3  11.0     1   600     4   602     4   604 0.99 Hsp70 protein
DUF1327              PF07041.6    113 seq196_BIOID51053    -            104     3e-47  159.0   0.0   1   1   2.4e-51   3.3e-47  158.9   0.0     1    86     1    86     1   103 0.94 Protein of unknown function (DUF1327)
DDE_Tnp_1_assoc      PF13808.1     90 seq198_BIOID51053    -            238   2.9e-22   78.0   0.0   1   1     8e-26   5.5e-22   77.1   0.0    23    90     3    70     1    70 0.97 DDE_Tnp_1-associated
DDE_Tnp_1            PF01609.16   211 seq198_BIOID51053    -            238   6.2e-17   61.7   0.1   1   1   1.2e-20   7.9e-17   61.4   0.1     3   125    77   195    75   224 0.86 Transposase DDE domain
SIS_2                PF13580.1    138 seq199_BIOID51053    -            246   3.1e-31  107.7   0.3   1   1   9.4e-35   6.4e-31  106.7   0.2    15   138    78   200    56   200 0.92 SIS domain
SIS                  PF01380.17   131 seq199_BIOID51053    -            246   5.9e-08   32.2   0.0   1   1   2.3e-11   1.6e-07   30.9   0.0    51   104   163   216   152   229 0.91 SIS domain
RNA_pol_Rpb2_6       PF00562.23   386 seq201_BIOID51053    -           1372  5.1e-162  538.9   0.0   1   1  3.6e-162  8.3e-159  528.3   0.1     2   386   746  1294   745  1294 0.98 RNA polymerase Rpb2, domain 6
RNA_pol_Rpb2_7       PF04560.15    83 seq201_BIOID51053    -           1372   5.9e-32  109.6   0.1   1   1   8.4e-35   1.9e-31  108.0   0.0     1    82  1296  1371  1296  1372 0.98 RNA polymerase Rpb2, domain 7
RNA_pol_Rpb2_3       PF04565.11    68 seq201_BIOID51053    -           1372   7.4e-30  102.4   0.0   1   1   7.6e-33   1.7e-29  101.2   0.0     1    68   543   612   543   612 0.98 RNA polymerase Rpb2, domain 3
RNA_pol_Rpb2_45      PF10385.4     66 seq201_BIOID51053    -           1372   4.9e-29   99.8   0.3   1   1   1.6e-31   3.6e-28   97.0   0.2     1    66   621   686   621   686 1.00 RNA polymerase beta subunit external 1 domain
RNA_pol_Rpb2_1       PF04563.10   203 seq201_BIOID51053    -           1372   1.6e-26   92.3   0.0   1   1   1.4e-29   3.2e-26   91.3   0.0     2   203    57   539    56   539 0.98 RNA polymerase beta subunit
RNA_pol_Rpb2_2       PF04561.9    190 seq201_BIOID51053    -           1372   1.7e-25   89.4   0.9   1   2   8.6e-11     2e-07   30.5   0.0     1    74   181   255   181   306 0.82 RNA polymerase Rpb2, domain 2
RNA_pol_Rpb2_2       PF04561.9    190 seq201_BIOID51053    -           1372   1.7e-25   89.4   0.9   2   2     2e-18   4.5e-15   55.4   0.0    80   190   370   484   359   484 0.88 RNA polymerase Rpb2, domain 2
CcdB                 PF01845.12   102 seq202_BIOID51053    -            101   9.2e-43  144.2   0.0   1   1   7.4e-47     1e-42  144.0   0.0     1   102     1   101     1   101 0.99 CcdB protein
RadC                 PF04002.10   123 seq205_BIOID51053    -            163   5.7e-47  158.3   0.0   1   1   5.1e-51   6.9e-47  158.0   0.0     2   123    42   163    41   163 0.98 RadC-like JAB domain
DUF1219              PF06755.7    117 seq206_BIOID51053    -            124   3.6e-60  200.5   0.0   1   1     3e-64   4.1e-60  200.3   0.0     1   113     1   113     1   123 0.98 Protein of unknown function (DUF1219)
Aminotran_4          PF01063.14   231 seq208_BIOID51053    -            269   1.2e-43  149.0   0.0   1   1   1.1e-47   1.5e-43  148.8   0.0     2   225    38   259    37   266 0.87 Aminotransferase class IV
Caudo_TAP            PF02413.12   130 seq209_BIOID51053    -             89   1.8e-26   92.6   0.7   1   1   1.5e-30     2e-26   92.5   0.5    70   129    27    86     5    87 0.91 Caudovirales tail fibre assembly protein
Aldo_ket_red         PF00248.16   283 seq210_BIOID51053    -            267   5.2e-57  192.7   0.6   1   1   4.8e-61   6.6e-57  192.3   0.4     2   281     6   250     5   251 0.95 Aldo/keto reductase family
Pro_CA               PF00484.14   148 seq211_BIOID51053    -            219   2.7e-48  163.5   0.0   1   1   2.4e-52   3.3e-48  163.3   0.0     1   147    34   188    34   189 0.85 Carbonic anhydrase
Phage_integrase      PF00589.17   173 seq212_BIOID51053    -            269   5.6e-37  126.9   0.1   1   1   5.6e-41   7.7e-37  126.4   0.0     1   171    50   242    50   244 0.88 Phage integrase family
HATPase_c            PF02518.21   111 seq213_BIOID51053    -            433   1.9e-22   78.9   0.0   1   1   8.1e-26   3.7e-22   78.0   0.0     6   110   320   423   316   424 0.96 Histidine kinase-, DNA gyrase B-, and HSP90-like ATPase
HisKA                PF00512.20    68 seq213_BIOID51053    -            433   6.3e-08   32.3   1.3   1   1   3.7e-11   1.7e-07   30.9   0.9     1    67   211   270   211   271 0.90 His Kinase A (phospho-acceptor) domain
HAMP                 PF00672.20    70 seq213_BIOID51053    -            433   1.6e-06   28.0   0.0   1   1   3.6e-10   1.6e-06   28.0   0.0     3    69   140   206   139   207 0.90 HAMP domain
DUF4376              PF14301.1    111 seq216_BIOID51053    -            202   1.5e-33  115.1   3.1   1   1   1.1e-37   1.5e-33  115.1   2.1     1   111    79   195    79   195 0.91 Domain of unknown function (DUF4376)
YfiO                 PF13525.1    203 seq219_BIOID51053    -            245   1.1e-84  282.8   5.8   1   1   2.8e-88   1.3e-84  282.6   4.0     1   202    28   236    28   238 0.97 Outer membrane lipoprotein
TPR_18               PF13512.1    142 seq219_BIOID51053    -            245   5.1e-65  217.7   7.3   1   1     3e-68   1.4e-64  216.3   1.2     2   142    24   167    23   167 0.98 Tetratricopeptide repeat
FCD                  PF07729.7    125 seq221_BIOID51053    -            230   2.1e-19   69.9   2.0   1   1   4.5e-23   2.1e-19   69.9   1.4     3   124   108   226   105   227 0.94 FCD domain
GntR                 PF00392.16    64 seq221_BIOID51053    -            230   2.1e-19   68.5   0.5   1   1   9.5e-23   4.3e-19   67.5   0.3     5    64    18    77    14    77 0.97 Bacterial regulatory proteins, gntR family
DUF3969              PF13108.1    108 seq227_BIOID51053    -             64     2e-12   46.6   0.1   1   1   1.4e-16     2e-12   46.6   0.1    48   103     4    59     1    64 0.88 Protein of unknown function (DUF3969)
DUF987               PF06174.6     66 seq231_BIOID51053    -             73   2.6e-43  145.2   0.2   1   1   2.1e-47   2.9e-43  145.0   0.1     1    66     1    66     1    66 0.99 Protein of unknown function (DUF987)
Tautomerase          PF01361.16    60 seq232_BIOID51053    -             75   3.6e-14   51.9   0.0   1   1   3.7e-18   5.1e-14   51.5   0.0     1    51     2    53     2    55 0.98 Tautomerase enzyme
Malate_synthase      PF01274.17   523 seq237_BIOID51053    -            539  1.2e-214  713.1   0.0   1   1  9.7e-219  1.3e-214  712.9   0.0     3   522    19   538    17   539 0.99 Malate synthase
BPL_LplA_LipB        PF03099.14   125 seq238_BIOID51053    -            321   5.1e-21   74.8   0.0   1   1   1.7e-24   7.6e-21   74.2   0.0     4   125    86   208    83   208 0.89 Biotin/lipoate A/B protein ligase family
HTH_11               PF08279.7     55 seq238_BIOID51053    -            321   8.4e-13   47.6   0.0   1   1   4.4e-16     2e-12   46.4   0.0     4    54     9    58     8    59 0.92 HTH domain
BPL_C                PF02237.12    48 seq238_BIOID51053    -            321   1.6e-11   43.5   0.2   1   1   8.9e-15   4.1e-11   42.2   0.1     1    48   271   317   271   317 0.97 Biotin protein ligase C terminal domain
GATase_4             PF13230.1    272 seq244_BIOID51053    -            255  3.2e-107  357.1   0.0   1   1  7.7e-111  3.5e-107  357.0   0.0     1   252     1   252     1   255 0.99 Glutamine amidotransferases class-II
GATase_2             PF00310.16   361 seq244_BIOID51053    -            255   3.3e-17   62.1   0.1   1   1   2.1e-15   9.7e-12   44.1   0.1   189   359    65   215    60   217 0.87 Glutamine amidotransferases class-II
ABC_tran             PF00005.22   118 seq245_BIOID51053    -            265   1.1e-20   74.0   0.0   1   1   2.3e-24   1.6e-20   73.5   0.0     1   118    51   176    51   176 0.94 ABC transporter
Cyanate_lyase        PF02560.9     73 seq250_BIOID51053    -            156   1.8e-33  113.7   0.0   1   1   1.9e-37   2.6e-33  113.2   0.0     3    72    85   155    83   156 0.95 Cyanate lyase C-terminal domain
YagB_YeeU_YfjZ       PF06154.6    105 seq254_BIOID51053    -            124   1.4e-53  179.4   0.0   1   1   1.2e-57   1.7e-53  179.1   0.0     2   104    16   118    15   119 0.98 YagB/YeeU/YfjZ family
YceG                 PF02618.11   297 seq255_BIOID51053    -            340     4e-95  318.1   0.0   1   1   3.4e-99   4.6e-95  317.9   0.0     3   297    42   330    40   330 0.94 YceG-like family
Methyltransf_10      PF05971.7    299 seq257_BIOID51053    -            335  4.8e-154  511.7   0.0   1   1  8.2e-158  5.6e-154  511.4   0.0     2   299    30   323    29   323 0.99 Protein of unknown function (DUF890)
MTS                  PF05175.9    170 seq257_BIOID51053    -            335   3.9e-05   22.9   0.0   1   1   1.2e-08   8.3e-05   21.9   0.0    30   115   128   222   114   232 0.77 Methyltransferase small domain
OmpW                 PF03922.9    192 seq259_BIOID51053    -             35   6.4e-10   38.8   0.0   1   1   4.9e-14   6.7e-10   38.8   0.0   157   192     1    35     1    35 0.97 OmpW family
PduV-EutP            PF10662.4    143 seq260_BIOID51053    -            118   5.1e-15   55.0   0.0   1   1   4.7e-19   6.5e-15   54.7   0.0    86   142    57   112    39   113 0.92 Ethanolamine utilisation - propanediol utilisation
MFS_1                PF07690.11   354 seq261_BIOID51053    -            475   7.5e-52  176.1  55.0   1   1   6.9e-51   4.7e-47  160.3  32.6     2   353    17   406    16   407 0.90 Major Facilitator Superfamily
MFS_3                PF05977.8    524 seq261_BIOID51053    -            475     1e-06   27.0  27.2   1   1   2.3e-08   0.00016   19.8   8.2    30   176    31   172     9   192 0.83 Transmembrane secretion effector
GTP_EFTU             PF00009.22   188 seq262_BIOID51053    -            614     3e-37  127.7   0.0   1   1   1.8e-40     5e-37  127.0   0.0     5   184     2   163     1   166 0.95 Elongation factor Tu GTP binding domain
SelB-wing_3          PF09107.6     50 seq262_BIOID51053    -            614   9.1e-20   69.6   0.6   1   1   9.4e-23   2.6e-19   68.2   0.4     1    50   557   606   557   606 0.96 Elongation factor SelB, winged helix
SelB-wing_2          PF09106.6     59 seq262_BIOID51053    -            614   3.4e-19   68.3   1.1   1   1   4.4e-22   1.2e-18   66.6   0.8     1    59   423   480   423   480 0.99 Elongation factor SelB, winged helix
GTP_EFTU_D2          PF03144.20    74 seq262_BIOID51053    -            614   5.7e-09   35.8   0.0   1   1   6.6e-12   1.8e-08   34.2   0.0     1    73   189   256   189   257 0.94 Elongation factor Tu domain 2
MMR_HSR1             PF01926.18   114 seq262_BIOID51053    -            614     2e-05   24.4   0.0   1   1   2.3e-08   6.4e-05   22.8   0.0     2   109     3   107     2   135 0.74 50S ribosome-binding GTPase
Transposase_20       PF02371.11    87 seq264_BIOID51053    -            283   3.9e-22   78.0   0.1   1   1   1.1e-25   7.8e-22   77.0   0.1     2    80   159   238   158   245 0.94 Transposase IS116/IS110/IS902 family
DEDD_Tnp_IS110       PF01548.12   144 seq264_BIOID51053    -            283   2.7e-21   75.6   1.2   1   1   2.4e-24   1.7e-20   73.0   0.1    52   144     1    88     1    88 0.96 Transposase
Ribosomal_S30AE      PF02482.14    94 seq269_BIOID51053    -            113   3.8e-29  100.7   0.1   1   1   3.5e-33   4.8e-29  100.4   0.1     2    92     3    93     2    95 0.97 Sigma 54 modulation protein / S30EA ribosomal protein
DUF1219              PF06755.7    117 seq271_BIOID51053    -            124   2.6e-58  194.5   0.0   1   1   2.2e-62   2.9e-58  194.3   0.0     1   113     1   113     1   123 0.98 Protein of unknown function (DUF1219)
MFS_1                PF07690.11   354 seq272_BIOID51053    -            393     6e-30  104.0  74.5   1   1   3.7e-28   1.7e-24   86.1  32.4    14   354    27   346     9   346 0.78 Major Facilitator Superfamily
MFS_2                PF13347.1    427 seq272_BIOID51053    -            393   9.1e-08   30.8  10.8   1   1     2e-11   9.1e-08   30.8   7.5   130   333   121   311   118   327 0.74 MFS/sugar transport protein
Sugar_tr             PF00083.19   451 seq272_BIOID51053    -            393   0.00011   20.8  13.5   1   1   2.4e-08   0.00011   20.8   9.4    33   192   232   382   184   388 0.76 Sugar (and other) transporter
FlxA                 PF14282.1    106 seq275_BIOID51053    -            113   2.9e-15   55.9  28.1   1   1   2.6e-19   3.5e-15   55.7  19.5     5    83    13    91     5    99 0.91 FlxA-like protein
Transposase_20       PF02371.11    87 seq276_BIOID51053    -            377   1.7e-27   95.2   0.0   1   1   1.5e-30     1e-26   92.7   0.0     3    76   226   299   224   312 0.93 Transposase IS116/IS110/IS902 family
DEDD_Tnp_IS110       PF01548.12   144 seq276_BIOID51053    -            377   1.1e-22   80.0   0.0   1   1   3.3e-26   2.3e-22   79.1   0.0     1   138     9   145     9   151 0.94 Transposase
Acetyltransf_2       PF00797.12   240 seq279_BIOID51053    -            281   2.9e-82  275.7   0.3   1   1   2.5e-86   3.4e-82  275.5   0.2     1   237    21   256    21   259 0.97 N-acetyltransferase
Ter                  PF05472.6    290 seq282_BIOID51053    -            309  6.8e-115  383.0   6.7   1   1  5.6e-119  7.6e-115  382.8   4.6     2   290     9   307     8   307 0.99 DNA replication terminus site-binding protein (Ter protein)
Peripla_BP_2         PF01497.13   238 seq283_BIOID51053    -            296     1e-26   93.4   0.0   1   1   8.5e-31   1.2e-26   93.2   0.0     1   235    38   270    38   273 0.94 Periplasmic binding protein
DnaJ_C               PF01556.13    81 seq284_BIOID51053    -            376   7.3e-34  115.4   0.1   1   1   3.5e-24   1.6e-20   72.6   0.0     1    81   262   340   262   340 0.95 DnaJ C terminal domain
DnaJ                 PF00226.26    64 seq284_BIOID51053    -            376   6.5e-29   99.3   4.4   1   1   2.3e-32     1e-28   98.6   3.1     1    64     5    67     5    67 0.99 DnaJ domain
DnaJ_CXXCXGXG        PF00684.14    66 seq284_BIOID51053    -            376   8.4e-16   57.6  16.9   1   1   3.3e-19   1.5e-15   56.8  11.7     1    66   144   204   144   204 0.97 DnaJ central domain
GD_AH_C              PF04295.8    397 seq286_BIOID51053    -            523  1.6e-147  491.2   0.1   1   1  2.7e-151  1.8e-147  491.0   0.0     2   396   117   522   116   523 0.97 D-galactarate dehydratase / Altronate hydrolase, C terminus
SAF                  PF08666.7     63 seq286_BIOID51053    -            523   5.1e-14   52.3   1.0   1   1   2.3e-17   1.6e-13   50.7   0.2     1    62    22    91    22    92 0.98 SAF domain
Peripla_BP_3         PF13377.1    160 seq287_BIOID51053    -            343   2.5e-44  150.9   0.0   1   1   1.4e-47   4.9e-44  150.0   0.0     1   160   178   339   178   339 0.95 Periplasmic binding protein-like domain
Peripla_BP_1         PF00532.16   279 seq287_BIOID51053    -            343   2.1e-36  125.4   0.0   1   1   8.3e-40   2.8e-36  125.0   0.0     2   259    70   317    69   335 0.91 Periplasmic binding proteins and sugar binding domain of LacI family
LacI                 PF00356.16    46 seq287_BIOID51053    -            343   1.6e-19   69.0   0.9   1   1     8e-23   2.7e-19   68.3   0.6     1    46    13    58    13    58 0.98 Bacterial regulatory proteins, lacI family
Peripla_BP_4         PF13407.1    258 seq287_BIOID51053    -            343   3.5e-14   52.6   0.0   1   1   5.9e-17     2e-13   50.1   0.0     1   257    72   320    72   321 0.86 Periplasmic binding protein domain
NIF3                 PF01784.13   242 seq290_BIOID51053    -            247     1e-56  192.1   0.0   1   1   9.1e-61   1.2e-56  191.8   0.0     2   240     6   235     5   238 0.95 NIF3 (NGG1p interacting factor 3)
Phage_portal_2       PF05136.8    355 seq291_BIOID51053    -            223   2.3e-44  151.2   0.2   1   1   2.2e-48   3.1e-44  150.8   0.2     3   175    33   204    31   212 0.97 Phage portal protein, lambda family
PDT                  PF00800.13   182 seq292_BIOID51053    -            386   9.1e-61  204.4   0.2   1   1     2e-64   1.3e-60  203.9   0.1     1   180   106   286   106   288 0.96 Prephenate dehydratase
CM_2                 PF01817.16    81 seq292_BIOID51053    -            386   1.9e-22   79.0   2.0   1   1   6.3e-26   4.3e-22   77.8   1.4     1    80    11    90    11    91 0.99 Chorismate mutase type II
Thymidylate_kin      PF02223.12   186 seq294_BIOID51053    -            213   1.2e-60  203.9   0.0   1   1   9.8e-65   1.3e-60  203.8   0.0     1   186     8   200     8   200 0.98 Thymidylate kinase
Cys_Met_Meta_PP      PF01053.15   386 seq295_BIOID51053    -            445  1.1e-139  464.9   0.0   1   1  2.8e-143  1.3e-139  464.7   0.0     1   385    65   439    65   440 0.99 Cys/Met metabolism PLP-dependent enzyme
Aminotran_1_2        PF00155.16   363 seq295_BIOID51053    -            445   2.3e-07   29.9   0.0   1   1   7.6e-11   3.5e-07   29.3   0.0    49   192   116   237   102   270 0.84 Aminotransferase class I and II
Aminotran_5          PF00266.14   371 seq295_BIOID51053    -            445    0.0001   21.0   0.0   1   1   3.8e-08   0.00017   20.3   0.0    68   201   132   257   103   273 0.84 Aminotransferase class-V
Oxidored_q6          PF01058.17   131 seq296_BIOID51053    -            381   7.8e-29   99.8   0.3   1   1   9.2e-33   1.3e-28   99.1   0.2     1   130    71   216    71   217 0.95 NADH ubiquinone oxidoreductase, 20 Kd subunit
Cytochrom_C_asm      PF01578.15   214 seq297_BIOID51053    -            288   5.7e-45  153.3  17.3   1   1   4.2e-49   5.7e-45  153.3  12.0     5   212    62   286    58   288 0.97 Cytochrome C assembly protein
Exo_endo_phos        PF03372.18   251 seq298_BIOID51053    -            259   5.8e-12   45.9   0.4   1   1   7.6e-16     1e-11   45.1   0.3     2   251    41   245    40   245 0.65 Endonuclease/Exonuclease/phosphatase family
DUF957               PF06117.6     65 seq300_BIOID51053    -             65   5.8e-36  121.7   0.2   1   1   4.6e-40   6.3e-36  121.6   0.2     1    65     1    65     1    65 0.99 Enterobacterial protein of unknown function (DUF957)
StbA                 PF06406.6    318 seq301_BIOID51053    -            323  7.9e-147  488.1   0.6   1   1  6.5e-151  8.9e-147  488.0   0.4     1   317     1   319     1   320 0.99 StbA protein
ICL                  PF00463.16   526 seq302_BIOID51053    -            439  3.2e-200  665.6   1.7   1   2  4.6e-118  3.2e-114  381.9   0.0     1   255    12   262    12   264 0.99 Isocitrate lyase family
ICL                  PF00463.16   526 seq302_BIOID51053    -            439  3.2e-200  665.6   1.7   2   2   1.5e-88     1e-84  284.5   1.0   353   526   262   439   260   439 0.98 Isocitrate lyase family
PEP_mutase           PF13714.1    238 seq302_BIOID51053    -            439   4.8e-19   68.4   0.0   1   1   2.3e-22   1.6e-18   66.7   0.0    26   198    86   320    74   352 0.86 Phosphoenolpyruvate phosphomutase
Phage_portal_2       PF05136.8    355 seq304_BIOID51053    -            277     9e-43  146.0   0.1   1   1   8.3e-47   1.1e-42  145.7   0.0   198   355     1   148     1   148 0.98 Phage portal protein, lambda family
FecCD                PF01032.13   311 seq305_BIOID51053    -            660  2.4e-145  483.0  84.8   1   2   4.7e-73   6.4e-69  232.0  27.9     8   310    14   324     7   325 0.93 FecCD transport family
FecCD                PF01032.13   311 seq305_BIOID51053    -            660  2.4e-145  483.0  84.8   2   2   1.1e-80   1.5e-76  257.0  25.3     1   311   357   657   343   657 0.96 FecCD transport family
Methyltransf_27      PF13708.1    194 seq306_BIOID51053    -            280   6.6e-76  254.0   0.1   1   1   6.3e-80   8.5e-76  253.6   0.1     2   194    86   278    85   278 0.99 Methyltransferase domain
AHS1                 PF02682.11   202 seq307_BIOID51053    -            218   2.9e-69  232.4   0.0   1   1   2.4e-73   3.3e-69  232.2   0.0     2   202     5   202     4   202 0.95 Allophanate hydrolase subunit 1
DNA_pol3_delta2      PF13177.1    162 seq309_BIOID51053    -            334   3.5e-39  133.9   0.0   1   1   8.6e-43   5.9e-39  133.2   0.0     8   159    13   165     9   168 0.96 DNA polymerase III, delta subunit
DNApol3-delta_C      PF09115.5    119 seq309_BIOID51053    -            334     2e-37  127.7   0.1   1   1   4.5e-41   3.1e-37  127.1   0.1     2   119   207   323   206   323 0.98 DNA polymerase III, delta subunit, C terminal
Caudo_TAP            PF02413.12   130 seq310_BIOID51053    -            101   4.8e-19   68.7   0.1   1   1   4.6e-23   6.3e-19   68.3   0.1    70   120    27    77     5    79 0.89 Caudovirales tail fibre assembly protein
rve                  PF00665.21   120 seq312_BIOID51053    -             87     1e-16   61.0   0.0   1   1   8.1e-21   1.1e-16   60.8   0.0    31   117     1    87     1    87 0.98 Integrase core domain
DUF4137              PF13593.1    313 seq313_BIOID51053    -            332  4.8e-106  354.2  22.2   1   1    4e-110  5.4e-106  354.0  15.4     1   313     8   316     8   316 0.98 SBF-like CPA transporter family (DUF4137)
SPOR                 PF05036.8     76 seq315_BIOID51053    -            319   3.8e-17   62.1   0.4   1   1   1.3e-20   1.8e-16   59.9   0.0     3    72   246   312   244   315 0.91 Sporulation related domain
DUF21                PF01595.15   183 seq318_BIOID51053    -            420   3.5e-55  186.0   4.7   1   1   1.1e-58   4.9e-55  185.5   3.3     3   175     2   175     1   180 0.98 Domain of unknown function DUF21
CorC_HlyC            PF03471.12    81 seq318_BIOID51053    -            420   2.9e-20   71.7   0.2   1   1     2e-23   9.2e-20   70.1   0.1     2    79   335   410   334   412 0.95 Transporter associated domain
CBS                  PF00571.23    57 seq318_BIOID51053    -            420   9.6e-06   25.0   0.2   1   1   8.6e-08   0.00039   19.9   0.0     8    56   270   318   249   319 0.87 CBS domain
Methyltransf_11      PF08241.7     95 seq319_BIOID51053    -            256     2e-24   85.7   0.0   1   1   3.9e-27   3.5e-24   84.9   0.0     1    95    49   145    49   145 0.97 Methyltransferase domain
Methyltransf_31      PF13847.1    152 seq319_BIOID51053    -            256   1.7e-20   73.0   0.0   1   1   2.4e-23   2.2e-20   72.6   0.0     4   112    45   149    43   234 0.86 Methyltransferase domain
Methyltransf_23      PF13489.1    162 seq319_BIOID51053    -            256   7.7e-20   71.0   0.0   1   1   1.2e-22   1.1e-19   70.6   0.0     7   159    31   191    26   194 0.85 Methyltransferase domain
Ubie_methyltran      PF01209.13   233 seq319_BIOID51053    -            256   4.1e-18   65.2   0.0   1   1   6.1e-21   5.6e-18   64.7   0.0    40   158    37   152     3   162 0.87 ubiE/COQ5 methyltransferase family
Methyltransf_18      PF12847.2    112 seq319_BIOID51053    -            256   1.2e-16   61.1   0.0   1   1   2.8e-19   2.5e-16   60.1   0.0     1   109    44   145    44   148 0.92 Methyltransferase domain
Methyltransf_12      PF08242.7     99 seq319_BIOID51053    -            256   2.1e-13   50.4   0.0   1   1   3.9e-16   3.5e-13   49.7   0.0     1    98    49   142    49   143 0.88 Methyltransferase domain
Methyltransf_25      PF13649.1    101 seq319_BIOID51053    -            256   7.3e-13   48.6   0.4   1   1   1.9e-15   1.7e-12   47.4   0.0     1   101    48   141    48   141 0.91 Methyltransferase domain
Methyltransf_26      PF13659.1    117 seq319_BIOID51053    -            256   5.5e-11   42.4   1.0   1   1   1.3e-13   1.1e-10   41.3   0.2     2   113    46   145    45   147 0.92 Methyltransferase domain
MTS                  PF05175.9    170 seq319_BIOID51053    -            256   1.3e-08   34.2   0.0   1   1   2.5e-11   2.3e-08   33.5   0.0    25   144    38   150    32   175 0.79 Methyltransferase small domain
Methyltransf_8       PF05148.10   219 seq319_BIOID51053    -            256   1.1e-07   31.6   0.0   1   1   7.7e-10     7e-07   28.9   0.0    74   164    46   153     9   177 0.71 Hypothetical methyltransferase
Methyltransf_29      PF03141.11   506 seq319_BIOID51053    -            256   1.4e-07   30.1   0.1   1   1   1.9e-10   1.7e-07   29.8   0.1   119   218    46   146    10   170 0.78 Putative S-adenosyl-L-methionine-dependent methyltransferase
TehB                 PF03848.9    192 seq319_BIOID51053    -            256   2.1e-05   23.6   0.0   1   1   3.6e-08   3.3e-05   23.0   0.0    32   136    46   150    20   186 0.83 Tellurite resistance protein TehB
PrmA                 PF06325.8    295 seq319_BIOID51053    -            256   8.6e-05   21.6   0.0   1   1   1.3e-07   0.00012   21.2   0.0   161   262    44   150    29   188 0.75 Ribosomal protein L11 methyltransferase (PrmA)
AIG2                 PF06094.7    102 seq320_BIOID51053    -            113   1.1e-18   67.4   0.1   1   1   9.9e-23   1.3e-18   67.1   0.1     1   102     3    94     3    94 0.95 AIG2-like family
Fe-ADH               PF00465.14   366 seq321_BIOID51053    -            383  3.5e-121  404.1   9.5   1   1  5.8e-125    4e-121  403.9   6.6     2   366    10   375     9   375 0.97 Iron-containing alcohol dehydrogenase
Fe-ADH_2             PF13685.1    250 seq321_BIOID51053    -            383     2e-19   69.7   5.2   1   1   1.2e-20   8.4e-17   61.1   3.6     2   246    14   278    13   280 0.91 Iron-containing alcohol dehydrogenase
NiFeSe_Hases         PF00374.14   507 seq323_BIOID51053    -            597  1.2e-243  809.4   0.0   1   1  9.7e-248  1.3e-243  809.2   0.0     1   507    54   582    54   582 0.98 Nickel-dependent hydrogenase
NLPC_P60             PF00877.14   105 seq325_BIOID51053    -            257   4.6e-31  106.6   0.0   1   1   1.2e-34   8.2e-31  105.8   0.0     1   105   139   249   139   249 0.98 NlpC/P60 family
AHS2                 PF02626.10   272 seq326_BIOID51053    -            310  1.3e-100  336.0   0.0   1   1  1.2e-104  1.6e-100  335.7   0.0     2   272    24   288    23   288 0.98 Allophanate hydrolase subunit 2
CLP_protease         PF00574.18   182 seq327_BIOID51053    -            674   3.1e-46  157.2   0.7   1   1   1.5e-49   6.7e-46  156.1   0.5    29   179    46   191    26   193 0.95 Clp protease
Mu-like_gpT          PF10124.4    291 seq327_BIOID51053    -            674   5.9e-10   38.4   0.2   1   1   9.3e-09   4.3e-05   22.5   0.1   230   287   541   603   534   607 0.80 Mu-like prophage major head subunit gpT
SDH_sah              PF01972.11   286 seq327_BIOID51053    -            674   3.8e-09   35.6   1.4   1   1     5e-12   2.3e-08   33.0   0.6    92   152    61   121    45   127 0.93 Serine dehydrogenase proteinase
NAD_binding_2        PF03446.10   162 seq328_BIOID51053    -            298   6.7e-47  159.2   1.3   1   1   2.7e-50   9.3e-47  158.8   0.9     1   159     1   161     1   164 0.98 NAD binding domain of 6-phosphogluconate dehydrogenase
F420_oxidored        PF03807.12    96 seq328_BIOID51053    -            298   9.8e-09   35.4   0.0   1   1   6.1e-12   2.1e-08   34.3   0.0     2    74     4    70     3    96 0.81 NADP oxidoreductase coenzyme F420-dependent
Plasmid_stab_B       PF10784.4     72 seq329_BIOID51053    -            130   4.1e-30  103.0   0.0   1   1   4.4e-34   6.1e-30  102.5   0.0     1    71     8    77     8    78 0.98 Plasmid stability protein
Homoserine_dh        PF00742.14   179 seq332_BIOID51053    -            810   6.9e-51  172.3   0.0   1   1   2.3e-54   1.1e-50  171.7   0.0     1   178   608   803   608   804 0.99 Homoserine dehydrogenase
AA_kinase            PF00696.23   241 seq332_BIOID51053    -            810   1.8e-42  145.4   0.0   1   1   8.3e-46   3.8e-42  144.3   0.0     2   238    12   284    11   287 0.89 Amino acid kinase family
NAD_binding_3        PF03447.11   117 seq332_BIOID51053    -            810   3.5e-24   85.3   0.0   1   1   1.8e-27   8.4e-24   84.1   0.0     1   116   465   599   465   600 0.98 Homoserine dehydrogenase, NAD binding domain
Pep_deformylase      PF01327.16   157 seq334_BIOID51053    -            169   6.4e-53  178.2   0.1   1   1   5.6e-57   7.6e-53  177.9   0.1     2   156     4   152     3   153 0.94 Polypeptide deformylase
TatD_DNase           PF01026.16   255 seq338_BIOID51053    -            265   1.2e-76  257.2   0.0   1   1   9.8e-81   1.3e-76  257.0   0.0     1   255     4   255     4   255 0.96 TatD related DNase
Antitoxin-MazE       PF04014.13    47 seq339_BIOID51053    -             83   4.2e-09   35.8   0.0   1   1   4.7e-13   6.4e-09   35.2   0.0     1    45     6    49     6    51 0.94 Antidote-toxin recognition MazE
DUF1283              PF06932.6     85 seq343_BIOID51053    -            113     1e-46  156.7   6.7   1   1   8.7e-51   1.2e-46  156.5   4.7     1    85    29   113    29   113 0.99 Protein of unknown function (DUF1283)
Na_H_antiport_1      PF06965.7    378 seq344_BIOID51053    -            388  1.1e-165  550.8  29.2   1   1  9.6e-170  1.3e-165  550.6  20.2     2   378     5   380     4   380 0.99 Na+/H+ antiporter 1
Toxin_YhaV           PF11663.3    141 seq346_BIOID51053    -            154   8.2e-60  200.5   0.1   1   1   6.7e-64   9.2e-60  200.3   0.1     2   140    12   152    11   153 0.98 Toxin with endonuclease activity YhaV
2-Hacid_dh_C         PF02826.14   178 seq347_BIOID51053    -            325   2.2e-45  153.8   0.0   1   1   1.3e-48   8.9e-45  151.9   0.0     2   178   118   290   117   290 0.95 D-isomer specific 2-hydroxyacid dehydrogenase, NAD binding domain
NAD_binding_2        PF03446.10   162 seq347_BIOID51053    -            325   5.1e-06   26.3   0.0   1   1   1.9e-09   1.3e-05   25.0   0.0     3    90   151   236   149   241 0.92 NAD binding domain of 6-phosphogluconate dehydrogenase
PemK                 PF02452.12   110 seq349_BIOID51053    -            116   2.7e-19   69.3   0.0   1   1   2.2e-23   2.9e-19   69.1   0.0     1   109     8   114     8   115 0.93 PemK-like protein
AceK                 PF06315.6    562 seq352_BIOID51053    -            578    7e-240  796.9   0.0   1   1  5.8e-244  7.9e-240  796.7   0.0     1   562     9   568     9   568 0.99 Isocitrate dehydrogenase kinase/phosphatase (AceK)
Proteasome           PF00227.21   190 seq353_BIOID51053    -            176   1.5e-25   89.4   0.2   1   1     2e-29   2.8e-25   88.6   0.1     5   186     2   168     2   172 0.94 Proteasome subunit
Formyl_trans_N       PF00551.14   181 seq355_BIOID51053    -            315   3.3e-55  186.3   0.0   1   1     7e-59   4.8e-55  185.8   0.0     2   180     6   183     5   184 0.98 Formyl transferase
Formyl_trans_C       PF02911.13   100 seq355_BIOID51053    -            315   1.1e-33  115.1   0.1   1   1   2.5e-37   1.7e-33  114.5   0.0     1    99   207   304   207   305 0.98 Formyl transferase, C-terminal domain
rve_2                PF13333.1     52 seq357_BIOID51053    -             86   5.6e-12   45.4   0.1   1   1   5.1e-16     7e-12   45.1   0.1     1    39     2    41     2    58 0.89 Integrase core domain
Acetyltransf_3       PF13302.1    142 seq359_BIOID51053    -            186   4.2e-23   82.1   0.0   1   1   2.9e-26   5.7e-23   81.6   0.0     3   142     8   141     7   141 0.80 Acetyltransferase (GNAT) domain
Acetyltransf_1       PF00583.19    83 seq359_BIOID51053    -            186   3.4e-15   55.7   0.1   1   1   2.6e-18   5.1e-15   55.1   0.1     2    83    63   141    62   141 0.97 Acetyltransferase (GNAT) family
Acetyltransf_4       PF13420.1    155 seq359_BIOID51053    -            186   5.3e-15   55.5   0.6   1   1   3.5e-18   6.8e-15   55.2   0.4     1   152     9   158     9   160 0.93 Acetyltransferase (GNAT) domain
Acetyltransf_8       PF13523.1    152 seq359_BIOID51053    -            186   9.6e-14   51.4   0.3   1   1   6.7e-17   1.3e-13   50.9   0.2     1   141     9   145     9   157 0.89 Acetyltransferase (GNAT) domain
Acetyltransf_7       PF13508.1     79 seq359_BIOID51053    -            186   2.6e-07   30.5   0.2   1   1   2.5e-10   4.8e-07   29.7   0.1     2    79    56   142    55   142 0.80 Acetyltransferase (GNAT) domain
Acetyltransf_10      PF13673.1    117 seq359_BIOID51053    -            186   1.3e-05   25.1   0.0   1   1   9.3e-09   1.8e-05   24.7   0.0     1   117    16   140    16   140 0.75 Acetyltransferase (GNAT) domain
FR47                 PF08445.5     86 seq359_BIOID51053    -            186   1.4e-05   24.6   0.0   1   1   1.3e-08   2.5e-05   23.8   0.0    26    80    87   143    69   150 0.92 FR47-like protein
LamB_YcsF            PF03746.11   242 seq361_BIOID51053    -            244  4.7e-103  343.3   0.5   1   1  3.9e-107  5.4e-103  343.1   0.3     1   241     2   237     2   238 0.99 LamB/YcsF family
RNA_pol_Rpb1_1       PF04997.7    338 seq362_BIOID51053    -           1407  1.8e-100  336.3   0.1   1   1  1.8e-103  4.8e-100  335.0   0.1     2   338    15   342    14   342 0.95 RNA polymerase Rpb1, domain 1
RNA_pol_Rpb1_5       PF04998.12   277 seq362_BIOID51053    -           1407   1.1e-80  270.7   0.0   1   1     8e-84   2.2e-80  269.7   0.0     1   276   766  1321   766  1322 1.00 RNA polymerase Rpb1, domain 5
RNA_pol_Rpb1_2       PF00623.15   166 seq362_BIOID51053    -           1407   6.1e-51  172.5   0.0   1   1   5.3e-53   1.5e-49  168.0   0.0     1   166   344   486   344   486 0.95 RNA polymerase Rpb1, domain 2
RNA_pol_Rpb1_3       PF04983.13   157 seq362_BIOID51053    -           1407   1.4e-27   96.2   0.0   1   1   1.2e-30   3.3e-27   95.0   0.0     1   157   489   644   489   644 0.93 RNA polymerase Rpb1, domain 3
RNA_pol_Rpb1_4       PF05000.12   108 seq362_BIOID51053    -           1407   2.5e-18   65.7   0.3   1   1   9.1e-22   2.5e-18   65.7   0.2     2   107   674   763   673   764 0.82 RNA polymerase Rpb1, domain 4
DeoC                 PF01791.4    236 seq364_BIOID51053    -            292   2.1e-45  154.7   0.0   1   1   1.8e-49   2.4e-45  154.5   0.0     2   235    17   257    16   258 0.97 DeoC/LacD family aldolase
ECH                  PF00378.15   245 seq366_BIOID51053    -            771   3.8e-77  258.6   0.0   1   1   1.9e-80   8.8e-77  257.4   0.0     3   244    54   308    52   309 0.99 Enoyl-CoA hydratase/isomerase family
3HCDH_N              PF02737.13   180 seq366_BIOID51053    -            771   1.1e-60  204.3   0.2   1   1   6.4e-64   2.9e-60  202.8   0.1     2   180   358   536   357   536 0.99 3-hydroxyacyl-CoA dehydrogenase, NAD binding domain
3HCDH                PF00725.17    97 seq366_BIOID51053    -            771   1.6e-35  121.2   2.4   1   2   8.1e-30   3.7e-26   91.2   0.1     1    97   538   634   538   634 0.97 3-hydroxyacyl-CoA dehydrogenase, C-terminal domain
3HCDH                PF00725.17    97 seq366_BIOID51053    -            771   1.6e-35  121.2   2.4   2   2   1.2e-09   5.4e-06   26.6   0.0     4    62   670   732   669   753 0.86 3-hydroxyacyl-CoA dehydrogenase, C-terminal domain
Phage_AlpA           PF05930.7     51 seq367_BIOID51053    -             65   1.5e-17   62.9   0.2   1   1   1.3e-21   1.8e-17   62.6   0.1     3    50    18    64    16    65 0.96 Prophage CP4-57 regulatory protein (AlpA)
HTH_28               PF13518.1     52 seq369_BIOID51053    -             79   1.9e-07   30.7   0.1   1   1   5.5e-11   2.5e-07   30.4   0.0     1    40    13    53    13    59 0.88 Helix-turn-helix domain
HTH_Tnp_1            PF01527.15    76 seq369_BIOID51053    -             79   3.1e-07   30.1   0.0   1   1   7.4e-11   3.4e-07   30.0   0.0     2    57     4    60     3    75 0.85 Transposase
Aldedh               PF00171.17   462 seq371_BIOID51053    -            558  7.4e-163  542.0   0.0   1   1  6.2e-167  8.4e-163  541.8   0.0     1   460    79   544    79   546 0.96 Aldehyde dehydrogenase family
AAA_2                PF07724.9    171 seq374_BIOID51053    -            443   5.2e-52  176.0   0.7   1   2   6.4e-10   1.5e-06   28.1   0.0     5    66    52   113    49   115 0.92 AAA domain (Cdc48 subfamily)
AAA_2                PF07724.9    171 seq374_BIOID51053    -            443   5.2e-52  176.0   0.7   2   2   3.9e-46   8.9e-43  146.0   0.1    10   171   188   329   170   329 0.89 AAA domain (Cdc48 subfamily)
AAA                  PF00004.24   132 seq374_BIOID51053    -            443   1.8e-16   60.4   0.1   1   2   2.2e-10   5.1e-07   29.8   0.0     1    57    53   107    53   142 0.72 ATPase family associated with various cellular activities (AAA)
AAA                  PF00004.24   132 seq374_BIOID51053    -            443   1.8e-16   60.4   0.1   2   2   9.6e-10   2.2e-06   27.7   0.0    39   130   226   332   188   334 0.73 ATPase family associated with various cellular activities (AAA)
AAA_5                PF07728.9    139 seq374_BIOID51053    -            443   7.4e-08   32.1   0.3   1   1   1.4e-09   3.3e-06   26.7   0.0     1    99    52   149    52   206 0.77 AAA domain (dynein-related subfamily)
ClpB_D2-small        PF10431.4     81 seq374_BIOID51053    -            443   2.3e-06   27.2   0.8   1   1     7e-09   1.6e-05   24.6   0.0     1    62   335   405   335   411 0.90 C-terminal, D2-small domain, of ClpB protein
DDE_Tnp_IS66_C       PF13817.1     39 seq376_BIOID51053    -             38   6.4e-09   35.5   0.0   1   1   5.2e-13   7.1e-09   35.4   0.0     2    26    14    38    13    38 0.95 IS66 C-terminal element
rve                  PF00665.21   120 seq377_BIOID51053    -            248   6.5e-28   97.1   0.0   1   1   4.3e-31   1.2e-27   96.3   0.0     2   120    76   192    75   192 0.98 Integrase core domain
rve_3                PF13683.1     67 seq377_BIOID51053    -            248   7.4e-15   54.1   0.3   1   1   5.9e-18   1.6e-14   53.0   0.2     2    67   164   230   163   230 0.96 Integrase core domain
DDE_Tnp_IS240        PF13610.1    140 seq377_BIOID51053    -            248   1.4e-12   47.6   0.0   1   1   7.5e-16   2.1e-12   47.1   0.0     2   139    81   222    80   223 0.90 DDE domain
rve_2                PF13333.1     52 seq377_BIOID51053    -            248   4.3e-10   39.3   0.2   1   1     3e-13   8.3e-10   38.4   0.1     1    50   182   236   182   237 0.90 Integrase core domain
HTH_21               PF13276.1     60 seq377_BIOID51053    -            248   7.2e-09   35.4   0.1   1   1     6e-12   1.6e-08   34.2   0.0     9    58     4    52     2    56 0.90 HTH-like domain
PTS_EIIC             PF02378.13   321 seq379_BIOID51053    -            477   1.4e-80  270.4  33.4   1   1   2.1e-84   1.4e-80  270.4  23.2     1   321    13   320    13   320 0.94 Phosphotransferase system, EIIC
PTS_EIIB             PF00367.15    35 seq379_BIOID51053    -            477   7.7e-14   50.5   0.1   1   1     2e-17   1.3e-13   49.7   0.0     3    35   404   436   402   436 0.95 phosphotransferase system, EIIB
PHP                  PF02811.14   175 seq381_BIOID51053    -            245   1.5e-17   63.8   1.3   1   1   1.9e-21   2.6e-17   63.0   0.9     1   169     4   164     4   174 0.91 PHP domain
H2TH                 PF06831.9     93 seq382_BIOID51053    -            263   3.5e-18   65.0   0.0   1   1   1.4e-21   6.4e-18   64.1   0.0     1    77   126   205   126   215 0.85 Formamidopyrimidine-DNA glycosylase H2TH domain
Fapy_DNA_glyco       PF01149.19   116 seq382_BIOID51053    -            263   7.7e-15   55.1   0.0   1   1     3e-18   1.4e-14   54.3   0.0     1   106     2   104     2   110 0.88 Formamidopyrimidine-DNA glycosylase N-terminal domain
zf-FPG_IleRS         PF06827.9     30 seq382_BIOID51053    -            263   6.9e-07   28.6   2.7   1   1   2.8e-10   1.3e-06   27.8   1.9     1    29   235   263   235   263 0.97 Zinc finger found in FPG and IleRS
HTH_1                PF00126.22    60 seq384_BIOID51053    -            301     5e-16   58.0   0.0   1   1   1.5e-19     1e-15   57.0   0.0     2    60     9    67     8    67 0.97 Bacterial regulatory helix-turn-helix protein, lysR family
LysR_substrate       PF03466.15   209 seq384_BIOID51053    -            301   4.8e-11   42.0   0.0   1   1   9.5e-15   6.5e-11   41.6   0.0     9   200    98   287    92   290 0.94 LysR substrate binding domain
PfkB                 PF00294.19   301 seq385_BIOID51053    -            404   1.8e-63  214.3   1.0   1   1   6.7e-67   2.3e-63  214.0   0.7     2   298    92   383    91   386 0.96 pfkB family carbohydrate kinase
Phos_pyr_kin         PF08543.7    246 seq385_BIOID51053    -            404   7.8e-17   61.2   0.1   1   1     4e-20   1.4e-16   60.4   0.0   104   235   253   377   241   388 0.91 Phosphomethylpyrimidine kinase
HTH_DeoR             PF08220.7     57 seq385_BIOID51053    -            404   2.7e-15   55.5   0.1   1   1   1.5e-18   5.2e-15   54.5   0.0     1    51     5    55     5    60 0.97 DeoR-like helix-turn-helix domain
Nol1_Nop2_Fmu        PF01189.12   283 seq387_BIOID51053    -            429  1.3e-104  349.4   0.0   1   1  8.4e-108  1.6e-104  349.1   0.0     1   282   164   426   164   427 0.99 NOL1/NOP2/sun family
NusB                 PF01029.13   134 seq387_BIOID51053    -            429   6.1e-26   90.8   0.0   1   1   5.1e-29   9.9e-26   90.1   0.0     1   134     5   127     5   127 0.97 NusB family
Methyltransf_26      PF13659.1    117 seq387_BIOID51053    -            429   3.7e-11   42.9   0.0   1   1   3.7e-14   7.3e-11   42.0   0.0     2   116   248   375   247   376 0.90 Methyltransferase domain
Methyltransf_18      PF12847.2    112 seq387_BIOID51053    -            429   2.3e-10   40.8   0.0   1   1   2.2e-13   4.2e-10   40.0   0.0     2   112   247   375   246   375 0.84 Methyltransferase domain
Methyltransf_31      PF13847.1    152 seq387_BIOID51053    -            429   1.9e-09   37.1   0.0   1   1   1.8e-12   3.5e-09   36.3   0.0     2   113   245   380   244   416 0.82 Methyltransferase domain
MTS                  PF05175.9    170 seq387_BIOID51053    -            429   1.1e-06   28.0   0.0   1   1   1.1e-09   2.1e-06   27.1   0.0    24   151   239   385   229   397 0.86 Methyltransferase small domain
FtsJ                 PF01728.14   181 seq387_BIOID51053    -            429   8.9e-05   22.4   0.0   1   1   9.1e-08   0.00018   21.4   0.0    19    99   242   323   233   400 0.60 FtsJ-like methyltransferase
DUF1391              PF07151.7     49 seq389_BIOID51053    -             77   6.6e-34  115.0   0.7   1   1   6.2e-38   8.5e-34  114.6   0.5     1    48    29    76    29    77 0.98 Protein of unknown function (DUF1391)
NAD_kinase           PF01513.16   285 seq390_BIOID51053    -            292   6.2e-73  244.9   0.0   1   1   5.2e-77     7e-73  244.7   0.0     2   284     8   271     7   272 0.98 ATP-NAD kinase
GlcNAc_2-epim        PF07221.6    346 seq391_BIOID51053    -            418  2.8e-123  411.2  12.1   1   1  2.4e-127  3.3e-123  411.0   8.4     2   346    37   392    36   392 0.99 N-acylglucosamine 2-epimerase (GlcNAc 2-epimerase)
Peptidase_S6         PF02395.11   769 seq392_BIOID51053    -             57   6.5e-11   41.0   0.1   1   1   5.5e-15   7.5e-11   40.7   0.0     3    46     6    50     4    54 0.91 Immunoglobulin A1 protease
Mg_chelatase         PF01078.16   207 seq393_BIOID51053    -            516   1.5e-89  298.5   0.0   1   1   1.3e-92   2.6e-89  297.7   0.0     1   200   199   396   199   401 0.98 Magnesium chelatase, subunit ChlI
ChlI                 PF13541.1    121 seq393_BIOID51053    -            516   6.1e-45  151.5   0.1   1   1   5.3e-48     1e-44  150.7   0.1     1   121    31   152    31   152 0.96 Subunit ChlI of Mg-chelatase
Mg_chelatase_2       PF13335.1     96 seq393_BIOID51053    -            516   3.2e-32  110.6   0.3   1   1   4.2e-35   8.2e-32  109.3   0.2     2    96   410   502   409   502 0.99 Magnesium chelatase, subunit ChlI
AAA_5                PF07728.9    139 seq393_BIOID51053    -            516   1.2e-12   47.6   0.0   1   1   1.1e-15   2.2e-12   46.7   0.0     1   126   222   362   222   372 0.90 AAA domain (dynein-related subfamily)
MCM                  PF00493.18   332 seq393_BIOID51053    -            516   1.1e-12   47.3   0.0   1   1   5.2e-12     1e-08   34.2   0.0   114   201   297   392   281   407 0.85 MCM2/3/5 family
Sigma54_activat      PF00158.21   168 seq393_BIOID51053    -            516   4.2e-06   26.2   0.0   1   1   2.1e-08   4.1e-05   23.0   0.0    18   145   216   358   205   368 0.71 Sigma-54 interaction domain
Peripla_BP_4         PF13407.1    258 seq394_BIOID51053    -            318   3.2e-44  151.1   6.8   1   1   8.7e-48     4e-44  150.8   4.7     1   243    26   274    26   287 0.91 Periplasmic binding protein domain
Peripla_BP_1         PF00532.16   279 seq394_BIOID51053    -            318     1e-16   60.8   0.1   1   1   2.8e-20   1.3e-16   60.5   0.1    15   224    37   253    25   298 0.84 Periplasmic binding proteins and sugar binding domain of LacI family
DUF1205              PF06722.7     97 seq395_BIOID51053    -            374   1.7e-26   92.1   0.0   1   1   6.3e-30   4.3e-26   90.8   0.0     1    97   164   259   164   259 0.96 Protein of unknown function (DUF1205)
UDPGT                PF00201.13   500 seq395_BIOID51053    -            374   3.2e-07   29.1   0.0   1   1   1.8e-10   1.3e-06   27.2   0.0   319   397   252   328   195   337 0.81 UDP-glucoronosyl and UDP-glucosyl transferase
Exonuc_X-T_C         PF08411.5    269 seq396_BIOID51053    -            491    3e-104  347.6   0.1   1   1  5.5e-108  3.8e-104  347.3   0.1     1   268   228   489   228   490 0.99 Exonuclease C-terminal
RNase_T              PF00929.19   164 seq396_BIOID51053    -            491     1e-25   90.8   0.0   1   1   2.9e-29     2e-25   89.9   0.0     2   162    29   208    28   210 0.95 Exonuclease
DUF2190              PF09956.4    106 seq399_BIOID51053    -            108   5.7e-29   99.8   7.0   1   1   4.8e-33   6.5e-29   99.7   4.8     1   106     2   107     2   107 0.94 Uncharacterized conserved protein (DUF2190)
Tagatose_6_P_K       PF08013.6    424 seq400_BIOID51053    -            426  1.6e-208  692.2   0.0   1   1  1.3e-212  1.8e-208  692.0   0.0     1   423     1   424     1   425 1.00 Tagatose 6 phosphate kinase
HTH_Tnp_1            PF01527.15    76 seq404_BIOID51053    -            141   6.5e-17   61.1   0.2   1   1   1.7e-20   1.2e-16   60.3   0.0     3    53    10    61     8    99 0.78 Transposase
HTH_23               PF13384.1     50 seq404_BIOID51053    -            141   3.7e-07   29.4   0.0   1   1     1e-10   6.8e-07   28.6   0.0     5    45    17    58    13    64 0.89 Homeodomain-like domain
DUF1161              PF06649.7     52 seq405_BIOID51053    -            102   1.3e-25   88.9   0.0   1   1   1.2e-29   1.6e-25   88.6   0.0     1    52    27    80    27    80 0.99 Protein of unknown function (DUF1161)
Nitrate_red_del      PF02613.10   136 seq410_BIOID51053    -            184   3.9e-19   68.6   0.4   1   1   4.2e-23   5.8e-19   68.1   0.3     3   135    31   150    29   151 0.90 Nitrate reductase delta subunit
HycI                 PF01750.13   130 seq412_BIOID51053    -            195   4.8e-39  132.7   0.0   1   1   4.3e-43   5.8e-39  132.4   0.0     1   129    23   151    23   152 0.99 Hydrogenase maturation protease
Gifsy-2              PF13856.1     95 seq413_BIOID51053    -             93   7.9e-27   93.1   0.0   1   1   6.3e-31   8.6e-27   92.9   0.0     1    94     1    89     1    90 0.99 ATP-binding sugar transporter from pro-phage
DUF1281              PF06924.6    134 seq414_BIOID51053    -            354   6.2e-59  197.1   0.0   1   1   6.5e-63   8.9e-59  196.5   0.0     1   134    55   188    55   188 0.99 Protein of unknown function (DUF1281)
PMI_typeI            PF01238.16   373 seq418_BIOID51053    -            417  2.9e-124  414.7   0.1   1   1  3.3e-127  2.3e-123  411.7   0.0     1   373    27   383    27   383 0.98 Phosphomannose isomerase type I
HypA                 PF01155.14   113 seq419_BIOID51053    -            120   9.1e-33  112.2   6.4   1   1   7.4e-37     1e-32  112.0   4.4     1   112     5   117     5   118 0.98 Hydrogenase expression/synthesis hypA family
TnpB_IS66            PF05717.8    108 seq420_BIOID51053    -            116   2.7e-41  139.2   0.1   1   1   2.2e-45     3e-41  139.0   0.0     2   104     7   107     6   111 0.97 IS66 Orf2 like protein
UbiA                 PF01040.13   257 seq421_BIOID51053    -            308   7.6e-37  126.7  21.2   1   1   7.3e-41     1e-36  126.4  14.7     1   225    21   273    21   306 0.76 UbiA prenyltransferase family
Minor_tail_Z         PF06763.6    189 seq425_BIOID51053    -            209   3.5e-89  297.3  10.3   1   1   2.9e-93     4e-89  297.1   7.1     1   189     5   208     5   208 1.00 Prophage minor tail protein Z (GPZ)
Molybdopterin        PF00384.17   432 seq426_BIOID51053    -            808     4e-96  322.2   0.0   1   1   1.1e-99     5e-96  321.9   0.0     1   432   111   566   111   566 0.92 Molybdopterin oxidoreductase
Molydop_binding      PF01568.16   109 seq426_BIOID51053    -            808   1.1e-27   95.8   0.0   1   1   5.8e-31   2.6e-27   94.6   0.0     1   107   687   800   687   802 0.96 Molydopterin dinucleotide binding domain
Molybdop_Fe4S4       PF04879.11    55 seq426_BIOID51053    -            808   2.2e-14   52.9   0.8   1   1   8.4e-18   3.8e-14   52.1   0.5     1    55    49   108    49   108 0.97 Molybdopterin oxidoreductase Fe4S4 domain
SMC_N                PF02463.14   220 seq429_BIOID51053    -            553   8.4e-19   67.5   0.0   1   1   2.4e-22   1.6e-18   66.5   0.0     1   217     1   511     1   514 0.94 RecF/RecN/SMC N terminal domain
AAA_23               PF13476.1    202 seq429_BIOID51053    -            553     2e-18   67.3   4.3   1   1   1.5e-19   9.9e-16   58.5   3.0     1   195     4   215     4   381 0.48 AAA domain
Voltage_CLC          PF00654.15   355 seq430_BIOID51053    -            473   1.4e-90  303.8  35.9   1   1   1.1e-92   1.5e-88  297.1  20.9     2   354    89   437    88   438 0.94 Voltage gated chloride channel
Methyltransf_11      PF08241.7     95 seq431_BIOID51053    -            240   7.4e-12   45.4   0.0   1   1   8.6e-16   1.2e-11   44.8   0.0    45    95    67   125    50   125 0.83 Methyltransferase domain
Porin_1              PF00267.16   337 seq432_BIOID51053    -            380    9e-145  482.0  30.0   1   1  1.5e-148    1e-144  481.8  20.8     1   337    49   380    49   380 0.98 Gram-negative porin
Porin_4              PF13609.1    311 seq432_BIOID51053    -            380   3.4e-22   79.2  38.0   1   1   7.5e-26   5.1e-22   78.6  26.3     1   304    30   351    29   354 0.79 Gram-negative porin
MTHFR                PF02219.12   287 seq433_BIOID51053    -            296  3.9e-109  364.0   0.0   1   1  3.2e-113  4.4e-109  363.8   0.0     4   287    14   291    11   291 0.97 Methylenetetrahydrofolate reductase
DUF1355              PF07090.6    177 seq436_BIOID51053    -            252   2.9e-67  225.3   0.0   1   1   2.9e-71   3.9e-67  224.9   0.0     1   176     9   188     9   190 0.99 Protein of unknown function (DUF1355)
cobW                 PF02492.14   178 seq438_BIOID51053    -            290     1e-48  165.0   0.0   1   1   9.8e-53   1.3e-48  164.6   0.0     2   177   106   267   105   268 0.98 CobW/HypB/UreG, nucleotide-binding domain
DUF1097              PF06496.6    144 seq439_BIOID51053    -            173   1.6e-46  157.6  25.0   1   1   1.4e-50   1.9e-46  157.3  17.4     1   143    18   156    18   157 0.99 Protein of unknown function (DUF1097)
HyaE                 PF07449.6    107 seq440_BIOID51053    -            132   2.7e-40  136.4   0.0   1   1   2.2e-44   3.1e-40  136.2   0.0     1   107    10   116    10   116 0.99 Hydrogenase-1 expression protein HyaE
ABC_tran             PF00005.22   118 seq441_BIOID51053    -            500   4.1e-38  130.2   0.0   1   2   2.4e-25   6.6e-22   77.9   0.0     1   118    49   174    49   174 0.95 ABC transporter
ABC_tran             PF00005.22   118 seq441_BIOID51053    -            500   4.1e-38  130.2   0.0   2   2   9.4e-17   2.6e-13   50.2   0.0     5   117   304   430   300   431 0.89 ABC transporter
HTH_3                PF01381.17    55 seq442_BIOID51053    -            194   5.4e-17   61.2   0.2   1   1   1.3e-19   3.7e-16   58.6   0.5     2    55    19    72    18    72 0.96 Helix-turn-helix
HTH_31               PF13560.1     64 seq442_BIOID51053    -            194   4.3e-12   45.9   0.1   1   1   2.4e-15   6.5e-12   45.3   0.1     2    58    14    69    13    78 0.92 Helix-turn-helix domain
HTH_19               PF12844.2     64 seq442_BIOID51053    -            194   5.8e-12   45.3   0.1   1   1   3.3e-15     9e-12   44.7   0.1     3    62    17    76    15    77 0.94 Helix-turn-helix domain
HTH_26               PF13443.1     63 seq442_BIOID51053    -            194   3.6e-09   36.5   0.1   1   1   2.5e-12     7e-09   35.6   0.1     4    58    20    73    17    78 0.93 Cro/C1-type HTH DNA-binding domain
TrkA_N               PF02254.13   116 seq444_BIOID51053    -            458   4.2e-58  194.2   3.5   1   2   5.4e-33   5.3e-30  103.6   0.0     1   108     3   111     3   125 0.92 TrkA-N domain
TrkA_N               PF02254.13   116 seq444_BIOID51053    -            458   4.2e-58  194.2   3.5   2   2   5.9e-29   5.7e-26   90.6   0.7     1   116   235   350   235   350 0.95 TrkA-N domain
TrkA_C               PF02080.16    71 seq444_BIOID51053    -            458   1.9e-21   75.3   0.7   1   2   4.7e-13   4.5e-10   38.8   0.0     3    70   157   225   155   226 0.91 TrkA-C domain
TrkA_C               PF02080.16    71 seq444_BIOID51053    -            458   1.9e-21   75.3   0.7   2   2     2e-11   1.9e-08   33.6   0.2     8    70   390   451   388   452 0.89 TrkA-C domain
F420_oxidored        PF03807.12    96 seq444_BIOID51053    -            458   1.9e-12   47.2   2.2   1   2   1.5e-07   0.00015   22.0   0.0     1    52     2    49     2    88 0.87 NADP oxidoreductase coenzyme F420-dependent
F420_oxidored        PF03807.12    96 seq444_BIOID51053    -            458   1.9e-12   47.2   2.2   2   2   1.5e-07   0.00015   22.0   0.3     2    48   235   279   234   355 0.80 NADP oxidoreductase coenzyme F420-dependent
NAD_binding_7        PF13241.1    103 seq444_BIOID51053    -            458   1.2e-11   44.6   3.0   1   1   7.5e-08   7.3e-05   22.8   0.0     8    82   233   319   228   323 0.75 Putative NAD(P)-binding
Shikimate_DH         PF01488.15   135 seq444_BIOID51053    -            458   1.4e-11   44.4   0.6   1   1   5.3e-09   5.2e-06   26.4   0.2    12   102   232   332   222   367 0.77 Shikimate / quinate 5-dehydrogenase
DDE_3                PF13358.1    146 seq445_BIOID51053    -            134     4e-17   62.2   0.0   1   1   3.5e-21   4.8e-17   61.9   0.0    10   140     3   130     1   133 0.96 DDE superfamily endonuclease
DicB                 PF05358.6     62 seq446_BIOID51053    -             62   4.5e-38  128.4   0.0   1   1   3.6e-42   4.9e-38  128.3   0.0     1    62     1    62     1    62 0.99 DicB protein
OmpA                 PF00691.15    97 seq447_BIOID51053    -            261   3.6e-15   56.0   0.1   1   1     1e-18   1.4e-14   54.1   0.0     1    92   120   213   120   217 0.84 OmpA family
Aldose_epim          PF01263.15   301 seq448_BIOID51053    -            308   1.4e-54  185.1   0.0   1   1   1.1e-58   1.5e-54  185.0   0.0     2   296    20   299    19   304 0.92 Aldose 1-epimerase
DUF3302              PF11742.3     78 seq449_BIOID51053    -            107   1.9e-45  152.4   8.2   1   1   1.6e-49   2.2e-45  152.2   5.7     1    77     3    79     3    80 0.99 Protein of unknown function (DUF3302)
Thiolase_N           PF00108.18   264 seq450_BIOID51053    -            387   9.1e-93  309.9   1.3   1   1   2.8e-96   1.3e-92  309.4   0.9     1   264     1   254     1   254 0.97 Thiolase, N-terminal domain
Thiolase_C           PF02803.13   123 seq450_BIOID51053    -            387   4.2e-50  168.1   0.2   1   1   2.5e-53   1.1e-49  166.8   0.2     1   123   261   386   261   386 0.98 Thiolase, C-terminal domain
ketoacyl-synt        PF00109.21   255 seq450_BIOID51053    -            387   3.5e-05   23.3   1.0   1   1   7.6e-09   3.5e-05   23.3   0.7   169   217    83   131    76   145 0.85 Beta-ketoacyl synthase, N-terminal domain
DUF932               PF06067.6    239 seq451_BIOID51053    -            273   4.5e-69  232.2   0.0   1   1   4.1e-73   5.6e-69  231.9   0.0     1   239    36   262    36   262 0.99 Domain of unknown function (DUF932)
HupH_C               PF04809.8    120 seq452_BIOID51053    -            305   1.5e-49  166.6   0.0   1   2   3.8e-11   5.2e-07   29.3   0.0     6    96    70   160    67   175 0.82 HupH hydrogenase expression protein, C-terminal conserved region
HupH_C               PF04809.8    120 seq452_BIOID51053    -            305   1.5e-49  166.6   0.0   2   2   5.3e-44   7.2e-40  135.3   0.0     1   119   183   299   183   300 0.99 HupH hydrogenase expression protein, C-terminal conserved region
Phage_tail_U         PF06141.6    133 seq453_BIOID51053    -            132   2.3e-63  211.9   0.2   1   1   1.9e-67   2.6e-63  211.8   0.2     1   133     1   132     1   132 0.99 Phage minor tail protein U
DUF1482              PF07358.6     57 seq454_BIOID51053    -             66   2.5e-28   97.3   0.2   1   1   2.1e-32   2.8e-28   97.1   0.1     1    57     7    65     7    65 0.98 Protein of unknown function (DUF1482)
PTSIIB_sorb          PF03830.10   151 seq456_BIOID51053    -            169   5.9e-55  185.1   0.3   1   1   4.9e-59   6.7e-55  184.9   0.2     1   149    15   162    15   164 0.99 PTS system sorbose subfamily IIB component
HlyD                 PF00529.15   306 seq457_BIOID51053    -            378   1.9e-59  201.3  13.0   1   1   6.2e-63   2.1e-59  201.2   9.0     3   306    64   349    62   349 0.98 HlyD family secretion protein
HlyD_3               PF13437.1    105 seq457_BIOID51053    -            378   3.8e-11   43.1   0.6   1   1   9.5e-12   3.3e-08   33.7   0.0     2    80   222   301   221   335 0.87 HlyD family secretion protein
Biotin_lipoyl_2      PF13533.1     50 seq457_BIOID51053    -            378   2.6e-09   36.4   1.0   1   1   1.3e-09   4.4e-06   26.1   0.2     4    49    65   110    61   113 0.93 Biotin-lipoyl like
HlyD_2               PF12700.2    328 seq457_BIOID51053    -            378   8.1e-09   34.9   0.2   1   1   4.3e-12   1.5e-08   34.1   0.2    26   240    68   301    63   319 0.74 HlyD family secretion protein
Methyltransf_6       PF03737.10   154 seq458_BIOID51053    -            161   4.3e-55  185.6   0.4   1   1   3.5e-59   4.8e-55  185.5   0.2     1   153     1   152     1   153 0.99 Demethylmenaquinone methyltransferase
Big_2                PF02368.13    79 seq462_BIOID51053    -            248   1.1e-12   47.4   8.1   1   1   1.7e-16   1.1e-12   47.4   5.6     1    74   160   235   160   240 0.93 Bacterial Ig-like domain (group 2)
DUF606               PF04657.8    138 seq463_BIOID51053    -            202   2.7e-32  111.6  16.0   1   1   2.4e-35   3.2e-31  108.1   6.5     1   137    10   154    10   155 0.92 Protein of unknown function, DUF606
HupF_HypC            PF01455.13    68 seq465_BIOID51053    -             90   1.9e-25   88.4   0.2   1   1   1.7e-29   2.3e-25   88.2   0.1     1    68     1    72     1    72 0.98 HupF/HypC family
HTH_1                PF00126.22    60 seq468_BIOID51053    -            279   2.8e-21   74.8   1.5   1   1   7.6e-25   5.2e-21   74.0   1.0     2    60     4    62     3    62 0.96 Bacterial regulatory helix-turn-helix protein, lysR family
LysR_substrate       PF03466.15   209 seq468_BIOID51053    -            279   2.3e-15   56.1   0.0   1   1   1.1e-18   7.7e-15   54.4   0.0     5   201    88   270    84   272 0.90 LysR substrate binding domain
EII-Sor              PF03609.9    237 seq469_BIOID51053    -            259   1.2e-79  266.8  26.2   1   1   9.9e-84   1.3e-79  266.6  18.2     1   236     1   236     1   237 1.00 PTS system sorbose-specific iic component
DUF945               PF06097.6    459 seq471_BIOID51053    -            502  1.7e-150  501.6  18.0   1   1  1.4e-154  1.9e-150  501.4  12.5     1   459     1   482     1   482 0.99 Bacterial protein of unknown function (DUF945)
rve_2                PF13333.1     52 seq472_BIOID51053    -             50   2.7e-08   33.6   0.1   1   1   2.3e-12   3.2e-08   33.3   0.1    11    50     1    46     1    47 0.86 Integrase core domain
peroxidase           PF00141.18   229 seq474_BIOID51053    -            739   4.5e-87  291.2   0.0   1   2   4.1e-53   5.6e-49  166.5   0.0     3   229    89   409    87   409 0.87 Peroxidase
peroxidase           PF00141.18   229 seq474_BIOID51053    -            739   4.5e-87  291.2   0.0   2   2   1.3e-39   1.8e-35  122.4   0.0     3   229   416   713   414   713 0.88 Peroxidase
IMS                  PF00817.15   148 seq475_BIOID51053    -            351     9e-48  161.7   0.0   1   1   3.2e-51   1.4e-47  161.0   0.0     1   148     7   154     7   154 0.98 impB/mucB/samB family
IMS_C                PF11799.3    137 seq475_BIOID51053    -            351   2.1e-09   37.7   0.1   1   1   8.2e-13   3.7e-09   36.9   0.0     3    99   211   309   210   327 0.85 impB/mucB/samB family C-terminal
IMS_HHH              PF11798.3     32 seq475_BIOID51053    -            351   1.3e-08   34.2   0.0   1   1   7.1e-12   3.2e-08   33.0   0.0     1    32   166   197   166   197 0.96 IMS family HHH motif
EI24                 PF07264.6    219 seq477_BIOID51053    -            253   1.3e-52  178.2  20.7   1   1   1.1e-56   1.5e-52  178.0  14.4     1   219    11   232    11   232 0.96 Etoposide-induced protein 2.4 (EI24)
RNase_T              PF00929.19   164 seq478_BIOID51053    -            246     5e-40  137.3   0.4   1   1   9.7e-44   1.3e-39  135.9   0.1     1   164    12   178    12   178 0.93 Exonuclease
HypD                 PF01924.11   356 seq480_BIOID51053    -            373  9.8e-154  511.2   0.0   1   1  8.2e-158  1.1e-153  511.0   0.0     5   355    13   368     9   369 0.96 Hydrogenase formation hypA family
Pili_assembly_N      PF00345.15   122 seq484_BIOID51053    -            300   4.4e-34  116.7   0.0   1   1   9.4e-38   6.4e-34  116.2   0.0     2   121    87   213    86   214 0.91 Gram-negative pili assembly chaperone, N-terminal domain
Pili_assembly_C      PF02753.12    68 seq484_BIOID51053    -            300   3.3e-20   71.5   0.5   1   1     1e-22   6.8e-19   67.3   0.0     1    66   233   293   233   295 0.96 Gram-negative pili assembly chaperone, C-terminal domain
Peptidase_S6         PF02395.11   769 seq485_BIOID51053    -             86   1.5e-24   86.0   0.3   1   1   1.3e-28   1.7e-24   85.9   0.2    77   158     1    80     1    85 0.95 Immunoglobulin A1 protease
Fe-S_biosyn          PF01521.15    91 seq486_BIOID51053    -            114   4.3e-29   99.9   0.0   1   1   3.7e-33     5e-29   99.7   0.0     1    91     9   100     9   100 0.99 Iron-sulphur cluster biosynthesis
Glyco_hydro_31       PF01055.21   451 seq487_BIOID51053    -            678   4.7e-95  318.7   2.9   1   1   4.6e-99   6.2e-95  318.3   2.0     5   449   229   666   225   668 0.93 Glycosyl hydrolases family 31
Bac_Ubq_Cox          PF01654.12   436 seq488_BIOID51053    -            514  1.8e-184  613.0  24.7   1   1  1.8e-188  2.4e-184  612.6  17.1     1   435     7   502     7   503 0.97 Bacterial Cytochrome Ubiquinol Oxidase
DUF606               PF04657.8    138 seq489_BIOID51053    -             87   1.8e-05   24.7  14.6   1   1   1.5e-09   2.1e-05   24.5  10.1    67   137     1    69     1    70 0.97 Protein of unknown function, DUF606
Phage_lambd_GpG      PF06894.6    127 seq490_BIOID51053    -            143   5.5e-57  190.7   0.4   1   1   4.7e-61   6.4e-57  190.5   0.3     1   127     1   127     1   127 0.98 Bacteriophage lambda minor tail protein (GpG)
Peptidase_S6         PF02395.11   769 seq491_BIOID51053    -             77   3.9e-19   68.2   1.0   1   1   3.1e-23   4.3e-19   68.0   0.7   156   230     1    74     1    76 0.97 Immunoglobulin A1 protease
BPD_transp_2         PF02653.11   267 seq492_BIOID51053    -            340     8e-48  162.6  44.3   1   1   7.6e-52     1e-47  162.2  30.7     4   267    57   320    54   320 0.92 Branched-chain amino acid transport system / permease component
Iso_dh               PF00180.15   348 seq493_BIOID51053    -             50   1.6e-07   30.4   0.0   1   1   1.3e-11   1.8e-07   30.3   0.0   305   348     1    46     1    46 0.97 Isocitrate/isopropylmalate dehydrogenase
MscL                 PF01741.13   128 seq494_BIOID51053    -            136     1e-56  190.4   3.2   1   1   8.4e-61   1.1e-56  190.2   2.2     1   128     3   132     3   132 0.98 Large-conductance mechanosensitive channel, MscL
SmpA_OmlA            PF04355.8     71 seq495_BIOID51053    -            113   5.7e-27   93.0   0.3   1   1   5.1e-31     7e-27   92.7   0.2     1    70    35   104    35   105 0.98 SmpA / OmlA family
EIID-AGA             PF03613.9    264 seq498_BIOID51053    -            292   1.9e-96  321.9   9.1   1   1  1.6e-100   2.2e-96  321.7   6.3     2   263    35   291    34   292 0.99 PTS system mannose/fructose/sorbose family IID component
PTE                  PF02126.13   308 seq499_BIOID51053    -            344   5.3e-51  173.3   0.0   1   1   5.2e-55     7e-51  172.9   0.0     3   308    14   343    12   343 0.90 Phosphotriesterase family
MIP                  PF00230.15   227 seq501_BIOID51053    -            281   1.8e-76  256.4  12.9   1   1   1.5e-80     2e-76  256.2   9.0     2   227     2   251     1   251 0.97 Major intrinsic protein
Peptidase_S6         PF02395.11   769 seq503_BIOID51053    -            249  5.1e-101  338.9  18.7   1   1  4.4e-105    6e-101  338.7  13.0   304   528     1   232     1   245 0.94 Immunoglobulin A1 protease
Phage_tail_T         PF06223.7    103 seq504_BIOID51053    -            137   3.1e-42  143.0   0.5   1   1   1.8e-41   2.4e-37  127.3   0.1     6   100     1    99     1   102 0.88 Minor tail protein T
PALP                 PF00291.20   307 seq506_BIOID51053    -            323   1.3e-63  214.9   0.3   1   1   1.1e-67   1.5e-63  214.7   0.2     3   306    10   300     8   301 0.87 Pyridoxal-phosphate dependent enzyme
Acetyltransf_10      PF13673.1    117 seq509_BIOID51053    -            150   1.4e-20   73.4   0.0   1   1   5.1e-24   1.7e-20   73.1   0.0     1   117    13   124    13   124 0.92 Acetyltransferase (GNAT) domain
Acetyltransf_7       PF13508.1     79 seq509_BIOID51053    -            150     7e-10   38.8   0.0   1   1   4.1e-13   1.4e-09   37.8   0.0     3    78    56   125    54   126 0.90 Acetyltransferase (GNAT) domain
Acetyltransf_9       PF13527.1    128 seq509_BIOID51053    -            150   1.6e-07   31.1   0.0   1   1   8.1e-10   2.8e-06   27.1   0.0     1   128     5   127     5   127 0.93 Acetyltransferase (GNAT) domain
Acetyltransf_1       PF00583.19    83 seq509_BIOID51053    -            150     7e-07   29.0   0.0   1   1   5.2e-10   1.8e-06   27.7   0.0    25    83    75   125    34   125 0.77 Acetyltransferase (GNAT) family
Molybdopterin        PF00384.17   432 seq510_BIOID51053    -            808   5.6e-88  295.4   0.0   1   1   1.5e-91   6.9e-88  295.1   0.0     1   432   115   566   115   566 0.93 Molybdopterin oxidoreductase
Molydop_binding      PF01568.16   109 seq510_BIOID51053    -            808   5.4e-27   93.6   0.0   1   1   2.2e-30     1e-26   92.7   0.0     1   107   687   800   687   802 0.97 Molydopterin dinucleotide binding domain
Molybdop_Fe4S4       PF04879.11    55 seq510_BIOID51053    -            808   2.6e-13   49.4   0.9   1   1     1e-16   4.7e-13   48.6   0.6     1    55    53   112    53   112 0.96 Molybdopterin oxidoreductase Fe4S4 domain
Usher                PF00577.15   552 seq511_BIOID51053    -            849  1.3e-191  638.0  12.4   1   1  3.3e-195  1.5e-191  637.7   8.6     2   552   199   758   198   758 0.97 Type VII secretion system (T7SS), usher protein
PapC_N               PF13954.1    146 seq511_BIOID51053    -            849   7.8e-40  135.6   0.0   1   1   3.4e-43   1.5e-39  134.7   0.0     1   145    31   181    31   182 0.96 PapC N-terminal domain
PapC_C               PF13953.1     68 seq511_BIOID51053    -            849   9.2e-20   69.9   0.0   1   1   4.6e-23   2.1e-19   68.8   0.0     2    67   769   836   768   837 0.89 PapC C-terminal domain
AIRS_C               PF02769.17   153 seq513_BIOID51053    -            336   5.8e-24   84.7   2.0   1   1   1.6e-27   1.1e-23   83.8   1.4     2   149   166   313   165   315 0.95 AIR synthase related protein, C-terminal domain
AIRS                 PF00586.19    96 seq513_BIOID51053    -            336   7.8e-14   51.5   2.4   1   1   2.6e-17   1.8e-13   50.4   0.1     8    96    42   132    35   132 0.90 AIR synthase related protein, N-terminal domain
S-methyl_trans       PF02574.11   305 seq515_BIOID51053    -           1232  1.4e-104  349.6   0.1   1   1  9.1e-108  2.5e-104  348.7   0.1     1   304    21   331    21   332 0.98 Homocysteine S-methyltransferase
Met_synt_B12         PF02965.12   136 seq515_BIOID51053    -           1232   9.2e-54  180.5   0.0   1   1     9e-57   2.4e-53  179.2   0.0     1   136  1060  1197  1060  1197 0.99 Vitamin B12 dependent methionine synthase, activation domain
Pterin_bind          PF00809.17   210 seq515_BIOID51053    -           1232   1.5e-48  164.8   0.4   1   1   1.7e-51   4.6e-48  163.2   0.3     1   210   361   573   361   573 0.98 Pterin binding enzyme
B12-binding_2        PF02607.12    79 seq515_BIOID51053    -           1232   4.4e-21   74.5   0.0   1   1   6.5e-24   1.8e-20   72.6   0.0     4    79   664   739   662   739 0.96 B12 binding domain
B12-binding          PF02310.14   121 seq515_BIOID51053    -           1232   6.8e-20   71.0   0.2   1   1   1.8e-22     5e-19   68.2   0.1     2    94   753   845   752   856 0.93 B12 binding domain
Tra_M                PF05261.6    127 seq517_BIOID51053    -            127   1.1e-60  203.1   1.9   1   1   8.9e-65   1.2e-60  203.0   1.3     1   127     1   127     1   127 0.99 TraM protein
HIT                  PF01230.18    98 seq521_BIOID51053    -            125   9.1e-30  102.9   0.0   1   1   1.6e-33   1.1e-29  102.7   0.0     1    97    18   115    18   116 0.97 HIT domain
DcpS_C               PF11969.3    116 seq521_BIOID51053    -            125   2.7e-25   88.7   0.0   1   1   4.3e-29     3e-25   88.6   0.0     2   103    11   112    10   123 0.96 Scavenger mRNA decapping enzyme C-term binding
BPD_transp_2         PF02653.11   267 seq523_BIOID51053    -            331     3e-44  150.8  43.6   1   1   3.4e-48   4.6e-44  150.2  30.2     2   266    35   304    34   305 0.88 Branched-chain amino acid transport system / permease component
EIIA-man             PF03610.11   116 seq524_BIOID51053    -            144   3.5e-33  114.0   0.0   1   1   2.9e-37     4e-33  113.8   0.0     1   114     3   115     3   117 0.97 PTS system fructose IIA component
FGGY_N               PF00370.16   245 seq526_BIOID51053    -            509   6.6e-93  310.4   0.2   1   1   1.4e-96   9.2e-93  309.9   0.1     1   245    13   260    13   260 0.99 FGGY family of carbohydrate kinases, N-terminal domain
FGGY_C               PF02782.11   197 seq526_BIOID51053    -            509   9.6e-63  211.2   0.5   1   1     4e-66   2.8e-62  209.7   0.7     1   197   269   459   269   459 0.96 FGGY family of carbohydrate kinases, C-terminal domain
UPF0027              PF01139.12   420 seq527_BIOID51053    -            388   7.7e-98  328.1   0.0   1   2   1.1e-28   1.5e-24   86.6   0.0     6    98    23   115    19   124 0.94 Uncharacterized protein family UPF0027
UPF0027              PF01139.12   420 seq527_BIOID51053    -            388   7.7e-98  328.1   0.0   2   2     4e-75   5.5e-71  239.6   0.0   145   419   128   381   116   382 0.92 Uncharacterized protein family UPF0027
MipA                 PF06629.7    226 seq528_BIOID51053    -            246   4.4e-73  245.3   1.7   1   1   3.6e-77     5e-73  245.1   1.2     2   226    24   246    23   246 0.99 MltA-interacting protein MipA
OMP_b-brl            PF13505.1    176 seq530_BIOID51053    -            171   3.9e-27   95.2  13.5   1   1   6.8e-31   4.7e-27   94.9   9.3     2   176     9   171     6   171 0.87 Outer membrane protein beta-barrel domain
Ail_Lom              PF06316.6    199 seq530_BIOID51053    -            171   1.5e-23   83.2   4.7   1   2   2.2e-18   1.5e-14   53.8   0.9     1   126     1   115     1   127 0.77 Enterobacterial Ail/Lom protein
Ail_Lom              PF06316.6    199 seq530_BIOID51053    -            171   1.5e-23   83.2   4.7   2   2   2.2e-11   1.5e-07   31.0   0.1   154   199   126   171   120   171 0.93 Enterobacterial Ail/Lom protein
DUF1425              PF07233.7     94 seq532_BIOID51053    -            125   1.6e-23   81.9   0.0   1   1   1.4e-27   1.9e-23   81.7   0.0     2    93    34   124    33   125 0.98 Protein of unknown function (DUF1425)
PAS                  PF00989.19   113 seq533_BIOID51053    -            250   8.1e-16   57.6   0.0   1   1   2.3e-19   1.6e-15   56.7   0.0     3   107    43   139    41   144 0.95 PAS fold
PAS_8                PF13188.1     64 seq533_BIOID51053    -            250   2.2e-05   23.9   0.0   1   1   1.1e-08   7.7e-05   22.3   0.0     4    38    44    82    42   107 0.77 PAS domain
SmpB                 PF01668.13    68 seq534_BIOID51053    -            160   1.3e-29  101.6   0.0   1   1   1.5e-33   2.1e-29  100.9   0.0     2    67    13    78    12    80 0.96 SmpB protein
Cyto_ox_2            PF02322.10   328 seq537_BIOID51053    -            378  5.8e-112  373.9  33.8   1   1  4.8e-116  6.6e-112  373.7  23.4     1   328     6   362     6   362 0.99 Cytochrome oxidase subunit II
Amidohydro_1         PF01979.15   333 seq538_BIOID51053    -            384   2.1e-15   57.0   0.9   1   1   1.1e-17   3.9e-14   52.9   0.6     2   333    54   367    53   367 0.65 Amidohydrolase family
Amidohydro_4         PF13147.1    304 seq538_BIOID51053    -            384   1.7e-14   54.3  10.0   1   1   7.2e-17   2.5e-13   50.6   6.9     6   304    53   364    50   364 0.85 Amidohydrolase
DUF3897              PF13036.1    180 seq543_BIOID51053    -            213   4.5e-52  176.1   0.0   1   1   3.9e-56   5.4e-52  175.9   0.0     1   180    10   210    10   210 0.92 Protein of unknown function (DUF3897)
Sigma54_activat      PF00158.21   168 seq545_BIOID51053    -            692   4.3e-71  237.6   0.1   1   1   3.8e-74   7.4e-71  236.9   0.0     1   168   381   548   381   548 0.99 Sigma-54 interaction domain
GAF_3                PF13492.1    129 seq545_BIOID51053    -            692   1.1e-17   64.1   0.0   1   1   6.6e-15   1.3e-11   44.5   0.0     1   129   202   346   202   346 0.85 GAF domain
GAF                  PF01590.21   154 seq545_BIOID51053    -            692   2.4e-16   60.1   0.1   1   1   1.5e-14     3e-11   43.6   0.0     1   154   202   344   202   344 0.91 GAF domain
GAF_2                PF13185.1    148 seq545_BIOID51053    -            692   4.7e-13   49.7   0.0   1   1   5.4e-12     1e-08   35.6   0.0     3   148   202   345   194   345 0.76 GAF domain
AAA_5                PF07728.9    139 seq545_BIOID51053    -            692   5.3e-08   32.5   0.1   1   1   6.5e-11   1.3e-07   31.3   0.0     2   130   405   529   404   538 0.79 AAA domain (dynein-related subfamily)
AAA                  PF00004.24   132 seq545_BIOID51053    -            692   3.3e-06   27.2   0.0   1   1   4.7e-09   9.2e-06   25.7   0.0     1   112   405   525   405   541 0.81 ATPase family associated with various cellular activities (AAA)
HTH_8                PF02954.14    42 seq545_BIOID51053    -            692   7.6e-05   22.0   0.2   1   1   3.9e-08   7.6e-05   22.0   0.1     6    42   645   684   642   684 0.90 Bacterial regulatory protein, Fis family
EamA                 PF00892.15   126 seq546_BIOID51053    -            312   1.3e-47  160.8  35.9   1   2   2.4e-25   1.7e-21   76.4  11.3     1   125    31   152    31   153 0.93 EamA-like transporter family
EamA                 PF00892.15   126 seq546_BIOID51053    -            312   1.3e-47  160.8  35.9   2   2     1e-29   7.1e-26   90.6   8.1     1   125   173   300   173   301 0.97 EamA-like transporter family
PTS-HPr              PF00381.14    84 seq549_BIOID51053    -             85   1.3e-31  108.2   0.2   1   1   9.9e-36   1.4e-31  108.1   0.1     1    82     1    82     1    84 0.98 PTS HPr component phosphorylation site
MFS_2                PF13347.1    427 seq550_BIOID51053    -            468  8.5e-103  343.8  26.8   1   1  1.4e-106  9.6e-103  343.7  18.6     2   427    25   451    24   451 0.97 MFS/sugar transport protein
MFS_1                PF07690.11   354 seq550_BIOID51053    -            468     1e-10   40.8  48.8   1   1     1e-13     7e-10   38.0  21.0    71   352   109   396   107   398 0.75 Major Facilitator Superfamily
PHP                  PF02811.14   175 seq552_BIOID51053    -            293   6.9e-33  113.7   0.1   1   1   6.7e-37   9.1e-33  113.3   0.1     1   169    10   233    10   239 0.92 PHP domain
FtsX                 PF02687.16   121 seq558_BIOID51053    -            387   2.4e-06   27.2  14.4   1   1   1.7e-10   2.4e-06   27.2  10.0     3   121   266   378   264   378 0.92 FtsX-like permease family
Curlin_rpt           PF07012.7     34 seq559_BIOID51053    -            160   8.3e-22   76.5  32.2   1   3   1.1e-15   1.5e-11   43.7   0.8     1    34    62    95    62    95 0.99 Curlin associated repeat
Curlin_rpt           PF07012.7     34 seq559_BIOID51053    -            160   8.3e-22   76.5  32.2   2   3   2.3e-09   3.2e-05   23.4   2.1     9    32    92   115    91   116 0.95 Curlin associated repeat
Curlin_rpt           PF07012.7     34 seq559_BIOID51053    -            160   8.3e-22   76.5  32.2   3   3   7.8e-12   1.1e-07   31.3   4.2     1    34   106   139   106   139 0.98 Curlin associated repeat
PEP-utilizers_C      PF02896.13   294 seq560_BIOID51053    -            575  1.6e-124  414.4   0.2   1   1  4.8e-128  2.2e-124  414.0   0.1     1   293   250   541   250   542 0.99 PEP-utilising enzyme, TIM barrel domain
PEP-utilisers_N      PF05524.8    123 seq560_BIOID51053    -            575   1.9e-31  108.3   5.0   1   1   4.2e-35   1.9e-31  108.3   3.5     2   123     3   127     2   127 0.96 PEP-utilising enzyme, N-terminal
PEP-utilizers        PF00391.18    81 seq560_BIOID51053    -            575     7e-25   86.2   0.2   1   1   4.5e-28   2.1e-24   84.7   0.1     9    80   152   224   147   225 0.93 PEP-utilising enzyme, mobile domain
TraY                 PF05509.6     49 seq561_BIOID51053    -             75   1.5e-23   82.1   0.1   1   1   1.3e-27   1.8e-23   81.8   0.1     1    48    14    61    14    62 0.97 TraY domain
HTH_Tnp_1            PF01527.15    76 seq562_BIOID51053    -            144   1.6e-13   50.2   0.0   1   1   2.9e-17     2e-13   49.9   0.0     3    49    11    58     9   101 0.86 Transposase
HTH_28               PF13518.1     52 seq562_BIOID51053    -            144   4.4e-05   23.2   0.0   1   1   9.2e-09   6.3e-05   22.7   0.0     1    41    19    60    19    67 0.92 Helix-turn-helix domain
FAD_binding_3        PF01494.14   356 seq563_BIOID51053    -            554   1.4e-82  277.5   0.0   1   1   2.5e-86   1.7e-82  277.2   0.0     2   355    16   352    15   353 0.95 FAD binding domain
APH                  PF01636.18   239 seq565_BIOID51053    -            274   2.9e-19   69.6   7.6   1   1   4.2e-23   2.9e-19   69.6   5.3     2   237    25   233    24   235 0.78 Phosphotransferase enzyme family
Choline_kinase       PF01633.15   211 seq565_BIOID51053    -            274   5.9e-06   25.8   0.0   1   1   1.3e-09   8.6e-06   25.3   0.0   142   194   158   212   140   235 0.78 Choline/ethanolamine kinase
HD                   PF01966.17   122 seq566_BIOID51053    -            505   1.4e-09   37.9   0.1   1   1   6.6e-13   4.5e-09   36.2   0.0     1    55    66   137    66   182 0.86 HD domain
RF-1                 PF00472.15   114 seq567_BIOID51053    -            204   2.7e-23   81.8   1.9   1   1   3.5e-27   4.8e-23   81.0   1.3     9   103   103   196    97   200 0.84 RF-1 domain
TraA                 PF05513.6    119 seq569_BIOID51053    -            121   1.3e-57  192.9  10.5   1   1   1.1e-61   1.5e-57  192.8   7.3     1   119     1   120     1   120 0.98 TraA
NusG                 PF02357.14    92 seq570_BIOID51053    -            162   3.6e-22   78.2   0.0   1   1   3.7e-26     5e-22   77.8   0.0     2    91     3    90     2    91 0.92 Transcription termination factor nusG
Phage_integrase      PF00589.17   173 seq571_BIOID51053    -            423   2.1e-22   79.5   0.3   1   1   7.9e-26   5.4e-22   78.1   0.0     2   169   232   396   231   399 0.90 Phage integrase family
DUF4102              PF13356.1     89 seq571_BIOID51053    -            423   1.5e-22   79.1   0.0   1   1   6.8e-26   4.7e-22   77.5   0.0     1    87    22   112    22   114 0.91 Domain of unknown function (DUF4102)
YbgT_YccB            PF08173.6     28 seq572_BIOID51053    -             30   3.4e-12   45.8   4.6   1   1   2.6e-16   3.5e-12   45.7   3.2     1    27     1    27     1    28 0.97 Membrane bound YbgT-like protein
Curlin_rpt           PF07012.7     34 seq573_BIOID51053    -            151   9.8e-29   98.6  29.3   1   3   3.6e-16   4.9e-12   45.2   0.6     1    34    40    74    40    74 0.99 Curlin associated repeat
Curlin_rpt           PF07012.7     34 seq573_BIOID51053    -            151   9.8e-29   98.6  29.3   2   3   7.7e-17   1.1e-12   47.3   0.3     2    34    86   119    85   119 0.98 Curlin associated repeat
Curlin_rpt           PF07012.7     34 seq573_BIOID51053    -            151   9.8e-29   98.6  29.3   3   3   1.2e-09   1.7e-05   24.3   3.5     8    34   115   141   114   141 0.95 Curlin associated repeat
TnpB_IS66            PF05717.8    108 seq574_BIOID51053    -            116   1.1e-40  137.2   0.0   1   1   9.1e-45   1.2e-40  137.1   0.0     2   104     7   107     6   111 0.97 IS66 Orf2 like protein
His_Phos_2           PF00328.17   347 seq576_BIOID51053    -            442   7.1e-40  137.2   0.0   1   1   6.2e-44   8.5e-40  137.0   0.0     1   345    39   383    39   387 0.85 Histidine phosphatase superfamily (branch 2)
FBPase_glpX          PF03320.8    309 seq578_BIOID51053    -            379  8.4e-135  448.2   7.6   1   1  7.1e-139  9.8e-135  448.0   5.3     2   309    46   365    45   365 0.99 Bacterial fructose-1,6-bisphosphatase, glpX-encoded
TraL                 PF07178.6     95 seq579_BIOID51053    -            104   4.4e-37  125.8   0.2   1   1   3.6e-41     5e-37  125.7   0.2     1    95    10   104    10   104 0.99 TraL protein
AAA_5                PF07728.9    139 seq580_BIOID51053    -            498   5.8e-25   87.5   0.0   1   1     4e-28   1.1e-24   86.6   0.0     1   139    41   171    41   171 0.92 AAA domain (dynein-related subfamily)
DUF3763              PF12592.3     57 seq580_BIOID51053    -            498   4.2e-22   77.4   1.3   1   1   4.1e-25   1.1e-21   76.0   0.9     3    57   444   498   442   498 0.97 Protein of unknown function (DUF3763)
Sua5_yciO_yrdC       PF01300.13   179 seq581_BIOID51053    -            206   1.2e-47  161.3   0.0   1   1   1.1e-51   1.4e-47  161.0   0.0     2   179    23   198    22   198 0.95 Telomere recombination
SIS                  PF01380.17   131 seq583_BIOID51053    -            384   6.9e-53  177.6   0.0   1   2     2e-34   2.7e-30  104.5   0.0     2   130    49   188    48   189 0.98 SIS domain
SIS                  PF01380.17   131 seq583_BIOID51053    -            384   6.9e-53  177.6   0.0   2   2   3.5e-24   4.8e-20   71.3   0.0     3   131   222   357   220   357 0.94 SIS domain
DDE_Tnp_IS66         PF03050.9    271 seq584_BIOID51053    -            493   1.8e-91  306.0   0.1   1   1   3.9e-95   1.8e-91  306.0   0.1     1   261   196   477   196   485 0.98 Transposase IS66 family
HTH_Tnp_IS66         PF13005.2     59 seq584_BIOID51053    -            493   1.2e-14   53.6   4.2   1   1   2.7e-18   1.2e-14   53.6   2.9     1    59   134   190   134   190 0.98 putative Helix-turn-helix domain of transposase IS66
LZ_Tnp_IS66          PF13007.2     78 seq584_BIOID51053    -            493   4.5e-13   49.5   9.6   1   1   9.8e-17   4.5e-13   49.5   6.6     1    77    59   131    59   132 0.89 Transposase C of IS166 homeodomain
Fer4_11              PF13247.1     99 seq586_BIOID51053    -            205   1.2e-31  108.4  10.9   1   1   8.5e-35   1.2e-31  108.4   7.5     3    97    60   153    58   155 0.97 4Fe-4S dicluster domain
Fer4_2               PF12797.2     22 seq586_BIOID51053    -            205   1.1e-13   50.0  30.8   1   1   6.7e-10   9.1e-07   28.3   0.6     2    20     6    24     5    33 0.89 4Fe-4S binding domain
Fer4                 PF00037.22    24 seq586_BIOID51053    -            205   9.1e-13   47.1  35.1   1   1   8.5e-11   1.2e-07   30.9   3.3     1    23    92   114    92   115 0.94 4Fe-4S binding domain
Fer4_7               PF12838.2     52 seq586_BIOID51053    -            205   2.4e-12   46.9  28.1   1   1   9.2e-10   1.3e-06   28.6   7.3     2    50    99   147    98   149 0.87 4Fe-4S dicluster domain
Fer4_9               PF13187.1     55 seq586_BIOID51053    -            205   8.2e-12   45.0  26.6   1   1   5.5e-10   7.5e-07   29.2   7.4     2    53    99   148    98   150 0.95 4Fe-4S dicluster domain
Fer4_10              PF13237.1     52 seq586_BIOID51053    -            205   4.5e-11   42.2  30.2   1   1   8.2e-09   1.1e-05   24.9   8.0     2    52    92   146    91   146 0.76 4Fe-4S dicluster domain
Fer4_4               PF12800.2     17 seq586_BIOID51053    -            205   1.7e-10   40.2  32.5   1   3     3e-05      0.04   14.1   2.3     1    15    11    25    11    29 0.90 4Fe-4S binding domain
Fer4_4               PF12800.2     17 seq586_BIOID51053    -            205   1.7e-10   40.2  32.5   2   3   3.3e-05     0.045   13.9   2.0     2    16    65    81    64    85 0.86 4Fe-4S binding domain
Fer4_4               PF12800.2     17 seq586_BIOID51053    -            205   1.7e-10   40.2  32.5   3   3   2.9e-07    0.0004   20.3   2.0     2    17    97   112    96   112 0.91 4Fe-4S binding domain
Fer4_6               PF12837.2     24 seq586_BIOID51053    -            205   2.4e-10   39.7  39.6   1   1   3.1e-09   4.2e-06   26.2   3.2     1    23    91   113    91   114 0.95 4Fe-4S binding domain
Fer4_3               PF12798.2     15 seq586_BIOID51053    -            205   7.3e-07   29.1  40.1   1   2   9.4e-06     0.013   15.9   4.2     1    15    67    83    67    83 0.98 4Fe-4S binding domain
Fer4_3               PF12798.2     15 seq586_BIOID51053    -            205   7.3e-07   29.1  40.1   2   2   4.8e-05     0.065   13.7   1.6     1    13   126   147   126   149 0.94 4Fe-4S binding domain
Tafi-CsgC            PF10610.4    106 seq589_BIOID51053    -            110   5.5e-67  222.1   4.5   1   1   4.6e-71   6.3e-67  221.9   3.1     1   106     5   110     5   110 0.99 Thin aggregative fimbriae synthesis protein
FAD_syn              PF06574.7    158 seq590_BIOID51053    -            313   2.2e-57  193.0   0.0   1   1   4.4e-61     3e-57  192.5   0.0     2   158    12   168    11   168 0.98 FAD synthetase
Flavokinase          PF01687.12   125 seq590_BIOID51053    -            313   6.1e-40  135.8   0.0   1   1   1.4e-43   9.4e-40  135.2   0.0     1   124   184   307   184   308 0.97 Riboflavin kinase
TraE                 PF05309.6    187 seq591_BIOID51053    -            188   9.5e-70  233.4   0.2   1   1   7.9e-74   1.1e-69  233.2   0.2     1   187     1   187     1   187 0.99 TraE protein
Glyco_hydro_3        PF00933.16   299 seq592_BIOID51053    -            341   1.2e-72  244.3   0.0   1   1   1.1e-76   1.5e-72  244.0   0.0     2   294     6   319     5   320 0.95 Glycosyl hydrolase family 3 N terminal domain
Mur_ligase_M         PF08245.7    189 seq593_BIOID51053    -            457   4.5e-17   62.5   0.0   1   1   1.4e-20   6.4e-17   62.1   0.0     1   189   108   291   108   291 0.77 Mur ligase middle domain
Mur_ligase           PF01225.20    83 seq593_BIOID51053    -            457   9.2e-16   57.5   0.0   1   1   4.7e-19   2.1e-15   56.4   0.0     1    80     2   100     2   103 0.96 Mur ligase family, catalytic domain
Mur_ligase_C         PF02875.16    91 seq593_BIOID51053    -            457   1.5e-10   40.8   0.0   1   1   1.3e-13     6e-10   38.9   0.0     2    50   312   361   311   390 0.83 Mur ligase family, glutamate ligase domain
AfaD                 PF05775.7    111 seq595_BIOID51053    -            146   4.7e-52  174.5   0.7   1   1   4.1e-56   5.6e-52  174.2   0.5     1   111    32   142    32   142 0.99 Enterobacteria AfaD invasin protein
MFS_2                PF13347.1    427 seq597_BIOID51053    -            467  2.8e-103  345.4  36.8   1   1  4.6e-107  3.2e-103  345.3  25.5     2   426    16   437    14   438 0.97 MFS/sugar transport protein
DmsC                 PF04976.7    276 seq598_BIOID51053    -            364  2.3e-115  384.4  20.0   1   1  2.1e-119  2.8e-115  384.2  13.9     1   276    81   354    81   354 0.99 DMSO reductase anchor subunit (DmsC)
PseudoU_synth_2      PF00849.17   164 seq599_BIOID51053    -            273   3.6e-16   59.3   0.0   1   1   2.4e-19   1.7e-15   57.1   0.0     2   161    78   208    77   211 0.83 RNA pseudouridylate synthase
S4                   PF01479.20    48 seq599_BIOID51053    -            273   6.9e-12   44.4   0.3   1   1   2.6e-15   1.8e-11   43.1   0.2     2    45    13    54    12    59 0.93 S4 domain
TraK                 PF06586.6    234 seq602_BIOID51053    -            242   3.7e-69  232.2   0.0   1   1     3e-73   4.1e-69  232.1   0.0     7   234    13   235     1   235 0.95 TraK protein
PTS_EIIA_1           PF00358.15   133 seq605_BIOID51053    -            169   5.4e-54  181.2   2.2   1   1   4.7e-58   6.5e-54  180.9   1.5     3   132    20   149    18   150 0.98 phosphoenolpyruvate-dependent sugar phosphotransferase system, EIIA 1
LigB                 PF02900.13   272 seq606_BIOID51053    -            314   2.6e-86  288.8   0.0   1   1   2.1e-90   2.9e-86  288.7   0.0     2   272     5   306     4   306 0.97 Catalytic LigB subunit of aromatic ring-opening dioxygenase
NAD_binding_1        PF00175.16   109 seq608_BIOID51053    -            248   5.7e-17   62.1   0.0   1   1   1.2e-20   8.1e-17   61.6   0.0     1   109   111   223   111   223 0.89 Oxidoreductase NAD-binding domain
FAD_binding_6        PF00970.19    99 seq608_BIOID51053    -            248   1.6e-09   37.6   0.0   1   1   4.5e-13   3.1e-09   36.7   0.0     9    90    14    90     6    98 0.85 Oxidoreductase FAD-binding domain
Macro                PF01661.16   118 seq609_BIOID51053    -            177   7.1e-41  138.7   0.0   1   1   6.5e-45   8.9e-41  138.3   0.0     1   118    21   137    21   137 0.99 Macro domain
PDZ                  PF00595.19    81 seq610_BIOID51053    -            474   3.1e-29  100.8   8.2   1   2   2.7e-19   9.1e-16   57.6   0.1     7    80   285   367   279   368 0.90 PDZ domain (Also known as DHR or GLGF)
PDZ                  PF00595.19    81 seq610_BIOID51053    -            474   3.1e-29  100.8   8.2   2   2   3.7e-15   1.3e-11   44.4   2.2    11    81   394   463   385   463 0.89 PDZ domain (Also known as DHR or GLGF)
PDZ_2                PF13180.1     82 seq610_BIOID51053    -            474   3.3e-26   90.8   2.8   1   2   1.2e-18   4.1e-15   55.3   0.0    12    82   300   380   285   380 0.88 PDZ domain
PDZ_2                PF13180.1     82 seq610_BIOID51053    -            474   3.3e-26   90.8   2.8   2   2   3.7e-12   1.3e-08   34.5   0.6     4    59   399   454   396   469 0.90 PDZ domain
Trypsin_2            PF13365.1    120 seq610_BIOID51053    -            474   8.2e-21   74.0   0.6   1   1   5.5e-24   1.9e-20   72.9   0.4     1   120   114   250   114   250 0.79 Trypsin-like peptidase domain
Trypsin              PF00089.21   220 seq610_BIOID51053    -            474   1.4e-20   73.7   0.3   1   1   6.5e-24   2.2e-20   73.0   0.2    21   218   114   275    87   277 0.83 Trypsin
Fe_dep_repr_C        PF02742.10    71 seq611_BIOID51053    -            155   1.4e-13   50.2   0.9   1   1   1.5e-16   2.9e-13   49.1   0.6     1    57    95   150    95   154 0.95 Iron dependent repressor, metal binding and dimerisation domain
Fe_dep_repress       PF01325.14    60 seq611_BIOID51053    -            155   6.9e-11   41.8   0.0   1   1   6.3e-14   1.2e-10   40.9   0.0     6    60    38    92    35    92 0.95 Iron dependent repressor, N-terminal DNA binding domain
HTH_24               PF13412.1     48 seq611_BIOID51053    -            155   1.2e-07   30.9   0.0   1   1     9e-11   1.8e-07   30.3   0.0     3    48    40    85    38    85 0.90 Winged helix-turn-helix DNA-binding
MarR                 PF01047.17    59 seq611_BIOID51053    -            155   1.7e-06   27.4   0.0   1   1   1.6e-09   3.1e-06   26.6   0.0    11    48    48    85    47    87 0.95 MarR family
tRNA-synt_1          PF00133.17   601 seq612_BIOID51053    -            938  9.3e-233  773.4   0.0   1   1  5.8e-236  1.1e-232  773.2   0.0     2   601    28   641    27   641 0.98 tRNA synthetases class I (I, L, M and V)
Anticodon_1          PF08264.8    153 seq612_BIOID51053    -            938   4.3e-29  101.1   0.0   1   1   4.2e-32   8.2e-29  100.2   0.0     1   152   685   841   685   842 0.89 Anticodon-binding domain of tRNA
tRNA-synt_1g         PF09334.6    391 seq612_BIOID51053    -            938   4.7e-21   74.7   0.2   1   2     7e-14   1.4e-10   40.3   0.0     8    69    58   119    56   246 0.63 tRNA synthetases class I (M)
tRNA-synt_1g         PF09334.6    391 seq612_BIOID51053    -            938   4.7e-21   74.7   0.2   2   2   2.4e-08   4.8e-05   22.0   0.0   310   356   584   631   566   650 0.81 tRNA synthetases class I (M)
zf-FPG_IleRS         PF06827.9     30 seq612_BIOID51053    -            938   1.1e-09   37.6   3.5   1   1   5.4e-13   1.1e-09   37.6   2.4     1    29   898   926   898   927 0.96 Zinc finger found in FPG and IleRS
tRNA-synt_1e         PF01406.14   301 seq612_BIOID51053    -            938     3e-08   33.0   0.0   1   1   2.2e-09   4.2e-06   25.9   0.0   227   299   575   648   548   650 0.83 tRNA synthetases class I (C) catalytic domain
tRNA-synt_1_2        PF13603.1    185 seq612_BIOID51053    -            938   8.1e-07   28.3   0.0   1   1   7.7e-10   1.5e-06   27.5   0.0    12   141   224   358   219   368 0.78 Leucyl-tRNA synthetase, Domain 2
tRNA-synt_1f         PF01921.13   360 seq612_BIOID51053    -            938   2.9e-06   26.1   0.0   1   1     6e-09   1.2e-05   24.1   0.0   241   340   562   659   545   675 0.81 tRNA synthetases class I (K)
F_bP_aldolase        PF01116.15   287 seq613_BIOID51053    -            286  1.8e-102  342.2   0.0   1   1  1.5e-106    2e-102  342.0   0.0     4   286     5   283     2   284 0.99 Fructose-bisphosphate aldolase class-II
UPF0227              PF05728.7    187 seq614_BIOID51053    -            180   4.7e-72  241.5   0.0   1   1   3.9e-76   5.3e-72  241.3   0.0     1   186     1   177     1   178 0.99 Uncharacterised protein family (UPF0227)
PLDc_2               PF13091.1    126 seq615_BIOID51053    -            565   8.9e-35  119.0   0.0   1   2   1.5e-13     1e-09   38.1   0.0     6   124   131   274   127   276 0.68 PLD-like domain
PLDc_2               PF13091.1    126 seq615_BIOID51053    -            565   8.9e-35  119.0   0.0   2   2   3.4e-26   2.3e-22   78.9   0.0     5   123   367   509   363   512 0.92 PLD-like domain
VWA_CoxE             PF05762.9    222 seq616_BIOID51053    -            483   3.5e-12   45.8   0.2   1   1   8.4e-16   1.1e-11   44.1   0.0    56   196   319   459   284   465 0.82 VWA domain containing CoxE-like protein
YmgB                 PF10798.3     61 seq617_BIOID51053    -             78   3.6e-05   23.3   0.0   1   1     4e-09   5.4e-05   22.7   0.0     4    35    27    58    25    63 0.93 Biofilm development protein YmgB/AriR
CitMHS               PF03600.11   349 seq622_BIOID51053    -            372   2.1e-28   98.7  20.9   1   1   3.1e-32   2.1e-28   98.7  14.5    41   321    32   306    12   330 0.89 Citrate transporter
Na_sulph_symp        PF00939.14   471 seq622_BIOID51053    -            372   1.1e-07   31.0   5.8   1   1   1.6e-11   1.1e-07   31.0   4.0   320   449    41   166    35   184 0.80 Sodium:sulfate symporter transmembrane region
MutS_V               PF00488.16   235 seq623_BIOID51053    -            853  7.7e-105  349.3   0.0   1   1  4.6e-108  1.3e-104  348.6   0.0     1   234   567   798   567   799 0.99 MutS domain V
MutS_III             PF05192.13   204 seq623_BIOID51053    -            853   3.1e-49  167.4   3.1   1   1   2.1e-52   5.7e-49  166.5   2.2     1   204   271   560   271   560 0.96 MutS domain III
MutS_I               PF01624.15   113 seq623_BIOID51053    -            853   6.2e-44  148.5   0.0   1   1   6.1e-47   1.7e-43  147.1   0.0     1   112    11   122    11   123 0.99 MutS domain I
MutS_II              PF05188.12   137 seq623_BIOID51053    -            853   1.9e-33  115.3   0.0   1   1   1.6e-36   4.5e-33  114.1   0.0     1   137   131   256   131   256 0.98 MutS domain II
MutS_IV              PF05190.13    92 seq623_BIOID51053    -            853   3.6e-28   97.4   0.1   1   1   3.6e-31   9.9e-28   96.0   0.1     1    90   428   517   428   519 0.97 MutS family domain IV
Nitrate_red_del      PF02613.10   136 seq627_BIOID51053    -            204     4e-31  107.5   1.1   1   1   4.1e-35   5.6e-31  107.0   0.7     7   134    41   164    19   166 0.93 Nitrate reductase delta subunit
Na_Pi_cotrans        PF02690.10   142 seq629_BIOID51053    -            543   1.6e-44  150.9  30.2   1   2   1.4e-39   9.5e-36  122.5   7.0     1   140    13   148    13   150 0.98 Na+/Pi-cotransporter
Na_Pi_cotrans        PF02690.10   142 seq629_BIOID51053    -            543   1.6e-44  150.9  30.2   2   2   1.6e-13   1.1e-09   38.0  10.2     1   123   139   265   139   284 0.90 Na+/Pi-cotransporter
KdgM                 PF06178.8    218 seq631_BIOID51053    -            242   2.3e-87  291.9  10.7   1   1   3.9e-91   2.6e-87  291.7   7.4     2   218    27   242    26   242 0.99 Oligogalacturonate-specific porin protein (KdgM)
DUF1597              PF07642.6    344 seq631_BIOID51053    -            242   2.3e-07   30.0   9.3   1   1   1.1e-10   7.8e-07   28.3   6.5   151   326    59   231    26   241 0.78 Outer membrane protein family (DUF1597)
Pribosyltran         PF00156.22   125 seq632_BIOID51053    -            152   2.2e-11   43.4   0.0   1   1   2.3e-15   3.2e-11   42.9   0.0     2   112     4   105     3   112 0.87 Phosphoribosyl transferase domain
Abhydrolase_6        PF12697.2    228 seq634_BIOID51053    -            293   9.7e-36  123.6   0.0   1   1   2.5e-39   1.1e-35  123.4   0.0     1   227    43   284    43   285 0.72 Alpha/beta hydrolase family
Abhydrolase_1        PF00561.15   230 seq634_BIOID51053    -            293   2.7e-24   85.9   0.0   1   1   8.2e-28   3.7e-24   85.4   0.0     1   228    71   286    71   288 0.90 alpha/beta hydrolase fold
Abhydrolase_5        PF12695.2    142 seq634_BIOID51053    -            293   9.2e-18   64.2   0.0   1   1   1.7e-20   7.6e-17   61.2   0.0     1   141    42   272    42   273 0.69 Alpha/beta hydrolase family
HisG                 PF01634.13   163 seq636_BIOID51053    -            299   8.2e-55  184.7   0.0   1   1   1.7e-58   1.2e-54  184.1   0.0     1   163    53   221    53   221 0.94 ATP phosphoribosyltransferase
HisG_C               PF08029.6     75 seq636_BIOID51053    -            299   5.6e-28   96.5   0.1   1   1   2.2e-31   1.5e-27   95.2   0.0     1    75   222   297   222   297 0.98 HisG, C-terminal domain
YmgB                 PF10798.3     61 seq637_BIOID51053    -             88   5.3e-29   99.7   2.6   1   1   3.8e-33   5.3e-29   99.7   1.8     1    61    28    88    28    88 0.98 Biofilm development protein YmgB/AriR
PTSIIB_sorb          PF03830.10   151 seq639_BIOID51053    -            158   2.7e-52  176.5   0.6   1   1   2.2e-56     3e-52  176.3   0.5     1   150     5   154     5   155 0.98 PTS system sorbose subfamily IIB component
Pyr_redox_2          PF07992.9    200 seq640_BIOID51053    -            434   1.8e-33  116.0   0.0   1   1   1.6e-36   4.3e-33  114.7   0.0     1   197     7   318     7   320 0.91 Pyridine nucleotide-disulphide oxidoreductase
Pyr_redox            PF00070.22    80 seq640_BIOID51053    -            434   2.5e-19   69.3   3.8   1   2     5e-08   0.00014   22.0   0.1     1    36     7    48     7    93 0.86 Pyridine nucleotide-disulphide oxidoreductase
Pyr_redox            PF00070.22    80 seq640_BIOID51053    -            434   2.5e-19   69.3   3.8   2   2     1e-15   2.8e-12   46.7   0.5     1    68   172   254   172   265 0.91 Pyridine nucleotide-disulphide oxidoreductase
DAO                  PF01266.19   358 seq640_BIOID51053    -            434   2.7e-11   42.8  10.3   1   1   1.2e-09   3.4e-06   26.1   0.0   147   236   226   308   223   336 0.80 FAD dependent oxidoreductase
TraI                 PF07057.6    126 seq641_BIOID51053    -            474     1e-58  196.6   0.0   1   1   3.8e-62   2.6e-58  195.3   0.0     1   126   152   278   152   278 0.98 DNA helicase TraI
ABC_tran             PF00005.22   118 seq643_BIOID51053    -            209     3e-19   69.4   0.0   1   1   1.3e-22   5.7e-19   68.5   0.0     1   118    41   163    41   163 0.84 ABC transporter
AAA_21               PF13304.1    303 seq643_BIOID51053    -            209   9.6e-17   61.7   6.1   1   1   1.6e-14   7.4e-11   42.4   0.8   187   303    78   198    59   198 0.65 AAA domain
DUF1100              PF06500.6    411 seq647_BIOID51053    -            414  1.2e-221  735.4   0.0   1   1  2.8e-225  1.3e-221  735.2   0.0     1   411     1   414     1   414 0.99 Alpha/beta hydrolase of unknown function (DUF1100)
Abhydrolase_5        PF12695.2    142 seq647_BIOID51053    -            414   2.3e-08   33.7   0.0   1   1   9.2e-12   4.2e-08   32.9   0.0     1   121   196   375   196   392 0.75 Alpha/beta hydrolase family
Abhydrolase_6        PF12697.2    228 seq647_BIOID51053    -            414   2.1e-06   27.6   0.5   1   1   9.1e-10   4.2e-06   26.7   0.1    12   107   208   326   197   390 0.70 Alpha/beta hydrolase family
PmbA_TldD            PF01523.11   293 seq649_BIOID51053    -            450   6.2e-66  222.5   0.0   1   1   7.1e-70   9.7e-66  221.8   0.0     1   292    34   326    34   327 0.96 Putative modulator of DNA gyrase
Voltage_CLC          PF00654.15   355 seq651_BIOID51053    -            438   1.1e-72  244.9  33.6   1   1   7.9e-77   1.1e-72  244.9  23.3     5   354    83   422    79   423 0.91 Voltage gated chloride channel
Diacid_rec           PF05651.8    135 seq655_BIOID51053    -            385   1.9e-52  176.1   0.9   1   1   4.7e-56   3.2e-52  175.4   0.6     1   135     6   140     6   140 0.99 Putative sugar diacid recognition
HTH_30               PF13556.1     59 seq655_BIOID51053    -            385     3e-23   81.0   2.8   1   1     6e-26   4.1e-22   77.3   1.7     1    59   323   381   323   381 0.98 PucR C-terminal helix-turn-helix domain
EII-Sor              PF03609.9    237 seq657_BIOID51053    -            267   3.4e-72  242.4  24.2   1   1   2.8e-76   3.9e-72  242.2  16.8     1   236     1   238     1   239 0.99 PTS system sorbose-specific iic component
POTRA_2              PF08479.6     76 seq659_BIOID51053    -            377   1.8e-24   85.0   0.0   1   1   2.9e-28   3.9e-24   83.9   0.0     1    76    94   170    94   170 0.99 POTRA domain, ShlB-type
FAA_hydrolase        PF01557.13   217 seq660_BIOID51053    -            271   2.9e-24   85.5   0.0   1   1   2.9e-28   3.9e-24   85.1   0.0     2   216    58   261    57   262 0.88 Fumarylacetoacetate (FAA) hydrolase family
Histidinol_dh        PF00815.15   413 seq661_BIOID51053    -            434  3.4e-182  605.5   1.1   1   1  2.9e-186    4e-182  605.3   0.8     2   413    18   428    17   428 0.99 Histidinol dehydrogenase
CN_hydrolase         PF00795.17   184 seq662_BIOID51053    -            403   2.4e-05   23.6   0.0   1   1   4.7e-09   6.4e-05   22.2   0.0    29   175   192   329   142   336 0.77 Carbon-nitrogen hydrolase
EAL                  PF00563.15   236 seq663_BIOID51053    -            521   4.8e-63  212.6   0.0   1   1   1.2e-66   8.4e-63  211.8   0.0     2   236   265   500   264   500 0.96 EAL domain
CSS-motif            PF12792.2    208 seq663_BIOID51053    -            521     8e-30  103.6   0.0   1   1   1.6e-33   1.1e-29  103.1   0.0     3   207    44   238    42   239 0.90 CSS motif domain associated with EAL
Peptidase_S49_N      PF08496.5    155 seq665_BIOID51053    -            349   2.9e-64  215.4   3.5   1   1   6.3e-68   2.9e-64  215.4   2.4     1   155     1   158     1   158 0.98 Peptidase family S49 N-terminal
Peptidase_S49        PF01343.13   154 seq665_BIOID51053    -            349   1.2e-50  171.1   2.2   1   1   3.1e-54   1.4e-50  170.9   0.0     2   153   161   310   160   311 0.98 Peptidase family S49
SDH_sah              PF01972.11   286 seq665_BIOID51053    -            349   1.7e-05   23.6   1.8   1   1   5.1e-09   2.3e-05   23.2   0.0    89   163   133   208   119   225 0.81 Serine dehydrogenase proteinase
DUF1454              PF07305.7    200 seq666_BIOID51053    -            199  1.4e-111  370.1   1.7   1   1  1.2e-115  1.6e-111  369.9   1.2     1   200     1   199     1   199 1.00 Protein of unknown function (DUF1454)
Sdh_cyt              PF01127.17   121 seq667_BIOID51053    -            134   4.5e-30  103.8   5.0   1   1   3.8e-34   5.2e-30  103.6   3.4     2   120    11   128    10   129 0.90 Succinate dehydrogenase/Fumarate reductase transmembrane subunit
EIID-AGA             PF03613.9    264 seq668_BIOID51053    -            270   1.1e-92  309.6   4.6   1   1     9e-97   1.2e-92  309.4   3.2     2   264    11   270    10   270 0.97 PTS system mannose/fructose/sorbose family IID component
AcetDehyd-dimer      PF09290.6    137 seq669_BIOID51053    -            316     1e-65  219.6   0.3   1   1   2.3e-69   1.6e-65  219.0   0.2     1   137   131   284   131   284 1.00 Prokaryotic acetaldehyde dehydrogenase, dimerisation
Semialdhyde_dh       PF01118.19   121 seq669_BIOID51053    -            316   1.7e-16   60.5   0.0   1   1   6.1e-20   4.2e-16   59.2   0.0     1   117     5   119     5   123 0.92 Semialdehyde dehydrogenase, NAD binding domain
Phage_AlpA           PF05930.7     51 seq670_BIOID51053    -             92   2.2e-18   65.6   0.1   1   1   2.1e-22   2.9e-18   65.2   0.0     1    51    34    83    34    83 0.98 Prophage CP4-57 regulatory protein (AlpA)
TraX                 PF05857.6    219 seq671_BIOID51053    -            248   2.7e-52  177.4   9.6   1   1   2.3e-56   3.1e-52  177.2   6.6     2   218    32   247    31   248 0.96 TraX protein
Crl                  PF07417.7    127 seq672_BIOID51053    -            133     1e-54  183.5   0.1   1   1   8.7e-59   1.2e-54  183.3   0.1     2   122     3   123     2   131 0.96 Transcriptional regulator Crl
Rick_17kDa_Anti      PF05433.10    42 seq674_BIOID51053    -            179   1.7e-11   43.4  15.7   1   1   5.1e-15   1.7e-11   43.4  10.9     2    42    73   113    72   113 0.96 Glycine zipper 2TM domain
Gly-zipper_OmpA      PF13436.1    118 seq674_BIOID51053    -            179   5.2e-09   35.6   3.0   1   1   1.5e-12   5.2e-09   35.6   2.1     5   112    28   134    24   136 0.78 Glycine-zipper containing OmpA-like membrane domain
Gly-zipper_YMGG      PF13441.1     45 seq674_BIOID51053    -            179   3.6e-08   32.6  12.7   1   1     1e-11   3.6e-08   32.6   8.8     2    45    69   111    68   111 0.97 YMGG-like Gly-zipper
Gly-zipper_Omp       PF13488.1     46 seq674_BIOID51053    -            179   1.8e-05   24.1  13.8   1   1   5.3e-09   1.8e-05   24.1   9.6     2    42    73   112    72   118 0.82 Glycine zipper
Sdh_cyt              PF01127.17   121 seq675_BIOID51053    -            115   8.9e-12   44.7  15.1   1   1   7.9e-16   1.1e-11   44.5  10.5    18   120    11   104     2   113 0.83 Succinate dehydrogenase/Fumarate reductase transmembrane subunit
ABC_tran             PF00005.22   118 seq678_BIOID51053    -            530   1.4e-36  125.3   0.0   1   2   1.1e-18   1.9e-15   57.1   0.0     1   118    41   184    41   184 0.98 ABC transporter
ABC_tran             PF00005.22   118 seq678_BIOID51053    -            530   1.4e-36  125.3   0.0   2   2   2.2e-21   3.7e-18   65.8   0.0     1   118   359   467   359   467 0.95 ABC transporter
ABC_tran_2           PF12848.2     85 seq678_BIOID51053    -            530   3.4e-23   81.1   3.0   1   1   1.8e-23     3e-20   71.7   1.4     2    85   224   309   223   309 0.91 ABC transporter
Cytochrom_B562       PF07361.6    103 seq680_BIOID51053    -            128   2.2e-34  117.8   5.4   1   1   1.9e-38   2.6e-34  117.6   3.7     1   103    23   128    23   128 0.99 Cytochrome b562
AsnC_trans_reg       PF01037.16    74 seq681_BIOID51053    -            152   1.6e-18   66.0   0.1   1   1   8.4e-22   2.9e-18   65.2   0.1     4    73    75   143    72   144 0.92 AsnC family
HTH_AsnC-type        PF13404.1     42 seq681_BIOID51053    -            152   1.5e-13   49.9   0.0   1   1   8.8e-17     3e-13   48.9   0.0     1    42     6    47     6    47 0.97 AsnC-type helix-turn-helix domain
HTH_24               PF13412.1     48 seq681_BIOID51053    -            152   2.6e-13   49.0   0.0   1   1   1.2e-16   4.2e-13   48.3   0.0     1    48     6    53     6    53 0.97 Winged helix-turn-helix DNA-binding
HTH_11               PF08279.7     55 seq681_BIOID51053    -            152   1.6e-05   24.3   0.0   1   1   9.9e-09   3.4e-05   23.2   0.0    17    54    24    66    11    67 0.87 HTH domain
TIM                  PF00121.13   244 seq682_BIOID51053    -            255   3.2e-93  311.1   1.0   1   1   2.6e-97   3.6e-93  311.0   0.7     1   243     4   245     4   246 0.97 Triosephosphate isomerase
Peptidase_A8         PF01252.13   150 seq683_BIOID51053    -            164   1.8e-44  150.8   6.9   1   1   1.6e-48   2.2e-44  150.6   4.8     2   147    15   160    13   164 0.92 Signal peptidase (SPase) II
FAD_binding_2        PF00890.19   421 seq688_BIOID51053    -            588  2.6e-117  392.1   6.1   1   1    7e-121  3.2e-117  391.8   4.2     1   421     9   405     9   405 0.98 FAD binding domain
Succ_DH_flav_C       PF02910.15   129 seq688_BIOID51053    -            588   3.1e-38  130.4   0.1   1   1   1.1e-41   5.1e-38  129.7   0.1     1   129   460   588   460   588 0.96 Fumarate reductase flavoprotein C-term
AAA_11               PF13086.1    241 seq689_BIOID51053    -            404   1.6e-15   57.2   1.7   1   1   6.3e-19   2.2e-15   56.8   0.6     2   155   178   321   177   361 0.67 AAA domain
AAA_19               PF13245.1     76 seq689_BIOID51053    -            404   1.6e-12   46.8   0.0   1   1   1.4e-15   4.8e-12   45.3   0.0     2    62   185   240   184   260 0.90 Part of AAA domain
AAA_30               PF13604.1    196 seq689_BIOID51053    -            404   3.7e-07   29.8   0.0   1   1   1.7e-10   5.6e-07   29.2   0.0     2    66   178   240   177   273 0.85 AAA domain
DUF2075              PF09848.4    352 seq689_BIOID51053    -            404     3e-07   29.6   0.1   1   1   1.3e-10   4.4e-07   29.0   0.1     2    63   193   255   192   295 0.81 Uncharacterized conserved protein (DUF2075)
Aminotran_1_2        PF00155.16   363 seq690_BIOID51053    -            359   7.8e-67  225.6   0.0   1   1     7e-71   9.6e-67  225.3   0.0    31   363    49   354    33   354 0.93 Aminotransferase class I and II
Molybdop_Fe4S4       PF04879.11    55 seq691_BIOID51053    -            195   2.2e-21   75.3   0.2   1   1   2.6e-24   1.8e-20   72.4   0.1     2    55    44   104    43   104 0.96 Molybdopterin oxidoreductase Fe4S4 domain
Molybdopterin        PF00384.17   432 seq691_BIOID51053    -            195   2.4e-06   26.4   0.1   1   1   4.2e-10   2.9e-06   26.1   0.0     1    35   107   139   107   190 0.79 Molybdopterin oxidoreductase
DUF3521              PF12035.3     35 seq692_BIOID51053    -             51   1.7e-14   53.2   0.6   1   1   1.5e-18     2e-14   52.9   0.4     1    33     6    38     6    40 0.94 Protein of unknown function (DUF3521)
Metallophos          PF00149.23   201 seq693_BIOID51053    -            218   2.3e-15   56.4   4.0   1   1   1.1e-18   7.2e-15   54.8   2.8     2   197    16   187    15   191 0.81 Calcineurin-like phosphoesterase
Metallophos_2        PF12850.2    156 seq693_BIOID51053    -            218   1.7e-06   27.8   0.0   1   1   4.1e-10   2.8e-06   27.1   0.0     3   118    17   188    16   211 0.60 Calcineurin-like phosphoesterase superfamily domain
Glucosamine_iso      PF01182.15   199 seq695_BIOID51053    -            251   2.5e-19   69.6   0.0   1   1   2.5e-23   3.4e-19   69.2   0.0     4   198    30   226    28   227 0.81 Glucosamine-6-phosphate isomerases/6-phosphogluconolactonase
HTH_3                PF01381.17    55 seq699_BIOID51053    -            243   3.2e-14   52.4   0.0   1   1   4.1e-17   1.1e-13   50.6   0.0     3    55    35    88    33    88 0.97 Helix-turn-helix
Peptidase_S24        PF00717.18    70 seq699_BIOID51053    -            243   4.9e-12   45.1   0.1   1   1   3.2e-15   8.8e-12   44.3   0.1     1    68   155   226   155   228 0.95 Peptidase S24-like
HTH_31               PF13560.1     64 seq699_BIOID51053    -            243   4.5e-10   39.4   0.1   1   1   2.7e-13   7.4e-10   38.7   0.0     2    59    29    86    28    93 0.96 Helix-turn-helix domain
HTH_19               PF12844.2     64 seq699_BIOID51053    -            243   8.5e-10   38.4   0.0   1   1   6.4e-13   1.7e-09   37.4   0.0     1    63    30    93    30    94 0.96 Helix-turn-helix domain
HTH_26               PF13443.1     63 seq699_BIOID51053    -            243   2.9e-05   24.0   0.0   1   1     2e-08   5.4e-05   23.1   0.0     7    55    38    86    32    88 0.92 Cro/C1-type HTH DNA-binding domain
ProQ                 PF04352.8    115 seq700_BIOID51053    -            186   1.4e-30  105.1   2.2   1   1   3.5e-33   2.4e-29  101.1   0.0     5   113    72   180    68   181 0.96 ProQ/FINO family
FinO_N               PF12602.3     72 seq700_BIOID51053    -            186   8.2e-25   86.7  13.1   1   1   2.7e-28   1.9e-24   85.6   9.1     1    72     1    62     1    62 0.98 Fertility inhibition protein N terminal
Flavodoxin_1         PF00258.20   143 seq701_BIOID51053    -            147   1.7e-21   76.5   0.0   1   1   1.4e-25   1.9e-21   76.4   0.0     2   143     7   138     6   138 0.93 Flavodoxin
MdoG                 PF04349.7    484 seq705_BIOID51053    -            517  1.1e-262  871.3   1.2   1   1  9.2e-267  1.3e-262  871.1   0.8     1   483    29   514    29   515 1.00 Periplasmic glucan biosynthesis protein, MdoG
HMGL-like            PF00682.14   237 seq706_BIOID51053    -            337   1.3e-63  214.7   4.4   1   1   2.2e-67   1.5e-63  214.4   3.1     1   235    14   245    14   247 0.99 HMGL-like
DmpG_comm            PF07836.6     66 seq706_BIOID51053    -            337   1.9e-32  110.3   0.1   1   1   5.6e-36   3.8e-32  109.3   0.0     1    65   271   335   271   336 0.97 DmpG-like communication domain
FKBP_C               PF00254.23    94 seq707_BIOID51053    -            149   1.2e-16   60.3   0.0   1   1   1.3e-20   1.7e-16   59.8   0.0     4    94     4   141     2   141 0.87 FKBP-type peptidyl-prolyl cis-trans isomerase
Topoisom_bac         PF01131.15   403 seq711_BIOID51053    -            879  4.3e-131  437.3   0.7   1   1  2.2e-134  7.7e-131  436.5   0.5     2   403   171   579   170   579 0.93 DNA topoisomerase
Topo_Zn_Ribbon       PF08272.6     42 seq711_BIOID51053    -            879   1.1e-39  133.3   0.7   1   2   1.5e-19   5.2e-16   57.6   0.0     2    42   772   811   771   811 0.96 Topoisomerase I zinc-ribbon-like
Topo_Zn_Ribbon       PF08272.6     42 seq711_BIOID51053    -            879   1.1e-39  133.3   0.7   2   2   7.4e-24   2.5e-20   71.4   1.8     1    42   838   879   838   879 0.98 Topoisomerase I zinc-ribbon-like
Toprim               PF01751.17    88 seq711_BIOID51053    -            879   3.4e-26   90.8   0.0   1   1   2.1e-29   7.1e-26   89.7   0.0     2    88    19   156    18   156 0.98 Toprim domain
zf-C4_Topoisom       PF01396.14    39 seq711_BIOID51053    -            879   4.1e-19   67.6  16.9   1   2   3.6e-09   1.2e-05   24.5   0.3     3    27   612   636   610   653 0.84 Topoisomerase DNA binding C4 zinc finger
zf-C4_Topoisom       PF01396.14    39 seq711_BIOID51053    -            879   4.1e-19   67.6  16.9   2   2   6.9e-15   2.4e-11   42.8   1.9     2    38   723   758   722   759 0.94 Topoisomerase DNA binding C4 zinc finger
Molybdopterin        PF00384.17   432 seq712_BIOID51053    -            803   9.6e-25   87.0   0.0   1   1   3.1e-25   2.1e-21   76.0   0.0   103   379     2   377     1   381 0.84 Molybdopterin oxidoreductase
Molydop_binding      PF01568.16   109 seq712_BIOID51053    -            803   5.5e-17   61.4   0.1   1   1     3e-20     2e-16   59.6   0.1     4   108   681   796   678   797 0.93 Molydopterin dinucleotide binding domain
NUDIX                PF00293.23   135 seq716_BIOID51053    -            257   1.9e-21   75.9   0.1   1   1   1.3e-24     6e-21   74.3   0.0     6   125   132   240   127   249 0.90 NUDIX domain
zf-NADH-PPase        PF09297.6     32 seq716_BIOID51053    -            257   2.8e-10   39.4   5.4   1   1     1e-13   4.8e-10   38.6   3.8     1    32    93   124    93   124 0.98 NADH pyrophosphatase zinc ribbon domain
NUDIX-like           PF09296.6     98 seq716_BIOID51053    -            257   3.7e-06   27.0   0.1   1   1   1.6e-09   7.3e-06   26.1   0.1     2    97    11    90    10    91 0.96 NADH pyrophosphatase-like rudimentary NUDIX domain
HTH_Tnp_1            PF01527.15    76 seq717_BIOID51053    -             80     1e-14   54.0   0.5   1   1   8.7e-19   1.2e-14   53.8   0.3     2    52    23    72    22    79 0.90 Transposase
LYTB                 PF02401.13   281 seq719_BIOID51053    -            152   4.9e-58  196.1   0.1   1   1   4.2e-62   5.7e-58  195.9   0.1     1   134     3   136     3   148 0.97 LytB protein
DUF1471              PF07338.8     56 seq727_BIOID51053    -             85   8.5e-20   70.0   0.1   1   1   8.2e-24   1.1e-19   69.6   0.0     2    56    33    85    32    85 0.98 Protein of unknown function (DUF1471)
IGPD                 PF00475.13   145 seq729_BIOID51053    -            355   8.7e-65  216.8   0.4   1   1   4.5e-68   1.5e-64  216.0   0.3     1   145   196   338   196   338 0.99 Imidazoleglycerol-phosphate dehydratase
HAD_2                PF13419.1    176 seq729_BIOID51053    -            355   5.6e-07   29.8   0.1   1   1   5.7e-09   1.9e-05   24.8   0.0    76   173    30   145    20   148 0.80 Haloacid dehalogenase-like hydrolase
PNK3P                PF08645.6    158 seq729_BIOID51053    -            355   5.6e-06   25.7   0.0   1   1   2.8e-09   9.7e-06   25.0   0.0     5   129     8   134     4   181 0.75 Polynucleotide kinase 3 phosphatase
Hydrolase_like       PF13242.1     75 seq729_BIOID51053    -            355   8.7e-06   25.2   0.0   1   1   5.5e-09   1.9e-05   24.1   0.0     2    44   103   144   102   148 0.88 HAD-hyrolase-like
HTH_19               PF12844.2     64 seq730_BIOID51053    -            138   1.2e-11   44.3   0.0   1   1   4.2e-15   1.9e-11   43.7   0.0     2    61    70   129    69   131 0.97 Helix-turn-helix domain
HTH_3                PF01381.17    55 seq730_BIOID51053    -            138   5.6e-11   42.0   0.0   1   1   1.9e-14   8.8e-11   41.3   0.0     1    55    72   126    72   126 0.98 Helix-turn-helix
HTH_31               PF13560.1     64 seq730_BIOID51053    -            138   1.4e-09   37.8   0.0   1   1   5.3e-13   2.4e-09   37.1   0.0     5    58    71   123    70   126 0.97 Helix-turn-helix domain
GIDA                 PF01134.17   392 seq732_BIOID51053    -            629  5.1e-171  568.7   0.0   1   1  2.9e-174  6.7e-171  568.3   0.0     1   391     8   398     8   399 0.99 Glucose inhibited division protein A
GIDA_assoc_3         PF13932.1     72 seq732_BIOID51053    -            629     4e-31  106.7   0.1   1   1   6.2e-34   1.4e-30  105.0   0.1     1    72   546   617   546   617 0.99 GidA associated domain 3
FAD_oxidored         PF12831.2    428 seq732_BIOID51053    -            629   3.1e-08   33.0   4.1   1   1   2.9e-11   6.6e-08   31.9   2.9     1   142     8   151     8   152 0.72 FAD dependent oxidoreductase
Pyr_redox_2          PF07992.9    200 seq732_BIOID51053    -            629   2.4e-06   27.4   0.6   1   1   2.2e-09     5e-06   26.4   0.4     1   118     8   156     8   162 0.62 Pyridine nucleotide-disulphide oxidoreductase
AA_kinase            PF00696.23   241 seq734_BIOID51053    -            396   4.4e-43  147.4   2.1   1   1   8.2e-47   5.6e-43  147.1   1.5     2   240    35   263    34   264 0.93 Amino acid kinase family
PUA                  PF01472.15    74 seq734_BIOID51053    -            396     1e-22   79.4   0.1   1   1   4.6e-26   3.1e-22   77.9   0.1     1    74   305   379   305   379 0.98 PUA domain
AAA_12               PF13087.1    199 seq735_BIOID51053    -            465   3.1e-22   78.8   0.2   1   1   4.5e-17   1.5e-13   50.4   0.0   111   196   197   279   180   282 0.84 AAA domain
DUF2726              PF10881.3    126 seq735_BIOID51053    -            465   2.7e-13   49.5   0.0   1   1     4e-16   1.4e-12   47.2   0.0    50   112   388   450   350   460 0.86 Protein of unknown function (DUF2726)
AAA_11               PF13086.1    241 seq735_BIOID51053    -            465   4.1e-08   33.0   0.0   1   1   2.6e-11   8.8e-08   31.9   0.0   158   237    17    92     3    94 0.81 AAA domain
Viral_helicase1      PF01443.13   226 seq735_BIOID51053    -            465   5.5e-08   32.5   0.1   1   1   3.7e-09   1.3e-05   24.8   0.1    33   226    31   279     4   279 0.70 Viral (Superfamily 1) RNA helicase
LYTB                 PF02401.13   281 seq736_BIOID51053    -            176   3.5e-57  193.3   0.4   1   1   2.9e-61     4e-57  193.1   0.3   138   280     2   144     1   145 0.99 LytB protein
Fimbrial             PF00419.15   145 seq737_BIOID51053    -            194   3.6e-13   49.8   0.0   1   1   3.5e-17   4.8e-13   49.4   0.0     3   144    29   193    27   194 0.76 Fimbrial protein
Autotransporter      PF03797.14   265 seq739_BIOID51053    -            773   1.9e-42  145.3  17.4   1   1   2.8e-46   1.9e-42  145.3  12.1     3   265   488   759   486   762 0.95 Autotransporter beta-domain
Pertactin            PF03212.9    121 seq739_BIOID51053    -            773   2.9e-09   36.5   1.1   1   1   4.2e-13   2.9e-09   36.5   0.8     1   120   297   422   297   423 0.83 Pertactin
PTS_EIIC             PF02378.13   321 seq741_BIOID51053    -            598     8e-83  277.8  29.3   1   1   1.2e-86     8e-83  277.8  20.3     1   321    87   429    87   429 0.94 Phosphotransferase system, EIIC
PTS_EIIB             PF00367.15    35 seq741_BIOID51053    -            598   1.4e-16   59.2   0.1   1   1   4.6e-20   3.1e-16   58.1   0.1     3    35   522   554   520   554 0.97 phosphotransferase system, EIIB
RVT_1                PF00078.22   214 seq743_BIOID51053    -            286   4.2e-41  140.5   0.0   1   1   4.2e-45   5.7e-41  140.1   0.0     1   181   107   281   107   285 0.94 Reverse transcriptase (RNA-dependent DNA polymerase)
MFS_1                PF07690.11   354 seq746_BIOID51053    -            418   6.8e-39  133.4  71.4   1   1   8.8e-41     6e-37  127.0  31.0     2   296    36   316    35   319 0.89 Major Facilitator Superfamily
Sugar_tr             PF00083.19   451 seq746_BIOID51053    -            418   6.9e-14   51.1  37.3   1   1   6.1e-14   4.1e-10   38.6  25.9    43   413    59   382    10   407 0.73 Sugar (and other) transporter
DEDD_Tnp_IS110       PF01548.12   144 seq747_BIOID51053    -            326   4.2e-44  149.5   0.2   1   1   2.4e-47   1.7e-43  147.6   0.1     1   144     7   151     7   151 0.99 Transposase
Transposase_20       PF02371.11    87 seq747_BIOID51053    -            326   1.1e-27   95.8   0.4   1   1     3e-31     2e-27   94.9   0.3     2    85   196   280   195   282 0.96 Transposase IS116/IS110/IS902 family
URO-D                PF01208.12   343 seq748_BIOID51053    -            354  1.6e-140  467.8   0.0   1   1  1.3e-144  1.8e-140  467.6   0.0     2   342     5   347     4   348 0.98 Uroporphyrinogen decarboxylase (URO-D)
Fer2_3               PF13085.1    110 seq753_BIOID51053    -            238   3.8e-31  107.0   0.0   1   1   1.6e-34   5.5e-31  106.5   0.0     2   109     5   111     4   112 0.93 2Fe-2S iron-sulfur cluster binding domain
Fer4_17              PF13534.1     61 seq753_BIOID51053    -            238     2e-10   40.7   0.8   1   1   1.1e-13   3.9e-10   39.8   0.5     1    61   148   221   148   221 0.80 4Fe-4S dicluster domain
Fer4_8               PF13183.1     57 seq753_BIOID51053    -            238   1.3e-09   37.8   1.5   1   1     8e-13   2.7e-09   36.7   1.0     2    56   146   219   145   220 0.71 4Fe-4S dicluster domain
Fer4_18              PF13746.1     69 seq753_BIOID51053    -            238   3.2e-07   30.5   1.1   1   1     1e-09   3.5e-06   27.2   0.1     2    67   155   221   154   223 0.97 4Fe-4S dicluster domain
IU_nuc_hydro         PF01156.14   314 seq756_BIOID51053    -            304     1e-92  310.6   0.0   1   1   8.4e-97   1.1e-92  310.4   0.0     3   312     4   302     2   304 0.96 Inosine-uridine preferring nucleoside hydrolase
Glycos_transf_2      PF00535.21   169 seq757_BIOID51053    -            847   1.4e-19   70.2   0.0   1   1   6.3e-23   2.2e-19   69.6   0.0     2   168   246   429   245   430 0.98 Glycosyl transferase family 2
Glyco_tranf_2_3      PF13641.1    230 seq757_BIOID51053    -            847   3.3e-15   56.4   0.3   1   1     3e-18     1e-14   54.8   0.0     2   230   243   493   242   493 0.84 Glycosyltransferase like family 2
Glyco_trans_2_3      PF13632.1    192 seq757_BIOID51053    -            847   2.6e-13   50.0  14.4   1   1   7.6e-17   2.6e-13   50.0  10.0     1   185   341   533   341   708 0.82 Glycosyl transferase family group 2
Glyco_transf_21      PF13506.1    174 seq757_BIOID51053    -            847   4.5e-08   32.5   0.0   1   1   4.7e-11   1.6e-07   30.6   0.0     6   147   312   468   308   492 0.77 Glycosyl transferase family 21
Pili_assembly_N      PF00345.15   122 seq758_BIOID51053    -            231   1.7e-41  140.6   0.0   1   1   4.6e-45   3.2e-41  139.8   0.0     1   122    25   145    25   145 0.94 Gram-negative pili assembly chaperone, N-terminal domain
Pili_assembly_C      PF02753.12    68 seq758_BIOID51053    -            231     3e-17   62.1   0.2   1   1     1e-20   7.1e-17   60.8   0.1     1    67   164   226   164   227 0.91 Gram-negative pili assembly chaperone, C-terminal domain
Alpha-amylase_C      PF02806.13    96 seq761_BIOID51053    -            347   4.7e-06   26.5   0.0   1   1   8.8e-10   1.2e-05   25.2   0.0     8    90   246   334   244   338 0.82 Alpha amylase, C-terminal all-beta domain
GATase               PF00117.23   192 seq762_BIOID51053    -            196   9.7e-29  100.0   0.0   1   1   3.3e-32   1.1e-28   99.8   0.0     1   189     4   194     4   196 0.81 Glutamine amidotransferase class-I
GATase_3             PF07685.9    158 seq762_BIOID51053    -            196   4.9e-06   26.0   0.0   1   1   2.2e-09   7.7e-06   25.4   0.0     5    79    36   100    32   106 0.86 CobB/CobQ-like glutamine amidotransferase domain
MFS_1                PF07690.11   354 seq764_BIOID51053    -            397   1.5e-16   60.0  50.2   1   1   1.1e-20   1.5e-16   60.0  34.8     1   351    18   354    18   356 0.76 Major Facilitator Superfamily
PTS_IIB              PF02302.12    90 seq767_BIOID51053    -            106   5.2e-21   74.7   1.5   1   1   4.5e-25   6.1e-21   74.5   1.0     2    88     6    95     5    97 0.94 PTS system, Lactose/Cellobiose specific IIB subunit
Aldedh               PF00171.17   462 seq770_BIOID51053    -            417   6.8e-21   74.0   3.4   1   1   1.3e-20   1.7e-16   59.4   1.0    37   298     8   282     2   304 0.82 Aldehyde dehydrogenase family
PFL                  PF02901.10   648 seq773_BIOID51053    -            765  4.4e-205  682.8   0.0   1   1    8e-209  5.5e-205  682.5   0.0     1   648     1   626     1   626 0.98 Pyruvate formate lyase
Gly_radical          PF01228.16   106 seq773_BIOID51053    -            765   2.7e-25   88.6   0.0   1   1   9.7e-29   6.6e-25   87.4   0.0     3   106   645   747   643   747 0.97 Glycine radical
His_biosynth         PF00977.16   228 seq774_BIOID51053    -            291   2.4e-74  249.3   0.4   1   1   6.1e-78   2.8e-74  249.1   0.3     1   228    47   280    47   280 0.98 Histidine biosynthesis protein
Trp_syntA            PF00290.15   259 seq774_BIOID51053    -            291   7.2e-06   24.5   1.1   1   1     2e-08   9.2e-05   20.9   0.1   174   232    97   154    78   160 0.85 Tryptophan synthase alpha chain
Endonuclease_5       PF04493.9    206 seq776_BIOID51053    -            223   1.1e-70  237.0   0.0   1   1   9.3e-75   1.3e-70  236.8   0.0     1   205     9   208     9   209 0.99 Endonuclease V
Transket_pyr         PF02779.19   178 seq778_BIOID51053    -            933   5.3e-67  224.6   0.0   1   1   1.3e-70     9e-67  223.8   0.0     3   178   591   785   589   785 0.99 Transketolase, pyrimidine binding domain
E1_dh                PF00676.15   300 seq778_BIOID51053    -            933   1.7e-46  158.1   0.0   1   1   5.4e-50   3.7e-46  157.1   0.0    15   282   219   511   207   516 0.84 Dehydrogenase E1 component
DUF1537              PF07005.6    223 seq779_BIOID51053    -            420   1.7e-61  207.6  15.1   1   1   2.1e-65   2.8e-61  206.9  10.5     1   223   161   380   161   380 0.95 Protein of unknown function, DUF1537
Usher                PF00577.15   552 seq781_BIOID51053    -            838  1.4e-208  693.9  27.4   1   1  3.2e-212  1.4e-208  693.9  19.0     1   552   206   748   206   748 0.99 Type VII secretion system (T7SS), usher protein
PapC_N               PF13954.1    146 seq781_BIOID51053    -            838   1.5e-47  160.7   0.1   1   1   6.9e-51   3.1e-47  159.6   0.0     1   146    43   192    43   192 0.98 PapC N-terminal domain
PapC_C               PF13953.1     68 seq781_BIOID51053    -            838   5.4e-20   70.7   0.1   1   1   2.7e-23   1.2e-19   69.5   0.0     2    67   759   825   758   826 0.95 PapC C-terminal domain
MFS_1                PF07690.11   354 seq782_BIOID51053    -            417   5.8e-39  133.7  62.6   1   2   3.2e-31   2.2e-27   95.6  18.9     1   224    41   261    40   270 0.82 Major Facilitator Superfamily
MFS_1                PF07690.11   354 seq782_BIOID51053    -            417   5.8e-39  133.7  62.6   2   2   9.1e-15   6.2e-11   41.5  23.0     7   168   249   407   247   415 0.82 Major Facilitator Superfamily
Sugar_tr             PF00083.19   451 seq782_BIOID51053    -            417   2.8e-14   52.4  34.3   1   1   9.1e-18   6.2e-14   51.2   7.0    46   197    71   217    11   223 0.90 Sugar (and other) transporter
DUF2058              PF09831.4    177 seq784_BIOID51053    -            218   1.2e-63  214.0   9.4   1   1     1e-67   1.4e-63  213.8   6.5     1   177    44   218    44   218 0.99 Uncharacterized protein conserved in bacteria (DUF2058)
DapB_C               PF05173.9    132 seq788_BIOID51053    -            273   4.7e-47  158.9   0.3   1   1   9.8e-51   6.7e-47  158.4   0.2     1   132   132   268   132   268 0.98 Dihydrodipicolinate reductase, C-terminus
DapB_N               PF01113.15   124 seq788_BIOID51053    -            273     5e-42  142.6   0.6   1   1   3.3e-45   2.2e-41  140.5   0.1     1   124     6   129     6   129 0.99 Dihydrodipicolinate reductase, N-terminus
Fer4_11              PF13247.1     99 seq792_BIOID51053    -            294   1.2e-29  101.9  13.1   1   1   1.8e-32   2.2e-29  101.1   5.5     2    98    92   188    91   189 0.94 4Fe-4S dicluster domain
Form-deh_trans       PF09163.6     44 seq792_BIOID51053    -            294   7.8e-20   69.9   0.0   1   1   1.1e-22   1.4e-19   69.1   0.0     1    44   246   289   246   290 0.96 Formate dehydrogenase N, transmembrane
Fer4_7               PF12838.2     52 seq792_BIOID51053    -            294   4.9e-15   55.5  25.2   1   1   8.3e-11     1e-07   32.0   5.6     1    50    38   114    38   117 0.90 4Fe-4S dicluster domain
Fer4_9               PF13187.1     55 seq792_BIOID51053    -            294   3.3e-13   49.5  27.2   1   1   4.6e-11   5.7e-08   32.7   7.7     1    55   132   184   132   184 0.97 4Fe-4S dicluster domain
Fer4_10              PF13237.1     52 seq792_BIOID51053    -            294   2.6e-12   46.2  27.8   1   1   3.4e-11   4.2e-08   32.7   7.1     2    52    93   144    92   144 0.86 4Fe-4S dicluster domain
Fer4_2               PF12797.2     22 seq792_BIOID51053    -            294   3.3e-10   39.1  34.5   1   1   6.4e-09     8e-06   25.3   2.4     4    20    33    49    31    51 0.91 4Fe-4S binding domain
Fer4_3               PF12798.2     15 seq792_BIOID51053    -            294   9.7e-08   31.9  41.1   1   3   0.00035      0.43   11.1   3.8     1    15   100   117   100   117 0.89 4Fe-4S binding domain
Fer4_3               PF12798.2     15 seq792_BIOID51053    -            294   9.7e-08   31.9  41.1   2   3   6.7e-05     0.083   13.3   2.9     1    14   133   146   133   147 0.94 4Fe-4S binding domain
Fer4_3               PF12798.2     15 seq792_BIOID51053    -            294   9.7e-08   31.9  41.1   3   3   3.4e-06    0.0042   17.4   2.5     1    15   160   183   160   183 0.98 4Fe-4S binding domain
Fer4_4               PF12800.2     17 seq792_BIOID51053    -            294   3.1e-07   30.0  31.6   1   2   4.7e-05     0.059   13.6   1.8     3    15    38    50    36    56 0.91 4Fe-4S binding domain
Fer4_4               PF12800.2     17 seq792_BIOID51053    -            294   3.1e-07   30.0  31.6   2   2     1e-07   0.00013   21.9   1.8     1    17   130   146   130   146 0.92 4Fe-4S binding domain
Fer4                 PF00037.22    24 seq792_BIOID51053    -            294   3.1e-07   29.6  37.3   1   1   4.1e-08   5.1e-05   22.5   2.0     5    22   130   147   126   149 0.87 4Fe-4S binding domain
GidB                 PF02527.10   184 seq793_BIOID51053    -            207   7.4e-67  223.9   0.0   1   1   1.3e-70     9e-67  223.6   0.0     1   184    20   200    20   200 0.98 rRNA small subunit methyltransferase G
Methyltransf_31      PF13847.1    152 seq793_BIOID51053    -            207   9.4e-10   38.1   0.0   1   1   5.5e-13   3.8e-09   36.2   0.0     4    94    66   149    64   195 0.82 Methyltransferase domain
DUF3440              PF11922.3    181 seq794_BIOID51053    -            410   1.2e-56  191.0   1.1   1   2   3.6e-46   1.6e-42  144.9   0.1     2   108   243   354   242   359 0.95 Domain of unknown function (DUF3440)
DUF3440              PF11922.3    181 seq794_BIOID51053    -            410   1.2e-56  191.0   1.1   2   2   8.6e-16   3.9e-12   45.9   0.1   138   181   355   395   352   395 0.90 Domain of unknown function (DUF3440)
PAPS_reduct          PF01507.14   174 seq794_BIOID51053    -            410   1.3e-17   64.0   0.2   1   2   4.2e-11   1.9e-07   30.9   0.0     3    52    35    89    33    98 0.89 Phosphoadenosine phosphosulfate reductase family
PAPS_reduct          PF01507.14   174 seq794_BIOID51053    -            410   1.3e-17   64.0   0.2   2   2   4.7e-11   2.1e-07   30.7   0.0   101   164   165   240   158   241 0.84 Phosphoadenosine phosphosulfate reductase family
Aminotran_1_2        PF00155.16   363 seq796_BIOID51053    -            390   7.8e-60  202.6   0.0   1   1   6.5e-64   8.8e-60  202.4   0.0     3   360    30   379    28   382 0.94 Aminotransferase class I and II
SNase                PF00565.12   108 seq797_BIOID51053    -            157   2.1e-28   98.5   0.1   1   1     2e-32   2.7e-28   98.2   0.0     1   108    48   144    48   144 0.98 Staphylococcal nuclease homologue
DUF416               PF04222.7    191 seq798_BIOID51053    -            196   2.2e-87  291.0   0.1   1   1   1.8e-91   2.5e-87  290.8   0.0     1   189     4   192     4   194 0.99 Protein of unknown function (DUF416)
LysR_substrate       PF03466.15   209 seq799_BIOID51053    -            324   1.8e-44  151.2   0.0   1   1   3.5e-48   2.4e-44  150.8   0.0     5   206    92   293    90   296 0.96 LysR substrate binding domain
HTH_1                PF00126.22    60 seq799_BIOID51053    -            324   5.4e-16   57.9   0.0   1   1   1.4e-19   9.6e-16   57.1   0.0     1    60     3    64     3    64 0.97 Bacterial regulatory helix-turn-helix protein, lysR family
His_biosynth         PF00977.16   228 seq800_BIOID51053    -            258     4e-78  261.6   0.7   1   1   1.3e-81   4.6e-78  261.5   0.5     1   227     5   239     5   240 0.96 Histidine biosynthesis protein
IclR                 PF01614.13   129 seq802_BIOID51053    -            282     4e-44  149.3   0.0   1   1   8.8e-48     6e-44  148.7   0.0     2   128   143   268   142   269 0.97 Bacterial transcriptional regulator
HTH_IclR             PF09339.5     52 seq802_BIOID51053    -            282   1.8e-14   52.9   0.0   1   1   5.2e-18   3.5e-14   51.9   0.0     1    50    25    74    25    76 0.96 IclR helix-turn-helix domain
DDE_Tnp_1_5          PF13737.1    112 seq805_BIOID51053    -            322   1.2e-46  157.3   0.0   1   1   2.7e-49   1.8e-45  153.5   0.0     1   112    34   145    34   145 0.96 Transposase DDE domain
DDE_Tnp_1            PF01609.16   211 seq805_BIOID51053    -            322     4e-22   78.7   0.8   1   1   8.3e-26   5.7e-22   78.2   0.6     4   203   130   303   127   308 0.88 Transposase DDE domain
HHA                  PF05321.6     57 seq806_BIOID51053    -             69   7.5e-29   99.5   0.1   1   1   6.3e-33   8.6e-29   99.3   0.0     1    57    10    66    10    66 0.99 Haemolysin expression modulating protein
Gln-synt_C           PF00120.19   259 seq809_BIOID51053    -            469  2.1e-106  354.7   0.0   1   1    4e-110  2.7e-106  354.3   0.0     2   259   103   379   102   379 0.98 Glutamine synthetase, catalytic domain
Gln-synt_N           PF03951.14    84 seq809_BIOID51053    -            469   2.1e-31  107.1   0.1   1   1   6.2e-35   4.2e-31  106.2   0.1     1    84    14    95    14    95 0.98 Glutamine synthetase, beta-Grasp domain
Aldolase_II          PF00596.16   183 seq810_BIOID51053    -            212   3.4e-44  150.5   0.0   1   1   2.8e-48   3.9e-44  150.3   0.0     2   181    14   190    13   192 0.93 Class II Aldolase and Adducin N-terminal domain
Cytochrom_B_N        PF00033.14   188 seq811_BIOID51053    -            217   1.4e-20   73.3  19.2   1   1   2.5e-24   1.7e-20   73.0  13.3     4   188    10   186     7   186 0.92 Cytochrome b(N-terminal)/b6/petB
Ni_hydr_CYTB         PF01292.15   182 seq811_BIOID51053    -            217   1.4e-18   66.8  17.8   1   1   2.5e-22   1.7e-18   66.5  12.3     5   182    13   186     9   186 0.89 Prokaryotic cytochrome b561
DLH                  PF01738.13   218 seq812_BIOID51053    -            289   2.4e-75  252.4   0.0   1   1   1.1e-78     3e-75  252.1   0.0     1   217    60   283    60   284 0.99 Dienelactone hydrolase family
Abhydrolase_5        PF12695.2    142 seq812_BIOID51053    -            289   4.8e-15   55.4   0.1   1   1   2.7e-18   7.3e-15   54.8   0.0     2   142    77   255    76   255 0.76 Alpha/beta hydrolase family
Abhydrolase_6        PF12697.2    228 seq812_BIOID51053    -            289   9.6e-12   45.1   2.1   1   1   5.3e-09   1.4e-05   24.9   0.0   162   221   192   260   180   266 0.74 Alpha/beta hydrolase family
BAAT_C               PF08840.6    213 seq812_BIOID51053    -            289   7.5e-08   32.2   0.1   1   1   2.5e-08   6.8e-05   22.5   0.1   115   178   211   271   190   287 0.77 BAAT / Acyl-CoA thioester hydrolase C terminal
Peptidase_S9         PF00326.16   213 seq812_BIOID51053    -            289   9.3e-07   28.1   0.0   1   1   1.6e-08   4.4e-05   22.6   0.0   136   210   202   284   194   287 0.78 Prolyl oligopeptidase family
DUF2726              PF10881.3    126 seq813_BIOID51053    -            196   2.1e-27   95.0   0.1   1   1   2.4e-31   3.2e-27   94.4   0.0     2   108    59   169    58   180 0.94 Protein of unknown function (DUF2726)
Bac_DNA_binding      PF00216.16    90 seq814_BIOID51053    -             90   3.2e-33  113.4   1.4   1   1   2.6e-37   3.6e-33  113.3   1.0     1    90     1    90     1    90 0.99 Bacterial DNA-binding protein
CPSase_sm_chain      PF00988.17   131 seq815_BIOID51053    -            391   1.7e-56  189.1   0.1   1   1   6.1e-60   2.8e-56  188.5   0.0     2   131    13   142    12   142 0.99 Carbamoyl-phosphate synthase small chain, CPSase domain
GATase               PF00117.23   192 seq815_BIOID51053    -            391   1.3e-49  168.1   0.0   1   1   5.8e-53   2.6e-49  167.1   0.0     3   191   206   381   203   382 0.95 Glutamine amidotransferase class-I
Peptidase_C26        PF07722.8    217 seq815_BIOID51053    -            391   1.2e-08   34.5   0.1   1   1     1e-10   4.8e-07   29.3   0.1    93   217   258   364   247   364 0.80 Peptidase C26
PRA-CH               PF01502.13    75 seq816_BIOID51053    -            203   2.2e-34  116.8   0.0   1   1   6.1e-38   4.1e-34  115.9   0.0     1    74    33   106    33   107 0.99 Phosphoribosyl-AMP cyclohydrolase
PRA-PH               PF01503.12    83 seq816_BIOID51053    -            203   4.2e-13   49.2   0.4   1   1   8.6e-17   5.9e-13   48.7   0.3     2    82   116   201   115   202 0.95 Phosphoribosyl-ATP pyrophosphohydrolase
ATP_synt_I           PF03899.10   100 seq818_BIOID51053    -            130   4.8e-14   52.2  13.1   1   1   4.9e-18   6.7e-14   51.7   9.1     1    99    17   112    17   113 0.95 ATP synthase I chain
Asr                  PF06392.6     19 seq819_BIOID51053    -            111   7.1e-07   29.3  23.9   1   1   5.2e-11   7.1e-07   29.3  16.6     1    19    53    71    53    71 0.99 Acid shock protein repeat
ParBc                PF02195.13    90 seq820_BIOID51053    -            212   2.8e-09   36.8   0.0   1   1   3.3e-13   4.5e-09   36.1   0.0     2    89    54   148    53   149 0.87 ParB-like nuclease domain
Fer4_11              PF13247.1     99 seq823_BIOID51053    -            157   2.2e-17   62.6  23.6   1   1   5.1e-20     7e-17   61.0  12.2     7    98    55   143    50   144 0.88 4Fe-4S dicluster domain
Fer4                 PF00037.22    24 seq823_BIOID51053    -            157     8e-14   50.4  40.4   1   1   2.5e-10   3.4e-07   29.4   0.9     3    23    84   104    82   105 0.89 4Fe-4S binding domain
Fer4_9               PF13187.1     55 seq823_BIOID51053    -            157   5.1e-13   48.9  30.0   1   1   6.7e-11   9.2e-08   32.1   6.3     1    54    88   138    88   139 0.88 4Fe-4S dicluster domain
Fer4_7               PF12838.2     52 seq823_BIOID51053    -            157   2.2e-11   43.8  36.5   1   1   2.7e-10   3.7e-07   30.3   8.0     1    52    88   138    88   138 0.85 4Fe-4S dicluster domain
Fer4_10              PF13237.1     52 seq823_BIOID51053    -            157   4.9e-10   38.9  32.3   1   1     3e-10   4.1e-07   29.5   7.2     2    52    82   135    81   135 0.83 4Fe-4S dicluster domain
Fer4_2               PF12797.2     22 seq823_BIOID51053    -            157   1.3e-09   37.3  40.9   1   1   2.2e-09     3e-06   26.7   1.0     2    21    81   100    80   101 0.93 4Fe-4S binding domain
Fer4_3               PF12798.2     15 seq823_BIOID51053    -            157   1.8e-08   34.1  48.2   1   2   2.2e-06     0.003   17.8   2.9     1    15    89   103    89   103 0.98 4Fe-4S binding domain
Fer4_3               PF12798.2     15 seq823_BIOID51053    -            157   1.8e-08   34.1  48.2   2   2   2.2e-07    0.0003   21.0   2.7     1    15   118   138   118   138 0.98 4Fe-4S binding domain
Fer4_4               PF12800.2     17 seq823_BIOID51053    -            157   1.8e-05   24.5  42.5   1   2   0.00011      0.15   12.3   3.1     2    14    10    22     9    25 0.91 4Fe-4S binding domain
Fer4_4               PF12800.2     17 seq823_BIOID51053    -            157   1.8e-05   24.5  42.5   2   2   1.7e-07   0.00023   21.1   1.9     1    17    86   102    86   102 0.92 4Fe-4S binding domain
DUF3521              PF12035.3     35 seq824_BIOID51053    -             57   3.6e-19   68.1   1.8   1   1   3.4e-23   4.6e-19   67.8   1.3     1    35     1    35     1    35 0.99 Protein of unknown function (DUF3521)
DAO                  PF01266.19   358 seq825_BIOID51053    -            422   5.7e-63  212.8   0.0   1   1     1e-66   6.8e-63  212.6   0.0     1   356     3   390     3   392 0.86 FAD dependent oxidoreductase
DUF1481              PF07356.7    195 seq826_BIOID51053    -            211   5.4e-71  237.9   0.6   1   1   4.5e-75   6.2e-71  237.7   0.4     1   195    22   207    22   207 0.99 Protein of unknown function (DUF1481)
A_deaminase          PF00962.17   330 seq827_BIOID51053    -            333  6.3e-101  337.5   0.0   1   1  5.2e-105  7.1e-101  337.3   0.0     2   329     6   328     5   329 0.99 Adenosine/AMP deaminase
AP_endonuc_2         PF01261.19   211 seq829_BIOID51053    -            258   1.1e-30  106.4   2.1   1   1   9.7e-35   1.3e-30  106.1   1.5     1   211    21   219    21   219 0.95 Xylose isomerase-like TIM barrel
ATP-synt_A           PF00119.15   215 seq836_BIOID51053    -            271   1.6e-64  217.1  20.5   1   1   1.4e-68   1.9e-64  216.9  14.2     1   214    39   265    39   266 0.97 ATP synthase A chain
RepB-RCR_reg         PF10723.4     85 seq841_BIOID51053    -             84     4e-36  122.4   1.1   1   1   3.2e-40   4.4e-36  122.3   0.8     1    83     1    83     1    84 0.99 Replication regulatory protein RepB
Radical_SAM          PF04055.16   166 seq842_BIOID51053    -            292   1.9e-22   80.1   0.0   1   1   5.8e-26   2.6e-22   79.6   0.0     1   157    41   222    41   231 0.94 Radical SAM superfamily
Fer4_12              PF13353.1    139 seq842_BIOID51053    -            292   1.1e-10   41.6   0.1   1   1   9.2e-14   4.2e-10   39.7   0.1     2    82    34   145    33   186 0.81 4Fe-4S single cluster domain
Fer4_14              PF13394.1    117 seq842_BIOID51053    -            292     1e-06   28.6   0.6   1   1     6e-09   2.7e-05   24.0   0.4     3   103    42   171    40   183 0.83 4Fe-4S single cluster domain
Trypsin              PF00089.21   220 seq847_BIOID51053    -            273   1.3e-11   44.4   0.0   1   1     6e-15   4.1e-11   42.7   0.0     9   198    50   244    44   266 0.74 Trypsin
Trypsin_2            PF13365.1    120 seq847_BIOID51053    -            273   1.3e-07   31.5   0.0   1   1   3.1e-11   2.1e-07   30.8   0.0     1   120    69   240    69   240 0.67 Trypsin-like peptidase domain
Transposase_20       PF02371.11    87 seq848_BIOID51053    -            377   6.2e-27   93.4   0.0   1   1   5.6e-30   3.8e-26   90.8   0.0     3    76   226   299   224   312 0.93 Transposase IS116/IS110/IS902 family
DEDD_Tnp_IS110       PF01548.12   144 seq848_BIOID51053    -            377   1.1e-22   80.2   0.0   1   1     3e-26   2.1e-22   79.2   0.0     1   138     9   145     9   151 0.94 Transposase
Ribosomal_S2         PF00318.15   211 seq849_BIOID51053    -            306   3.3e-85  284.4   0.0   1   1   2.9e-89     4e-85  284.2   0.0     1   211    74   290    74   290 0.99 Ribosomal protein S2
Autotransporter      PF03797.14   265 seq850_BIOID51053    -            108   3.1e-09   36.4   0.1   1   1   2.5e-13   3.4e-09   36.3   0.1   168   262     3    91     1    94 0.93 Autotransporter beta-domain
Ead_Ea22             PF13935.1    139 seq851_BIOID51053    -            228   3.4e-16   59.7   0.1   1   1   3.8e-20   5.2e-16   59.1   0.1     1   137     2   164     2   166 0.94 Ead/Ea22-like protein
PerC                 PF06069.6     90 seq852_BIOID51053    -             68   1.3e-22   79.4   0.8   1   1   1.2e-26   1.6e-22   79.2   0.5     6    58     2    55     1    64 0.94 PerC transcriptional activator
Fimbrial             PF00419.15   145 seq854_BIOID51053    -            363     6e-21   75.0   0.5   1   1   4.4e-25     6e-21   75.0   0.4     2   143   211   361   210   363 0.85 Fimbrial protein
IncFII_repA          PF02387.10   281 seq860_BIOID51053    -            289   4.5e-97  324.4   0.0   1   1  4.4e-101   6.1e-97  324.0   0.0     3   271     9   269     3   276 0.98 IncFII RepA protein family
CPSase_L_D2          PF02786.12   211 seq861_BIOID51053    -           1073  9.6e-118  390.8   2.5   1   2     1e-80   1.6e-77  259.4   0.0     1   210   128   334   128   335 0.99 Carbamoyl-phosphate synthase L chain, ATP binding domain
CPSase_L_D2          PF02786.12   211 seq861_BIOID51053    -           1073  9.6e-118  390.8   2.5   2   2   2.1e-41   3.2e-38  131.0   0.4     1   210   674   876   674   877 0.95 Carbamoyl-phosphate synthase L chain, ATP binding domain
CPSase_L_chain       PF00289.17   110 seq861_BIOID51053    -           1073   5.3e-47  158.3   0.0   1   2   7.6e-26   1.1e-22   80.0   0.0     1   110     6   123     6   123 0.97 Carbamoyl-phosphate synthase L chain, N-terminal domain
CPSase_L_chain       PF00289.17   110 seq861_BIOID51053    -           1073   5.3e-47  158.3   0.0   2   2     2e-24     3e-21   75.4   0.0     3   110   560   669   558   669 0.97 Carbamoyl-phosphate synthase L chain, N-terminal domain
CPSase_L_D3          PF02787.14   121 seq861_BIOID51053    -           1073   2.6e-42  143.2   0.1   1   1   5.8e-45   8.8e-42  141.5   0.0     2   121   425   547   424   547 0.98 Carbamoyl-phosphate synthetase large chain, oligomerisation domain
ATP-grasp_4          PF13535.1    184 seq861_BIOID51053    -           1073   7.4e-42  143.0   0.3   1   2   6.7e-22     1e-18   67.6   0.0     4   182   128   307   125   309 0.91 ATP-grasp domain
ATP-grasp_4          PF13535.1    184 seq861_BIOID51053    -           1073   7.4e-42  143.0   0.3   2   2     2e-23   3.1e-20   72.5   0.1     2   180   672   847   671   849 0.91 ATP-grasp domain
MGS                  PF02142.17    95 seq861_BIOID51053    -           1073     3e-19   68.6   0.1   1   1   1.4e-21   2.2e-18   65.8   0.0     2    94   957  1041   956  1042 0.97 MGS-like domain
ATP-grasp            PF02222.17   172 seq861_BIOID51053    -           1073   1.2e-14   53.8   0.4   1   2   1.6e-08   2.5e-05   23.5   0.0     2   161   137   304   136   312 0.82 ATP-grasp domain
ATP-grasp            PF02222.17   172 seq861_BIOID51053    -           1073   1.2e-14   53.8   0.4   2   2   7.2e-10   1.1e-06   28.0   0.1     3   161   684   846   682   849 0.86 ATP-grasp domain
ATP-grasp_3          PF02655.9    161 seq861_BIOID51053    -           1073   5.4e-11   42.4   0.9   1   1   2.7e-10   4.1e-07   29.8   0.0     8   158   679   846   672   849 0.79 ATP-grasp domain
Dala_Dala_lig_C      PF07478.8    203 seq861_BIOID51053    -           1073   7.3e-11   41.7   0.3   1   1   1.8e-09   2.8e-06   26.7   0.1    14   173   694   844   681   864 0.78 D-ala D-ala ligase C-terminus
Aconitase            PF00330.15   465 seq862_BIOID51053    -            891  1.3e-186  620.5   0.0   1   1  2.3e-190  1.6e-186  620.2   0.0     1   465    57   562    57   562 0.99 Aconitase family (aconitate hydratase)
Aconitase_C          PF00694.14   131 seq862_BIOID51053    -            891   7.6e-49  165.0   0.0   1   1   2.7e-52   1.8e-48  163.8   0.0     3   130   691   818   689   819 0.98 Aconitase C-terminal domain
GntP_permease        PF02447.11   441 seq863_BIOID51053    -            454  1.4e-153  511.4  49.8   1   1  2.3e-157  1.5e-153  511.2  34.5     2   440     5   453     4   454 0.97 GntP family permease
CitMHS               PF03600.11   349 seq863_BIOID51053    -            454   1.4e-08   33.6  37.9   1   1   2.6e-12   1.8e-08   33.2  26.3     3   318    11   375     7   403 0.80 Citrate transporter
2-oxoacid_dh         PF00198.18   231 seq864_BIOID51053    -            405   7.8e-82  273.8   0.0   1   1   2.2e-85     1e-81  273.5   0.0     3   231   175   403   173   403 0.98 2-oxoacid dehydrogenases acyltransferase (catalytic domain)
Biotin_lipoyl        PF00364.17    74 seq864_BIOID51053    -            405   6.9e-18   63.9   0.3   1   1   3.6e-21   1.6e-17   62.7   0.2     2    73     5    76     4    77 0.96 Biotin-requiring enzyme
E3_binding           PF02817.12    39 seq864_BIOID51053    -            405   4.6e-15   54.8   2.3   1   1     1e-18   4.6e-15   54.8   0.1     5    39   114   148   111   148 0.96 e3 binding domain
ATP-synt_C           PF00137.16    66 seq865_BIOID51053    -             79   1.1e-16   60.3  13.8   1   1   9.3e-21   1.3e-16   60.1   9.6     2    66     9    77     8    77 0.98 ATP synthase subunit C
HATPase_c            PF02518.21   111 seq866_BIOID51053    -            349   7.9e-20   70.5   0.0   1   1   3.2e-23   1.5e-19   69.6   0.0     2   109   234   346   233   348 0.91 Histidine kinase-, DNA gyrase B-, and HSP90-like ATPase
HisKA                PF00512.20    68 seq866_BIOID51053    -            349   4.1e-13   48.9   3.8   1   1     1e-16   4.6e-13   48.8   0.1     3    60   131   186   129   189 0.97 His Kinase A (phospho-acceptor) domain
PAS                  PF00989.19   113 seq866_BIOID51053    -            349   4.2e-08   32.8   0.0   1   1   3.1e-11   1.4e-07   31.1   0.0     5    96    11    99    10   108 0.93 PAS fold
SIS                  PF01380.17   131 seq867_BIOID51053    -            298   5.5e-09   35.6   0.0   1   1     8e-13   5.5e-09   35.6   0.0    50   128   128   208   114   211 0.95 SIS domain
SIS_2                PF13580.1    138 seq867_BIOID51053    -            298   2.1e-07   30.5   1.5   1   1   8.6e-11   5.9e-07   29.1   0.1    20   136    47   164    39   166 0.85 SIS domain
CSD                  PF00313.17    66 seq868_BIOID51053    -             70   2.6e-33  113.5   0.3   1   1   4.1e-37   2.8e-33  113.3   0.2     1    65     5    69     5    70 0.98 'Cold-shock' DNA-binding domain
OB_RNB               PF08206.6     58 seq868_BIOID51053    -             70   1.5e-05   24.2   0.3   1   1   3.5e-09   2.4e-05   23.6   0.2     7    28    15    36    11    40 0.87 Ribonuclease B OB domain
PTS_IIB              PF02302.12    90 seq869_BIOID51053    -            113   7.1e-13   48.6   0.0   1   1   6.3e-17   8.6e-13   48.4   0.0     2    87     6    94     5    97 0.92 PTS system, Lactose/Cellobiose specific IIB subunit
Ead_Ea22             PF13935.1    139 seq870_BIOID51053    -            161   7.2e-31  107.2   0.4   1   1   6.4e-35   8.8e-31  106.9   0.3     1   127     2   116     2   135 0.88 Ead/Ea22-like protein
Aldedh               PF00171.17   462 seq871_BIOID51053    -            482  8.8e-176  584.6   0.1   1   1  7.2e-180  9.9e-176  584.4   0.1     1   461    19   477    19   478 0.99 Aldehyde dehydrogenase family
HATPase_c            PF02518.21   111 seq872_BIOID51053    -            458   1.5e-28   98.5   0.8   1   1   6.1e-32   4.2e-28   97.1   0.1     2   110   346   449   345   450 0.98 Histidine kinase-, DNA gyrase B-, and HSP90-like ATPase
HisKA                PF00512.20    68 seq872_BIOID51053    -            458   1.5e-14   53.5   0.4   1   1     8e-18   5.5e-14   51.7   0.0     2    65   238   300   237   302 0.91 His Kinase A (phospho-acceptor) domain
ATP-synt_B           PF00430.13   132 seq873_BIOID51053    -            156   3.3e-35  120.6  18.3   1   1   2.8e-39   3.9e-35  120.4  12.7     1   132     6   137     6   137 0.98 ATP synthase B/B' CF(0)
HTH_Tnp_1            PF01527.15    76 seq875_BIOID51053    -            225   2.3e-25   88.2   0.1   1   1     2e-25   6.7e-22   77.1   0.0     2    74    95   171    94   173 0.93 Transposase
HTH_28               PF13518.1     52 seq875_BIOID51053    -            225   7.8e-11   41.6   0.0   1   1   1.4e-08   4.9e-05   23.0   0.0     9    42    24    57    18    63 0.86 Helix-turn-helix domain
EF_TS                PF00889.14   221 seq876_BIOID51053    -            283   3.8e-71  238.7   6.1   1   1   5.6e-75   3.8e-71  238.7   4.2     1   221    57   263    57   263 0.98 Elongation factor TS
UBA                  PF00627.26    37 seq876_BIOID51053    -            283   3.5e-11   42.4   0.1   1   1   3.4e-14   2.3e-10   39.8   0.1     1    35     4    39     4    40 0.96 UBA/TS-N domain
Epimerase            PF01370.16   236 seq879_BIOID51053    -             84   1.2e-13   50.9   0.1   1   1   3.7e-17   1.3e-13   50.8   0.0     2    74     4    84     3    84 0.86 NAD dependent epimerase/dehydratase family
adh_short            PF00106.20   167 seq879_BIOID51053    -             84   1.3e-07   31.5   0.0   1   1   4.3e-11   1.5e-07   31.3   0.0     3    73     3    73     1    83 0.80 short chain dehydrogenase
RmlD_sub_bind        PF04321.12   287 seq879_BIOID51053    -             84   3.5e-05   22.7   0.0   1   1   1.3e-08   4.3e-05   22.4   0.0     1    60     1    84     1    84 0.97 RmlD substrate binding domain
3Beta_HSD            PF01073.14   280 seq879_BIOID51053    -             84   6.6e-05   21.6   0.0   1   1   2.1e-08   7.1e-05   21.5   0.0     1    75     4    84     4    84 0.73 3-beta hydroxysteroid dehydrogenase/isomerase family
GnsAB                PF08178.6     54 seq880_BIOID51053    -             57   6.1e-33  112.1   4.2   1   1     5e-37   6.8e-33  111.9   2.9     1    54     1    54     1    54 1.00 GnsA/GnsB family
OSCP                 PF00213.13   172 seq882_BIOID51053    -            177   8.5e-51  172.1   1.0   1   1   6.9e-55   9.4e-51  171.9   0.7     1   171     7   174     7   175 0.97 ATP synthase delta (OSCP) subunit
HTH_32               PF13565.1     77 seq883_BIOID51053    -             99   5.4e-11   43.0   1.4   1   1   4.9e-15   6.7e-11   42.7   0.9     4    77    23    94    21    94 0.77 Homeodomain-like domain
PseudoU_synth_2      PF00849.17   164 seq884_BIOID51053    -            290     1e-15   57.8   0.1   1   1   6.3e-18   4.3e-14   52.5   0.1     2   164    69   195    68   195 0.87 RNA pseudouridylate synthase
S4                   PF01479.20    48 seq884_BIOID51053    -            290   3.1e-14   52.0   1.3   1   1   1.5e-17     1e-13   50.3   0.0     1    48     7    52     7    52 0.97 S4 domain
MMR_HSR1             PF01926.18   114 seq886_BIOID51053    -            303   9.7e-13   48.0   0.0   1   1   1.5e-15   4.2e-12   45.9   0.0     3   111    53   163    52   169 0.75 50S ribosome-binding GTPase
DUF258               PF03193.11   161 seq886_BIOID51053    -            303   6.9e-06   25.2   0.0   1   1   4.4e-09   1.2e-05   24.4   0.0    26   101    39   111    17   125 0.69 Protein of unknown function, DUF258
PTS_EIIC             PF02378.13   321 seq887_BIOID51053    -            474   1.1e-39  136.0  29.2   1   1   1.6e-43   1.1e-39  136.0  20.2     2   321   119   401   118   401 0.88 Phosphotransferase system, EIIC
PTS_EIIB             PF00367.15    35 seq887_BIOID51053    -            474   1.7e-12   46.2   0.3   1   1     5e-16   3.4e-12   45.2   0.2     4    35    13    44    11    44 0.96 phosphotransferase system, EIIB
Sigma54_activat      PF00158.21   168 seq889_BIOID51053    -            489   4.7e-71  237.5   0.0   1   1   2.7e-74   7.4e-71  236.9   0.0     1   167   160   326   160   327 0.99 Sigma-54 interaction domain
Response_reg         PF00072.19   112 seq889_BIOID51053    -            489   1.3e-32  111.9   0.0   1   1     1e-35   2.9e-32  110.8   0.0     1   111    26   135    26   136 0.97 Response regulator receiver domain
HTH_8                PF02954.14    42 seq889_BIOID51053    -            489   2.3e-15   55.7   3.9   1   1   1.7e-18   4.5e-15   54.7   1.0     3    42   447   486   445   486 0.96 Bacterial regulatory protein, Fis family
AAA_5                PF07728.9    139 seq889_BIOID51053    -            489   3.1e-08   33.3   0.0   1   1   2.5e-11   6.9e-08   32.2   0.0     2   125   184   304   183   321 0.86 AAA domain (dynein-related subfamily)
AAA_2                PF07724.9    171 seq889_BIOID51053    -            489   2.7e-05   24.0   0.0   1   1   1.8e-08     5e-05   23.1   0.0     2   125   180   299   179   336 0.79 AAA domain (Cdc48 subfamily)
Epimerase            PF01370.16   236 seq891_BIOID51053    -            199   2.5e-20   72.8   0.0   1   1     2e-24   2.8e-20   72.6   0.0   129   222     5    95     1   126 0.91 NAD dependent epimerase/dehydratase family
TnpB_IS66            PF05717.8    108 seq894_BIOID51053    -            115     1e-42  143.8   0.0   1   1     9e-47   1.2e-42  143.5   0.0     2   105     7   108     6   110 0.96 IS66 Orf2 like protein
ATP-grasp_2          PF08442.5    202 seq895_BIOID51053    -            388   1.4e-82  275.8   0.0   1   1   5.7e-86   1.9e-82  275.4   0.0     1   202     2   203     2   203 1.00 ATP-grasp domain
Ligase_CoA           PF00549.14   153 seq895_BIOID51053    -            388     1e-24   86.7   3.4   1   1   5.1e-28   1.8e-24   86.0   2.4     1   153   262   382   262   382 0.98 CoA-ligase
ATP-grasp_5          PF13549.1    222 seq895_BIOID51053    -            388   1.5e-13   50.3   0.1   1   1   1.2e-16     4e-13   48.9   0.1    10   219     3   215     1   217 0.83 ATP-grasp domain
ATP-grasp_4          PF13535.1    184 seq895_BIOID51053    -            388   7.1e-08   32.2   0.1   1   1   5.1e-11   1.7e-07   31.0   0.0     7   110     7   126     4   200 0.77 ATP-grasp domain
UPF0118              PF01594.11   327 seq897_BIOID51053    -            344   5.1e-74  249.0  42.7   1   1   4.2e-78   5.8e-74  248.8  29.6     2   326    14   328    13   329 0.99 Domain of unknown function DUF20
ATP-synt_ab          PF00006.20   215 seq898_BIOID51053    -            513   1.5e-72  243.4   0.1   1   1   9.7e-76   2.7e-72  242.6   0.0     1   215   148   375   148   375 0.99 ATP synthase alpha/beta family, nucleotide-binding domain
ATP-synt_ab_C        PF00306.22   113 seq898_BIOID51053    -            513   1.3e-18   67.3   1.3   1   1   9.8e-22   2.7e-18   66.3   0.9     1    95   387   468   387   488 0.87 ATP synthase alpha/beta chain, C terminal domain
ATP-synt_ab_N        PF02874.18    69 seq898_BIOID51053    -            513   2.9e-14   52.9   0.1   1   1   2.3e-17   6.2e-14   51.8   0.1     5    69    28    92    25    92 0.98 ATP synthase alpha/beta family, beta-barrel domain
HAS-barrel           PF09378.5     91 seq898_BIOID51053    -            513   1.3e-06   28.1   0.1   1   1   3.5e-09   9.5e-06   25.3   0.0     6    84    29    89    25   109 0.85 HAS barrel domain
KaiC                 PF06745.8    226 seq898_BIOID51053    -            513   4.6e-05   22.5   0.0   1   1     3e-08   8.2e-05   21.6   0.0     1    71   146   213   146   249 0.85 KaiC
HTH_Tnp_1            PF01527.15    76 seq899_BIOID51053    -            141   3.7e-18   65.1   0.5   1   1   1.3e-21     6e-18   64.4   0.1     3    49    10    61     8    94 0.77 Transposase
HTH_28               PF13518.1     52 seq899_BIOID51053    -            141   2.5e-05   24.0   0.1   1   1     1e-08   4.6e-05   23.1   0.0     1    41    18    59    18    64 0.94 Helix-turn-helix domain
LZ_Tnp_IS66          PF13007.2     78 seq901_BIOID51053    -             86   3.8e-06   27.3   1.0   1   1   2.8e-10   3.8e-06   27.3   0.7     2    29    41    67    40    86 0.74 Transposase C of IS166 homeodomain
Sigma54_activat      PF00158.21   168 seq902_BIOID51053    -            441   1.1e-72  242.8   0.1   1   1   6.6e-76   1.8e-72  242.1   0.1     1   168   141   308   141   308 0.99 Sigma-54 interaction domain
Response_reg         PF00072.19   112 seq902_BIOID51053    -            441   1.6e-29  102.0   0.2   1   1   1.2e-32   3.3e-29  101.0   0.1     1   111     8   117     8   118 0.98 Response regulator receiver domain
HTH_8                PF02954.14    42 seq902_BIOID51053    -            441     2e-14   52.7   0.6   1   1   7.2e-18     2e-14   52.7   0.4     3    39   403   439   401   441 0.93 Bacterial regulatory protein, Fis family
AAA_5                PF07728.9    139 seq902_BIOID51053    -            441   1.3e-07   31.2   0.0   1   1   9.7e-11   2.7e-07   30.3   0.0     2   123   165   283   164   301 0.84 AAA domain (dynein-related subfamily)
AAA                  PF00004.24   132 seq902_BIOID51053    -            441   1.6e-05   24.9   0.0   1   1   1.2e-08   3.4e-05   23.9   0.0     1   126   165   296   165   302 0.72 ATPase family associated with various cellular activities (AAA)
AA_kinase            PF00696.23   241 seq903_BIOID51053    -            241   1.7e-27   96.3   0.2   1   1   1.9e-31   2.7e-27   95.7   0.2     1   241    10   219    10   219 0.77 Amino acid kinase family
RHH_1                PF01402.16    39 seq904_BIOID51053    -             94   2.2e-08   33.5   0.0   1   1   2.8e-12   3.9e-08   32.7   0.0     2    39    14    51    13    51 0.96 Ribbon-helix-helix protein, copG family
HHA                  PF05321.6     57 seq906_BIOID51053    -             71   3.8e-25   87.6   0.0   1   1   3.2e-29   4.3e-25   87.4   0.0     1    57     8    68     8    68 0.97 Haemolysin expression modulating protein
Aminotran_3          PF00202.16   339 seq907_BIOID51053    -            428  3.5e-121  404.0   0.2   1   1    3e-125  4.1e-121  403.8   0.1     2   338    29   362    28   363 0.98 Aminotransferase class-III
LppC                 PF04348.8    536 seq908_BIOID51053    -            678    3e-135  451.6  23.1   1   2   5.5e-52   7.5e-48  163.2  13.3     1   285    40   318    40   351 0.89 LppC putative lipoprotein
LppC                 PF04348.8    536 seq908_BIOID51053    -            678    3e-135  451.6  23.1   2   2   1.3e-90   1.8e-86  290.7   0.1   248   536   349   672   341   672 0.96 LppC putative lipoprotein
LysR_substrate       PF03466.15   209 seq909_BIOID51053    -            317   2.2e-43  147.6   1.4   1   1   4.6e-47   3.1e-43  147.1   1.0     3   207    86   288    84   290 0.97 LysR substrate binding domain
HTH_1                PF00126.22    60 seq909_BIOID51053    -            317   3.7e-17   61.6   1.4   1   1   1.4e-20   9.5e-17   60.3   1.0     2    60     5    63     4    63 0.97 Bacterial regulatory helix-turn-helix protein, lysR family
MacB_PCD             PF12704.2    232 seq911_BIOID51053    -            399   2.1e-18   66.6   0.1   1   1   3.1e-22   2.1e-18   66.6   0.0     9   227    24   237    11   239 0.79 MacB-like periplasmic core domain
FtsX                 PF02687.16   121 seq911_BIOID51053    -            399   2.3e-17   62.7  17.6   1   1   3.9e-21   2.7e-17   62.5  10.1     2   121   269   392   268   392 0.95 FtsX-like permease family
Plasmid_stabil       PF05016.9     90 seq914_BIOID51053    -             91   4.6e-17   62.0   0.1   1   1   3.7e-21   5.1e-17   61.9   0.1     1    89     3    90     3    91 0.92 Plasmid stabilisation system protein
DUF2569              PF10754.4    149 seq915_BIOID51053    -            146     4e-48  163.2  10.5   1   1   3.3e-52   4.5e-48  163.1   7.3     2   149     4   145     3   145 0.99 Protein of unknown function (DUF2569)
DUF4222              PF13973.1     53 seq916_BIOID51053    -             80   1.5e-13   49.8   0.3   1   1   1.3e-17   1.8e-13   49.5   0.2     2    53     4    54     3    54 0.97 Domain of unknown function (DUF4222)
rve                  PF00665.21   120 seq921_BIOID51053    -            390   1.3e-17   63.9   0.0   1   1   1.8e-21   2.5e-17   62.9   0.0     3   120   113   240   112   240 0.92 Integrase core domain
Rhodanese            PF00581.15   113 seq922_BIOID51053    -            350   4.8e-17   62.2   0.1   1   1   9.6e-21   1.3e-16   60.8   0.0     2   112   138   233   137   234 0.94 Rhodanese-like domain
E1-E2_ATPase         PF00122.15   230 seq923_BIOID51053    -            898     8e-57  191.7   1.7   1   1   3.5e-60     8e-57  191.7   1.2     1   229   123   362   123   363 0.97 E1-E2 ATPase
Hydrolase            PF00702.21   204 seq923_BIOID51053    -            898   1.9e-24   87.2   0.5   1   1   1.9e-27   4.2e-24   86.0   0.2     1   204   367   653   367   653 0.83 haloacid dehalogenase-like hydrolase
HAD                  PF12710.2    191 seq923_BIOID51053    -            898   1.6e-16   60.9   0.1   1   1   1.4e-19   3.3e-16   59.9   0.0     2   191   371   650   370   650 0.78 haloacid dehalogenase-like hydrolase
Cation_ATPase_N      PF00690.21    69 seq923_BIOID51053    -            898   2.2e-15   55.7   0.0   1   1   2.2e-18   5.1e-15   54.5   0.0     4    69    48   112    46   112 0.97 Cation transporter/ATPase, N-terminus
Hydrolase_like2      PF13246.1     91 seq923_BIOID51053    -            898   5.2e-11   42.2   0.0   1   1   4.8e-14   1.1e-10   41.1   0.0    40    91   411   481   369   481 0.68 Putative hydrolase of sodium-potassium ATPase alpha subunit
CoA_binding          PF02629.14    96 seq924_BIOID51053    -            289   1.7e-30  105.2   0.7   1   1   4.9e-34   1.7e-30  105.2   0.5     1    96     6    99     6    99 0.99 CoA binding domain
Ligase_CoA           PF00549.14   153 seq924_BIOID51053    -            289   2.4e-20   72.5   0.6   1   1   1.2e-23     4e-20   71.8   0.4     1   152   151   271   151   272 0.96 CoA-ligase
Succ_CoA_lig         PF13607.1    138 seq924_BIOID51053    -            289   8.7e-12   44.7   0.0   1   1   4.4e-15   1.5e-11   43.9   0.0     1   138   145   284   145   287 0.83 Succinyl-CoA ligase like flavodoxin domain
DUF1233              PF06806.7     72 seq925_BIOID51053    -             78     1e-35  120.9   0.0   1   1   8.2e-40   1.1e-35  120.8   0.0     1    70     4    73     4    77 0.97 Putative excisionase (DUF1233)
Beta-lactamase       PF00144.19   330 seq926_BIOID51053    -            433     9e-72  241.7   1.0   1   1   7.7e-76     1e-71  241.5   0.7     1   328    43   412    43   414 0.94 Beta-lactamase
DDE_Tnp_IS66         PF03050.9    271 seq927_BIOID51053    -            176   4.5e-37  127.6   0.3   1   1   7.8e-41   5.3e-37  127.3   0.2   160   271    13   126     3   126 0.95 Transposase IS66 family
DDE_Tnp_IS66_C       PF13817.1     39 seq927_BIOID51053    -            176   2.2e-17   62.6   0.1   1   1   6.6e-21   4.5e-17   61.6   0.0     1    39   132   170   132   170 0.98 IS66 C-terminal element
Rnf-Nqr              PF02508.9    190 seq928_BIOID51053    -            193   2.6e-71  239.0  21.0   1   1   2.1e-75   2.9e-71  238.8  14.6     1   189     1   191     1   192 0.99 Rnf-Nqr subunit, membrane protein
Fels1                PF05666.6     45 seq929_BIOID51053    -            122   9.7e-39  130.3   1.7   1   2   3.8e-21   5.3e-17   60.8   0.1     2    45    20    62    19    62 0.95 Fels-1 Prophage Protein-like
Fels1                PF05666.6     45 seq929_BIOID51053    -            122   9.7e-39  130.3   1.7   2   2   7.8e-24   1.1e-19   69.4   0.1     1    45    66   121    66   121 0.98 Fels-1 Prophage Protein-like
Band_7               PF01145.20   179 seq930_BIOID51053    -            375   4.2e-25   88.5   0.4   1   1   4.1e-27   5.6e-23   81.6   0.2     2   178   147   318   146   320 0.94 SPFH domain / Band 7 family
RRF                  PF01765.14   165 seq932_BIOID51053    -            185   3.9e-68  227.9   1.7   1   1   3.7e-72     5e-68  227.6   1.2     1   165    19   183    19   183 0.99 Ribosome recycling factor
DUF3596              PF12167.3     88 seq935_BIOID51053    -            437   3.3e-29  100.1   0.0   1   1     1e-32   6.8e-29   99.1   0.0     1    88     7    93     7    93 0.99 Domain of unknown function (DUF3596)
Phage_integrase      PF00589.17   173 seq935_BIOID51053    -            437     1e-19   70.7   0.1   1   1   3.2e-23   2.2e-19   69.6   0.0     3   166   202   395   200   400 0.86 Phage integrase family
MMR_HSR1             PF01926.18   114 seq937_BIOID51053    -            290   1.3e-13   50.8   0.0   1   1   2.5e-16   5.7e-13   48.7   0.0     2   111    39   150    38   153 0.74 50S ribosome-binding GTPase
DUF258               PF03193.11   161 seq937_BIOID51053    -            290   1.1e-06   27.8   0.0   1   1   7.3e-10   1.7e-06   27.2   0.0    24   103    24   100     4   117 0.72 Protein of unknown function, DUF258
ATP-synt             PF00231.14   290 seq939_BIOID51053    -            287  2.3e-109  365.1   0.0   1   1  1.9e-113  2.6e-109  364.9   0.0     2   290     3   287     2   287 0.98 ATP synthase
Peptidase_A24        PF01478.13   106 seq940_BIOID51053    -            155   9.8e-23   80.2   9.1   1   1   7.2e-27   9.8e-23   80.2   6.3     2   103    10   116     8   121 0.88 Type IV leader peptidase family
Transposase_mut      PF00872.13   381 seq942_BIOID51053    -             72   8.5e-12   44.1   0.1   1   1   6.9e-16   9.4e-12   44.0   0.1   334   379     2    47     1    49 0.97 Transposase, Mutator family
ABC_tran             PF00005.22   118 seq943_BIOID51053    -            233     2e-27   95.7   0.0   1   1   4.9e-31   3.4e-27   95.0   0.0     1   117    49   173    49   174 0.94 ABC transporter
AAA_21               PF13304.1    303 seq943_BIOID51053    -            233   1.6e-11   44.6   0.1   1   1   5.4e-13   3.7e-09   36.8   0.1     1   299    37   206    37   210 0.74 AAA domain
FeS                  PF04060.8     35 seq944_BIOID51053    -            192     1e-14   53.6   5.2   1   1   1.9e-17   2.8e-14   52.2   3.6     1    35    43    77    43    77 0.97 Putative Fe-S cluster
Fer4                 PF00037.22    24 seq944_BIOID51053    -            192   8.5e-13   47.2  25.0   1   2     1e-10   1.5e-07   30.5   4.8     2    23   111   132   110   133 0.95 4Fe-4S binding domain
Fer4                 PF00037.22    24 seq944_BIOID51053    -            192   8.5e-13   47.2  25.0   2   2   2.5e-09   3.8e-06   26.1   2.4     2    24   141   163   140   163 0.91 4Fe-4S binding domain
Fer4_9               PF13187.1     55 seq944_BIOID51053    -            192   2.1e-10   40.5  31.8   1   1   1.1e-10   1.6e-07   31.3  10.3     1    55   116   162   116   162 0.95 4Fe-4S dicluster domain
Fer4_6               PF12837.2     24 seq944_BIOID51053    -            192   2.9e-08   33.0  28.2   1   1   4.9e-10   7.5e-07   28.6   4.5     1    24   109   132   109   132 0.96 4Fe-4S binding domain
Fer4_10              PF13237.1     52 seq944_BIOID51053    -            192   3.3e-08   33.0  25.8   1   1   1.2e-10   1.8e-07   30.7   9.6     3    52   111   158   109   158 0.86 4Fe-4S dicluster domain
Fer4_2               PF12797.2     22 seq944_BIOID51053    -            192   1.6e-07   30.6  20.1   1   1   8.7e-09   1.3e-05   24.6   2.9     3    22   110   129   108   129 0.93 4Fe-4S binding domain
Transaldolase        PF00923.14   287 seq946_BIOID51053    -            222   7.7e-45  153.1   0.1   1   1   1.1e-48   1.5e-44  152.1   0.1     1   242     5   206     5   217 0.95 Transaldolase
AA_permease          PF00324.16   479 seq948_BIOID51053    -            487  1.4e-121  406.0  47.6   1   1  2.4e-125  1.6e-121  405.8  33.0     1   476    39   476    39   479 0.98 Amino acid permease
AA_permease_2        PF13520.1    426 seq948_BIOID51053    -            487   2.4e-42  144.8  47.3   1   1   4.3e-46   2.9e-42  144.5  32.8     5   424    39   460    35   466 0.86 Amino acid permease
DXP_reductoisom      PF02670.11   129 seq949_BIOID51053    -            398     6e-49  165.7   0.7   1   1   1.3e-52     6e-49  165.7   0.5     1   129     4   132     4   132 0.99 1-deoxy-D-xylulose 5-phosphate reductoisomerase
DXPR_C               PF13288.1    121 seq949_BIOID51053    -            398   2.4e-45  153.3   0.3   1   1   1.1e-48   5.2e-45  152.2   0.2     1   121   271   389   271   389 0.99 DXP reductoisomerase C-terminal domain
DXP_redisom_C        PF08436.7     84 seq949_BIOID51053    -            398   7.5e-34  115.3   0.0   1   1   4.4e-37     2e-33  113.9   0.0     1    84   146   239   146   239 0.96 1-deoxy-D-xylulose 5-phosphate reductoisomerase C-terminal
Glucosaminidase      PF01832.15   134 seq950_BIOID51053    -            274   1.9e-24   86.2   1.6   1   1   1.4e-28   1.9e-24   86.2   1.1     8   133   142   267   136   268 0.82 Mannosyl-glycoprotein endo-beta-N-acetylglucosaminidase
DUF1401              PF07180.6    146 seq951_BIOID51053    -            131   8.9e-07   28.6   0.1   1   1   8.2e-11   1.1e-06   28.3   0.1    19    75     5    61     2    97 0.90 Protein of unknown function (DUF1401)
OsmC                 PF02566.14   100 seq952_BIOID51053    -            143   1.5e-19   69.9   0.1   1   1   1.4e-23   1.9e-19   69.5   0.0     2    99    42   139    41   140 0.89 OsmC-like protein
PAP2                 PF01569.16   129 seq953_BIOID51053    -            254   2.5e-28   98.2   1.2   1   1   1.8e-32   2.5e-28   98.2   0.9     6   126    78   232    73   234 0.89 PAP2 superfamily
IstB_IS21            PF01695.12   178 seq955_BIOID51053    -            264   3.4e-73  244.7   0.2   1   1   1.9e-76   5.3e-73  244.1   0.0     1   177    51   227    51   228 0.99 IstB-like ATP binding protein
Bac_DnaA             PF00308.13   219 seq955_BIOID51053    -            264   3.5e-10   39.7   0.0   1   1   1.9e-13   5.2e-10   39.2   0.0    36   139    99   199    71   208 0.88 Bacterial dnaA  protein
AAA                  PF00004.24   132 seq955_BIOID51053    -            264   3.5e-07   30.3   0.0   1   1   4.2e-10   1.1e-06   28.6   0.0     1    74   100   174   100   199 0.78 ATPase family associated with various cellular activities (AAA)
AFG1_ATPase          PF03969.11   362 seq955_BIOID51053    -            264   5.7e-05   21.9   0.0   1   1   2.8e-08   7.6e-05   21.5   0.0    64   228    99   259    56   263 0.78 AFG1-like ATPase
YcgL                 PF05166.8     74 seq958_BIOID51053    -             97   2.1e-33  114.1   0.1   1   1     2e-37   2.8e-33  113.7   0.1     1    74     3    76     3    76 0.99 YcgL domain
Complex1_51K         PF01512.12   151 seq959_BIOID51053    -            708   1.7e-48  164.0   1.7   1   1   2.1e-51   2.2e-48  163.7   0.0     1   151   139   284   139   284 0.98 Respiratory-chain NADH dehydrogenase 51 Kd subunit
RnfC_N               PF13375.1    101 seq959_BIOID51053    -            708     2e-34  117.2   0.2   1   1   6.7e-37   7.1e-34  115.4   0.0     1   101    14   115    14   115 0.96 RnfC Barrel sandwich hybrid domain
SLBB                 PF10531.4     59 seq959_BIOID51053    -            708   2.1e-11   43.3   0.1   1   1   5.5e-14   5.8e-11   42.0   0.0     1    58   296   344   296   345 0.95 SLBB domain
Fer4_7               PF12838.2     52 seq959_BIOID51053    -            708   1.6e-09   37.8   8.8   1   1     5e-12   5.2e-09   36.2   6.1     1    52   376   430   376   430 0.81 4Fe-4S dicluster domain
Fer4_8               PF13183.1     57 seq959_BIOID51053    -            708   4.7e-09   36.0   5.1   1   1   1.3e-11   1.4e-08   34.5   3.5     3    57   375   430   372   462 0.80 4Fe-4S dicluster domain
Fer4_10              PF13237.1     52 seq959_BIOID51053    -            708   5.8e-08   32.2  10.5   1   1   1.5e-10   1.6e-07   30.8   7.3     6    52   374   427   370   427 0.91 4Fe-4S dicluster domain
Fer4_9               PF13187.1     55 seq959_BIOID51053    -            708   4.5e-07   29.9   8.9   1   1   1.5e-09   1.6e-06   28.1   6.1     2    53   377   429   376   430 0.71 4Fe-4S dicluster domain
Fer4_4               PF12800.2     17 seq959_BIOID51053    -            708   4.7e-07   29.4  11.4   1   2   5.4e-06    0.0057   16.7   2.0     2    16   375   389   374   395 0.90 4Fe-4S binding domain
Fer4_4               PF12800.2     17 seq959_BIOID51053    -            708   4.7e-07   29.4  11.4   2   2   5.1e-06    0.0054   16.8   1.0     3    16   415   428   413   436 0.91 4Fe-4S binding domain
Fer4_17              PF13534.1     61 seq959_BIOID51053    -            708   1.5e-06   28.3  10.4   1   1   1.2e-08   1.3e-05   25.3   6.9     2    61   377   431   376   431 0.82 4Fe-4S dicluster domain
Nuc-transf           PF10127.4    247 seq960_BIOID51053    -            263   9.6e-99  329.6   0.0   1   1  7.9e-103   1.1e-98  329.4   0.0     1   246    10   256    10   257 0.99 Predicted nucleotidyltransferase
RHH_2                PF03693.9     81 seq961_BIOID51053    -             86   6.1e-10   39.0   0.2   1   1   5.7e-14   7.8e-10   38.6   0.1     1    46    27    72    27    78 0.89 Uncharacterised protein family (UPF0156)
MarR                 PF01047.17    59 seq962_BIOID51053    -            135     4e-13   48.7   0.1   1   1   1.6e-16   7.2e-13   47.9   0.0     1    58    29    86    29    87 0.98 MarR family
HTH_27               PF13463.1     68 seq962_BIOID51053    -            135   6.1e-10   39.1   0.1   1   1     2e-13   9.3e-10   38.5   0.0     1    68    29    95    29    95 0.97 Winged helix DNA-binding domain
MarR_2               PF12802.2     62 seq962_BIOID51053    -            135   2.4e-09   36.6   0.1   1   1   7.9e-13   3.6e-09   36.0   0.1     2    62    28    86    27    86 0.98 MarR family
UPF0102              PF02021.12    93 seq963_BIOID51053    -            131   2.2e-36  123.5   0.1   1   1   1.9e-40   2.6e-36  123.2   0.0     1    92    22   115    22   116 0.98 Uncharacterised protein family UPF0102
MacB_PCD             PF12704.2    232 seq964_BIOID51053    -            414   1.2e-25   90.4   0.2   1   1   1.7e-29   1.2e-25   90.4   0.1    11   229    26   241    21   244 0.83 MacB-like periplasmic core domain
FtsX                 PF02687.16   121 seq964_BIOID51053    -            414   1.9e-22   79.1  12.5   1   1   3.4e-26   2.3e-22   78.8   4.5     2   121   274   407   273   407 0.98 FtsX-like permease family
Autotransporter      PF03797.14   265 seq965_BIOID51053    -           1005   1.8e-55  188.0  17.8   1   1   2.6e-59   1.8e-55  188.0  12.3     2   265   705   989   704   989 0.98 Autotransporter beta-domain
ESPR                 PF13018.1     24 seq965_BIOID51053    -           1005   3.2e-08   32.7   0.1   1   1   1.1e-11   7.4e-08   31.5   0.1     2    24    62    84    62    84 0.96 Extended Signal Peptide of Type V secretion system
ATP-synt_ab          PF00006.20   215 seq966_BIOID51053    -            460   2.5e-64  216.6   0.0   1   1   7.8e-68   3.6e-64  216.1   0.0     1   215   129   342   129   342 0.97 ATP synthase alpha/beta family, nucleotide-binding domain
ATP-synt_ab_C        PF00306.22   113 seq966_BIOID51053    -            460   9.9e-28   96.7   0.1   1   1     4e-31   1.8e-27   95.9   0.1     2   109   356   458   355   460 0.94 ATP synthase alpha/beta chain, C terminal domain
ATP-synt_ab_N        PF02874.18    69 seq966_BIOID51053    -            460   3.3e-22   78.3   2.5   1   1   1.5e-25     7e-22   77.3   1.7     1    68     6    72     6    73 0.97 ATP synthase alpha/beta family, beta-barrel domain
FAA_hydrolase        PF01557.13   217 seq969_BIOID51053    -            219   3.8e-56  189.8   0.0   1   1   3.6e-60   4.9e-56  189.4   0.0     1   206    18   209    18   218 0.94 Fumarylacetoacetate (FAA) hydrolase family
DUF72                PF01904.13   230 seq971_BIOID51053    -            159   1.5e-38  132.6   0.3   1   1   1.3e-42   1.8e-38  132.4   0.2    23   163     2   144     1   157 0.91 Protein of unknown function DUF72
SIS_2                PF13580.1    138 seq974_BIOID51053    -            196   1.2e-31  109.1   1.0   1   1   2.2e-35   1.5e-31  108.8   0.7     3   138    10   144     8   144 0.95 SIS domain
SIS                  PF01380.17   131 seq974_BIOID51053    -            196   6.2e-07   28.9   0.3   1   1   7.1e-10   4.8e-06   26.0   0.0    49   105   105   164    77   182 0.82 SIS domain
PTS_EIIA_2           PF00359.17   142 seq975_BIOID51053    -            658   2.4e-31  108.2   0.0   1   1   8.9e-35     4e-31  107.5   0.0     5   141    29   170    25   171 0.95 Phosphoenolpyruvate-dependent sugar phosphotransferase system, EIIA 2
PTS_IIB              PF02302.12    90 seq975_BIOID51053    -            658   1.4e-15   57.3   0.1   1   1   5.6e-19   2.6e-15   56.5   0.1     2    90   188   279   187   279 0.95 PTS system, Lactose/Cellobiose specific IIB subunit
PTS_EIIC             PF02378.13   321 seq975_BIOID51053    -            658   3.9e-11   42.2  35.5   1   1   7.1e-14   3.2e-10   39.2  24.1     2   269   312   563   311   630 0.73 Phosphotransferase system, EIIC
DUF1049              PF06305.6     68 seq977_BIOID51053    -            102   1.3e-25   88.5   0.7   1   1   9.6e-30   1.3e-25   88.5   0.5     1    66    22    87    22    89 0.97 Protein of unknown function (DUF1049)
OpuAC                PF04069.7    257 seq980_BIOID51053    -            339     4e-27   95.0   2.2   1   1   1.7e-30   5.9e-27   94.5   1.5     2   238    43   256    42   270 0.85 Substrate binding domain of ABC-type glycine betaine transport system
NMT1_2               PF13379.1    252 seq980_BIOID51053    -            339     5e-25   88.2   2.4   1   1   2.2e-28   7.6e-25   87.6   1.7     7   244    41   262    37   268 0.86 NMT1-like family
NMT1                 PF09084.6    216 seq980_BIOID51053    -            339   5.8e-20   71.7   0.1   1   1   2.5e-23   8.7e-20   71.1   0.0    14   214    63   259    49   260 0.87 NMT1/THI5 like
Phosphonate-bd       PF12974.2    243 seq980_BIOID51053    -            339   1.3e-09   37.6   0.2   1   1   5.7e-13   1.9e-09   37.1   0.2    23   215    64   245    46   271 0.78 ABC transporter, phosphonate, periplasmic substrate-binding protein
DDE_Tnp_IS66         PF03050.9    271 seq981_BIOID51053    -            297   3.5e-82  275.5   0.0   1   1     6e-86   4.1e-82  275.3   0.0    42   270     1   246     1   247 0.98 Transposase IS66 family
DDE_Tnp_IS66_C       PF13817.1     39 seq981_BIOID51053    -            297   7.9e-20   70.4   0.6   1   1   2.7e-23   1.9e-19   69.2   0.3     1    39   253   291   253   291 0.99 IS66 C-terminal element
TPR_7                PF13176.1     36 seq984_BIOID51053    -            389     1e-13   49.8  11.5   1   1   1.8e-05     0.025   14.2   0.0     1    27    71    97    71   106 0.82 Tetratricopeptide repeat
TPR_2                PF07719.12    34 seq984_BIOID51053    -            389   1.8e-12   46.0   7.2   1   1   1.4e-05     0.019   14.7   0.0     5    32   218   245   214   247 0.88 Tetratricopeptide repeat
Apc3                 PF12895.2     84 seq984_BIOID51053    -            389   7.3e-10   38.7   1.4   1   1   1.3e-09   1.8e-06   27.8   0.1     4    83   156   239   153   240 0.89 Anaphase-promoting complex, cyclosome, subunit 3
TPR_1                PF00515.23    34 seq984_BIOID51053    -            389   4.6e-09   35.3   2.5   1   1   2.6e-05     0.035   13.5   0.0     7    32   220   245   214   247 0.89 Tetratricopeptide repeat
TPR_8                PF13181.1     34 seq984_BIOID51053    -            389   1.4e-07   30.6   1.1   1   1   1.7e-05     0.024   14.3   0.0     5    29   218   242   214   246 0.89 Tetratricopeptide repeat
FliB                 PF03692.10    85 seq985_BIOID51053    -            189   1.5e-08   34.8  10.3   1   1   2.8e-12   3.8e-08   33.5   7.1     2    85    65   133    64   133 0.97 Flagellin N-methylase
Phage_integrase      PF00589.17   173 seq986_BIOID51053    -            246   8.8e-27   93.7   0.1   1   1   8.9e-31   1.2e-26   93.2   0.0     2   171    44   217    43   219 0.88 Phage integrase family
Prenyltransf         PF01255.14   223 seq987_BIOID51053    -            252   6.7e-82  273.8   0.0   1   1   5.6e-86   7.7e-82  273.6   0.0     1   222    23   243    23   244 0.99 Putative undecaprenyl diphosphate synthase
FCD                  PF07729.7    125 seq989_BIOID51053    -            220   5.2e-18   65.4  11.5   1   1   1.2e-21   8.1e-18   64.8   8.0     1   124    76   207    76   208 0.85 FCD domain
GntR                 PF00392.16    64 seq989_BIOID51053    -            220   9.6e-13   47.2   0.0   1   1   3.1e-16   2.1e-12   46.1   0.0     7    64    10    66     6    66 0.96 Bacterial regulatory proteins, gntR family
BON                  PF04972.12    64 seq990_BIOID51053    -            191   2.5e-32  110.3   8.7   1   2   2.7e-19   3.6e-15   55.3   0.8     3    62    53   113    51   115 0.96 BON domain
BON                  PF04972.12    64 seq990_BIOID51053    -            191   2.5e-32  110.3   8.7   2   2   1.8e-20   2.4e-16   59.1   0.8     1    57   129   184   129   188 0.97 BON domain
MAPEG                PF01124.13   129 seq991_BIOID51053    -            131   1.3e-26   92.5   9.3   1   1   1.1e-30   1.5e-26   92.3   6.5     1   129     3   120     3   120 0.98 MAPEG family
Peripla_BP_1         PF00532.16   279 seq994_BIOID51053    -            342   3.5e-94  315.0   0.0   1   1   5.9e-98     4e-94  314.8   0.0     1   279    44   337    44   337 0.98 Periplasmic binding proteins and sugar binding domain of LacI family
Peripla_BP_4         PF13407.1    258 seq994_BIOID51053    -            342   1.6e-19   70.1   0.0   1   1     3e-23     2e-19   69.8   0.0     5   257    51   296    49   297 0.87 Periplasmic binding protein domain
ROK                  PF00480.15   179 seq996_BIOID51053    -            323   1.5e-45  155.0   0.0   1   1   3.1e-49   2.1e-45  154.6   0.0     1   179    24   214    24   214 0.95 ROK family
Glucokinase          PF02685.11   316 seq996_BIOID51053    -            323   4.4e-10   38.7   0.0   1   1     5e-13   3.4e-09   35.8   0.0     4   265    26   276    24   288 0.80 Glucokinase
Methyltransf_18      PF12847.2    112 seq1000_BIOID51053   -            247   7.1e-15   55.4   0.0   1   1   7.3e-18   1.1e-14   54.8   0.0     2   110    57   163    56   165 0.92 Methyltransferase domain
Methyltransf_11      PF08241.7     95 seq1000_BIOID51053   -            247   6.9e-12   45.5   0.0   1   1   9.1e-15   1.4e-11   44.6   0.0     2    95    62   162    61   162 0.95 Methyltransferase domain
Methyltransf_31      PF13847.1    152 seq1000_BIOID51053   -            247   1.5e-10   40.7   0.0   1   1   1.3e-13     2e-10   40.3   0.0     3   110    56   164    54   215 0.86 Methyltransferase domain
Methyltransf_25      PF13649.1    101 seq1000_BIOID51053   -            247   1.2e-09   38.3   0.0   1   1   1.6e-12   2.4e-09   37.3   0.0     1   101    60   158    60   158 0.89 Methyltransferase domain
Methyltransf_12      PF08242.7     99 seq1000_BIOID51053   -            247   3.7e-09   36.8   0.0   1   1     4e-12     6e-09   36.1   0.0     2    99    62   160    61   160 0.91 Methyltransferase domain
Methyltransf_23      PF13489.1    162 seq1000_BIOID51053   -            247   3.3e-07   30.0   0.0   1   1   3.4e-10   5.2e-07   29.3   0.0    14   131    51   181    36   228 0.68 Methyltransferase domain
MTS                  PF05175.9    170 seq1000_BIOID51053   -            247   1.7e-05   24.1   0.0   1   1   1.6e-08   2.4e-05   23.6   0.0    23   166    49   190    44   194 0.78 Methyltransferase small domain
Ubie_methyltran      PF01209.13   233 seq1000_BIOID51053   -            247   1.9e-05   23.7   0.0   1   1   2.3e-08   3.5e-05   22.9   0.0    45   154    54   165    48   240 0.80 ubiE/COQ5 methyltransferase family
ATP-synt_DE_N        PF02823.11    80 seq1001_BIOID51053   -            139   1.9e-30  104.2   0.1   1   1   4.2e-34   2.9e-30  103.7   0.1     2    80     6    84     5    84 0.99 ATP synthase, Delta/Epsilon chain, beta-sandwich domain
ATP-synt_DE          PF00401.15    48 seq1001_BIOID51053   -            139   1.4e-16   59.9   5.1   1   1   3.3e-20   2.3e-16   59.2   3.5     1    47    88   134    88   135 0.97 ATP synthase, Delta/Epsilon chain, long alpha-helix domain
ABC_tran             PF00005.22   118 seq1002_BIOID51053   -            255   2.8e-21   75.9   0.0   1   1   6.1e-25   4.1e-21   75.4   0.0     1   117    41   156    41   157 0.89 ABC transporter
CTP_transf_1         PF01148.15   259 seq1005_BIOID51053   -            285   1.3e-63  214.9  19.9   1   1   1.1e-67   1.5e-63  214.7  13.8     2   257     4   279     3   281 0.88 Cytidylyltransferase family
LysE                 PF01810.13   191 seq1007_BIOID51053   -            206   7.4e-46  155.7  14.2   1   1   6.3e-50   8.6e-46  155.5   9.9     1   189    14   202    14   204 0.98 LysE type translocator
MMR_HSR1             PF01926.18   114 seq1008_BIOID51053   -            210   5.6e-18   64.8   0.0   1   1   2.1e-21   7.3e-18   64.5   0.0     1   114    28   146    28   165 0.86 50S ribosome-binding GTPase
FeoB_N               PF02421.13   189 seq1008_BIOID51053   -            210   4.6e-06   25.8   0.1   1   1   2.5e-09   8.4e-06   25.0   0.1     1   163    27   200    27   208 0.72 Ferrous iron transport protein B
NQR2_RnfD_RnfE       PF03116.10   314 seq1010_BIOID51053   -            352  8.2e-122  406.1  15.5   1   1  6.8e-126  9.3e-122  405.9  10.7     3   314     4   350     2   350 0.93 NQR2, RnfD, RnfE family
OMPdecase            PF00215.19   226 seq1012_BIOID51053   -            265   2.7e-54  183.8   0.0   1   1   2.3e-58   3.2e-54  183.6   0.0     1   226    35   257    35   257 0.96 Orotidine 5'-phosphate decarboxylase / HUMPS family
SIR2                 PF02146.12   181 seq1015_BIOID51053   -            273   9.6e-49  165.4   0.0   1   1   9.1e-53   1.2e-48  165.0   0.0     1   181    48   221    48   221 0.90 Sir2 family
Methyltransf_9       PF08003.6    315 seq1016_BIOID51053   -            323  5.1e-174  577.2   0.1   1   1  2.5e-177  5.7e-174  577.0   0.0     1   315     7   322     7   322 1.00 Protein of unknown function (DUF1698)
Methyltransf_23      PF13489.1    162 seq1016_BIOID51053   -            323   4.4e-11   42.6   0.0   1   1   3.5e-14     8e-11   41.7   0.0    12   159   114   269   103   272 0.71 Methyltransferase domain
Methyltransf_18      PF12847.2    112 seq1016_BIOID51053   -            323   7.1e-08   32.9   0.0   1   1   7.1e-11   1.6e-07   31.7   0.0     2   111   123   226   122   227 0.86 Methyltransferase domain
Methyltransf_31      PF13847.1    152 seq1016_BIOID51053   -            323   1.2e-07   31.2   0.0   1   1     1e-10   2.3e-07   30.3   0.0     5   112   124   228   121   276 0.90 Methyltransferase domain
Methyltransf_11      PF08241.7     95 seq1016_BIOID51053   -            323   2.7e-05   24.4   0.0   1   1   2.2e-08   4.9e-05   23.6   0.0     1    94   127   223   127   224 0.81 Methyltransferase domain
CMAS                 PF02353.15   273 seq1016_BIOID51053   -            323   6.6e-05   21.9   0.0   1   1   5.5e-08   0.00013   21.0   0.0    50   171   110   231   105   268 0.79 Mycolic acid cyclopropane synthetase
Hexapep              PF00132.19    36 seq1017_BIOID51053   -            456   3.8e-30  101.9  14.0   1   3   1.3e-09   4.3e-06   25.8   2.5     4    36   268   300   266   300 0.94 Bacterial transferase hexapeptide (six repeats)
Hexapep              PF00132.19    36 seq1017_BIOID51053   -            456   3.8e-30  101.9  14.0   2   3   4.3e-08   0.00015   21.0   0.1     2    32   353   382   352   384 0.94 Bacterial transferase hexapeptide (six repeats)
Hexapep              PF00132.19    36 seq1017_BIOID51053   -            456   3.8e-30  101.9  14.0   3   3   2.8e-12   9.7e-09   34.2   0.2     2    36   395   429   394   429 0.96 Bacterial transferase hexapeptide (six repeats)
NTP_transf_3         PF12804.2    179 seq1017_BIOID51053   -            456   3.4e-20   72.8   0.6   1   1   2.2e-23   7.6e-20   71.7   0.4     1   112     8   122     8   252 0.91 MobA-like NTP transferase domain
NTP_transferase      PF00483.18   248 seq1017_BIOID51053   -            456   1.2e-13   50.8   0.0   1   1   5.2e-17   1.8e-13   50.2   0.0     3   220     9   214     7   220 0.85 Nucleotidyl transferase
IspD                 PF01128.14   221 seq1017_BIOID51053   -            456   1.4e-06   27.8   0.1   1   1   8.5e-10   2.9e-06   26.8   0.0     1    45     6    50     6    78 0.83 Uncharacterized protein family UPF0007
Asparaginase_2       PF01112.13   319 seq1018_BIOID51053   -            321  3.1e-125  417.0   2.9   1   1  2.8e-129  3.8e-125  416.7   2.0     2   315     3   315     2   317 0.99 Asparaginase
BPD_transp_1         PF00528.17   185 seq1020_BIOID51053   -            275   2.3e-22   79.2  16.1   1   1   1.7e-26   2.3e-22   79.2  11.2     1   181    98   269    98   271 0.97 Binding-protein-dependent transport system inner membrane component
Glyco_hydro_38       PF01074.17   277 seq1022_BIOID51053   -            877   5.8e-44  150.3   0.0   1   1     2e-47   9.3e-44  149.6   0.0     2   266     7   266     6   274 0.88 Glycosyl hydrolases family 38 N-terminal domain
Glyco_hydro_38C      PF07748.8    458 seq1022_BIOID51053   -            877   7.5e-31  107.2   0.0   1   1   2.4e-34   1.1e-30  106.7   0.0     2   417   386   843   385   862 0.77 Glycosyl hydrolases family 38 C-terminal domain
Alpha-mann_mid       PF09261.6     80 seq1022_BIOID51053   -            877   1.2e-06   28.4   0.0   1   1   6.3e-10   2.9e-06   27.2   0.0     2    79   280   356   279   357 0.88 Alpha mannosidase, middle domain
HTH_5                PF01022.15    47 seq1023_BIOID51053   -             99   1.2e-14   53.5   0.1   1   1   7.3e-18     2e-14   52.8   0.1     1    47    23    70    23    70 0.97 Bacterial regulatory protein, arsR family
HTH_20               PF12840.2     61 seq1023_BIOID51053   -             99   2.4e-11   43.1   0.4   1   1   1.3e-14   3.5e-11   42.6   0.3     2    58    16    72    15    75 0.96 Helix-turn-helix domain
MarR_2               PF12802.2     62 seq1023_BIOID51053   -             99     2e-09   36.8   0.1   1   1   1.2e-12   3.3e-09   36.1   0.1     5    60    24    75    19    77 0.89 MarR family
HTH_24               PF13412.1     48 seq1023_BIOID51053   -             99     2e-08   33.3   0.0   1   1   1.9e-11   5.1e-08   32.0   0.0     5    47    26    68    24    69 0.96 Winged helix-turn-helix DNA-binding
MarR                 PF01047.17    59 seq1023_BIOID51053   -             99   6.7e-06   25.6   0.0   1   1   4.6e-09   1.3e-05   24.7   0.0     5    53    26    74    23    75 0.95 MarR family
Peptidase_M50        PF02163.17   192 seq1024_BIOID51053   -            450   1.9e-69  232.3   0.2   1   1   4.8e-73   2.2e-69  232.1   0.2     2   192    11   446    10   446 0.99 Peptidase family M50
PDZ                  PF00595.19    81 seq1024_BIOID51053   -            450   8.1e-13   48.2   0.3   1   1     1e-13   4.6e-10   39.4   0.0     8    81   209   277   203   277 0.91 PDZ domain (Also known as DHR or GLGF)
PDZ_2                PF13180.1     82 seq1024_BIOID51053   -            450   7.3e-11   41.7   0.0   1   1   1.1e-11   5.1e-08   32.5   0.0    19    78   227   285   211   287 0.84 PDZ domain
DUF3560              PF12083.3    126 seq1025_BIOID51053   -            470   6.3e-44  148.9   8.5   1   1   9.9e-48   1.4e-43  147.8   5.9     3   126    88   212    86   212 0.98 Domain of unknown function (DUF3560)
Amidase_3            PF01520.13   175 seq1026_BIOID51053   -            289   2.7e-52  176.9   0.0   1   1     5e-56   6.8e-52  175.6   0.0     1   174    59   273    59   274 0.99 N-acetylmuramoyl-L-alanine amidase
Rhodanese            PF00581.15   113 seq1027_BIOID51053   -            174   1.4e-11   44.5   0.0   1   1   3.2e-15   2.2e-11   43.9   0.0     2   112     8    98     7    99 0.80 Rhodanese-like domain
DUF2892              PF11127.3     66 seq1027_BIOID51053   -            174   3.8e-11   42.5   3.5   1   1   8.3e-15   5.7e-11   41.9   2.4    10    60   115   170   112   174 0.88 Protein of unknown function (DUF2892)
SUI1                 PF01253.17    83 seq1031_BIOID51053   -            108   1.6e-22   78.9   1.9   1   1   1.4e-26   1.9e-22   78.7   1.3     2    82    28   104    27   105 0.95 Translation initiation factor SUI1
Peptidase_S24        PF00717.18    70 seq1032_BIOID51053   -            139   1.7e-13   49.8   0.0   1   1   1.8e-17   2.5e-13   49.3   0.0     2    68    56   120    55   122 0.91 Peptidase S24-like
Cytochrom_NNT        PF03264.9    174 seq1033_BIOID51053   -            390   2.9e-65  218.8   7.6   1   1   4.6e-68   3.1e-64  215.4   4.3     2   174    11   184    10   184 0.98 NapC/NirT cytochrome c family, N-terminal region
FMN_bind             PF04205.9     81 seq1034_BIOID51053   -            206   2.7e-18   65.7   0.1   1   1     4e-22   5.5e-18   64.7   0.0     1    77    99   187    99   191 0.98 FMN-binding domain
Dynamin_N            PF00350.18   168 seq1036_BIOID51053   -            795   1.3e-19   70.5   0.2   1   1     2e-22   8.9e-19   67.7   0.0     1   167    72   300    72   301 0.75 Dynamin family
MMR_HSR1             PF01926.18   114 seq1036_BIOID51053   -            795   2.1e-08   34.0   0.1   1   1   6.2e-11   2.8e-07   30.3   0.1     2   114    72   300    71   300 0.73 50S ribosome-binding GTPase
TauD                 PF02668.11   258 seq1037_BIOID51053   -            283   3.7e-62  210.1   1.6   1   1     3e-66   4.2e-62  210.0   1.1     2   258     7   272     6   272 0.91 Taurine catabolism dioxygenase TauD, TfdA family
ABC_tran             PF00005.22   118 seq1038_BIOID51053   -            623   7.2e-41  139.1   0.0   1   2   5.7e-21   7.1e-18   64.9   0.1    24   118    90   197    56   197 0.81 ABC transporter
ABC_tran             PF00005.22   118 seq1038_BIOID51053   -            623   7.2e-41  139.1   0.0   2   2   4.1e-23   5.1e-20   71.9   0.0     1   117   364   491   364   492 0.93 ABC transporter
oligo_HPY            PF08352.7     64 seq1038_BIOID51053   -            623   8.6e-21   73.9   0.4   1   2   8.8e-12   1.1e-08   35.1   0.0     1    33   248   280   248   303 0.88 Oligopeptide/dipeptide transporter, C-terminal region
oligo_HPY            PF08352.7     64 seq1038_BIOID51053   -            623   8.6e-21   73.9   0.4   2   2     3e-12   3.8e-09   36.6   0.0     1    33   543   575   543   594 0.85 Oligopeptide/dipeptide transporter, C-terminal region
IMS                  PF00817.15   148 seq1041_BIOID51053   -            422   8.3e-39  132.6   0.0   1   1     6e-42   2.1e-38  131.3   0.0     1   147     5   150     5   151 0.96 impB/mucB/samB family
DUF4113              PF13438.1     75 seq1041_BIOID51053   -            422   1.5e-28   98.3   0.3   1   1   1.9e-31   6.6e-28   96.3   0.0     1    75   347   421   347   421 0.98 Domain of unknown function (DUF4113)
IMS_C                PF11799.3    137 seq1041_BIOID51053   -            422     1e-08   35.5   0.0   1   1   6.1e-12   2.1e-08   34.5   0.0     3   122   214   333   212   344 0.89 impB/mucB/samB family C-terminal
IMS_HHH              PF11798.3     32 seq1041_BIOID51053   -            422   1.3e-07   31.0   0.0   1   1   1.1e-10   3.8e-07   29.6   0.0     4    32   172   200   169   200 0.92 IMS family HHH motif
Caudo_TAP            PF02413.12   130 seq1042_BIOID51053   -            146   1.2e-35  122.4   0.3   1   1   9.6e-40   1.3e-35  122.2   0.2     3   128    10   140     8   142 0.95 Caudovirales tail fibre assembly protein
DJ-1_PfpI            PF01965.19   147 seq1044_BIOID51053   -            172   1.6e-42  144.3   0.0   1   1   2.7e-46   1.9e-42  144.1   0.0     1   147    31   171    31   171 0.97 DJ-1/PfpI family
DUF4066              PF13278.1    166 seq1044_BIOID51053   -            172   3.4e-13   49.1   0.0   1   1   5.9e-17     4e-13   48.8   0.0     1   151     8   153     8   155 0.89 Putative amidotransferase
Transposase_20       PF02371.11    87 seq1045_BIOID51053   -            377   1.7e-27   95.2   0.0   1   1   1.5e-30     1e-26   92.7   0.0     3    76   226   299   224   312 0.93 Transposase IS116/IS110/IS902 family
DEDD_Tnp_IS110       PF01548.12   144 seq1045_BIOID51053   -            377   1.2e-22   80.0   0.0   1   1   3.3e-26   2.3e-22   79.1   0.0     1   138     9   145     9   151 0.94 Transposase
Coprogen_oxidas      PF01218.13   296 seq1046_BIOID51053   -            299  6.2e-147  487.7   0.1   1   1  5.1e-151    7e-147  487.5   0.1     2   296     7   299     6   299 0.99 Coproporphyrinogen III oxidase
PGI                  PF00342.14   486 seq1048_BIOID51053   -            549  1.2e-234  779.1   0.1   1   1  9.8e-239  1.3e-234  778.9   0.0     1   486    52   541    52   541 0.99 Phosphoglucose isomerase
Rnf-Nqr              PF02508.9    190 seq1050_BIOID51053   -            231   7.9e-59  198.3   9.5   1   1   6.7e-63   9.1e-59  198.1   6.6     1   189     1   200     1   201 0.98 Rnf-Nqr subunit, membrane protein
SIS                  PF01380.17   131 seq1051_BIOID51053   -            609   1.8e-64  215.0   0.1   1   2   4.2e-36   1.1e-32  112.2   0.0     2   130   290   418   289   419 0.97 SIS domain
SIS                  PF01380.17   131 seq1051_BIOID51053   -            609   1.8e-64  215.0   0.1   2   2   1.2e-32   3.4e-29  100.9   0.0     2   130   462   591   461   592 0.97 SIS domain
GATase_2             PF00310.16   361 seq1051_BIOID51053   -            609   5.2e-26   91.0   0.7   1   2   2.4e-08   6.5e-05   21.6   0.1     1    54     2    44     2    62 0.85 Glutamine amidotransferases class-II
GATase_2             PF00310.16   361 seq1051_BIOID51053   -            609   5.2e-26   91.0   0.7   2   2   1.9e-22   5.2e-19   68.0   0.1   190   293    61   152    50   160 0.95 Glutamine amidotransferases class-II
GATase_6             PF13522.1    133 seq1051_BIOID51053   -            609   2.1e-24   85.8   0.1   1   1   1.3e-27   3.6e-24   85.0   0.1    11   123    65   183    46   193 0.85 Glutamine amidotransferase domain
GATase_7             PF13537.1    124 seq1051_BIOID51053   -            609   2.6e-17   62.6   0.0   1   1   1.7e-20   4.6e-17   61.8   0.0     1   118    72   194    72   199 0.85 Glutamine amidotransferase domain
GATase_4             PF13230.1    272 seq1051_BIOID51053   -            609     2e-07   29.8   0.1   1   1   3.1e-10   8.6e-07   27.7   0.1    59   133    54   128    45   148 0.86 Glutamine amidotransferases class-II
Bac_surface_Ag       PF01103.18   323 seq1053_BIOID51053   -            810  1.7e-100  336.4  16.0   1   1  1.1e-103  3.7e-100  335.4  11.1     1   323   448   810   448   810 0.96 Surface antigen
Surf_Ag_VNR          PF07244.10    78 seq1053_BIOID51053   -            810   3.1e-65  216.4  10.4   1   5   6.3e-10   2.2e-06   27.8   0.0     1    78    24    91    24    91 0.87 Surface antigen variable number repeat
Surf_Ag_VNR          PF07244.10    78 seq1053_BIOID51053   -            810   3.1e-65  216.4  10.4   2   5   5.9e-15     2e-11   44.0   0.0     1    78    92   172    92   172 0.93 Surface antigen variable number repeat
Surf_Ag_VNR          PF07244.10    78 seq1053_BIOID51053   -            810   3.1e-65  216.4  10.4   3   5   3.5e-17   1.2e-13   51.1   0.1     2    78   176   263   175   263 0.86 Surface antigen variable number repeat
Surf_Ag_VNR          PF07244.10    78 seq1053_BIOID51053   -            810   3.1e-65  216.4  10.4   4   5   5.8e-14     2e-10   40.8   0.0     1    78   266   344   266   344 0.92 Surface antigen variable number repeat
Surf_Ag_VNR          PF07244.10    78 seq1053_BIOID51053   -            810   3.1e-65  216.4  10.4   5   5     1e-18   3.5e-15   56.0   0.1     1    78   347   421   347   421 0.91 Surface antigen variable number repeat
Semialdhyde_dh       PF01118.19   121 seq1054_BIOID51053   -            334   6.7e-33  113.4   0.0   1   1   1.9e-36   1.3e-32  112.5   0.0     3   121     5   146     3   146 0.97 Semialdehyde dehydrogenase, NAD binding domain
Semialdhyde_dhC      PF02774.13   184 seq1054_BIOID51053   -            334     3e-20   72.7   0.0   1   1   6.6e-24   4.5e-20   72.1   0.0     1   184   163   311   163   311 0.95 Semialdehyde dehydrogenase, dimerisation domain
Molybdopterin        PF00384.17   432 seq1058_BIOID51053   -            848  1.7e-105  353.1   0.0   1   1    3e-109  2.1e-105  352.8   0.0     1   431    99   572    99   573 0.95 Molybdopterin oxidoreductase
Molydop_binding      PF01568.16   109 seq1058_BIOID51053   -            848   1.8e-23   82.3   0.0   1   1   5.3e-27   3.6e-23   81.3   0.0     1   108   690   811   690   812 0.95 Molydopterin dinucleotide binding domain
HhH-GPD              PF00730.20   121 seq1060_BIOID51053   -            211   9.8e-19   67.6   0.0   1   1   3.1e-22   1.4e-18   67.1   0.0     1   120    34   168    34   169 0.95 HhH-GPD superfamily base excision DNA repair protein
HHH                  PF00633.18    30 seq1060_BIOID51053   -            211   7.1e-08   31.6   0.0   1   1   3.7e-11   1.7e-07   30.4   0.0     2    29   100   127    99   128 0.94 Helix-hairpin-helix motif
EndIII_4Fe-2S        PF10576.4     17 seq1060_BIOID51053   -            211   9.7e-05   22.2   3.3   1   1   3.7e-08   0.00017   21.5   2.3     1    17   187   203   187   203 0.99 Iron-sulfur binding domain of endonuclease III
DUF1144              PF06610.8    143 seq1061_BIOID51053   -            149   4.1e-71  237.2   7.6   1   1   3.3e-75   4.5e-71  237.0   5.3     4   143     3   142     1   142 0.98 Protein of unknown function (DUF1144)
HTH_Tnp_1            PF01527.15    76 seq1062_BIOID51053   -            141   6.5e-17   61.1   0.2   1   1   1.7e-20   1.2e-16   60.3   0.0     3    53    10    61     8    99 0.78 Transposase
HTH_23               PF13384.1     50 seq1062_BIOID51053   -            141   3.7e-07   29.4   0.0   1   1     1e-10   6.8e-07   28.6   0.0     5    45    17    58    13    64 0.89 Homeodomain-like domain
GIY-YIG              PF01541.19    80 seq1064_BIOID51053   -            100   9.2e-10   38.6   0.0   1   1   8.1e-14   1.1e-09   38.3   0.0     2    76     4    73     3    77 0.91 GIY-YIG catalytic domain
TnpB_IS66            PF05717.8    108 seq1066_BIOID51053   -            116   2.2e-41  139.5   0.0   1   1   1.8e-45   2.4e-41  139.3   0.0     2   105     7   108     6   111 0.96 IS66 Orf2 like protein
AA_kinase            PF00696.23   241 seq1068_BIOID51053   -            258     1e-39  136.4   2.0   1   1   8.4e-44   1.1e-39  136.2   1.4     3   240     5   235     3   236 0.93 Amino acid kinase family
SBP_bac_5            PF00496.17   374 seq1070_BIOID51053   -            512     3e-96  322.4  11.3   1   1  2.8e-100   3.8e-96  322.0   7.8     1   372    70   429    70   431 0.95 Bacterial extracellular solute-binding proteins, family 5 Middle
DDE_Tnp_IS66         PF03050.9    271 seq1074_BIOID51053   -            519   1.6e-92  309.4   0.1   1   1   3.6e-96   1.6e-92  309.4   0.1     1   261   196   477   196   481 0.98 Transposase IS66 family
HTH_Tnp_IS66         PF13005.2     59 seq1074_BIOID51053   -            519   1.3e-14   53.5   4.2   1   1   2.9e-18   1.3e-14   53.5   2.9     1    59   134   190   134   190 0.98 putative Helix-turn-helix domain of transposase IS66
LZ_Tnp_IS66          PF13007.2     78 seq1074_BIOID51053   -            519   1.4e-12   48.0   9.6   1   1     3e-16   1.4e-12   48.0   6.7     1    77    59   131    59   132 0.75 Transposase C of IS166 homeodomain
DUF883               PF05957.8     94 seq1078_BIOID51053   -            113   6.8e-27   93.5   1.2   1   1   5.9e-31   8.1e-27   93.3   0.9     1    94    19   111    19   111 0.97 Bacterial protein of unknown function (DUF883)
YjcZ                 PF13990.1    270 seq1079_BIOID51053   -            301  4.3e-118  393.2   6.1   1   1  3.5e-122  4.8e-118  393.0   4.2     1   270    26   296    26   296 1.00 YjcZ-like protein
Autotransporter      PF03797.14   265 seq1080_BIOID51053   -           1000   1.3e-42  145.8  29.8   1   1   9.6e-47   1.3e-42  145.8  20.6     3   259   738   980   736   991 0.95 Autotransporter beta-domain
PTR2                 PF00854.16   373 seq1081_BIOID51053   -            500   2.5e-75  253.5  26.1   1   1   6.9e-79   4.7e-75  252.5  15.9     2   370    89   428    88   431 0.97 POT family
MFS_1                PF07690.11   354 seq1081_BIOID51053   -            500   1.9e-20   72.8  54.6   1   1   3.5e-21   2.4e-17   62.6  25.7    10   301    35   372    26   382 0.78 Major Facilitator Superfamily
YjbE                 PF11106.3     80 seq1083_BIOID51053   -             80   4.1e-43  145.0  29.8   1   1   3.3e-47   4.5e-43  144.9  20.7     1    80     1    80     1    80 0.99 Exopolysaccharide production protein YjbE
Lyase_1              PF00206.15   312 seq1084_BIOID51053   -            457  1.3e-101  339.8   0.0   1   1  4.8e-105  6.5e-101  337.4   0.0     1   312     6   301     6   301 0.99 Lyase
Bac_Ubq_Cox          PF01654.12   436 seq1085_BIOID51053   -            523  1.2e-183  610.3  21.3   1   1    1e-187  1.4e-183  610.1  14.7     1   435     8   503     8   504 0.98 Bacterial Cytochrome Ubiquinol Oxidase
Fimbrial             PF00419.15   145 seq1086_BIOID51053   -            190   1.4e-18   67.4   4.8   1   1   1.2e-22   1.7e-18   67.1   3.3     1   145    28   189    28   189 0.88 Fimbrial protein
Glutaredoxin         PF00462.19    60 seq1088_BIOID51053   -             81   7.9e-14   51.2   0.0   1   1   6.6e-18     9e-14   51.0   0.0     1    57     3    58     3    61 0.95 Glutaredoxin
Acyltransferase      PF01553.16   132 seq1090_BIOID51053   -            310     3e-14   52.4   0.0   1   1   3.1e-18   4.2e-14   51.9   0.0     3   119    84   220    82   238 0.82 Acyltransferase
DUF2886              PF11102.3    200 seq1091_BIOID51053   -            212     1e-56  191.5   1.2   1   1   8.3e-61   1.1e-56  191.4   0.8     1   199    13   206    13   207 0.98 Protein of unknown function (DUF2886)
Peptidase_U32        PF01136.14   233 seq1092_BIOID51053   -            331   5.1e-62  208.7   0.0   1   1   4.8e-66   6.6e-62  208.3   0.0     3   232    76   330    74   331 0.94 Peptidase family U32
4HBT                 PF03061.17    79 seq1094_BIOID51053   -            161   9.3e-19   67.2   0.1   1   1   1.9e-22   1.3e-18   66.7   0.1     2    78    63   151    62   152 0.97 Thioesterase superfamily
4HBT_3               PF13622.1    256 seq1094_BIOID51053   -            161   7.8e-07   29.0   0.3   1   1   1.5e-10   1.1e-06   28.5   0.2     3    85    58   159    53   160 0.85 Thioesterase-like superfamily
Flavodoxin_NdrI      PF07972.6    122 seq1098_BIOID51053   -            136   5.1e-47  158.6   0.0   1   1   4.3e-51   5.8e-47  158.4   0.0     1   122     5   123     5   123 0.97 NrdI Flavodoxin like
TetR_N               PF00440.18    47 seq1102_BIOID51053   -            197   9.3e-13   47.4   0.1   1   1   1.5e-16   2.1e-12   46.3   0.0     2    46    22    66    21    67 0.95 Bacterial regulatory proteins, tetR family
Patatin              PF01734.17   204 seq1103_BIOID51053   -             79   1.2e-12   48.1   5.1   1   1     1e-16   1.4e-12   47.9   3.6     1    57     9    64     9    70 0.92 Patatin-like phospholipase
OmpH                 PF03938.9    158 seq1105_BIOID51053   -            161   6.2e-23   81.3  16.0   1   1   5.4e-27   7.4e-23   81.1  11.1     3   157    10   160     6   161 0.93 Outer membrane protein (OmpH-like)
Pili_assembly_N      PF00345.15   122 seq1107_BIOID51053   -            243     9e-39  131.9   0.2   1   1   1.7e-42   1.2e-38  131.5   0.2     1   121    38   158    38   159 0.92 Gram-negative pili assembly chaperone, N-terminal domain
Pili_assembly_C      PF02753.12    68 seq1107_BIOID51053   -            243   5.4e-14   51.6   0.0   1   1     2e-17   1.4e-13   50.3   0.0     2    65   179   237   178   240 0.95 Gram-negative pili assembly chaperone, C-terminal domain
Ribonuc_red_lgC      PF02867.10   537 seq1108_BIOID51053   -            714  6.4e-151  503.4   0.0   1   1  6.4e-153  2.9e-149  497.9   0.0     1   537   175   694   175   694 0.96 Ribonucleotide reductase, barrel domain
RNR_N                PF08343.5     82 seq1108_BIOID51053   -            714   2.5e-29  100.8   0.1   1   1   1.7e-32   7.8e-29   99.2   0.1     1    82    16    97    16    97 0.99 Ribonucleotide reductase N-terminal
Ribonuc_red_lgN      PF00317.16    83 seq1108_BIOID51053   -            714     3e-12   46.0   0.0   1   1   1.8e-15     8e-12   44.6   0.0     2    82    99   171    98   172 0.95 Ribonucleotide reductase, all-alpha domain
EamA                 PF00892.15   126 seq1109_BIOID51053   -            296   2.7e-17   62.8  33.8   1   2   3.4e-16   2.3e-12   46.9   8.4     1   123    18   142    18   145 0.90 EamA-like transporter family
EamA                 PF00892.15   126 seq1109_BIOID51053   -            296   2.7e-17   62.8  33.8   2   2   9.1e-09   6.2e-05   22.9   8.8     1   125   159   284   159   285 0.84 EamA-like transporter family
EmrE                 PF13536.1    113 seq1109_BIOID51053   -            296     3e-08   33.7  35.1   1   1   9.4e-12   6.4e-08   32.6   9.2     4   108    42   147    39   151 0.90 Multidrug resistance efflux transporter
Caps_synth_GfcC      PF06251.6    229 seq1110_BIOID51053   -            245   1.4e-90  302.3   0.0   1   1   1.1e-94   1.6e-90  302.2   0.0     2   229    20   245    19   245 0.99 Capsule biosynthesis GfcC
BPD_transp_1         PF00528.17   185 seq1112_BIOID51053   -            306     4e-43  146.9  10.6   1   1   2.9e-47     4e-43  146.9   7.4     1   184   113   304   113   305 0.99 Binding-protein-dependent transport system inner membrane component
Nitrate_red_del      PF02613.10   136 seq1113_BIOID51053   -            199   1.4e-21   76.6   1.6   1   1   1.9e-25   2.7e-21   75.7   1.1     3   135    41   171    14   173 0.87 Nitrate reductase delta subunit
Hexapep              PF00132.19    36 seq1117_BIOID51053   -            341   4.3e-32  108.0  41.1   1   3   1.2e-14   8.4e-11   40.7   2.6     2    36   110   144   109   144 0.95 Bacterial transferase hexapeptide (six repeats)
Hexapep              PF00132.19    36 seq1117_BIOID51053   -            341   4.3e-32  108.0  41.1   2   3   1.7e-12   1.2e-08   33.9   0.3     1    35   145   179   145   180 0.96 Bacterial transferase hexapeptide (six repeats)
Hexapep              PF00132.19    36 seq1117_BIOID51053   -            341   4.3e-32  108.0  41.1   3   3   4.2e-11   2.9e-07   29.5   6.4     1    35   222   256   222   257 0.94 Bacterial transferase hexapeptide (six repeats)
LpxD                 PF04613.9     72 seq1117_BIOID51053   -            341   1.9e-23   81.6   0.0   1   1   4.7e-27   3.2e-23   80.9   0.0     1    72    21    90    21    90 0.97 UDP-3-O-[3-hydroxymyristoyl] glucosamine N-acyltransferase, LpxD
Peptidase_U32        PF01136.14   233 seq1120_BIOID51053   -            292   1.3e-34  119.0   0.0   1   1   1.2e-38   1.7e-34  118.6   0.0     5   195    82   263    76   287 0.89 Peptidase family U32
FadR_C               PF07840.7    164 seq1122_BIOID51053   -            239   6.9e-73  243.5   0.0   1   1   1.9e-76   8.5e-73  243.2   0.0     1   163    72   234    72   235 0.99 FadR C-terminal domain
GntR                 PF00392.16    64 seq1122_BIOID51053   -            239   2.3e-20   71.6   0.0   1   1     1e-23   4.7e-20   70.6   0.0     4    64    11    71     8    71 0.96 Bacterial regulatory proteins, gntR family
DUF386               PF04074.7    153 seq1124_BIOID51053   -            150   4.9e-52  175.4   0.0   1   1   3.9e-56   5.4e-52  175.2   0.0     1   152     1   149     1   150 0.99 Domain of unknown function (DUF386)
GST_C                PF00043.20    95 seq1129_BIOID51053   -            201     3e-15   55.8   0.1   1   1   1.9e-18   5.3e-15   55.0   0.1     5    95   104   189   100   189 0.94 Glutathione S-transferase, C-terminal domain
GST_N_2              PF13409.1     70 seq1129_BIOID51053   -            201   2.7e-11   43.1   0.0   1   1   3.9e-14   1.1e-10   41.2   0.0     5    69    11    75     9    76 0.95 Glutathione S-transferase, N-terminal domain
GST_N_3              PF13417.1     75 seq1129_BIOID51053   -            201   4.4e-10   39.5   0.0   1   1   3.4e-13   9.2e-10   38.5   0.0    15    73    16    79    11    81 0.89 Glutathione S-transferase, N-terminal domain
GST_C_2              PF13410.1     69 seq1129_BIOID51053   -            201   7.2e-10   38.4   0.1   1   1   3.8e-13   1.1e-09   37.9   0.0     7    69   125   184    71   184 0.90 Glutathione S-transferase, C-terminal domain
GST_N                PF02798.15    76 seq1129_BIOID51053   -            201     2e-08   34.1   0.0   1   1   2.2e-11   5.9e-08   32.6   0.0     3    76     1    75     1    75 0.94 Glutathione S-transferase, N-terminal domain
Usher                PF00577.15   552 seq1131_BIOID51053   -            840  4.6e-186  619.6  26.8   1   1  1.3e-189  5.9e-186  619.3  18.6     1   552   192   749   192   749 0.96 Type VII secretion system (T7SS), usher protein
PapC_N               PF13954.1    146 seq1131_BIOID51053   -            840   2.4e-35  121.1   0.0   1   1   1.1e-38   5.1e-35  120.0   0.0     3   146    29   176    27   176 0.95 PapC N-terminal domain
PapC_C               PF13953.1     68 seq1131_BIOID51053   -            840   3.8e-21   74.3   0.0   1   1   3.6e-24   1.6e-20   72.3   0.0     2    66   760   826   759   828 0.90 PapC C-terminal domain
Acetyltransf_3       PF13302.1    142 seq1132_BIOID51053   -            194   8.5e-20   71.3   0.1   1   1     3e-23     1e-19   71.1   0.0     1   142    17   162    17   162 0.87 Acetyltransferase (GNAT) domain
Acetyltransf_4       PF13420.1    155 seq1132_BIOID51053   -            194   6.1e-14   52.1   0.2   1   1   2.4e-17   8.2e-14   51.7   0.1     2   154    21   181    20   182 0.78 Acetyltransferase (GNAT) domain
Acetyltransf_1       PF00583.19    83 seq1132_BIOID51053   -            194   1.9e-08   34.0   0.1   1   1   8.7e-12     3e-08   33.4   0.0     2    83    83   162    82   162 0.96 Acetyltransferase (GNAT) family
Acetyltransf_8       PF13523.1    152 seq1132_BIOID51053   -            194   1.5e-06   28.1   0.1   1   1   5.7e-10   1.9e-06   27.6   0.1    61   141    76   166    20   170 0.80 Acetyltransferase (GNAT) domain
AP_endonuc_2         PF01261.19   211 seq1133_BIOID51053   -            444     3e-20   72.3   0.4   1   1   6.6e-23   9.1e-19   67.4   0.1    25   200   112   312    91   318 0.80 Xylose isomerase-like TIM barrel
DUF796               PF05638.7    134 seq1134_BIOID51053   -            172   9.9e-35  119.3   0.0   1   1   8.3e-39   1.1e-34  119.1   0.0     1   133     6   155     6   156 0.94 Protein of unknown function (DUF796)
DUF940               PF06082.6    658 seq1136_BIOID51053   -            698  2.7e-258  858.7  13.5   1   1  2.3e-262  3.1e-258  858.6   9.3     1   658    29   693    29   693 0.97 Bacterial putative lipoprotein (DUF940)
LysR_substrate       PF03466.15   209 seq1137_BIOID51053   -            315   9.6e-55  184.8   0.6   1   1   1.9e-58   1.3e-54  184.3   0.4     4   208    99   303    96   304 0.99 LysR substrate binding domain
HTH_1                PF00126.22    60 seq1137_BIOID51053   -            315   8.8e-22   76.4   0.5   1   1   2.5e-25   1.7e-21   75.5   0.1     1    59    13    71    13    72 0.98 Bacterial regulatory helix-turn-helix protein, lysR family
Cyto_ox_2            PF02322.10   328 seq1138_BIOID51053   -            379  7.9e-121  403.1  36.0   1   1  6.7e-125  9.2e-121  402.8  25.0     2   327     7   362     6   363 0.99 Cytochrome oxidase subunit II
BPD_transp_1         PF00528.17   185 seq1141_BIOID51053   -            303   7.2e-31  107.0  13.0   1   1   1.1e-34   7.2e-31  107.0   9.0     1   184   119   302   119   303 0.99 Binding-protein-dependent transport system inner membrane component
OppC_N               PF12911.2     56 seq1141_BIOID51053   -            303   1.3e-17   62.7   0.2   1   1     2e-21   1.3e-17   62.7   0.2     2    56    24    79    23    79 0.86 N-terminal TM domain of oligopeptide transport permease C
ETF                  PF01012.16   164 seq1142_BIOID51053   -            277   6.1e-33  113.7   3.0   1   1   6.5e-37   8.8e-33  113.2   2.1     9   164    51   208    45   208 0.91 Electron transfer flavoprotein domain
DUF480               PF04337.7    148 seq1146_BIOID51053   -            215   8.7e-65  216.9   0.5   1   1   1.1e-68   1.5e-64  216.2   0.3     1   148     5   158     5   158 0.99 Protein of unknown function, DUF480
Phage_GPD            PF05954.6    292 seq1148_BIOID51053   -            713   2.7e-63  213.8   0.1   1   1   5.5e-67   3.8e-63  213.2   0.0     2   291    28   328    27   329 0.92 Phage late control gene D protein (GPD)
Phage_base_V         PF04717.7     79 seq1148_BIOID51053   -            713   4.1e-27   93.8   0.1   1   1   1.2e-30     8e-27   92.8   0.1     1    77   366   458   366   460 0.93 Phage-related baseplate assembly protein
FabA                 PF07977.8    138 seq1149_BIOID51053   -            151   8.4e-43  145.0   0.0   1   1   7.2e-47   9.8e-43  144.8   0.0     1   137    17   141    17   142 0.97 FabA-like domain
SlyX                 PF04102.7     69 seq1150_BIOID51053   -             72   4.1e-26   91.0   2.4   1   1   3.4e-30   4.6e-26   90.8   1.7     1    69     5    72     5    72 0.99 SlyX
Bac_luciferase       PF00296.15   307 seq1151_BIOID51053   -            335   1.6e-31  109.4   0.4   1   1   2.1e-34   2.9e-30  105.3   0.2    18   300    23   299     8   306 0.77 Luciferase-like monooxygenase
ETF_alpha            PF00766.14    86 seq1155_BIOID51053   -            313   6.6e-32  108.8   0.1   1   1   2.2e-35   1.5e-31  107.7   0.1     2    86   190   275   189   275 0.97 Electron transfer flavoprotein FAD-binding domain
ETF                  PF01012.16   164 seq1155_BIOID51053   -            313   3.6e-19   68.9   0.5   1   1   9.4e-23   6.4e-19   68.1   0.1    19   163    19   153     6   154 0.91 Electron transfer flavoprotein domain
Peptidase_M20        PF01546.23   171 seq1156_BIOID51053   -            409   2.6e-19   69.3   0.2   1   1   8.4e-23   3.8e-19   68.7   0.1    23   170   139   402    74   403 0.84 Peptidase family M20/M25/M40
M20_dimer            PF07687.9    109 seq1156_BIOID51053   -            409   1.2e-11   44.2   0.1   1   1   5.8e-15   2.6e-11   43.0   0.1     2   105   206   302   205   308 0.89 Peptidase dimerisation domain
Acetyltransf_11      PF13720.1     83 seq1157_BIOID51053   -            262   2.4e-30  104.4   0.0   1   1   5.6e-34   3.8e-30  103.8   0.0     1    83   180   262   180   262 0.98 Udp N-acetylglucosamine O-acyltransferase; Domain 2
Hexapep              PF00132.19    36 seq1157_BIOID51053   -            262     5e-30  101.5  21.3   1   5   3.6e-09   2.5e-05   23.4   0.3     4    35     2    33     1    34 0.91 Bacterial transferase hexapeptide (six repeats)
Hexapep              PF00132.19    36 seq1157_BIOID51053   -            262     5e-30  101.5  21.3   2   5   5.4e-13   3.7e-09   35.5   3.3     1    36    17    52    17    52 0.96 Bacterial transferase hexapeptide (six repeats)
Hexapep              PF00132.19    36 seq1157_BIOID51053   -            262     5e-30  101.5  21.3   3   5   1.5e-07     0.001   18.3   1.1     1    35    35    69    35    69 0.92 Bacterial transferase hexapeptide (six repeats)
Hexapep              PF00132.19    36 seq1157_BIOID51053   -            262     5e-30  101.5  21.3   4   5   3.1e-07    0.0021   17.3   0.0     2    35    66    99    65   100 0.95 Bacterial transferase hexapeptide (six repeats)
Hexapep              PF00132.19    36 seq1157_BIOID51053   -            262     5e-30  101.5  21.3   5   5   1.9e-13   1.3e-09   37.0   0.1     2    36   109   143   108   143 0.96 Bacterial transferase hexapeptide (six repeats)
GFO_IDH_MocA         PF01408.17   120 seq1158_BIOID51053   -            307   2.2e-25   89.3   0.0   1   1   5.1e-29   3.5e-25   88.7   0.0     1   120     4   121     4   121 0.98 Oxidoreductase family, NAD-binding Rossmann fold
GFO_IDH_MocA_C       PF02894.12   115 seq1158_BIOID51053   -            307   2.9e-07   30.1   0.1   1   1   9.2e-11   6.3e-07   29.0   0.0    19   114   141   226   132   227 0.92 Oxidoreductase family, C-terminal alpha/beta domain
EAL                  PF00563.15   236 seq1159_BIOID51053   -            808   1.6e-63  214.2   0.1   1   1   1.9e-67   2.6e-63  213.5   0.1     2   236   558   793   557   793 0.97 EAL domain
YbgT_YccB            PF08173.6     28 seq1160_BIOID51053   -             37   6.1e-16   57.8   4.2   1   1   4.9e-20   6.7e-16   57.6   2.9     1    28     1    28     1    28 0.97 Membrane bound YbgT-like protein
FGGY_N               PF00370.16   245 seq1163_BIOID51053   -            450   1.7e-90  302.5   0.0   1   1   3.4e-94   2.3e-90  302.0   0.0     1   245     1   240     1   240 0.99 FGGY family of carbohydrate kinases, N-terminal domain
FGGY_C               PF02782.11   197 seq1163_BIOID51053   -            450   6.4e-31  107.4   0.3   1   1   1.5e-34     1e-30  106.7   0.2     1   175   249   413   249   423 0.93 FGGY family of carbohydrate kinases, C-terminal domain
Ribonuc_red_sm       PF00268.16   281 seq1165_BIOID51053   -            319   1.1e-80  270.5   0.1   1   1   9.6e-85   1.3e-80  270.2   0.0     1   280     1   280     1   281 0.97 Ribonucleotide reductase, small chain
Cyd_oper_YbgE        PF09600.5     82 seq1166_BIOID51053   -             97   1.5e-33  114.6   7.9   1   1   1.4e-37   1.9e-33  114.3   5.5     1    81    16    96    16    97 0.97 Cyd operon protein YbgE (Cyd_oper_YbgE)
MFS_2                PF13347.1    427 seq1168_BIOID51053   -            479  3.8e-128  427.4  39.0   1   1  3.1e-132  4.3e-128  427.2  27.0     1   426    29   450    28   451 0.97 MFS/sugar transport protein
tRNA-synt_1d         PF00750.14   354 seq1169_BIOID51053   -            577  7.1e-149  495.3   0.3   1   1    2e-152  8.9e-149  494.9   0.2     1   354    95   446    95   446 0.99 tRNA synthetases class I (R)
DALR_1               PF05746.10   119 seq1169_BIOID51053   -            577   3.4e-36  123.6   0.4   1   1   4.5e-39     2e-35  121.1   0.3     1   119   460   577   460   577 0.98 DALR anticodon binding domain
Arg_tRNA_synt_N      PF03485.11    85 seq1169_BIOID51053   -            577   2.5e-22   79.0   0.2   1   1   2.4e-25   1.1e-21   77.0   0.1     3    85     7    87     1    87 0.91 Arginyl tRNA synthetase N terminal domain
4HBT                 PF03061.17    79 seq1175_BIOID51053   -            134     8e-19   67.4   0.4   1   1   2.4e-22   1.1e-18   66.9   0.3     1    77    20   103    20   105 0.98 Thioesterase superfamily
4HBT_2               PF13279.1    121 seq1175_BIOID51053   -            134   2.7e-12   47.0   0.2   1   1   7.1e-16   3.2e-12   46.8   0.1     3   117    14   128    12   132 0.88 Thioesterase-like superfamily
Acyl-ACP_TE          PF01643.12   249 seq1175_BIOID51053   -            134   1.3e-05   24.2   0.1   1   1   3.1e-09   1.4e-05   24.0   0.0    31   132    33   132     4   134 0.79 Acyl-ACP thioesterase
LpxB                 PF02684.10   373 seq1176_BIOID51053   -            382  1.3e-153  510.9   0.0   1   1  1.1e-157  1.5e-153  510.7   0.0     1   373     9   377     9   377 1.00 Lipid-A-disaccharide synthetase
DAO                  PF01266.19   358 seq1179_BIOID51053   -            428   2.8e-23   82.3   3.2   1   2   4.7e-10   4.6e-07   28.9   0.3     1    39     7    45     7    86 0.82 FAD dependent oxidoreductase
DAO                  PF01266.19   358 seq1179_BIOID51053   -            428   2.8e-23   82.3   3.2   2   2   1.2e-17   1.2e-14   53.8   0.1   146   356   107   328    99   330 0.74 FAD dependent oxidoreductase
FAD_binding_3        PF01494.14   356 seq1179_BIOID51053   -            428   4.5e-12   45.5   6.5   1   1   3.4e-14   3.3e-11   42.7   4.5     3   197     7   189     6   311 0.66 FAD binding domain
FAD_oxidored         PF12831.2    428 seq1179_BIOID51053   -            428   8.5e-10   38.1   1.2   1   1   8.8e-13   8.5e-10   38.1   0.8     1   143     7   157     7   172 0.77 FAD dependent oxidoreductase
Thi4                 PF01946.12   230 seq1179_BIOID51053   -            428   2.7e-09   36.3   1.5   1   1   2.3e-09   2.2e-06   26.8   0.3    18    64     6    52     2    57 0.94 Thi4 family
NAD_binding_8        PF13450.1     68 seq1179_BIOID51053   -            428   4.8e-09   35.9   1.3   1   1   4.1e-11     4e-08   33.0   0.4     1    34    10    43    10    74 0.75 NAD(P)-binding Rossmann-like domain
FAD_binding_2        PF00890.19   421 seq1179_BIOID51053   -            428   4.3e-09   35.6   7.8   1   1   4.6e-09   4.5e-06   25.6   3.0     1    35     7    41     7    54 0.91 FAD binding domain
HI0933_like          PF03486.9    409 seq1179_BIOID51053   -            428   6.1e-09   34.7   4.1   1   1   2.3e-11   2.2e-08   32.8   2.9     2   167     7   165     6   185 0.86 HI0933-like protein
Pyr_redox_2          PF07992.9    200 seq1179_BIOID51053   -            428   1.3e-07   31.6   0.2   1   1   2.6e-10   2.6e-07   30.6   0.1     1   124     7   167     7   201 0.84 Pyridine nucleotide-disulphide oxidoreductase
GIDA                 PF01134.17   392 seq1179_BIOID51053   -            428   7.5e-08   31.5   0.8   1   1   7.7e-11   7.5e-08   31.5   0.6     1   150     7   162     7   194 0.82 Glucose inhibited division protein A
Trp_halogenase       PF04820.9    454 seq1179_BIOID51053   -            428   1.1e-07   30.8   3.9   1   1   9.5e-08   9.3e-05   21.1   0.0   140   216    90   169    61   186 0.83 Tryptophan halogenase
MVIN                 PF03023.9    452 seq1180_BIOID51053   -            511  4.6e-161  536.1  32.4   1   1  4.1e-165  5.7e-161  535.8  22.5     1   450    28   478    28   480 0.99 MviN-like protein
MotA_ExbB            PF01618.11   139 seq1182_BIOID51053   -            230   6.2e-47  158.6   0.2   1   1     6e-51   8.1e-47  158.2   0.1     2   138    74   210    73   211 0.98 MotA/TolQ/ExbB proton channel family
DAO                  PF01266.19   358 seq1184_BIOID51053   -            432   5.6e-74  249.0   0.5   1   1   4.8e-77   6.5e-74  248.8   0.3     2   358     3   397     2   397 0.95 FAD dependent oxidoreductase
Pyr_redox_2          PF07992.9    200 seq1184_BIOID51053   -            432   7.5e-09   35.6   0.3   1   1   3.9e-08   5.3e-05   23.0   0.2     1    36     2    37     2    65 0.92 Pyridine nucleotide-disulphide oxidoreductase
Pyr_redox            PF00070.22    80 seq1184_BIOID51053   -            432   3.2e-08   33.7   0.2   1   1     7e-09   9.6e-06   25.7   0.2     1    33     2    34     2    47 0.91 Pyridine nucleotide-disulphide oxidoreductase
NAD_binding_8        PF13450.1     68 seq1184_BIOID51053   -            432   8.6e-07   28.7   0.1   1   1   5.6e-09   7.6e-06   25.7   0.0     1    34     5    38     5    69 0.85 NAD(P)-binding Rossmann-like domain
ApbA                 PF02558.11   151 seq1184_BIOID51053   -            432   2.3e-05   23.7   0.2   1   1   3.8e-08   5.3e-05   22.6   0.1     1    33     3    34     3    48 0.87 Ketopantoate reductase PanE/ApbA
AlaDh_PNT_C          PF01262.16   168 seq1184_BIOID51053   -            432   0.00013   21.5   0.1   1   1   1.7e-07   0.00023   20.6   0.1    22    59     2    39     1    52 0.85 Alanine dehydrogenase/PNT, C-terminal domain
SAM_adeno_trans      PF01887.11   259 seq1185_BIOID51053   -            300   4.5e-80  268.3   0.0   1   1   3.7e-84   5.1e-80  268.1   0.0     2   255    25   289    24   295 0.95 S-adenosyl-l-methionine hydroxide adenosyltransferase
Fimbrial             PF00419.15   145 seq1187_BIOID51053   -            343   8.4e-19   68.1   3.4   1   1   6.1e-23   8.4e-19   68.1   2.4     2   132   204   343   203   343 0.93 Fimbrial protein
ABC_tran             PF00005.22   118 seq1188_BIOID51053   -            467   5.3e-26   91.1   0.0   1   1   3.3e-29   1.1e-25   90.1   0.0     1   117   135   259   135   260 0.97 ABC transporter
CBS                  PF00571.23    57 seq1188_BIOID51053   -            467   2.8e-06   26.7   0.0   1   1   4.2e-07    0.0014   18.0   0.0    32    55   436   459   413   461 0.86 CBS domain
TetR_N               PF00440.18    47 seq1190_BIOID51053   -            234   1.3e-13   50.2   2.0   1   1   1.5e-17   2.1e-13   49.5   0.1     1    46    34    80    34    81 0.95 Bacterial regulatory proteins, tetR family
PsiE                 PF06146.7     69 seq1191_BIOID51053   -            136   1.8e-16   59.9   5.7   1   1   1.3e-20   1.8e-16   59.9   3.9     5    69    62   123    58   123 0.95 Phosphate-starvation-inducible E
Glyco_hydro_31       PF01055.21   451 seq1193_BIOID51053   -            772  6.7e-124  413.8   3.8   1   1  1.5e-127    1e-123  413.2   2.6     1   450   239   668   239   669 0.95 Glycosyl hydrolases family 31
Gal_mutarotas_2      PF13802.1     68 seq1193_BIOID51053   -            772   1.5e-18   66.3   1.1   1   1   8.4e-22   5.7e-18   64.4   0.1     1    67   159   218   159   219 0.94 Galactose mutarotase-like
RHS_repeat           PF05593.9     38 seq1194_BIOID51053   -           1497     7e-62  204.4  99.4   1   6   2.4e-12   1.6e-08   34.3   0.3     1    38   438   476   438   476 0.96 RHS Repeat
RHS_repeat           PF05593.9     38 seq1194_BIOID51053   -           1497     7e-62  204.4  99.4   2   6   3.3e-10   2.2e-06   27.5   0.2     3    37   462   496   460   497 0.95 RHS Repeat
RHS_repeat           PF05593.9     38 seq1194_BIOID51053   -           1497     7e-62  204.4  99.4   3   6   9.4e-13   6.4e-09   35.6   0.3     1    37   588   624   588   625 0.98 RHS Repeat
RHS_repeat           PF05593.9     38 seq1194_BIOID51053   -           1497     7e-62  204.4  99.4   4   6   1.8e-11   1.2e-07   31.5   0.6     1    37   630   665   630   666 0.97 RHS Repeat
RHS_repeat           PF05593.9     38 seq1194_BIOID51053   -           1497     7e-62  204.4  99.4   5   6     4e-08   0.00027   20.8   1.1     1    31   671   701   671   705 0.93 RHS Repeat
RHS_repeat           PF05593.9     38 seq1194_BIOID51053   -           1497     7e-62  204.4  99.4   6   6   1.3e-08   8.6e-05   22.4   0.8     1    31   733   766   733   775 0.83 RHS Repeat
RHS                  PF03527.9     41 seq1194_BIOID51053   -           1497   7.4e-20   70.3   2.8   1   1   3.4e-23   2.3e-19   68.7   0.6     1    41  1153  1193  1153  1193 0.96 RHS protein
ExbD                 PF02472.11   130 seq1195_BIOID51053   -            142     5e-23   81.3   0.1   1   1   4.1e-27   5.6e-23   81.2   0.1     2   129    10   141     9   142 0.89 Biopolymer transport protein ExbD/TolR
YiaAB                PF05360.9     53 seq1196_BIOID51053   -            117   6.1e-18   63.9  13.0   1   1   5.2e-20   7.1e-16   57.3   3.6     2    51     9    58     8    60 0.95 yiaA/B two helix domain
His_Phos_2           PF00328.17   347 seq1197_BIOID51053   -            413   2.4e-39  135.5   0.0   1   1   2.1e-43   2.9e-39  135.2   0.0     1   344    30   359    30   364 0.84 Histidine phosphatase superfamily (branch 2)
Peptidase_M28        PF04389.12   176 seq1198_BIOID51053   -            345   6.5e-30  104.0   0.1   1   1   2.7e-33   1.2e-29  103.1   0.0     2   173   111   318   110   320 0.88 Peptidase family M28
Peptidase_M20        PF01546.23   171 seq1198_BIOID51053   -            345     9e-07   28.5   0.0   1   1   2.6e-10   1.2e-06   28.1   0.0     1    73   113   198   113   310 0.75 Peptidase family M20/M25/M40
Peptidase_M42        PF05343.9    292 seq1198_BIOID51053   -            345   4.7e-06   25.4   0.2   1   1   3.8e-08   0.00017   20.3   0.0   134   180   143   189   136   216 0.87 M42 glutamyl aminopeptidase
RNase_HII            PF01351.13   198 seq1199_BIOID51053   -            198   6.2e-58  195.5   0.0   1   1   5.2e-62   7.1e-58  195.4   0.0     1   197    13   189    13   190 0.99 Ribonuclease HII
DUF1260              PF06877.6    104 seq1201_BIOID51053   -            138   1.8e-34  118.3   1.1   1   1   1.7e-38   2.3e-34  118.0   0.8     2   104    10   113     9   113 0.98 Protein of unknown function (DUF1260)
NTP_transf_3         PF12804.2    179 seq1204_BIOID51053   -            194   1.3e-42  145.8   0.1   1   1   1.1e-46   1.5e-42  145.7   0.1     1   179     9   187     9   187 0.90 MobA-like NTP transferase domain
YiaAB                PF05360.9     53 seq1207_BIOID51053   -            145   5.3e-46  153.8  15.1   1   2   8.4e-28   1.1e-23   82.3   1.5     1    53    12    64    12    64 0.99 yiaA/B two helix domain
YiaAB                PF05360.9     53 seq1207_BIOID51053   -            145   5.3e-46  153.8  15.1   2   2   2.7e-26   3.7e-22   77.5   3.6     1    53    75   127    75   127 0.99 yiaA/B two helix domain
DUF1422              PF07226.6    118 seq1208_BIOID51053   -            119   1.1e-54  183.0   1.2   1   1   9.1e-59   1.2e-54  182.9   0.9     3   116     2   115     1   117 0.97 Protein of unknown function (DUF1422)
DUF1311              PF07007.7     95 seq1209_BIOID51053   -            162   6.7e-20   70.8   1.9   1   1   6.2e-24   8.5e-20   70.5   1.3     1    95    34   145    34   145 0.85 Protein of unknown function (DUF1311)
TolA                 PF06519.6     96 seq1210_BIOID51053   -            421   2.2e-38  129.9   0.0   1   1   3.3e-42   2.2e-38  129.9   0.0     1    96   325   419   325   419 0.98 TolA C-terminal
TonB_2               PF13103.1     85 seq1210_BIOID51053   -            421   3.2e-05   23.7   0.0   1   1   1.4e-08   9.4e-05   22.2   0.0     2    73   338   405   337   414 0.86 TonB C terminal
SbmA_BacA            PF05992.7    315 seq1211_BIOID51053   -            406  2.2e-164  546.0  12.3   1   1  4.8e-168  3.3e-164  545.5   8.5     1   314    80   393    80   394 1.00 SbmA/BacA-like family
ABC_membrane_2       PF06472.10   282 seq1211_BIOID51053   -            406   5.7e-13   48.5   8.3   1   1   5.1e-16   3.5e-12   45.9   5.8    20   214    79   284    70   343 0.87 ABC transporter transmembrane region 2
Ala_racemase_N       PF01168.15   217 seq1215_BIOID51053   -            356   5.2e-59  199.3   0.1   1   1   9.8e-63   6.7e-59  198.9   0.0     2   217    10   217     9   217 0.95 Alanine racemase, N-terminal domain
Ala_racemase_C       PF00842.16   129 seq1215_BIOID51053   -            356   2.4e-39  133.5   0.4   1   1   6.2e-43   4.2e-39  132.7   0.3     1   127   232   354   232   356 0.97 Alanine racemase, C-terminal domain
GGDEF                PF00990.16   161 seq1216_BIOID51053   -            442   2.3e-26   92.1   0.0   1   1   3.3e-30   4.5e-26   91.2   0.0     1   160   295   437   295   438 0.89 GGDEF domain
Sugar_tr             PF00083.19   451 seq1218_BIOID51053   -            443   6.2e-52  176.5  26.6   1   1   1.1e-55   7.9e-52  176.2  18.4     9   449    26   434    21   436 0.92 Sugar (and other) transporter
MFS_1                PF07690.11   354 seq1218_BIOID51053   -            443   4.1e-37  127.6  63.2   1   1   1.6e-38   1.1e-34  119.6  23.5     6   353    28   386    25   387 0.83 Major Facilitator Superfamily
DNA_pol3_alpha       PF07733.7    426 seq1219_BIOID51053   -           1160    2e-177  589.7   0.0   1   1  5.8e-181  2.6e-177  589.4   0.0     2   426   291   735   290   735 0.96 Bacterial DNA polymerase III alpha subunit
PHP                  PF02811.14   175 seq1219_BIOID51053   -           1160   3.9e-30  104.7   0.0   1   1   2.4e-33   1.1e-29  103.3   0.0     1   170     7   178     7   192 0.96 PHP domain
tRNA_anti            PF01336.20    76 seq1219_BIOID51053   -           1160   1.2e-08   34.4   0.1   1   1   5.4e-12   2.5e-08   33.5   0.1     2    75  1000  1072   994  1073 0.88 OB-fold nucleic acid binding domain
PBP_like_2           PF12849.2    281 seq1221_BIOID51053   -            346   9.1e-56  189.2   7.2   1   1   1.8e-59   1.2e-55  188.8   5.0    10   278    27   306     8   308 0.91 PBP superfamily domain
PBP_like             PF12727.2    193 seq1221_BIOID51053   -            346   1.6e-10   40.1   0.0   1   1   5.2e-14   3.6e-10   39.0   0.0     3   168    47   236    45   302 0.76 PBP superfamily domain
MobB                 PF03205.9    140 seq1222_BIOID51053   -            175   3.9e-36  123.7   0.0   1   1   3.3e-40   4.5e-36  123.5   0.0     1   120     8   129     8   157 0.93 Molybdopterin guanine dinucleotide synthesis protein B
BPD_transp_1         PF00528.17   185 seq1223_BIOID51053   -            354   2.5e-26   92.2  16.2   1   1   1.8e-30   2.5e-26   92.2  11.2     1   176   163   324   163   332 0.91 Binding-protein-dependent transport system inner membrane component
DUF3442              PF11924.3    280 seq1227_BIOID51053   -           1417  1.6e-106  355.9   0.5   1   1    9e-110  4.1e-106  354.5   0.3     2   280    71   350    70   350 0.99 Protein of unknown function (DUF3442)
Big_1                PF02369.11   100 seq1227_BIOID51053   -           1417   2.5e-54  181.2 108.2   1   3   4.4e-18     2e-14   53.1   8.5     5    97   994  1086   990  1088 0.86 Bacterial Ig-like domain (group 1)
Big_1                PF02369.11   100 seq1227_BIOID51053   -           1417   2.5e-54  181.2 108.2   2   3   6.5e-17   2.9e-13   49.4   3.2     7    97  1099  1187  1093  1190 0.85 Bacterial Ig-like domain (group 1)
Big_1                PF02369.11   100 seq1227_BIOID51053   -           1417   2.5e-54  181.2 108.2   3   3     8e-16   3.6e-12   45.9  10.5    11    95  1204  1287  1192  1292 0.83 Bacterial Ig-like domain (group 1)
DUF898               PF05987.8    339 seq1228_BIOID51053   -            407   1.4e-78  264.0  29.5   1   1   1.2e-81   1.6e-77  260.5  20.5     3   328    21   387    19   395 0.97 Bacterial protein of unknown function (DUF898)
ABC_tran             PF00005.22   118 seq1229_BIOID51053   -            637   1.1e-36  125.6   1.0   1   2   2.4e-18   3.3e-15   56.3   0.0     1   118    41   178    41   178 0.87 ABC transporter
ABC_tran             PF00005.22   118 seq1229_BIOID51053   -            637   1.1e-36  125.6   1.0   2   2   2.6e-21   3.6e-18   65.9   0.0     1   118   352   459   352   459 0.92 ABC transporter
ABC_tran_2           PF12848.2     85 seq1229_BIOID51053   -            637   6.6e-29   99.4   4.3   1   1   4.8e-32   6.6e-29   99.4   3.0     1    83   217   298   217   302 0.93 ABC transporter
DUF1615              PF07759.7    319 seq1230_BIOID51053   -            364  1.4e-148  493.7   0.0   1   1  1.2e-152  1.6e-148  493.5   0.0     2   318    49   363    48   364 0.99 Protein of unknown function (DUF1615)
PD40                 PF07676.7     39 seq1231_BIOID51053   -            431   1.2e-35  120.5   5.0   1   4   2.5e-08   8.6e-05   21.9   0.0    11    34   203   224   198   227 0.82 WD40-like Beta Propeller Repeat
PD40                 PF07676.7     39 seq1231_BIOID51053   -            431   1.2e-35  120.5   5.0   2   4   8.4e-13   2.9e-09   36.2   0.0     2    39   238   273   237   273 0.95 WD40-like Beta Propeller Repeat
PD40                 PF07676.7     39 seq1231_BIOID51053   -            431   1.2e-35  120.5   5.0   3   4   6.4e-13   2.2e-09   36.6   0.1     2    38   282   316   281   317 0.96 WD40-like Beta Propeller Repeat
PD40                 PF07676.7     39 seq1231_BIOID51053   -            431   1.2e-35  120.5   5.0   4   4   4.2e-07    0.0014   18.0   0.0     3    30   370   397   368   403 0.93 WD40-like Beta Propeller Repeat
TolB_N               PF04052.8    105 seq1231_BIOID51053   -            431   9.2e-32  109.1   0.0   1   1   7.2e-35   2.5e-31  107.7   0.0     1    99    24   122    24   127 0.97 TolB amino-terminal domain
DPPIV_N              PF00930.16   353 seq1231_BIOID51053   -            431   1.6e-13   49.8   0.0   1   1   2.3e-13     8e-10   37.7   0.0   239   348   249   353   220   358 0.87 Dipeptidyl peptidase IV (DPP IV) N-terminal region
BPD_transp_1         PF00528.17   185 seq1233_BIOID51053   -            319   1.5e-17   63.5  20.4   1   1   1.1e-21   1.5e-17   63.5  14.2     3   175    95   304    89   314 0.87 Binding-protein-dependent transport system inner membrane component
OpuAC                PF04069.7    257 seq1234_BIOID51053   -            344   1.6e-55  188.1   3.7   1   1   1.4e-59   1.9e-55  187.8   2.6     2   256    44   326    43   327 0.94 Substrate binding domain of ABC-type glycine betaine transport system
YsaB                 PF13983.1     77 seq1236_BIOID51053   -             99   5.4e-49  164.1   0.5   1   1   4.6e-53   6.2e-49  163.9   0.3     1    77    23    99    23    99 1.00 YsaB-like lipoprotein
Flavodoxin_2         PF02525.12   199 seq1238_BIOID51053   -            136   5.5e-33  114.0   0.1   1   1   9.3e-37   6.4e-33  113.8   0.1     3   139     2   110     1   119 0.92 Flavodoxin-like fold
FMN_red              PF03358.10   152 seq1238_BIOID51053   -            136   6.2e-08   32.1   0.0   1   1   1.1e-11   7.8e-08   31.8   0.0    58   122    43   113     2   122 0.80 NADPH-dependent FMN reductase
TonB_dep_Rec         PF00593.19   276 seq1241_BIOID51053   -            628   1.4e-30  107.0  21.3   1   1     2e-34   1.4e-30  107.0  14.8     1   276   404   627   404   627 0.90 TonB dependent receptor
Plug                 PF07715.10   108 seq1241_BIOID51053   -            628   6.4e-30  103.5   1.5   1   1   9.4e-34   6.4e-30  103.5   1.0     4   108    55   160    52   160 0.97 TonB-dependent Receptor Plug Domain
Rick_17kDa_Anti      PF05433.10    42 seq1246_BIOID51053   -            155   1.4e-07   30.9  26.2   1   1   1.8e-11   2.5e-07   30.1  18.2     1    42    62   103    62   103 0.96 Glycine zipper 2TM domain
Flg_bb_rod           PF00460.15    31 seq1247_BIOID51053   -            138   8.6e-13   47.5   0.2   1   1   1.5e-16   2.1e-12   46.3   0.2     1    31     9    39     9    39 0.98 Flagella basal body rod protein
tRNA-synt_2e         PF02091.10   284 seq1248_BIOID51053   -            303  2.2e-160  532.1   0.0   1   1  1.8e-164  2.5e-160  532.0   0.0     1   284     9   298     9   298 0.99 Glycyl-tRNA synthetase alpha subunit
KGG                  PF10685.4     23 seq1251_BIOID51053   -             57   2.5e-20   71.7  18.2   1   2   5.5e-14   7.5e-10   38.3   4.3     1    23    10    31    10    31 0.98 Stress-induced bacterial acidophilic repeat motif
KGG                  PF10685.4     23 seq1251_BIOID51053   -             57   2.5e-20   71.7  18.2   2   2   2.5e-14   3.4e-10   39.5   2.8     1    23    32    53    32    53 0.99 Stress-induced bacterial acidophilic repeat motif
Na_H_Exchanger       PF00999.16   384 seq1252_BIOID51053   -            644   7.1e-64  215.5  46.4   1   1   1.5e-67     1e-63  215.0  32.1     2   378    35   399    34   403 0.93 Sodium/hydrogen exchanger family
TrkA_N               PF02254.13   116 seq1252_BIOID51053   -            644   5.8e-27   93.8   0.0   1   1   2.2e-30   1.5e-26   92.5   0.0     1   111   426   536   426   538 0.97 TrkA-N domain
Flg_bbr_C            PF06429.8     74 seq1254_BIOID51053   -            134   1.5e-12   47.0   3.0   1   1   3.6e-16   2.5e-12   46.4   2.1    29    73    87   131    11   132 0.91 Flagellar basal body rod FlgEFG protein C-terminal
Flg_bb_rod           PF00460.15    31 seq1254_BIOID51053   -            134   2.7e-11   42.8   1.2   1   1   3.9e-15   2.7e-11   42.8   0.8     1    30     7    37     7    38 0.95 Flagella basal body rod protein
BPD_transp_1         PF00528.17   185 seq1255_BIOID51053   -            296   6.3e-31  107.2  17.5   1   1   4.6e-35   6.3e-31  107.2  12.1     1   175   101   289    97   293 0.95 Binding-protein-dependent transport system inner membrane component
OmpA                 PF00691.15    97 seq1259_BIOID51053   -            173   1.1e-19   70.5   0.0   1   1   1.4e-23     2e-19   69.6   0.0     1    97    72   167    72   167 0.95 OmpA family
FlgD                 PF03963.9     82 seq1262_BIOID51053   -            231   9.9e-25   86.3   5.1   1   1   1.1e-27   4.8e-24   84.1   2.8     7    81     7    79     2    80 0.86 Flagellar hook capping protein - N-terminal region
FlgD_ig              PF13860.1     81 seq1262_BIOID51053   -            231   2.4e-21   75.1   2.5   1   1   5.2e-25   2.4e-21   75.1   1.8     9    81   119   189   105   189 0.91 FlgD Ig-like domain
FLgD_tudor           PF13861.1     61 seq1262_BIOID51053   -            231   4.4e-15   55.3   0.0   1   1   3.3e-18   1.5e-14   53.6   0.0     1    60    86   230    86   231 0.98 FlgD Tudor-like domain
Abhydrolase_1        PF00561.15   230 seq1263_BIOID51053   -            340   3.4e-26   92.1   0.0   1   1   2.6e-29     9e-26   90.7   0.0     4   218   105   312   102   315 0.96 alpha/beta hydrolase fold
Abhydrolase_6        PF12697.2    228 seq1263_BIOID51053   -            340     3e-16   59.9   0.7   1   1   1.2e-19   4.2e-16   59.4   0.5     1   219    75   312    75   320 0.70 Alpha/beta hydrolase family
Abhydrolase_5        PF12695.2    142 seq1263_BIOID51053   -            340   7.6e-11   41.8   0.4   1   1   7.2e-14   2.5e-10   40.1   0.2     2   141    75   308    74   309 0.65 Alpha/beta hydrolase family
DUF2754              PF10953.3     70 seq1264_BIOID51053   -            114   6.2e-47  157.4   2.6   1   1   6.3e-51   8.5e-47  156.9   1.8     1    70    45   114    45   114 0.99 Protein of unknown function (DUF2754)
MFS_1                PF07690.11   354 seq1265_BIOID51053   -            394   1.1e-36  126.1  55.2   1   2   1.5e-29     1e-25   90.1  17.3     2   188    17   198    16   220 0.86 Major Facilitator Superfamily
MFS_1                PF07690.11   354 seq1265_BIOID51053   -            394   1.1e-36  126.1  55.2   2   2     1e-14   7.2e-11   41.3  16.1     3   175   218   387   216   394 0.89 Major Facilitator Superfamily
Sugar_tr             PF00083.19   451 seq1265_BIOID51053   -            394   3.2e-12   45.6  16.5   1   1   4.7e-16   3.2e-12   45.6  11.4    43   188    39   181    11   184 0.83 Sugar (and other) transporter
tRNA_synt_2f         PF02092.12   549 seq1266_BIOID51053   -            689  1.4e-228  759.8   0.0   1   1  2.8e-232  1.9e-228  759.3   0.0     1   548     6   552     6   553 1.00 Glycyl-tRNA synthetase beta subunit
DALR_1               PF05746.10   119 seq1266_BIOID51053   -            689   7.3e-09   35.5   0.9   1   1   3.5e-12   2.4e-08   33.8   0.6     4   104   582   679   579   685 0.90 DALR anticodon binding domain
YliH                 PF10799.3    127 seq1269_BIOID51053   -            127   2.3e-73  243.8   4.9   1   1   1.8e-77   2.5e-73  243.6   3.4     1   127     1   127     1   127 0.99 Biofilm formation protein (YliH/bssR)
TPR_6                PF13174.1     33 seq1270_BIOID51053   -            263   1.8e-22   78.0   1.7   1   3   2.8e-07   0.00047   20.3   0.0     4    33   146   176   145   176 0.86 Tetratricopeptide repeat
TPR_6                PF13174.1     33 seq1270_BIOID51053   -            263   1.8e-22   78.0   1.7   2   3   2.2e-08   3.8e-05   23.7   0.1     3    33   183   213   181   213 0.95 Tetratricopeptide repeat
TPR_6                PF13174.1     33 seq1270_BIOID51053   -            263   1.8e-22   78.0   1.7   3   3   7.2e-11   1.2e-07   31.5   0.0     1    33   218   250   218   250 0.96 Tetratricopeptide repeat
TPR_16               PF13432.1     65 seq1270_BIOID51053   -            263   6.3e-12   45.7   0.0   1   1   1.6e-09   2.7e-06   27.7   0.0     2    65   147   214   146   214 0.92 Tetratricopeptide repeat
TPR_2                PF07719.12    34 seq1270_BIOID51053   -            263   1.1e-09   37.3   0.2   1   2   2.1e-06    0.0035   17.0   0.1     2    33   181   212   180   213 0.93 Tetratricopeptide repeat
TPR_2                PF07719.12    34 seq1270_BIOID51053   -            263   1.1e-09   37.3   0.2   2   2   5.3e-06    0.0091   15.7   0.0     1    33   217   249   217   250 0.95 Tetratricopeptide repeat
TPR_8                PF13181.1     34 seq1270_BIOID51053   -            263   2.9e-06   26.5   0.9   1   2   0.00027      0.46   10.2   0.2     2    29   181   208   180   213 0.89 Tetratricopeptide repeat
TPR_8                PF13181.1     34 seq1270_BIOID51053   -            263   2.9e-06   26.5   0.9   2   2   2.7e-05     0.046   13.3   0.0     5    29   221   245   217   250 0.85 Tetratricopeptide repeat
HlyD                 PF00529.15   306 seq1272_BIOID51053   -            285   3.9e-46  157.6   5.4   1   2   2.1e-22   5.8e-19   68.3   1.4     2    78    44   120    43   128 0.92 HlyD family secretion protein
HlyD                 PF00529.15   306 seq1272_BIOID51053   -            285   3.9e-46  157.6   5.4   2   2   1.7e-29   4.6e-26   91.7   0.1   139   302   127   278   115   282 0.92 HlyD family secretion protein
HlyD_2               PF12700.2    328 seq1272_BIOID51053   -            285   8.1e-22   77.6   0.3   1   1   4.1e-25   1.1e-21   77.2   0.2    15   239    38   229    31   242 0.88 HlyD family secretion protein
HlyD_3               PF13437.1    105 seq1272_BIOID51053   -            285   5.9e-19   68.2   0.1   1   1   1.3e-15   3.4e-12   46.4   0.0     1    82   153   232   153   248 0.90 HlyD family secretion protein
Biotin_lipoyl_2      PF13533.1     50 seq1272_BIOID51053   -            285   4.6e-18   64.5   1.6   1   1   2.9e-18   8.1e-15   54.1   0.5     2    50    44    92    42   103 0.88 Biotin-lipoyl like
ABC_tran             PF00005.22   118 seq1274_BIOID51053   -            257   2.3e-20   73.0   0.0   1   1   5.2e-24   3.6e-20   72.3   0.0     1   117    50   181    50   182 0.85 ABC transporter
AAA_21               PF13304.1    303 seq1274_BIOID51053   -            257   2.6e-14   53.7   0.0   1   1   1.1e-10   7.3e-07   29.3   0.0   219   298   130   211    97   213 0.82 AAA domain
FlaE                 PF07559.9    130 seq1275_BIOID51053   -            401   5.4e-23   81.9  11.1   1   1   1.2e-26   5.4e-23   81.9   7.7     1   130   170   282   170   282 0.92 Flagellar basal body protein FlaE
Flg_bbr_C            PF06429.8     74 seq1275_BIOID51053   -            401   4.6e-21   74.3   1.6   1   1   4.6e-24   2.1e-20   72.2   1.1     2    74   323   400   322   400 0.92 Flagellar basal body rod FlgEFG protein C-terminal
Flg_bb_rod           PF00460.15    31 seq1275_BIOID51053   -            401   9.7e-12   44.2   4.1   1   1   2.1e-15   9.7e-12   44.2   2.8     2    31     4    33     3    33 0.96 Flagella basal body rod protein
Asp_Glu_race         PF01177.17   217 seq1276_BIOID51053   -            285   3.4e-30  105.4   0.1   1   1   3.4e-34   4.7e-30  105.0   0.0     2   215    25   234    24   236 0.86 Asp/Glu/Hydantoin racemase
GSDH                 PF07995.6    331 seq1277_BIOID51053   -            371  1.5e-127  425.1   0.1   1   1  1.3e-131  1.8e-127  424.9   0.1     1   331    34   366    34   366 0.98 Glucose / Sorbosone dehydrogenase
ACCA                 PF03255.9    145 seq1279_BIOID51053   -            319     6e-65  217.1   0.2   1   1   1.9e-68   8.7e-65  216.5   0.1     2   145     5   151     4   151 0.97 Acetyl co-enzyme A carboxylase carboxyltransferase alpha subunit
Carboxyl_trans       PF01039.17   493 seq1279_BIOID51053   -            319   1.5e-18   66.3   0.1   1   1   4.1e-22   1.9e-18   66.0   0.0   272   473    85   288    58   300 0.84 Carboxyl transferase domain
MdcE                 PF06833.6    234 seq1279_BIOID51053   -            319   6.6e-06   25.3   0.0   1   1     2e-09   9.1e-06   24.9   0.0     5   176    88   262    84   313 0.81 Malonate decarboxylase gamma subunit (MdcE)
UPF0270              PF06794.7     70 seq1280_BIOID51053   -             72   9.2e-36  121.3   0.1   1   1   7.4e-40     1e-35  121.2   0.0     1    70     1    70     1    70 0.99 Uncharacterised protein family (UPF0270)
PRK                  PF00485.13   194 seq1283_BIOID51053   -            289     3e-74  248.6   0.0   1   1   2.7e-78   3.6e-74  248.4   0.0     1   194     7   214     7   214 0.99 Phosphoribulokinase / Uridine kinase family
AzlC                 PF03591.9    143 seq1285_BIOID51053   -            245   7.3e-42  142.5  10.2   1   1   5.3e-46   7.3e-42  142.5   7.1     1   141    23   165    23   167 0.97 AzlC protein
FUSC                 PF04632.7    650 seq1286_BIOID51053   -            670  9.2e-163  543.0  49.1   1   1  1.5e-166    1e-162  542.8  34.1     1   649    20   662    20   663 0.98 Fusaric acid resistance protein family
FUSC_2               PF13515.1    128 seq1286_BIOID51053   -            670   2.7e-16   59.5  13.2   1   1     4e-20   2.7e-16   59.5   9.2     1   125    33   163    31   166 0.86 Fusaric acid resistance protein-like
PhoU                 PF01895.14    88 seq1287_BIOID51053   -            241   2.4e-34  117.4   9.6   1   2   8.1e-21   1.1e-16   60.9   1.5     2    86    26   111    25   113 0.96 PhoU domain
PhoU                 PF01895.14    88 seq1287_BIOID51053   -            241   2.4e-34  117.4   9.6   2   2   5.7e-21   7.8e-17   61.3   0.6     1    87   128   212   128   213 0.91 PhoU domain
DHFR_1               PF00186.14   161 seq1289_BIOID51053   -            170   7.9e-59  197.7   0.0   1   1   6.5e-63   8.9e-59  197.5   0.0     1   161    12   169    12   169 0.97 Dihydrofolate reductase
SLT                  PF01464.15   121 seq1293_BIOID51053   -            219   1.7e-25   88.7   0.1   1   1   1.6e-29   2.2e-25   88.3   0.1     3   120    59   184    57   185 0.95 Transglycosylase SLT domain
DDE_Tnp_1_assoc      PF13808.1     90 seq1294_BIOID51053   -             84   2.4e-27   94.3   0.0   1   1     2e-31   2.7e-27   94.1   0.0     1    75     6    80     6    83 0.98 DDE_Tnp_1-associated
Flg_bbr_C            PF06429.8     74 seq1296_BIOID51053   -            251   3.9e-21   74.6   2.9   1   1   8.5e-25   5.8e-21   74.0   0.4     2    74   170   247   169   247 0.91 Flagellar basal body rod FlgEFG protein C-terminal
Flg_bb_rod           PF00460.15    31 seq1296_BIOID51053   -            251   2.2e-10   39.9   3.3   1   1   3.2e-14   2.2e-10   39.9   2.3     1    31     5    35     5    35 0.97 Flagella basal body rod protein
Terminase_6          PF03237.10   384 seq1297_BIOID51053   -            590     2e-99  332.8   0.0   1   1  7.3e-103   2.5e-99  332.5   0.0     2   384   164   572   163   572 0.98 Terminase-like family
Terminase_5          PF06056.7     58 seq1297_BIOID51053   -            590   3.8e-26   90.2   0.8   1   1   2.2e-29   7.6e-26   89.3   0.1     1    58    12    69    12    69 0.98 Putative ATPase subunit of terminase (gpP-like)
HTH_23               PF13384.1     50 seq1297_BIOID51053   -            590   2.1e-06   27.0   0.0   1   1   1.7e-09     6e-06   25.6   0.0     7    45    14    49     9    54 0.86 Homeodomain-like domain
HTH_28               PF13518.1     52 seq1297_BIOID51053   -            590   1.7e-05   24.5   0.1   1   1     3e-08    0.0001   22.0   0.0     2    48    14    57    14    59 0.90 Helix-turn-helix domain
Anti-adapt_IraP      PF10796.4     87 seq1298_BIOID51053   -             86   1.7e-37  127.5   2.4   1   1   1.3e-41   1.8e-37  127.4   1.7     1    87     1    86     1    86 0.99 Sigma-S stabilisation anti-adaptor protein
OKR_DC_1             PF01276.15   417 seq1299_BIOID51053   -            713  2.2e-194  645.6   0.0   1   1  5.9e-198  2.7e-194  645.3   0.0     1   417   130   545   130   545 1.00 Orn/Lys/Arg decarboxylase, major domain
OKR_DC_1_C           PF03711.10   137 seq1299_BIOID51053   -            713   8.5e-53  177.9   0.0   1   1   4.3e-56   1.9e-52  176.8   0.0     1   135   570   702   570   704 0.99 Orn/Lys/Arg decarboxylase, C-terminal domain
OKR_DC_1_N           PF03709.10   115 seq1299_BIOID51053   -            713   8.4e-27   93.3   0.0   1   1   3.8e-30   1.7e-26   92.4   0.0     1   115    14   124    14   124 0.99 Orn/Lys/Arg decarboxylase, N-terminal domain
AzlD                 PF05437.7     99 seq1301_BIOID51053   -            111   1.8e-12   46.9   5.7   1   1   1.5e-16   2.1e-12   46.7   4.0     1    98     5   104     5   105 0.92 Branched-chain amino acid transport protein (AzlD)
DDE_Tnp_1_assoc      PF13808.1     90 seq1302_BIOID51053   -            108   2.6e-34  116.6   0.0   1   1   2.3e-38   3.2e-34  116.3   0.0     1    90     6    95     6    95 0.99 DDE_Tnp_1-associated
Alk_phosphatase      PF00245.15   421 seq1304_BIOID51053   -            494  1.3e-145  485.2   3.2   1   1  2.9e-146  1.3e-142  475.2   2.2     1   421    87   493    87   493 0.99 Alkaline phosphatase
Metalloenzyme        PF01676.13   262 seq1304_BIOID51053   -            494   4.9e-07   29.1   4.2   1   1   8.9e-10   4.1e-06   26.1   0.8   136   228   345   470   324   491 0.84 Metalloenzyme superfamily
Phosphodiest         PF01663.17   364 seq1304_BIOID51053   -            494   4.4e-05   22.8   0.0   1   1   1.5e-08   6.8e-05   22.2   0.0   160   254   338   430   248   471 0.72 Type I phosphodiesterase / nucleotide pyrophosphatase
PRD                  PF00874.15    90 seq1306_BIOID51053   -            278     1e-46  156.8   2.2   1   2   2.2e-29   1.5e-25   88.9   0.0     2    90    78   164    77   164 0.97 PRD domain
PRD                  PF00874.15    90 seq1306_BIOID51053   -            278     1e-46  156.8   2.2   2   2   1.8e-22   1.2e-18   66.8   0.9     1    89   181   273   181   274 0.96 PRD domain
CAT_RBD              PF03123.10    59 seq1306_BIOID51053   -            278   1.9e-24   84.9   1.0   1   1   5.4e-28   3.7e-24   84.0   0.7     2    57     4    59     3    61 0.95 CAT RNA binding domain
HOK_GEF              PF01848.11    43 seq1307_BIOID51053   -             70   1.1e-23   82.1   2.1   1   1     1e-27   1.4e-23   81.8   1.5     1    43    24    66    24    66 0.99 Hok/gef family
Glt_symporter        PF03616.9    368 seq1309_BIOID51053   -            401  3.1e-163  542.3  24.6   1   1  2.3e-167  3.1e-163  542.3  17.0     1   368     2   366     2   366 0.98 Sodium/glutamate symporter
MarR                 PF01047.17    59 seq1310_BIOID51053   -            176   1.6e-17   62.8   2.8   1   1   1.3e-20     6e-17   60.9   0.1     1    58    53   112    53   113 0.98 MarR family
MarR_2               PF12802.2     62 seq1310_BIOID51053   -            176     1e-08   34.5   0.1   1   1   4.8e-12   2.2e-08   33.5   0.0     5    61    55   111    51   112 0.90 MarR family
HTH_27               PF13463.1     68 seq1310_BIOID51053   -            176   3.6e-07   30.3   0.1   1   1   1.8e-10   8.1e-07   29.1   0.0    17    68    70   121    54   121 0.86 Winged helix DNA-binding domain
Peptidase_S11        PF00768.15   241 seq1313_BIOID51053   -            407  8.9e-101  336.0   0.4   1   1  2.5e-104  1.1e-100  335.7   0.2     2   241    36   273    35   273 0.99 D-alanyl-D-alanine carboxypeptidase
PBP5_C               PF07943.8     91 seq1313_BIOID51053   -            407   5.7e-25   87.0   0.0   1   1   2.3e-28   1.1e-24   86.1   0.0     1    91   292   383   292   383 0.99 Penicillin-binding protein 5, C-terminal domain
Beta-lactamase2      PF13354.1    197 seq1313_BIOID51053   -            407     1e-13   51.0   0.1   1   1   3.1e-17   1.4e-13   50.6   0.1     4   144    57   209    54   262 0.75 Beta-lactamase enzyme family
NadA                 PF02445.11   296 seq1314_BIOID51053   -            347  2.3e-105  351.5   0.0   1   1  1.9e-109  2.6e-105  351.3   0.0     2   295    31   340    30   341 0.98 Quinolinate synthetase A protein
Flg_bbr_C            PF06429.8     74 seq1315_BIOID51053   -            260   5.3e-27   93.4   3.1   1   1   1.6e-30   1.1e-26   92.4   1.3     2    74   183   260   182   260 0.91 Flagellar basal body rod FlgEFG protein C-terminal
Flg_bb_rod           PF00460.15    31 seq1315_BIOID51053   -            260   2.9e-14   52.2   1.2   1   1   1.1e-17   7.4e-14   50.9   0.8     1    31     5    35     5    35 0.98 Flagella basal body rod protein
ABC_tran             PF00005.22   118 seq1316_BIOID51053   -            401   5.6e-22   78.2   0.0   1   1   3.6e-25   1.2e-21   77.0   0.0     1   117    73   191    73   192 0.92 ABC transporter
TOBE_2               PF08402.5     75 seq1316_BIOID51053   -            401   9.6e-12   44.6   0.3   1   1   1.2e-14   4.2e-11   42.5   0.1     1    75   313   385   313   385 0.95 TOBE domain
cNMP_binding         PF00027.24    91 seq1318_BIOID51053   -            210   1.2e-23   82.5   0.0   1   1   5.6e-27   1.9e-23   81.9   0.0     3    90    23   111    21   112 0.97 Cyclic nucleotide-binding domain
Crp                  PF00325.15    32 seq1318_BIOID51053   -            210   2.1e-15   55.7   0.4   1   1   1.1e-18   3.9e-15   54.8   0.3     1    32   166   197   166   197 0.98 Bacterial regulatory proteins, crp family
HTH_Crp_2            PF13545.1     76 seq1318_BIOID51053   -            210   2.2e-11   43.2   0.1   1   1   1.5e-14     5e-11   42.1   0.1     1    67   142   206   142   207 0.94 Crp-like helix-turn-helix domain
HlyD                 PF00529.15   306 seq1320_BIOID51053   -            390   3.6e-79  266.1  15.0   1   1   1.3e-82   4.5e-79  265.8  10.4     1   306    60   343    60   343 0.99 HlyD family secretion protein
HlyD_2               PF12700.2    328 seq1320_BIOID51053   -            390   2.2e-17   63.1   1.3   1   1   9.2e-21   3.1e-17   62.6   0.9    20   234    60   290    51   316 0.77 HlyD family secretion protein
HlyD_3               PF13437.1    105 seq1320_BIOID51053   -            390   5.2e-16   58.7   3.5   1   1   1.4e-16   4.9e-13   49.2   0.2     2   105   218   338   217   338 0.79 HlyD family secretion protein
Biotin_lipoyl_2      PF13533.1     50 seq1320_BIOID51053   -            390   1.1e-08   34.4   1.6   1   1   5.4e-11   1.9e-07   30.5   0.1     2    49    61   108    60   109 0.91 Biotin-lipoyl like
Frataxin_Cyay        PF01491.11   109 seq1323_BIOID51053   -            106   3.6e-38  129.5   0.2   1   1   2.9e-42     4e-38  129.4   0.1     1   108     1   105     1   106 0.97 Frataxin-like domain
Transgly_assoc       PF04226.8     48 seq1324_BIOID51053   -             84     2e-13   50.0  14.1   1   1   1.5e-17     2e-13   50.0   9.8     2    48    34    83    33    83 0.98 Transglycosylase associated protein
PTS_EIIA_1           PF00358.15   133 seq1326_BIOID51053   -            650   7.4e-52  174.3   0.3   1   1   2.7e-55   1.2e-51  173.6   0.2     4   132   502   630   499   631 0.98 phosphoenolpyruvate-dependent sugar phosphotransferase system, EIIA 1
PTS_EIIC             PF02378.13   321 seq1326_BIOID51053   -            650   5.1e-29  101.0  27.9   1   1   1.1e-32   5.1e-29  101.0  19.4     2   319   131   413   130   416 0.81 Phosphotransferase system, EIIC
PTS_EIIB             PF00367.15    35 seq1326_BIOID51053   -            650   4.7e-16   57.6   0.1   1   1   1.7e-19   7.8e-16   56.9   0.0     1    34    30    63    30    64 0.97 phosphotransferase system, EIIB
Aldo_ket_red         PF00248.16   283 seq1328_BIOID51053   -            294     1e-46  158.8   0.0   1   1   9.4e-51   1.3e-46  158.6   0.0     2   281    20   267    19   269 0.92 Aldo/keto reductase family
FUSC-like            PF12805.2    284 seq1329_BIOID51053   -            696     3e-72  242.8   3.3   1   1   8.7e-76     3e-72  242.8   2.3     2   280    63   335    62   340 0.95 FUSC-like inner membrane protein yccS
FUSC_2               PF13515.1    128 seq1329_BIOID51053   -            696   8.6e-20   70.8  11.0   1   1   2.5e-23   8.6e-20   70.8   7.6     2   126   377   498   375   500 0.90 Fusaric acid resistance protein-like
FUSC                 PF04632.7    650 seq1329_BIOID51053   -            696   6.1e-08   31.4   4.1   1   1   1.8e-11   6.1e-08   31.4   2.8     7   263   369   642   363   689 0.80 Fusaric acid resistance protein family
ALMT                 PF11744.3    406 seq1329_BIOID51053   -            696   1.6e-05   23.6   2.1   1   1   1.8e-08   6.3e-05   21.6   1.1    41   193   389   528   373   595 0.80 Aluminium activated malate transporter
FlgH                 PF02107.11   180 seq1330_BIOID51053   -            232   3.4e-69  231.9   0.3   1   1   2.9e-73   3.9e-69  231.6   0.2     4   180    44   231    41   231 0.95 Flagellar L-ring protein
Phage_portal         PF04860.7    347 seq1332_BIOID51053   -            344   6.3e-62  209.1   0.0   1   1   5.9e-66   8.1e-62  208.7   0.0     8   316    46   339    39   343 0.92 Phage portal protein
PsiF_repeat          PF07769.9     35 seq1336_BIOID51053   -            106     5e-37  125.0  21.0   1   2   7.1e-24   9.7e-20   69.7   4.0     2    35    26    59    25    59 0.97 psiF repeat
PsiF_repeat          PF07769.9     35 seq1336_BIOID51053   -            106     5e-37  125.0  21.0   2   2   2.4e-21   3.3e-17   61.5   5.0     2    35    70   103    69   103 0.97 psiF repeat
NMN_transporter      PF04973.7    182 seq1337_BIOID51053   -            239   1.6e-46  157.9  27.1   1   1   1.3e-48   1.8e-44  151.2  18.8     1   180    23   227    23   229 0.94 Nicotinamide mononucleotide transporter
DUF3053              PF11254.3    229 seq1338_BIOID51053   -            276   9.1e-98  325.9   2.4   1   1  7.7e-102   1.1e-97  325.7   1.7     1   228    48   274    48   275 0.99 Protein of unknown function (DUF3053)
LamB                 PF02264.10   398 seq1343_BIOID51053   -            446  8.4e-169  561.7  25.0   1   1  6.9e-173  9.5e-169  561.5  17.3     1   398    28   446    28   446 0.97 LamB porin
Glyoxalase           PF00903.20   128 seq1344_BIOID51053   -            129   7.8e-23   80.7   0.0   1   1   1.9e-26   8.7e-23   80.5   0.0     2   128     7   126     6   126 0.97 Glyoxalase/Bleomycin resistance protein/Dioxygenase superfamily
Glyoxalase_2         PF12681.2    108 seq1344_BIOID51053   -            129   3.8e-18   65.9   0.0   1   1   9.7e-22   4.4e-18   65.7   0.0     1   108    12   127    12   127 0.79 Glyoxalase-like domain
Glyoxalase_4         PF13669.1    110 seq1344_BIOID51053   -            129   2.6e-13   49.8   0.0   1   1   6.9e-17   3.2e-13   49.5   0.0     1    96     8   102     8   115 0.85 Glyoxalase/Bleomycin resistance protein/Dioxygenase superfamily
Iso_dh               PF00180.15   348 seq1345_BIOID51053   -            416  7.1e-116  386.8   0.0   1   1    6e-120  8.2e-116  386.6   0.0     2   348    29   412    28   412 0.98 Isocitrate/isopropylmalate dehydrogenase
GGDEF                PF00990.16   161 seq1346_BIOID51053   -            371   9.2e-48  161.7   0.0   1   1   1.8e-51   1.2e-47  161.3   0.0     2   161   211   366   210   366 0.97 GGDEF domain
MASE2                PF05230.6     91 seq1346_BIOID51053   -            371   1.8e-32  111.0   9.9   1   1     7e-36   4.8e-32  109.6   3.5     1    91    39   129    39   129 0.99 MASE2 domain
FlgI                 PF02119.11   342 seq1347_BIOID51053   -            366  3.2e-138  459.9  15.5   1   1  2.7e-142  3.6e-138  459.7  10.8     1   342    22   366    22   366 0.99 Flagellar P-ring protein
MFS_1                PF07690.11   354 seq1348_BIOID51053   -            512   5.7e-55  186.3  38.3   1   1   4.2e-59   5.7e-55  186.3  26.5     1   353    19   413    19   414 0.89 Major Facilitator Superfamily
YjgP_YjgQ            PF03739.9    354 seq1350_BIOID51053   -            366   2.7e-70  236.7   6.1   1   1   2.3e-74   3.2e-70  236.5   4.2     1   351     5   345     5   348 0.97 Predicted permease YjgP/YjgQ family
ATP_bind_3           PF01171.15   182 seq1351_BIOID51053   -            432   6.3e-59  198.4   0.0   1   1   1.9e-62   8.6e-59  197.9   0.0     1   180    14   191    14   193 0.97 PP-loop family
TilS_C               PF11734.3     74 seq1351_BIOID51053   -            432   3.5e-26   90.1   0.0   1   1   2.7e-29   1.2e-25   88.3   0.0     1    74   356   427   356   427 0.90 TilS substrate C-terminal domain
TilS                 PF09179.6     69 seq1351_BIOID51053   -            432   1.7e-23   82.3   4.4   1   1   1.4e-26   6.3e-23   80.4   3.0     1    69   241   309   241   309 0.99 TilS substrate binding domain
ParBc                PF02195.13    90 seq1354_BIOID51053   -            206   2.1e-08   34.0   0.0   1   1   8.1e-12   1.1e-07   31.7   0.0    20    72    42   120     8   135 0.81 ParB-like nuclease domain
Glyco_hydro_1        PF00232.13   455 seq1355_BIOID51053   -            464  1.7e-152  507.6   0.3   1   1  2.8e-156  1.9e-152  507.5   0.2     3   454     2   459     1   460 0.95 Glycosyl hydrolase family 1
TetR_N               PF00440.18    47 seq1356_BIOID51053   -            199   2.5e-11   42.9   0.0   1   1   2.9e-15   3.9e-11   42.2   0.0     1    46    13    58    13    59 0.93 Bacterial regulatory proteins, tetR family
TetR_C_3             PF08362.6    143 seq1357_BIOID51053   -            212     3e-59  198.7   0.0   1   1   5.7e-63   3.9e-59  198.3   0.0     1   143    70   212    70   212 0.99 YcdC-like protein, C-terminal region
TetR_N               PF00440.18    47 seq1357_BIOID51053   -            212   1.3e-16   59.8   0.2   1   1   2.9e-20     2e-16   59.2   0.1     1    47    23    69    23    69 0.98 Bacterial regulatory proteins, tetR family
Glucosaminidase      PF01832.15   134 seq1358_BIOID51053   -            323   8.9e-38  129.3   0.7   1   1   2.3e-41   1.6e-37  128.5   0.5     5   133   170   305   167   306 0.96 Mannosyl-glycoprotein endo-beta-N-acetylglucosaminidase
Rod-binding          PF10135.4     49 seq1358_BIOID51053   -            323   9.2e-20   70.2   2.8   1   1   3.3e-23   2.2e-19   69.0   1.9     1    49    60   107    60   107 0.99 Rod binding protein
MalM                 PF07148.7    136 seq1360_BIOID51053   -            306   2.3e-50  169.4   0.1   1   1   2.4e-54   3.3e-50  168.9   0.0     2   136    75   210    74   210 0.98 Maltose operon periplasmic protein precursor (MalM)
YjgP_YjgQ            PF03739.9    354 seq1362_BIOID51053   -            360   9.9e-69  231.6   5.9   1   1   8.5e-73   1.2e-68  231.3   4.1     1   354     9   358     9   358 0.98 Predicted permease YjgP/YjgQ family
MFS_1                PF07690.11   354 seq1364_BIOID51053   -            410   8.8e-29  100.2  41.7   1   1   1.8e-32   1.2e-28   99.7  28.9     5   351    26   362    22   365 0.71 Major Facilitator Superfamily
Sugar_tr             PF00083.19   451 seq1364_BIOID51053   -            410   6.8e-06   24.8  32.5   1   1   4.9e-09   3.3e-05   22.5   8.7    52   188    58   188    44   196 0.92 Sugar (and other) transporter
Oxidored_FMN         PF00724.15   341 seq1366_BIOID51053   -            120   3.7e-21   75.3   0.0   1   1   3.3e-25   4.5e-21   75.0   0.0     1    84     5    86     5    89 0.98 NADH:flavin oxidoreductase / NADH oxidase family
Oxidored_FMN         PF00724.15   341 seq1370_BIOID51053   -            282   3.4e-63  213.5   0.0   1   1   2.8e-67   3.9e-63  213.4   0.0    83   340     2   260     1   261 0.91 NADH:flavin oxidoreductase / NADH oxidase family
DAHP_synth_1         PF00793.15   272 seq1373_BIOID51053   -            350  1.3e-105  351.8   0.0   1   1  1.1e-109  1.5e-105  351.6   0.0     8   271    40   338    25   339 0.96 DAHP synthetase I family
DUF188               PF02639.9    130 seq1374_BIOID51053   -            152     1e-50  170.3   0.0   1   1   8.8e-55   1.2e-50  170.1   0.0     1   127    17   143    17   146 0.98 Uncharacterized BCR, YaiI/YqxD family COG1671
Flg_bbr_C            PF06429.8     74 seq1375_BIOID51053   -            547   7.8e-08   32.0   2.5   1   1   1.1e-11   7.8e-08   32.0   1.7    23    74   491   546   469   546 0.82 Flagellar basal body rod FlgEFG protein C-terminal
Flg_bb_rod           PF00460.15    31 seq1375_BIOID51053   -            547   2.8e-05   23.5  11.0   1   1   4.2e-09   2.8e-05   23.5   7.6     1    31     5    35     5    35 0.97 Flagella basal body rod protein
Porphobil_deam       PF01379.15   215 seq1376_BIOID51053   -            320     6e-92  306.3   0.0   1   1   1.1e-95   7.3e-92  306.0   0.0     2   214    13   223    12   224 0.99 Porphobilinogen deaminase, dipyromethane cofactor binding domain
Porphobil_deamC      PF03900.10    74 seq1376_BIOID51053   -            320   2.6e-25   88.2   0.1   1   1   7.3e-29     5e-25   87.2   0.1     1    74   232   303   232   303 0.97 Porphobilinogen deaminase, C-terminal domain
YaeQ                 PF07152.7    175 seq1379_BIOID51053   -            181   4.4e-72  240.9   1.2   1   1   3.7e-76     5e-72  240.7   0.8     1   174     1   175     1   176 0.99 YaeQ protein
Molybdopterin        PF00384.17   432 seq1381_BIOID51053   -            777  8.8e-113  377.1   0.0   1   1  1.6e-116  1.1e-112  376.8   0.0     1   432    56   517    56   517 0.98 Molybdopterin oxidoreductase
Molydop_binding      PF01568.16   109 seq1381_BIOID51053   -            777   6.5e-24   83.7   0.0   1   1   2.7e-27   1.8e-23   82.2   0.0     2    95   637   740   636   754 0.92 Molydopterin dinucleotide binding domain
LamB                 PF02264.10   398 seq1383_BIOID51053   -            538  1.5e-152  508.2  22.1   1   1  2.9e-156    2e-152  507.7  15.3     1   398   127   538   127   538 0.98 LamB porin
Sugarporin_N         PF11471.3     60 seq1383_BIOID51053   -            538     3e-18   65.1   6.8   1   1   7.5e-22   5.1e-18   64.3   4.7     4    59     3    59     1    60 0.91 Maltoporin periplasmic N-terminal extension
SKI                  PF01202.17   158 seq1387_BIOID51053   -            174   4.8e-48  162.8   0.0   1   1   1.6e-51   5.5e-48  162.7   0.0     1   157    11   168    11   169 0.98 Shikimate kinase
AAA_17               PF13207.1    121 seq1387_BIOID51053   -            174   1.9e-06   28.5   0.0   1   1   1.3e-09   4.3e-06   27.4   0.0     3    66     6    67     5   172 0.67 AAA domain
AAA                  PF00004.24   132 seq1387_BIOID51053   -            174   2.2e-06   27.7   0.0   1   1   3.1e-08   0.00011   22.3   0.0     2    30     6    34     5    95 0.86 ATPase family associated with various cellular activities (AAA)
Pentapeptide_4       PF13599.1     78 seq1389_BIOID51053   -            179   1.1e-18   66.6  16.9   1   1   2.4e-17   1.1e-13   50.6   4.1     6    78    90   165    85   169 0.92 Pentapeptide repeats (9 copies)
Cupin_6              PF12852.2    186 seq1390_BIOID51053   -            284   1.8e-26   92.7   0.5   1   1   1.2e-29   5.6e-26   91.1   0.4     1   186     2   162     2   162 0.93 Cupin
HTH_18               PF12833.2     81 seq1390_BIOID51053   -            284   1.5e-20   72.9   0.2   1   1   2.3e-23     1e-19   70.2   0.1     1    81   199   278   199   278 0.97 Helix-turn-helix domain
HTH_AraC             PF00165.18    42 seq1390_BIOID51053   -            284   2.6e-15   55.5   0.0   1   2   1.1e-08   4.9e-05   22.9   0.0     7    41   192   226   188   227 0.94 Bacterial regulatory helix-turn-helix proteins, AraC family
HTH_AraC             PF00165.18    42 seq1390_BIOID51053   -            284   2.6e-15   55.5   0.0   2   2   4.5e-11   2.1e-07   30.4   0.0    13    41   247   276   238   277 0.92 Bacterial regulatory helix-turn-helix proteins, AraC family
Glyoxalase           PF00903.20   128 seq1392_BIOID51053   -            135   3.7e-25   88.2   0.0   1   1   9.3e-29   4.2e-25   88.0   0.0     2   128     3   123     2   123 0.92 Glyoxalase/Bleomycin resistance protein/Dioxygenase superfamily
Glyoxalase_2         PF12681.2    108 seq1392_BIOID51053   -            135   3.6e-18   66.0   0.0   1   1   9.1e-22   4.2e-18   65.8   0.0     1   108     8   124     8   124 0.77 Glyoxalase-like domain
Glyoxalase_4         PF13669.1    110 seq1392_BIOID51053   -            135   5.7e-09   35.8   0.0   1   1   6.2e-12   2.8e-08   33.6   0.0     2   106     5   108     4   112 0.88 Glyoxalase/Bleomycin resistance protein/Dioxygenase superfamily
RF-1                 PF00472.15   114 seq1393_BIOID51053   -            140   5.7e-29  100.1   0.6   1   1   4.9e-33   6.7e-29   99.8   0.4     4   114     4   132     1   138 0.91 RF-1 domain
HEM4                 PF02602.10   231 seq1396_BIOID51053   -            246   6.6e-38  130.1   0.0   1   1   5.4e-42   7.4e-38  129.9   0.0     2   230    14   242    13   243 0.93 Uroporphyrinogen-III synthase HemD
SopA                 PF13981.1    135 seq1398_BIOID51053   -            245   3.6e-31  107.8   5.8   1   1   3.8e-35   5.3e-31  107.3   4.0     3   135    12   145    10   145 0.97 SopA-like central domain
RNase_T              PF00929.19   164 seq1399_BIOID51053   -            215   9.4e-37  126.7   0.1   1   1   7.9e-41   1.1e-36  126.5   0.0     1   164    20   194    20   194 0.96 Exonuclease
NlpE                 PF04170.7     87 seq1400_BIOID51053   -            236   1.6e-35  121.2   0.0   1   1   1.9e-39   2.6e-35  120.5   0.0     1    86    45   130    45   131 0.99 NlpE N-terminal domain
Peptidase_C26        PF07722.8    217 seq1402_BIOID51053   -            254   3.3e-69  232.5   0.0   1   1   5.6e-73   3.8e-69  232.3   0.0     1   217     8   224     8   224 0.96 Peptidase C26
GATase               PF00117.23   192 seq1402_BIOID51053   -            254   8.2e-12   44.8   0.0   1   1   1.6e-15   1.1e-11   44.4   0.0    43   190    62   241    31   243 0.69 Glutamine amidotransferase class-I
AroM                 PF07302.6    221 seq1409_BIOID51053   -            225   1.3e-86  289.3   3.1   1   1   1.1e-90   1.5e-86  289.2   2.2     2   220     5   224     4   225 0.99 AroM protein
Flagellin_N          PF00669.15   139 seq1411_BIOID51053   -            317   4.4e-34  117.1   9.6   1   1   3.2e-38   4.4e-34  117.1   6.7     2   139     4   141     3   141 0.99 Bacterial flagellin N-terminal helical region
HemX                 PF04375.9    372 seq1412_BIOID51053   -            401  1.6e-152  507.2  34.1   1   1  1.5e-156    2e-152  507.0  23.6     1   370     8   370     8   375 0.98 HemX
DEAD_assoc           PF08494.6    187 seq1414_BIOID51053   -           1538   6.8e-59  198.6   0.0   1   1   6.4e-62   2.2e-58  196.9   0.0     2   186   679   867   678   868 0.96 DEAD/H associated
DEAD                 PF00270.24   173 seq1414_BIOID51053   -           1538   1.6e-27   95.9   0.0   1   1   1.2e-30     4e-27   94.6   0.0     1   167    31   218    31   224 0.88 DEAD/DEAH box helicase
Helicase_C           PF00271.26    78 seq1414_BIOID51053   -           1538     2e-13   49.8   0.1   1   1   1.9e-16   6.6e-13   48.2   0.0    12    75   354   417   348   419 0.96 Helicase conserved C-terminal domain
ResIII               PF04851.10   184 seq1414_BIOID51053   -           1538   1.8e-07   31.0   0.0   1   1   1.1e-10   3.8e-07   30.0   0.0     8   182    29   217    23   219 0.73 Type III restriction enzyme, res subunit
Esterase             PF00756.15   251 seq1415_BIOID51053   -            398   4.6e-19   68.7   0.0   1   1   2.6e-22   1.8e-18   66.7   0.0     1   153   159   318   159   396 0.74 Putative esterase
CBM_48               PF02922.13    85 seq1415_BIOID51053   -            398   5.3e-12   45.4   0.1   1   1   1.6e-15   1.1e-11   44.5   0.1     7    74    53   113    47   133 0.84 Carbohydrate-binding module 48 (Isoamylase N-terminal domain)
CCG                  PF02754.11    85 seq1416_BIOID51053   -            239   9.7e-30  102.3   0.2   1   2   2.2e-17   3.1e-13   49.4   0.0     1    84     3    84     3    85 0.95 Cysteine-rich domain
CCG                  PF02754.11    85 seq1416_BIOID51053   -            239   9.7e-30  102.3   0.2   2   2   6.3e-18   8.6e-14   51.2   0.0     2    84   133   216   132   217 0.92 Cysteine-rich domain
Transaldolase        PF00923.14   287 seq1417_BIOID51053   -            316  1.8e-102  342.2   0.0   1   1  1.5e-106    2e-102  342.0   0.0     1   285    13   310    13   312 0.94 Transaldolase
Cupin_2              PF07883.6     71 seq1418_BIOID51053   -            185     9e-18   63.4   0.1   1   1   5.2e-21   1.4e-17   62.8   0.1     2    69   111   178   110   180 0.94 Cupin domain
HTH_3                PF01381.17    55 seq1418_BIOID51053   -            185   1.1e-14   53.9   0.4   1   1   5.9e-18   1.6e-14   53.3   0.2     2    55    13    66    12    66 0.97 Helix-turn-helix
HTH_31               PF13560.1     64 seq1418_BIOID51053   -            185     1e-10   41.4   0.0   1   1     6e-14   1.6e-10   40.8   0.0     3    60     9    65     7    68 0.95 Helix-turn-helix domain
HTH_19               PF12844.2     64 seq1418_BIOID51053   -            185   1.7e-10   40.6   0.0   1   1     1e-13   2.7e-10   40.0   0.0     1    62     9    70     9    72 0.96 Helix-turn-helix domain
Chor_lyase           PF04345.8    168 seq1419_BIOID51053   -            165   5.8e-31  107.0   0.0   1   1     5e-35   6.8e-31  106.8   0.0    13   163    18   165    11   165 0.90 Chorismate lyase
DEDD_Tnp_IS110       PF01548.12   144 seq1420_BIOID51053   -            326   4.2e-44  149.5   0.2   1   1   2.4e-47   1.7e-43  147.6   0.1     1   144     7   151     7   151 0.99 Transposase
Transposase_20       PF02371.11    87 seq1420_BIOID51053   -            326   1.1e-27   95.8   0.4   1   1     3e-31     2e-27   94.9   0.3     2    85   196   280   195   282 0.96 Transposase IS116/IS110/IS902 family
DUF1255              PF06865.6     94 seq1425_BIOID51053   -             94   5.4e-35  119.4   0.0   1   1   4.3e-39   5.9e-35  119.3   0.0     1    94     1    94     1    94 0.98 Protein of unknown function (DUF1255)
UbiA                 PF01040.13   257 seq1426_BIOID51053   -            290   8.5e-41  139.7  25.0   1   1   7.6e-45     1e-40  139.4  17.3     2   256    26   277    25   283 0.85 UbiA prenyltransferase family
DUF162               PF02589.10   189 seq1427_BIOID51053   -            475   1.5e-51  174.5   0.1   1   1   1.3e-54     2e-51  174.0   0.1     3   189    72   294    70   294 0.99 Uncharacterised ACR, YkgG family COG1556
Fer4_8               PF13183.1     57 seq1427_BIOID51053   -            475   1.2e-11   44.2   2.1   1   1   1.9e-14   2.9e-11   43.1   1.5     2    57   309   376   308   376 0.79 4Fe-4S dicluster domain
DUF3390              PF11870.3     93 seq1427_BIOID51053   -            475   4.5e-10   39.2   0.6   1   1   7.1e-13   1.1e-09   37.9   0.4    13    92   387   470   379   471 0.83 Domain of unknown function (DUF3390)
Fer4_9               PF13187.1     55 seq1427_BIOID51053   -            475   1.1e-08   35.0   0.5   1   1   2.2e-11   3.3e-08   33.5   0.4     1    53   311   375   311   376 0.94 4Fe-4S dicluster domain
Fer4_17              PF13534.1     61 seq1427_BIOID51053   -            475   1.2e-07   31.8   1.9   1   1   2.5e-10   3.8e-07   30.2   1.3     1    60   311   376   311   377 0.71 4Fe-4S dicluster domain
Fer4_10              PF13237.1     52 seq1427_BIOID51053   -            475     9e-08   31.6   4.1   1   1   2.1e-10   3.2e-07   29.9   3.0     7    52   310   373   305   373 0.69 4Fe-4S dicluster domain
Fer4_7               PF12838.2     52 seq1427_BIOID51053   -            475   1.8e-07   31.3   4.3   1   1   3.2e-10   4.8e-07   29.9   2.9     1    51   311   375   311   376 0.77 4Fe-4S dicluster domain
Aldedh               PF00171.17   462 seq1428_BIOID51053   -            527  4.7e-170  565.7   0.0   1   1  7.8e-174  5.3e-170  565.5   0.0     4   462    63   521    60   521 0.97 Aldehyde dehydrogenase family
LuxC                 PF05893.9    400 seq1428_BIOID51053   -            527   7.9e-05   21.4   0.0   1   1   1.9e-08   0.00013   20.7   0.0    86   261   187   360   177   368 0.83 Acyl-CoA reductase (LuxC)
DUF2773              PF10971.3     81 seq1429_BIOID51053   -             57     6e-34  115.7   0.3   1   1   4.8e-38   6.6e-34  115.6   0.2    25    81     1    57     1    57 0.99 Protein of unknown function (DUF2773)
MFS_1                PF07690.11   354 seq1430_BIOID51053   -            393     2e-24   85.8  58.2   1   1   1.3e-26   1.8e-22   79.4  34.4     2   328    14   320    10   327 0.84 Major Facilitator Superfamily
HemY_N               PF07219.8    108 seq1431_BIOID51053   -            398   1.4e-37  127.4   1.8   1   1     2e-41   1.4e-37  127.4   1.3     1   108    26   133    26   133 1.00 HemY protein N-terminus
TPR_2                PF07719.12    34 seq1431_BIOID51053   -            398     7e-07   28.5  16.9   1   1   2.2e-09   1.5e-05   24.4   0.0     2    33   329   360   328   361 0.94 Tetratricopeptide repeat
Transketolase_N      PF00456.16   333 seq1433_BIOID51053   -            667  6.1e-168  557.6   0.0   1   1  1.9e-171  8.8e-168  557.1   0.0     2   333     3   333     2   333 1.00 Transketolase, thiamine diphosphate binding domain
Transket_pyr         PF02779.19   178 seq1433_BIOID51053   -            667   5.9e-47  159.3   0.0   1   1   2.4e-50   1.1e-46  158.4   0.0     2   176   353   523   352   525 0.97 Transketolase, pyrimidine binding domain
Transketolase_C      PF02780.15   124 seq1433_BIOID51053   -            667   1.1e-16   60.8   0.0   1   1   6.9e-20   3.1e-16   59.3   0.0     1   124   539   654   539   654 0.86 Transketolase, C-terminal domain
TetR_N               PF00440.18    47 seq1434_BIOID51053   -            178   4.9e-09   35.5   0.1   1   1   1.2e-12   7.9e-09   34.9   0.1     1    47    13    59    13    59 0.97 Bacterial regulatory proteins, tetR family
TetR_C_6             PF13977.1    131 seq1434_BIOID51053   -            178   6.7e-08   32.3   0.2   1   1   2.3e-11   1.6e-07   31.0   0.2    16   125    80   176    66   178 0.89 Bacterial transcriptional repressor
Glucosamine_iso      PF01182.15   199 seq1436_BIOID51053   -            240   1.9e-16   60.2   0.0   1   1   2.8e-20   3.8e-16   59.2   0.0     5   198    12   206     9   207 0.77 Glucosamine-6-phosphate isomerases/6-phosphogluconolactonase
Sigma54_activat      PF00158.21   168 seq1437_BIOID51053   -            642   3.5e-36  124.1   0.0   1   1   2.7e-39   6.3e-36  123.2   0.0     5   168   334   494   330   494 0.96 Sigma-54 interaction domain
PAS                  PF00989.19   113 seq1437_BIOID51053   -            642   4.4e-14   52.1   0.0   1   1     6e-17   1.4e-13   50.5   0.0     2   113   207   309   206   309 0.97 PAS fold
HTH_8                PF02954.14    42 seq1437_BIOID51053   -            642   1.7e-13   49.7   0.1   1   1   7.4e-17   1.7e-13   49.7   0.1     2    42   591   631   590   631 0.96 Bacterial regulatory protein, Fis family
GAF                  PF01590.21   154 seq1437_BIOID51053   -            642   3.1e-06   27.2   0.2   1   1   3.6e-09   8.2e-06   25.9   0.2     4   151    58   189    56   192 0.92 GAF domain
PAS_8                PF13188.1     64 seq1437_BIOID51053   -            642   0.00012   21.6   0.0   1   1   1.4e-07   0.00032   20.3   0.0     2    46   207   255   206   276 0.70 PAS domain
Arginosuc_synth      PF00764.14   388 seq1441_BIOID51053   -            447   4.3e-56  190.5   0.0   1   1     4e-60   5.4e-56  190.2   0.0     2   380    16   408    15   415 0.88 Arginosuccinate synthase
Autotransporter      PF03797.14   265 seq1445_BIOID51053   -            232   1.4e-08   34.2   3.4   1   1   1.7e-12   2.3e-08   33.6   2.4   125   259    89   215    86   223 0.86 Autotransporter beta-domain
SSF                  PF00474.12   406 seq1448_BIOID51053   -            502  3.3e-148  493.5  29.8   1   1  3.7e-152  5.1e-148  492.9  20.7     1   406    35   437    35   437 0.99 Sodium:solute symporter family
DnaJ                 PF00226.26    64 seq1450_BIOID51053   -            271   2.8e-14   52.4   0.2   1   1   7.4e-18     5e-14   51.6   0.1     4    56   208   266   205   269 0.94 DnaJ domain
TerB                 PF05099.8    140 seq1450_BIOID51053   -            271   2.5e-09   36.8   0.7   1   1   3.7e-13   2.5e-09   36.8   0.5    14   137    44   170    32   173 0.89 Tellurite resistance protein TerB
DUF162               PF02589.10   189 seq1451_BIOID51053   -            231   1.4e-36  125.7   0.1   1   1   1.5e-40     2e-36  125.1   0.0    19   189    65   228    47   228 0.91 Uncharacterised ACR, YkgG family COG1556
ROK                  PF00480.15   179 seq1452_BIOID51053   -            331   1.4e-58  197.5   0.3   1   1   2.6e-62   1.8e-58  197.2   0.2     1   179    33   222    33   222 0.96 ROK family
Glucokinase          PF02685.11   316 seq1452_BIOID51053   -            331   7.9e-10   37.8   0.0   1   1   2.2e-13   1.5e-09   36.9   0.0     4   236    35   267    32   276 0.81 Glucokinase
DNA_ligase_aden      PF01653.13   315 seq1453_BIOID51053   -            561   2.2e-82  276.3   0.0   1   1   4.3e-86   2.9e-82  276.0   0.0     2   314    30   308    29   309 0.98 NAD-dependent DNA ligase adenylation domain
DNA_ligase_OB        PF03120.11    82 seq1453_BIOID51053   -            561   1.2e-26   92.0   0.2   1   1   3.4e-30   2.3e-26   91.1   0.2     2    80   312   392   311   394 0.95 NAD-dependent DNA ligase OB-fold domain
Pyr_redox_2          PF07992.9    200 seq1454_BIOID51053   -            847     2e-36  125.6   0.0   1   1   3.9e-39   8.8e-36  123.5   0.0     1   198     5   285     5   287 0.95 Pyridine nucleotide-disulphide oxidoreductase
NIR_SIR              PF01077.17   157 seq1454_BIOID51053   -            847   2.8e-27   94.8   0.1   1   1   3.5e-30     8e-27   93.4   0.0     2   150   632   770   631   776 0.94 Nitrite and sulphite reductase 4Fe-4S domain
Fer2_BFD             PF04324.10    55 seq1454_BIOID51053   -            847   2.8e-21   75.1   4.8   1   1     7e-19   1.6e-15   56.7   2.0     2    53   423   472   422   474 0.93 BFD-like [2Fe-2S] binding domain
Pyr_redox            PF00070.22    80 seq1454_BIOID51053   -            847   1.5e-15   57.2   0.7   1   1   6.4e-19   1.5e-15   57.2   0.5     2    72   148   219   147   229 0.91 Pyridine nucleotide-disulphide oxidoreductase
NIR_SIR_ferr         PF03460.12    69 seq1454_BIOID51053   -            847   4.4e-12   45.3   0.0   1   1     4e-15   9.1e-12   44.3   0.0     3    68   560   622   558   623 0.95 Nitrite/Sulfite reductase ferredoxin-like half domain
Pyr_redox_3          PF13738.1    203 seq1454_BIOID51053   -            847     2e-08   34.3   0.4   1   1   1.5e-09   3.5e-06   27.1   0.0    78   196    55   174    42   179 0.83 Pyridine nucleotide-disulphide oxidoreductase
DAO                  PF01266.19   358 seq1455_BIOID51053   -            426   5.5e-72  242.5   0.2   1   1   2.8e-75   6.3e-72  242.3   0.1     1   358    29   381    29   381 0.96 FAD dependent oxidoreductase
Thi4                 PF01946.12   230 seq1455_BIOID51053   -            426   1.7e-07   30.4   0.1   1   1   1.4e-10   3.1e-07   29.6   0.1     9    64    19    75    12    93 0.90 Thi4 family
NAD_binding_8        PF13450.1     68 seq1455_BIOID51053   -            426   2.4e-06   27.3   0.9   1   1   4.3e-09   9.9e-06   25.3   0.6     1    42    32    71    32    89 0.82 NAD(P)-binding Rossmann-like domain
FAD_binding_3        PF01494.14   356 seq1455_BIOID51053   -            426     7e-06   25.2   0.6   1   1   3.1e-09     7e-06   25.2   0.4     2    33    28    59    27    68 0.94 FAD binding domain
FAD_binding_2        PF00890.19   421 seq1455_BIOID51053   -            426   2.4e-05   23.2   0.8   1   1   1.7e-08     4e-05   22.5   0.6     1    43    29    71    29    81 0.85 FAD binding domain
MFS_1                PF07690.11   354 seq1456_BIOID51053   -            402   1.5e-34  119.1  45.0   1   2     6e-24   8.2e-20   70.7  10.5    14   227    28   232    13   252 0.80 Major Facilitator Superfamily
MFS_1                PF07690.11   354 seq1456_BIOID51053   -            402   1.5e-34  119.1  45.0   2   2   6.8e-19   9.3e-15   54.1  18.9     4   176   221   388   218   400 0.81 Major Facilitator Superfamily
SieB                 PF14163.1    151 seq1460_BIOID51053   -            193   5.4e-28   97.3   0.1   1   1   4.6e-32   6.3e-28   97.1   0.1     2   148    23   175    22   178 0.95 Superinfection exclusion protein B
DUF3521              PF12035.3     35 seq1461_BIOID51053   -             44   5.6e-12   45.1   3.5   1   1   5.7e-16   7.9e-12   44.7   2.4     1    34    14    44    14    44 0.99 Protein of unknown function (DUF3521)
Aminotran_3          PF00202.16   339 seq1465_BIOID51053   -            421    4e-108  361.1   0.6   1   1  7.2e-112  4.9e-108  360.8   0.4     3   338    27   359    25   360 0.97 Aminotransferase class-III
Aminotran_1_2        PF00155.16   363 seq1465_BIOID51053   -            421   4.1e-05   22.5   0.1   1   1   2.9e-08    0.0002   20.3   0.0   125   271   159   317    40   381 0.61 Aminotransferase class I and II
Xan_ur_permease      PF00860.15   389 seq1469_BIOID51053   -            445   1.3e-42  145.6  51.4   1   1   9.3e-47   1.3e-42  145.6  35.6     3   387    31   404    29   406 0.92 Permease family
FTR1                 PF03239.9    306 seq1470_BIOID51053   -            276   4.8e-77  258.7  18.5   1   1   3.9e-81   5.3e-77  258.6  12.8     1   304     1   274     1   276 0.98 Iron permease FTR1 family
Sulfatase            PF00884.18   379 seq1473_BIOID51053   -            574   2.5e-52  178.0   0.1   1   1   4.6e-56   3.2e-52  177.7   0.0     3   321   261   567   259   573 0.86 Sulfatase
DUF1705              PF08019.7    156 seq1473_BIOID51053   -            574   8.5e-13   47.9   7.4   1   1   1.2e-16   8.5e-13   47.9   5.1     2   112    69   180    65   191 0.78 Domain of unknown function (DUF1705)
DUF2655              PF10848.3     82 seq1474_BIOID51053   -            106   1.4e-57  191.3   1.3   1   1   1.3e-61   1.8e-57  191.0   0.9     1    82     1    82     1    82 1.00 Protein of unknown function (DUF2655)
DAGK_prokar          PF01219.14   104 seq1476_BIOID51053   -            122   5.5e-39  131.8   8.1   1   1   4.6e-43   6.3e-39  131.6   5.6     2   104    16   118    15   118 0.99 Prokaryotic diacylglycerol kinase
HTH_19               PF12844.2     64 seq1478_BIOID51053   -             97   9.1e-09   35.1   0.0   1   1   1.7e-12   1.2e-08   34.8   0.0     2    47     5    50     4    69 0.86 Helix-turn-helix domain
HTH_3                PF01381.17    55 seq1478_BIOID51053   -             97   3.9e-06   26.4   0.0   1   1   9.1e-10   6.2e-06   25.8   0.0     1    44     7    50     7    52 0.97 Helix-turn-helix
PseudoU_synth_2      PF00849.17   164 seq1481_BIOID51053   -            319   2.6e-30  105.3   0.1   1   1   6.1e-34   4.2e-30  104.6   0.0     1   163   101   249   101   250 0.90 RNA pseudouridylate synthase
S4                   PF01479.20    48 seq1481_BIOID51053   -            319   1.7e-10   40.0   0.2   1   1   4.7e-14   3.2e-10   39.1   0.2     1    48    20    66    20    66 0.96 S4 domain
LexA_DNA_bind        PF01726.11    65 seq1483_BIOID51053   -            202   6.6e-32  108.7   0.1   1   1   1.5e-35   1.1e-31  108.1   0.1     1    65     1    65     1    65 0.99 LexA DNA binding domain
Peptidase_S24        PF00717.18    70 seq1483_BIOID51053   -            202   8.9e-17   60.3   0.8   1   1   1.9e-20   1.3e-16   59.8   0.5     1    68   114   180   114   182 0.96 Peptidase S24-like
Phage_integrase      PF00589.17   173 seq1484_BIOID51053   -            336   1.2e-25   90.0   0.1   1   1   2.4e-29   3.3e-25   88.6   0.1     2   171   174   318   173   320 0.94 Phage integrase family
Peptidase_M75        PF09375.5    285 seq1487_BIOID51053   -            375   3.3e-52  177.4   5.4   1   1   6.5e-56   4.5e-52  177.0   3.7     1   285   135   368   135   368 0.96 Imelysin
Cupredoxin_1         PF13473.1    104 seq1487_BIOID51053   -            375   4.7e-25   87.3   0.1   1   1   1.1e-28   7.8e-25   86.6   0.1     4   104    13   115    10   115 0.95 Cupredoxin-like domain
PTPS                 PF01242.14   123 seq1489_BIOID51053   -            121   8.8e-36  122.1   0.0   1   1   7.1e-40   9.7e-36  122.0   0.0     2   123     6   121     5   121 0.97 6-pyruvoyl tetrahydropterin synthase
Rieske_2             PF13806.1    104 seq1490_BIOID51053   -            108   2.3e-40  136.3   0.0   1   1   1.9e-44   2.6e-40  136.2   0.0     1   103     3   106     3   107 0.98 Rieske-like [2Fe-2S] domain
Phage_CII            PF05269.6     91 seq1494_BIOID51053   -            121   1.2e-43  146.8   0.7   1   1   1.3e-47   1.8e-43  146.3   0.5     1    91    30   120    30   120 0.99 Bacteriophage CII protein
NLPC_P60             PF00877.14   105 seq1496_BIOID51053   -            271   1.2e-33  114.8   0.0   1   1   4.7e-37   3.2e-33  113.5   0.0     1   105   153   263   153   263 0.98 NlpC/P60 family
TerC                 PF03741.11   184 seq1498_BIOID51053   -            540   4.9e-49  166.1  13.4   1   1   1.6e-52   7.4e-49  165.5   9.3     1   183    27   216    27   217 0.94 Integral membrane protein TerC family
CorC_HlyC            PF03471.12    81 seq1498_BIOID51053   -            540   2.4e-20   72.0   0.1   1   1   5.5e-23   2.5e-19   68.7   0.0     2    79   453   529   452   531 0.93 Transporter associated domain
CBS                  PF00571.23    57 seq1498_BIOID51053   -            540   7.2e-16   57.4   1.3   1   2   8.5e-09   3.9e-05   23.1   0.4     1    53   315   371   315   374 0.94 CBS domain
CBS                  PF00571.23    57 seq1498_BIOID51053   -            540   7.2e-16   57.4   1.3   2   2   9.7e-12   4.4e-08   32.5   0.0     3    53   382   432   381   436 0.93 CBS domain
FGGY_C               PF02782.11   197 seq1499_BIOID51053   -            173   1.6e-15   57.1   0.0   1   1   1.6e-19   2.2e-15   56.7   0.0   121   195    25    99    18   101 0.94 FGGY family of carbohydrate kinases, C-terminal domain
Form_Nir_trans       PF01226.12   250 seq1500_BIOID51053   -            268   4.6e-62  209.0  28.1   1   1     4e-66   5.5e-62  208.7  19.5    16   249    20   248     4   249 0.92 Formate/nitrite transporter
MatE                 PF01554.13   162 seq1501_BIOID51053   -            441     7e-39  132.9  31.0   1   2   7.8e-35   1.1e-30  106.3   5.9     1   161    17   177    17   178 0.99 MatE
MatE                 PF01554.13   162 seq1501_BIOID51053   -            441     7e-39  132.9  31.0   2   2   3.6e-13   4.9e-09   35.9   7.2     2   143   241   382   241   417 0.92 MatE
Phage_CP76           PF06892.6    162 seq1502_BIOID51053   -            169   3.7e-62  208.3   0.2   1   1     3e-66   4.1e-62  208.1   0.2     1   161     3   160     3   161 0.99 Phage regulatory protein CII (CP76)
Phage_rep_O          PF04492.8    100 seq1503_BIOID51053   -            194   2.9e-40  136.3   0.0   1   1   3.5e-44   4.7e-40  135.7   0.0     3   100    18   115    16   115 0.99 Bacteriophage replication protein O
DUF2724              PF10893.3     68 seq1504_BIOID51053   -             85   1.1e-39  133.9   0.8   1   1   9.7e-44   1.3e-39  133.7   0.6     1    68    20    85    20    85 0.99 Protein of unknown function (DUF2724)
Dyp_perox            PF04261.7    313 seq1505_BIOID51053   -            423  4.4e-111  370.4   0.0   1   1  3.7e-115    5e-111  370.2   0.0     1   312    61   410    61   411 0.99 Dyp-type peroxidase family
Sod_Fe_C             PF02777.13   106 seq1510_BIOID51053   -            193   1.9e-45  152.9   1.9   1   1   1.5e-48     1e-44  150.5   0.1     1   105    87   190    87   191 0.98 Iron/manganese superoxide dismutases, C-terminal domain
Sod_Fe_N             PF00081.17    82 seq1510_BIOID51053   -            193     3e-35  120.2   0.6   1   1   7.4e-39   5.1e-35  119.5   0.4     1    82     2    82     2    82 0.98 Iron/manganese superoxide dismutases, alpha-hairpin domain
TP_methylase         PF00590.15   210 seq1511_BIOID51053   -            457   9.2e-50  169.1   0.1   1   1   3.2e-53   1.5e-49  168.4   0.1     2   209   218   426   217   427 0.92 Tetrapyrrole (Corrin/Porphyrin) Methylases
NAD_binding_7        PF13241.1    103 seq1511_BIOID51053   -            457     1e-27   96.2   0.1   1   1   2.3e-29     1e-25   89.8   0.0     1   103     6   115     6   115 0.89 Putative NAD(P)-binding
CysG_dimeriser       PF10414.4     60 seq1511_BIOID51053   -            457   2.3e-20   71.6   0.9   1   1   1.6e-23   7.4e-20   70.0   0.6     2    60   150   209   149   209 0.97 Sirohaem synthase dimerisation region
PspA_IM30            PF04012.7    221 seq1513_BIOID51053   -            222   6.9e-48  162.8  32.6   1   1     6e-52   8.2e-48  162.5  22.6     1   220     2   217     2   219 0.97 PspA/IM30 family
DUF177               PF02620.12   119 seq1516_BIOID51053   -            173   4.8e-23   81.3   0.7   1   1   5.4e-27   7.4e-23   80.7   0.5     1   119    61   171    61   171 0.90 Uncharacterized ACR, COG1399
Phage_lambda_P       PF06992.6    233 seq1517_BIOID51053   -            233    6e-168  555.7   4.1   1   1  4.9e-172  6.7e-168  555.6   2.8     1   233     1   233     1   233 1.00 Replication protein P
DUF2732              PF10809.3     77 seq1518_BIOID51053   -             77   9.2e-36  121.1   5.6   1   1   7.4e-40     1e-35  121.0   3.9     1    77     1    77     1    77 1.00 Protein of unknown function (DUF2732)
Response_reg         PF00072.19   112 seq1519_BIOID51053   -            232   5.1e-29  100.4   0.4   1   1   1.2e-32     8e-29   99.8   0.3     1   112     4   112     4   112 0.98 Response regulator receiver domain
Trans_reg_C          PF00486.23    77 seq1519_BIOID51053   -            232   1.4e-21   76.0   0.0   1   1   5.1e-25   3.5e-21   74.7   0.0     1    77   152   228   152   228 0.95 Transcriptional regulatory protein, C terminal
Usp                  PF00582.21   140 seq1525_BIOID51053   -            142     1e-14   54.7   0.0   1   1   8.6e-19   1.2e-14   54.6   0.0     2   140     3   138     2   138 0.96 Universal stress protein family
zf-dskA_traR         PF01258.12    36 seq1526_BIOID51053   -             75   2.2e-11   43.1   4.5   1   1   1.6e-15   2.2e-11   43.1   3.1     4    35    32    64    28    65 0.90 Prokaryotic dksA/traR C4-type zinc finger
CsbD                 PF05532.7     53 seq1529_BIOID51053   -             69   1.5e-21   75.6   8.3   1   1   1.3e-25   1.8e-21   75.4   5.8     1    53     4    56     4    56 0.97 CsbD-like
SBP_bac_5            PF00496.17   374 seq1530_BIOID51053   -            535    2e-107  359.1   7.1   1   1  1.8e-111  2.5e-107  358.8   4.9     1   372    73   453    73   455 0.94 Bacterial extracellular solute-binding proteins, family 5 Middle
MethyltransfD12      PF02086.10   260 seq1531_BIOID51053   -            302   2.7e-70  236.6   0.5   1   1   2.3e-74   3.1e-70  236.4   0.4     1   260    24   261    24   261 0.96 D12 class N6 adenine-specific DNA methyltransferase
PspB                 PF06667.7     75 seq1532_BIOID51053   -             74     2e-31  107.6   0.2   1   1   1.6e-35   2.1e-31  107.5   0.1     1    74     1    73     1    74 0.96 Phage shock protein B
Ribosomal_L32p       PF01783.18    56 seq1533_BIOID51053   -             57   4.1e-19   68.3   0.9   1   1   3.3e-23   4.4e-19   68.2   0.7     1    56     2    57     2    57 0.98 Ribosomal L32p protein family
DUF2592              PF10766.4     41 seq1534_BIOID51053   -             49     1e-26   91.8   4.7   1   1   8.2e-31   1.1e-26   91.7   3.3     1    41     4    44     4    44 0.98 Protein of unknown function (DUF2592)
PilJ                 PF13675.1    112 seq1535_BIOID51053   -            571   1.4e-24   86.4   0.9   1   1     4e-28   1.4e-24   86.4   0.6     1   112    34   138    34   138 0.97 Type IV pili methyl-accepting chemotaxis transducer N-term
HisKA_3              PF07730.8     68 seq1535_BIOID51053   -            571   1.6e-19   69.9   3.2   1   1   1.8e-22     6e-19   68.0   1.2     1    65   366   430   366   434 0.97 Histidine kinase
HAMP                 PF00672.20    70 seq1535_BIOID51053   -            571   3.8e-13   49.3   0.0   1   1   1.1e-16   3.8e-13   49.3   0.0     2    69   160   228   159   229 0.92 HAMP domain
HATPase_c            PF02518.21   111 seq1535_BIOID51053   -            571   1.3e-12   47.2   0.0   1   1   7.5e-16   2.6e-12   46.3   0.0     4   108   473   560   470   563 0.89 Histidine kinase-, DNA gyrase B-, and HSP90-like ATPase
PspC                 PF04024.7     61 seq1538_BIOID51053   -            119   3.6e-19   67.8   0.5   1   1   3.4e-23   4.6e-19   67.5   0.3     1    60     7    68     7    69 0.92 PspC domain
HATPase_c            PF02518.21   111 seq1539_BIOID51053   -            457     1e-25   89.4   0.0   1   1   2.3e-28   7.9e-25   86.6   0.0     2   110   346   453   345   454 0.97 Histidine kinase-, DNA gyrase B-, and HSP90-like ATPase
HisKA                PF00512.20    68 seq1539_BIOID51053   -            457   9.8e-15   54.1   3.5   1   1   2.9e-18   9.8e-15   54.1   2.4     1    67   238   299   238   300 0.95 His Kinase A (phospho-acceptor) domain
HAMP                 PF00672.20    70 seq1539_BIOID51053   -            457   8.2e-13   48.2   0.1   1   1   2.4e-16   8.2e-13   48.2   0.1     2    70   165   234   164   234 0.96 HAMP domain
HATPase_c_3          PF13589.1    137 seq1539_BIOID51053   -            457   5.7e-07   29.1   0.0   1   1   3.4e-10   1.2e-06   28.1   0.0     3    82   350   424   348   430 0.88 Histidine kinase-, DNA gyrase B-, and HSP90-like ATPase
FA_synthesis         PF02504.10   323 seq1540_BIOID51053   -            346  3.7e-124  413.6   0.0   1   1    3e-128  4.2e-124  413.5   0.0     8   323     1   321     1   321 0.99 Fatty acid synthesis protein
SBP_bac_11           PF13531.1    231 seq1541_BIOID51053   -            257   3.3e-55  187.1   4.4   1   1   5.7e-59   3.9e-55  186.8   3.1     1   231    29   255    29   255 0.95 Bacterial extracellular solute-binding protein
SBP_bac_1            PF01547.20   314 seq1541_BIOID51053   -            257   1.2e-16   61.2   6.8   1   1   2.1e-20   1.5e-16   60.9   4.7     1   313    34   246    34   247 0.89 Bacterial extracellular solute-binding protein
NinB                 PF05772.7    127 seq1544_BIOID51053   -            146   4.7e-54  181.3   0.1   1   1     4e-58   5.5e-54  181.0   0.1     2   127     8   129     7   129 0.99 NinB protein
Phageshock_PspD      PF09584.5     66 seq1546_BIOID51053   -             73   2.2e-31  107.2   4.5   1   1   1.8e-35   2.4e-31  107.0   3.1     1    64    10    71    10    73 0.98 Phage shock protein PspD (Phageshock_PspD)
PhoH                 PF02562.11   205 seq1548_BIOID51053   -            307     6e-76  254.1   0.0   1   1   5.6e-80   7.7e-76  253.7   0.0     2   204   102   306   101   307 0.98 PhoH-like protein
DUF4223              PF13978.1     56 seq1549_BIOID51053   -             55   1.2e-36  124.0   0.7   1   1   9.5e-41   1.3e-36  123.9   0.5     1    55     1    55     1    55 0.99 Protein of unknown function (DUF4223)
Methyltransf_27      PF13708.1    194 seq1550_BIOID51053   -            277   9.4e-76  253.5   0.3   1   1   8.7e-80   1.2e-75  253.2   0.2     2   194    82   274    81   274 0.99 Methyltransferase domain
Phage_GPA            PF05840.8    371 seq1552_BIOID51053   -            804  2.8e-146  486.8   0.1   1   1    2e-150  2.8e-146  486.8   0.1     1   370   188   562   188   563 0.99 Bacteriophage replication gene A protein (GPA)
Rhodanese            PF00581.15   113 seq1553_BIOID51053   -            104   5.3e-14   52.4   0.0   1   1     5e-18   6.9e-14   52.0   0.0    16   109    23    96    20    99 0.87 Rhodanese-like domain
DUF2713              PF10897.3    246 seq1555_BIOID51053   -            271  1.2e-118  394.7   2.2   1   1  1.4e-122    2e-118  394.0   1.5     1   177    93   271    93   271 0.99 Protein of unknown function (DUF2713)
Hydrolase_like       PF13242.1     75 seq1556_BIOID51053   -            190   6.6e-14   51.2   0.1   1   1     3e-17     1e-13   50.6   0.1     1    75   108   179   108   179 0.90 HAD-hyrolase-like
Hydrolase            PF00702.21   204 seq1556_BIOID51053   -            190   3.1e-08   34.2   0.0   1   1   2.1e-11   7.2e-08   33.0   0.0   122   204    32   148    12   148 0.86 haloacid dehalogenase-like hydrolase
PNK3P                PF08645.6    158 seq1556_BIOID51053   -            190   4.4e-08   32.6   0.0   1   1   2.7e-11   9.2e-08   31.5   0.0    21   126    23   137     7   148 0.80 Polynucleotide kinase 3 phosphatase
Dam                  PF05869.6    181 seq1557_BIOID51053   -            175   2.6e-62  209.3   0.2   1   1   2.1e-66   2.9e-62  209.2   0.2     2   175     3   172     2   175 0.98 DNA N-6-adenine-methyltransferase (Dam)
BPD_transp_1         PF00528.17   185 seq1558_BIOID51053   -            229   9.1e-22   77.3  13.6   1   1   8.5e-26   1.2e-21   77.0   9.5     2   175    26   215    25   227 0.78 Binding-protein-dependent transport system inner membrane component
LemA                 PF04011.7    186 seq1559_BIOID51053   -            206     5e-60  201.6   1.7   1   1   4.4e-64     6e-60  201.4   1.2     4   186     7   199     5   199 0.95 LemA family
AA_permease_2        PF13520.1    426 seq1560_BIOID51053   -            462   1.3e-59  201.7  45.6   1   1   2.3e-63   1.6e-59  201.4  31.6     1   405    27   427    27   448 0.85 Amino acid permease
AA_permease          PF00324.16   479 seq1560_BIOID51053   -            462   1.7e-36  125.5  41.0   1   1   4.2e-40   2.9e-36  124.7  28.4     2   475    32   457    31   461 0.83 Amino acid permease
Alpha-amylase        PF00128.19   316 seq1561_BIOID51053   -            568   1.4e-18   67.3   0.0   1   1   7.1e-21   9.7e-17   61.2   0.0    21   271    93   347    83   351 0.76 Alpha amylase, catalytic domain
Peripla_BP_3         PF13377.1    160 seq1563_BIOID51053   -            341   9.6e-43  145.8   0.0   1   1   9.5e-46   3.2e-42  144.1   0.0     2   160   171   331   170   331 0.92 Periplasmic binding protein-like domain
Peripla_BP_1         PF00532.16   279 seq1563_BIOID51053   -            341   8.6e-35  120.1   0.0   1   1     3e-38     1e-34  119.9   0.0     2   275    60   325    59   329 0.93 Periplasmic binding proteins and sugar binding domain of LacI family
LacI                 PF00356.16    46 seq1563_BIOID51053   -            341   3.7e-21   74.3   0.8   1   1   2.1e-24   7.1e-21   73.4   0.6     1    46     3    48     3    48 0.99 Bacterial regulatory proteins, lacI family
Peripla_BP_4         PF13407.1    258 seq1563_BIOID51053   -            341   2.6e-20   72.7   0.0   1   1   1.1e-23   3.6e-20   72.3   0.0     1   253    62   308    62   313 0.89 Periplasmic binding protein domain
BPD_transp_1         PF00528.17   185 seq1564_BIOID51053   -            339     2e-46  157.7  14.5   1   1   1.4e-50     2e-46  157.7  10.0     1   184   114   336   114   337 0.99 Binding-protein-dependent transport system inner membrane component
DUF2713              PF10897.3    246 seq1566_BIOID51053   -             69   1.9e-40  138.6   1.7   1   1   1.5e-44     2e-40  138.4   1.2   178   246     1    69     1    69 0.99 Protein of unknown function (DUF2713)
RNase_PH             PF01138.16   132 seq1567_BIOID51053   -            238   2.8e-27   95.5   0.0   1   1   6.9e-31   4.7e-27   94.7   0.0     1   129    10   140    10   142 0.93 3' exoribonuclease family, domain 1
RNase_PH_C           PF03725.10    68 seq1567_BIOID51053   -            238   8.9e-13   47.8   0.7   1   1   2.4e-16   1.6e-12   47.0   0.5     1    66   157   222   157   224 0.96 3' exoribonuclease family, domain 2
Repair_PSII          PF04536.9    119 seq1568_BIOID51053   -            311     1e-31  109.1   0.3   1   1   9.9e-36   1.4e-31  108.7   0.2     2   119    46   164    45   164 0.98 Repair protein
ABC_tran             PF00005.22   118 seq1569_BIOID51053   -            352   6.2e-26   90.9   0.0   1   1   2.9e-29   1.3e-25   89.9   0.0     1   117    38   156    38   157 0.91 ABC transporter
TOBE                 PF03459.12    64 seq1569_BIOID51053   -            352   3.5e-19   68.5   0.0   1   1     2e-20   9.2e-17   60.7   0.0     1    62   290   350   290   352 0.97 TOBE domain
NinG                 PF05766.7    189 seq1570_BIOID51053   -            204   9.5e-74  247.1  17.4   1   1   8.8e-78   1.2e-73  246.7  12.1     1   186     2   198     2   204 0.94 Bacteriophage Lambda NinG protein
DUF2583              PF10762.4     89 seq1571_BIOID51053   -             92     1e-51  172.9   1.0   1   1   8.5e-56   1.2e-51  172.7   0.7     1    89     1    89     1    89 0.99 Protein of unknown function (DUF2583)
ACR_tran             PF00873.14  1021 seq1572_BIOID51053   -           1037         0 1450.1   9.5   1   1         0         0 1449.9   6.6     1  1021     1  1027     1  1027 1.00 AcrB/AcrD/AcrF family
MMPL                 PF03176.10   333 seq1572_BIOID51053   -           1037   1.2e-12   47.1  30.2   1   2   2.3e-12   1.1e-08   34.1   6.5   138   317   333   513   315   537 0.82 MMPL family
MMPL                 PF03176.10   333 seq1572_BIOID51053   -           1037   1.2e-12   47.1  30.2   2   2   1.1e-08     5e-05   22.0   4.6   145   311   871  1035   858  1037 0.85 MMPL family
DUF1814              PF08843.6    233 seq1576_BIOID51053   -            301   1.9e-27   96.4   0.1   1   1   1.6e-31   2.2e-27   96.2   0.0     6   229    35   300    31   301 0.77 Nucleotidyl transferase of unknown function (DUF1814)
Response_reg         PF00072.19   112 seq1577_BIOID51053   -            229   1.1e-29  102.5   0.0   1   1   2.4e-33   1.6e-29  102.0   0.0     1   112     5   117     5   117 0.97 Response regulator receiver domain
Trans_reg_C          PF00486.23    77 seq1577_BIOID51053   -            229   5.8e-28   96.5   0.0   1   1   1.4e-31   9.6e-28   95.8   0.0     2    77   151   225   149   225 0.95 Transcriptional regulatory protein, C terminal
Dus                  PF01207.12   310 seq1578_BIOID51053   -            345  7.9e-100  333.5   0.0   1   1  6.8e-104  9.3e-100  333.3   0.0     2   308    30   340    29   342 0.98 Dihydrouridine synthase (Dus)
EII-GUT              PF03608.8    168 seq1580_BIOID51053   -            187     7e-77  256.8   0.7   1   1   5.9e-81     8e-77  256.6   0.5     2   168     5   171     4   171 0.99 PTS system enzyme II sorbitol-specific factor
Metallophos          PF00149.23   201 seq1581_BIOID51053   -            223   6.1e-18   64.8   1.1   1   1   1.3e-21     9e-18   64.3   0.8     2   198    14   187    13   189 0.87 Calcineurin-like phosphoesterase
Metallophos_2        PF12850.2    156 seq1581_BIOID51053   -            223   4.4e-07   29.7   0.0   1   1   1.3e-10   9.1e-07   28.7   0.0     3   136    15   205    14   210 0.58 Calcineurin-like phosphoesterase superfamily domain
CRS1_YhbY            PF01985.16    84 seq1582_BIOID51053   -             97   1.7e-29  101.5   1.1   1   1   1.4e-33   1.9e-29  101.3   0.8     1    84     3    86     3    86 0.99 CRS1 / YhbY (CRM) domain
Pribosyltran         PF00156.22   125 seq1583_BIOID51053   -            213   3.8e-17   62.0   0.0   1   1   2.2e-20   3.1e-16   59.1   0.0     3   123    39   152    37   154 0.94 Phosphoribosyl transferase domain
SIS                  PF01380.17   131 seq1584_BIOID51053   -            347   3.1e-21   75.2   0.0   1   2   1.2e-12   1.6e-08   34.0   0.0     5   122    51   170    48   175 0.87 SIS domain
SIS                  PF01380.17   131 seq1584_BIOID51053   -            347   3.1e-21   75.2   0.0   2   2     3e-14   4.1e-10   39.2   0.0     4    87   214   299   211   305 0.93 SIS domain
BPD_transp_1         PF00528.17   185 seq1586_BIOID51053   -            300   4.7e-31  107.6  17.3   1   1   1.6e-34   1.1e-30  106.4   8.9     1   184   116   299   116   300 0.98 Binding-protein-dependent transport system inner membrane component
OppC_N               PF12911.2     56 seq1586_BIOID51053   -            300   8.2e-17   60.2   0.9   1   1   1.2e-20   8.2e-17   60.2   0.6     2    55    16    69    15    70 0.90 N-terminal TM domain of oligopeptide transport permease C
DUF3329              PF11808.3     90 seq1591_BIOID51053   -            431   2.4e-31  107.5   5.7   1   1   1.7e-34   3.9e-31  106.8   4.0     2    90     4    92     3    92 0.98 Domain of unknown function (DUF3329)
HATPase_c            PF02518.21   111 seq1591_BIOID51053   -            431   1.4e-30  105.1   0.0   1   1   1.1e-33   2.6e-30  104.3   0.0     2   110   314   423   313   424 0.98 Histidine kinase-, DNA gyrase B-, and HSP90-like ATPase
HisKA                PF00512.20    68 seq1591_BIOID51053   -            431   1.7e-20   72.6   1.4   1   1   1.4e-23   3.3e-20   71.7   0.3     2    67   204   268   203   269 0.97 His Kinase A (phospho-acceptor) domain
PAS                  PF00989.19   113 seq1591_BIOID51053   -            431     4e-11   42.5   0.0   1   1   3.7e-14   8.4e-11   41.5   0.0     2   113    99   194    98   194 0.95 PAS fold
HATPase_c_2          PF13581.1    125 seq1591_BIOID51053   -            431   1.6e-08   34.2   0.0   1   1   1.3e-11   2.9e-08   33.4   0.0    30   114   316   408   281   420 0.83 Histidine kinase-like ATPase domain
HATPase_c_3          PF13589.1    137 seq1591_BIOID51053   -            431   1.1e-06   28.2   0.0   1   1   7.7e-10   1.8e-06   27.5   0.0     3    93   318   410   316   429 0.78 Histidine kinase-, DNA gyrase B-, and HSP90-like ATPase
EIIBC-GUT_N          PF03612.9    183 seq1593_BIOID51053   -            319   9.6e-72  240.3   1.8   1   1   2.7e-75   1.8e-71  239.3   1.3     2   183     3   171     2   171 0.95 Sorbitol phosphotransferase enzyme II N-terminus
EIIBC-GUT_C          PF07663.6     93 seq1593_BIOID51053   -            319   6.4e-48  160.7   5.0   1   1   9.3e-52   6.4e-48  160.7   3.5     1    93   226   318   226   318 0.99 Sorbitol phosphotransferase enzyme II C-terminus
SBP_bac_1            PF01547.20   314 seq1594_BIOID51053   -            430   2.3e-38  132.5   4.0   1   1   4.6e-42   3.1e-38  132.1   2.7     7   310    43   325    36   329 0.88 Bacterial extracellular solute-binding protein
SBP_bac_8            PF13416.1    281 seq1594_BIOID51053   -            430   3.9e-30  105.4   9.7   1   1   7.7e-34   5.2e-30  105.0   6.7     1   276    48   355    48   360 0.77 Bacterial extracellular solute-binding protein
Phage_antitermQ      PF06530.7    126 seq1596_BIOID51053   -            172   1.6e-45  153.5   0.1   1   1     3e-49   2.1e-45  153.2   0.1     1   125     3   136     3   137 0.96 Phage antitermination protein Q
DUF1133              PF06576.6    176 seq1596_BIOID51053   -            172   4.8e-09   35.5   3.8   1   1   2.4e-10   1.6e-06   27.2   0.0    93   176    55   150    32   150 0.78 Protein of unknown function (DUF1133)
Phageshock_PspG      PF09583.5     65 seq1601_BIOID51053   -             80   1.4e-25   89.0  25.7   1   1   1.1e-29   1.5e-25   88.8  17.8     1    64     1    64     1    65 0.98 Phage shock protein G (Phageshock_PspG)
oligo_HPY            PF08352.7     64 seq1604_BIOID51053   -            327   3.6e-19   68.7   0.4   1   1   1.4e-22   6.2e-19   67.9   0.3     1    64   233   297   233   297 0.99 Oligopeptide/dipeptide transporter, C-terminal region
ABC_tran             PF00005.22   118 seq1604_BIOID51053   -            327   5.9e-19   68.4   0.0   1   1   2.3e-22   1.1e-18   67.6   0.0    15   118    65   182    52   182 0.88 ABC transporter
AAA_21               PF13304.1    303 seq1604_BIOID51053   -            327   6.9e-10   39.2   0.0   1   1   2.7e-12   1.2e-08   35.1   0.0   231   302   148   217   112   218 0.93 AAA domain
DinI                 PF06183.8     65 seq1605_BIOID51053   -             85   2.7e-25   88.0   0.2   1   1   2.8e-29   3.8e-25   87.5   0.1     1    65    21    85    21    85 0.97 DinI-like family
HNH                  PF01844.18    47 seq1607_BIOID51053   -            216   9.8e-08   31.6   2.4   1   1   1.3e-11   1.7e-07   30.8   1.6     1    47   141   197   139   197 0.88 HNH endonuclease
Peptidase_S13        PF02113.10   444 seq1608_BIOID51053   -            477  2.3e-178  593.1   0.0   1   1  3.9e-182  2.6e-178  592.9   0.0     2   443    20   468    19   469 0.99 D-Ala-D-Ala carboxypeptidase 3 (S13) family
Beta-lactamase2      PF13354.1    197 seq1608_BIOID51053   -            477   2.7e-09   36.6   0.3   1   1   7.8e-12   5.3e-08   32.4   0.1    27   195   261   441   252   442 0.75 Beta-lactamase enzyme family
MFS_1                PF07690.11   354 seq1609_BIOID51053   -            403   1.5e-43  148.8  41.6   1   1   2.1e-47   1.5e-43  148.8  28.8     4   347    14   341    11   348 0.86 Major Facilitator Superfamily
Sugar_tr             PF00083.19   451 seq1609_BIOID51053   -            403   4.4e-09   35.3   4.8   1   1   6.5e-13   4.4e-09   35.3   3.3    44   123    39   115    16   185 0.88 Sugar (and other) transporter
MASE1                PF05231.9    299 seq1610_BIOID51053   -            351   1.3e-34  119.4  41.7   1   1   1.2e-38   1.6e-34  119.1  28.9     2   298    19   294    18   295 0.88 MASE1
AP_endonuc_2         PF01261.19   211 seq1611_BIOID51053   -            276   8.1e-32  110.1   0.0   1   1   7.5e-36     1e-31  109.7   0.0     1   210    19   225    19   226 0.97 Xylose isomerase-like TIM barrel
Lactonase            PF10282.4    344 seq1613_BIOID51053   -            331   1.1e-86  290.9   0.0   1   1     3e-90   1.4e-86  290.6   0.0     2   343     5   327     4   328 0.95 Lactonase, 7-bladed beta-propeller
PTSIIA_gutA          PF03829.8    117 seq1614_BIOID51053   -            123   1.6e-44  150.2   0.0   1   1   1.4e-48   1.9e-44  149.9   0.0     1   116     1   116     1   118 0.98 PTS system glucitol/sorbitol-specific IIA component
Lysis_S              PF04971.7     68 seq1615_BIOID51053   -             71   4.5e-47  157.4   0.5   1   1   3.7e-51     5e-47  157.3   0.4     1    68     4    71     4    71 1.00 Lysis protein S
DUF1327              PF07041.6    113 seq1617_BIOID51053   -            114   5.1e-66  219.5   0.0   1   1   4.2e-70   5.7e-66  219.3   0.0     1   112     1   112     1   113 0.99 Protein of unknown function (DUF1327)
adh_short            PF00106.20   167 seq1619_BIOID51053   -            259     4e-26   91.7   1.6   1   1   1.1e-29   4.9e-26   91.5   1.1     2   166     4   172     3   173 0.94 short chain dehydrogenase
adh_short_C2         PF13561.1    243 seq1619_BIOID51053   -            259   2.6e-16   60.0   0.0   1   1   8.4e-20   3.8e-16   59.4   0.0     7   241    13   255     9   256 0.87 Enoyl-(Acyl carrier protein) reductase
BPD_transp_1         PF00528.17   185 seq1620_BIOID51053   -            293   7.9e-24   84.0  16.9   1   1   5.8e-28   7.9e-24   84.0  11.7     2   171    88   282    87   285 0.88 Binding-protein-dependent transport system inner membrane component
PfkB                 PF00294.19   301 seq1622_BIOID51053   -            261   3.7e-37  127.9   0.2   1   1   3.8e-41   5.1e-37  127.4   0.1    34   294    22   260     7   261 0.87 pfkB family carbohydrate kinase
oligo_HPY            PF08352.7     64 seq1623_BIOID51053   -            334     5e-20   71.4   0.7   1   1   2.2e-23   9.8e-20   70.5   0.5     1    64   241   306   241   306 0.97 Oligopeptide/dipeptide transporter, C-terminal region
ABC_tran             PF00005.22   118 seq1623_BIOID51053   -            334   1.6e-19   70.3   0.0   1   1     6e-23   2.7e-19   69.5   0.0     1   117    62   189    62   190 0.82 ABC transporter
Branch_AA_trans      PF05525.8    428 seq1624_BIOID51053   -            439  5.8e-158  525.8  32.2   1   1  4.9e-162  6.6e-158  525.6  22.3     3   427     8   429     6   430 0.99 Branched-chain amino acid transport protein
RhaT                 PF06379.7    344 seq1625_BIOID51053   -            344  4.1e-218  722.9  32.3   1   1  3.4e-222  4.6e-218  722.8  22.4     1   343     1   343     1   344 1.00 L-rhamnose-proton symport protein (RhaT)
GGDEF                PF00990.16   161 seq1627_BIOID51053   -            730   2.3e-45  153.9   0.3   1   1   3.1e-48   6.1e-45  152.5   0.2     1   160   307   463   307   464 0.97 GGDEF domain
PAS_9                PF13426.1    104 seq1627_BIOID51053   -            730   8.7e-20   70.9   0.1   1   1   1.8e-12   3.6e-09   36.8   0.0     2   104   191   295   190   295 0.92 PAS domain
EAL                  PF00563.15   236 seq1627_BIOID51053   -            730   4.1e-18   65.6   1.5   1   1   3.3e-21   6.4e-18   64.9   0.1    37   234   521   713   515   715 0.92 EAL domain
PAS_3                PF08447.6     91 seq1627_BIOID51053   -            730   6.2e-17   61.3   0.0   1   1   6.7e-14   1.3e-10   41.0   0.0     2    91    77   162    76   162 0.96 PAS fold
PAS_4                PF08448.5    110 seq1627_BIOID51053   -            730   1.4e-16   60.3   0.0   1   1   5.6e-14   1.1e-10   41.4   0.0     1   109   186   297   186   298 0.94 PAS fold
PAS                  PF00989.19   113 seq1627_BIOID51053   -            730   1.2e-14   53.9   0.0   1   1   2.8e-11   5.5e-08   32.4   0.0     7   113   186   293   180   293 0.94 PAS fold
PAS_8                PF13188.1     64 seq1627_BIOID51053   -            730   7.5e-06   25.4   0.1   1   1   8.3e-08   0.00016   21.2   0.0     1    53   180   233   180   244 0.80 PAS domain
Phage_lysozyme       PF00959.14   110 seq1628_BIOID51053   -            177     2e-30  105.1   0.0   1   1   1.9e-34   2.6e-30  104.7   0.0     1   110    48   166    48   166 0.98 Phage lysozyme
DnaB_C               PF03796.10   265 seq1630_BIOID51053   -            471  4.1e-108  360.1   0.2   1   1  1.2e-111  5.4e-108  359.7   0.1     1   263   206   463   206   465 0.97 DnaB-like helicase C terminal domain
DnaB                 PF00772.16   103 seq1630_BIOID51053   -            471   8.7e-38  128.2   0.0   1   1   4.2e-41   1.9e-37  127.1   0.0     1   103    26   128    26   128 0.99 DnaB-like helicase N terminal domain
AAA_25               PF13481.1    194 seq1630_BIOID51053   -            471     1e-13   51.0   0.1   1   1   3.6e-17   1.6e-13   50.3   0.0    29   190   220   386   179   390 0.84 AAA domain
Pribosyltran         PF00156.22   125 seq1631_BIOID51053   -            189   8.9e-08   31.7   0.1   1   1     1e-11   1.4e-07   31.1   0.0    42   119    96   176    86   181 0.81 Phosphoribosyl transferase domain
CMAS                 PF02353.15   273 seq1632_BIOID51053   -            382  1.6e-106  355.2   0.2   1   1  1.6e-109  2.4e-106  354.6   0.2     2   273   108   368   107   368 0.98 Mycolic acid cyclopropane synthetase
Methyltransf_23      PF13489.1    162 seq1632_BIOID51053   -            382   1.5e-14   53.9   0.0   1   1   1.6e-17   2.4e-14   53.2   0.0    14   135   157   287   143   315 0.73 Methyltransferase domain
Methyltransf_11      PF08241.7     95 seq1632_BIOID51053   -            382   8.6e-13   48.4   0.0   1   1   1.1e-15   1.6e-12   47.5   0.0     1    94   172   264   172   265 0.97 Methyltransferase domain
Methyltransf_18      PF12847.2    112 seq1632_BIOID51053   -            382     8e-11   42.3   0.0   1   1   1.4e-13   2.1e-10   41.0   0.0     1   111   167   267   167   268 0.91 Methyltransferase domain
Methyltransf_31      PF13847.1    152 seq1632_BIOID51053   -            382   5.2e-11   42.2   0.0   1   1   5.6e-14   8.6e-11   41.5   0.0     2   112   166   269   165   329 0.85 Methyltransferase domain
Methyltransf_12      PF08242.7     99 seq1632_BIOID51053   -            382     4e-08   33.5   0.0   1   1   5.5e-11   8.4e-08   32.4   0.0     1    99   172   263   172   263 0.83 Methyltransferase domain
Methyltransf_25      PF13649.1    101 seq1632_BIOID51053   -            382   2.1e-07   31.1   0.0   1   1   2.8e-10   4.2e-07   30.1   0.0     1   101   171   261   171   261 0.90 Methyltransferase domain
PCMT                 PF01135.14   210 seq1632_BIOID51053   -            382   3.9e-06   26.4   0.0   1   1   3.8e-09   5.7e-06   25.8   0.0    61   123   155   215   135   230 0.82 Protein-L-isoaspartate(D-aspartate) O-methyltransferase (PCMT)
MTS                  PF05175.9    170 seq1632_BIOID51053   -            382   3.7e-05   23.0   0.0   1   1     4e-08   6.1e-05   22.3   0.0    22   104   158   234   152   265 0.81 Methyltransferase small domain
GutM                 PF06923.6    109 seq1633_BIOID51053   -            119   6.1e-37  125.5   0.0   1   1   5.1e-41   6.9e-37  125.3   0.0     2   109     3   110     2   110 0.98 Glucitol operon activator protein (GutM)
BPD_transp_1         PF00528.17   185 seq1635_BIOID51053   -            280   2.2e-17   63.0  17.9   1   1   1.6e-21   2.2e-17   63.0  12.4     2   178    89   267    88   271 0.81 Binding-protein-dependent transport system inner membrane component
UTRA                 PF07702.8    141 seq1636_BIOID51053   -            265     2e-32  111.6   0.0   1   1   9.8e-36   4.5e-32  110.5   0.0     1   140   118   256   118   257 0.99 UTRA domain
GntR                 PF00392.16    64 seq1636_BIOID51053   -            265   8.6e-24   82.6   0.0   1   1   2.9e-27   1.3e-23   82.0   0.0     1    64    34    97    34    97 0.99 Bacterial regulatory proteins, gntR family
HTH_DeoR             PF08220.7     57 seq1636_BIOID51053   -            265   7.6e-05   22.0   0.0   1   1   3.8e-08   0.00017   20.9   0.0    18    54    61    97    46   100 0.88 DeoR-like helix-turn-helix domain
Phage_lysis          PF03245.8    125 seq1637_BIOID51053   -            153     4e-49  165.6  13.4   1   1   3.4e-53   4.6e-49  165.4   9.3     1   125    29   153    29   153 0.99 Bacteriophage lysis protein
DNA_processg_A       PF02481.10   212 seq1638_BIOID51053   -            325   2.4e-63  212.7   0.1   1   1   2.3e-67   3.1e-63  212.3   0.1     7   207    82   286    76   291 0.93 DNA recombination-mediator protein A
Rz1                  PF06085.6     40 seq1640_BIOID51053   -             60   4.5e-24   83.4  10.6   1   1   4.2e-28   5.7e-24   83.1   7.3     1    40    20    60    20    60 0.98 Lipoprotein Rz1 precursor
ArsC                 PF03960.10   110 seq1641_BIOID51053   -            118   4.3e-32  110.3   0.0   1   1   3.5e-36   4.8e-32  110.1   0.0     1   110     5   114     5   114 0.97 ArsC family
DeoRC                PF00455.17   162 seq1642_BIOID51053   -            257   1.1e-52  177.7   0.6   1   1   3.9e-56   1.8e-52  177.1   0.2     3   160    74   231    72   233 0.97 DeoR C terminal sensor domain
HTH_DeoR             PF08220.7     57 seq1642_BIOID51053   -            257   8.9e-22   76.2   0.1   1   1   3.8e-25   1.7e-21   75.3   0.1     1    56     6    61     6    62 0.98 DeoR-like helix-turn-helix domain
HTH_11               PF08279.7     55 seq1642_BIOID51053   -            257   5.4e-09   35.4   0.1   1   1   3.9e-12   1.8e-08   33.8   0.0     1    46     6    50     6    56 0.92 HTH domain
RadC                 PF04002.10   123 seq1643_BIOID51053   -            224   7.9e-47  157.8   0.0   1   1   7.8e-51   1.1e-46  157.4   0.0     2   123   103   224   102   224 0.98 RadC-like JAB domain
Peptidase_M20        PF01546.23   171 seq1646_BIOID51053   -            375   5.5e-37  126.8   0.1   1   1   9.6e-41   6.6e-37  126.6   0.1     1   170    62   371    62   372 0.96 Peptidase family M20/M25/M40
M20_dimer            PF07687.9    109 seq1646_BIOID51053   -            375   3.5e-25   87.7   0.1   1   1   1.3e-28   8.7e-25   86.4   0.0     1   108   175   282   175   283 0.98 Peptidase dimerisation domain
AA_permease          PF00324.16   479 seq1647_BIOID51053   -            457  4.2e-103  345.1  48.2   1   1  7.3e-107    5e-103  344.8  33.4     1   474    15   451    15   455 0.96 Amino acid permease
AA_permease_2        PF13520.1    426 seq1647_BIOID51053   -            457   1.1e-47  162.4  56.6   1   1   1.8e-51   1.2e-47  162.2  39.2     2   425    12   442    11   445 0.88 Amino acid permease
PrpF                 PF04303.8    371 seq1648_BIOID51053   -            350    7e-162  538.2   1.9   1   1  1.1e-165  7.8e-162  538.1   1.3     1   371     1   350     1   350 0.99 PrpF protein
ADH_zinc_N           PF00107.21   130 seq1649_BIOID51053   -            350   1.2e-25   89.4   0.0   1   1   1.4e-29   1.9e-25   88.7   0.0     1   101   168   269   168   297 0.89 Zinc-binding dehydrogenase
AraC_binding         PF02311.14   136 seq1653_BIOID51053   -            309   7.8e-27   93.4   0.6   1   1   2.3e-30   7.8e-27   93.4   0.4     4   136    40   177    37   177 0.91 AraC-like ligand binding domain
HTH_AraC             PF00165.18    42 seq1653_BIOID51053   -            309   3.2e-22   77.5   0.0   1   2   1.6e-12   5.6e-09   35.4   0.0     2    41   204   244   203   245 0.91 Bacterial regulatory helix-turn-helix proteins, AraC family
HTH_AraC             PF00165.18    42 seq1653_BIOID51053   -            309   3.2e-22   77.5   0.0   2   2   1.9e-13   6.5e-10   38.4   0.0     1    41   256   294   256   295 0.96 Bacterial regulatory helix-turn-helix proteins, AraC family
HTH_18               PF12833.2     81 seq1653_BIOID51053   -            309   2.9e-19   68.8   0.5   1   1   2.3e-22   7.9e-19   67.4   0.0     1    80   217   295   217   296 0.97 Helix-turn-helix domain
Ala_racemase_N       PF01168.15   217 seq1654_BIOID51053   -            359   3.7e-61  206.3   0.0   1   1   6.8e-65   4.7e-61  206.0   0.0     1   217     8   219     8   219 0.94 Alanine racemase, N-terminal domain
Ala_racemase_C       PF00842.16   129 seq1654_BIOID51053   -            359     8e-40  135.1   0.1   1   1   1.8e-43   1.2e-39  134.5   0.1     1   129   234   358   234   358 0.97 Alanine racemase, C-terminal domain
SIS                  PF01380.17   131 seq1655_BIOID51053   -            321   3.9e-27   94.3   0.0   1   1   9.9e-31   6.8e-27   93.5   0.0     2   130    39   169    38   170 0.98 SIS domain
CBS                  PF00571.23    57 seq1655_BIOID51053   -            321   5.8e-15   54.5   0.0   1   2   1.9e-08   0.00013   21.4   0.0     1    56   199   256   199   257 0.92 CBS domain
CBS                  PF00571.23    57 seq1655_BIOID51053   -            321   5.8e-15   54.5   0.0   2   2   3.9e-10   2.6e-06   26.8   0.0     4    51   268   315   265   318 0.84 CBS domain
GlutR_N              PF05201.10   152 seq1657_BIOID51053   -            484   5.8e-57  191.4   0.1   1   1   3.1e-60   1.4e-56  190.1   0.0     1   152    72   223    72   223 0.99 Glutamyl-tRNAGlu reductase, N-terminal domain
Shikimate_DH         PF01488.15   135 seq1657_BIOID51053   -            484   3.9e-43  146.6   0.5   1   1   1.5e-46   6.7e-43  145.9   0.3     2   135   238   372   237   372 0.96 Shikimate / quinate 5-dehydrogenase
GlutR_dimer          PF00745.15   101 seq1657_BIOID51053   -            484   1.9e-27   95.0   2.6   1   1   4.1e-31   1.9e-27   95.0   1.8     2   100   386   483   385   484 0.97 Glutamyl-tRNAGlu reductase, dimerisation domain
Ribosomal_L28        PF00830.14    61 seq1658_BIOID51053   -             78   1.1e-29  101.9   1.4   1   1   8.9e-34   1.2e-29  101.7   1.0     1    61     3    63     3    63 0.99 Ribosomal L28 family
BCCT                 PF02028.12   485 seq1659_BIOID51053   -            677  1.6e-173  577.3  44.2   1   1  1.3e-177  1.8e-173  577.1  30.6     1   484    17   502    17   503 0.99 BCCT family transporter
Ribosomal_L33        PF00471.15    48 seq1660_BIOID51053   -             55     9e-24   83.3   1.5   1   1   7.4e-28     1e-23   83.2   1.0     1    48     6    53     6    53 0.99 Ribosomal protein L33
Ferritin             PF00210.19   142 seq1661_BIOID51053   -            167   1.2e-22   80.1   1.4   1   1   9.7e-27   1.3e-22   79.9   1.0     3   140     9   142     7   144 0.93 Ferritin-like domain
UPF0370              PF13980.1     63 seq1663_BIOID51053   -             74   5.1e-34  115.7  11.7   1   1   4.1e-38   5.6e-34  115.6   8.1     1    61     9    70     9    74 0.94 Uncharacterised protein family (UPF0370)
Na_sulph_symp        PF00939.14   471 seq1664_BIOID51053   -            477  2.2e-177  590.5  46.1   1   1  1.8e-181  2.5e-177  590.3  32.0     2   471     4   474     3   474 0.99 Sodium:sulfate symporter transmembrane region
Fapy_DNA_glyco       PF01149.19   116 seq1665_BIOID51053   -            269     9e-31  106.5   0.0   1   1   3.2e-34   1.4e-30  105.8   0.0     1   115     2   114     2   115 0.96 Formamidopyrimidine-DNA glycosylase N-terminal domain
H2TH                 PF06831.9     93 seq1665_BIOID51053   -            269     1e-29  101.9   0.0   1   1   3.7e-33   1.7e-29  101.2   0.0     1    89   129   217   129   220 0.97 Formamidopyrimidine-DNA glycosylase H2TH domain
zf-FPG_IleRS         PF06827.9     30 seq1665_BIOID51053   -            269   7.1e-09   34.9   4.0   1   1     3e-12   1.4e-08   34.0   2.8     1    29   241   269   241   269 0.98 Zinc finger found in FPG and IleRS
AP_endonuc_2         PF01261.19   211 seq1667_BIOID51053   -            262   2.6e-24   85.6   0.3   1   1   2.1e-28   2.9e-24   85.4   0.2     1   210    19   218    19   243 0.90 Xylose isomerase-like TIM barrel
MatE                 PF01554.13   162 seq1668_BIOID51053   -            457   5.5e-74  247.0  34.1   1   2   1.4e-41   1.9e-37  128.2   3.8     1   162    17   177    17   177 0.98 MatE
MatE                 PF01554.13   162 seq1668_BIOID51053   -            457   5.5e-74  247.0  34.1   2   2   3.8e-42   5.2e-38  130.0   8.5     1   162   244   405   244   405 1.00 MatE
Ldr_toxin            PF13940.1     35 seq1670_BIOID51053   -             35   3.3e-25   87.4   1.7   1   1   2.6e-29   3.5e-25   87.3   1.2     1    35     1    35     1    35 1.00 Toxin Ldr, type I toxin-antitoxin system
SNARE_assoc          PF09335.6    123 seq1672_BIOID51053   -            254     2e-19   69.8   2.2   1   1   1.5e-23     2e-19   69.8   1.6     1   121    36   159    36   161 0.92 SNARE associated Golgi protein
Alpha-amylase        PF00128.19   316 seq1675_BIOID51053   -            605   3.2e-80  269.8   0.0   1   1   6.3e-84   4.3e-80  269.3   0.0     1   316   178   494   178   494 0.96 Alpha amylase, catalytic domain
Alpha-amylase_N      PF02903.9    120 seq1675_BIOID51053   -            605   6.4e-09   35.7   0.0   1   1     2e-12   1.4e-08   34.6   0.0     5   108     4   105     1   115 0.82 Alpha amylase, N-terminal ig-like domain
Aminotran_1_2        PF00155.16   363 seq1678_BIOID51053   -            411   6.4e-87  291.7   0.0   1   1   5.3e-91   7.2e-87  291.5   0.0     2   362    41   406    40   407 0.98 Aminotransferase class I and II
FGGY_N               PF00370.16   245 seq1679_BIOID51053   -            489   2.1e-29  102.4   0.0   1   1   4.3e-33     3e-29  101.9   0.0     3   242     7   241     5   244 0.86 FGGY family of carbohydrate kinases, N-terminal domain
FGGY_C               PF02782.11   197 seq1679_BIOID51053   -            489   8.8e-26   90.6   0.1   1   1   2.3e-29   1.6e-25   89.8   0.0     1   195   253   439   253   441 0.89 FGGY family of carbohydrate kinases, C-terminal domain
Ldr_toxin            PF13940.1     35 seq1681_BIOID51053   -             35   3.3e-25   87.4   1.7   1   1   2.6e-29   3.5e-25   87.3   1.2     1    35     1    35     1    35 1.00 Toxin Ldr, type I toxin-antitoxin system
GFO_IDH_MocA         PF01408.17   120 seq1683_BIOID51053   -            351   9.4e-32  109.9   0.0   1   1   4.7e-35   2.1e-31  108.7   0.0     1   118    10   128    10   130 0.97 Oxidoreductase family, NAD-binding Rossmann fold
GFO_IDH_MocA_C       PF02894.12   115 seq1683_BIOID51053   -            351   1.9e-12   46.8   0.0   1   1   8.1e-16   3.7e-12   45.9   0.0     1   112   142   250   142   253 0.94 Oxidoreductase family, C-terminal alpha/beta domain
HSP70                PF00012.15   602 seq1684_BIOID51053   -            450   7.5e-25   86.7   0.0   1   2   7.1e-19   9.7e-15   53.3   0.0     2   207     3   228     2   259 0.77 Hsp70 protein
HSP70                PF00012.15   602 seq1684_BIOID51053   -            450   7.5e-25   86.7   0.0   2   2   8.8e-12   1.2e-07   29.9   0.0   250   352   329   423   305   448 0.80 Hsp70 protein
PCRF                 PF03462.13   116 seq1686_BIOID51053   -            360   2.6e-43  146.2   0.4   1   1   8.7e-47     6e-43  145.1   0.3     3   116    65   178    63   178 0.98 PCRF domain
RF-1                 PF00472.15   114 seq1686_BIOID51053   -            360   3.2e-39  133.1   0.0   1   1   4.7e-43   3.2e-39  133.1   0.0     9   114   216   321   208   321 0.97 RF-1 domain
Phage_Nu1            PF07471.7    164 seq1687_BIOID51053   -            181   1.7e-91  303.9   1.3   1   1   1.4e-95   1.9e-91  303.7   0.9     1   164     1   164     1   164 0.99 Phage DNA packaging protein Nu1
YecR                 PF13992.1     74 seq1688_BIOID51053   -            107   2.8e-27   94.5   0.2   1   1   2.5e-31   3.5e-27   94.2   0.1     2    74    26    98    25    98 0.98 YecR-like lipoprotein
polyprenyl_synt      PF00348.12   260 seq1689_BIOID51053   -            323   3.7e-90  301.1   0.0   1   1   3.2e-94   4.4e-90  300.9   0.0     2   257    32   282    31   285 0.97 Polyprenyl synthetase
GGDEF                PF00990.16   161 seq1691_BIOID51053   -            452   1.7e-50  170.6   0.0   1   1   1.8e-54   2.4e-50  170.1   0.0     1   161   282   439   282   439 0.98 GGDEF domain
Terminase_GpA        PF05876.7    557 seq1693_BIOID51053   -            641  2.7e-177  590.4   0.4   1   1  2.5e-181  3.4e-177  590.0   0.3     1   547    39   600    39   607 0.97 Phage terminase large subunit (GpA)
Phage_integrase      PF00589.17   173 seq1694_BIOID51053   -            200     8e-49  165.5   0.0   1   1   6.6e-53   9.1e-49  165.3   0.0     1   171    11   181    11   183 0.98 Phage integrase family
Ferritin             PF00210.19   142 seq1695_BIOID51053   -            165   7.3e-34  116.4   5.6   1   1   6.2e-38   8.5e-34  116.2   3.9     1   140     7   142     7   144 0.93 Ferritin-like domain
Aconitase            PF00330.15   465 seq1696_BIOID51053   -            753   2.1e-47  161.5   0.1   1   1   4.4e-51     3e-47  161.0   0.1    91   450   113   456    38   471 0.87 Aconitase family (aconitate hydratase)
Aconitase_C          PF00694.14   131 seq1696_BIOID51053   -            753   6.7e-06   26.1   0.0   1   1     2e-09   1.4e-05   25.1   0.0    84   129   637   683   624   685 0.89 Aconitase C-terminal domain
Glyco_hydro_65m      PF03632.10   370 seq1700_BIOID51053   -            755  8.6e-129  429.2   0.1   1   1  2.6e-132  1.2e-128  428.8   0.0     2   370   299   677   298   677 0.97 Glycosyl hydrolase family 65 central catalytic domain
Glyco_hydro_65N      PF03636.10   255 seq1700_BIOID51053   -            755   3.1e-63  213.3   0.0   1   1   9.6e-67   4.4e-63  212.8   0.0     1   255     6   241     6   241 0.96 Glycosyl hydrolase family 65, N-terminal domain
Glyco_hydro_65C      PF03633.10    54 seq1700_BIOID51053   -            755   1.2e-13   50.7   0.0   1   1   1.1e-16   4.9e-13   48.8   0.0     1    50   681   727   681   731 0.95 Glycosyl hydrolase family 65, C-terminal domain
Lactamase_B          PF00753.22   194 seq1701_BIOID51053   -            479   5.4e-28   97.8   0.2   1   1   1.6e-31   7.4e-28   97.4   0.1     2   158    31   179    30   246 0.90 Metallo-beta-lactamase superfamily
Rubredoxin           PF00301.15    47 seq1701_BIOID51053   -            479   1.2e-19   69.8   2.7   1   1   4.7e-23   2.2e-19   68.9   1.9     1    47   425   471   425   471 0.98 Rubredoxin
Flavodoxin_1         PF00258.20   143 seq1701_BIOID51053   -            479     1e-11   44.9   0.0   1   1   3.8e-15   1.7e-11   44.1   0.0     1   142   256   388   256   389 0.78 Flavodoxin
Methyltransf_31      PF13847.1    152 seq1704_BIOID51053   -            277   1.8e-21   76.1   0.0   1   1   2.1e-24   2.6e-21   75.6   0.0     2   117   108   242   107   268 0.85 Methyltransferase domain
MTS                  PF05175.9    170 seq1704_BIOID51053   -            277   1.7e-20   72.9   0.0   1   1   2.4e-23     3e-20   72.1   0.0    26   138   105   236    94   253 0.87 Methyltransferase small domain
Methyltransf_18      PF12847.2    112 seq1704_BIOID51053   -            277   2.1e-16   60.3   0.1   1   1   3.9e-19   4.9e-16   59.1   0.1     4   110   112   237   109   239 0.73 Methyltransferase domain
Methyltransf_26      PF13659.1    117 seq1704_BIOID51053   -            277   5.8e-16   58.4   0.1   1   1   1.2e-18   1.5e-15   57.1   0.0     3   114   112   237   110   240 0.89 Methyltransferase domain
Methyltransf_4       PF02390.12   197 seq1704_BIOID51053   -            277   1.1e-08   34.2   0.0   1   1   1.4e-11   1.8e-08   33.5   0.0    22    77   112   167    90   183 0.88 Putative methyltransferase
PrmA                 PF06325.8    295 seq1704_BIOID51053   -            277   2.3e-06   26.8   0.0   1   1   2.9e-09   3.7e-06   26.1   0.0   153   232   101   183    94   184 0.78 Ribosomal protein L11 methyltransferase (PrmA)
UPF0020              PF01170.13   180 seq1704_BIOID51053   -            277   6.6e-06   25.6   0.0   1   1   8.7e-09   1.1e-05   25.0   0.0    38   116   117   186   102   195 0.81 Putative RNA methylase family UPF0020
PCMT                 PF01135.14   210 seq1704_BIOID51053   -            277   6.6e-06   25.6   0.0   1   1   7.7e-09   9.6e-06   25.1   0.0    53   132    87   167    71   175 0.82 Protein-L-isoaspartate(D-aspartate) O-methyltransferase (PCMT)
Cons_hypoth95        PF03602.10   183 seq1704_BIOID51053   -            277   9.5e-06   25.0   0.0   1   1   1.6e-08     2e-05   23.9   0.0    42   128   109   190    92   198 0.85 Conserved hypothetical protein 95
Methyltransf_11      PF08241.7     95 seq1704_BIOID51053   -            277   3.4e-05   24.1   0.0   1   1   4.7e-08   5.8e-05   23.3   0.0     1    46   114   163   114   236 0.89 Methyltransferase domain
Methyltransf_16      PF10294.4    174 seq1704_BIOID51053   -            277   4.3e-05   22.9   0.0   1   1   5.4e-08   6.8e-05   22.2   0.0    45   111   108   172    96   184 0.84 Putative methyltransferase
RhaA                 PF06134.6    417 seq1705_BIOID51053   -            419  4.4e-238  790.0   0.0   1   1  3.7e-242  5.1e-238  789.8   0.0     1   417     3   418     3   418 1.00 L-rhamnose isomerase (RhaA)
Autotransporter      PF03797.14   265 seq1707_BIOID51053   -           1349   1.2e-56  191.9  25.6   1   1   1.7e-60   1.2e-56  191.9  17.7     2   259  1063  1334  1062  1340 0.94 Autotransporter beta-domain
ESPR                 PF13018.1     24 seq1707_BIOID51053   -           1349   7.4e-11   41.1   1.3   1   1   2.2e-14   1.5e-10   40.1   0.9     1    22    23    44    23    46 0.97 Extended Signal Peptide of Type V secretion system
Phage_GPO            PF05929.6    276 seq1709_BIOID51053   -            277  1.6e-129  430.8   3.8   1   1  1.4e-133  1.9e-129  430.7   2.6     1   276     5   277     5   277 0.98 Phage capsid scaffolding protein (GPO) serine peptidase
HTH_35               PF13693.1     78 seq1711_BIOID51053   -             92   2.6e-38  129.5   0.2   1   1   2.1e-42   2.9e-38  129.3   0.1     1    78     7    85     7    85 0.98 Winged helix-turn-helix DNA-binding
Trp_Tyr_perm         PF03222.8    394 seq1714_BIOID51053   -            403  1.3e-143  478.4  30.7   1   1  2.2e-147  1.5e-143  478.2  21.3     2   393     2   390     1   391 0.99 Tryptophan/tyrosine permease family
Aa_trans             PF01490.13   410 seq1714_BIOID51053   -            403   7.1e-11   41.1  20.9   1   1     1e-14   7.1e-11   41.1  14.5     6   248     6   236     1   239 0.82 Transmembrane amino acid transporter protein
Phage_integrase      PF00589.17   173 seq1715_BIOID51053   -            198   1.4e-46  158.1   0.6   1   1   1.2e-50   1.6e-46  158.0   0.4     1   172     5   177     5   178 0.98 Phage integrase family
Bac_DnaA             PF00308.13   219 seq1716_BIOID51053   -            471  2.1e-100  334.7   0.2   1   1  1.1e-103  3.1e-100  334.1   0.1     2   218   137   353   136   354 0.99 Bacterial dnaA  protein
Bac_DnaA_C           PF08299.6     70 seq1716_BIOID51053   -            471   3.7e-35  119.5   0.1   1   1   3.6e-38   9.9e-35  118.1   0.1     1    70   379   448   379   448 0.99 Bacterial dnaA protein helix-turn-helix
DnaA_N               PF11638.3     65 seq1716_BIOID51053   -            471   1.3e-20   72.5   0.1   1   1   1.3e-23   3.5e-20   71.2   0.1     2    63     8    67     7    69 0.92 DnaA N-terminal domain
IstB_IS21            PF01695.12   178 seq1716_BIOID51053   -            471   7.1e-13   48.2   0.0   1   1   4.7e-16   1.3e-12   47.3   0.0    50   151   172   276   151   284 0.89 IstB-like ATP binding protein
AAA                  PF00004.24   132 seq1716_BIOID51053   -            471     2e-06   27.9   0.0   1   1   4.1e-09   1.1e-05   25.4   0.0     2   111   173   274   172   294 0.78 ATPase family associated with various cellular activities (AAA)
SirB                 PF04247.7    123 seq1718_BIOID51053   -            130     1e-38  131.7   8.6   1   1   8.4e-43   1.1e-38  131.5   6.0     2   123     4   129     3   129 0.97 Invasion gene expression up-regulator, SirB
Queuosine_synth      PF02547.10   341 seq1719_BIOID51053   -            356  1.7e-144  480.6   0.0   1   1  1.4e-148    2e-144  480.4   0.0     2   341     3   344     2   344 0.96 Queuosine biosynthesis protein
Acid_phosphat_B      PF03767.9    230 seq1720_BIOID51053   -            237   8.1e-50  169.2   0.0   1   1   6.7e-54   9.2e-50  169.0   0.0     2   229    11   220    10   221 0.96 HAD superfamily, subfamily IIIB (Acid phosphatase)
Phage_cap_P2         PF05125.7    333 seq1722_BIOID51053   -            352  6.9e-147  488.5   0.5   1   1  5.7e-151  7.8e-147  488.4   0.4     1   333     6   340     6   340 0.97 Phage major capsid protein, P2 family
Transglut_core2      PF13369.1    153 seq1723_BIOID51053   -            269     9e-38  129.0   0.0   1   1   1.8e-41   1.2e-37  128.5   0.0     2   152    33   184    32   185 0.97 Transglutaminase-like superfamily
TPR_9                PF13371.1     73 seq1723_BIOID51053   -            269   2.8e-28   97.4   0.3   1   1   8.9e-32   6.1e-28   96.3   0.2     1    73   187   259   187   259 0.99 Tetratricopeptide repeat
Glyco_transf_9       PF01075.12   247 seq1724_BIOID51053   -            254   1.7e-55  187.8   0.0   1   1   1.4e-59   1.9e-55  187.6   0.0    25   246     2   228     1   229 0.98 Glycosyltransferase family 9 (heptosyltransferase)
ydhR                 PF08803.6     97 seq1725_BIOID51053   -            101   1.1e-43  147.1   0.0   1   1   8.6e-48   1.2e-43  146.9   0.0     1    97     4   100     4   100 0.99 Putative mono-oxygenase ydhR
Pyr_redox_2          PF07992.9    200 seq1726_BIOID51053   -            377   8.4e-27   94.2   0.0   1   1   1.9e-29   2.9e-26   92.4   0.0     2   198     5   277     4   279 0.90 Pyridine nucleotide-disulphide oxidoreductase
Pyr_redox            PF00070.22    80 seq1726_BIOID51053   -            377     3e-18   65.8   0.0   1   1   4.2e-20   6.4e-17   61.6   0.0     1    75   143   216   143   223 0.95 Pyridine nucleotide-disulphide oxidoreductase
K_oxygenase          PF13434.1    341 seq1726_BIOID51053   -            377   9.8e-10   37.7   0.0   1   1   2.9e-09   4.4e-06   25.7   0.0   139   216    91   167    66   179 0.84 L-lysine 6-monooxygenase (NADPH-requiring)
gpW                  PF02831.10    68 seq1728_BIOID51053   -             68   3.5e-37  125.6   1.1   1   1   2.7e-41   3.8e-37  125.5   0.8     1    68     1    68     1    68 0.99 gpW
Aldolase_II          PF00596.16   183 seq1729_BIOID51053   -            298   4.6e-30  104.5   0.0   1   1   4.5e-34   6.2e-30  104.1   0.0     2   182    36   262    35   263 0.88 Class II Aldolase and Adducin N-terminal domain
Phage_portal_2       PF05136.8    355 seq1730_BIOID51053   -            533  3.5e-104  348.0   1.5   1   1  3.2e-108  4.3e-104  347.7   1.0     2   355    30   401    29   401 0.98 Phage portal protein, lambda family
Fimbrial             PF00419.15   145 seq1731_BIOID51053   -            182   8.7e-21   74.5   9.1   1   1   8.7e-25   1.2e-20   74.1   6.3     1   145    33   182    33   182 0.85 Fimbrial protein
UPF0047              PF01894.12   118 seq1732_BIOID51053   -            138   1.6e-38  131.0   0.0   1   1   1.3e-42   1.8e-38  130.8   0.0     1   117    17   135    17   136 0.97 Uncharacterised protein family UPF0047
NAD_binding_9        PF13454.1    156 seq1733_BIOID51053   -            534   5.7e-33  113.7   0.2   1   1   8.7e-37   1.2e-32  112.7   0.0     1   155     5   164     5   165 0.90 FAD-NAD(P)-binding
Acyl_transf_1        PF00698.16   318 seq1734_BIOID51053   -            163   4.9e-08   32.5   0.0   1   1   4.4e-12     6e-08   32.2   0.0   148   278     9   140     3   158 0.93 Acyl transferase domain
TGT                  PF01702.13   238 seq1736_BIOID51053   -            375  2.9e-105  350.7   0.0   1   1  2.5e-109  3.5e-105  350.4   0.0     1   237   125   362   125   363 0.99 Queuine tRNA-ribosyltransferase
DNA_pol3_beta        PF00712.14   120 seq1737_BIOID51053   -            366     5e-48  161.8   0.0   1   1   4.8e-46   2.2e-42  143.6   0.0     1   120     1   120     1   120 0.99 DNA polymerase III beta subunit, N-terminal domain
DNA_pol3_beta_2      PF02767.11   116 seq1737_BIOID51053   -            366   1.2e-47  160.6   0.0   1   1     6e-46   2.7e-42  143.3   0.0     1   116   129   243   129   243 0.99 DNA polymerase III beta subunit, central domain
DNA_pol3_beta_3      PF02768.10   121 seq1737_BIOID51053   -            366   1.2e-44  150.6   0.3   1   1     6e-48   2.7e-44  149.4   0.1     1   121   245   365   245   365 0.99 DNA polymerase III beta subunit, C-terminal domain
Glycos_transf_1      PF00534.15   172 seq1738_BIOID51053   -            374   1.4e-35  122.1   0.0   1   1   4.2e-39   1.9e-35  121.6   0.0     2   171   183   350   182   351 0.98 Glycosyl transferases group 1
Glyco_trans_1_4      PF13692.1    135 seq1738_BIOID51053   -            374   6.6e-13   48.8   0.0   1   1   2.7e-16   1.2e-12   47.9   0.0     7   118   201   318   196   337 0.79 Glycosyl transferases group 1
Glyco_trans_4_4      PF13579.1    160 seq1738_BIOID51053   -            374     5e-07   29.8   1.1   1   1   3.3e-10   1.5e-06   28.3   0.1     1   160    14   168    14   168 0.79 Glycosyl transferase 4-like domain
DAHP_synth_1         PF00793.15   272 seq1740_BIOID51053   -            284   5.8e-82  274.3   0.0   1   1     5e-86   6.8e-82  274.0   0.0     9   271    10   275     2   276 0.97 DAHP synthetase I family
DUF419               PF04237.8     92 seq1743_BIOID51053   -            118   1.2e-22   79.9   0.1   1   1   1.1e-26   1.5e-22   79.6   0.0     1    91    10   102    10   103 0.98 Protein of unknown function (DUF419)
Fimbrial             PF00419.15   145 seq1744_BIOID51053   -            223   1.3e-15   57.7   0.0   1   1   1.2e-19   1.6e-15   57.4   0.0     2   145    77   223    76   223 0.86 Fimbrial protein
HAD_2                PF13419.1    176 seq1746_BIOID51053   -            219   5.3e-24   85.3   0.0   1   1   1.4e-27   6.3e-24   85.0   0.0     1   176     6   190     6   190 0.88 Haloacid dehalogenase-like hydrolase
Hydrolase            PF00702.21   204 seq1746_BIOID51053   -            219   5.7e-11   43.2   0.0   1   1   1.8e-14   8.1e-11   42.7   0.0     3   203     5   183     3   184 0.83 haloacid dehalogenase-like hydrolase
Hydrolase_like       PF13242.1     75 seq1746_BIOID51053   -            219   5.3e-07   29.1   0.0   1   1   2.2e-10     1e-06   28.2   0.0     3    56   146   198   144   207 0.93 HAD-hyrolase-like
Phage_term_smal      PF05944.7    132 seq1747_BIOID51053   -            216   4.8e-43  145.8   0.2   1   1   4.7e-47   6.5e-43  145.4   0.1     1   131    34   163    34   164 0.99 Phage small terminase subunit
DUF718               PF05336.8    106 seq1748_BIOID51053   -            104   4.9e-37  125.8   0.4   1   1     4e-41   5.4e-37  125.7   0.3     2   105     3   103     2   104 0.99 Domain of unknown function (DUF718)
DUF2314              PF10077.4    133 seq1749_BIOID51053   -            153     4e-24   85.0   0.1   1   1   3.9e-28   5.4e-24   84.6   0.1     2   127    33   149    32   151 0.90 Uncharacterized protein conserved in bacteria (DUF2314)
DUF2222              PF09984.4    146 seq1750_BIOID51053   -            918   9.3e-58  193.6   0.2   1   1   7.9e-61   1.8e-57  192.7   0.1     1   146    31   178    31   178 0.98 Uncharacterized signal transduction histidine kinase domain (DUF2222)
HATPase_c            PF02518.21   111 seq1750_BIOID51053   -            918     8e-33  112.3   0.2   1   1   6.4e-36   1.5e-32  111.5   0.2     1   110   404   518   404   519 0.97 Histidine kinase-, DNA gyrase B-, and HSP90-like ATPase
Response_reg         PF00072.19   112 seq1750_BIOID51053   -            918   1.6e-28   98.8   0.6   1   1   7.1e-32   1.6e-28   98.8   0.4     1   110   670   780   670   782 0.97 Response regulator receiver domain
HisKA                PF00512.20    68 seq1750_BIOID51053   -            918   5.4e-22   77.4   2.7   1   1   3.9e-25     9e-22   76.7   0.1     2    68   293   357   292   357 0.98 His Kinase A (phospho-acceptor) domain
Hpt                  PF01627.18    90 seq1750_BIOID51053   -            918   6.1e-14   51.6   0.1   1   1   2.7e-17   6.1e-14   51.6   0.1     1    88   828   910   828   912 0.93 Hpt domain
HAMP                 PF00672.20    70 seq1750_BIOID51053   -            918   7.7e-13   48.3   0.5   1   1   3.4e-16   7.7e-13   48.3   0.3     2    68   181   247   180   249 0.96 HAMP domain
DUF2629              PF10945.3     44 seq1752_BIOID51053   -             62   3.3e-27   93.4   1.3   1   1     3e-31   4.2e-27   93.1   0.9     2    44    18    60    17    60 0.98 Protein of unknown function (DUF2629)
YhjQ                 PF06564.7    244 seq1754_BIOID51053   -            138     2e-56  190.9   0.2   1   1   5.3e-60   2.4e-56  190.7   0.1     1   118     1   118     1   126 0.98 YhjQ protein
ArsA_ATPase          PF02374.10   305 seq1754_BIOID51053   -            138   2.6e-06   26.5   0.0   1   1   8.1e-10   3.7e-06   26.0   0.0     9    54    10    55     2    61 0.93 Anion-transporting ATPase
CbiA                 PF01656.18   195 seq1754_BIOID51053   -            138   8.4e-05   21.9   0.0   1   1     2e-08     9e-05   21.8   0.0     5    48     8    50     4   119 0.60 CobQ/CobB/MinD/ParA nucleotide binding domain
ABC_tran             PF00005.22   118 seq1755_BIOID51053   -            360     1e-20   74.1   0.0   1   1   7.3e-24     2e-20   73.2   0.0     1   117    44   162    44   163 0.93 ABC transporter
TOBE                 PF03459.12    64 seq1755_BIOID51053   -            360   9.2e-09   35.1   0.0   1   1   1.2e-08   3.3e-05   23.7   0.0     4    64   295   350   292   350 0.92 TOBE domain
TOBE_2               PF08402.5     75 seq1755_BIOID51053   -            360   1.5e-08   34.4   0.0   1   1   1.1e-11   2.9e-08   33.4   0.0     2    75   282   351   281   351 0.88 TOBE domain
[truncated: 1,438,874 more chars]
