# Supplementary material for: A domain sequence approach to pangenomics: applications to Escherichia coli
Source: F1000Res. 2013 May 29;1:19. Originally published 2012 Oct 1. [Version 2] doi: 10.12688/f1000research.1-19.v2 (PMC3901455; doi:10.12688/f1000research.1-19.v2)
Supplement: The 347 text files show the results from scanning each of the fasta-files against the Pfam-A database [file f1000research-1-1101-s0002.tgz › Escherichia_coli_DEC15B_BIOID51055.txt]

#                                                                            --- full sequence --- -------------- this domain -------------   hmm coord   ali coord   env coord
# target name        accession   tlen query name           accession   qlen   E-value  score  bias   #  of  c-Evalue  i-Evalue  score  bias  from    to  from    to  from    to  acc description of target
#------------------- ---------- ----- -------------------- ---------- ----- --------- ------ ----- --- --- --------- --------- ------ ----- ----- ----- ----- ----- ----- ----- ---- ---------------------
HTH_Tnp_1            PF01527.15    76 seq2_BIOID51055      -            141   6.5e-17   61.1   0.2   1   1   1.7e-20   1.2e-16   60.3   0.0     3    53    10    61     8    99 0.78 Transposase
HTH_23               PF13384.1     50 seq2_BIOID51055      -            141   3.7e-07   29.4   0.0   1   1     1e-10   6.8e-07   28.6   0.0     5    45    17    58    13    64 0.89 Homeodomain-like domain
DEDD_Tnp_IS110       PF01548.12   144 seq3_BIOID51055      -            100   6.3e-10   38.7   0.0   1   1   4.9e-14   6.7e-10   38.6   0.0     1    82     9    92     9   100 0.91 Transposase
HTH_Tnp_1            PF01527.15    76 seq4_BIOID51055      -            124   1.6e-19   69.4   0.5   1   1   3.5e-23   2.4e-19   68.9   0.4     2    74    23   102    22   104 0.89 Transposase
HTH_28               PF13518.1     52 seq4_BIOID51055      -            124     2e-06   27.5   0.5   1   1   5.4e-10   3.7e-06   26.6   0.0     1    43    32    75    32    78 0.93 Helix-turn-helix domain
Phage_GPD            PF05954.6    292 seq7_BIOID51055      -            412   8.3e-56  189.2   0.2   1   1   7.8e-60   1.1e-55  188.8   0.1     1   292    89   394    89   394 0.90 Phage late control gene D protein (GPD)
Phage_cap_P2         PF05125.7    333 seq8_BIOID51055      -            350  5.2e-105  350.8   0.5   1   1  4.3e-109  5.9e-105  350.7   0.3     2   329    11   343    10   347 0.95 Phage major capsid protein, P2 family
Transgly             PF00912.17   178 seq9_BIOID51055      -            844   2.6e-56  189.6   0.0   1   1     6e-60   4.1e-56  188.9   0.0    10   177   209   380   198   381 0.95 Transglycosylase
Transpeptidase       PF00905.17   304 seq9_BIOID51055      -            844   1.2e-25   90.0   0.3   1   1   1.6e-28   1.1e-24   86.9   0.2     2   284   473   725   472   744 0.86 Penicillin binding protein transpeptidase domain
Peptidase_M15_4      PF13539.1     67 seq10_BIOID51055     -            130   1.6e-14   53.9   0.2   1   1   1.7e-18   2.3e-14   53.4   0.1     4    67    58   123    55   123 0.72 D-alanyl-D-alanine carboxypeptidase
Phage_sheath_1       PF04984.9    464 seq11_BIOID51055     -            394   6.5e-44  150.0   0.0   1   2   4.3e-15   5.9e-11   41.3   0.0     1    88     1    90     1   101 0.93 Phage tail sheath protein
Phage_sheath_1       PF04984.9    464 seq11_BIOID51055     -            394   6.5e-44  150.0   0.0   2   2   3.7e-35   5.1e-31  107.5   0.0   177   459   100   375    90   380 0.90 Phage tail sheath protein
Peptidase_M15_4      PF13539.1     67 seq12_BIOID51055     -            130   2.4e-14   53.3   0.2   1   1   2.6e-18   3.6e-14   52.8   0.1     4    67    58   123    55   123 0.71 D-alanyl-D-alanine carboxypeptidase
Phage_base_V         PF04717.7     79 seq13_BIOID51055     -            446   8.6e-28   95.9   0.2   1   1   2.5e-31   1.7e-27   95.0   0.1     1    77   110   202   110   204 0.92 Phage-related baseplate assembly protein
Phage_GPD            PF05954.6    292 seq13_BIOID51055     -            446   7.1e-10   38.4   0.1   1   1   1.8e-13   1.2e-09   37.6   0.0   224   291     2    72     1    73 0.91 Phage late control gene D protein (GPD)
Peptidase_S6         PF02395.11   769 seq16_BIOID51055     -             41   6.8e-09   34.3   0.1   1   1   5.1e-13     7e-09   34.2   0.1   194   230     2    38     1    40 0.90 Immunoglobulin A1 protease
Phage_GPA            PF05840.8    371 seq18_BIOID51055     -            621  2.3e-106  355.5   0.1   1   1  3.3e-110  4.5e-106  354.5   0.0   134   371     1   245     1   245 0.99 Bacteriophage replication gene A protein (GPA)
Transposase_20       PF02371.11    87 seq19_BIOID51055     -            269   1.1e-26   92.5   0.0   1   1   2.8e-30   1.9e-26   91.8   0.0     3    76   140   213   138   226 0.93 Transposase IS116/IS110/IS902 family
DEDD_Tnp_IS110       PF01548.12   144 seq19_BIOID51055     -            269   5.2e-08   32.5   1.1   1   1   1.7e-11   1.1e-07   31.4   0.7    90   138    11    59     4    65 0.89 Transposase
P2_Phage_GpR         PF06891.6    135 seq21_BIOID51055     -            155   5.1e-36  123.3   0.0   1   1   4.2e-40   5.8e-36  123.1   0.0     1   135     1   130     1   130 0.98 P2 phage tail completion protein R (GpR)
rve                  PF00665.21   120 seq22_BIOID51055     -            315   9.4e-23   80.4   0.0   1   1   3.8e-26   1.7e-22   79.6   0.0     3   119   137   257   135   258 0.96 Integrase core domain
rve_3                PF13683.1     67 seq22_BIOID51055     -            315   1.4e-17   62.8   0.0   1   1   1.1e-20   4.9e-17   61.0   0.0     2    67   230   295   229   295 0.98 Integrase core domain
HTH_21               PF13276.1     60 seq22_BIOID51055     -            315   7.8e-17   60.9   1.7   1   1   7.8e-19   3.6e-15   55.6   0.3     6    57    63   120    58   123 0.80 HTH-like domain
TnpB_IS66            PF05717.8    108 seq23_BIOID51055     -            116   2.2e-41  139.5   0.0   1   1   1.8e-45   2.4e-41  139.3   0.0     2   105     7   108     6   111 0.96 IS66 Orf2 like protein
DDE_Tnp_1            PF01609.16   211 seq25_BIOID51055     -            357   2.8e-31  108.6   0.2   1   1   5.6e-35   3.9e-31  108.1   0.2     3   211    81   322    79   322 0.93 Transposase DDE domain
DDE_Tnp_1_assoc      PF13808.1     90 seq25_BIOID51055     -            357   7.9e-26   89.4   0.0   1   1   2.4e-29   1.7e-25   88.4   0.0    18    90     2    74     1    74 0.98 DDE_Tnp_1-associated
GPW_gp25             PF04965.9     99 seq28_BIOID51055     -            116   2.5e-20   71.7   0.0   1   1   2.4e-24   3.3e-20   71.3   0.0     5    93    17   105    14   111 0.92 Gene 25-like lysozyme
GPW_gp25             PF04965.9     99 seq31_BIOID51055     -            116     4e-20   71.0   0.0   1   1   3.8e-24   5.2e-20   70.7   0.0     5    93    17   105    14   111 0.92 Gene 25-like lysozyme
Peptidase_S6         PF02395.11   769 seq32_BIOID51055     -            249  5.1e-101  338.9  18.7   1   1  4.4e-105    6e-101  338.7  13.0   304   528     1   232     1   245 0.94 Immunoglobulin A1 protease
DUF2570              PF10828.3    110 seq33_BIOID51055     -            135   4.9e-05   22.7   0.1   1   1   4.3e-09   5.9e-05   22.5   0.1     3   100     3    99     1   108 0.88 Protein of unknown function (DUF2570)
RVT_1                PF00078.22   214 seq36_BIOID51055     -            507   3.4e-54  183.3   0.0   1   1   7.6e-58   5.2e-54  182.7   0.0     1   214    91   337    91   337 0.97 Reverse transcriptase (RNA-dependent DNA polymerase)
GIIM                 PF08388.6     80 seq36_BIOID51055     -            507   9.5e-12   44.4   1.8   1   1   1.4e-15   9.5e-12   44.4   1.3     3    69   360   426   358   448 0.85 Group II intron, maturase-specific domain
Phage_min_tail       PF05939.8    109 seq39_BIOID51055     -            110   6.7e-38  128.8   0.0   1   1   5.4e-42   7.4e-38  128.7   0.0     1   109     2   110     2   110 0.99 Phage minor tail protein
SecE                 PF00584.15    57 seq40_BIOID51055     -            127   2.4e-21   74.9   1.0   1   1   1.8e-25   2.4e-21   74.9   0.7     2    56    68   122    67   123 0.97 SecE/Sec61-gamma subunits of protein translocation complex
HTH_Tnp_IS66         PF13005.2     59 seq44_BIOID51055     -            222   3.5e-15   55.4   4.2   1   1   5.1e-19   3.5e-15   55.4   2.9     1    59   134   190   134   190 0.98 putative Helix-turn-helix domain of transposase IS66
LZ_Tnp_IS66          PF13007.2     78 seq44_BIOID51055     -            222   3.2e-13   50.0   9.6   1   1   4.6e-17   3.2e-13   50.0   6.7     1    77    59   131    59   132 0.75 Transposase C of IS166 homeodomain
Baseplate_J          PF04865.9    243 seq45_BIOID51055     -            298   4.1e-49  167.0   2.1   1   1   1.1e-49   1.5e-45  155.3   0.8    96   243   112   258   107   258 0.97 Baseplate J-like protein
Baseplate_J          PF04865.9    243 seq46_BIOID51055     -            298     6e-49  166.4   1.3   1   1   1.3e-49   1.7e-45  155.1   0.5    96   243   112   258   107   258 0.97 Baseplate J-like protein
Phage_tail_L         PF05100.7    206 seq49_BIOID51055     -            232   1.7e-97  324.4   0.2   1   1  1.5e-101     2e-97  324.1   0.1     1   206    29   230    29   230 0.99 Phage minor tail protein L
rve_3                PF13683.1     67 seq50_BIOID51055     -             98     2e-10   39.9   0.1   1   1   4.1e-14   2.8e-10   39.4   0.0     6    64    22    80    18    83 0.89 Integrase core domain
rve_2                PF13333.1     52 seq50_BIOID51055     -             98   4.7e-06   26.4   0.0   1   1   1.2e-09   8.1e-06   25.7   0.0     1    41    36    79    36    90 0.83 Integrase core domain
NusG                 PF02357.14    92 seq51_BIOID51055     -            181   5.3e-25   87.3   0.0   1   1   1.1e-28   7.7e-25   86.8   0.0     1    92     7   106     7   106 0.93 Transcription termination factor nusG
KOW                  PF00467.24    32 seq51_BIOID51055     -            181   1.3e-08   33.9   0.1   1   1   9.1e-12   6.2e-08   31.7   0.0     1    28   130   161   130   165 0.86 KOW motif
P2_Phage_GpR         PF06891.6    135 seq53_BIOID51055     -            155   2.2e-37  127.7   0.0   1   1   1.8e-41   2.5e-37  127.5   0.0     1   135     1   130     1   130 0.98 P2 phage tail completion protein R (GpR)
Phage_term_smal      PF05944.7    132 seq57_BIOID51055     -            266   1.7e-42  144.1   0.3   1   1   2.6e-46   3.6e-42  143.0   0.0     2   132    36   170    35   170 0.96 Phage small terminase subunit
Caudo_TAP            PF02413.12   130 seq58_BIOID51055     -            175   6.1e-38  129.8   2.1   1   1   5.8e-42   7.9e-38  129.4   1.5     2   130    40   175    39   175 0.97 Caudovirales tail fibre assembly protein
AHH                  PF14412.1    110 seq59_BIOID51055     -            337   2.9e-22   78.6   0.2   1   1   3.4e-26   4.7e-22   77.9   0.1     7   107   232   331   223   334 0.93 A nuclease family of the HNH/ENDO VII superfamily with conserved AHH
Phage_tube           PF04985.9    167 seq61_BIOID51055     -             69   6.2e-21   74.4   0.0   1   1   4.8e-25   6.5e-21   74.3   0.0     1    63     2    66     2    69 0.94 Phage tail tube protein FII
Rop                  PF01815.11    61 seq62_BIOID51055     -             64   2.2e-29  100.5   8.2   1   1   1.8e-33   2.5e-29  100.4   5.7     1    60     1    60     1    61 0.98 Rop protein
DDE_Tnp_IS66         PF03050.9    271 seq63_BIOID51055     -            327     3e-91  305.3   0.2   1   1   2.7e-95   3.7e-91  304.9   0.2     6   261     6   282     2   286 0.98 Transposase IS66 family
Phage_tube           PF04985.9    167 seq66_BIOID51055     -            112   2.4e-32  111.5   0.0   1   1   2.1e-36   2.9e-32  111.3   0.0    59   167     4   111     2   111 0.98 Phage tail tube protein FII
HTH_3                PF01381.17    55 seq67_BIOID51055     -            178     6e-17   61.1   0.0   1   1   3.7e-20   8.5e-17   60.6   0.0     1    53    12    64    12    66 0.97 Helix-turn-helix
HTH_31               PF13560.1     64 seq67_BIOID51055     -            178   1.2e-10   41.2   0.0   1   1   8.8e-14     2e-10   40.5   0.0     4    57    10    62     8    74 0.94 Helix-turn-helix domain
HTH_19               PF12844.2     64 seq67_BIOID51055     -            178   9.9e-10   38.2   0.0   1   1   6.5e-13   1.5e-09   37.6   0.0     3    59    11    67     9    71 0.95 Helix-turn-helix domain
Cupin_2              PF07883.6     71 seq67_BIOID51055     -            178   8.4e-10   37.9   0.3   1   1   6.6e-13   1.5e-09   37.0   0.2     4    69   105   171   102   173 0.92 Cupin domain
HTH_26               PF13443.1     63 seq67_BIOID51055     -            178   5.3e-06   26.4   0.0   1   1   3.5e-09     8e-06   25.8   0.0     2    59    12    68    11    72 0.93 Cro/C1-type HTH DNA-binding domain
HTH_25               PF13413.1     62 seq67_BIOID51055     -            178   4.6e-06   26.0   0.0   1   1   3.4e-09   7.9e-06   25.3   0.0     2    35    12    45    11    49 0.94 Helix-turn-helix domain
RHS_repeat           PF05593.9     38 seq70_BIOID51055     -           1402   1.8e-61  203.1 121.9   1   7   3.3e-09   2.2e-05   24.3   0.6     6    37   413   444   412   446 0.89 RHS Repeat
RHS_repeat           PF05593.9     38 seq70_BIOID51055     -           1402   1.8e-61  203.1 121.9   2   7   2.1e-11   1.4e-07   31.3   2.8     1    37   429   466   429   467 0.98 RHS Repeat
RHS_repeat           PF05593.9     38 seq70_BIOID51055     -           1402   1.8e-61  203.1 121.9   3   7   1.8e-10   1.3e-06   28.3   3.0     1    38   493   532   493   532 0.92 RHS Repeat
RHS_repeat           PF05593.9     38 seq70_BIOID51055     -           1402   1.8e-61  203.1 121.9   4   7   4.5e-10   3.1e-06   27.0   0.0     1    36   537   572   537   573 0.92 RHS Repeat
RHS_repeat           PF05593.9     38 seq70_BIOID51055     -           1402   1.8e-61  203.1 121.9   5   7   1.7e-13   1.2e-09   37.9   1.8     1    37   579   615   579   616 0.97 RHS Repeat
RHS_repeat           PF05593.9     38 seq70_BIOID51055     -           1402   1.8e-61  203.1 121.9   6   7   1.2e-09   8.3e-06   25.7   0.2     1    37   621   656   621   657 0.97 RHS Repeat
RHS_repeat           PF05593.9     38 seq70_BIOID51055     -           1402   1.8e-61  203.1 121.9   7   7   2.2e-10   1.5e-06   28.1   0.6     1    29   950   987   950   998 0.90 RHS Repeat
RHS                  PF03527.9     41 seq70_BIOID51055     -           1402   3.7e-21   74.4   5.8   1   1   1.5e-23     1e-19   69.8   0.6     1    40  1154  1193  1154  1194 0.97 RHS protein
StbA                 PF06406.6    318 seq71_BIOID51055     -            319  6.9e-152  504.8   0.0   1   1  1.1e-155  7.7e-152  504.6   0.0     1   318     1   316     1   316 0.99 StbA protein
Prok-JAB             PF14464.1    105 seq72_BIOID51055     -            247   9.1e-20   70.0   0.2   1   1   2.2e-23   1.5e-19   69.3   0.1     4    96     4    98     1   109 0.93 Prokaryotic homologs of the JAB domain
NLPC_P60             PF00877.14   105 seq72_BIOID51055     -            247   2.7e-13   49.5   0.0   1   1   5.5e-17   3.8e-13   49.0   0.0     1   104   111   223   111   224 0.93 NlpC/P60 family
Ribosomal_L11_N      PF03946.9     60 seq73_BIOID51055     -            142   3.2e-32  109.6   0.3   1   1   8.7e-36   5.9e-32  108.7   0.2     1    60     8    67     8    67 0.99 Ribosomal protein L11, N-terminal domain
Ribosomal_L11        PF00298.14    69 seq73_BIOID51055     -            142   6.6e-29   99.7   2.9   1   1   1.8e-32   1.2e-28   98.8   2.0     1    69    72   140    72   140 0.99 Ribosomal protein L11, RNA binding domain
Tail_P2_I            PF09684.5    139 seq74_BIOID51055     -            176   2.2e-53  179.4   0.0   1   1   1.9e-57   2.6e-53  179.1   0.0     1   139     6   142     6   142 0.99 Phage tail protein (Tail_P2_I)
Peptidase_U32        PF01136.14   233 seq78_BIOID51055     -            667   1.2e-70  237.0   0.1   1   1   3.2e-71   2.2e-67  226.2   0.0     2   231    93   319    92   321 0.90 Peptidase family U32
DUF3656              PF12392.3    122 seq78_BIOID51055     -            667   2.4e-26   92.0   0.0   1   1   6.9e-30   4.7e-26   91.1   0.0     2   122   405   522   404   522 0.97 Collagenase
StbA                 PF06406.6    318 seq79_BIOID51055     -            319  6.8e-152  504.8   0.0   1   1  1.1e-155  7.6e-152  504.6   0.0     1   318     1   316     1   316 0.99 StbA protein
Ribosomal_L1         PF00687.16   221 seq80_BIOID51055     -            234   9.2e-50  168.8   0.2   1   1   7.9e-54   1.1e-49  168.6   0.2    13   220    28   220     8   221 0.90 Ribosomal protein L1p/L10e family
FtsX                 PF02687.16   121 seq82_BIOID51055     -            387   2.4e-06   27.2  14.4   1   1   1.7e-10   2.4e-06   27.2  10.0     3   121   266   378   264   378 0.92 FtsX-like permease family
rve                  PF00665.21   120 seq83_BIOID51055     -            148   2.7e-19   69.3   0.0   1   1   1.6e-22   7.5e-19   67.8   0.0    28   119     2    92     1    93 0.97 Integrase core domain
rve_3                PF13683.1     67 seq83_BIOID51055     -            148   5.4e-12   44.9   0.0   1   1   1.7e-15   7.6e-12   44.4   0.0     6    67    69   130    64   130 0.93 Integrase core domain
rve_2                PF13333.1     52 seq83_BIOID51055     -            148   9.3e-07   28.7   0.0   1   1   3.7e-10   1.7e-06   27.8   0.0     1    44    83   129    83   136 0.88 Integrase core domain
Phage_fiber_2        PF03406.8     44 seq85_BIOID51055     -            716   6.9e-60  198.3  46.2   1   3   1.8e-25   1.2e-21   75.9   4.2     1    44   173   216   173   216 0.98 Phage tail fibre repeat
Phage_fiber_2        PF03406.8     44 seq85_BIOID51055     -            716   6.9e-60  198.3  46.2   2   3   6.8e-25   4.6e-21   74.0   6.8     1    44   217   260   217   260 0.97 Phage tail fibre repeat
Phage_fiber_2        PF03406.8     44 seq85_BIOID51055     -            716   6.9e-60  198.3  46.2   3   3   5.2e-23   3.5e-19   68.0   4.3     1    43   261   303   261   304 0.96 Phage tail fibre repeat
DUF3751              PF12571.3    159 seq85_BIOID51055     -            716   3.9e-39  133.9   1.2   1   1   1.4e-42   9.9e-39  132.6   0.1     3   159     7   157     1   157 0.96 Phage tail-collar fibre protein
Phage_P2_GpE         PF06528.7     39 seq87_BIOID51055     -             43   1.4e-10   40.2   0.1   1   1   1.4e-14   1.9e-10   39.8   0.0    11    39    12    40    12    41 0.94 Phage P2 GpE
Lambda_tail_I        PF06805.7     82 seq90_BIOID51055     -            190   1.6e-14   53.3   0.0   1   1   2.1e-18   2.9e-14   52.5   0.0    25    82     2    64     1    64 0.98 Bacteriophage lambda tail assembly protein I
Ivy                  PF08816.6    118 seq94_BIOID51055     -            149   5.8e-35  119.7   0.1   1   1   5.1e-39     7e-35  119.4   0.1     1   118    29   144    29   144 0.98 Inhibitor of vertebrate lysozyme (Ivy)
DinI                 PF06183.8     65 seq95_BIOID51055     -             96   1.9e-25   88.5   0.1   1   1   1.8e-29   2.5e-25   88.1   0.1     1    65    30    94    30    94 0.97 DinI-like family
RHS                  PF03527.9     41 seq96_BIOID51055     -            236   1.8e-09   37.1   0.3   1   1   1.3e-13   1.8e-09   37.1   0.2    13    41     2    30     2    30 0.96 RHS protein
Plasmid_stab_B       PF10784.4     72 seq97_BIOID51055     -            103   2.4e-24   84.6   0.1   1   1   2.2e-28     3e-24   84.3   0.1     1    71     6    76     6    77 0.97 Plasmid stability protein
Peptidase_S24        PF00717.18    70 seq102_BIOID51055    -            145   1.5e-15   56.4   0.0   1   1   1.7e-19   2.4e-15   55.8   0.0     2    67    60   125    59   127 0.92 Peptidase S24-like
Ogr_Delta            PF04606.7     47 seq103_BIOID51055    -             86     4e-18   64.6   4.0   1   1   3.8e-22   5.1e-18   64.3   2.8     1    46     3    50     3    51 0.97 Ogr/Delta-like zinc finger
DDE_Tnp_IS66_C       PF13817.1     39 seq104_BIOID51055    -             38   6.4e-09   35.5   0.0   1   1   5.2e-13   7.1e-09   35.4   0.0     2    26    14    38    13    38 0.95 IS66 C-terminal element
TonB_dep_Rec         PF00593.19   276 seq105_BIOID51055    -            747   7.1e-28   98.1  10.2   1   1     1e-31   7.1e-28   98.1   7.1     1   276   510   746   510   746 0.98 TonB dependent receptor
Plug                 PF07715.10   108 seq105_BIOID51055    -            747     2e-21   76.2   0.1   1   1   6.6e-25   4.5e-21   75.0   0.1     2   107    76   180    75   181 0.94 TonB-dependent Receptor Plug Domain
zf-C4_ClpX           PF06689.8     41 seq110_BIOID51055    -            110   1.7e-18   65.7   9.7   1   1   1.6e-22   2.2e-18   65.3   5.8     2    41    63   101    62   101 0.95 ClpX C4-type zinc finger
DUF3672              PF12421.3    136 seq112_BIOID51055    -           1131   7.1e-41  139.4   0.0   1   1     5e-44   1.7e-40  138.1   0.0     1   135   949  1089   949  1090 0.89 Fibronectin type III protein
Phage-tail_3         PF13550.1    164 seq112_BIOID51055    -           1131   1.8e-39  135.0   0.0   1   1   1.1e-42   3.7e-39  134.0   0.0     1   161   330   497   330   500 0.94 Putative phage tail protein
DUF1983              PF09327.6     81 seq112_BIOID51055    -           1131   4.6e-27   93.6   0.0   1   1   3.1e-30   1.1e-26   92.4   0.0     2    81   846   925   845   925 0.98 Domain of unknown function (DUF1983)
Plasmid_stab_B       PF10784.4     72 seq113_BIOID51055    -            103   8.5e-25   86.0   0.1   1   1   8.3e-29   1.1e-24   85.6   0.1     1    71     6    76     6    77 0.97 Plasmid stability protein
Cys_Met_Meta_PP      PF01053.15   386 seq114_BIOID51055    -            445  1.1e-139  464.9   0.0   1   1  2.8e-143  1.3e-139  464.7   0.0     1   385    65   439    65   440 0.99 Cys/Met metabolism PLP-dependent enzyme
Aminotran_1_2        PF00155.16   363 seq114_BIOID51055    -            445   2.3e-07   29.9   0.0   1   1   7.6e-11   3.5e-07   29.3   0.0    49   192   116   237   102   270 0.84 Aminotransferase class I and II
Aminotran_5          PF00266.14   371 seq114_BIOID51055    -            445    0.0001   21.0   0.0   1   1   3.8e-08   0.00017   20.3   0.0    68   201   132   257   103   273 0.84 Aminotransferase class-V
PfkB                 PF00294.19   301 seq115_BIOID51055    -            404   1.8e-63  214.3   1.0   1   1   6.7e-67   2.3e-63  214.0   0.7     2   298    92   383    91   386 0.96 pfkB family carbohydrate kinase
Phos_pyr_kin         PF08543.7    246 seq115_BIOID51055    -            404   7.8e-17   61.2   0.1   1   1     4e-20   1.4e-16   60.4   0.0   104   235   253   377   241   388 0.91 Phosphomethylpyrimidine kinase
HTH_DeoR             PF08220.7     57 seq115_BIOID51055    -            404   2.7e-15   55.5   0.1   1   1   1.5e-18   5.2e-15   54.5   0.0     1    51     5    55     5    60 0.97 DeoR-like helix-turn-helix domain
Resolvase            PF00239.16   141 seq116_BIOID51055    -            195   2.4e-50  169.9   0.0   1   1     8e-54   3.7e-50  169.3   0.0     2   140     3   135     2   136 0.98 Resolvase, N terminal domain
HTH_7                PF02796.10    45 seq116_BIOID51055    -            195   8.1e-13   47.8   1.3   1   1   1.1e-15   4.8e-12   45.4   0.4     1    44   138   181   138   182 0.98 Helix-turn-helix domain of resolvase
IMS                  PF00817.15   148 seq117_BIOID51055    -            414   1.7e-37  128.4   0.0   1   1     1e-40   3.5e-37  127.4   0.0     2   146     6   149     5   151 0.96 impB/mucB/samB family
DUF4113              PF13438.1     75 seq117_BIOID51055    -            414   1.1e-23   82.7   0.1   1   1   1.1e-26   3.6e-23   81.1   0.0     1    68   348   414   348   414 0.98 Domain of unknown function (DUF4113)
IMS_C                PF11799.3    137 seq117_BIOID51055    -            414     2e-11   44.3   0.0   1   1     1e-14   3.5e-11   43.5   0.0     4   127   216   339   213   345 0.88 impB/mucB/samB family C-terminal
IMS_HHH              PF11798.3     32 seq117_BIOID51055    -            414   6.2e-07   28.9   0.3   1   1   5.2e-10   1.8e-06   27.5   0.2     3    32   172   201   170   201 0.93 IMS family HHH motif
HOK_GEF              PF01848.11    43 seq120_BIOID51055    -             46   1.7e-17   62.3   1.3   1   1   1.3e-21   1.8e-17   62.2   0.9     2    43     3    44     2    44 0.96 Hok/gef family
Ribosomal_L10        PF00466.15   100 seq121_BIOID51055    -            165   2.5e-26   91.3   0.0   1   1   2.6e-30   3.6e-26   90.8   0.0     3   100     5   101     3   101 0.98 Ribosomal protein L10
Phage_GPD            PF05954.6    292 seq124_BIOID51055    -            246   6.3e-38  130.5   0.0   1   1   5.3e-42   7.2e-38  130.3   0.0     1   206    45   242    45   246 0.94 Phage late control gene D protein (GPD)
zf-C4_ClpX           PF06689.8     41 seq129_BIOID51055    -             63     8e-21   73.1   5.0   1   1   7.1e-25   9.8e-21   72.8   3.5     2    41    16    54    15    54 0.96 ClpX C4-type zinc finger
DDE_Tnp_IS66_C       PF13817.1     39 seq130_BIOID51055    -             42   5.9e-11   42.0   0.0   1   1   4.8e-15   6.6e-11   41.9   0.0     2    26    18    42    17    42 0.95 IS66 C-terminal element
DDE_Tnp_IS66         PF03050.9    271 seq134_BIOID51055    -            143   4.2e-30  104.7   0.2   1   1   7.1e-34   4.9e-30  104.5   0.1   181   271     3    93     1    93 0.98 Transposase IS66 family
DDE_Tnp_IS66_C       PF13817.1     39 seq134_BIOID51055    -            143   1.6e-17   63.1   0.1   1   1   4.5e-21   3.1e-17   62.1   0.0     1    39    99   137    99   137 0.98 IS66 C-terminal element
Ribosomal_L12        PF00542.14    68 seq136_BIOID51055    -            121   1.8e-31  107.8   8.6   1   1   2.8e-35   3.8e-31  106.7   6.0     1    68    54   121    54   121 0.99 Ribosomal protein L7/L12 C-terminal domain
Phage_GPD            PF05954.6    292 seq141_BIOID51055    -            123   9.7e-15   54.4   0.1   1   1   8.2e-19   1.1e-14   54.1   0.1   212   292    15   104     2   104 0.81 Phage late control gene D protein (GPD)
DUF1355              PF07090.6    177 seq144_BIOID51055    -            252   2.9e-67  225.3   0.0   1   1   2.9e-71   3.9e-67  224.9   0.0     1   176     9   188     9   190 0.99 Protein of unknown function (DUF1355)
Caudo_TAP            PF02413.12   130 seq145_BIOID51055    -            175   3.4e-37  127.3   3.2   1   1   3.3e-41   4.5e-37  126.9   2.2     2   130    40   175    39   175 0.97 Caudovirales tail fibre assembly protein
Homoserine_dh        PF00742.14   179 seq146_BIOID51055    -            810   6.9e-51  172.3   0.0   1   1   2.3e-54   1.1e-50  171.7   0.0     1   178   608   803   608   804 0.99 Homoserine dehydrogenase
AA_kinase            PF00696.23   241 seq146_BIOID51055    -            810   1.8e-42  145.4   0.0   1   1   8.3e-46   3.8e-42  144.3   0.0     2   238    12   284    11   287 0.89 Amino acid kinase family
NAD_binding_3        PF03447.11   117 seq146_BIOID51055    -            810   3.5e-24   85.3   0.0   1   1   1.8e-27   8.4e-24   84.1   0.0     1   116   465   599   465   600 0.98 Homoserine dehydrogenase, NAD binding domain
HTS                  PF04204.11   298 seq148_BIOID51055    -            309  2.3e-131  436.7   0.0   1   1  1.9e-135  2.6e-131  436.6   0.0     1   298     2   299     2   299 1.00 Homoserine O-succinyltransferase
RNA_pol_Rpb2_6       PF00562.23   386 seq149_BIOID51055    -           1342  4.7e-162  539.0   0.0   1   1  3.5e-162  7.9e-159  528.4   0.1     2   386   716  1264   715  1264 0.98 RNA polymerase Rpb2, domain 6
RNA_pol_Rpb2_7       PF04560.15    83 seq149_BIOID51055    -           1342   5.7e-32  109.6   0.1   1   1   8.2e-35   1.9e-31  108.0   0.0     1    82  1266  1341  1266  1342 0.98 RNA polymerase Rpb2, domain 7
RNA_pol_Rpb2_3       PF04565.11    68 seq149_BIOID51055    -           1342   7.1e-30  102.4   0.0   1   1   7.4e-33   1.7e-29  101.2   0.0     1    68   513   582   513   582 0.98 RNA polymerase Rpb2, domain 3
RNA_pol_Rpb2_45      PF10385.4     66 seq149_BIOID51055    -           1342   4.6e-29   99.9   0.3   1   1   1.5e-31   3.5e-28   97.0   0.2     1    66   591   656   591   656 1.00 RNA polymerase beta subunit external 1 domain
RNA_pol_Rpb2_1       PF04563.10   203 seq149_BIOID51055    -           1342   1.5e-26   92.4   0.0   1   1   1.4e-29   3.1e-26   91.4   0.0     2   203    27   509    26   509 0.98 RNA polymerase beta subunit
RNA_pol_Rpb2_2       PF04561.9    190 seq149_BIOID51055    -           1342   1.6e-25   89.5   0.9   1   2   8.4e-11   1.9e-07   30.5   0.0     1    74   151   225   151   276 0.82 RNA polymerase Rpb2, domain 2
RNA_pol_Rpb2_2       PF04561.9    190 seq149_BIOID51055    -           1342   1.6e-25   89.5   0.9   2   2   1.9e-18   4.4e-15   55.4   0.0    80   190   340   454   329   454 0.88 RNA polymerase Rpb2, domain 2
Ogr_Delta            PF04606.7     47 seq151_BIOID51055    -             86     4e-18   64.6   4.0   1   1   3.8e-22   5.1e-18   64.3   2.8     1    46     3    50     3    51 0.97 Ogr/Delta-like zinc finger
NUDIX                PF00293.23   135 seq155_BIOID51055    -            179   6.2e-20   71.0   0.0   1   1   5.9e-24   8.1e-20   70.7   0.0     2   133    29   158    28   159 0.83 NUDIX domain
UPF0150              PF03681.10    48 seq159_BIOID51055    -            145   1.2e-12   47.0   0.1   1   1   2.8e-16   1.9e-12   46.4   0.1     1    45     9    53     9    56 0.95 Uncharacterised protein family (UPF0150)
HTH_3                PF01381.17    55 seq159_BIOID51055    -            145   2.1e-07   30.5   0.1   1   1   4.7e-11   3.2e-07   29.9   0.1     7    53    95   141    89   143 0.93 Helix-turn-helix
Methyltransf_10      PF05971.7    299 seq160_BIOID51055    -            335  4.8e-154  511.7   0.0   1   1  8.2e-158  5.6e-154  511.4   0.0     2   299    30   323    29   323 0.99 Protein of unknown function (DUF890)
MTS                  PF05175.9    170 seq160_BIOID51055    -            335   3.9e-05   22.9   0.0   1   1   1.2e-08   8.3e-05   21.9   0.0    30   115   128   222   114   232 0.77 Methyltransferase small domain
HOK_GEF              PF01848.11    43 seq162_BIOID51055    -             46   7.3e-18   63.5   1.7   1   1   5.7e-22   7.8e-18   63.4   1.2     2    43     3    44     2    44 0.96 Hok/gef family
HTH_Tnp_1            PF01527.15    76 seq163_BIOID51055    -            134   2.4e-16   59.3   0.0   1   1   2.3e-20   3.2e-16   58.9   0.0     2    58     9    72     8   101 0.84 Transposase
ABC_tran             PF00005.22   118 seq165_BIOID51055    -            265   1.1e-20   74.0   0.0   1   1   2.3e-24   1.6e-20   73.5   0.0     1   118    51   176    51   176 0.94 ABC transporter
DUF606               PF04657.8    138 seq166_BIOID51055    -            202   2.7e-32  111.6  16.0   1   1   2.4e-35   3.2e-31  108.1   6.5     1   137    10   154    10   155 0.92 Protein of unknown function, DUF606
Hexapep              PF00132.19    36 seq167_BIOID51055    -            293   8.6e-19   66.0   6.7   1   3   1.6e-09   2.2e-05   23.5   0.0     2    36   122   156   121   156 0.96 Bacterial transferase hexapeptide (six repeats)
Hexapep              PF00132.19    36 seq167_BIOID51055    -            293   8.6e-19   66.0   6.7   2   3   2.3e-10   3.1e-06   26.3   0.7     3    33   191   220   189   221 0.94 Bacterial transferase hexapeptide (six repeats)
Hexapep              PF00132.19    36 seq167_BIOID51055    -            293   8.6e-19   66.0   6.7   3   3   1.8e-11   2.5e-07   29.7   0.6     1    34   206   239   206   241 0.95 Bacterial transferase hexapeptide (six repeats)
DUF3816              PF12822.2    172 seq168_BIOID51055    -            192   6.3e-13   48.8  24.1   1   1   5.3e-17   7.2e-13   48.6  16.7     2   171    10   173     9   174 0.91 Protein of unknown function (DUF3816)
Aminotran_1_2        PF00155.16   363 seq169_BIOID51055    -            468   4.4e-32  111.3   0.0   1   1   1.5e-35     1e-31  110.1   0.0    44   348   145   445   114   458 0.88 Aminotransferase class I and II
GntR                 PF00392.16    64 seq169_BIOID51055    -            468   1.1e-14   53.5   0.1   1   1   5.4e-18   3.7e-14   51.7   0.0     1    64     3    66     3    66 0.98 Bacterial regulatory proteins, gntR family
ABC_tran             PF00005.22   118 seq170_BIOID51055    -            209     3e-19   69.4   0.0   1   1   1.3e-22   5.7e-19   68.5   0.0     1   118    41   163    41   163 0.84 ABC transporter
AAA_21               PF13304.1    303 seq170_BIOID51055    -            209   9.6e-17   61.7   6.1   1   1   1.6e-14   7.4e-11   42.4   0.8   187   303    78   198    59   198 0.65 AAA domain
TnpB_IS66            PF05717.8    108 seq171_BIOID51055    -            115     2e-42  142.8   0.0   1   1   1.6e-46   2.2e-42  142.7   0.0     2   104     7   107     6   111 0.97 IS66 Orf2 like protein
MurB_C               PF02873.11   105 seq172_BIOID51055    -            342   5.3e-42  141.7   0.0   1   1   1.3e-45   9.1e-42  140.9   0.0     1   105   203   330   203   330 0.99 UDP-N-acetylenolpyruvoylglucosamine reductase, C-terminal domain
FAD_binding_4        PF01565.18   139 seq172_BIOID51055    -            342   7.3e-28   96.6   0.0   1   1   8.6e-31   5.9e-27   93.7   0.0     2   138    18   149    17   150 0.91 FAD binding domain
SIS_2                PF13580.1    138 seq175_BIOID51055    -            246   3.1e-31  107.7   0.3   1   1   9.4e-35   6.4e-31  106.7   0.2    15   138    78   200    56   200 0.92 SIS domain
SIS                  PF01380.17   131 seq175_BIOID51055    -            246   5.9e-08   32.2   0.0   1   1   2.3e-11   1.6e-07   30.9   0.0    51   104   163   216   152   229 0.91 SIS domain
Aldo_ket_red         PF00248.16   283 seq178_BIOID51055    -            267   5.2e-57  192.7   0.6   1   1   4.8e-61   6.6e-57  192.3   0.4     2   281     6   250     5   251 0.95 Aldo/keto reductase family
Malate_synthase      PF01274.17   523 seq179_BIOID51055    -            539  1.2e-214  713.1   0.0   1   1  9.7e-219  1.3e-214  712.9   0.0     3   522    19   538    17   539 0.99 Malate synthase
DDE_Tnp_IS66         PF03050.9    271 seq183_BIOID51055    -            512  3.7e-100  334.5   0.0   1   1  1.1e-103  3.7e-100  334.5   0.0     1   271   175   462   175   462 0.98 Transposase IS66 family
DDE_Tnp_IS66_C       PF13817.1     39 seq183_BIOID51055    -            512   1.8e-19   69.3   0.0   1   1   1.3e-22   4.5e-19   68.0   0.0     1    39   468   506   468   506 0.98 IS66 C-terminal element
HTH_Tnp_IS66         PF13005.2     59 seq183_BIOID51055    -            512     4e-17   61.6   0.8   1   1   2.3e-20   7.7e-17   60.7   0.5     3    59   115   169   113   169 0.96 putative Helix-turn-helix domain of transposase IS66
LZ_Tnp_IS66          PF13007.2     78 seq183_BIOID51055    -            512   1.1e-13   51.5   4.9   1   1   3.1e-17   1.1e-13   51.5   3.4     1    77    38   110    38   111 0.91 Transposase C of IS166 homeodomain
DUF606               PF04657.8    138 seq185_BIOID51055    -             87   1.8e-05   24.7  14.6   1   1   1.5e-09   2.1e-05   24.5  10.1    67   137     1    69     1    70 0.97 Protein of unknown function, DUF606
Peripla_BP_2         PF01497.13   238 seq186_BIOID51055    -            296     1e-26   93.4   0.0   1   1   8.5e-31   1.2e-26   93.2   0.0     1   235    38   270    38   273 0.94 Periplasmic binding protein
CN_hydrolase         PF00795.17   184 seq187_BIOID51055    -            403   2.4e-05   23.6   0.0   1   1   4.7e-09   6.4e-05   22.2   0.0    29   175   192   329   142   336 0.77 Carbon-nitrogen hydrolase
CbiA                 PF01656.18   195 seq190_BIOID51055    -            214   8.1e-16   57.8   0.0   1   1     5e-19   1.1e-15   57.4   0.0     2   148     4   138     3   182 0.72 CobQ/CobB/MinD/ParA nucleotide binding domain
MipZ                 PF09140.6    261 seq190_BIOID51055    -            214   2.5e-13   49.5   3.1   1   1   1.1e-10   2.6e-07   29.9   0.1     2    53     2    52     1    61 0.88 ATPase MipZ
SRP54                PF00448.17   196 seq190_BIOID51055    -            214   4.1e-09   36.0   0.3   1   1   3.3e-12   7.6e-09   35.1   0.2     6    98     4    93     1   100 0.79 SRP54-type protein, GTPase domain
VirC1                PF07015.6    231 seq190_BIOID51055    -            214   2.9e-06   26.4   0.1   1   1   1.5e-09   3.5e-06   26.1   0.1     8   201     7   200     1   210 0.72 VirC1 protein
PTE                  PF02126.13   308 seq192_BIOID51055    -            344   5.3e-51  173.3   0.0   1   1   5.2e-55     7e-51  172.9   0.0     3   308    14   343    12   343 0.90 Phosphotriesterase family
DUF413               PF04219.7     94 seq195_BIOID51055    -            112   1.5e-38  130.2   0.1   1   1   1.4e-42   1.9e-38  129.9   0.1     1    90    10    99    10   102 0.97 Protein of unknown function, DUF
GATase_4             PF13230.1    272 seq196_BIOID51055    -            255  3.2e-107  357.1   0.0   1   1  7.7e-111  3.5e-107  357.0   0.0     1   252     1   252     1   255 0.99 Glutamine amidotransferases class-II
GATase_2             PF00310.16   361 seq196_BIOID51055    -            255   3.3e-17   62.1   0.1   1   1   2.1e-15   9.7e-12   44.1   0.1   189   359    65   215    60   217 0.87 Glutamine amidotransferases class-II
BPL_LplA_LipB        PF03099.14   125 seq197_BIOID51055    -            321   5.1e-21   74.8   0.0   1   1   1.7e-24   7.6e-21   74.2   0.0     4   125    86   208    83   208 0.89 Biotin/lipoate A/B protein ligase family
HTH_11               PF08279.7     55 seq197_BIOID51055    -            321   8.4e-13   47.6   0.0   1   1   4.4e-16     2e-12   46.4   0.0     4    54     9    58     8    59 0.92 HTH domain
BPL_C                PF02237.12    48 seq197_BIOID51055    -            321   1.6e-11   43.5   0.2   1   1   8.9e-15   4.1e-11   42.2   0.1     1    48   271   317   271   317 0.97 Biotin protein ligase C terminal domain
DUF1040              PF06288.8     86 seq199_BIOID51055    -             89   1.6e-46  156.3   0.5   1   1   1.3e-50   1.8e-46  156.2   0.3     1    86     1    86     1    86 1.00 Protein of unknown function (DUF1040)
Ail_Lom              PF06316.6    199 seq200_BIOID51055    -            199  8.8e-127  420.1   4.8   1   1  1.4e-130  9.8e-127  420.0   3.3     1   199     1   199     1   199 1.00 Enterobacterial Ail/Lom protein
OMP_b-brl            PF13505.1    176 seq200_BIOID51055    -            199   2.4e-23   82.8   4.5   1   1   4.1e-27   2.8e-23   82.6   3.1     2   176    11   199     8   199 0.83 Outer membrane protein beta-barrel domain
ABC_tran             PF00005.22   118 seq201_BIOID51055    -            225   3.9e-15   56.1   0.0   1   1   3.7e-19   5.1e-15   55.7   0.0     1   117    42   170    42   171 0.87 ABC transporter
DDE_Tnp_1_assoc      PF13808.1     90 seq205_BIOID51055    -            206   1.1e-17   63.4   0.0   1   1   2.8e-21   1.9e-17   62.5   0.0     2    57     1    56     1    74 0.93 DDE_Tnp_1-associated
DDE_Tnp_1            PF01609.16   211 seq205_BIOID51055    -            206   1.6e-13   50.5   0.0   1   1   3.8e-17   2.6e-13   49.9   0.0    46   125    54   156    47   201 0.75 Transposase DDE domain
APH                  PF01636.18   239 seq209_BIOID51055    -            328   2.2e-41  142.0   1.9   1   1     5e-45   3.4e-41  141.4   1.3     2   232    31   259    30   269 0.82 Phosphotransferase enzyme family
EcKinase             PF02958.15   293 seq209_BIOID51055    -            328   0.00012   21.2   0.0   1   1     3e-08   0.00021   20.4   0.0   197   280   176   252   149   257 0.79 Ecdysteroid kinase
FecCD                PF01032.13   311 seq210_BIOID51055    -            660  2.4e-145  483.0  84.8   1   2   4.7e-73   6.4e-69  232.0  27.9     8   310    14   324     7   325 0.93 FecCD transport family
FecCD                PF01032.13   311 seq210_BIOID51055    -            660  2.4e-145  483.0  84.8   2   2   1.1e-80   1.5e-76  257.0  25.3     1   311   357   657   343   657 0.96 FecCD transport family
SBP_bac_8            PF13416.1    281 seq213_BIOID51055    -            381   1.9e-26   93.3   4.0   1   1   5.3e-30   2.4e-26   92.9   2.8     2   265    56   326    55   333 0.83 Bacterial extracellular solute-binding protein
SBP_bac_1            PF01547.20   314 seq213_BIOID51055    -            381   1.9e-20   73.7   6.0   1   1   5.7e-24   2.6e-20   73.2   4.2    14   313    56   312    45   313 0.83 Bacterial extracellular solute-binding protein
SBP_bac_6            PF13343.1    242 seq213_BIOID51055    -            381   7.6e-17   61.3   1.9   1   1   1.7e-15   7.8e-12   44.9   0.1   107   216   215   325   179   350 0.85 Bacterial extracellular solute-binding protein
Ureidogly_hydro      PF04115.7    165 seq214_BIOID51055    -            160   7.6e-53  178.1   0.0   1   1   6.5e-57   8.8e-53  177.9   0.0     3   158     2   152     1   158 0.94 Ureidoglycolate hydrolase
Hydrolase_like       PF13242.1     75 seq216_BIOID51055    -            190   6.6e-14   51.2   0.1   1   1     3e-17     1e-13   50.6   0.1     1    75   108   179   108   179 0.90 HAD-hyrolase-like
Hydrolase            PF00702.21   204 seq216_BIOID51055    -            190   3.1e-08   34.2   0.0   1   1   2.1e-11   7.2e-08   33.0   0.0   122   204    32   148    12   148 0.86 haloacid dehalogenase-like hydrolase
PNK3P                PF08645.6    158 seq216_BIOID51055    -            190   4.4e-08   32.6   0.0   1   1   2.7e-11   9.2e-08   31.5   0.0    21   126    23   137     7   148 0.80 Polynucleotide kinase 3 phosphatase
ABC_tran             PF00005.22   118 seq219_BIOID51055    -            225   1.1e-13   51.4   0.1   1   1   2.1e-17   1.4e-13   51.0   0.1     1   117    43   164    43   165 0.89 ABC transporter
MTHFR                PF02219.12   287 seq222_BIOID51055    -            296  3.9e-109  364.0   0.0   1   1  3.2e-113  4.4e-109  363.8   0.0     4   287    14   291    11   291 0.97 Methylenetetrahydrofolate reductase
phage_tail_N         PF08400.5    134 seq223_BIOID51055    -            485   2.4e-60  201.9   0.2   1   1   5.3e-64   2.4e-60  201.9   0.2     1   134     1   134     1   134 0.99 Prophage tail fibre N-terminal
Collagen             PF01391.13    60 seq223_BIOID51055    -            485     4e-24   83.8 102.2   1   3     1e-12   4.7e-09   35.5  25.0     1    57   251   307   249   308 0.62 Collagen triple helix repeat (20 copies)
Collagen             PF01391.13    60 seq223_BIOID51055    -            485     4e-24   83.8 102.2   2   3   1.8e-10   8.3e-07   28.3  30.0     1    57   296   352   288   361 0.53 Collagen triple helix repeat (20 copies)
Collagen             PF01391.13    60 seq223_BIOID51055    -            485     4e-24   83.8 102.2   3   3   8.9e-12   4.1e-08   32.5  25.3     1    59   341   399   341   403 0.77 Collagen triple helix repeat (20 copies)
CarboxypepD_reg      PF13620.1     82 seq223_BIOID51055    -            485   4.4e-08   32.9   0.4   1   1   2.1e-11   9.8e-08   31.8   0.3     1    73     4    81     4    89 0.82 Carboxypeptidase regulatory-like domain
ICL                  PF00463.16   526 seq225_BIOID51055    -            439  3.2e-200  665.6   1.7   1   2  4.6e-118  3.2e-114  381.9   0.0     1   255    12   262    12   264 0.99 Isocitrate lyase family
ICL                  PF00463.16   526 seq225_BIOID51055    -            439  3.2e-200  665.6   1.7   2   2   1.5e-88     1e-84  284.5   1.0   353   526   262   439   260   439 0.98 Isocitrate lyase family
PEP_mutase           PF13714.1    238 seq225_BIOID51055    -            439   4.8e-19   68.4   0.0   1   1   2.3e-22   1.6e-18   66.7   0.0    26   198    86   320    74   352 0.86 Phosphoenolpyruvate phosphomutase
HTH_24               PF13412.1     48 seq233_BIOID51055    -             88   5.9e-06   25.4   0.0   1   1   6.8e-10   9.3e-06   24.8   0.0     8    47     3    42     1    43 0.96 Winged helix-turn-helix DNA-binding
Transposase_20       PF02371.11    87 seq234_BIOID51055    -            283   3.9e-22   78.0   0.1   1   1   1.1e-25   7.8e-22   77.0   0.1     2    80   159   238   158   245 0.94 Transposase IS116/IS110/IS902 family
DEDD_Tnp_IS110       PF01548.12   144 seq234_BIOID51055    -            283   2.7e-21   75.6   1.2   1   1   2.4e-24   1.7e-20   73.0   0.1    52   144     1    88     1    88 0.96 Transposase
DUF4222              PF13973.1     53 seq236_BIOID51055    -             63   4.9e-23   80.1   0.1   1   1   3.9e-27   5.4e-23   80.0   0.1     2    51     7    56     6    58 0.95 Domain of unknown function (DUF4222)
Phage_GPO            PF05929.6    276 seq237_BIOID51055    -            289   1.5e-67  227.6   0.7   1   1   1.3e-71   1.8e-67  227.4   0.5     2   275    21   288    20   289 0.91 Phage capsid scaffolding protein (GPO) serine peptidase
Exo_endo_phos        PF03372.18   251 seq239_BIOID51055    -            259   5.8e-12   45.9   0.4   1   1   7.6e-16     1e-11   45.1   0.3     2   251    41   245    40   245 0.65 Endonuclease/Exonuclease/phosphatase family
DSBA                 PF01323.15   193 seq243_BIOID51055    -            208   6.8e-32  110.4   3.3   1   1   7.9e-35   5.4e-31  107.5   2.3     1   192    40   197    40   198 0.95 DSBA-like thioredoxin domain
Thioredoxin_4        PF13462.1    163 seq243_BIOID51055    -            208   4.4e-10   39.7   0.0   1   1   9.2e-14   6.3e-10   39.1   0.0    16   149    40   180    33   191 0.69 Thioredoxin
HTH_Tnp_1            PF01527.15    76 seq244_BIOID51055    -             80     1e-14   54.0   0.5   1   1   8.7e-19   1.2e-14   53.8   0.3     2    52    23    72    22    79 0.90 Transposase
Rep_3                PF01051.16   218 seq245_BIOID51055    -            325   8.2e-22   77.7   0.1   1   1     9e-26   1.2e-21   77.1   0.0     4   210    11   265     9   271 0.86 Initiator Replication protein
ABC_tran             PF00005.22   118 seq247_BIOID51055    -            337   2.2e-22   79.5   0.0   1   1   2.6e-25   1.2e-21   77.1   0.0     1   117    44   162    44   163 0.88 ABC transporter
TOBE_2               PF08402.5     75 seq247_BIOID51055    -            337   1.2e-16   60.3   0.0   1   1     6e-20   2.7e-16   59.1   0.0     2    73   257   331   256   333 0.92 TOBE domain
DUF3969              PF13108.1    108 seq254_BIOID51055    -             64     2e-12   46.6   0.1   1   1   1.4e-16     2e-12   46.6   0.1    48   103     4    59     1    64 0.88 Protein of unknown function (DUF3969)
OEP                  PF02321.13   188 seq256_BIOID51055    -            459   1.9e-51  174.2  38.9   1   2   1.4e-26   1.9e-22   79.6  12.3     3   188    65   247    63   247 0.97 Outer membrane efflux protein
OEP                  PF02321.13   188 seq256_BIOID51055    -            459   1.9e-51  174.2  38.9   2   2   4.8e-33   6.5e-29  100.7   9.1     7   188   275   455   270   455 0.94 Outer membrane efflux protein
peroxidase           PF00141.18   229 seq257_BIOID51055    -            739   4.5e-87  291.2   0.0   1   2   4.1e-53   5.6e-49  166.5   0.0     3   229    89   409    87   409 0.87 Peroxidase
peroxidase           PF00141.18   229 seq257_BIOID51055    -            739   4.5e-87  291.2   0.0   2   2   1.3e-39   1.8e-35  122.4   0.0     3   229   416   713   414   713 0.88 Peroxidase
TPP_enzyme_N         PF02776.13   172 seq261_BIOID51055    -            593   2.1e-54  183.5   2.8   1   1   4.3e-56     2e-52  177.0   0.9     1   170     4   173     4   175 0.98 Thiamine pyrophosphate enzyme, N-terminal TPP binding domain
TPP_enzyme_C         PF02775.16   153 seq261_BIOID51055    -            593   3.9e-36  123.8   0.2   1   1   9.6e-38   4.4e-34  117.1   0.0     2   153   393   553   392   553 0.96 Thiamine pyrophosphate enzyme, C-terminal TPP binding domain
TPP_enzyme_M         PF00205.17   137 seq261_BIOID51055    -            593   3.6e-35  120.5   0.5   1   1   1.8e-38   8.2e-35  119.4   0.0     1   136   193   328   193   329 0.94 Thiamine pyrophosphate enzyme, central domain
Methyltransf_11      PF08241.7     95 seq262_BIOID51055    -            256     2e-24   85.7   0.0   1   1   3.9e-27   3.5e-24   84.9   0.0     1    95    49   145    49   145 0.97 Methyltransferase domain
Methyltransf_31      PF13847.1    152 seq262_BIOID51055    -            256   1.7e-20   73.0   0.0   1   1   2.4e-23   2.2e-20   72.6   0.0     4   112    45   149    43   234 0.86 Methyltransferase domain
Methyltransf_23      PF13489.1    162 seq262_BIOID51055    -            256   7.7e-20   71.0   0.0   1   1   1.2e-22   1.1e-19   70.6   0.0     7   159    31   191    26   194 0.85 Methyltransferase domain
Ubie_methyltran      PF01209.13   233 seq262_BIOID51055    -            256   4.1e-18   65.2   0.0   1   1   6.1e-21   5.6e-18   64.7   0.0    40   158    37   152     3   162 0.87 ubiE/COQ5 methyltransferase family
Methyltransf_18      PF12847.2    112 seq262_BIOID51055    -            256   1.2e-16   61.1   0.0   1   1   2.8e-19   2.5e-16   60.1   0.0     1   109    44   145    44   148 0.92 Methyltransferase domain
Methyltransf_12      PF08242.7     99 seq262_BIOID51055    -            256   2.1e-13   50.4   0.0   1   1   3.9e-16   3.5e-13   49.7   0.0     1    98    49   142    49   143 0.88 Methyltransferase domain
Methyltransf_25      PF13649.1    101 seq262_BIOID51055    -            256   7.3e-13   48.6   0.4   1   1   1.9e-15   1.7e-12   47.4   0.0     1   101    48   141    48   141 0.91 Methyltransferase domain
Methyltransf_26      PF13659.1    117 seq262_BIOID51055    -            256   5.5e-11   42.4   1.0   1   1   1.3e-13   1.1e-10   41.3   0.2     2   113    46   145    45   147 0.92 Methyltransferase domain
MTS                  PF05175.9    170 seq262_BIOID51055    -            256   1.3e-08   34.2   0.0   1   1   2.5e-11   2.3e-08   33.5   0.0    25   144    38   150    32   175 0.79 Methyltransferase small domain
Methyltransf_8       PF05148.10   219 seq262_BIOID51055    -            256   1.1e-07   31.6   0.0   1   1   7.7e-10     7e-07   28.9   0.0    74   164    46   153     9   177 0.71 Hypothetical methyltransferase
Methyltransf_29      PF03141.11   506 seq262_BIOID51055    -            256   1.4e-07   30.1   0.1   1   1   1.9e-10   1.7e-07   29.8   0.1   119   218    46   146    10   170 0.78 Putative S-adenosyl-L-methionine-dependent methyltransferase
TehB                 PF03848.9    192 seq262_BIOID51055    -            256   2.1e-05   23.6   0.0   1   1   3.6e-08   3.3e-05   23.0   0.0    32   136    46   150    20   186 0.83 Tellurite resistance protein TehB
PrmA                 PF06325.8    295 seq262_BIOID51055    -            256   8.6e-05   21.6   0.0   1   1   1.3e-07   0.00012   21.2   0.0   161   262    44   150    29   188 0.75 Ribosomal protein L11 methyltransferase (PrmA)
RHS_repeat           PF05593.9     38 seq265_BIOID51055    -           1420   9.7e-65  213.5 113.3   1   8   2.8e-12   1.9e-08   34.1   1.4     1    38   437   475   437   475 0.97 RHS Repeat
RHS_repeat           PF05593.9     38 seq265_BIOID51055    -           1420   9.7e-65  213.5 113.3   2   8   6.9e-11   4.7e-07   29.7   2.1     3    37   461   495   459   496 0.94 RHS Repeat
RHS_repeat           PF05593.9     38 seq265_BIOID51055    -           1420   9.7e-65  213.5 113.3   3   8   5.4e-10   3.7e-06   26.8   2.1     1    38   501   540   501   540 0.89 RHS Repeat
RHS_repeat           PF05593.9     38 seq265_BIOID51055    -           1420   9.7e-65  213.5 113.3   4   8   5.9e-08   0.00041   20.3   0.3     1    36   545   580   545   581 0.91 RHS Repeat
RHS_repeat           PF05593.9     38 seq265_BIOID51055    -           1420   9.7e-65  213.5 113.3   5   8   8.8e-13     6e-09   35.7   0.3     1    37   587   623   587   624 0.98 RHS Repeat
RHS_repeat           PF05593.9     38 seq265_BIOID51055    -           1420   9.7e-65  213.5 113.3   6   8   3.2e-11   2.2e-07   30.7   0.3     1    37   629   664   629   665 0.97 RHS Repeat
RHS_repeat           PF05593.9     38 seq265_BIOID51055    -           1420   9.7e-65  213.5 113.3   7   8   3.3e-08   0.00023   21.1   1.1     1    31   670   700   670   704 0.93 RHS Repeat
RHS_repeat           PF05593.9     38 seq265_BIOID51055    -           1420   9.7e-65  213.5 113.3   8   8     3e-08   0.00021   21.2   0.3     1    31   732   765   732   773 0.89 RHS Repeat
RHS                  PF03527.9     41 seq265_BIOID51055    -           1420   1.7e-20   72.3   4.8   1   1   4.6e-24   3.2e-20   71.5   0.6     1    41  1156  1196  1156  1196 0.97 RHS protein
DUF945               PF06097.6    459 seq266_BIOID51055    -            476  9.8e-106  354.1  12.9   1   1  8.6e-110  1.2e-105  353.8   8.9     3   459     4   467     2   467 0.98 Bacterial protein of unknown function (DUF945)
RNA_pol_Rpb1_1       PF04997.7    338 seq267_BIOID51055    -           1407  1.8e-100  336.3   0.1   1   1  1.8e-103  4.8e-100  335.0   0.1     2   338    15   342    14   342 0.95 RNA polymerase Rpb1, domain 1
RNA_pol_Rpb1_5       PF04998.12   277 seq267_BIOID51055    -           1407   1.1e-80  270.7   0.0   1   1     8e-84   2.2e-80  269.7   0.0     1   276   766  1321   766  1322 1.00 RNA polymerase Rpb1, domain 5
RNA_pol_Rpb1_2       PF00623.15   166 seq267_BIOID51055    -           1407   6.1e-51  172.5   0.0   1   1   5.3e-53   1.5e-49  168.0   0.0     1   166   344   486   344   486 0.95 RNA polymerase Rpb1, domain 2
RNA_pol_Rpb1_3       PF04983.13   157 seq267_BIOID51055    -           1407   1.4e-27   96.2   0.0   1   1   1.2e-30   3.3e-27   95.0   0.0     1   157   489   644   489   644 0.93 RNA polymerase Rpb1, domain 3
RNA_pol_Rpb1_4       PF05000.12   108 seq267_BIOID51055    -           1407   2.5e-18   65.7   0.3   1   1   9.1e-22   2.5e-18   65.7   0.2     2   107   674   763   673   764 0.82 RNA polymerase Rpb1, domain 4
DUF4376              PF14301.1    111 seq269_BIOID51055    -            202   1.5e-33  115.1   3.1   1   1   1.1e-37   1.5e-33  115.1   2.1     1   111    79   195    79   195 0.91 Domain of unknown function (DUF4376)
RVT_1                PF00078.22   214 seq271_BIOID51055    -            286   4.2e-41  140.5   0.0   1   1   4.2e-45   5.7e-41  140.1   0.0     1   181   107   281   107   285 0.94 Reverse transcriptase (RNA-dependent DNA polymerase)
NLPC_P60             PF00877.14   105 seq272_BIOID51055    -            257   4.6e-31  106.6   0.0   1   1   1.2e-34   8.2e-31  105.8   0.0     1   105   139   249   139   249 0.98 NlpC/P60 family
TPP_enzyme_N         PF02776.13   172 seq275_BIOID51055    -            548   1.6e-58  196.9   4.3   1   1   3.8e-62   1.7e-58  196.7   0.2     1   169     1   167     1   170 0.98 Thiamine pyrophosphate enzyme, N-terminal TPP binding domain
TPP_enzyme_C         PF02775.16   153 seq275_BIOID51055    -            548   6.8e-52  174.9   0.4   1   1   5.3e-54   2.4e-50  169.9   0.0     1   153   374   522   374   522 0.98 Thiamine pyrophosphate enzyme, C-terminal TPP binding domain
TPP_enzyme_M         PF00205.17   137 seq275_BIOID51055    -            548     2e-41  140.8   0.1   1   1   1.1e-44   4.9e-41  139.5   0.1     1   137   186   321   186   321 0.98 Thiamine pyrophosphate enzyme, central domain
AceK                 PF06315.6    562 seq276_BIOID51055    -            578    7e-240  796.9   0.0   1   1  5.8e-244  7.9e-240  796.7   0.0     1   562     9   568     9   568 0.99 Isocitrate dehydrogenase kinase/phosphatase (AceK)
Antitoxin-MazE       PF04014.13    47 seq279_BIOID51055    -             76   4.5e-09   35.7   0.1   1   1   4.5e-13   6.1e-09   35.2   0.1     1    33     7    44     7    55 0.89 Antidote-toxin recognition MazE
Phage_GPA            PF05840.8    371 seq280_BIOID51055    -            957  2.4e-153  510.1   0.0   1   1    3e-157  4.1e-153  509.3   0.0     1   371   179   564   179   564 0.99 Bacteriophage replication gene A protein (GPA)
BPD_transp_1         PF00528.17   185 seq281_BIOID51055    -            313   1.4e-16   60.4  19.2   1   1   9.9e-21   1.4e-16   60.4  13.3     2   179   106   307   105   310 0.89 Binding-protein-dependent transport system inner membrane component
PIN                  PF01850.16   121 seq284_BIOID51055    -            142     2e-12   47.3   0.1   1   1   1.7e-16   2.3e-12   47.2   0.1     1   119     9   133     9   135 0.90 PIN domain
CusF_Ec              PF11604.3     70 seq293_BIOID51055    -            110   1.2e-21   76.2   0.3   1   1   1.2e-25   1.6e-21   75.7   0.2     1    67    42   107    42   110 0.93 Copper binding periplasmic protein CusF
Pep_deformylase      PF01327.16   157 seq296_BIOID51055    -            169   6.4e-53  178.2   0.1   1   1   5.6e-57   7.6e-53  177.9   0.1     2   156     4   152     3   153 0.94 Polypeptide deformylase
BPD_transp_1         PF00528.17   185 seq299_BIOID51055    -            264   4.4e-13   49.0  14.3   1   1   3.2e-17   4.4e-13   49.0   9.9     2   167    80   247    79   258 0.78 Binding-protein-dependent transport system inner membrane component
HlyD_2               PF12700.2    328 seq300_BIOID51055    -            407   1.3e-14   53.9   0.0   1   1   1.2e-17     8e-14   51.4   0.0   136   327   187   378    98   379 0.77 HlyD family secretion protein
HlyD_3               PF13437.1    105 seq300_BIOID51055    -            407   1.7e-13   50.6   0.2   1   1     2e-14   1.4e-10   41.3   0.0     1   105   209   310   209   310 0.96 HlyD family secretion protein
DUF2594              PF10769.4     74 seq301_BIOID51055    -             74   1.4e-42  143.4   2.3   1   1   1.1e-46   1.6e-42  143.3   1.6     1    74     1    74     1    74 1.00 Protein of unknown function (DUF2594)
AP_endonuc_2         PF01261.19   211 seq304_BIOID51055    -            258   6.7e-33  113.6   0.2   1   1   5.9e-37   8.1e-33  113.3   0.1     1   211    21   219    21   219 0.95 Xylose isomerase-like TIM barrel
Voltage_CLC          PF00654.15   355 seq305_BIOID51055    -            473   1.4e-90  303.8  35.9   1   1   1.1e-92   1.5e-88  297.1  20.9     2   354    89   437    88   438 0.94 Voltage gated chloride channel
Oxidored_q6          PF01058.17   131 seq306_BIOID51055    -            381   7.8e-29   99.8   0.3   1   1   9.2e-33   1.3e-28   99.1   0.2     1   130    71   216    71   217 0.95 NADH ubiquinone oxidoreductase, 20 Kd subunit
rve_2                PF13333.1     52 seq307_BIOID51055    -             86   5.6e-12   45.4   0.1   1   1   5.1e-16     7e-12   45.1   0.1     1    39     2    41     2    58 0.89 Integrase core domain
Formyl_trans_N       PF00551.14   181 seq308_BIOID51055    -            315   3.3e-55  186.3   0.0   1   1     7e-59   4.8e-55  185.8   0.0     2   180     6   183     5   184 0.98 Formyl transferase
Formyl_trans_C       PF02911.13   100 seq308_BIOID51055    -            315   1.1e-33  115.1   0.1   1   1   2.5e-37   1.7e-33  114.5   0.0     1    99   207   304   207   305 0.98 Formyl transferase, C-terminal domain
ACT_5                PF13710.1     63 seq309_BIOID51055    -             87   2.1e-26   91.4   0.1   1   1   1.9e-30   2.6e-26   91.0   0.1     2    63    13    73    12    73 0.98 ACT domain
EamA                 PF00892.15   126 seq312_BIOID51055    -            312   1.3e-47  160.8  35.9   1   2   2.4e-25   1.7e-21   76.4  11.3     1   125    31   152    31   153 0.93 EamA-like transporter family
EamA                 PF00892.15   126 seq312_BIOID51055    -            312   1.3e-47  160.8  35.9   2   2     1e-29   7.1e-26   90.6   8.1     1   125   173   300   173   301 0.97 EamA-like transporter family
Aminotran_4          PF01063.14   231 seq313_BIOID51055    -            309   1.1e-46  159.0   0.0   1   1   9.6e-51   1.3e-46  158.8   0.0     3   231    54   289    52   289 0.96 Aminotransferase class IV
Aldedh               PF00171.17   462 seq317_BIOID51055    -            474  1.6e-166  554.1   0.1   1   1  1.3e-170  1.8e-166  553.9   0.1     3   462    13   470    11   470 0.97 Aldehyde dehydrogenase family
NAD_binding_2        PF03446.10   162 seq323_BIOID51055    -            292   6.5e-49  165.8   0.7   1   1   2.2e-52   1.5e-48  164.6   0.3     2   161     1   160     1   162 0.97 NAD binding domain of 6-phosphogluconate dehydrogenase
F420_oxidored        PF03807.12    96 seq323_BIOID51055    -            292   1.9e-07   31.2   0.2   1   1   1.3e-10   9.2e-07   29.0   0.1     1    93     2    92     2    94 0.81 NADP oxidoreductase coenzyme F420-dependent
DNA_pol_A            PF00476.15   383 seq330_BIOID51055    -            928  2.7e-160  533.0   0.0   1   1  1.1e-163  3.7e-160  532.6   0.0     2   383   548   927   547   927 0.99 DNA polymerase family A
5_3_exonuc_N         PF02739.11   169 seq330_BIOID51055    -            928   1.7e-59  199.8   0.0   1   1   1.1e-62   3.9e-59  198.7   0.0     2   169     8   169     7   169 0.99 5'-3' exonuclease, N-terminal resolvase-like domain
DNA_pol_A_exo1       PF01612.15   174 seq330_BIOID51055    -            928   6.4e-45  152.5   0.1   1   1   3.6e-48   1.2e-44  151.6   0.1     1   174   330   517   330   517 0.97 3'-5' exonuclease
5_3_exonuc           PF01367.15   101 seq330_BIOID51055    -            928     3e-31  107.5   0.0   1   1   2.2e-34   7.5e-31  106.2   0.0     1    99   171   275   171   277 0.97 5'-3' exonuclease, C-terminal SAM fold
ACR_tran             PF00873.14  1021 seq331_BIOID51055    -           1047  8.2e-239  794.7   1.6   1   1  7.6e-243    1e-238  794.4   1.1     2  1019     6  1037     2  1039 0.98 AcrB/AcrD/AcrF family
Nol1_Nop2_Fmu        PF01189.12   283 seq334_BIOID51055    -            429  1.3e-104  349.4   0.0   1   1  8.4e-108  1.6e-104  349.1   0.0     1   282   164   426   164   427 0.99 NOL1/NOP2/sun family
NusB                 PF01029.13   134 seq334_BIOID51055    -            429   6.1e-26   90.8   0.0   1   1   5.1e-29   9.9e-26   90.1   0.0     1   134     5   127     5   127 0.97 NusB family
Methyltransf_26      PF13659.1    117 seq334_BIOID51055    -            429   3.7e-11   42.9   0.0   1   1   3.7e-14   7.3e-11   42.0   0.0     2   116   248   375   247   376 0.90 Methyltransferase domain
Methyltransf_18      PF12847.2    112 seq334_BIOID51055    -            429   2.3e-10   40.8   0.0   1   1   2.2e-13   4.2e-10   40.0   0.0     2   112   247   375   246   375 0.84 Methyltransferase domain
Methyltransf_31      PF13847.1    152 seq334_BIOID51055    -            429   1.9e-09   37.1   0.0   1   1   1.8e-12   3.5e-09   36.3   0.0     2   113   245   380   244   416 0.82 Methyltransferase domain
MTS                  PF05175.9    170 seq334_BIOID51055    -            429   1.1e-06   28.0   0.0   1   1   1.1e-09   2.1e-06   27.1   0.0    24   151   239   385   229   397 0.86 Methyltransferase small domain
FtsJ                 PF01728.14   181 seq334_BIOID51055    -            429   8.9e-05   22.4   0.0   1   1   9.1e-08   0.00018   21.4   0.0    19    99   242   323   233   400 0.60 FtsJ-like methyltransferase
Methyltransf_11      PF08241.7     95 seq335_BIOID51055    -            240   7.4e-12   45.4   0.0   1   1   8.6e-16   1.2e-11   44.8   0.0    45    95    67   125    50   125 0.83 Methyltransferase domain
Toxin_15             PF07906.8    284 seq337_BIOID51055    -            371   2.2e-90  302.8   0.0   1   1   2.1e-94   2.9e-90  302.5   0.0     7   257   121   371   111   371 0.98 ShET2 enterotoxin, N-terminal region
Peptidase_S6         PF02395.11   769 seq338_BIOID51055    -             57   6.5e-11   41.0   0.1   1   1   5.5e-15   7.5e-11   40.7   0.0     3    46     6    50     4    54 0.91 Immunoglobulin A1 protease
NiFeSe_Hases         PF00374.14   507 seq339_BIOID51055    -            597  1.2e-243  809.4   0.0   1   1  9.7e-248  1.3e-243  809.2   0.0     1   507    54   582    54   582 0.98 Nickel-dependent hydrogenase
ILVD_EDD             PF00920.16   521 seq342_BIOID51055    -            616  5.1e-195  648.6   1.9   1   1  4.3e-199  5.9e-195  648.5   1.3     1   521    34   607    34   607 0.95 Dehydratase family
Fe-S_biosyn          PF01521.15    91 seq345_BIOID51055    -            114   4.3e-29   99.9   0.0   1   1   3.7e-33     5e-29   99.7   0.0     1    91     9   100     9   100 0.99 Iron-sulphur cluster biosynthesis
OmpA                 PF00691.15    97 seq348_BIOID51055    -            296   4.9e-15   55.6   0.1   1   1   1.4e-18   1.9e-14   53.7   0.0     1    92   155   248   155   252 0.84 OmpA family
StbA                 PF06406.6    318 seq349_BIOID51055    -            140   9.2e-70  234.9   0.1   1   1   7.6e-74     1e-69  234.8   0.1     1   137     1   136     1   139 0.98 StbA protein
Phage_AlpA           PF05930.7     51 seq350_BIOID51055    -             65   1.5e-17   62.9   0.2   1   1   1.3e-21   1.8e-17   62.6   0.1     3    50    18    64    16    65 0.96 Prophage CP4-57 regulatory protein (AlpA)
Phage_AlpA           PF05930.7     51 seq353_BIOID51055    -             68     4e-20   71.1   0.1   1   1   6.9e-24   4.7e-20   70.9   0.0     1    51    10    59    10    59 0.98 Prophage CP4-57 regulatory protein (AlpA)
HTH_17               PF12728.2     51 seq353_BIOID51055    -             68   2.2e-07   30.9   0.1   1   1   3.7e-11   2.5e-07   30.7   0.0     9    50    20    62    15    63 0.90 Helix-turn-helix domain
Transp_cyt_pur       PF02133.10   439 seq354_BIOID51055    -            484    3e-140  467.5  42.8   1   1  2.5e-144  3.5e-140  467.3  29.7     1   439    19   457    19   457 0.99 Permease for cytosine/purines, uracil, thiamine, allantoin
StbA                 PF06406.6    318 seq357_BIOID51055    -            175   9.6e-70  234.9   0.0   1   1   1.6e-73   1.1e-69  234.7   0.0   146   318     1   172     1   172 0.99 StbA protein
Transposase_20       PF02371.11    87 seq359_BIOID51055    -            377   1.7e-27   95.2   0.0   1   1   1.5e-30     1e-26   92.7   0.0     3    76   226   299   224   312 0.93 Transposase IS116/IS110/IS902 family
DEDD_Tnp_IS110       PF01548.12   144 seq359_BIOID51055    -            377   1.2e-22   80.0   0.0   1   1   3.3e-26   2.3e-22   79.1   0.0     1   138     9   145     9   151 0.94 Transposase
Hexapep              PF00132.19    36 seq361_BIOID51055    -            269   3.9e-13   48.1  10.9   1   1   1.4e-13   1.9e-09   36.4   4.4     1    36   151   186   151   186 0.96 Bacterial transferase hexapeptide (six repeats)
Phage_AlpA           PF05930.7     51 seq362_BIOID51055    -             92   2.2e-18   65.6   0.1   1   1   2.1e-22   2.9e-18   65.2   0.0     1    51    34    83    34    83 0.98 Prophage CP4-57 regulatory protein (AlpA)
RNase_T              PF00929.19   164 seq364_BIOID51055    -            246     5e-40  137.3   0.4   1   1   9.7e-44   1.3e-39  135.9   0.1     1   164    12   178    12   178 0.93 Exonuclease
DDE_3                PF13358.1    146 seq366_BIOID51055    -            134     4e-17   62.2   0.0   1   1   3.5e-21   4.8e-17   61.9   0.0    10   140     3   130     1   133 0.96 DDE superfamily endonuclease
TrkA_N               PF02254.13   116 seq367_BIOID51055    -            458   4.2e-58  194.2   3.5   1   2   5.4e-33   5.3e-30  103.6   0.0     1   108     3   111     3   125 0.92 TrkA-N domain
TrkA_N               PF02254.13   116 seq367_BIOID51055    -            458   4.2e-58  194.2   3.5   2   2   5.9e-29   5.7e-26   90.6   0.7     1   116   235   350   235   350 0.95 TrkA-N domain
TrkA_C               PF02080.16    71 seq367_BIOID51055    -            458   1.9e-21   75.3   0.7   1   2   4.7e-13   4.5e-10   38.8   0.0     3    70   157   225   155   226 0.91 TrkA-C domain
TrkA_C               PF02080.16    71 seq367_BIOID51055    -            458   1.9e-21   75.3   0.7   2   2     2e-11   1.9e-08   33.6   0.2     8    70   390   451   388   452 0.89 TrkA-C domain
F420_oxidored        PF03807.12    96 seq367_BIOID51055    -            458   1.9e-12   47.2   2.2   1   2   1.5e-07   0.00015   22.0   0.0     1    52     2    49     2    88 0.87 NADP oxidoreductase coenzyme F420-dependent
F420_oxidored        PF03807.12    96 seq367_BIOID51055    -            458   1.9e-12   47.2   2.2   2   2   1.5e-07   0.00015   22.0   0.3     2    48   235   279   234   355 0.80 NADP oxidoreductase coenzyme F420-dependent
NAD_binding_7        PF13241.1    103 seq367_BIOID51055    -            458   1.2e-11   44.6   3.0   1   1   7.5e-08   7.3e-05   22.8   0.0     8    82   233   319   228   323 0.75 Putative NAD(P)-binding
Shikimate_DH         PF01488.15   135 seq367_BIOID51055    -            458   1.4e-11   44.4   0.6   1   1   5.3e-09   5.2e-06   26.4   0.2    12   102   232   332   222   367 0.77 Shikimate / quinate 5-dehydrogenase
OMP_b-brl            PF13505.1    176 seq369_BIOID51055    -            171   3.9e-27   95.2  13.5   1   1   6.8e-31   4.7e-27   94.9   9.3     2   176     9   171     6   171 0.87 Outer membrane protein beta-barrel domain
Ail_Lom              PF06316.6    199 seq369_BIOID51055    -            171   1.5e-23   83.2   4.7   1   2   2.2e-18   1.5e-14   53.8   0.9     1   126     1   115     1   127 0.77 Enterobacterial Ail/Lom protein
Ail_Lom              PF06316.6    199 seq369_BIOID51055    -            171   1.5e-23   83.2   4.7   2   2   2.2e-11   1.5e-07   31.0   0.1   154   199   126   171   120   171 0.93 Enterobacterial Ail/Lom protein
IMS                  PF00817.15   148 seq370_BIOID51055    -            351     9e-48  161.7   0.0   1   1   3.2e-51   1.4e-47  161.0   0.0     1   148     7   154     7   154 0.98 impB/mucB/samB family
IMS_C                PF11799.3    137 seq370_BIOID51055    -            351   2.1e-09   37.7   0.1   1   1   8.2e-13   3.7e-09   36.9   0.0     3    99   211   309   210   327 0.85 impB/mucB/samB family C-terminal
IMS_HHH              PF11798.3     32 seq370_BIOID51055    -            351   1.3e-08   34.2   0.0   1   1   7.1e-12   3.2e-08   33.0   0.0     1    32   166   197   166   197 0.96 IMS family HHH motif
Plasmid_stab_B       PF10784.4     72 seq372_BIOID51055    -            103   5.2e-24   83.5   0.1   1   1     5e-28   6.9e-24   83.1   0.1     1    71     6    76     6    77 0.97 Plasmid stability protein
DUF1205              PF06722.7     97 seq373_BIOID51055    -            374   1.7e-26   92.1   0.0   1   1   6.3e-30   4.3e-26   90.8   0.0     1    97   164   259   164   259 0.96 Protein of unknown function (DUF1205)
UDPGT                PF00201.13   500 seq373_BIOID51055    -            374   3.2e-07   29.1   0.0   1   1   1.8e-10   1.3e-06   27.2   0.0   319   397   252   328   195   337 0.81 UDP-glucoronosyl and UDP-glucosyl transferase
HTH_Tnp_1            PF01527.15    76 seq378_BIOID51055    -            225   2.3e-25   88.2   0.1   1   1     2e-25   6.7e-22   77.1   0.0     2    74    95   171    94   173 0.93 Transposase
HTH_28               PF13518.1     52 seq378_BIOID51055    -            225   7.8e-11   41.6   0.0   1   1   1.4e-08   4.9e-05   23.0   0.0     9    42    24    57    18    63 0.86 Helix-turn-helix domain
Cytochrom_B_N        PF00033.14   188 seq380_BIOID51055    -            235   3.1e-37  127.6  22.0   1   1   5.2e-41   3.5e-37  127.4  15.2     2   188    12   220    11   220 0.98 Cytochrome b(N-terminal)/b6/petB
Ni_hydr_CYTB         PF01292.15   182 seq380_BIOID51055    -            235   3.4e-36  124.2  19.8   1   1   5.8e-40     4e-36  124.0  13.7     2   182    14   220    13   220 0.95 Prokaryotic cytochrome b561
S-methyl_trans       PF02574.11   305 seq381_BIOID51055    -           1232  1.4e-104  349.6   0.1   1   1  9.1e-108  2.5e-104  348.7   0.1     1   304    21   331    21   332 0.98 Homocysteine S-methyltransferase
Met_synt_B12         PF02965.12   136 seq381_BIOID51055    -           1232   9.2e-54  180.5   0.0   1   1     9e-57   2.4e-53  179.2   0.0     1   136  1060  1197  1060  1197 0.99 Vitamin B12 dependent methionine synthase, activation domain
Pterin_bind          PF00809.17   210 seq381_BIOID51055    -           1232   1.5e-48  164.8   0.4   1   1   1.7e-51   4.6e-48  163.2   0.3     1   210   361   573   361   573 0.98 Pterin binding enzyme
B12-binding_2        PF02607.12    79 seq381_BIOID51055    -           1232   4.4e-21   74.5   0.0   1   1   6.5e-24   1.8e-20   72.6   0.0     4    79   664   739   662   739 0.96 B12 binding domain
B12-binding          PF02310.14   121 seq381_BIOID51055    -           1232   6.8e-20   71.0   0.2   1   1   1.8e-22     5e-19   68.2   0.1     2    94   753   845   752   856 0.93 B12 binding domain
PALP                 PF00291.20   307 seq384_BIOID51055    -            514   9.6e-70  235.0   2.1   1   1   1.9e-73   1.3e-69  234.6   1.5     5   307    29   316    25   316 0.91 Pyridoxal-phosphate dependent enzyme
Thr_dehydrat_C       PF00585.13    91 seq384_BIOID51055    -            514   3.8e-64  212.2   0.0   1   2   3.6e-35   2.4e-31  107.0   0.0     1    91   329   419   329   419 0.98 C-terminal regulatory domain of Threonine dehydratase
Thr_dehydrat_C       PF00585.13    91 seq384_BIOID51055    -            514   3.8e-64  212.2   0.0   2   2   6.7e-34   4.6e-30  102.9   0.0     2    91   425   512   424   512 0.96 C-terminal regulatory domain of Threonine dehydratase
DDE_Tnp_1_assoc      PF13808.1     90 seq385_BIOID51055    -            238   2.9e-22   78.0   0.0   1   1     8e-26   5.5e-22   77.1   0.0    23    90     3    70     1    70 0.97 DDE_Tnp_1-associated
DDE_Tnp_1            PF01609.16   211 seq385_BIOID51055    -            238   6.2e-17   61.7   0.1   1   1   1.2e-20   7.9e-17   61.4   0.1     3   125    77   195    75   224 0.86 Transposase DDE domain
Amidohydro_4         PF13147.1    304 seq386_BIOID51055    -            453   4.4e-30  105.5   0.2   1   1   3.5e-33   1.2e-29  104.1   0.2     1   304    45   389    45   389 0.86 Amidohydrolase
Amidohydro_1         PF01979.15   333 seq386_BIOID51055    -            453   3.1e-19   69.6   0.0   1   1   2.1e-21   7.1e-18   65.2   0.0     1   332    50   391    50   392 0.67 Amidohydrolase family
Amidohydro_5         PF13594.1     68 seq386_BIOID51055    -            453   4.2e-17   61.6   0.9   1   1   2.9e-20   9.8e-17   60.4   0.6     1    68    23    88    23    88 0.84 Amidohydrolase
DUF2566              PF10753.4     55 seq390_BIOID51055    -             82   7.5e-29   99.3   5.6   1   1   7.1e-33   9.7e-29   98.9   3.9     1    55    28    82    28    82 0.99 Protein of unknown function (DUF2566)
Acetyltransf_10      PF13673.1    117 seq391_BIOID51055    -            150   1.4e-20   73.4   0.0   1   1   5.1e-24   1.7e-20   73.1   0.0     1   117    13   124    13   124 0.92 Acetyltransferase (GNAT) domain
Acetyltransf_7       PF13508.1     79 seq391_BIOID51055    -            150     7e-10   38.8   0.0   1   1   4.1e-13   1.4e-09   37.8   0.0     3    78    56   125    54   126 0.90 Acetyltransferase (GNAT) domain
Acetyltransf_9       PF13527.1    128 seq391_BIOID51055    -            150   1.6e-07   31.1   0.0   1   1   8.1e-10   2.8e-06   27.1   0.0     1   128     5   127     5   127 0.93 Acetyltransferase (GNAT) domain
Acetyltransf_1       PF00583.19    83 seq391_BIOID51055    -            150     7e-07   29.0   0.0   1   1   5.2e-10   1.8e-06   27.7   0.0    25    83    75   125    34   125 0.77 Acetyltransferase (GNAT) family
Peptidase_S6         PF02395.11   769 seq392_BIOID51055    -            154   1.4e-49  168.8   3.5   1   1   1.2e-53   1.6e-49  168.6   2.4    77   230     1   151     1   153 0.98 Immunoglobulin A1 protease
TnpB_IS66            PF05717.8    108 seq393_BIOID51055    -            115     1e-42  143.8   0.0   1   1     9e-47   1.2e-42  143.5   0.0     2   105     7   108     6   110 0.96 IS66 Orf2 like protein
HycI                 PF01750.13   130 seq396_BIOID51055    -            195   4.8e-39  132.7   0.0   1   1   4.3e-43   5.8e-39  132.4   0.0     1   129    23   151    23   152 0.99 Hydrogenase maturation protease
DUF2526              PF10735.4     77 seq402_BIOID51055    -             77   3.1e-47  158.3   5.7   1   1   2.5e-51   3.4e-47  158.2   4.0     1    77     1    77     1    77 1.00 Protein of unknown function (DUF2526)
MscL                 PF01741.13   128 seq405_BIOID51055    -            136     1e-56  190.4   3.2   1   1   8.4e-61   1.1e-56  190.2   2.2     1   128     3   132     3   132 0.98 Large-conductance mechanosensitive channel, MscL
LZ_Tnp_IS66          PF13007.2     78 seq406_BIOID51055    -             86   3.8e-06   27.3   1.0   1   1   2.8e-10   3.8e-06   27.3   0.7     2    29    41    67    40    86 0.74 Transposase C of IS166 homeodomain
Tautomerase          PF01361.16    60 seq407_BIOID51055    -             75   3.6e-14   51.9   0.0   1   1   3.7e-18   5.1e-14   51.5   0.0     1    51     2    53     2    55 0.98 Tautomerase enzyme
AA_permease          PF00324.16   479 seq409_BIOID51055    -            470    1e-115  386.7  42.2   1   1  1.7e-119  1.1e-115  386.5  29.3     1   464    39   462    39   470 0.93 Amino acid permease
AA_permease_2        PF13520.1    426 seq409_BIOID51055    -            470   2.2e-43  148.2  46.9   1   1   4.3e-47   2.9e-43  147.8  32.5     9   410    43   444    39   464 0.82 Amino acid permease
UPF0027              PF01139.12   420 seq410_BIOID51055    -            388   7.7e-98  328.1   0.0   1   2   1.1e-28   1.5e-24   86.6   0.0     6    98    23   115    19   124 0.94 Uncharacterized protein family UPF0027
UPF0027              PF01139.12   420 seq410_BIOID51055    -            388   7.7e-98  328.1   0.0   2   2     4e-75   5.5e-71  239.6   0.0   145   419   128   381   116   382 0.92 Uncharacterized protein family UPF0027
HyaE                 PF07449.6    107 seq411_BIOID51055    -            132   2.7e-40  136.4   0.0   1   1   2.2e-44   3.1e-40  136.2   0.0     1   107    10   116    10   116 0.99 Hydrogenase-1 expression protein HyaE
HD                   PF01966.17   122 seq412_BIOID51055    -            443     1e-09   38.3   0.1   1   1   5.3e-13   3.6e-09   36.5   0.0     1    55     4    75     4   120 0.85 HD domain
PfkB                 PF00294.19   301 seq414_BIOID51055    -            310     1e-59  202.0   0.4   1   1   1.9e-63   1.3e-59  201.7   0.3     8   298    15   297     8   300 0.92 pfkB family carbohydrate kinase
Phos_pyr_kin         PF08543.7    246 seq414_BIOID51055    -            310   1.2e-08   34.4   0.3   1   1   4.1e-12   2.8e-08   33.1   0.1   117   223   179   279   156   292 0.87 Phosphomethylpyrimidine kinase
HupH_C               PF04809.8    120 seq419_BIOID51055    -            305   1.5e-49  166.6   0.0   1   2   3.8e-11   5.2e-07   29.3   0.0     6    96    70   160    67   175 0.82 HupH hydrogenase expression protein, C-terminal conserved region
HupH_C               PF04809.8    120 seq419_BIOID51055    -            305   1.5e-49  166.6   0.0   2   2   5.3e-44   7.2e-40  135.3   0.0     1   119   183   299   183   300 0.99 HupH hydrogenase expression protein, C-terminal conserved region
rve                  PF00665.21   120 seq420_BIOID51055    -            390   1.3e-17   63.9   0.0   1   1   1.8e-21   2.5e-17   62.9   0.0     3   120   113   240   112   240 0.92 Integrase core domain
Xan_ur_permease      PF00860.15   389 seq422_BIOID51055    -            433   6.3e-98  327.6  32.7   1   1  5.5e-102   7.5e-98  327.4  22.7     2   387     9   394     8   396 0.97 Permease family
RepB-RCR_reg         PF10723.4     85 seq423_BIOID51055    -            123   1.8e-05   24.2   0.3   1   1   2.1e-09   2.9e-05   23.5   0.2    25    80    62   117    47   122 0.90 Replication regulatory protein RepB
Acetyltransf_2       PF00797.12   240 seq427_BIOID51055    -            281   2.9e-82  275.7   0.3   1   1   2.5e-86   3.4e-82  275.5   0.2     1   237    21   256    21   259 0.97 N-acetyltransferase
ADH_zinc_N           PF00107.21   130 seq429_BIOID51055    -            376   7.6e-18   64.1   0.0   1   1   1.8e-21   1.2e-17   63.5   0.0     1   122   192   327   192   334 0.92 Zinc-binding dehydrogenase
ADH_zinc_N_2         PF13602.1    127 seq429_BIOID51055    -            376   6.9e-07   30.0   0.0   1   1   1.8e-10   1.3e-06   29.2   0.0     1   127   225   370   225   370 0.78 Zinc-binding dehydrogenase
Peptidase_M48        PF01435.13   226 seq430_BIOID51055    -            325   7.9e-27   94.1   0.3   1   1   7.6e-31     1e-26   93.7   0.2     5   226   113   314   109   314 0.89 Peptidase family M48
Fe_dep_repr_C        PF02742.10    71 seq431_BIOID51055    -            155   1.4e-13   50.2   0.9   1   1   1.5e-16   2.9e-13   49.1   0.6     1    57    95   150    95   154 0.95 Iron dependent repressor, metal binding and dimerisation domain
Fe_dep_repress       PF01325.14    60 seq431_BIOID51055    -            155   6.9e-11   41.8   0.0   1   1   6.3e-14   1.2e-10   40.9   0.0     6    60    38    92    35    92 0.95 Iron dependent repressor, N-terminal DNA binding domain
HTH_24               PF13412.1     48 seq431_BIOID51055    -            155   1.2e-07   30.9   0.0   1   1     9e-11   1.8e-07   30.3   0.0     3    48    40    85    38    85 0.90 Winged helix-turn-helix DNA-binding
MarR                 PF01047.17    59 seq431_BIOID51055    -            155   1.7e-06   27.4   0.0   1   1   1.6e-09   3.1e-06   26.6   0.0    11    48    48    85    47    87 0.95 MarR family
MMR_HSR1             PF01926.18   114 seq432_BIOID51055    -            303   1.2e-13   50.9   0.0   1   1   3.1e-16     6e-13   48.6   0.0     2   109    52   161    51   169 0.74 50S ribosome-binding GTPase
DUF258               PF03193.11   161 seq432_BIOID51055    -            303   1.8e-06   27.1   0.0   1   1   1.6e-09   3.2e-06   26.3   0.0    24   103    37   113    17   130 0.69 Protein of unknown function, DUF258
YihI                 PF04220.7    169 seq433_BIOID51055    -            169   3.4e-56  189.0  15.5   1   1   2.8e-60   3.9e-56  188.9  10.8     3   167     5   165     2   167 0.94 Der GTPase activator (YihI)
RF-1                 PF00472.15   114 seq434_BIOID51055    -            204   2.7e-23   81.8   1.9   1   1   3.5e-27   4.8e-23   81.0   1.3     9   103   103   196    97   200 0.84 RF-1 domain
DUF2622              PF11080.3     96 seq435_BIOID51055    -             96   4.1e-49  164.2   0.6   1   1   3.3e-53   4.5e-49  164.1   0.4     1    95     1    95     1    96 0.99 Protein of unknown function (DUF2622)
Bac_Ubq_Cox          PF01654.12   436 seq439_BIOID51055    -            514  1.8e-184  613.0  24.7   1   1  1.8e-188  2.4e-184  612.6  17.1     1   435     7   502     7   503 0.97 Bacterial Cytochrome Ubiquinol Oxidase
PDZ                  PF00595.19    81 seq441_BIOID51055    -            474   3.1e-29  100.8   8.2   1   2   2.7e-19   9.1e-16   57.6   0.1     7    80   285   367   279   368 0.90 PDZ domain (Also known as DHR or GLGF)
PDZ                  PF00595.19    81 seq441_BIOID51055    -            474   3.1e-29  100.8   8.2   2   2   3.7e-15   1.3e-11   44.4   2.2    11    81   394   463   385   463 0.89 PDZ domain (Also known as DHR or GLGF)
PDZ_2                PF13180.1     82 seq441_BIOID51055    -            474   3.3e-26   90.8   2.8   1   2   1.2e-18   4.1e-15   55.3   0.0    12    82   300   380   285   380 0.88 PDZ domain
PDZ_2                PF13180.1     82 seq441_BIOID51055    -            474   3.3e-26   90.8   2.8   2   2   3.7e-12   1.3e-08   34.5   0.6     4    59   399   454   396   469 0.90 PDZ domain
Trypsin_2            PF13365.1    120 seq441_BIOID51055    -            474   8.2e-21   74.0   0.6   1   1   5.5e-24   1.9e-20   72.9   0.4     1   120   114   250   114   250 0.79 Trypsin-like peptidase domain
Trypsin              PF00089.21   220 seq441_BIOID51055    -            474   1.4e-20   73.7   0.3   1   1   6.5e-24   2.2e-20   73.0   0.2    21   218   114   275    87   277 0.83 Trypsin
CitMHS               PF03600.11   349 seq442_BIOID51055    -            344   8.2e-29  100.1  18.1   1   1   1.2e-32   8.2e-29  100.1  12.5    47   320    10   277     4   289 0.91 Citrate transporter
Na_sulph_symp        PF00939.14   471 seq442_BIOID51055    -            344   9.9e-08   31.1   5.9   1   1   1.4e-11   9.9e-08   31.1   4.1   320   449    13   138     8   156 0.80 Sodium:sulfate symporter transmembrane region
IstB_IS21            PF01695.12   178 seq443_BIOID51055    -            264   3.4e-73  244.7   0.2   1   1   1.9e-76   5.3e-73  244.1   0.0     1   177    51   227    51   228 0.99 IstB-like ATP binding protein
Bac_DnaA             PF00308.13   219 seq443_BIOID51055    -            264   3.5e-10   39.7   0.0   1   1   1.9e-13   5.2e-10   39.2   0.0    36   139    99   199    71   208 0.88 Bacterial dnaA  protein
AAA                  PF00004.24   132 seq443_BIOID51055    -            264   3.5e-07   30.3   0.0   1   1   4.2e-10   1.1e-06   28.6   0.0     1    74   100   174   100   199 0.78 ATPase family associated with various cellular activities (AAA)
AFG1_ATPase          PF03969.11   362 seq443_BIOID51055    -            264   5.7e-05   21.9   0.0   1   1   2.8e-08   7.6e-05   21.5   0.0    64   228    99   259    56   263 0.78 AFG1-like ATPase
Fructosamin_kin      PF03881.9    288 seq444_BIOID51055    -            286  6.7e-111  369.7   0.0   1   1  1.1e-114  7.5e-111  369.5   0.0     1   287     1   285     1   286 0.99 Fructosamine kinase
APH                  PF01636.18   239 seq444_BIOID51055    -            286   3.9e-21   75.7   3.6   1   1   7.7e-25   5.3e-21   75.3   2.5     4   223    23   239    21   251 0.87 Phosphotransferase enzyme family
IlvN                 PF07991.7    165 seq445_BIOID51055    -            491   5.6e-61  204.5   0.1   1   1   1.4e-64   9.3e-61  203.8   0.1     2   165    35   204    34   204 0.98 Acetohydroxy acid isomeroreductase, catalytic domain
IlvC                 PF01450.14   145 seq445_BIOID51055    -            491   4.1e-56  188.8   0.1   1   2   3.3e-21   2.3e-17   63.1   0.0     1   128   210   337   210   345 0.91 Acetohydroxy acid isomeroreductase, catalytic domain
IlvC                 PF01450.14   145 seq445_BIOID51055    -            491   4.1e-56  188.8   0.1   2   2   7.7e-40   5.3e-36  123.6   0.0    15   145   359   485   349   485 0.93 Acetohydroxy acid isomeroreductase, catalytic domain
Gly_kinase           PF02595.10   378 seq450_BIOID51055    -            381  1.7e-183  609.4  20.0   1   1  1.4e-187  1.9e-183  609.2  13.9     1   377     1   377     1   378 1.00 Glycerate kinase family
Radical_SAM          PF04055.16   166 seq451_BIOID51055    -            457   3.6e-15   56.4   0.0   1   1     8e-19   5.4e-15   55.8   0.0     2   164    57   227    56   229 0.79 Radical SAM superfamily
HemN_C               PF06969.11    66 seq451_BIOID51055    -            457   7.3e-11   41.8   0.2   1   1   5.3e-14   3.6e-10   39.6   0.0     1    66   363   431   363   431 0.94 HemN C-terminal domain
ESPR                 PF13018.1     24 seq454_BIOID51055    -            155   2.7e-10   39.3   0.1   1   1   4.4e-14     6e-10   38.2   0.1     2    24     8    30     8    30 0.98 Extended Signal Peptide of Type V secretion system
FCD                  PF07729.7    125 seq455_BIOID51055    -            221   1.7e-23   83.2   2.5   1   1   3.4e-27   2.3e-23   82.7   1.7     2   124    85   209    84   210 0.96 FCD domain
GntR                 PF00392.16    64 seq455_BIOID51055    -            221   9.4e-12   44.0   0.1   1   1   3.9e-15   2.7e-11   42.6   0.1     2    64    13    74    12    74 0.95 Bacterial regulatory proteins, gntR family
DDE_Tnp_IS66         PF03050.9    271 seq460_BIOID51055    -            297   3.5e-82  275.5   0.0   1   1     6e-86   4.1e-82  275.3   0.0    42   270     1   246     1   247 0.98 Transposase IS66 family
DDE_Tnp_IS66_C       PF13817.1     39 seq460_BIOID51055    -            297   7.9e-20   70.4   0.6   1   1   2.7e-23   1.9e-19   69.2   0.3     1    39   253   291   253   291 0.99 IS66 C-terminal element
DUF957               PF06117.6     65 seq462_BIOID51055    -             65     2e-35  119.9   1.1   1   1   1.6e-39   2.2e-35  119.8   0.8     1    65     1    65     1    65 0.99 Enterobacterial protein of unknown function (DUF957)
Na_Pi_cotrans        PF02690.10   142 seq464_BIOID51055    -            543   1.6e-44  150.9  30.2   1   2   1.4e-39   9.5e-36  122.5   7.0     1   140    13   148    13   150 0.98 Na+/Pi-cotransporter
Na_Pi_cotrans        PF02690.10   142 seq464_BIOID51055    -            543   1.6e-44  150.9  30.2   2   2   1.6e-13   1.1e-09   38.0  10.2     1   123   139   265   139   284 0.90 Na+/Pi-cotransporter
Methyltransf_27      PF13708.1    194 seq465_BIOID51055    -            281   3.1e-74  248.5   0.1   1   1   3.3e-78   4.5e-74  248.0   0.1     2   194    86   278    85   278 0.99 Methyltransferase domain
Cyto_ox_2            PF02322.10   328 seq466_BIOID51055    -            378  5.8e-112  373.9  33.8   1   1  4.8e-116  6.6e-112  373.7  23.4     1   328     6   362     6   362 0.99 Cytochrome oxidase subunit II
Diacid_rec           PF05651.8    135 seq467_BIOID51055    -            385   1.9e-52  176.1   0.9   1   1   4.7e-56   3.2e-52  175.4   0.6     1   135     6   140     6   140 0.99 Putative sugar diacid recognition
HTH_30               PF13556.1     59 seq467_BIOID51055    -            385     3e-23   81.0   2.8   1   1     6e-26   4.1e-22   77.3   1.7     1    59   323   381   323   381 0.98 PucR C-terminal helix-turn-helix domain
HTH_Tnp_1            PF01527.15    76 seq469_BIOID51055    -            144   1.6e-13   50.2   0.0   1   1   2.9e-17     2e-13   49.9   0.0     3    49    11    58     9   101 0.86 Transposase
HTH_28               PF13518.1     52 seq469_BIOID51055    -            144   4.4e-05   23.2   0.0   1   1   9.2e-09   6.3e-05   22.7   0.0     1    41    19    60    19    67 0.92 Helix-turn-helix domain
HAD_2                PF13419.1    176 seq471_BIOID51055    -            222   9.8e-23   81.1   0.0   1   1   2.5e-26   1.1e-22   80.9   0.0     2   176    11   191    10   191 0.91 Haloacid dehalogenase-like hydrolase
Hydrolase            PF00702.21   204 seq471_BIOID51055    -            222   5.1e-13   49.9   0.0   1   1   3.1e-16   1.4e-12   48.4   0.0     3   203     9   184     7   185 0.83 haloacid dehalogenase-like hydrolase
Hydrolase_like       PF13242.1     75 seq471_BIOID51055    -            222   2.7e-05   23.6   0.0   1   1   9.4e-09   4.3e-05   23.0   0.0     2    49   146   192   145   209 0.91 HAD-hyrolase-like
FliD_C               PF07195.7    239 seq472_BIOID51055    -            496   1.1e-56  191.7  15.5   1   1   1.6e-60   1.1e-56  191.7  10.7     1   239   252   481   252   481 0.97 Flagellar hook-associated protein 2 C-terminus
FliD_N               PF02465.13    99 seq472_BIOID51055    -            496   5.7e-26   90.6   6.0   1   1   8.4e-30   5.7e-26   90.6   4.1     1    99    36   133    36   133 0.98 Flagellar hook-associated protein 2 C-terminus
Pribosyltran         PF00156.22   125 seq474_BIOID51055    -            152   2.2e-11   43.4   0.0   1   1   2.3e-15   3.2e-11   42.9   0.0     2   112     4   105     3   112 0.87 Phosphoribosyl transferase domain
TnpB_IS66            PF05717.8    108 seq475_BIOID51055    -            116   1.1e-40  137.2   0.0   1   1   9.1e-45   1.2e-40  137.1   0.0     2   104     7   107     6   111 0.97 IS66 Orf2 like protein
PTS_IIB              PF02302.12    90 seq476_BIOID51055    -            106   5.2e-21   74.7   1.5   1   1   4.5e-25   6.1e-21   74.5   1.0     2    88     6    95     5    97 0.94 PTS system, Lactose/Cellobiose specific IIB subunit
ABC_tran             PF00005.22   118 seq480_BIOID51055    -            530   1.4e-36  125.3   0.0   1   2   1.1e-18   1.9e-15   57.1   0.0     1   118    41   184    41   184 0.98 ABC transporter
ABC_tran             PF00005.22   118 seq480_BIOID51055    -            530   1.4e-36  125.3   0.0   2   2   2.2e-21   3.7e-18   65.8   0.0     1   118   359   467   359   467 0.95 ABC transporter
ABC_tran_2           PF12848.2     85 seq480_BIOID51055    -            530   3.4e-23   81.1   3.0   1   1   1.8e-23     3e-20   71.7   1.4     2    85   224   309   223   309 0.91 ABC transporter
DDE_Tnp_IS66         PF03050.9    271 seq484_BIOID51055    -            493   1.8e-91  306.0   0.1   1   1   3.9e-95   1.8e-91  306.0   0.1     1   261   196   477   196   485 0.98 Transposase IS66 family
HTH_Tnp_IS66         PF13005.2     59 seq484_BIOID51055    -            493   1.2e-14   53.6   4.2   1   1   2.7e-18   1.2e-14   53.6   2.9     1    59   134   190   134   190 0.98 putative Helix-turn-helix domain of transposase IS66
LZ_Tnp_IS66          PF13007.2     78 seq484_BIOID51055    -            493   4.5e-13   49.5   9.6   1   1   9.8e-17   4.5e-13   49.5   6.6     1    77    59   131    59   132 0.89 Transposase C of IS166 homeodomain
PFL                  PF02901.10   648 seq485_BIOID51055    -            765  4.4e-205  682.8   0.0   1   1    8e-209  5.5e-205  682.5   0.0     1   648     1   626     1   626 0.98 Pyruvate formate lyase
Gly_radical          PF01228.16   106 seq485_BIOID51055    -            765   2.7e-25   88.6   0.0   1   1   9.7e-29   6.6e-25   87.4   0.0     3   106   645   747   643   747 0.97 Glycine radical
DUF457               PF04307.9    157 seq487_BIOID51055    -            196   5.2e-30  103.7   7.1   1   1   4.8e-34   6.6e-30  103.4   4.9     3   152     5   161     3   166 0.86 Predicted membrane-bound metal-dependent hydrolase (DUF457)
DUF1100              PF06500.6    411 seq488_BIOID51055    -            414  1.2e-221  735.4   0.0   1   1  2.8e-225  1.3e-221  735.2   0.0     1   411     1   414     1   414 0.99 Alpha/beta hydrolase of unknown function (DUF1100)
Abhydrolase_5        PF12695.2    142 seq488_BIOID51055    -            414   2.3e-08   33.7   0.0   1   1   9.2e-12   4.2e-08   32.9   0.0     1   121   196   375   196   392 0.75 Alpha/beta hydrolase family
Abhydrolase_6        PF12697.2    228 seq488_BIOID51055    -            414   2.1e-06   27.6   0.5   1   1   9.1e-10   4.2e-06   26.7   0.1    12   107   208   326   197   390 0.70 Alpha/beta hydrolase family
YbgT_YccB            PF08173.6     28 seq489_BIOID51055    -             30   3.4e-12   45.8   4.6   1   1   2.6e-16   3.5e-12   45.7   3.2     1    27     1    27     1    28 0.97 Membrane bound YbgT-like protein
His_Phos_2           PF00328.17   347 seq493_BIOID51055    -            442   7.1e-40  137.2   0.0   1   1   6.2e-44   8.5e-40  137.0   0.0     1   345    39   383    39   387 0.85 Histidine phosphatase superfamily (branch 2)
UvrD_C               PF13361.1    319 seq494_BIOID51055    -            690   1.4e-92  310.4   0.0   1   1   6.1e-95   1.4e-91  307.2   0.0     1   318   288   630   288   631 0.97 UvrD-like helicase C-terminal domain
UvrD-helicase        PF00580.16   315 seq494_BIOID51055    -            690   1.4e-73  247.8   0.3   1   1   8.9e-76     2e-72  244.0   0.2     1   314    20   282    20   283 0.94 UvrD/REP helicase N-terminal domain
AAA_19               PF13245.1     76 seq494_BIOID51055    -            690     2e-13   49.7   0.6   1   1   2.1e-16   4.9e-13   48.5   0.4     8    75    32   104    25   105 0.82 Part of AAA domain
UvrD_C_2             PF13538.1    104 seq494_BIOID51055    -            690   2.1e-10   40.5   0.0   1   1   5.5e-13   1.2e-09   38.0   0.0    54   103   563   626   513   627 0.80 Family description
DUF3560              PF12083.3    126 seq495_BIOID51055    -            470   6.3e-44  148.9   8.5   1   1   9.9e-48   1.4e-43  147.8   5.9     3   126    88   212    86   212 0.98 Domain of unknown function (DUF3560)
MFS_1                PF07690.11   354 seq496_BIOID51055    -            394   3.3e-36  124.6  46.5   1   1   9.8e-39   1.3e-34  119.3  21.0     2   353    20   357    19   358 0.88 Major Facilitator Superfamily
SDF                  PF00375.13   390 seq497_BIOID51055    -            463  1.5e-102  343.1  34.3   1   1  1.4e-106  1.9e-102  342.8  23.8     1   390    29   443    29   443 0.96 Sodium:dicarboxylate symporter family
FliS                 PF02561.9    122 seq499_BIOID51055    -            136   1.5e-44  150.5   0.8   1   1   1.3e-48   1.7e-44  150.4   0.6     4   121     6   128     2   129 0.96 Flagellar protein FliS
MMR_HSR1             PF01926.18   114 seq501_BIOID51055    -            303   9.7e-13   48.0   0.0   1   1   1.5e-15   4.2e-12   45.9   0.0     3   111    53   163    52   169 0.75 50S ribosome-binding GTPase
DUF258               PF03193.11   161 seq501_BIOID51055    -            303   6.9e-06   25.2   0.0   1   1   4.4e-09   1.2e-05   24.4   0.0    26   101    39   111    17   125 0.69 Protein of unknown function, DUF258
FliT                 PF05400.8     84 seq502_BIOID51055    -            121     6e-17   61.7   4.1   1   1   6.5e-21   8.8e-17   61.1   2.8     1    84    21   106    21   106 0.98 Flagellar protein FliT
PQQ_2                PF13360.1    238 seq503_BIOID51055    -            353   1.2e-07   31.2   1.3   1   1     2e-10   5.5e-07   29.1   0.8     3   236    69   308    67   310 0.71 PQQ-like domain
DUF3521              PF12035.3     35 seq504_BIOID51055    -             51   1.7e-14   53.2   0.6   1   1   1.5e-18     2e-14   52.9   0.4     1    33     6    38     6    40 0.94 Protein of unknown function (DUF3521)
Crl                  PF07417.7    127 seq505_BIOID51055    -            133     1e-54  183.5   0.1   1   1   8.7e-59   1.2e-54  183.3   0.1     2   122     3   123     2   131 0.96 Transcriptional regulator Crl
NUDIX                PF00293.23   135 seq507_BIOID51055    -            257   1.9e-21   75.9   0.1   1   1   1.3e-24     6e-21   74.3   0.0     6   125   132   240   127   249 0.90 NUDIX domain
zf-NADH-PPase        PF09297.6     32 seq507_BIOID51055    -            257   2.8e-10   39.4   5.4   1   1     1e-13   4.8e-10   38.6   3.8     1    32    93   124    93   124 0.98 NADH pyrophosphatase zinc ribbon domain
NUDIX-like           PF09296.6     98 seq507_BIOID51055    -            257   3.7e-06   27.0   0.1   1   1   1.6e-09   7.3e-06   26.1   0.1     2    97    11    90    10    91 0.96 NADH pyrophosphatase-like rudimentary NUDIX domain
DEDD_Tnp_IS110       PF01548.12   144 seq509_BIOID51055    -            326   4.2e-44  149.5   0.2   1   1   2.4e-47   1.7e-43  147.6   0.1     1   144     7   151     7   151 0.99 Transposase
Transposase_20       PF02371.11    87 seq509_BIOID51055    -            326   1.1e-27   95.8   0.4   1   1     3e-31     2e-27   94.9   0.3     2    85   196   280   195   282 0.96 Transposase IS116/IS110/IS902 family
Alpha-amylase        PF00128.19   316 seq511_BIOID51055    -            495   6.1e-26   91.4   0.4   1   1   2.5e-29   1.7e-25   90.0   0.2     8   304    26   367    21   376 0.68 Alpha amylase, catalytic domain
Glyco_hydro_70       PF02324.11   809 seq511_BIOID51055    -            495   1.4e-13   49.4   0.2   1   1   2.9e-10     2e-06   25.7   0.0   589   698    24   132    22   142 0.86 Glycosyl hydrolase family 70
EamA                 PF00892.15   126 seq512_BIOID51055    -            307   8.4e-36  122.6  40.2   1   2   5.3e-20   7.3e-16   58.2   9.5     1   126    16   145    16   145 0.85 EamA-like transporter family
EamA                 PF00892.15   126 seq512_BIOID51055    -            307   8.4e-36  122.6  40.2   2   2   7.7e-24   1.1e-19   70.6  12.8     1   126   167   291   167   291 0.96 EamA-like transporter family
HOK_GEF              PF01848.11    43 seq513_BIOID51055    -             50   7.7e-18   63.4   1.4   1   1   6.2e-22   8.5e-18   63.2   1.0     1    43     4    46     4    46 0.99 Hok/gef family
Dynamin_N            PF00350.18   168 seq515_BIOID51055    -            798   4.7e-19   68.6   0.3   1   1   3.6e-22   2.5e-18   66.3   0.0     1   167    71   299    71   300 0.74 Dynamin family
MMR_HSR1             PF01926.18   114 seq515_BIOID51055    -            798   3.6e-08   33.2   0.2   1   1   6.2e-11   4.2e-07   29.8   0.2     2   114    71   299    70   299 0.72 50S ribosome-binding GTPase
Radical_SAM          PF04055.16   166 seq517_BIOID51055    -            292   1.9e-22   80.1   0.0   1   1   5.8e-26   2.6e-22   79.6   0.0     1   157    41   222    41   231 0.94 Radical SAM superfamily
Fer4_12              PF13353.1    139 seq517_BIOID51055    -            292   1.1e-10   41.6   0.1   1   1   9.2e-14   4.2e-10   39.7   0.1     2    82    34   145    33   186 0.81 4Fe-4S single cluster domain
Fer4_14              PF13394.1    117 seq517_BIOID51055    -            292     1e-06   28.6   0.6   1   1     6e-09   2.7e-05   24.0   0.4     3   103    42   171    40   183 0.83 4Fe-4S single cluster domain
HOK_GEF              PF01848.11    43 seq518_BIOID51055    -             83   7.1e-18   63.5   1.4   1   1   6.8e-22   9.3e-18   63.1   1.0     1    43    37    79    37    79 0.99 Hok/gef family
URO-D                PF01208.12   343 seq520_BIOID51055    -            354  1.6e-140  467.8   0.0   1   1  1.3e-144  1.8e-140  467.6   0.0     2   342     5   347     4   348 0.98 Uroporphyrinogen decarboxylase (URO-D)
HTH_Tnp_1            PF01527.15    76 seq521_BIOID51055    -            141   6.5e-17   61.1   0.2   1   1   1.7e-20   1.2e-16   60.3   0.0     3    53    10    61     8    99 0.78 Transposase
HTH_23               PF13384.1     50 seq521_BIOID51055    -            141   3.7e-07   29.4   0.0   1   1     1e-10   6.8e-07   28.6   0.0     5    45    17    58    13    64 0.89 Homeodomain-like domain
Ligase_CoA           PF00549.14   153 seq526_BIOID51055    -            555     2e-51  173.5   0.5   1   1   6.1e-55   4.2e-51  172.4   0.0     1   152   336   491   336   492 0.98 CoA-ligase
CoA_binding          PF02629.14    96 seq526_BIOID51055    -            555   5.4e-17   61.9   0.0   1   1   1.4e-19   9.6e-16   57.9   0.1     3    96   193   288   191   288 0.96 CoA binding domain
TnpB_IS66            PF05717.8    108 seq529_BIOID51055    -            116   2.2e-41  139.5   0.0   1   1   1.8e-45   2.4e-41  139.3   0.0     2   105     7   108     6   111 0.96 IS66 Orf2 like protein
S-AdoMet_synt_C      PF02773.11   138 seq530_BIOID51055    -            384   3.7e-76  253.3   0.0   1   1   1.2e-79   5.6e-76  252.7   0.0     1   138   233   370   233   370 1.00 S-adenosylmethionine synthetase, C-terminal domain
S-AdoMet_synt_M      PF02772.11   120 seq530_BIOID51055    -            384   5.5e-51  171.4   0.0   1   1   3.7e-54   1.7e-50  169.8   0.0     2   120   114   231   113   231 0.99 S-adenosylmethionine synthetase, central domain
S-AdoMet_synt_N      PF00438.15   100 seq530_BIOID51055    -            384     2e-43  146.5   0.1   1   1   8.4e-47   3.8e-43  145.6   0.1     2   100     3   101     2   101 0.99 S-adenosylmethionine synthetase, N-terminal domain
POTRA_2              PF08479.6     76 seq535_BIOID51055    -            244   6.1e-12   44.9   0.0   1   1   1.1e-15   1.5e-11   43.6   0.0    40    76     1    37     1    37 0.97 POTRA domain, ShlB-type
AA_kinase            PF00696.23   241 seq536_BIOID51055    -            396   4.4e-43  147.4   2.1   1   1   8.2e-47   5.6e-43  147.1   1.5     2   240    35   263    34   264 0.93 Amino acid kinase family
PUA                  PF01472.15    74 seq536_BIOID51055    -            396     1e-22   79.4   0.1   1   1   4.6e-26   3.1e-22   77.9   0.1     1    74   305   379   305   379 0.98 PUA domain
PTS_IIB              PF02302.12    90 seq538_BIOID51055    -            113   7.1e-13   48.6   0.0   1   1   6.3e-17   8.6e-13   48.4   0.0     2    87     6    94     5    97 0.92 PTS system, Lactose/Cellobiose specific IIB subunit
DDE_Tnp_IS66         PF03050.9    271 seq539_BIOID51055    -            349   2.4e-40  138.3   4.3   1   1   9.1e-44   4.2e-40  137.5   0.0     1   117   196   323   196   330 0.98 Transposase IS66 family
HTH_Tnp_IS66         PF13005.2     59 seq539_BIOID51055    -            349   7.5e-15   54.3   4.2   1   1   1.6e-18   7.5e-15   54.3   2.9     1    59   134   190   134   190 0.98 putative Helix-turn-helix domain of transposase IS66
LZ_Tnp_IS66          PF13007.2     78 seq539_BIOID51055    -            349   7.3e-13   48.8   9.6   1   1   1.6e-16   7.3e-13   48.8   6.7     1    77    59   131    59   132 0.75 Transposase C of IS166 homeodomain
Endonuclease_5       PF04493.9    206 seq541_BIOID51055    -            223   1.1e-70  237.0   0.0   1   1   9.3e-75   1.3e-70  236.8   0.0     1   205     9   208     9   209 0.99 Endonuclease V
Catalase             PF00199.14   384 seq543_BIOID51055    -            753  2.6e-170  566.1   0.1   1   1    5e-174  3.4e-170  565.7   0.1     1   382    81   467    81   469 0.99 Catalase
Catalase-rel         PF06628.7     68 seq543_BIOID51055    -            753     4e-20   71.3   0.0   1   1   1.3e-23   8.7e-20   70.2   0.0     1    68   495   563   495   563 0.98 Catalase-related immune-responsive
Sulf_transp          PF04143.9     43 seq545_BIOID51055    -            401   3.2e-19   68.5  35.9   1   2     6e-14   8.2e-10   38.4   5.6     3    41   114   153   112   155 0.94 Sulphur transport
Sulf_transp          PF04143.9     43 seq545_BIOID51055    -            401   3.2e-19   68.5  35.9   2   2   1.2e-15   1.6e-11   43.8   5.0     3    42   290   329   288   336 0.93 Sulphur transport
AAA_11               PF13086.1    241 seq549_BIOID51055    -            893   3.9e-26   92.0   0.0   1   1   1.3e-28   2.5e-25   89.3   0.0     2   237   178   520   177   522 0.80 AAA domain
AAA_12               PF13087.1    199 seq549_BIOID51055    -            893   1.2e-21   76.8   0.2   1   1   2.1e-16   4.1e-13   49.0   0.0   112   196   626   707   609   710 0.84 AAA domain
DUF2726              PF10881.3    126 seq549_BIOID51055    -            893     7e-13   48.1   0.0   1   1   1.8e-15   3.6e-12   45.8   0.0    50   112   816   878   781   888 0.86 Protein of unknown function (DUF2726)
AAA_19               PF13245.1     76 seq549_BIOID51055    -            893   4.5e-12   45.4   0.0   1   1   7.5e-15   1.5e-11   43.7   0.0     2    62   185   240   184   259 0.90 Part of AAA domain
Viral_helicase1      PF01443.13   226 seq549_BIOID51055    -            893   1.6e-10   40.8   0.1   1   1   2.8e-08   5.5e-05   22.7   0.0    34   226   460   707   432   707 0.70 Viral (Superfamily 1) RNA helicase
AAA_30               PF13604.1    196 seq549_BIOID51055    -            893   3.6e-08   33.1   0.1   1   1   9.4e-10   1.8e-06   27.5   0.0     2    66   178   240   177   269 0.85 AAA domain
DUF2075              PF09848.4    352 seq549_BIOID51055    -            893   4.6e-07   29.0   0.1   1   1   7.1e-10   1.4e-06   27.4   0.0     2    59   193   251   192   286 0.80 Uncharacterized conserved protein (DUF2075)
DUF416               PF04222.7    191 seq551_BIOID51055    -            196   2.2e-87  291.0   0.1   1   1   1.8e-91   2.5e-87  290.8   0.0     1   189     4   192     4   194 0.99 Protein of unknown function (DUF416)
DDE_Tnp_IS66         PF03050.9    271 seq553_BIOID51055    -            183   1.6e-39  135.6   0.3   1   1   1.4e-43     2e-39  135.3   0.2   136   261    10   138     2   142 0.96 Transposase IS66 family
GTP_EFTU             PF00009.22   188 seq554_BIOID51055    -            607     1e-56  191.2   0.0   1   1   7.2e-60     2e-56  190.3   0.0     2   187     4   195     3   196 0.96 Elongation factor Tu GTP binding domain
EFG_C                PF00679.19    89 seq554_BIOID51055    -            607   1.9e-21   75.6   0.0   1   1   1.6e-24   4.3e-21   74.4   0.0     3    83   397   477   395   483 0.96 Elongation factor G C-terminus
GTP_EFTU_D2          PF03144.20    74 seq554_BIOID51055    -            607   7.4e-10   38.6   3.2   1   1   8.1e-13   2.2e-09   37.1   2.2     1    74   219   289   219   289 0.94 Elongation factor Tu domain 2
MMR_HSR1             PF01926.18   114 seq554_BIOID51055    -            607   1.3e-05   25.0   0.2   1   1   1.5e-08   4.1e-05   23.4   0.0     2   113     8   128     7   129 0.55 50S ribosome-binding GTPase
DUF1116              PF06545.6    216 seq555_BIOID51055    -            419   6.8e-99  329.2   1.5   1   1  6.8e-103   9.3e-99  328.7   1.0     1   216    87   303    87   303 0.99 Protein of unknown function (DUF1116)
GST_N_3              PF13417.1     75 seq556_BIOID51055    -            205   6.5e-09   35.7   0.0   1   1   1.7e-12   1.1e-08   35.0   0.0    15    72    17    79    13    84 0.88 Glutathione S-transferase, N-terminal domain
GST_N_2              PF13409.1     70 seq556_BIOID51055    -            205   4.2e-06   26.5   0.0   1   1   1.1e-09   7.3e-06   25.7   0.0     9    67    16    74    12    77 0.89 Glutathione S-transferase, N-terminal domain
Aldedh               PF00171.17   462 seq557_BIOID51055    -            417   6.8e-21   74.0   3.4   1   1   1.3e-20   1.7e-16   59.4   1.0    37   298     8   282     2   304 0.82 Aldehyde dehydrogenase family
Sugar_tr             PF00083.19   451 seq558_BIOID51055    -            464    2e-138  461.6  28.9   1   1  5.1e-142  2.3e-138  461.4  20.0     1   449    18   449    18   451 0.97 Sugar (and other) transporter
MFS_1                PF07690.11   354 seq558_BIOID51055    -            464   6.5e-42  143.4  43.8   1   2   8.5e-34   3.9e-30  104.6  13.1     2   241    23   284    22   287 0.82 Major Facilitator Superfamily
MFS_1                PF07690.11   354 seq558_BIOID51055    -            464   6.5e-42  143.4  43.8   2   2   1.8e-16   8.2e-13   47.7  13.2     3   186   258   449   256   459 0.85 Major Facilitator Superfamily
YjcZ                 PF13990.1    270 seq559_BIOID51055    -            301  1.3e-117  391.6   6.6   1   1  1.1e-121  1.5e-117  391.4   4.6     1   270    26   296    26   296 1.00 YjcZ-like protein
Bac_DNA_binding      PF00216.16    90 seq561_BIOID51055    -             90   3.2e-33  113.4   1.4   1   1   2.6e-37   3.6e-33  113.3   1.0     1    90     1    90     1    90 0.99 Bacterial DNA-binding protein
SirA                 PF01206.12    70 seq563_BIOID51055    -             77   2.4e-20   71.7   0.0   1   1   1.9e-24   2.7e-20   71.6   0.0     2    70     9    77     8    77 0.98 SirA-like protein
DUF1481              PF07356.7    195 seq565_BIOID51055    -            211   5.4e-71  237.9   0.6   1   1   4.5e-75   6.2e-71  237.7   0.4     1   195    22   207    22   207 0.99 Protein of unknown function (DUF1481)
DUF159               PF02586.9    208 seq567_BIOID51055    -            222   4.7e-47  160.0   0.0   1   1   3.9e-51   5.3e-47  159.9   0.0     1   207     1   215     1   216 0.91 Uncharacterised ACR, COG2135
Patatin              PF01734.17   204 seq570_BIOID51055    -            356   2.5e-20   73.1   4.0   1   1     1e-23   1.4e-19   70.7   2.8     1   199     9   237     9   242 0.73 Patatin-like phospholipase
Thioredoxin          PF00085.15   104 seq572_BIOID51055    -            109   3.5e-34  116.5   0.0   1   1   8.4e-38   3.8e-34  116.3   0.0     2   103     5   106     4   107 0.98 Thioredoxin
Thioredoxin_2        PF13098.1    112 seq572_BIOID51055    -            109   1.6e-10   41.0   0.1   1   1   3.2e-13   1.4e-09   37.9   0.0     7   112    23   104    17   104 0.90 Thioredoxin-like domain
DUF2877              PF11392.3    111 seq573_BIOID51055    -            271   9.8e-29   99.7   0.0   1   1   1.5e-32   2.1e-28   98.6   0.0     1   110   158   265   158   266 0.91 Protein of unknown function (DUF2877)
Ribosomal_S2         PF00318.15   211 seq577_BIOID51055    -            306   3.3e-85  284.4   0.0   1   1   2.9e-89     4e-85  284.2   0.0     1   211    74   290    74   290 0.99 Ribosomal protein S2
SprT-like            PF10263.4    157 seq581_BIOID51055    -            165   1.5e-25   89.6   0.7   1   1   2.6e-29   1.8e-25   89.3   0.5     3   154    20   163    18   165 0.86 SprT-like family
Esterase             PF00756.15   251 seq582_BIOID51055    -            400   1.2e-49  168.9   0.0   1   1   1.7e-53   1.2e-49  168.9   0.0     1   251   172   391   172   391 0.98 Putative esterase
DUF3327              PF11806.3    122 seq582_BIOID51055    -            400   1.9e-37  128.1   2.6   1   1   4.2e-41   2.9e-37  127.5   0.3     3   121    29   155    21   156 0.97 Domain of unknown function (DUF3327)
ATP-synt_ab          PF00006.20   215 seq583_BIOID51055    -            443   5.9e-42  143.4   0.0   1   1   2.9e-45   7.9e-42  143.0   0.0     3   214   183   388   181   389 0.95 ATP synthase alpha/beta family, nucleotide-binding domain
Rho_RNA_bind         PF07497.7     78 seq583_BIOID51055    -            443   6.5e-42  140.9   0.1   1   1   4.2e-45   1.1e-41  140.1   0.0     1    78    73   150    73   150 0.98 Rho termination factor, RNA-binding domain
Rho_N                PF07498.7     43 seq583_BIOID51055    -            443   8.2e-18   63.7   0.8   1   1   1.7e-20   4.8e-17   61.3   0.2     1    43    29    71    29    71 0.98 Rho termination factor, N-terminal domain
NACHT                PF05729.7    167 seq583_BIOID51055    -            443   8.9e-05   22.0   0.0   1   1   6.2e-08   0.00017   21.1   0.0    12    96   207   297   203   311 0.80 NACHT domain
DDE_Tnp_IS66_C       PF13817.1     39 seq585_BIOID51055    -             42   5.9e-11   42.0   0.0   1   1   4.8e-15   6.6e-11   41.9   0.0     2    26    18    42    17    42 0.95 IS66 C-terminal element
UTRA                 PF07702.8    141 seq586_BIOID51055    -            236   2.1e-20   72.6   0.0   1   1   5.6e-24   3.8e-20   71.8   0.0     1   140    91   230    91   231 0.97 UTRA domain
GntR                 PF00392.16    64 seq586_BIOID51055    -            236   6.3e-20   70.2   0.0   1   1   1.4e-23   9.4e-20   69.7   0.0     2    64     8    70     7    70 0.97 Bacterial regulatory proteins, gntR family
AA_kinase            PF00696.23   241 seq587_BIOID51055    -            297   7.1e-25   87.8   0.0   1   1   1.2e-28   1.7e-24   86.5   0.0     1   239     2   277     2   279 0.79 Amino acid kinase family
SLT                  PF01464.15   121 seq588_BIOID51055    -            200   1.4e-31  108.3   0.0   1   1   1.4e-35   1.9e-31  107.9   0.0     2   118    53   168    52   171 0.96 Transglycosylase SLT domain
Endonuclease_1       PF04231.8    218 seq589_BIOID51055    -            235   6.1e-79  264.7   6.4   1   1   5.4e-83   7.3e-79  264.4   4.4    35   218    40   230    21   230 0.94 Endonuclease I
HATPase_c            PF02518.21   111 seq591_BIOID51055    -            458   1.5e-28   98.5   0.8   1   1   6.1e-32   4.2e-28   97.1   0.1     2   110   346   449   345   450 0.98 Histidine kinase-, DNA gyrase B-, and HSP90-like ATPase
HisKA                PF00512.20    68 seq591_BIOID51055    -            458   1.5e-14   53.5   0.4   1   1     8e-18   5.5e-14   51.7   0.0     2    65   238   300   237   302 0.91 His Kinase A (phospho-acceptor) domain
EF_TS                PF00889.14   221 seq592_BIOID51055    -            283   3.8e-71  238.7   6.1   1   1   5.6e-75   3.8e-71  238.7   4.2     1   221    57   263    57   263 0.98 Elongation factor TS
UBA                  PF00627.26    37 seq592_BIOID51055    -            283   3.5e-11   42.4   0.1   1   1   3.4e-14   2.3e-10   39.8   0.1     1    35     4    39     4    40 0.96 UBA/TS-N domain
YscJ_FliF            PF01514.12   207 seq593_BIOID51055    -            552   5.1e-65  218.3   0.0   1   1   3.5e-68   2.4e-64  216.1   0.0     9   205    28   223    17   225 0.96 Secretory protein of YscJ/FliF family
YscJ_FliF_C          PF08345.6    160 seq593_BIOID51055    -            552   4.2e-52  176.2   4.9   1   1   6.1e-56   4.2e-52  176.2   3.4     1   160   250   429   250   429 0.88 Flagellar M-ring protein C-terminal
AP_endonuc_2         PF01261.19   211 seq594_BIOID51055    -            326   3.1e-14   52.6   0.1   1   1   3.4e-18   4.7e-14   52.0   0.1     1   204    41   222    41   229 0.91 Xylose isomerase-like TIM barrel
MbtH                 PF03621.8     54 seq596_BIOID51055    -             72   1.8e-21   75.1   0.6   1   1   1.6e-25   2.1e-21   74.8   0.4     1    53     1    54     1    55 0.96 MbtH-like protein
AMP-binding          PF00501.23   418 seq598_BIOID51055    -           1335  6.6e-117  390.2   0.0   1   1  3.2e-120  8.8e-117  389.8   0.0     1   417   524   928   524   929 0.96 AMP-binding enzyme
Condensation         PF00668.15   301 seq598_BIOID51055    -           1335   9.4e-58  195.3   0.0   1   1   5.2e-61   1.4e-57  194.7   0.0     2   300    44   342    43   343 0.91 Condensation domain
Thioesterase         PF00975.15   229 seq598_BIOID51055    -           1335     8e-46  156.9   0.5   1   1   1.3e-46   3.6e-43  148.3   0.0     2   215  1109  1318  1108  1332 0.96 Thioesterase domain
PP-binding           PF00550.20    67 seq598_BIOID51055    -           1335   3.7e-11   43.0   0.1   1   1   4.2e-14   1.1e-10   41.4   0.0     3    65  1022  1082  1020  1084 0.91 Phosphopantetheine attachment site
Abhydrolase_6        PF12697.2    228 seq598_BIOID51055    -           1335   5.9e-06   26.2   0.2   1   1   2.2e-09   5.9e-06   26.2   0.1     2   127  1111  1240  1110  1309 0.66 Alpha/beta hydrolase family
DUF3440              PF11922.3    181 seq599_BIOID51055    -            410   1.2e-56  191.0   1.1   1   2   3.6e-46   1.6e-42  144.9   0.1     2   108   243   354   242   359 0.95 Domain of unknown function (DUF3440)
DUF3440              PF11922.3    181 seq599_BIOID51055    -            410   1.2e-56  191.0   1.1   2   2   8.6e-16   3.9e-12   45.9   0.1   138   181   355   395   352   395 0.90 Domain of unknown function (DUF3440)
PAPS_reduct          PF01507.14   174 seq599_BIOID51055    -            410   1.3e-17   64.0   0.2   1   2   4.2e-11   1.9e-07   30.9   0.0     3    52    35    89    33    98 0.89 Phosphoadenosine phosphosulfate reductase family
PAPS_reduct          PF01507.14   174 seq599_BIOID51055    -            410   1.3e-17   64.0   0.2   2   2   4.7e-11   2.1e-07   30.7   0.0   101   164   165   240   158   241 0.84 Phosphoadenosine phosphosulfate reductase family
Methyltrans_RNA      PF04452.9    225 seq600_BIOID51055    -            252   1.1e-73  246.9   0.0   1   1   9.2e-78   1.3e-73  246.7   0.0     3   225    29   246    27   246 0.98 RNA methyltransferase
Adenine_deam_C       PF13382.1    171 seq605_BIOID51055    -            588   5.2e-57  191.5   0.0   1   1   2.9e-60     8e-57  190.9   0.0    24   171   434   581   416   581 0.95 Adenine deaminase C-terminal domain
Amidohydro_1         PF01979.15   333 seq605_BIOID51055    -            588   3.5e-38  131.9   0.0   1   1   4.8e-41   1.3e-37  130.0   0.0     2   333    82   347    81   347 0.95 Amidohydrolase family
Amidohydro_5         PF13594.1     68 seq605_BIOID51055    -            588   2.2e-12   46.4   0.2   1   1   2.9e-15   7.9e-12   44.7   0.1     1    68    52   115    52   115 0.85 Amidohydrolase
Amidohydro_4         PF13147.1    304 seq605_BIOID51055    -            588   3.1e-11   43.7   0.2   1   1   8.7e-12   2.4e-08   34.2   0.1     1   304    76   344    76   344 0.77 Amidohydrolase
Glycos_transf_4      PF00953.16   159 seq607_BIOID51055    -            367   1.1e-28   99.9  21.3   1   1   7.8e-33   1.1e-28   99.9  14.8     3   157    75   233    73   235 0.94 Glycosyl transferase family 4
PseudoU_synth_2      PF00849.17   164 seq608_BIOID51055    -            290     1e-15   57.8   0.1   1   1   6.3e-18   4.3e-14   52.5   0.1     2   164    69   195    68   195 0.87 RNA pseudouridylate synthase
S4                   PF01479.20    48 seq608_BIOID51055    -            290   3.1e-14   52.0   1.3   1   1   1.5e-17     1e-13   50.3   0.0     1    48     7    52     7    52 0.97 S4 domain
AA_kinase            PF00696.23   241 seq611_BIOID51055    -            241   1.7e-27   96.3   0.2   1   1   1.9e-31   2.7e-27   95.7   0.2     1   241    10   219    10   219 0.77 Amino acid kinase family
DUF932               PF06067.6    239 seq613_BIOID51055    -            273   7.9e-63  211.8   0.0   1   1   6.7e-67   9.1e-63  211.6   0.0     2   239    38   262    37   262 0.99 Domain of unknown function (DUF932)
Sigma54_activat      PF00158.21   168 seq614_BIOID51055    -            441   1.1e-72  242.8   0.1   1   1   6.6e-76   1.8e-72  242.1   0.1     1   168   141   308   141   308 0.99 Sigma-54 interaction domain
Response_reg         PF00072.19   112 seq614_BIOID51055    -            441   1.6e-29  102.0   0.2   1   1   1.2e-32   3.3e-29  101.0   0.1     1   111     8   117     8   118 0.98 Response regulator receiver domain
HTH_8                PF02954.14    42 seq614_BIOID51055    -            441     2e-14   52.7   0.6   1   1   7.2e-18     2e-14   52.7   0.4     3    39   403   439   401   441 0.93 Bacterial regulatory protein, Fis family
AAA_5                PF07728.9    139 seq614_BIOID51055    -            441   1.3e-07   31.2   0.0   1   1   9.7e-11   2.7e-07   30.3   0.0     2   123   165   283   164   301 0.84 AAA domain (dynein-related subfamily)
AAA                  PF00004.24   132 seq614_BIOID51055    -            441   1.6e-05   24.9   0.0   1   1   1.2e-08   3.4e-05   23.9   0.0     1   126   165   296   165   302 0.72 ATPase family associated with various cellular activities (AAA)
GSH-S_ATP            PF02955.11   174 seq616_BIOID51055    -            316   7.6e-77  256.2   0.0   1   1   2.4e-80   1.1e-76  255.6   0.0     1   171   124   295   124   298 0.99 Prokaryotic glutathione synthetase, ATP-grasp domain
GSH-S_N              PF02951.9    119 seq616_BIOID51055    -            316   1.8e-48  163.1   0.0   1   1     6e-52   2.7e-48  162.5   0.0     1   119     2   120     2   120 0.99 Prokaryotic glutathione synthetase, N-terminal domain
RimK                 PF08443.6    190 seq616_BIOID51055    -            316   1.6e-11   43.9   0.0   1   1   4.8e-15   2.2e-11   43.4   0.0    18   156   135   277   131   309 0.81 RimK-like ATP-grasp domain
MFS_1                PF07690.11   354 seq617_BIOID51055    -            421   8.3e-23   80.5  33.7   1   1   6.1e-27   8.3e-23   80.5  23.4    21   351    32   365    12   366 0.79 Major Facilitator Superfamily
ParBc                PF02195.13    90 seq620_BIOID51055    -            212   2.8e-09   36.8   0.0   1   1   3.3e-13   4.5e-09   36.1   0.0     2    89    54   148    53   149 0.87 ParB-like nuclease domain
FliG_C               PF01706.11   110 seq623_BIOID51055    -            331   1.8e-39  134.0  15.8   1   1   3.2e-42   2.2e-38  130.5   2.3     2   109   216   323   215   324 0.98 FliG C-terminal domain
Wzz                  PF02706.10   152 seq627_BIOID51055    -            348   5.4e-15   55.4   1.7   1   1   8.6e-19   1.2e-14   54.3   1.2     1   113    15   188    15   247 0.69 Chain length determinant protein
Transaldolase        PF00923.14   287 seq628_BIOID51055    -            222   7.7e-45  153.1   0.1   1   1   1.1e-48   1.5e-44  152.1   0.1     1   242     5   206     5   217 0.95 Transaldolase
RRF                  PF01765.14   165 seq629_BIOID51055    -            185   3.9e-68  227.9   1.7   1   1   3.7e-72     5e-68  227.6   1.2     1   165    19   183    19   183 0.99 Ribosome recycling factor
Antirestrict         PF03230.8     94 seq630_BIOID51055    -            159   8.7e-39  131.2   0.2   1   1   8.2e-43   1.1e-38  130.9   0.1     1    94    62   159    62   159 0.98 Antirestriction protein
DUF179               PF02622.10   161 seq632_BIOID51055    -            211   4.9e-53  178.9   0.0   1   1   4.2e-57   5.8e-53  178.7   0.0     1   161    35   198    35   198 0.94 Uncharacterized ACR, COG1678
PerC                 PF06069.6     90 seq634_BIOID51055    -             89   2.2e-36  123.6   0.0   1   1   1.8e-40   2.4e-36  123.5   0.0     6    89     2    87     1    88 0.98 PerC transcriptional activator
Transposase_mut      PF00872.13   381 seq638_BIOID51055    -            374  4.5e-112  374.2   0.0   1   1  7.8e-116  5.3e-112  374.0   0.0    11   347    12   345     1   358 0.93 Transposase, Mutator family
MULE                 PF10551.4     93 seq638_BIOID51055    -            374   3.3e-13   49.5   0.0   1   1   2.7e-16   1.8e-12   47.1   0.0    16    91   185   260   171   262 0.84 MULE transposase domain
RadC                 PF04002.10   123 seq639_BIOID51055    -            158   4.9e-47  158.5   0.0   1   1   4.6e-51   6.2e-47  158.1   0.0     2   123    37   158    36   158 0.98 RadC-like JAB domain
Band_7               PF01145.20   179 seq640_BIOID51055    -            375   4.2e-25   88.5   0.4   1   1   4.1e-27   5.6e-23   81.6   0.2     2   178   147   318   146   320 0.94 SPFH domain / Band 7 family
DXP_reductoisom      PF02670.11   129 seq642_BIOID51055    -            398     6e-49  165.7   0.7   1   1   1.3e-52     6e-49  165.7   0.5     1   129     4   132     4   132 0.99 1-deoxy-D-xylulose 5-phosphate reductoisomerase
DXPR_C               PF13288.1    121 seq642_BIOID51055    -            398   2.4e-45  153.3   0.3   1   1   1.1e-48   5.2e-45  152.2   0.2     1   121   271   389   271   389 0.99 DXP reductoisomerase C-terminal domain
DXP_redisom_C        PF08436.7     84 seq642_BIOID51055    -            398   7.5e-34  115.3   0.0   1   1   4.4e-37     2e-33  113.9   0.0     1    84   146   239   146   239 0.96 1-deoxy-D-xylulose 5-phosphate reductoisomerase C-terminal
FliH                 PF02108.11   128 seq645_BIOID51055    -            228   4.9e-40  136.2   0.3   1   1   1.1e-43   4.9e-40  136.2   0.2     5   128    96   219    89   219 0.98 Flagellar assembly protein FliH
HrpE                 PF06188.7    191 seq645_BIOID51055    -            228   3.1e-08   33.4   6.4   1   1   1.3e-11   6.1e-08   32.5   4.5    24   182    47   211    25   222 0.75 HrpE/YscL/FliH and V-type ATPase subunit E
UPF0081              PF03652.10   135 seq646_BIOID51055    -            138   4.2e-44  149.8   0.0   1   1   3.4e-48   4.6e-44  149.7   0.0     2   135     4   136     3   136 0.98 Uncharacterised protein family (UPF0081)
Epimerase_2          PF02350.14   346 seq648_BIOID51055    -            376  2.5e-126  421.0   0.0   1   1  2.1e-130  2.8e-126  420.8   0.0     2   346    22   370    21   370 0.97 UDP-N-acetylglucosamine 2-epimerase
DUF987               PF06174.6     66 seq649_BIOID51055    -             73   4.5e-43  144.4   0.1   1   1   3.7e-47     5e-43  144.3   0.1     1    66     1    66     1    66 0.99 Protein of unknown function (DUF987)
Molybdop_Fe4S4       PF04879.11    55 seq651_BIOID51055    -            195   2.2e-21   75.3   0.2   1   1   2.6e-24   1.8e-20   72.4   0.1     2    55    44   104    43   104 0.96 Molybdopterin oxidoreductase Fe4S4 domain
Molybdopterin        PF00384.17   432 seq651_BIOID51055    -            195   2.4e-06   26.4   0.1   1   1   4.2e-10   2.9e-06   26.1   0.0     1    35   107   139   107   190 0.79 Molybdopterin oxidoreductase
YagB_YeeU_YfjZ       PF06154.6    105 seq652_BIOID51055    -            122   3.8e-52  174.8   0.0   1   1   3.3e-56   4.5e-52  174.6   0.0     2   104    16   118    15   119 0.98 YagB/YeeU/YfjZ family
ATP-synt_ab          PF00006.20   215 seq653_BIOID51055    -            457   3.9e-69  232.3   0.0   1   1     4e-73   5.5e-69  231.8   0.0     1   215   161   373   161   373 1.00 ATP synthase alpha/beta family, nucleotide-binding domain
CSD                  PF00313.17    66 seq654_BIOID51055    -             70   2.6e-33  113.5   0.3   1   1   4.1e-37   2.8e-33  113.3   0.2     1    65     5    69     5    70 0.98 'Cold-shock' DNA-binding domain
OB_RNB               PF08206.6     58 seq654_BIOID51055    -             70   1.5e-05   24.2   0.3   1   1   3.5e-09   2.4e-05   23.6   0.2     7    28    15    36    11    40 0.87 Ribonuclease B OB domain
HTH_32               PF13565.1     77 seq656_BIOID51055    -             99   5.4e-11   43.0   1.4   1   1   4.9e-15   6.7e-11   42.7   0.9     4    77    23    94    21    94 0.77 Homeodomain-like domain
tRNA-synt_1e         PF01406.14   301 seq657_BIOID51055    -            461  4.4e-144  479.0   0.1   1   1  2.1e-147  5.7e-144  478.6   0.1     2   300    15   313    14   314 0.99 tRNA synthetases class I (C) catalytic domain
DALR_2               PF09190.6     63 seq657_BIOID51055    -            461   2.4e-26   91.6   1.3   1   1   8.7e-30   2.4e-26   91.6   0.9     1    63   341   402   341   402 0.99 DALR domain
tRNA-synt_1g         PF09334.6    391 seq657_BIOID51055    -            461   2.2e-16   59.4   1.6   1   2   3.9e-10   1.1e-06   27.5   0.1    13   112    35   133    29   147 0.82 tRNA synthetases class I (M)
tRNA-synt_1g         PF09334.6    391 seq657_BIOID51055    -            461   2.2e-16   59.4   1.6   2   2   3.1e-11   8.6e-08   31.1   0.1   312   373   251   311   231   317 0.85 tRNA synthetases class I (M)
tRNA-synt_1f         PF01921.13   360 seq657_BIOID51055    -            461   1.7e-07   30.1   0.0   1   1     2e-08   5.6e-05   21.8   0.0   276   317   261   301   214   329 0.85 tRNA synthetases class I (K)
tRNA-synt_1          PF00133.17   601 seq657_BIOID51055    -            461   1.1e-06   26.8   0.2   1   1   3.5e-09   9.5e-06   23.7   0.0   515   596   221   300   206   305 0.81 tRNA synthetases class I (I, L, M and V)
Nuc-transf           PF10127.4    247 seq659_BIOID51055    -            263   9.6e-99  329.6   0.0   1   1  7.9e-103   1.1e-98  329.4   0.0     1   246    10   256    10   257 0.99 Predicted nucleotidyltransferase
DUF1219              PF06755.7    117 seq660_BIOID51055    -            124   3.6e-60  200.5   0.0   1   1     3e-64   4.1e-60  200.3   0.0     1   113     1   113     1   123 0.98 Protein of unknown function (DUF1219)
Semialdhyde_dh       PF01118.19   121 seq661_BIOID51055    -            334   6.7e-33  113.4   0.0   1   1   1.9e-36   1.3e-32  112.5   0.0     3   121     5   146     3   146 0.97 Semialdehyde dehydrogenase, NAD binding domain
Semialdhyde_dhC      PF02774.13   184 seq661_BIOID51055    -            334     3e-20   72.7   0.0   1   1   6.6e-24   4.5e-20   72.1   0.0     1   184   163   311   163   311 0.95 Semialdehyde dehydrogenase, dimerisation domain
Molybdopterin        PF00384.17   432 seq662_BIOID51055    -            803   9.6e-25   87.0   0.0   1   1   3.1e-25   2.1e-21   76.0   0.0   103   379     2   377     1   381 0.84 Molybdopterin oxidoreductase
Molydop_binding      PF01568.16   109 seq662_BIOID51055    -            803   5.5e-17   61.4   0.1   1   1     3e-20     2e-16   59.6   0.1     4   108   681   796   678   797 0.93 Molydopterin dinucleotide binding domain
Prenyltransf         PF01255.14   223 seq663_BIOID51055    -            252   6.7e-82  273.8   0.0   1   1   5.6e-86   7.7e-82  273.6   0.0     1   222    23   243    23   244 0.99 Putative undecaprenyl diphosphate synthase
HTH_Tnp_1            PF01527.15    76 seq664_BIOID51055    -            215   1.8e-20   72.5   0.0   1   1   1.2e-23   5.3e-20   71.0   0.0     2    69    91   162    90   169 0.87 Transposase
UDPG_MGDP_dh_N       PF03721.9    185 seq665_BIOID51055    -            420   3.6e-61  205.6   0.2   1   1     1e-62   3.5e-59  199.2   0.0     2   183     5   189     4   191 0.96 UDP-glucose/GDP-mannose dehydrogenase family, NAD binding domain
UDPG_MGDP_dh         PF00984.14    96 seq665_BIOID51055    -            420     4e-30  103.7   0.0   1   1   2.3e-33     8e-30  102.7   0.0     2    93   206   292   205   296 0.88 UDP-glucose/GDP-mannose dehydrogenase family, central domain
UDPG_MGDP_dh_C       PF03720.10   106 seq665_BIOID51055    -            420   7.4e-19   67.7   0.0   1   1   5.7e-22   1.9e-18   66.4   0.0     1   104   324   419   324   420 0.91 UDP-glucose/GDP-mannose dehydrogenase family, UDP binding domain
NAD_binding_2        PF03446.10   162 seq665_BIOID51055    -            420     7e-07   29.1   0.1   1   1   2.1e-09   7.1e-06   25.8   0.0     2   110     4   136     3   141 0.76 NAD binding domain of 6-phosphogluconate dehydrogenase
GnsAB                PF08178.6     54 seq666_BIOID51055    -             57   6.1e-33  112.1   4.2   1   1     5e-37   6.8e-33  111.9   2.9     1    54     1    54     1    54 1.00 GnsA/GnsB family
HTH_Tnp_1            PF01527.15    76 seq669_BIOID51055    -            141   3.7e-18   65.1   0.5   1   1   1.3e-21     6e-18   64.4   0.1     3    49    10    61     8    94 0.77 Transposase
HTH_28               PF13518.1     52 seq669_BIOID51055    -            141   2.5e-05   24.0   0.1   1   1     1e-08   4.6e-05   23.1   0.0     1    41    18    59    18    64 0.94 Helix-turn-helix domain
Ala_racemase_N       PF01168.15   217 seq670_BIOID51055    -            234   1.3e-49  168.5   0.2   1   1   1.1e-53   1.5e-49  168.3   0.1     2   217     7   230     6   230 0.90 Alanine racemase, N-terminal domain
Peptidase_A24        PF01478.13   106 seq672_BIOID51055    -            155   2.3e-23   82.2   8.7   1   1   1.7e-27   2.3e-23   82.2   6.0     2   103    10   116     8   121 0.88 Type IV leader peptidase family
Wzz                  PF02706.10   152 seq673_BIOID51055    -            377   7.2e-25   87.4   0.9   1   1   5.3e-29   7.2e-25   87.4   0.7     1   150    25   173    25   175 0.92 Chain length determinant protein
DUF1440              PF07274.7    136 seq674_BIOID51055    -            204   3.9e-55  185.4   2.3   1   1   3.4e-59   4.7e-55  185.1   1.6     1   136    26   182    26   182 0.99 Protein of unknown function (DUF1440)
TnpB_IS66            PF05717.8    108 seq675_BIOID51055    -            115   1.3e-44  149.9   0.0   1   1     1e-48   1.4e-44  149.8   0.0     2   107     7   110     6   111 0.96 IS66 Orf2 like protein
CTP_transf_1         PF01148.15   259 seq678_BIOID51055    -            285   1.3e-63  214.9  19.9   1   1   1.1e-67   1.5e-63  214.7  13.8     2   257     4   279     3   281 0.88 Cytidylyltransferase family
PduV-EutP            PF10662.4    143 seq679_BIOID51055    -            118   5.1e-15   55.0   0.0   1   1   4.7e-19   6.5e-15   54.7   0.0    86   142    57   112    39   113 0.92 Ethanolamine utilisation - propanediol utilisation
Asparaginase_2       PF01112.13   319 seq680_BIOID51055    -            321  3.1e-125  417.0   2.9   1   1  2.8e-129  3.8e-125  416.7   2.0     2   315     3   315     2   317 0.99 Asparaginase
FliJ                 PF02050.11   123 seq681_BIOID51055    -            147   2.5e-32  111.3  20.6   1   1   2.3e-36   3.1e-32  111.0  14.3     1   122    19   141    19   142 0.98 Flagellar FliJ protein
AA_kinase            PF00696.23   241 seq682_BIOID51055    -            258     1e-39  136.4   2.0   1   1   8.4e-44   1.1e-39  136.2   1.4     3   240     5   235     3   236 0.93 Amino acid kinase family
DDE_Tnp_IS66         PF03050.9    271 seq684_BIOID51055    -            523  1.2e-102  342.6   0.3   1   1  3.5e-106  1.2e-102  342.6   0.2     1   270   186   472   186   473 0.99 Transposase IS66 family
DDE_Tnp_IS66_C       PF13817.1     39 seq684_BIOID51055    -            523   3.3e-19   68.4   0.4   1   1   3.6e-22   1.2e-18   66.6   0.3     1    39   479   517   479   517 0.98 IS66 C-terminal element
HTH_Tnp_IS66         PF13005.2     59 seq684_BIOID51055    -            523   8.8e-17   60.5   7.9   1   1   5.5e-20   1.9e-16   59.5   5.5     2    59   125   180   124   180 0.98 putative Helix-turn-helix domain of transposase IS66
LZ_Tnp_IS66          PF13007.2     78 seq684_BIOID51055    -            523   1.5e-12   47.8   7.7   1   1   1.2e-15     4e-12   46.5   5.3     2    77    46   121    45   122 0.83 Transposase C of IS166 homeodomain
YGGT                 PF02325.12    75 seq685_BIOID51055    -            188   1.3e-41  140.2  21.6   1   2   8.4e-26   1.1e-21   76.3   3.0     1    73     8    80     8    82 0.97 YGGT family
YGGT                 PF02325.12    75 seq685_BIOID51055    -            188   1.3e-41  140.2  21.6   2   2   8.2e-24   1.1e-19   69.9   6.5     3    73   101   170    88   172 0.93 YGGT family
NAD_synthase         PF02540.12   242 seq687_BIOID51055    -            275   5.8e-79  264.2   0.0   1   1   4.9e-83   6.7e-79  264.0   0.0     2   242    23   265    22   265 0.98 NAD synthase
Flg_hook             PF02120.11    85 seq689_BIOID51055    -            375   4.7e-19   67.7   6.8   1   1   6.5e-23   8.8e-19   66.8   4.7     4    84   248   328   245   336 0.91 Flagellar hook-length control protein FliK
Epimerase            PF01370.16   236 seq690_BIOID51055    -            355   2.4e-79  265.9   0.0   1   1   1.3e-82   2.9e-79  265.7   0.0     1   236     4   252     4   252 0.97 NAD dependent epimerase/dehydratase family
RmlD_sub_bind        PF04321.12   287 seq690_BIOID51055    -            355   2.8e-17   62.4   0.0   1   1   1.7e-20   3.9e-17   61.9   0.0     2   254     3   296     1   333 0.79 RmlD substrate binding domain
Polysacc_synt_2      PF02719.10   294 seq690_BIOID51055    -            355   1.8e-16   59.8   0.0   1   1   1.3e-19   2.9e-16   59.1   0.0     1   117     4   114     4   135 0.93 Polysaccharide biosynthesis protein
NAD_binding_4        PF07993.7    249 seq690_BIOID51055    -            355   2.8e-15   55.8   0.1   1   1   2.7e-14   6.2e-11   41.5   0.0    87   197    74   189    56   250 0.85 Male sterility protein
3Beta_HSD            PF01073.14   280 seq690_BIOID51055    -            355   2.9e-15   55.6   0.0   1   1     2e-18   4.6e-15   54.9   0.0     1   229     5   240     5   250 0.82 3-beta hydroxysteroid dehydrogenase/isomerase family
adh_short            PF00106.20   167 seq690_BIOID51055    -            355   4.3e-08   33.1   0.3   1   1   3.1e-10     7e-07   29.1   0.0     3    96     4    91     2   126 0.79 short chain dehydrogenase
MMR_HSR1             PF01926.18   114 seq692_BIOID51055    -            290   1.3e-13   50.8   0.0   1   1   2.5e-16   5.7e-13   48.7   0.0     2   111    39   150    38   153 0.74 50S ribosome-binding GTPase
DUF258               PF03193.11   161 seq692_BIOID51055    -            290   1.1e-06   27.8   0.0   1   1   7.3e-10   1.7e-06   27.2   0.0    24   103    24   100     4   117 0.72 Protein of unknown function, DUF258
Peptidase_M50        PF02163.17   192 seq694_BIOID51055    -            450   1.9e-69  232.3   0.2   1   1   4.8e-73   2.2e-69  232.1   0.2     2   192    11   446    10   446 0.99 Peptidase family M50
PDZ                  PF00595.19    81 seq694_BIOID51055    -            450   8.1e-13   48.2   0.3   1   1     1e-13   4.6e-10   39.4   0.0     8    81   209   277   203   277 0.91 PDZ domain (Also known as DHR or GLGF)
PDZ_2                PF13180.1     82 seq694_BIOID51055    -            450   7.3e-11   41.7   0.0   1   1   1.1e-11   5.1e-08   32.5   0.0    19    78   227   285   211   287 0.84 PDZ domain
DUF167               PF02594.11    78 seq695_BIOID51055    -             96   6.3e-29   99.6   0.1   1   1   5.3e-33   7.2e-29   99.4   0.1     2    77     8    82     7    83 0.97 Uncharacterised ACR, YggU family COG1872
Lyase_1              PF00206.15   312 seq697_BIOID51055    -            457  1.3e-101  339.8   0.0   1   1  4.8e-105  6.5e-101  337.4   0.0     1   312     6   301     6   301 0.99 Lyase
ABC_tran             PF00005.22   118 seq699_BIOID51055    -            623   7.2e-41  139.1   0.0   1   2   5.7e-21   7.1e-18   64.9   0.1    24   118    90   197    56   197 0.81 ABC transporter
ABC_tran             PF00005.22   118 seq699_BIOID51055    -            623   7.2e-41  139.1   0.0   2   2   4.1e-23   5.1e-20   71.9   0.0     1   117   364   491   364   492 0.93 ABC transporter
oligo_HPY            PF08352.7     64 seq699_BIOID51055    -            623   8.6e-21   73.9   0.4   1   2   8.8e-12   1.1e-08   35.1   0.0     1    33   248   280   248   303 0.88 Oligopeptide/dipeptide transporter, C-terminal region
oligo_HPY            PF08352.7     64 seq699_BIOID51055    -            623   8.6e-21   73.9   0.4   2   2     3e-12   3.8e-09   36.6   0.0     1    33   543   575   543   594 0.85 Oligopeptide/dipeptide transporter, C-terminal region
Ham1p_like           PF01725.11   189 seq700_BIOID51055    -            197   1.1e-64  217.1   0.0   1   1   9.1e-69   1.2e-64  217.0   0.0     1   188     4   193     4   194 0.96 Ham1 family
GIY-YIG              PF01541.19    80 seq702_BIOID51055    -            295   3.2e-05   24.1   0.0   1   1   4.7e-09   6.4e-05   23.1   0.0     2    76    35   104    34   109 0.76 GIY-YIG catalytic domain
Fer4_11              PF13247.1     99 seq703_BIOID51055    -            294   1.2e-29  101.9  13.1   1   1   1.8e-32   2.2e-29  101.1   5.5     2    98    92   188    91   189 0.94 4Fe-4S dicluster domain
Form-deh_trans       PF09163.6     44 seq703_BIOID51055    -            294   7.8e-20   69.9   0.0   1   1   1.1e-22   1.4e-19   69.1   0.0     1    44   246   289   246   290 0.96 Formate dehydrogenase N, transmembrane
Fer4_7               PF12838.2     52 seq703_BIOID51055    -            294   4.9e-15   55.5  25.2   1   1   8.3e-11     1e-07   32.0   5.6     1    50    38   114    38   117 0.90 4Fe-4S dicluster domain
Fer4_9               PF13187.1     55 seq703_BIOID51055    -            294   3.3e-13   49.5  27.2   1   1   4.6e-11   5.7e-08   32.7   7.7     1    55   132   184   132   184 0.97 4Fe-4S dicluster domain
Fer4_10              PF13237.1     52 seq703_BIOID51055    -            294   2.6e-12   46.2  27.8   1   1   3.4e-11   4.2e-08   32.7   7.1     2    52    93   144    92   144 0.86 4Fe-4S dicluster domain
Fer4_2               PF12797.2     22 seq703_BIOID51055    -            294   3.3e-10   39.1  34.5   1   1   6.4e-09     8e-06   25.3   2.4     4    20    33    49    31    51 0.91 4Fe-4S binding domain
Fer4_3               PF12798.2     15 seq703_BIOID51055    -            294   9.7e-08   31.9  41.1   1   3   0.00035      0.43   11.1   3.8     1    15   100   117   100   117 0.89 4Fe-4S binding domain
Fer4_3               PF12798.2     15 seq703_BIOID51055    -            294   9.7e-08   31.9  41.1   2   3   6.7e-05     0.083   13.3   2.9     1    14   133   146   133   147 0.94 4Fe-4S binding domain
Fer4_3               PF12798.2     15 seq703_BIOID51055    -            294   9.7e-08   31.9  41.1   3   3   3.4e-06    0.0042   17.4   2.5     1    15   160   183   160   183 0.98 4Fe-4S binding domain
Fer4_4               PF12800.2     17 seq703_BIOID51055    -            294   3.1e-07   30.0  31.6   1   2   4.7e-05     0.059   13.6   1.8     3    15    38    50    36    56 0.91 4Fe-4S binding domain
Fer4_4               PF12800.2     17 seq703_BIOID51055    -            294   3.1e-07   30.0  31.6   2   2     1e-07   0.00013   21.9   1.8     1    17   130   146   130   146 0.92 4Fe-4S binding domain
Fer4                 PF00037.22    24 seq703_BIOID51055    -            294   3.1e-07   29.6  37.3   1   1   4.1e-08   5.1e-05   22.5   2.0     5    22   130   147   126   149 0.87 4Fe-4S binding domain
NTP_transferase      PF00483.18   248 seq705_BIOID51055    -            293   1.2e-72  244.0   0.0   1   1   2.1e-76   1.4e-72  243.8   0.0     1   246     2   238     2   240 0.98 Nucleotidyl transferase
NTP_transf_3         PF12804.2    179 seq705_BIOID51055    -            293   1.1e-08   35.3   0.0   1   1     2e-12   1.4e-08   35.0   0.0     1   120     3   133     3   188 0.83 MobA-like NTP transferase domain
FliL                 PF03748.9     99 seq706_BIOID51055    -            154   1.6e-23   82.4   0.0   1   1   1.4e-27     2e-23   82.1   0.0     1    98    54   153    54   154 0.94 Flagellar basal body-associated protein FliL
Radical_SAM          PF04055.16   166 seq707_BIOID51055    -            378   3.2e-17   63.0   0.0   1   1   7.4e-21   5.1e-17   62.4   0.0     2   158    11   175    10   180 0.79 Radical SAM superfamily
HemN_C               PF06969.11    66 seq707_BIOID51055    -            378   2.7e-07   30.4   0.0   1   1     9e-11   6.2e-07   29.2   0.0     4    66   305   366   302   366 0.92 HemN C-terminal domain
Autotransporter      PF03797.14   265 seq709_BIOID51055    -           1005   1.8e-55  188.0  17.8   1   1   2.6e-59   1.8e-55  188.0  12.3     2   265   705   989   704   989 0.98 Autotransporter beta-domain
ESPR                 PF13018.1     24 seq709_BIOID51055    -           1005   3.2e-08   32.7   0.1   1   1   1.1e-11   7.4e-08   31.5   0.1     2    24    62    84    62    84 0.96 Extended Signal Peptide of Type V secretion system
FliM                 PF02154.10   192 seq711_BIOID51055    -            349   1.4e-80  269.3   0.2   1   1   3.6e-84   2.5e-80  268.6   0.0     1   192    53   246    53   246 0.99 Flagellar motor switch protein FliM
SpoA                 PF01052.15    77 seq711_BIOID51055    -            349   2.6e-15   55.6   0.0   1   1   8.1e-19   5.5e-15   54.6   0.0     3    75   267   337   265   338 0.96 Surface presentation of antigens (SPOA)
Bac_surface_Ag       PF01103.18   323 seq712_BIOID51055    -            810  1.7e-100  336.4  16.0   1   1  1.1e-103  3.7e-100  335.4  11.1     1   323   448   810   448   810 0.96 Surface antigen
Surf_Ag_VNR          PF07244.10    78 seq712_BIOID51055    -            810   3.1e-65  216.4  10.4   1   5   6.3e-10   2.2e-06   27.8   0.0     1    78    24    91    24    91 0.87 Surface antigen variable number repeat
Surf_Ag_VNR          PF07244.10    78 seq712_BIOID51055    -            810   3.1e-65  216.4  10.4   2   5   5.9e-15     2e-11   44.0   0.0     1    78    92   172    92   172 0.93 Surface antigen variable number repeat
Surf_Ag_VNR          PF07244.10    78 seq712_BIOID51055    -            810   3.1e-65  216.4  10.4   3   5   3.5e-17   1.2e-13   51.1   0.1     2    78   176   263   175   263 0.86 Surface antigen variable number repeat
Surf_Ag_VNR          PF07244.10    78 seq712_BIOID51055    -            810   3.1e-65  216.4  10.4   4   5   5.8e-14     2e-10   40.8   0.0     1    78   266   344   266   344 0.92 Surface antigen variable number repeat
Surf_Ag_VNR          PF07244.10    78 seq712_BIOID51055    -            810   3.1e-65  216.4  10.4   5   5     1e-18   3.5e-15   56.0   0.1     1    78   347   421   347   421 0.91 Surface antigen variable number repeat
Resolvase            PF00239.16   141 seq713_BIOID51055    -             85     2e-08   34.1   0.3   1   1   1.8e-12   2.5e-08   33.7   0.2    58   119     4    84     1    85 0.81 Resolvase, N terminal domain
Fimbrial             PF00419.15   145 seq716_BIOID51055    -            180     8e-20   71.4   7.7   1   1     7e-24   9.6e-20   71.1   5.3     1   145    30   180    30   180 0.87 Fimbrial protein
Cytochrom_B_N        PF00033.14   188 seq717_BIOID51055    -            217   1.4e-20   73.3  19.2   1   1   2.5e-24   1.7e-20   73.0  13.3     4   188    10   186     7   186 0.92 Cytochrome b(N-terminal)/b6/petB
Ni_hydr_CYTB         PF01292.15   182 seq717_BIOID51055    -            217   1.4e-18   66.8  17.8   1   1   2.5e-22   1.7e-18   66.5  12.3     5   182    13   186     9   186 0.89 Prokaryotic cytochrome b561
LysR_substrate       PF03466.15   209 seq718_BIOID51055    -            315   9.6e-55  184.8   0.6   1   1   1.9e-58   1.3e-54  184.3   0.4     4   208    99   303    96   304 0.99 LysR substrate binding domain
HTH_1                PF00126.22    60 seq718_BIOID51055    -            315   8.8e-22   76.4   0.5   1   1   2.5e-25   1.7e-21   75.5   0.1     1    59    13    71    13    72 0.98 Bacterial regulatory helix-turn-helix protein, lysR family
Acetyltransf_1       PF00583.19    83 seq719_BIOID51055    -            224   1.7e-05   24.6   0.5   1   1   7.7e-09   5.3e-05   23.0   0.4    39    78   170   209   144   214 0.93 Acetyltransferase (GNAT) family
Acetyltransf_10      PF13673.1    117 seq719_BIOID51055    -            224   3.6e-05   23.7   0.5   1   1   8.5e-09   5.8e-05   23.0   0.3     1   114    92   207    92   212 0.80 Acetyltransferase (GNAT) domain
PGI                  PF00342.14   486 seq720_BIOID51055    -            549  1.2e-234  779.1   0.1   1   1  9.8e-239  1.3e-234  778.9   0.0     1   486    52   541    52   541 0.99 Phosphoglucose isomerase
SBP_bac_5            PF00496.17   374 seq722_BIOID51055    -            512     3e-96  322.4  11.3   1   1  2.8e-100   3.8e-96  322.0   7.8     1   372    70   429    70   431 0.95 Bacterial extracellular solute-binding proteins, family 5 Middle
Peptidase_S6         PF02395.11   769 seq723_BIOID51055    -            233   5.8e-62  209.8   0.0   1   1     1e-65   6.9e-62  209.5   0.0     5   162    50   212    46   222 0.95 Immunoglobulin A1 protease
ESPR                 PF13018.1     24 seq723_BIOID51055    -            233   2.7e-07   29.7   0.4   1   1   1.2e-10   8.3e-07   28.2   0.1     1    24     1    24     1    24 0.98 Extended Signal Peptide of Type V secretion system
SpoA                 PF01052.15    77 seq725_BIOID51055    -            137   2.9e-24   84.3   0.8   1   1   2.7e-28   3.7e-24   84.0   0.6     3    76    55   128    54   129 0.97 Surface presentation of antigens (SPOA)
DegT_DnrJ_EryC1      PF01041.12   363 seq726_BIOID51055    -            376   3.7e-87  292.6   0.0   1   1   9.7e-91   4.4e-87  292.3   0.0     7   361    13   370     9   372 0.93 DegT/DnrJ/EryC1/StrS aminotransferase family
Aminotran_1_2        PF00155.16   363 seq726_BIOID51055    -            376   7.6e-11   41.4   0.1   1   1   3.7e-14   1.7e-10   40.3   0.0    67   189    46   154     9   187 0.88 Aminotransferase class I and II
Aminotran_5          PF00266.14   371 seq726_BIOID51055    -            376   4.7e-08   32.0   0.1   1   1   1.6e-11   7.5e-08   31.3   0.0    62   182    47   159    33   204 0.90 Aminotransferase class-V
Pili_assembly_N      PF00345.15   122 seq727_BIOID51055    -            230   5.5e-37  126.1   0.2   1   1   2.1e-40   1.4e-36  124.8   0.0     1   121    26   145    26   146 0.91 Gram-negative pili assembly chaperone, N-terminal domain
Pili_assembly_C      PF02753.12    68 seq727_BIOID51055    -            230     2e-16   59.4   0.3   1   1   5.2e-20   3.6e-16   58.6   0.2     1    65   165   223   165   226 0.96 Gram-negative pili assembly chaperone, C-terminal domain
Peripla_BP_1         PF00532.16   279 seq731_BIOID51055    -            342   3.5e-94  315.0   0.0   1   1   5.9e-98     4e-94  314.8   0.0     1   279    44   337    44   337 0.98 Periplasmic binding proteins and sugar binding domain of LacI family
Peripla_BP_4         PF13407.1    258 seq731_BIOID51055    -            342   1.6e-19   70.1   0.0   1   1     3e-23     2e-19   69.8   0.0     5   257    51   296    49   297 0.87 Periplasmic binding protein domain
FliO                 PF04347.8     84 seq732_BIOID51055    -            122     3e-24   84.7   0.2   1   1     3e-28   4.1e-24   84.3   0.2     1    84    37   118    37   118 0.88 Flagellar biosynthesis protein, FliO
MFS_1                PF07690.11   354 seq734_BIOID51055    -            416   1.6e-25   89.5  61.2   1   2   3.7e-20   2.5e-16   59.2  19.0     1   224    22   237    22   242 0.81 Major Facilitator Superfamily
MFS_1                PF07690.11   354 seq734_BIOID51055    -            416   1.6e-25   89.5  61.2   2   2   7.4e-13     5e-09   35.2  19.8    10   179   237   409   232   415 0.80 Major Facilitator Superfamily
MFS_3                PF05977.8    524 seq734_BIOID51055    -            416   4.8e-21   74.3  33.9   1   1   9.1e-25   6.2e-21   73.9  23.5     9   396    16   400    12   414 0.89 Transmembrane secretion effector
Usher                PF00577.15   552 seq736_BIOID51055    -            869  5.4e-208  692.0  23.6   1   1  1.4e-211  6.4e-208  691.8  16.4     5   552   202   777   198   777 0.99 Type VII secretion system (T7SS), usher protein
PapC_N               PF13954.1    146 seq736_BIOID51055    -            869   4.2e-46  156.0   0.0   1   1   1.7e-49   7.7e-46  155.1   0.0     2   146    38   189    37   189 0.98 PapC N-terminal domain
PapC_C               PF13953.1     68 seq736_BIOID51055    -            869   7.4e-23   79.8   0.1   1   1   4.5e-26   2.1e-22   78.4   0.0     1    67   787   852   787   853 0.96 PapC C-terminal domain
FliP                 PF00813.15   194 seq737_BIOID51055    -            245   4.6e-81  271.0  10.9   1   1   4.8e-85   6.5e-81  270.5   7.5     2   193    48   239    47   240 0.99 FliP family
Exonuc_X-T_C         PF08411.5    269 seq738_BIOID51055    -            491    3e-104  347.6   0.1   1   1  5.5e-108  3.8e-104  347.3   0.1     1   268   228   489   228   490 0.99 Exonuclease C-terminal
RNase_T              PF00929.19   164 seq738_BIOID51055    -            491     1e-25   90.8   0.0   1   1   2.9e-29     2e-25   89.9   0.0     2   162    29   208    28   210 0.95 Exonuclease
Polysacc_synt        PF01943.12   273 seq739_BIOID51055    -            416     1e-13   51.0  19.1   1   1   7.7e-18     1e-13   51.0  13.3     1   272     3   283     3   284 0.84 Polysaccharide biosynthesis protein
BPD_transp_1         PF00528.17   185 seq740_BIOID51055    -            306     4e-43  146.9  10.6   1   1   2.9e-47     4e-43  146.9   7.4     1   184   113   304   113   305 0.99 Binding-protein-dependent transport system inner membrane component
YjbE                 PF11106.3     80 seq741_BIOID51055    -             80   4.1e-43  145.0  29.8   1   1   3.3e-47   4.5e-43  144.9  20.7     1    80     1    80     1    80 0.99 Exopolysaccharide production protein YjbE
Bac_export_3         PF01313.14    76 seq743_BIOID51055    -             89   2.3e-30  103.9   9.5   1   1   1.9e-34   2.6e-30  103.8   6.6     2    75     5    78     4    79 0.97 Bacterial export proteins, family 3
OmpH                 PF03938.9    158 seq744_BIOID51055    -            161   6.2e-23   81.3  16.0   1   1   5.4e-27   7.4e-23   81.1  11.1     3   157    10   160     6   161 0.93 Outer membrane protein (OmpH-like)
Dynamin_N            PF00350.18   168 seq745_BIOID51055    -            795   1.9e-19   69.9   0.5   1   1   2.5e-22   1.1e-18   67.4   0.0     1   167    72   300    72   301 0.75 Dynamin family
MMR_HSR1             PF01926.18   114 seq745_BIOID51055    -            795   1.6e-08   34.4   0.1   1   1   4.9e-11   2.2e-07   30.7   0.1     2   114    72   300    71   300 0.74 50S ribosome-binding GTPase
Bac_export_1         PF01311.15   249 seq746_BIOID51055    -            261   3.1e-76  255.8  28.2   1   1   2.5e-80   3.5e-76  255.6  19.5     2   248     8   251     7   252 0.99 Bacterial export proteins, family 1
DUF2886              PF11102.3    200 seq747_BIOID51055    -            212     1e-56  191.5   1.2   1   1   8.3e-61   1.1e-56  191.4   0.8     1   199    13   206    13   207 0.98 Protein of unknown function (DUF2886)
TetR_N               PF00440.18    47 seq748_BIOID51055    -            234   1.3e-13   50.2   2.0   1   1   1.5e-17   2.1e-13   49.5   0.1     1    46    34    80    34    81 0.95 Bacterial regulatory proteins, tetR family
Hexapep              PF00132.19    36 seq749_BIOID51055    -            341   4.3e-32  108.0  41.1   1   3   1.2e-14   8.4e-11   40.7   2.6     2    36   110   144   109   144 0.95 Bacterial transferase hexapeptide (six repeats)
Hexapep              PF00132.19    36 seq749_BIOID51055    -            341   4.3e-32  108.0  41.1   2   3   1.7e-12   1.2e-08   33.9   0.3     1    35   145   179   145   180 0.96 Bacterial transferase hexapeptide (six repeats)
Hexapep              PF00132.19    36 seq749_BIOID51055    -            341   4.3e-32  108.0  41.1   3   3   4.2e-11   2.9e-07   29.5   6.4     1    35   222   256   222   257 0.94 Bacterial transferase hexapeptide (six repeats)
LpxD                 PF04613.9     72 seq749_BIOID51055    -            341   1.9e-23   81.6   0.0   1   1   4.7e-27   3.2e-23   80.9   0.0     1    72    21    90    21    90 0.97 UDP-3-O-[3-hydroxymyristoyl] glucosamine N-acyltransferase, LpxD
BPD_transp_1         PF00528.17   185 seq750_BIOID51055    -            303   7.2e-31  107.0  13.0   1   1   1.1e-34   7.2e-31  107.0   9.0     1   184   119   302   119   303 0.99 Binding-protein-dependent transport system inner membrane component
OppC_N               PF12911.2     56 seq750_BIOID51055    -            303   1.3e-17   62.7   0.2   1   1     2e-21   1.3e-17   62.7   0.2     2    56    24    79    23    79 0.86 N-terminal TM domain of oligopeptide transport permease C
Cytochrom_NNT        PF03264.9    174 seq751_BIOID51055    -            390   2.9e-65  218.8   7.6   1   1   4.6e-68   3.1e-64  215.4   4.3     2   174    11   184    10   184 0.98 NapC/NirT cytochrome c family, N-terminal region
TisB_toxin           PF13939.1     28 seq753_BIOID51055    -             29   4.8e-16   57.9  11.3   1   1   3.7e-20   5.1e-16   57.8   7.8     1    28     1    28     1    28 0.99 Toxin TisB, type I toxin-antitoxin system
Glyco_transf_56      PF07429.6    361 seq754_BIOID51055    -            359  2.8e-193  641.6   0.0   1   1  4.6e-197  3.1e-193  641.4   0.0     1   360     1   358     1   359 0.99 4-alpha-L-fucosyltransferase glycosyl transferase group 56
Caps_synth_GfcC      PF06251.6    229 seq756_BIOID51055    -            245   1.4e-90  302.3   0.0   1   1   1.1e-94   1.6e-90  302.2   0.0     2   229    20   245    19   245 0.99 Capsule biosynthesis GfcC
DUF1422              PF07226.6    118 seq758_BIOID51055    -            119   1.1e-54  183.0   1.2   1   1   9.1e-59   1.2e-54  182.9   0.9     3   116     2   115     1   117 0.97 Protein of unknown function (DUF1422)
MFS_1                PF07690.11   354 seq760_BIOID51055    -            396     2e-39  135.2  46.6   1   1   4.4e-43     2e-39  135.2  32.3     2   352    16   351    15   353 0.83 Major Facilitator Superfamily
MFS_3                PF05977.8    524 seq760_BIOID51055    -            396   6.8e-08   30.9   6.3   1   1   1.5e-11   6.8e-08   30.9   4.3    32   206    32   201     5   207 0.84 Transmembrane secretion effector
TRI12                PF06609.8    599 seq760_BIOID51055    -            396   2.8e-06   25.7   4.5   1   1   6.2e-10   2.8e-06   25.7   3.1    87   212    54   179    14   190 0.80 Fungal trichothecene efflux pump (TRI12)
GerE                 PF00196.14    58 seq762_BIOID51055    -            207   3.2e-19   67.8   1.4   1   1   4.6e-23   6.3e-19   66.9   1.0     3    57   137   191   135   192 0.96 Bacterial regulatory proteins, luxR family
DUF940               PF06082.6    658 seq764_BIOID51055    -            698  2.7e-258  858.7  13.5   1   1  2.3e-262  3.1e-258  858.6   9.3     1   658    29   693    29   693 0.97 Bacterial putative lipoprotein (DUF940)
EAL                  PF00563.15   236 seq765_BIOID51055    -            808   1.6e-63  214.2   0.1   1   1   1.9e-67   2.6e-63  213.5   0.1     2   236   558   793   557   793 0.97 EAL domain
FabA                 PF07977.8    138 seq766_BIOID51055    -            151   8.4e-43  145.0   0.0   1   1   7.2e-47   9.8e-43  144.8   0.0     1   137    17   141    17   142 0.97 FabA-like domain
Chorismate_bind      PF00425.13   257 seq768_BIOID51055    -            391     2e-68  230.3   0.0   1   1   1.8e-72   2.5e-68  230.0   0.0     2   257   126   380   125   380 0.97 chorismate binding enzyme
Molybdopterin        PF00384.17   432 seq771_BIOID51055    -            848  1.7e-105  353.1   0.0   1   1    3e-109  2.1e-105  352.8   0.0     1   431    99   572    99   573 0.95 Molybdopterin oxidoreductase
Molydop_binding      PF01568.16   109 seq771_BIOID51055    -            848   1.8e-23   82.3   0.0   1   1   5.3e-27   3.6e-23   81.3   0.0     1   108   690   811   690   812 0.95 Molydopterin dinucleotide binding domain
Fimbrial             PF00419.15   145 seq772_BIOID51055    -            335   5.7e-19   68.6   0.1   1   1   6.6e-23     9e-19   68.0   0.1     2   145   188   335   187   335 0.92 Fimbrial protein
WzyE                 PF06899.6    449 seq776_BIOID51055    -            450  1.2e-277  920.6  45.5   1   1  9.8e-282  1.3e-277  920.4  31.5     1   448     1   449     1   450 1.00 WzyE protein
DUF796               PF05638.7    134 seq777_BIOID51055    -            172   9.9e-35  119.3   0.0   1   1   8.3e-39   1.1e-34  119.1   0.0     1   133     6   155     6   156 0.94 Protein of unknown function (DUF796)
Acetyltransf_11      PF13720.1     83 seq779_BIOID51055    -            262   2.4e-30  104.4   0.0   1   1   5.6e-34   3.8e-30  103.8   0.0     1    83   180   262   180   262 0.98 Udp N-acetylglucosamine O-acyltransferase; Domain 2
Hexapep              PF00132.19    36 seq779_BIOID51055    -            262     5e-30  101.5  21.3   1   5   3.6e-09   2.5e-05   23.4   0.3     4    35     2    33     1    34 0.91 Bacterial transferase hexapeptide (six repeats)
Hexapep              PF00132.19    36 seq779_BIOID51055    -            262     5e-30  101.5  21.3   2   5   5.4e-13   3.7e-09   35.5   3.3     1    36    17    52    17    52 0.96 Bacterial transferase hexapeptide (six repeats)
Hexapep              PF00132.19    36 seq779_BIOID51055    -            262     5e-30  101.5  21.3   3   5   1.5e-07     0.001   18.3   1.1     1    35    35    69    35    69 0.92 Bacterial transferase hexapeptide (six repeats)
Hexapep              PF00132.19    36 seq779_BIOID51055    -            262     5e-30  101.5  21.3   4   5   3.1e-07    0.0021   17.3   0.0     2    35    66    99    65   100 0.95 Bacterial transferase hexapeptide (six repeats)
Hexapep              PF00132.19    36 seq779_BIOID51055    -            262     5e-30  101.5  21.3   5   5   1.9e-13   1.3e-09   37.0   0.1     2    36   109   143   108   143 0.96 Bacterial transferase hexapeptide (six repeats)
DUF2525              PF10733.4     58 seq781_BIOID51055    -             76   5.4e-38  128.5   4.1   1   1   5.1e-42     7e-38  128.1   2.9     1    58    19    76    19    76 0.99 Protein of unknown function (DUF2525)
YjcZ                 PF13990.1    270 seq785_BIOID51055    -            301  4.3e-118  393.2   6.1   1   1  3.5e-122  4.8e-118  393.0   4.2     1   270    26   296    26   296 1.00 YjcZ-like protein
OsmC                 PF02566.14   100 seq787_BIOID51055    -            143   1.5e-19   69.9   0.1   1   1   1.4e-23   1.9e-19   69.5   0.0     2    99    42   139    41   140 0.89 OsmC-like protein
Phage_GPD            PF05954.6    292 seq788_BIOID51055    -            713   2.7e-63  213.8   0.1   1   1   5.5e-67   3.8e-63  213.2   0.0     2   291    28   328    27   329 0.92 Phage late control gene D protein (GPD)
Phage_base_V         PF04717.7     79 seq788_BIOID51055    -            713   4.1e-27   93.8   0.1   1   1   1.2e-30     8e-27   92.8   0.1     1    77   366   458   366   460 0.93 Phage-related baseplate assembly protein
HhH-GPD              PF00730.20   121 seq789_BIOID51055    -            350     3e-22   79.0   0.0   1   1   9.7e-26   4.4e-22   78.4   0.0     2   118    36   167    35   170 0.97 HhH-GPD superfamily base excision DNA repair protein
HHH                  PF00633.18    30 seq789_BIOID51055    -            350   8.4e-08   31.3   0.0   1   1   3.5e-11   1.6e-07   30.5   0.0     2    29   100   127    99   128 0.95 Helix-hairpin-helix motif
EndIII_4Fe-2S        PF10576.4     17 seq789_BIOID51055    -            350   2.5e-05   24.1   7.9   1   1     1e-08   4.8e-05   23.2   5.5     1    17   192   208   192   208 1.00 Iron-sulfur binding domain of endonuclease III
Fimbrial             PF00419.15   145 seq790_BIOID51055    -            171   5.2e-15   55.8   0.1   1   1   4.6e-19   6.2e-15   55.5   0.1     1   145    29   171    27   171 0.88 Fimbrial protein
Hydrolase_3          PF08282.7    254 seq791_BIOID51055    -            271   7.1e-16   58.4   0.0   1   1   6.6e-18   4.5e-14   52.5   0.0     1   229    10   233    10   241 0.76 haloacid dehalogenase-like hydrolase
S6PP                 PF05116.8    247 seq791_BIOID51055    -            271   5.3e-08   32.3   0.0   1   1   1.3e-09   8.6e-06   25.1   0.0     5   245    10   267     6   268 0.57 Sucrose-6F-phosphate phosphohydrolase
AMP-binding          PF00501.23   418 seq792_BIOID51055    -            536   4.5e-86  288.7   0.0   1   1   7.8e-90   5.3e-86  288.4   0.0     1   417    50   461    50   462 0.95 AMP-binding enzyme
DUF4009              PF13193.1     41 seq792_BIOID51055    -            536     8e-08   31.4   0.1   1   1   3.6e-11   2.4e-07   29.9   0.0     1    29   501   529   501   535 0.92 Domain of unknown function (DUF4009)
LpxB                 PF02684.10   373 seq793_BIOID51055    -            382  1.3e-153  510.9   0.0   1   1  1.1e-157  1.5e-153  510.7   0.0     1   373     9   377     9   377 1.00 Lipid-A-disaccharide synthetase
TonB_dep_Rec         PF00593.19   276 seq794_BIOID51055    -            628   1.4e-30  107.0  21.3   1   1     2e-34   1.4e-30  107.0  14.8     1   276   404   627   404   627 0.90 TonB dependent receptor
Plug                 PF07715.10   108 seq794_BIOID51055    -            628   6.4e-30  103.5   1.5   1   1   9.4e-34   6.4e-30  103.5   1.0     4   108    55   160    52   160 0.97 TonB-dependent Receptor Plug Domain
PfkB                 PF00294.19   301 seq795_BIOID51055    -            300   2.7e-63  213.7   0.5   1   1   2.3e-67   3.1e-63  213.5   0.4     3   299     5   287     3   289 0.93 pfkB family carbohydrate kinase
Glyco_tran_WecB      PF03808.8    172 seq796_BIOID51055    -            246   3.1e-56  189.3   0.1   1   1   3.1e-60   4.2e-56  188.9   0.1     2   172    61   231    60   231 0.96 Glycosyl transferase WecB/TagA/CpsF family
Patatin              PF01734.17   204 seq797_BIOID51055    -            356   6.8e-21   75.0   3.8   1   1   2.9e-24   3.9e-20   72.5   2.6     1   199     9   237     9   242 0.73 Patatin-like phospholipase
SlyX                 PF04102.7     69 seq799_BIOID51055    -             72   4.1e-26   91.0   2.4   1   1   3.4e-30   4.6e-26   90.8   1.7     1    69     5    72     5    72 0.99 SlyX
Iron_traffic         PF04362.9     88 seq800_BIOID51055    -            103   2.3e-41  138.9   1.1   1   1     2e-45   2.7e-41  138.7   0.8     1    88     1    88     1    88 0.99 Bacterial Fe(2+) trafficking
RNase_HII            PF01351.13   198 seq801_BIOID51055    -            198   6.2e-58  195.5   0.0   1   1   5.2e-62   7.1e-58  195.4   0.0     1   197    13   189    13   190 0.99 Ribonuclease HII
GGDEF                PF00990.16   161 seq804_BIOID51055    -            442   2.3e-26   92.1   0.0   1   1   3.3e-30   4.5e-26   91.2   0.0     1   160   295   437   295   438 0.89 GGDEF domain
DeoRC                PF00455.17   162 seq805_BIOID51055    -            268   2.4e-50  170.1   1.3   1   1   2.7e-53   3.1e-50  169.8   0.9     2   161    85   244    84   245 0.99 DeoR C terminal sensor domain
HTH_DeoR             PF08220.7     57 seq805_BIOID51055    -            268   5.8e-23   80.0   0.9   1   1   5.1e-26   5.8e-23   80.0   0.6     1    56    18    73    18    74 0.97 DeoR-like helix-turn-helix domain
HTH_11               PF08279.7     55 seq805_BIOID51055    -            268   6.4e-10   38.4   0.1   1   1     1e-12   1.2e-09   37.5   0.1     4    44    21    60    18    67 0.87 HTH domain
MarR_2               PF12802.2     62 seq805_BIOID51055    -            268   3.5e-07   29.6   0.1   1   1   7.3e-10   8.3e-07   28.4   0.1     5    61    17    70    11    71 0.88 MarR family
MarR                 PF01047.17    59 seq805_BIOID51055    -            268   4.7e-07   29.2   0.1   1   1   8.8e-10     1e-06   28.2   0.0     8    50    22    64    16    66 0.94 MarR family
HTH_27               PF13463.1     68 seq805_BIOID51055    -            268   5.2e-06   26.5   0.1   1   1   1.1e-08   1.2e-05   25.4   0.0     2    53    16    66    16    77 0.89 Winged helix DNA-binding domain
GntR                 PF00392.16    64 seq805_BIOID51055    -            268   8.6e-06   24.9   0.0   1   1   1.7e-08   1.9e-05   23.8   0.0    27    60    34    67    26    70 0.93 Bacterial regulatory proteins, gntR family
HTH_24               PF13412.1     48 seq805_BIOID51055    -            268   2.2e-05   23.6   0.1   1   1   4.6e-08   5.2e-05   22.4   0.1     7    48    21    62    16    62 0.95 Winged helix-turn-helix DNA-binding
DUF3393              PF11873.3    204 seq806_BIOID51055    -            360   1.5e-74  249.8   0.0   1   1     3e-78     2e-74  249.3   0.0     1   204     3   192     3   192 0.99 Domain of unknown function (DUF3393)
SLT                  PF01464.15   121 seq806_BIOID51055    -            360   9.9e-30  102.4   0.1   1   1   2.2e-33   1.5e-29  101.8   0.0     3   118   197   320   195   323 0.95 Transglycosylase SLT domain
AA_permease          PF00324.16   479 seq807_BIOID51055    -            461   4.9e-99  331.7  55.9   1   1  9.1e-103   6.2e-99  331.3  38.8     1   435    16   427    16   455 0.94 Amino acid permease
AA_permease_2        PF13520.1    426 seq807_BIOID51055    -            461   1.6e-43  148.7  59.1   1   1   3.1e-47   2.1e-43  148.3  41.0     9   425    20   440    15   441 0.88 Amino acid permease
PsiE                 PF06146.7     69 seq809_BIOID51055    -            136   1.8e-16   59.9   5.7   1   1   1.3e-20   1.8e-16   59.9   3.9     5    69    62   123    58   123 0.95 Phosphate-starvation-inducible E
Nitrate_red_del      PF02613.10   136 seq810_BIOID51055    -            199   1.4e-21   76.6   1.6   1   1   1.9e-25   2.7e-21   75.7   1.1     3   135    41   171    14   173 0.87 Nitrate reductase delta subunit
Isochorismatase      PF00857.15   174 seq812_BIOID51055    -            285   5.9e-38  130.3   0.0   1   1   1.1e-41   7.6e-38  130.0   0.0     2   173    32   204    31   205 0.97 Isochorismatase family
PP-binding           PF00550.20    67 seq812_BIOID51055    -            285   2.5e-08   33.9   0.0   1   1   9.9e-12   6.8e-08   32.5   0.0     2    62   217   275   216   280 0.86 Phosphopantetheine attachment site
DNA_pol3_alpha       PF07733.7    426 seq813_BIOID51055    -           1160    2e-177  589.7   0.0   1   1  5.8e-181  2.6e-177  589.4   0.0     2   426   291   735   290   735 0.96 Bacterial DNA polymerase III alpha subunit
PHP                  PF02811.14   175 seq813_BIOID51055    -           1160   3.9e-30  104.7   0.0   1   1   2.4e-33   1.1e-29  103.3   0.0     1   170     7   178     7   192 0.96 PHP domain
tRNA_anti            PF01336.20    76 seq813_BIOID51055    -           1160   1.2e-08   34.4   0.1   1   1   5.4e-12   2.5e-08   33.5   0.1     2    75  1000  1072   994  1073 0.88 OB-fold nucleic acid binding domain
Asp_Glu_race         PF01177.17   217 seq814_BIOID51055    -            285   3.4e-30  105.4   0.1   1   1   3.4e-34   4.7e-30  105.0   0.0     2   215    25   234    24   236 0.86 Asp/Glu/Hydantoin racemase
DUF932               PF06067.6    239 seq815_BIOID51055    -            272   1.5e-58  197.8   0.0   1   1   1.2e-62   1.7e-58  197.6   0.0     2   239    37   261    36   261 0.99 Domain of unknown function (DUF932)
RHS_repeat           PF05593.9     38 seq816_BIOID51055    -           1583   1.9e-61  203.0  99.1   1   6   2.5e-12   1.7e-08   34.2   0.3     1    38   438   476   438   476 0.96 RHS Repeat
RHS_repeat           PF05593.9     38 seq816_BIOID51055    -           1583   1.9e-61  203.0  99.1   2   6   3.5e-10   2.4e-06   27.4   0.2     3    37   462   496   460   497 0.95 RHS Repeat
RHS_repeat           PF05593.9     38 seq816_BIOID51055    -           1583   1.9e-61  203.0  99.1   3   6     1e-12   6.8e-09   35.5   0.3     1    37   588   624   588   625 0.98 RHS Repeat
RHS_repeat           PF05593.9     38 seq816_BIOID51055    -           1583   1.9e-61  203.0  99.1   4   6   1.9e-11   1.3e-07   31.5   0.6     1    37   630   665   630   666 0.97 RHS Repeat
RHS_repeat           PF05593.9     38 seq816_BIOID51055    -           1583   1.9e-61  203.0  99.1   5   6   4.2e-08   0.00029   20.8   1.1     1    31   671   701   671   705 0.93 RHS Repeat
RHS_repeat           PF05593.9     38 seq816_BIOID51055    -           1583   1.9e-61  203.0  99.1   6   6   1.3e-08   9.1e-05   22.4   0.8     1    31   733   766   733   775 0.83 RHS Repeat
RHS                  PF03527.9     41 seq816_BIOID51055    -           1583   8.7e-20   70.1   2.8   1   1   3.6e-23   2.5e-19   68.6   0.6     1    41  1153  1193  1153  1193 0.96 RHS protein
HAD_2                PF13419.1    176 seq817_BIOID51055    -            199   4.9e-29  101.7   0.1   1   1   1.7e-32   5.7e-29  101.5   0.1     2   176     4   184     3   184 0.85 Haloacid dehalogenase-like hydrolase
Hydrolase_like       PF13242.1     75 seq817_BIOID51055    -            199   2.5e-08   33.3   0.0   1   1   1.6e-11   5.5e-08   32.2   0.0     2    50   139   186   138   198 0.93 HAD-hyrolase-like
Hydrolase            PF00702.21   204 seq817_BIOID51055    -            199   1.8e-06   28.4   0.0   1   1   6.1e-10   2.1e-06   28.3   0.0   109   203    73   177     6   178 0.76 haloacid dehalogenase-like hydrolase
adh_short_C2         PF13561.1    243 seq821_BIOID51055    -            258   1.2e-28  100.4   0.0   1   1   3.4e-32   1.6e-28  100.0   0.0     3   242    24   254    22   255 0.92 Enoyl-(Acyl carrier protein) reductase
adh_short            PF00106.20   167 seq821_BIOID51055    -            258   5.5e-27   94.5   8.2   1   1   1.1e-29   5.1e-26   91.4   5.7     2   164    17   170    16   173 0.88 short chain dehydrogenase
KR                   PF08659.5    181 seq821_BIOID51055    -            258   1.9e-10   40.6   7.3   1   1   7.4e-13   3.4e-09   36.5   4.8    56   160    57   165    17   183 0.91 KR domain
Nuc_H_symport        PF03825.11   400 seq822_BIOID51055    -            434  7.4e-189  627.4  41.1   1   1  1.2e-192  8.5e-189  627.2  28.5     1   399    17   422    17   423 1.00 Nucleoside H+ symporter
MFS_1                PF07690.11   354 seq822_BIOID51055    -            434   2.2e-11   43.0  55.9   1   1   3.3e-12   2.3e-08   33.0  12.6    33   173   268   418   258   432 0.83 Major Facilitator Superfamily
Virul_fac_BrkB       PF03631.10   260 seq823_BIOID51055    -            290     1e-55  188.8  24.6   1   1   8.7e-60   1.2e-55  188.6  17.0     2   258    29   274    28   276 0.88 Virulence factor BrkB
Exo_endo_phos        PF03372.18   251 seq824_BIOID51055    -            272   1.3e-26   93.9   0.0   1   1   1.1e-30   1.5e-26   93.7   0.0     1   251     8   263     8   263 0.81 Endonuclease/Exonuclease/phosphatase family
Antirestrict         PF03230.8     94 seq826_BIOID51055    -            161   5.1e-39  132.0   0.2   1   1   4.7e-43   6.4e-39  131.7   0.1     1    94    64   161    64   161 0.98 Antirestriction protein
4HBT                 PF03061.17    79 seq827_BIOID51055    -            137   7.5e-17   61.1   0.1   1   1   8.9e-21   1.2e-16   60.4   0.1     1    79    50   127    50   127 0.98 Thioesterase superfamily
RadC                 PF04002.10   123 seq829_BIOID51055    -            163   5.7e-47  158.3   0.0   1   1   5.1e-51   6.9e-47  158.0   0.0     2   123    42   163    41   163 0.98 RadC-like JAB domain
Radical_SAM          PF04055.16   166 seq830_BIOID51055    -            411   6.2e-13   49.1   0.0   1   1     3e-16     1e-12   48.4   0.0     6   160    20   182    16   208 0.84 Radical SAM superfamily
DUF4008              PF13186.1     64 seq830_BIOID51055    -            411     2e-12   47.1   0.6   1   1   1.3e-15   4.3e-12   46.0   0.4     4    64   282   343   276   343 0.90 Domain of unknown function (DUF4008)
Fer4_12              PF13353.1    139 seq830_BIOID51055    -            411   4.8e-07   29.8   0.0   1   1   2.7e-10   9.1e-07   28.9   0.0    13   115    19   126    17   150 0.60 4Fe-4S single cluster domain
Tyr_Deacylase        PF02580.11   145 seq833_BIOID51055    -            145   6.3e-55  185.0   0.1   1   1   5.1e-59     7e-55  184.8   0.0     2   144     3   144     2   145 0.99 D-Tyr-tRNA(Tyr) deacylase
DUF3442              PF11924.3    280 seq835_BIOID51055    -           1417  1.6e-106  355.9   0.5   1   1    9e-110  4.1e-106  354.5   0.3     2   280    71   350    70   350 0.99 Protein of unknown function (DUF3442)
Big_1                PF02369.11   100 seq835_BIOID51055    -           1417   2.5e-54  181.2 108.2   1   3   4.4e-18     2e-14   53.1   8.5     5    97   994  1086   990  1088 0.86 Bacterial Ig-like domain (group 1)
Big_1                PF02369.11   100 seq835_BIOID51055    -           1417   2.5e-54  181.2 108.2   2   3   6.5e-17   2.9e-13   49.4   3.2     7    97  1099  1187  1093  1190 0.85 Bacterial Ig-like domain (group 1)
Big_1                PF02369.11   100 seq835_BIOID51055    -           1417   2.5e-54  181.2 108.2   3   3     8e-16   3.6e-12   45.9  10.5    11    95  1204  1287  1192  1292 0.83 Bacterial Ig-like domain (group 1)
SNARE_assoc          PF09335.6    123 seq837_BIOID51055    -            236   1.1e-27   96.5   6.3   1   1   7.9e-32   1.1e-27   96.5   4.4     1   121    63   180    63   182 0.98 SNARE associated Golgi protein
CstA                 PF02554.9    376 seq839_BIOID51055    -            701  5.2e-156  518.8  28.7   1   1  7.7e-160  5.2e-156  518.8  19.9     1   359    32   420    32   436 0.95 Carbon starvation protein CstA
DUF4161              PF13722.1    127 seq839_BIOID51055    -            701   1.8e-46  157.4   7.5   1   1   2.7e-50   1.8e-46  157.4   5.2     3   127   467   596   464   596 0.98 C-terminal domain on CstA (DUF4161)
DUF987               PF06174.6     66 seq840_BIOID51055    -             73   2.6e-43  145.2   0.2   1   1   2.1e-47   2.9e-43  145.0   0.1     1    66     1    66     1    66 0.99 Protein of unknown function (DUF987)
HisG                 PF01634.13   163 seq843_BIOID51055    -            299   8.2e-55  184.7   0.0   1   1   1.7e-58   1.2e-54  184.1   0.0     1   163    53   221    53   221 0.94 ATP phosphoribosyltransferase
HisG_C               PF08029.6     75 seq843_BIOID51055    -            299   5.6e-28   96.5   0.1   1   1   2.2e-31   1.5e-27   95.2   0.0     1    75   222   297   222   297 0.98 HisG, C-terminal domain
YiiD_Cterm           PF09500.5    144 seq844_BIOID51055    -            329   6.7e-49  165.0   0.0   1   1   2.9e-52   9.9e-49  164.4   0.0     1   143   174   313   174   314 0.99 Putative thioesterase (yiiD_Cterm)
Acetyltransf_7       PF13508.1     79 seq844_BIOID51055    -            329   4.5e-13   49.0   0.0   1   1   2.4e-16   8.3e-13   48.1   0.0     3    78    60   139    58   140 0.87 Acetyltransferase (GNAT) domain
Acetyltransf_1       PF00583.19    83 seq844_BIOID51055    -            329   2.5e-12   46.5   0.0   1   1   2.1e-15   7.1e-12   45.0   0.0     2    82    66   138    65   139 0.96 Acetyltransferase (GNAT) family
Acetyltransf_10      PF13673.1    117 seq844_BIOID51055    -            329   1.6e-08   34.5   0.0   1   1   7.8e-12   2.7e-08   33.8   0.0    38   117    55   138    16   138 0.81 Acetyltransferase (GNAT) domain
EamA                 PF00892.15   126 seq845_BIOID51055    -            306   1.2e-36  125.4  35.5   1   2   2.3e-25   3.2e-21   75.5   7.1     1   125    18   140    18   141 0.93 EamA-like transporter family
EamA                 PF00892.15   126 seq845_BIOID51055    -            306   1.2e-36  125.4  35.5   2   2   3.1e-19   4.2e-15   55.7  12.0     1   125   160   284   160   285 0.87 EamA-like transporter family
YliH                 PF10799.3    127 seq846_BIOID51055    -            127   2.3e-73  243.8   4.9   1   1   1.8e-77   2.5e-73  243.6   3.4     1   127     1   127     1   127 0.99 Biofilm formation protein (YliH/bssR)
YagB_YeeU_YfjZ       PF06154.6    105 seq849_BIOID51055    -            124   1.4e-53  179.4   0.0   1   1   1.2e-57   1.7e-53  179.1   0.0     2   104    16   118    15   119 0.98 YagB/YeeU/YfjZ family
GSDH                 PF07995.6    331 seq852_BIOID51055    -            371  1.5e-127  425.1   0.1   1   1  1.3e-131  1.8e-127  424.9   0.1     1   331    34   366    34   366 0.98 Glucose / Sorbosone dehydrogenase
ABC_tran             PF00005.22   118 seq853_BIOID51055    -            637   1.1e-36  125.6   1.0   1   2   2.4e-18   3.3e-15   56.3   0.0     1   118    41   178    41   178 0.87 ABC transporter
ABC_tran             PF00005.22   118 seq853_BIOID51055    -            637   1.1e-36  125.6   1.0   2   2   2.6e-21   3.6e-18   65.9   0.0     1   118   352   459   352   459 0.92 ABC transporter
ABC_tran_2           PF12848.2     85 seq853_BIOID51055    -            637   6.6e-29   99.4   4.3   1   1   4.8e-32   6.6e-29   99.4   3.0     1    83   217   298   217   302 0.93 ABC transporter
DUF1219              PF06755.7    117 seq854_BIOID51055    -            124   2.6e-58  194.5   0.0   1   1   2.2e-62   2.9e-58  194.3   0.0     1   113     1   113     1   123 0.98 Protein of unknown function (DUF1219)
HTH_AraC             PF00165.18    42 seq855_BIOID51055    -            307   1.1e-21   75.8   0.1   1   2   2.4e-14   1.1e-10   40.8   0.0     1    41   203   243   203   244 0.96 Bacterial regulatory helix-turn-helix proteins, AraC family
HTH_AraC             PF00165.18    42 seq855_BIOID51055    -            307   1.1e-21   75.8   0.1   2   2   7.6e-12   3.5e-08   32.9   0.0     1    41   255   293   255   294 0.93 Bacterial regulatory helix-turn-helix proteins, AraC family
HTH_18               PF12833.2     81 seq855_BIOID51055    -            307   8.5e-17   60.9   0.1   1   1   2.8e-20   1.3e-16   60.3   0.0     2    80   217   294   216   295 0.94 Helix-turn-helix domain
AraC_binding         PF02311.14   136 seq855_BIOID51055    -            307   5.8e-07   29.1   0.2   1   1     3e-10   1.4e-06   27.9   0.1    27    90    75   138    65   214 0.87 AraC-like ligand binding domain
Histidinol_dh        PF00815.15   413 seq857_BIOID51055    -            434  3.4e-182  605.5   1.1   1   1  2.9e-186    4e-182  605.3   0.8     2   413    18   428    17   428 0.99 Histidinol dehydrogenase
His_Phos_2           PF00328.17   347 seq861_BIOID51055    -            413   2.4e-39  135.5   0.0   1   1   2.1e-43   2.9e-39  135.2   0.0     1   344    30   359    30   364 0.84 Histidine phosphatase superfamily (branch 2)
SNARE_assoc          PF09335.6    123 seq862_BIOID51055    -            235   1.2e-24   86.7   8.0   1   1   8.7e-29   1.2e-24   86.7   5.5     1   122    80   197    78   198 0.96 SNARE associated Golgi protein
ACCA                 PF03255.9    145 seq863_BIOID51055    -            319     6e-65  217.1   0.2   1   1   1.9e-68   8.7e-65  216.5   0.1     2   145     5   151     4   151 0.97 Acetyl co-enzyme A carboxylase carboxyltransferase alpha subunit
Carboxyl_trans       PF01039.17   493 seq863_BIOID51055    -            319   1.5e-18   66.3   0.1   1   1   4.1e-22   1.9e-18   66.0   0.0   272   473    85   288    58   300 0.84 Carboxyl transferase domain
MdcE                 PF06833.6    234 seq863_BIOID51055    -            319   6.6e-06   25.3   0.0   1   1     2e-09   9.1e-06   24.9   0.0     5   176    88   262    84   313 0.81 Malonate decarboxylase gamma subunit (MdcE)
DUF957               PF06117.6     65 seq865_BIOID51055    -             65   5.8e-36  121.7   0.2   1   1   4.6e-40   6.3e-36  121.6   0.2     1    65     1    65     1    65 0.99 Enterobacterial protein of unknown function (DUF957)
CMD                  PF02627.15    85 seq867_BIOID51055    -            182   6.6e-09   35.3   0.2   1   1   3.2e-12   4.4e-08   32.7   0.0    14    85    52   122    43   122 0.91 Carboxymuconolactone decarboxylase family
Methyltransf_27      PF13708.1    194 seq868_BIOID51055    -            280   6.6e-76  254.0   0.1   1   1   6.3e-80   8.5e-76  253.6   0.1     2   194    86   278    85   278 0.99 Methyltransferase domain
DUF1706              PF08020.6    166 seq870_BIOID51055    -            172   6.9e-59  197.9   0.1   1   1   5.7e-63   7.8e-59  197.7   0.1     1   166     1   166     1   166 0.99 Protein of unknown function (DUF1706)
DUF466               PF04328.8     65 seq871_BIOID51055    -             65   2.9e-32  110.1   0.5   1   1   2.3e-36   3.1e-32  110.0   0.3     1    65     1    65     1    65 0.99 Protein of unknown function (DUF466)
Aminotran_1_2        PF00155.16   363 seq874_BIOID51055    -            359   7.8e-67  225.6   0.0   1   1     7e-71   9.6e-67  225.3   0.0    31   363    49   354    33   354 0.93 Aminotransferase class I and II
OKR_DC_1             PF01276.15   417 seq875_BIOID51055    -            713  2.2e-194  645.6   0.0   1   1  5.9e-198  2.7e-194  645.3   0.0     1   417   130   545   130   545 1.00 Orn/Lys/Arg decarboxylase, major domain
OKR_DC_1_C           PF03711.10   137 seq875_BIOID51055    -            713   8.5e-53  177.9   0.0   1   1   4.3e-56   1.9e-52  176.8   0.0     1   135   570   702   570   704 0.99 Orn/Lys/Arg decarboxylase, C-terminal domain
OKR_DC_1_N           PF03709.10   115 seq875_BIOID51055    -            713   8.4e-27   93.3   0.0   1   1   3.8e-30   1.7e-26   92.4   0.0     1   115    14   124    14   124 0.99 Orn/Lys/Arg decarboxylase, N-terminal domain
DUF554               PF04474.7    226 seq876_BIOID51055    -            235   8.2e-77  257.2  19.0   1   1   6.9e-81   9.4e-77  257.0  13.2     2   226     3   230     2   230 0.97 Protein of unknown function (DUF554)
SBP_bac_8            PF13416.1    281 seq877_BIOID51055    -            388   2.2e-30  106.2   0.6   1   1   4.6e-34   3.2e-30  105.7   0.2    10   265    60   342    52   353 0.84 Bacterial extracellular solute-binding protein
SBP_bac_1            PF01547.20   314 seq877_BIOID51055    -            388   1.2e-05   25.0   2.8   1   1   2.9e-09     2e-05   24.3   1.8    19   313    57   326    33   327 0.82 Bacterial extracellular solute-binding protein
Abhydrolase_1        PF00561.15   230 seq878_BIOID51055    -            340   3.4e-26   92.1   0.0   1   1   2.6e-29     9e-26   90.7   0.0     4   218   105   312   102   315 0.96 alpha/beta hydrolase fold
Abhydrolase_6        PF12697.2    228 seq878_BIOID51055    -            340     3e-16   59.9   0.7   1   1   1.2e-19   4.2e-16   59.4   0.5     1   219    75   312    75   320 0.70 Alpha/beta hydrolase family
Abhydrolase_5        PF12695.2    142 seq878_BIOID51055    -            340   7.6e-11   41.8   0.4   1   1   7.2e-14   2.5e-10   40.1   0.2     2   141    75   308    74   309 0.65 Alpha/beta hydrolase family
Peptidase_S11        PF00768.15   241 seq879_BIOID51055    -            407  8.9e-101  336.0   0.4   1   1  2.5e-104  1.1e-100  335.7   0.2     2   241    36   273    35   273 0.99 D-alanyl-D-alanine carboxypeptidase
PBP5_C               PF07943.8     91 seq879_BIOID51055    -            407   5.7e-25   87.0   0.0   1   1   2.3e-28   1.1e-24   86.1   0.0     1    91   292   383   292   383 0.99 Penicillin-binding protein 5, C-terminal domain
Beta-lactamase2      PF13354.1    197 seq879_BIOID51055    -            407     1e-13   51.0   0.1   1   1   3.1e-17   1.4e-13   50.6   0.1     4   144    57   209    54   262 0.75 Beta-lactamase enzyme family
DDE_Tnp_ISL3         PF01610.12   248 seq880_BIOID51055    -            406   4.5e-57  193.3   2.7   1   1   9.1e-61   6.2e-57  192.8   1.9     2   246   158   393   157   395 0.95 Transposase
HTH_Tnp_ISL3         PF13542.1     65 seq880_BIOID51055    -            406   3.3e-12   45.8   5.9   1   1   1.2e-15     8e-12   44.5   4.1     4    65    42   101    39   101 0.93 Helix-turn-helix domain of transposase family ISL3
2-Hacid_dh_C         PF02826.14   178 seq884_BIOID51055    -            325   2.2e-45  153.8   0.0   1   1   1.3e-48   8.9e-45  151.9   0.0     2   178   118   290   117   290 0.95 D-isomer specific 2-hydroxyacid dehydrogenase, NAD binding domain
NAD_binding_2        PF03446.10   162 seq884_BIOID51055    -            325   5.1e-06   26.3   0.0   1   1   1.9e-09   1.3e-05   25.0   0.0     3    90   151   236   149   241 0.92 NAD binding domain of 6-phosphogluconate dehydrogenase
IGPD                 PF00475.13   145 seq885_BIOID51055    -            355   8.7e-65  216.8   0.4   1   1   4.5e-68   1.5e-64  216.0   0.3     1   145   196   338   196   338 0.99 Imidazoleglycerol-phosphate dehydratase
HAD_2                PF13419.1    176 seq885_BIOID51055    -            355   5.6e-07   29.8   0.1   1   1   5.7e-09   1.9e-05   24.8   0.0    76   173    30   145    20   148 0.80 Haloacid dehalogenase-like hydrolase
PNK3P                PF08645.6    158 seq885_BIOID51055    -            355   5.6e-06   25.7   0.0   1   1   2.8e-09   9.7e-06   25.0   0.0     5   129     8   134     4   181 0.75 Polynucleotide kinase 3 phosphatase
Hydrolase_like       PF13242.1     75 seq885_BIOID51055    -            355   8.7e-06   25.2   0.0   1   1   5.5e-09   1.9e-05   24.1   0.0     2    44   103   144   102   148 0.88 HAD-hyrolase-like
Aminotran_1_2        PF00155.16   363 seq886_BIOID51055    -            386   9.2e-58  195.7   0.0   1   1   3.1e-61     1e-57  195.6   0.0     3   363    32   383    30   383 0.94 Aminotransferase class I and II
Cys_Met_Meta_PP      PF01053.15   386 seq886_BIOID51055    -            386   4.6e-08   31.6   0.0   1   1   2.3e-11   7.8e-08   30.8   0.0    75   180    96   205    63   212 0.85 Cys/Met metabolism PLP-dependent enzyme
DegT_DnrJ_EryC1      PF01041.12   363 seq886_BIOID51055    -            386   1.3e-05   24.2   0.0   1   1   9.1e-09   3.1e-05   23.0   0.0    46   146    97   202    86   204 0.88 DegT/DnrJ/EryC1/StrS aminotransferase family
Aminotran_5          PF00266.14   371 seq886_BIOID51055    -            386   3.1e-05   22.7   0.0   1   1   1.3e-08   4.5e-05   22.2   0.0    46   165    74   189    48   236 0.80 Aminotransferase class-V
UPF0270              PF06794.7     70 seq887_BIOID51055    -             72   9.2e-36  121.3   0.1   1   1   7.4e-40     1e-35  121.2   0.0     1    70     1    70     1    70 0.99 Uncharacterised protein family (UPF0270)
BPD_transp_1         PF00528.17   185 seq888_BIOID51055    -            511   2.3e-08   33.6  17.1   1   1   1.7e-12   2.3e-08   33.6  11.9    26   183   346   503   344   505 0.91 Binding-protein-dependent transport system inner membrane component
KGG                  PF10685.4     23 seq889_BIOID51055    -             57   2.5e-20   71.7  18.2   1   2   5.5e-14   7.5e-10   38.3   4.3     1    23    10    31    10    31 0.98 Stress-induced bacterial acidophilic repeat motif
KGG                  PF10685.4     23 seq889_BIOID51055    -             57   2.5e-20   71.7  18.2   2   2   2.5e-14   3.4e-10   39.5   2.8     1    23    32    53    32    53 0.99 Stress-induced bacterial acidophilic repeat motif
ABC_tran             PF00005.22   118 seq890_BIOID51055    -            401   5.6e-22   78.2   0.0   1   1   3.6e-25   1.2e-21   77.0   0.0     1   117    73   191    73   192 0.92 ABC transporter
TOBE_2               PF08402.5     75 seq890_BIOID51055    -            401   9.6e-12   44.6   0.3   1   1   1.2e-14   4.2e-11   42.5   0.1     1    75   313   385   313   385 0.95 TOBE domain
PRK                  PF00485.13   194 seq891_BIOID51055    -            289     3e-74  248.6   0.0   1   1   2.7e-78   3.6e-74  248.4   0.0     1   194     7   214     7   214 0.99 Phosphoribulokinase / Uridine kinase family
PHP                  PF02811.14   175 seq894_BIOID51055    -            245   1.5e-17   63.8   1.3   1   1   1.9e-21   2.6e-17   63.0   0.9     1   169     4   164     4   174 0.91 PHP domain
UTRA                 PF07702.8    141 seq895_BIOID51055    -            291   4.4e-31  107.2   0.0   1   1   6.2e-34   2.1e-30  105.0   0.0     1   140   139   277   139   278 0.98 UTRA domain
GntR                 PF00392.16    64 seq895_BIOID51055    -            291   1.6e-21   75.4   0.3   1   1   1.6e-24   5.4e-21   73.6   0.0     2    63    56   117    55   118 0.98 Bacterial regulatory proteins, gntR family
HTH_11               PF08279.7     55 seq895_BIOID51055    -            291   3.3e-06   26.5   0.1   1   1   4.1e-09   1.4e-05   24.5   0.0    19    45    82   108    81   115 0.88 HTH domain
HTH_DeoR             PF08220.7     57 seq895_BIOID51055    -            291   4.4e-06   26.0   0.3   1   1   7.5e-09   2.6e-05   23.5   0.0    18    50    82   114    82   121 0.92 DeoR-like helix-turn-helix domain
GATase               PF00117.23   192 seq897_BIOID51055    -            196   9.7e-29  100.0   0.0   1   1   3.3e-32   1.1e-28   99.8   0.0     1   189     4   194     4   196 0.81 Glutamine amidotransferase class-I
GATase_3             PF07685.9    158 seq897_BIOID51055    -            196   4.9e-06   26.0   0.0   1   1   2.2e-09   7.7e-06   25.4   0.0     5    79    36   100    32   106 0.86 CobB/CobQ-like glutamine amidotransferase domain
HTH_31               PF13560.1     64 seq898_BIOID51055    -             96   6.8e-11   42.0   0.0   1   1   7.9e-14   3.6e-10   39.7   0.0     4    46    35    76    34    93 0.82 Helix-turn-helix domain
HTH_3                PF01381.17    55 seq898_BIOID51055    -             96   3.2e-09   36.3   0.1   1   1     2e-12   9.2e-09   34.9   0.0     1    38    37    74    37    85 0.96 Helix-turn-helix
HTH_19               PF12844.2     64 seq898_BIOID51055    -             96     2e-08   34.0   0.0   1   1   2.1e-11   9.4e-08   31.8   0.0     3    55    36    87    36    95 0.83 Helix-turn-helix domain
Porin_1              PF00267.16   337 seq899_BIOID51055    -            395  3.1e-143  476.9  32.2   1   1  5.2e-147  3.5e-143  476.7  22.3     1   337    27   395    27   395 0.98 Gram-negative porin
Porin_4              PF13609.1    311 seq899_BIOID51055    -            395   2.8e-21   76.2  42.8   1   1     6e-25   4.1e-21   75.6  29.6     6   304    12   365     6   374 0.82 Gram-negative porin
Glyoxalase           PF00903.20   128 seq900_BIOID51055    -            129   7.8e-23   80.7   0.0   1   1   1.9e-26   8.7e-23   80.5   0.0     2   128     7   126     6   126 0.97 Glyoxalase/Bleomycin resistance protein/Dioxygenase superfamily
Glyoxalase_2         PF12681.2    108 seq900_BIOID51055    -            129   3.8e-18   65.9   0.0   1   1   9.7e-22   4.4e-18   65.7   0.0     1   108    12   127    12   127 0.79 Glyoxalase-like domain
Glyoxalase_4         PF13669.1    110 seq900_BIOID51055    -            129   2.6e-13   49.8   0.0   1   1   6.9e-17   3.2e-13   49.5   0.0     1    96     8   102     8   115 0.85 Glyoxalase/Bleomycin resistance protein/Dioxygenase superfamily
HTH_Tnp_1            PF01527.15    76 seq903_BIOID51055    -             99   7.6e-09   35.2   2.9   1   1   7.1e-13   9.7e-09   34.9   2.0     3    76    11    79     9    79 0.90 Transposase
His_biosynth         PF00977.16   228 seq905_BIOID51055    -            291   2.4e-74  249.3   0.4   1   1   6.1e-78   2.8e-74  249.1   0.3     1   228    47   280    47   280 0.98 Histidine biosynthesis protein
Trp_syntA            PF00290.15   259 seq905_BIOID51055    -            291   7.2e-06   24.5   1.1   1   1     2e-08   9.2e-05   20.9   0.1   174   232    97   154    78   160 0.85 Tryptophan synthase alpha chain
Nitrate_red_del      PF02613.10   136 seq907_BIOID51055    -            184   3.9e-19   68.6   0.4   1   1   4.2e-23   5.8e-19   68.1   0.3     3   135    31   150    29   151 0.90 Nitrate reductase delta subunit
ATP_bind_3           PF01171.15   182 seq908_BIOID51055    -            432   6.3e-59  198.4   0.0   1   1   1.9e-62   8.6e-59  197.9   0.0     1   180    14   191    14   193 0.97 PP-loop family
TilS_C               PF11734.3     74 seq908_BIOID51055    -            432   3.5e-26   90.1   0.0   1   1   2.7e-29   1.2e-25   88.3   0.0     1    74   356   427   356   427 0.90 TilS substrate C-terminal domain
TilS                 PF09179.6     69 seq908_BIOID51055    -            432   1.7e-23   82.3   4.4   1   1   1.4e-26   6.3e-23   80.4   3.0     1    69   241   309   241   309 0.99 TilS substrate binding domain
rve                  PF00665.21   120 seq909_BIOID51055    -            288   8.9e-30  103.1   0.0   1   1   6.7e-33   1.8e-29  102.1   0.0     3   119   126   240   124   241 0.96 Integrase core domain
rve_2                PF13333.1     52 seq909_BIOID51055    -            288   3.8e-20   71.5   1.6   1   1     4e-22   1.1e-18   66.9   0.1     1    52   231   287   231   287 0.98 Integrase core domain
rve_3                PF13683.1     67 seq909_BIOID51055    -            288   1.9e-15   55.9   0.0   1   1   1.4e-18   3.8e-15   55.0   0.0     4    67   215   279   212   279 0.96 Integrase core domain
HTH_21               PF13276.1     60 seq909_BIOID51055    -            288     2e-10   40.4   0.1   1   1   3.2e-13   8.8e-10   38.3   0.0     4    59    47   101    44   102 0.90 HTH-like domain
DDE_Tnp_IS240        PF13610.1    140 seq909_BIOID51055    -            288   3.6e-10   39.8   0.0   1   1   2.3e-13   6.3e-10   39.0   0.0     2   129   130   260   129   272 0.88 DDE domain
LamB                 PF02264.10   398 seq910_BIOID51055    -            446  8.4e-169  561.7  25.0   1   1  6.9e-173  9.5e-169  561.5  17.3     1   398    28   446    28   446 0.97 LamB porin
Aldo_ket_red         PF00248.16   283 seq911_BIOID51055    -            294     1e-46  158.8   0.0   1   1   9.4e-51   1.3e-46  158.6   0.0     2   281    20   267    19   269 0.92 Aldo/keto reductase family
ABC_tran             PF00005.22   118 seq912_BIOID51055    -            228   2.9e-19   69.4   0.0   1   1   2.8e-23   3.8e-19   69.0   0.0     1   117    52   172    52   173 0.85 ABC transporter
RHH_1                PF01402.16    39 seq915_BIOID51055    -             81   4.8e-11   41.9   0.5   1   1   5.7e-15   7.7e-11   41.2   0.4     2    39    15    52    14    52 0.96 Ribbon-helix-helix protein, copG family
cNMP_binding         PF00027.24    91 seq916_BIOID51055    -            210   8.9e-24   83.0   0.0   1   1     4e-27   1.4e-23   82.4   0.0     3    90    23   111    21   112 0.97 Cyclic nucleotide-binding domain
Crp                  PF00325.15    32 seq916_BIOID51055    -            210   2.1e-15   55.7   0.4   1   1   1.1e-18   3.9e-15   54.8   0.3     1    32   166   197   166   197 0.98 Bacterial regulatory proteins, crp family
HTH_Crp_2            PF13545.1     76 seq916_BIOID51055    -            210   2.2e-11   43.2   0.1   1   1   1.5e-14     5e-11   42.1   0.1     1    67   142   206   142   207 0.94 Crp-like helix-turn-helix domain
MFS_1                PF07690.11   354 seq917_BIOID51055    -            410   8.8e-29  100.2  41.7   1   1   1.8e-32   1.2e-28   99.7  28.9     5   351    26   362    22   365 0.71 Major Facilitator Superfamily
Sugar_tr             PF00083.19   451 seq917_BIOID51055    -            410   6.8e-06   24.8  32.5   1   1   4.9e-09   3.3e-05   22.5   8.7    52   188    58   188    44   196 0.92 Sugar (and other) transporter
DUF1097              PF06496.6    144 seq918_BIOID51055    -            173   1.6e-46  157.6  25.0   1   1   1.4e-50   1.9e-46  157.3  17.4     1   143    18   156    18   157 0.99 Protein of unknown function (DUF1097)
His_biosynth         PF00977.16   228 seq921_BIOID51055    -            258     4e-78  261.6   0.7   1   1   1.3e-81   4.6e-78  261.5   0.5     1   227     5   239     5   240 0.96 Histidine biosynthesis protein
Rhodanese            PF00581.15   113 seq925_BIOID51055    -            440   5.4e-30  103.9   0.2   1   2   3.8e-15   5.2e-11   42.7   0.0    22   112   183   268   161   269 0.81 Rhodanese-like domain
Rhodanese            PF00581.15   113 seq925_BIOID51055    -            440   5.4e-30  103.9   0.2   2   2   3.4e-15   4.6e-11   42.9   0.0     5   112   304   423   300   424 0.83 Rhodanese-like domain
Adenylate_cycl       PF01295.13   605 seq927_BIOID51055    -            848  2.2e-274  911.2   0.0   1   1  3.8e-278  2.6e-274  911.0   0.0     1   601   228   826   228   830 0.98 Adenylate cyclase, class-I
Adenyl_cycl_N        PF12633.2    204 seq927_BIOID51055    -            848   3.3e-87  291.1   0.0   1   1   2.2e-86   1.5e-82  275.9   0.0     1   203     1   200     1   201 0.96 Adenylate cyclase NT domain
FUSC-like            PF12805.2    284 seq928_BIOID51055    -            696     3e-72  242.8   3.3   1   1   8.7e-76     3e-72  242.8   2.3     2   280    63   335    62   340 0.95 FUSC-like inner membrane protein yccS
FUSC_2               PF13515.1    128 seq928_BIOID51055    -            696   8.6e-20   70.8  11.0   1   1   2.5e-23   8.6e-20   70.8   7.6     2   126   377   498   375   500 0.90 Fusaric acid resistance protein-like
FUSC                 PF04632.7    650 seq928_BIOID51055    -            696   6.1e-08   31.4   4.1   1   1   1.8e-11   6.1e-08   31.4   2.8     7   263   369   642   363   689 0.80 Fusaric acid resistance protein family
ALMT                 PF11744.3    406 seq928_BIOID51055    -            696   1.6e-05   23.6   2.1   1   1   1.8e-08   6.3e-05   21.6   1.1    41   193   389   528   373   595 0.80 Aluminium activated malate transporter
DJ-1_PfpI            PF01965.19   147 seq929_BIOID51055    -            283   2.5e-12   46.3   0.0   1   1   3.1e-16   4.2e-12   45.6   0.0    22   143   125   274   108   278 0.81 DJ-1/PfpI family
PRA-CH               PF01502.13    75 seq930_BIOID51055    -            203   2.2e-34  116.8   0.0   1   1   6.1e-38   4.1e-34  115.9   0.0     1    74    33   106    33   107 0.99 Phosphoribosyl-AMP cyclohydrolase
PRA-PH               PF01503.12    83 seq930_BIOID51055    -            203   4.2e-13   49.2   0.4   1   1   8.6e-17   5.9e-13   48.7   0.3     2    82   116   201   115   202 0.95 Phosphoribosyl-ATP pyrophosphohydrolase
MalM                 PF07148.7    136 seq931_BIOID51055    -            306   2.3e-50  169.4   0.1   1   1   2.4e-54   3.3e-50  168.9   0.0     2   136    75   210    74   210 0.98 Maltose operon periplasmic protein precursor (MalM)
YaeQ                 PF07152.7    175 seq936_BIOID51055    -            181   4.4e-72  240.9   1.2   1   1   3.7e-76     5e-72  240.7   0.8     1   174     1   175     1   176 0.99 YaeQ protein
RF-1                 PF00472.15   114 seq941_BIOID51055    -            140   5.7e-29  100.1   0.6   1   1   4.9e-33   6.7e-29   99.8   0.4     4   114     4   132     1   138 0.91 RF-1 domain
NUDIX                PF00293.23   135 seq946_BIOID51055    -            135   2.3e-21   75.7   0.2   1   1   2.2e-25     3e-21   75.3   0.2     5   132     6   125     3   128 0.83 NUDIX domain
NlpE                 PF04170.7     87 seq948_BIOID51055    -            236   1.6e-35  121.2   0.0   1   1   1.9e-39   2.6e-35  120.5   0.0     1    86    45   130    45   131 0.99 NlpE N-terminal domain
Pentapeptide_4       PF13599.1     78 seq949_BIOID51055    -            179   1.1e-18   66.6  16.9   1   1   2.4e-17   1.1e-13   50.6   4.1     6    78    90   165    85   169 0.92 Pentapeptide repeats (9 copies)
DUF1375              PF07119.7     76 seq950_BIOID51055    -            135     1e-21   76.4   0.9   1   1   1.2e-25   1.6e-21   75.7   0.6     6    75    40   102    31   103 0.92 Protein of unknown function (DUF1375)
Epimerase            PF01370.16   236 seq953_BIOID51055    -             84   1.2e-13   50.9   0.1   1   1   3.7e-17   1.3e-13   50.8   0.0     2    74     4    84     3    84 0.86 NAD dependent epimerase/dehydratase family
adh_short            PF00106.20   167 seq953_BIOID51055    -             84   1.3e-07   31.5   0.0   1   1   4.3e-11   1.5e-07   31.3   0.0     3    73     3    73     1    83 0.80 short chain dehydrogenase
RmlD_sub_bind        PF04321.12   287 seq953_BIOID51055    -             84   3.5e-05   22.7   0.0   1   1   1.3e-08   4.3e-05   22.4   0.0     1    60     1    84     1    84 0.97 RmlD substrate binding domain
3Beta_HSD            PF01073.14   280 seq953_BIOID51055    -             84   6.6e-05   21.6   0.0   1   1   2.1e-08   7.1e-05   21.5   0.0     1    75     4    84     4    84 0.73 3-beta hydroxysteroid dehydrogenase/isomerase family
SopA                 PF13981.1    135 seq955_BIOID51055    -            245   3.6e-31  107.8   5.8   1   1   3.8e-35   5.3e-31  107.3   4.0     3   135    12   145    10   145 0.97 SopA-like central domain
Cupin_6              PF12852.2    186 seq956_BIOID51055    -            284   1.8e-26   92.7   0.5   1   1   1.2e-29   5.6e-26   91.1   0.4     1   186     2   162     2   162 0.93 Cupin
HTH_18               PF12833.2     81 seq956_BIOID51055    -            284   1.5e-20   72.9   0.2   1   1   2.3e-23     1e-19   70.2   0.1     1    81   199   278   199   278 0.97 Helix-turn-helix domain
HTH_AraC             PF00165.18    42 seq956_BIOID51055    -            284   2.6e-15   55.5   0.0   1   2   1.1e-08   4.9e-05   22.9   0.0     7    41   192   226   188   227 0.94 Bacterial regulatory helix-turn-helix proteins, AraC family
HTH_AraC             PF00165.18    42 seq956_BIOID51055    -            284   2.6e-15   55.5   0.0   2   2   4.5e-11   2.1e-07   30.4   0.0    13    41   247   276   238   277 0.92 Bacterial regulatory helix-turn-helix proteins, AraC family
ELFV_dehydrog        PF00208.16   244 seq958_BIOID51055    -            447   2.3e-88  295.7   2.4   1   1   5.3e-92   3.6e-88  295.1   1.7     1   244   202   445   202   445 0.96 Glutamate/Leucine/Phenylalanine/Valine dehydrogenase
ELFV_dehydrog_N      PF02812.13   131 seq958_BIOID51055    -            447   8.3e-47  157.9   0.0   1   1   3.5e-50   2.4e-46  156.4   0.0     1   130    57   186    57   187 0.99 Glu/Leu/Phe/Val dehydrogenase, dimerisation domain
Epimerase            PF01370.16   236 seq959_BIOID51055    -            199   2.5e-20   72.8   0.0   1   1     2e-24   2.8e-20   72.6   0.0   129   222     5    95     1   126 0.91 NAD dependent epimerase/dehydratase family
AhpC-TSA             PF00578.16   124 seq960_BIOID51055    -            187   1.5e-33  114.9   0.1   1   1   4.3e-37     2e-33  114.6   0.1     4   123     7   133     4   134 0.94 AhpC/TSA family
Redoxin              PF08534.5    146 seq960_BIOID51055    -            187   1.8e-13   50.1   0.0   1   1   4.7e-17   2.2e-13   49.9   0.0    15   140    18   146     4   152 0.84 Redoxin
1-cysPrx_C           PF10417.4     40 seq960_BIOID51055    -            187   1.6e-06   27.4   0.1   1   1   6.5e-10     3e-06   26.6   0.1     1    31   154   182   154   186 0.88 C-terminal domain of 1-Cys peroxiredoxin
Curlin_rpt           PF07012.7     34 seq962_BIOID51055    -            160   8.3e-22   76.5  32.2   1   3   1.1e-15   1.5e-11   43.7   0.8     1    34    62    95    62    95 0.99 Curlin associated repeat
Curlin_rpt           PF07012.7     34 seq962_BIOID51055    -            160   8.3e-22   76.5  32.2   2   3   2.3e-09   3.2e-05   23.4   2.1     9    32    92   115    91   116 0.95 Curlin associated repeat
Curlin_rpt           PF07012.7     34 seq962_BIOID51055    -            160   8.3e-22   76.5  32.2   3   3   7.8e-12   1.1e-07   31.3   4.2     1    34   106   139   106   139 0.98 Curlin associated repeat
TetR_N               PF00440.18    47 seq963_BIOID51055    -            178   4.9e-09   35.5   0.1   1   1   1.2e-12   7.9e-09   34.9   0.1     1    47    13    59    13    59 0.97 Bacterial regulatory proteins, tetR family
TetR_C_6             PF13977.1    131 seq963_BIOID51055    -            178   6.7e-08   32.3   0.2   1   1   2.3e-11   1.6e-07   31.0   0.2    16   125    80   176    66   178 0.89 Bacterial transcriptional repressor
LPAM_2               PF13627.1     24 seq965_BIOID51055    -             67   1.6e-08   33.8   3.3   1   1   1.6e-12   2.1e-08   33.4   2.3     1    24     6    29     6    29 0.94 Prokaryotic lipoprotein-attachment site
Transthyretin        PF00576.16   112 seq966_BIOID51055    -            137   1.9e-42  143.5   0.1   1   1   1.6e-46   2.2e-42  143.3   0.1     2   112    28   136    27   136 0.98 HIUase/Transthyretin family
Chor_lyase           PF04345.8    168 seq969_BIOID51055    -            165   5.8e-31  107.0   0.0   1   1     5e-35   6.8e-31  106.8   0.0    13   163    18   165    11   165 0.90 Chorismate lyase
Pyr_redox_2          PF07992.9    200 seq971_BIOID51055    -            531   1.5e-32  113.0   0.0   1   1   2.4e-34   4.7e-31  108.1   0.0     1   199   224   503   224   504 0.91 Pyridine nucleotide-disulphide oxidoreductase
Pyr_redox            PF00070.22    80 seq971_BIOID51055    -            531   1.9e-14   53.6   7.3   1   1   1.4e-17   2.7e-14   53.2   0.3     1    75   367   437   367   442 0.93 Pyridine nucleotide-disulphide oxidoreductase
Pyr_redox_3          PF13738.1    203 seq971_BIOID51055    -            531   3.9e-11   43.2   1.9   1   1   7.1e-13   1.4e-09   38.2   0.6    15   196   216   394   213   400 0.80 Pyridine nucleotide-disulphide oxidoreductase
Thioredoxin_3        PF13192.1     76 seq971_BIOID51055    -            531   2.5e-08   33.4   0.0   1   1   3.9e-11   7.6e-08   31.9   0.0     4    74   132   205   129   207 0.82 Thioredoxin domain
DAP_epimerase        PF01678.14   121 seq972_BIOID51055    -            275   1.3e-77  257.4   0.7   1   2   1.8e-43   1.2e-39  134.8   0.0     1   120     4   124     4   125 0.98 Diaminopimelate epimerase
DAP_epimerase        PF01678.14   121 seq972_BIOID51055    -            275   1.3e-77  257.4   0.7   2   2   2.5e-39   1.7e-35  121.4   0.1     2   121   153   268   152   268 0.97 Diaminopimelate epimerase
PhzC-PhzF            PF02567.11   282 seq972_BIOID51055    -            275   3.6e-05   23.0   0.0   1   1   7.7e-09   5.2e-05   22.5   0.0    45   224    51   224    46   229 0.86 Phenazine biosynthesis-like protein
TetR_C_3             PF08362.6    143 seq973_BIOID51055    -            212     3e-59  198.7   0.0   1   1   5.7e-63   3.9e-59  198.3   0.0     1   143    70   212    70   212 0.99 YcdC-like protein, C-terminal region
TetR_N               PF00440.18    47 seq973_BIOID51055    -            212   1.3e-16   59.8   0.2   1   1   2.9e-20     2e-16   59.2   0.1     1    47    23    69    23    69 0.98 Bacterial regulatory proteins, tetR family
Curlin_rpt           PF07012.7     34 seq975_BIOID51055    -            151   9.8e-29   98.6  29.3   1   3   3.6e-16   4.9e-12   45.2   0.6     1    34    40    74    40    74 0.99 Curlin associated repeat
Curlin_rpt           PF07012.7     34 seq975_BIOID51055    -            151   9.8e-29   98.6  29.3   2   3   7.7e-17   1.1e-12   47.3   0.3     2    34    86   119    85   119 0.98 Curlin associated repeat
Curlin_rpt           PF07012.7     34 seq975_BIOID51055    -            151   9.8e-29   98.6  29.3   3   3   1.2e-09   1.7e-05   24.3   3.5     8    34   115   141   114   141 0.95 Curlin associated repeat
FAD_binding_3        PF01494.14   356 seq977_BIOID51055    -            360   9.8e-10   37.8   0.1   1   1     1e-09   1.4e-05   24.2   0.0   148   179   141   172   118   241 0.83 FAD binding domain
Oxidored_molyb       PF00174.14   169 seq978_BIOID51055    -            334   8.3e-41  139.0   0.0   1   1   9.6e-45   1.3e-40  138.4   0.0    11   168   108   268    97   269 0.94 Oxidoreductase molybdopterin binding domain
CCG                  PF02754.11    85 seq979_BIOID51055    -            239   9.7e-30  102.3   0.2   1   2   2.2e-17   3.1e-13   49.4   0.0     1    84     3    84     3    85 0.95 Cysteine-rich domain
CCG                  PF02754.11    85 seq979_BIOID51055    -            239   9.7e-30  102.3   0.2   2   2   6.3e-18   8.6e-14   51.2   0.0     2    84   133   216   132   217 0.92 Cysteine-rich domain
UbiA                 PF01040.13   257 seq980_BIOID51055    -            290   8.5e-41  139.7  25.0   1   1   7.6e-45     1e-40  139.4  17.3     2   256    26   277    25   283 0.85 UbiA prenyltransferase family
Tafi-CsgC            PF10610.4    106 seq982_BIOID51055    -            110   5.5e-67  222.1   4.5   1   1   4.6e-71   6.3e-67  221.9   3.1     1   106     5   110     5   110 0.99 Thin aggregative fimbriae synthesis protein
DUF484               PF04340.7    225 seq983_BIOID51055    -            235   1.1e-89  299.6   0.4   1   1   9.5e-94   1.3e-89  299.4   0.3     1   224    10   232    10   233 0.99 Protein of unknown function, DUF484
DUF162               PF02589.10   189 seq984_BIOID51055    -            475   1.5e-51  174.5   0.1   1   1   1.3e-54     2e-51  174.0   0.1     3   189    72   294    70   294 0.99 Uncharacterised ACR, YkgG family COG1556
Fer4_8               PF13183.1     57 seq984_BIOID51055    -            475   1.2e-11   44.2   2.1   1   1   1.9e-14   2.9e-11   43.1   1.5     2    57   309   376   308   376 0.79 4Fe-4S dicluster domain
DUF3390              PF11870.3     93 seq984_BIOID51055    -            475   4.5e-10   39.2   0.6   1   1   7.1e-13   1.1e-09   37.9   0.4    13    92   387   470   379   471 0.83 Domain of unknown function (DUF3390)
Fer4_9               PF13187.1     55 seq984_BIOID51055    -            475   1.1e-08   35.0   0.5   1   1   2.2e-11   3.3e-08   33.5   0.4     1    53   311   375   311   376 0.94 4Fe-4S dicluster domain
Fer4_17              PF13534.1     61 seq984_BIOID51055    -            475   1.2e-07   31.8   1.9   1   1   2.5e-10   3.8e-07   30.2   1.3     1    60   311   376   311   377 0.71 4Fe-4S dicluster domain
Fer4_10              PF13237.1     52 seq984_BIOID51055    -            475     9e-08   31.6   4.1   1   1   2.1e-10   3.2e-07   29.9   3.0     7    52   310   373   305   373 0.69 4Fe-4S dicluster domain
Fer4_7               PF12838.2     52 seq984_BIOID51055    -            475   1.8e-07   31.3   4.3   1   1   3.2e-10   4.8e-07   29.9   2.9     1    51   311   375   311   376 0.77 4Fe-4S dicluster domain
Ferric_reduct        PF01794.14   125 seq986_BIOID51055    -            211   1.3e-13   50.9   9.6   1   1   9.8e-18   1.3e-13   50.9   6.7     5   124    51   161    46   162 0.89 Ferric reductase like transmembrane component
Macro                PF01661.16   118 seq987_BIOID51055    -            177   7.1e-41  138.7   0.0   1   1   6.5e-45   8.9e-41  138.3   0.0     1   118    21   137    21   137 0.99 Macro domain
Phage_integrase      PF00589.17   173 seq988_BIOID51055    -            298   7.1e-50  168.9   0.0   1   1   1.7e-53   1.2e-49  168.1   0.0     3   172   114   281   112   282 0.97 Phage integrase family
Phage_integr_N       PF02899.12    84 seq988_BIOID51055    -            298   8.3e-27   93.0   0.7   1   1   2.9e-30     2e-26   91.8   0.5     1    83     8    90     8    91 0.98 Phage integrase, N-terminal SAM-like domain
PLDc_2               PF13091.1    126 seq991_BIOID51055    -            565   8.9e-35  119.0   0.0   1   2   1.5e-13     1e-09   38.1   0.0     6   124   131   274   127   276 0.68 PLD-like domain
PLDc_2               PF13091.1    126 seq991_BIOID51055    -            565   8.9e-35  119.0   0.0   2   2   3.4e-26   2.3e-22   78.9   0.0     5   123   367   509   363   512 0.92 PLD-like domain
YodA                 PF09223.6    182 seq993_BIOID51055    -            216   2.7e-86  287.7   4.5   1   1   2.2e-90   3.1e-86  287.5   3.1     2   182    36   216    35   216 0.99 YodA lipocalin-like domain
MFS_1                PF07690.11   354 seq994_BIOID51055    -            393     2e-24   85.8  58.2   1   1   1.3e-26   1.8e-22   79.4  34.4     2   328    14   320    10   327 0.84 Major Facilitator Superfamily
ADH_N                PF08240.7    109 seq995_BIOID51055    -            412   2.4e-30  104.3   0.2   1   1   1.2e-33   5.4e-30  103.2   0.1     2   106    26   151    25   154 0.94 Alcohol dehydrogenase GroES-like domain
ADH_N_assoc          PF13823.1     23 seq995_BIOID51055    -            412   3.7e-13   48.7   0.1   1   1   1.5e-16     7e-13   47.8   0.1     1    23     1    23     1    23 0.99 Alcohol dehydrogenase GroES-associated
ADH_zinc_N           PF00107.21   130 seq995_BIOID51055    -            412   2.3e-12   46.4   0.2   1   1   4.5e-13     2e-09   36.9   0.0     1    69   197   268   197   286 0.90 Zinc-binding dehydrogenase
FdhD-NarQ            PF02634.10   236 seq998_BIOID51055    -            277   7.6e-73  244.7   0.0   1   1   6.6e-77     9e-73  244.4   0.0     1   235    38   275    38   276 0.92 FdhD/NarQ family
HAD_2                PF13419.1    176 seq999_BIOID51055    -            238   8.5e-20   71.6   0.1   1   1   2.4e-23   1.1e-19   71.2   0.0     1   176    13   207    13   207 0.76 Haloacid dehalogenase-like hydrolase
Hydrolase_like       PF13242.1     75 seq999_BIOID51055    -            238   4.5e-09   35.7   0.0   1   1   2.2e-12   9.9e-09   34.6   0.0     2    50   161   209   160   223 0.93 HAD-hyrolase-like
Hydrolase            PF00702.21   204 seq999_BIOID51055    -            238   1.3e-08   35.4   0.0   1   1   4.1e-12   1.9e-08   34.9   0.0     1   202    10   199    10   201 0.71 haloacid dehalogenase-like hydrolase
DUF162               PF02589.10   189 seq1000_BIOID51055   -            231   1.4e-36  125.7   0.1   1   1   1.5e-40     2e-36  125.1   0.0    19   189    65   228    47   228 0.91 Uncharacterised ACR, YkgG family COG1556
UvrD_C               PF13361.1    319 seq1005_BIOID51055   -            738   1.3e-99  333.6   0.0   1   1  7.6e-103   1.7e-99  333.1   0.0     1   318   295   634   295   635 0.98 UvrD-like helicase C-terminal domain
UvrD-helicase        PF00580.16   315 seq1005_BIOID51055   -            738   2.2e-76  257.0   0.0   1   1   2.7e-79   6.1e-76  255.6   0.0     1   314    28   289    28   290 0.98 UvrD/REP helicase N-terminal domain
AAA_19               PF13245.1     76 seq1005_BIOID51055   -            738   5.5e-14   51.5   0.2   1   1   8.5e-17   1.9e-13   49.8   0.1     1    75    34   111    34   112 0.85 Part of AAA domain
UvrD_C_2             PF13538.1    104 seq1005_BIOID51055   -            738   1.1e-10   41.4   0.0   1   1   1.1e-13   2.6e-10   40.2   0.0    54   103   561   630   509   631 0.77 Family description
DUF3829              PF12889.2    277 seq1007_BIOID51055   -            346   2.3e-79  266.3  13.0   1   1   1.9e-83   2.6e-79  266.1   9.0     2   277    66   346    65   346 0.98 Protein of unknown function (DUF3829)
MtfA                 PF06167.7    253 seq1008_BIOID51055   -            278   4.9e-75  252.0   0.1   1   1   4.4e-79     6e-75  251.7   0.1    11   253    18   256     9   256 0.95 Phosphoenolpyruvate:glucose-phosphotransferase regulator
Pyr_redox_2          PF07992.9    200 seq1009_BIOID51055   -            847     2e-36  125.6   0.0   1   1   3.9e-39   8.8e-36  123.5   0.0     1   198     5   285     5   287 0.95 Pyridine nucleotide-disulphide oxidoreductase
NIR_SIR              PF01077.17   157 seq1009_BIOID51055   -            847   2.8e-27   94.8   0.1   1   1   3.5e-30     8e-27   93.4   0.0     2   150   632   770   631   776 0.94 Nitrite and sulphite reductase 4Fe-4S domain
Fer2_BFD             PF04324.10    55 seq1009_BIOID51055   -            847   2.8e-21   75.1   4.8   1   1     7e-19   1.6e-15   56.7   2.0     2    53   423   472   422   474 0.93 BFD-like [2Fe-2S] binding domain
Pyr_redox            PF00070.22    80 seq1009_BIOID51055   -            847   1.5e-15   57.2   0.7   1   1   6.4e-19   1.5e-15   57.2   0.5     2    72   148   219   147   229 0.91 Pyridine nucleotide-disulphide oxidoreductase
NIR_SIR_ferr         PF03460.12    69 seq1009_BIOID51055   -            847   4.4e-12   45.3   0.0   1   1     4e-15   9.1e-12   44.3   0.0     3    68   560   622   558   623 0.95 Nitrite/Sulfite reductase ferredoxin-like half domain
Pyr_redox_3          PF13738.1    203 seq1009_BIOID51055   -            847     2e-08   34.3   0.4   1   1   1.5e-09   3.5e-06   27.1   0.0    78   196    55   174    42   179 0.83 Pyridine nucleotide-disulphide oxidoreductase
DAGK_prokar          PF01219.14   104 seq1011_BIOID51055   -            122   5.5e-39  131.8   8.1   1   1   4.6e-43   6.3e-39  131.6   5.6     2   104    16   118    15   118 0.99 Prokaryotic diacylglycerol kinase
Phage_CP76           PF06892.6    162 seq1013_BIOID51055   -            169   3.7e-62  208.3   0.2   1   1     3e-66   4.1e-62  208.1   0.2     1   161     3   160     3   161 0.99 Phage regulatory protein CII (CP76)
LexA_DNA_bind        PF01726.11    65 seq1016_BIOID51055   -            202   6.6e-32  108.7   0.1   1   1   1.5e-35   1.1e-31  108.1   0.1     1    65     1    65     1    65 0.99 LexA DNA binding domain
Peptidase_S24        PF00717.18    70 seq1016_BIOID51055   -            202   8.9e-17   60.3   0.8   1   1   1.9e-20   1.3e-16   59.8   0.5     1    68   114   180   114   182 0.96 Peptidase S24-like
DUF2724              PF10893.3     68 seq1017_BIOID51055   -             85   1.1e-39  133.9   0.8   1   1   9.7e-44   1.3e-39  133.7   0.6     1    68    20    85    20    85 0.99 Protein of unknown function (DUF2724)
Phage_integrase      PF00589.17   173 seq1021_BIOID51055   -            420   1.4e-26   93.0   0.0   1   1   3.9e-30   2.6e-26   92.1   0.0    13   171   214   384   202   386 0.87 Phage integrase family
DUF4102              PF13356.1     89 seq1021_BIOID51055   -            420   1.3e-24   85.7   0.1   1   1   3.7e-28   2.5e-24   84.8   0.0     1    88     3    89     3    90 0.98 Domain of unknown function (DUF4102)
MdoG                 PF04349.7    484 seq1023_BIOID51055   -            517  1.1e-262  871.3   1.2   1   1  9.2e-267  1.3e-262  871.1   0.8     1   483    29   514    29   515 1.00 Periplasmic glucan biosynthesis protein, MdoG
SSF                  PF00474.12   406 seq1024_BIOID51055   -            502  3.3e-148  493.5  29.8   1   1  3.7e-152  5.1e-148  492.9  20.7     1   406    35   437    35   437 0.99 Sodium:solute symporter family
MatE                 PF01554.13   162 seq1025_BIOID51055   -            459   7.2e-39  132.8  31.0   1   2   8.5e-35   1.2e-30  106.2   5.9     1   161    35   195    35   196 0.99 MatE
MatE                 PF01554.13   162 seq1025_BIOID51055   -            459   7.2e-39  132.8  31.0   2   2   3.9e-13   5.3e-09   35.7   7.2     2   143   259   400   259   435 0.92 MatE
DUF2732              PF10809.3     77 seq1026_BIOID51055   -             77   9.2e-36  121.1   5.6   1   1   7.4e-40     1e-35  121.0   3.9     1    77     1    77     1    77 1.00 Protein of unknown function (DUF2732)
zf-dskA_traR         PF01258.12    36 seq1027_BIOID51055   -             75   2.2e-11   43.1   4.5   1   1   1.6e-15   2.2e-11   43.1   3.1     4    35    32    64    28    65 0.90 Prokaryotic dksA/traR C4-type zinc finger
Peptidase_S49        PF01343.13   154 seq1029_BIOID51055   -            666  1.9e-100  332.9   0.1   1   2   1.6e-47   1.1e-43  148.5   0.0     2   152   189   342   188   344 0.97 Peptidase family S49
Peptidase_S49        PF01343.13   154 seq1029_BIOID51055   -            666  1.9e-100  332.9   0.1   2   2   8.2e-58   5.6e-54  181.9   0.0     2   154   440   591   439   591 0.98 Peptidase family S49
MethyltransfD12      PF02086.10   260 seq1030_BIOID51055   -            302   2.7e-70  236.6   0.5   1   1   2.3e-74   3.1e-70  236.4   0.4     1   260    24   261    24   261 0.96 D12 class N6 adenine-specific DNA methyltransferase
Phage_GPA            PF05840.8    371 seq1033_BIOID51055   -            804  2.8e-146  486.8   0.1   1   1    2e-150  2.8e-146  486.8   0.1     1   370   188   562   188   563 0.99 Bacteriophage replication gene A protein (GPA)
Glycos_transf_2      PF00535.21   169 seq1034_BIOID51055   -            847   1.4e-19   70.2   0.0   1   1   6.3e-23   2.2e-19   69.6   0.0     2   168   246   429   245   430 0.98 Glycosyl transferase family 2
Glyco_tranf_2_3      PF13641.1    230 seq1034_BIOID51055   -            847   3.3e-15   56.4   0.3   1   1     3e-18     1e-14   54.8   0.0     2   230   243   493   242   493 0.84 Glycosyltransferase like family 2
Glyco_trans_2_3      PF13632.1    192 seq1034_BIOID51055   -            847   2.6e-13   50.0  14.4   1   1   7.6e-17   2.6e-13   50.0  10.0     1   185   341   533   341   708 0.82 Glycosyl transferase family group 2
Glyco_transf_21      PF13506.1    174 seq1034_BIOID51055   -            847   4.5e-08   32.5   0.0   1   1   4.7e-11   1.6e-07   30.6   0.0     6   147   312   468   308   492 0.77 Glycosyl transferase family 21
CsbD                 PF05532.7     53 seq1035_BIOID51055   -             69   1.5e-21   75.6   8.3   1   1   1.3e-25   1.8e-21   75.4   5.8     1    53     4    56     4    56 0.97 CsbD-like
Form_Nir_trans       PF01226.12   250 seq1037_BIOID51055   -            268   4.6e-62  209.0  28.1   1   1     4e-66   5.5e-62  208.7  19.5    16   249    20   248     4   249 0.92 Formate/nitrite transporter
CorA                 PF01544.13   292 seq1039_BIOID51055   -            316   4.9e-56  189.7   0.4   1   1   4.4e-60     6e-56  189.5   0.2     4   292    26   312    24   312 0.95 CorA-like Mg2+ transporter protein
FTR1                 PF03239.9    306 seq1042_BIOID51055   -            276   4.8e-77  258.7  18.5   1   1   3.9e-81   5.3e-77  258.6  12.8     1   304     1   274     1   276 0.98 Iron permease FTR1 family
TP_methylase         PF00590.15   210 seq1044_BIOID51055   -            457   9.2e-50  169.1   0.1   1   1   3.2e-53   1.5e-49  168.4   0.1     2   209   218   426   217   427 0.92 Tetrapyrrole (Corrin/Porphyrin) Methylases
NAD_binding_7        PF13241.1    103 seq1044_BIOID51055   -            457     1e-27   96.2   0.1   1   1   2.3e-29     1e-25   89.8   0.0     1   103     6   115     6   115 0.89 Putative NAD(P)-binding
CysG_dimeriser       PF10414.4     60 seq1044_BIOID51055   -            457   2.3e-20   71.6   0.9   1   1   1.6e-23   7.4e-20   70.0   0.6     2    60   150   209   149   209 0.97 Sirohaem synthase dimerisation region
Asparaginase         PF00710.15   313 seq1045_BIOID51055   -            338  2.1e-112  374.9   0.0   1   1  1.8e-116  2.4e-112  374.7   0.0     2   313     6   323     5   323 0.97 Asparaginase
DUF2713              PF10897.3    246 seq1046_BIOID51055   -            271  1.2e-118  394.7   2.2   1   1  1.4e-122    2e-118  394.0   1.5     1   177    93   271    93   271 0.99 Protein of unknown function (DUF2713)
Peptidase_M75        PF09375.5    285 seq1047_BIOID51055   -            375   3.3e-52  177.4   5.4   1   1   6.5e-56   4.5e-52  177.0   3.7     1   285   135   368   135   368 0.96 Imelysin
Cupredoxin_1         PF13473.1    104 seq1047_BIOID51055   -            375   4.7e-25   87.3   0.1   1   1   1.1e-28   7.8e-25   86.6   0.1     4   104    13   115    10   115 0.95 Cupredoxin-like domain
DUF2713              PF10897.3    246 seq1048_BIOID51055   -             69   1.9e-40  138.6   1.7   1   1   1.5e-44     2e-40  138.4   1.2   178   246     1    69     1    69 0.99 Protein of unknown function (DUF2713)
Isochorismatase      PF00857.15   174 seq1049_BIOID51055   -            219   2.7e-38  131.5   0.0   1   1   2.4e-42   3.2e-38  131.2   0.0     2   174    11   213    10   213 0.94 Isochorismatase family
Dus                  PF01207.12   310 seq1054_BIOID51055   -            345  7.9e-100  333.5   0.0   1   1  6.8e-104  9.3e-100  333.3   0.0     2   308    30   340    29   342 0.98 Dihydrouridine synthase (Dus)
DUF3521              PF12035.3     35 seq1055_BIOID51055   -             57   3.6e-19   68.1   1.8   1   1   3.4e-23   4.6e-19   67.8   1.3     1    35     1    35     1    35 0.99 Protein of unknown function (DUF3521)
DUF4223              PF13978.1     56 seq1056_BIOID51055   -             55   1.2e-36  124.0   0.7   1   1   9.5e-41   1.3e-36  123.9   0.5     1    55     1    55     1    55 0.99 Protein of unknown function (DUF4223)
Dyp_perox            PF04261.7    313 seq1057_BIOID51055   -            423  4.4e-111  370.4   0.0   1   1  3.7e-115    5e-111  370.2   0.0     1   312    61   410    61   411 0.99 Dyp-type peroxidase family
DinI                 PF06183.8     65 seq1058_BIOID51055   -             85   2.7e-25   88.0   0.2   1   1   2.8e-29   3.8e-25   87.5   0.1     1    65    21    85    21    85 0.97 DinI-like family
DUF1375              PF07119.7     76 seq1060_BIOID51055   -             75   2.1e-20   72.1   0.2   1   1   2.2e-24     3e-20   71.7   0.2     6    75     8    69     3    70 0.91 Protein of unknown function (DUF1375)
AA_permease_2        PF13520.1    426 seq1066_BIOID51055   -            462   1.3e-59  201.7  45.6   1   1   2.3e-63   1.6e-59  201.4  31.6     1   405    27   427    27   448 0.85 Amino acid permease
AA_permease          PF00324.16   479 seq1066_BIOID51055   -            462   1.7e-36  125.5  41.0   1   1   4.2e-40   2.9e-36  124.7  28.4     2   475    32   457    31   461 0.83 Amino acid permease
PLA1                 PF02253.10   260 seq1070_BIOID51055   -            289   1.6e-93  312.8   5.0   1   1   1.4e-97   1.9e-93  312.5   3.4     8   260    39   286    33   286 0.98 Phospholipase A1
Phageshock_PspG      PF09583.5     65 seq1071_BIOID51055   -             80   1.4e-25   89.0  25.7   1   1   1.1e-29   1.5e-25   88.8  17.8     1    64     1    64     1    65 0.98 Phage shock protein G (Phageshock_PspG)
Gp_dh_C              PF02800.15   157 seq1073_BIOID51055   -            331   4.2e-75  250.3   0.1   1   1   8.7e-79   5.9e-75  249.8   0.0     1   157   155   312   155   312 1.00 Glyceraldehyde 3-phosphate dehydrogenase, C-terminal domain
Gp_dh_N              PF00044.19   151 seq1073_BIOID51055   -            331   3.1e-60  202.3   0.6   1   1     8e-64   5.5e-60  201.5   0.1     1   151     3   150     3   150 0.99 Glyceraldehyde 3-phosphate dehydrogenase, NAD binding domain
Pribosyltran         PF00156.22   125 seq1074_BIOID51055   -            189   8.9e-08   31.7   0.1   1   1     1e-11   1.4e-07   31.1   0.0    42   119    96   176    86   181 0.81 Phosphoribosyl transferase domain
PhoH                 PF02562.11   205 seq1077_BIOID51055   -            307     6e-76  254.1   0.0   1   1   5.6e-80   7.7e-76  253.7   0.0     2   204   102   306   101   307 0.98 PhoH-like protein
SIS                  PF01380.17   131 seq1078_BIOID51055   -            347   3.1e-21   75.2   0.0   1   2   1.2e-12   1.6e-08   34.0   0.0     5   122    51   170    48   175 0.87 SIS domain
SIS                  PF01380.17   131 seq1078_BIOID51055   -            347   3.1e-21   75.2   0.0   2   2     3e-14   4.1e-10   39.2   0.0     4    87   214   299   211   305 0.93 SIS domain
DNA_processg_A       PF02481.10   212 seq1079_BIOID51055   -            325   2.4e-63  212.7   0.1   1   1   2.3e-67   3.1e-63  212.3   0.1     7   207    82   286    76   291 0.93 DNA recombination-mediator protein A
RQC                  PF09382.5    106 seq1080_BIOID51055   -            611   4.4e-28   96.9   0.0   1   1   3.5e-31   1.2e-27   95.6   0.0     1   104   413   514   413   516 0.97 RQC domain
Helicase_C           PF00271.26    78 seq1080_BIOID51055   -            611   4.6e-24   83.9   0.0   1   1   2.6e-24   8.9e-21   73.4   0.1     3    78   258   333   256   333 0.98 Helicase conserved C-terminal domain
HRDC                 PF00570.18    68 seq1080_BIOID51055   -            611   8.1e-24   83.0   0.1   1   1   6.4e-27   2.2e-23   81.6   0.0     2    68   535   601   534   601 0.97 HRDC domain
DEAD                 PF00270.24   173 seq1080_BIOID51055   -            611   2.6e-21   75.7   0.0   1   1   8.5e-24   2.9e-20   72.3   0.0     2   168    30   189    29   194 0.85 DEAD/DEAH box helicase
Aldose_epim          PF01263.15   301 seq1081_BIOID51055   -            301   1.2e-46  159.0   0.1   1   1   1.1e-50   1.5e-46  158.7   0.1     1   284    34   281    34   294 0.90 Aldose 1-epimerase
DnaB_C               PF03796.10   265 seq1083_BIOID51055   -            471  4.1e-108  360.1   0.2   1   1  1.2e-111  5.4e-108  359.7   0.1     1   263   206   463   206   465 0.97 DnaB-like helicase C terminal domain
DnaB                 PF00772.16   103 seq1083_BIOID51055   -            471   8.7e-38  128.2   0.0   1   1   4.2e-41   1.9e-37  127.1   0.0     1   103    26   128    26   128 0.99 DnaB-like helicase N terminal domain
AAA_25               PF13481.1    194 seq1083_BIOID51055   -            471     1e-13   51.0   0.1   1   1   3.6e-17   1.6e-13   50.3   0.0    29   190   220   386   179   390 0.84 AAA domain
AP_endonuc_2         PF01261.19   211 seq1085_BIOID51055   -            276   8.1e-32  110.1   0.0   1   1   7.5e-36     1e-31  109.7   0.0     1   210    19   225    19   226 0.97 Xylose isomerase-like TIM barrel
HATPase_c            PF02518.21   111 seq1087_BIOID51055   -            572     2e-19   69.1   0.0   1   1     1e-22   3.5e-19   68.4   0.0     2   110   449   559   448   560 0.95 Histidine kinase-, DNA gyrase B-, and HSP90-like ATPase
PAS_8                PF13188.1     64 seq1087_BIOID51055   -            572   2.9e-06   26.8   0.0   1   1   4.1e-09   1.4e-05   24.6   0.0     2    49   243   296   242   312 0.73 PAS domain
PAS                  PF00989.19   113 seq1087_BIOID51055   -            572   1.2e-05   24.9   0.0   1   1     1e-08   3.5e-05   23.4   0.0     4    64   245   305   242   313 0.88 PAS fold
Rhodanese            PF00581.15   113 seq1089_BIOID51055   -            350   4.8e-17   62.2   0.1   1   1   9.6e-21   1.3e-16   60.8   0.0     2   112   138   233   137   234 0.94 Rhodanese-like domain
HTH_18               PF12833.2     81 seq1090_BIOID51055   -            319     2e-18   66.1   0.5   1   1     3e-22     2e-18   66.1   0.3     1    80   239   317   239   318 0.97 Helix-turn-helix domain
HTH_AraC             PF00165.18    42 seq1090_BIOID51055   -            319     4e-07   29.5   0.0   1   1   2.8e-10   1.9e-06   27.3   0.0     8    38   282   313   278   317 0.89 Bacterial regulatory helix-turn-helix proteins, AraC family
PfkB                 PF00294.19   301 seq1091_BIOID51055   -            261   3.7e-37  127.9   0.2   1   1   3.8e-41   5.1e-37  127.4   0.1    34   294    22   260     7   261 0.87 pfkB family carbohydrate kinase
LysE                 PF01810.13   191 seq1092_BIOID51055   -            206   5.7e-54  182.1  12.2   1   1   4.9e-58   6.7e-54  181.9   8.5     2   190    14   205    13   206 0.98 LysE type translocator
Ala_racemase_N       PF01168.15   217 seq1093_BIOID51055   -            359   3.7e-61  206.3   0.0   1   1   6.8e-65   4.7e-61  206.0   0.0     1   217     8   219     8   219 0.94 Alanine racemase, N-terminal domain
Ala_racemase_C       PF00842.16   129 seq1093_BIOID51055   -            359     8e-40  135.1   0.1   1   1   1.8e-43   1.2e-39  134.5   0.1     1   129   234   358   234   358 0.97 Alanine racemase, C-terminal domain
UTRA                 PF07702.8    141 seq1095_BIOID51055   -            265     2e-32  111.6   0.0   1   1   9.8e-36   4.5e-32  110.5   0.0     1   140   118   256   118   257 0.99 UTRA domain
GntR                 PF00392.16    64 seq1095_BIOID51055   -            265   8.6e-24   82.6   0.0   1   1   2.9e-27   1.3e-23   82.0   0.0     1    64    34    97    34    97 0.99 Bacterial regulatory proteins, gntR family
HTH_DeoR             PF08220.7     57 seq1095_BIOID51055   -            265   7.6e-05   22.0   0.0   1   1   3.8e-08   0.00017   20.9   0.0    18    54    61    97    46   100 0.88 DeoR-like helix-turn-helix domain
Condensation         PF00668.15   301 seq1097_BIOID51055   -           2035  1.2e-118  395.2   0.1   1   2   2.6e-60   4.4e-57  193.0   0.0     2   300   112   409   111   410 0.96 Condensation domain
Condensation         PF00668.15   301 seq1097_BIOID51055   -           2035  1.2e-118  395.2   0.1   2   2   1.8e-62   3.1e-59  200.1   0.0     3   300  1494  1781  1492  1782 0.97 Condensation domain
AMP-binding          PF00501.23   418 seq1097_BIOID51055   -           2035  3.6e-103  345.0   0.0   1   1  2.8e-106  4.9e-103  344.5   0.0     2   418   594   990   593   990 0.98 AMP-binding enzyme
NRPS                 PF08415.5     58 seq1097_BIOID51055   -           2035   3.6e-40  135.4   2.0   1   2   3.2e-22   5.4e-19   67.5   0.1     1    58   431   486   431   486 0.98 Nonribosomal peptide synthase
NRPS                 PF08415.5     58 seq1097_BIOID51055   -           2035   3.6e-40  135.4   2.0   2   2   5.9e-22     1e-18   66.7   0.2     1    58  1802  1858  1802  1858 0.98 Nonribosomal peptide synthase
PP-binding           PF00550.20    67 seq1097_BIOID51055   -           2035   8.3e-32  109.1   0.0   1   3   8.7e-10   1.5e-06   28.2   0.0     2    62    23    82    22    86 0.92 Phosphopantetheine attachment site
PP-binding           PF00550.20    67 seq1097_BIOID51055   -           2035   8.3e-32  109.1   0.0   2   3   9.9e-14   1.7e-10   40.9   0.0     2    66  1412  1473  1411  1474 0.94 Phosphopantetheine attachment site
PP-binding           PF00550.20    67 seq1097_BIOID51055   -           2035   8.3e-32  109.1   0.0   3   3   5.4e-12   9.2e-09   35.3   0.0     3    67  1952  2013  1950  2013 0.93 Phosphopantetheine attachment site
Methyltransf_12      PF08242.7     99 seq1097_BIOID51055   -           2035   4.8e-10   39.6   0.0   1   1   7.3e-13   1.2e-09   38.3   0.0     1    99  1182  1279  1182  1279 0.95 Methyltransferase domain
Methyltransf_23      PF13489.1    162 seq1097_BIOID51055   -           2035   7.9e-08   32.0   0.0   1   1   2.3e-10     4e-07   29.7   0.0     8   159  1163  1324  1157  1326 0.71 Methyltransferase domain
Methyltransf_11      PF08241.7     95 seq1097_BIOID51055   -           2035   1.5e-05   25.2   0.0   1   1   2.3e-08     4e-05   23.9   0.0     1    94  1182  1280  1182  1281 0.90 Methyltransferase domain
HTH_18               PF12833.2     81 seq1098_BIOID51055   -            278   5.3e-26   90.4   2.2   1   1     2e-29   6.7e-26   90.0   0.8     1    80   193   271   193   272 0.97 Helix-turn-helix domain
AraC_binding         PF02311.14   136 seq1098_BIOID51055   -            278   1.1e-23   83.3   2.0   1   1   3.1e-27   1.1e-23   83.3   1.4     4   136    16   154    14   154 0.96 AraC-like ligand binding domain
HTH_AraC             PF00165.18    42 seq1098_BIOID51055   -            278   8.6e-21   72.9   0.1   1   2   1.9e-11   6.5e-08   32.0   0.0     1    42   180   221   180   221 0.97 Bacterial regulatory helix-turn-helix proteins, AraC family
HTH_AraC             PF00165.18    42 seq1098_BIOID51055   -            278   8.6e-21   72.9   0.1   2   2   1.3e-13   4.5e-10   38.9   0.0     1    42   232   271   232   271 0.93 Bacterial regulatory helix-turn-helix proteins, AraC family
Cupin_2              PF07883.6     71 seq1098_BIOID51055   -            278   5.6e-05   22.4   3.0   1   1   2.8e-08   9.4e-05   21.7   2.1     7    61    24    77    22    84 0.94 Cupin domain
Response_reg         PF00072.19   112 seq1100_BIOID51055   -            226   1.2e-18   67.0   0.0   1   1   9.1e-22   6.2e-18   64.7   0.0     1   111     7   118     7   119 0.97 Response regulator receiver domain
CitT                 PF12431.3     30 seq1100_BIOID51055   -            226   5.6e-08   32.5   0.0   1   1   1.5e-11     1e-07   31.6   0.0     1    28   134   160   134   162 0.97 Transcriptional regulator
BCCT                 PF02028.12   485 seq1102_BIOID51055   -            677  1.6e-173  577.3  44.2   1   1  1.3e-177  1.8e-173  577.1  30.6     1   484    17   502    17   503 0.99 BCCT family transporter
Aminotran_1_2        PF00155.16   363 seq1104_BIOID51055   -            411   6.4e-87  291.7   0.0   1   1   5.3e-91   7.2e-87  291.5   0.0     2   362    41   406    40   407 0.98 Aminotransferase class I and II
Abhydrolase_1        PF00561.15   230 seq1105_BIOID51055   -            340   2.3e-31  109.0   0.0   1   1   8.6e-35     3e-31  108.6   0.0     1   228    82   319    82   321 0.97 alpha/beta hydrolase fold
Hydrolase_4          PF12146.3     79 seq1105_BIOID51055   -            340     4e-24   84.1   0.5   1   1   1.9e-27   6.4e-24   83.4   0.3     3    79    42   122    40   122 0.90 Putative lysophospholipase
Abhydrolase_6        PF12697.2    228 seq1105_BIOID51055   -            340   3.5e-20   72.7   3.3   1   1   1.5e-23   5.2e-20   72.2   2.3     2   220    58   310    57   316 0.72 Alpha/beta hydrolase family
Abhydrolase_5        PF12695.2    142 seq1105_BIOID51055   -            340     3e-12   46.3   0.0   1   1   1.5e-15     5e-12   45.6   0.0     1   141    56   305    56   306 0.79 Alpha/beta hydrolase family
AAA_PrkA             PF08298.6    358 seq1106_BIOID51055   -            644  1.3e-180  599.6   0.0   1   1  2.6e-184  1.8e-180  599.1   0.0     2   358    20   380    19   380 0.99 PrkA AAA domain
PrkA                 PF06798.7    254 seq1106_BIOID51055   -            644   6.8e-86  287.5   2.2   1   1   2.2e-89   1.5e-85  286.4   1.5     1   254   382   636   382   636 0.98 PrkA serine protein kinase C-terminal domain
Phage_GPO            PF05929.6    276 seq1110_BIOID51055   -            277  1.6e-129  430.8   3.8   1   1  1.4e-133  1.9e-129  430.7   2.6     1   276     5   277     5   277 0.98 Phage capsid scaffolding protein (GPO) serine peptidase
Hydrolase_3          PF08282.7    254 seq1112_BIOID51055   -            266   2.7e-61  207.2   0.0   1   1   6.7e-65   3.1e-61  207.0   0.0     1   254     5   260     5   260 0.96 haloacid dehalogenase-like hydrolase
S6PP                 PF05116.8    247 seq1112_BIOID51055   -            266     3e-16   59.3   0.0   1   2     4e-09   1.8e-05   24.0   0.0     4    75     4    73     1    91 0.89 Sucrose-6F-phosphate phosphohydrolase
S6PP                 PF05116.8    247 seq1112_BIOID51055   -            266     3e-16   59.3   0.0   2   2   5.3e-12   2.4e-08   33.4   0.0   135   218   159   242   141   253 0.83 Sucrose-6F-phosphate phosphohydrolase
Hydrolase            PF00702.21   204 seq1112_BIOID51055   -            266   3.3e-11   44.0   0.1   1   1   2.5e-13   1.1e-09   38.9   0.1     2   204     3   226     2   226 0.59 haloacid dehalogenase-like hydrolase
Phage_cap_P2         PF05125.7    333 seq1114_BIOID51055   -            352  6.9e-147  488.5   0.5   1   1  5.7e-151  7.8e-147  488.4   0.4     1   333     6   340     6   340 0.97 Phage major capsid protein, P2 family
EamA                 PF00892.15   126 seq1116_BIOID51055   -            299   3.3e-18   65.8  28.8   1   2   5.4e-10   7.4e-06   25.9   9.3     1   124     9   128     9   130 0.91 EamA-like transporter family
EamA                 PF00892.15   126 seq1116_BIOID51055   -            299   3.3e-18   65.8  28.8   2   2   2.7e-16   3.8e-12   46.2   5.2     1   123   149   274   149   277 0.89 EamA-like transporter family
Ribosomal_L34        PF00468.12    44 seq1117_BIOID51055   -             46   5.1e-25   86.7  10.1   1   1   4.1e-29   5.5e-25   86.6   7.0     1    44     1    44     1    44 0.99 Ribosomal protein L34
Ribonuclease_P       PF00825.13   111 seq1118_BIOID51055   -            108   2.9e-29  101.0   0.3   1   1   2.3e-33   3.2e-29  100.9   0.2     9   109     3   100     1   102 0.97 Ribonuclease P
DUF444               PF04285.7    421 seq1119_BIOID51055   -            427  3.1e-200  665.1   2.7   1   1  2.5e-204  3.4e-200  664.9   1.9     1   420     1   422     1   423 1.00 Protein of unknown function (DUF444)
Autotransporter      PF03797.14   265 seq1120_BIOID51055   -           1349   1.2e-56  191.9  25.6   1   1   1.7e-60   1.2e-56  191.9  17.7     2   259  1063  1334  1062  1340 0.94 Autotransporter beta-domain
ESPR                 PF13018.1     24 seq1120_BIOID51055   -           1349   7.4e-11   41.1   1.3   1   1   2.2e-14   1.5e-10   40.1   0.9     1    22    23    44    23    46 0.97 Extended Signal Peptide of Type V secretion system
PagP                 PF07017.6    147 seq1121_BIOID51055   -            186   2.5e-75  250.6   5.7   1   1   2.2e-79     3e-75  250.3   3.9     1   147    36   183    36   183 0.99 Antimicrobial peptide resistance and lipid A acylation protein PagP
Acid_phosphat_B      PF03767.9    230 seq1122_BIOID51055   -            237   8.1e-50  169.2   0.0   1   1   6.7e-54   9.2e-50  169.0   0.0     2   229    11   220    10   221 0.96 HAD superfamily, subfamily IIIB (Acid phosphatase)
Sod_Fe_C             PF02777.13   106 seq1123_BIOID51055   -            208   2.7e-40  136.3   0.5   1   1   5.9e-44     4e-40  135.8   0.1     4   106    98   204    95   204 0.91 Iron/manganese superoxide dismutases, C-terminal domain
Sod_Fe_N             PF00081.17    82 seq1123_BIOID51055   -            208   9.6e-34  115.4   2.3   1   1   2.3e-37   1.5e-33  114.7   1.6     1    81     4    91     4    92 0.97 Iron/manganese superoxide dismutases, alpha-hairpin domain
Phage_term_smal      PF05944.7    132 seq1126_BIOID51055   -            216   4.8e-43  145.8   0.2   1   1   4.7e-47   6.5e-43  145.4   0.1     1   131    34   163    34   164 0.99 Phage small terminase subunit
60KD_IMP             PF02096.15   196 seq1127_BIOID51055   -            548   3.4e-67  225.7  14.3   1   1   2.5e-71   3.4e-67  225.7   9.9     1   193   352   533   352   536 0.94 60Kd inner membrane protein
CSD                  PF00313.17    66 seq1131_BIOID51055   -             69   5.2e-34  115.7   0.7   1   1   8.2e-38   5.6e-34  115.6   0.5     2    65     5    68     4    69 0.97 'Cold-shock' DNA-binding domain
OB_RNB               PF08206.6     58 seq1131_BIOID51055   -             69   1.2e-05   24.6   0.3   1   1   2.5e-09   1.7e-05   24.1   0.2     7    30    14    37     6    67 0.82 Ribonuclease B OB domain
UPF0047              PF01894.12   118 seq1132_BIOID51055   -            138   1.6e-38  131.0   0.0   1   1   1.3e-42   1.8e-38  130.8   0.0     1   117    17   135    17   136 0.97 Uncharacterised protein family UPF0047
Phage_GPL            PF05926.6    140 seq1133_BIOID51055   -            154   3.2e-55  185.7   0.1   1   1   2.6e-59   3.6e-55  185.5   0.0     1   140    15   154    15   154 0.99 Phage head completion protein (GPL)
KdgT                 PF03812.8    314 seq1135_BIOID51055   -            341  1.1e-180  599.5  30.6   1   1    9e-185  1.2e-180  599.4  21.2     1   314    15   328    15   328 1.00 2-keto-3-deoxygluconate permease
DUF419               PF04237.8     92 seq1139_BIOID51055   -            118   1.2e-22   79.9   0.1   1   1   1.1e-26   1.5e-22   79.6   0.0     1    91    10   102    10   103 0.98 Protein of unknown function (DUF419)
GGDEF                PF00990.16   161 seq1140_BIOID51055   -            491   1.5e-44  151.3   0.0   1   1   1.5e-48   2.1e-44  150.8   0.0     1   161   328   485   328   485 0.98 GGDEF domain
Phage_tail_X         PF05489.7     60 seq1141_BIOID51055   -             67   2.7e-34  116.3   0.1   1   1   2.3e-38   3.1e-34  116.1   0.1     1    59     1    59     1    60 0.98 Phage Tail Protein X
CN_hydrolase         PF00795.17   184 seq1142_BIOID51055   -            262   6.5e-21   74.3   0.1   1   1   6.6e-25     9e-21   73.9   0.0     6   184     7   172     2   172 0.85 Carbon-nitrogen hydrolase
Meth_synt_2          PF01717.13   324 seq1143_BIOID51055   -            753  3.8e-162  538.6   0.0   1   2   1.7e-10   1.2e-06   27.6   0.0   119   186   153   221   113   237 0.83 Cobalamin-independent synthase, Catalytic domain
Meth_synt_2          PF01717.13   324 seq1143_BIOID51055   -            753  3.8e-162  538.6   0.0   2   2  7.8e-157  5.3e-153  508.5   0.0     1   324   426   749   426   749 1.00 Cobalamin-independent synthase, Catalytic domain
Meth_synt_1          PF08267.7    311 seq1143_BIOID51055   -            753    1e-140  468.3   0.0   1   2  2.6e-129  1.8e-125  418.2   0.0     2   308     5   313     4   316 0.98 Cobalamin-independent synthase, N-terminal domain
Meth_synt_1          PF08267.7    311 seq1143_BIOID51055   -            753    1e-140  468.3   0.0   2   2   3.6e-14   2.5e-10   40.0   0.0   141   285   538   690   528   715 0.80 Cobalamin-independent synthase, N-terminal domain
Phage_lysozyme       PF00959.14   110 seq1145_BIOID51055   -            171   2.3e-24   85.6   0.0   1   1   2.1e-28   2.8e-24   85.3   0.0     1   110    54   160    54   160 0.98 Phage lysozyme
GGDEF                PF00990.16   161 seq1146_BIOID51055   -            476   1.9e-50  170.4   0.0   1   1     2e-54   2.7e-50  169.9   0.0     1   161   306   463   306   463 0.98 GGDEF domain
MOSC                 PF03473.12   133 seq1148_BIOID51055   -            234   3.4e-27   94.3   0.0   1   1     7e-31   4.8e-27   93.9   0.0     2   132    48   171    47   172 0.97 MOSC domain
3-alpha              PF03475.9     47 seq1148_BIOID51055   -            234   1.8e-16   59.4   0.1   1   1   4.9e-20   3.4e-16   58.5   0.0     1    47   178   224   178   224 0.97 3-alpha domain
TrmE_N               PF10396.4    114 seq1149_BIOID51055   -            454   2.3e-43  146.6   0.0   1   1   3.5e-46   6.8e-43  145.1   0.0     1   114     6   120     6   120 0.99 GTP-binding protein TrmE N-terminus
GTPase_Cys_C         PF12631.2     73 seq1149_BIOID51055   -            454   1.3e-22   79.8   2.9   1   1   1.4e-25   2.7e-22   78.8   0.2     2    73   380   451   379   451 0.98 Catalytic cysteine-containing C-terminus of GTPase, MnmE
MMR_HSR1             PF01926.18   114 seq1149_BIOID51055   -            454   3.9e-22   78.2   0.0   1   1   4.7e-25   9.1e-22   77.1   0.0     1   114   218   336   218   336 0.77 50S ribosome-binding GTPase
Miro                 PF08477.8    119 seq1149_BIOID51055   -            454   3.6e-11   43.4   0.0   1   1   5.6e-14   1.1e-10   41.9   0.0     1   119   218   338   218   338 0.85 Miro-like protein
FeoB_N               PF02421.13   189 seq1149_BIOID51055   -            454   6.4e-09   35.1   0.0   1   1   2.4e-10   4.7e-07   29.0   0.0     2    89   218   306   217   311 0.84 Ferrous iron transport protein B
MttA_Hcf106          PF02416.11    53 seq1152_BIOID51055   -             67   1.7e-12   46.1   0.4   1   1   1.4e-16   1.9e-12   46.0   0.2     1    48     4    51     4    62 0.92 mttA/Hcf106 family
FCD                  PF07729.7    125 seq1155_BIOID51055   -            274   1.1e-22   80.5   6.2   1   1   2.4e-26   1.6e-22   80.0   4.3     1   124   116   246   116   247 0.90 FCD domain
GntR                 PF00392.16    64 seq1155_BIOID51055   -            274     6e-14   51.1   0.2   1   1   1.8e-17   1.2e-13   50.1   0.1     4    62    31    89    29    91 0.95 Bacterial regulatory proteins, gntR family
P2_Phage_GpR         PF06891.6    135 seq1156_BIOID51055   -            143   8.3e-42  142.0   0.0   1   1   6.7e-46   9.1e-42  141.9   0.0     1   122     1   119     1   131 0.97 P2 phage tail completion protein R (GpR)
GGDEF                PF00990.16   161 seq1157_BIOID51055   -            556   2.4e-38  131.1   0.3   1   1   3.1e-42   4.2e-38  130.3   0.2     3   160   406   554   404   555 0.95 GGDEF domain
ketoacyl-synt        PF00109.21   255 seq1158_BIOID51055   -           3163   3.1e-71  239.7   0.2   1   1   1.1e-73   7.7e-71  238.4   0.1     2   255    27   276    26   276 0.95 Beta-ketoacyl synthase, N-terminal domain
Acyl_transf_1        PF00698.16   318 seq1158_BIOID51055   -           3163   4.6e-58  196.9   0.9   1   1     1e-60   7.2e-58  196.2   0.6     1   317   551   863   551   864 0.94 Acyl transferase domain
Condensation         PF00668.15   301 seq1158_BIOID51055   -           3163   6.4e-43  146.6   3.9   1   1   2.2e-45   1.6e-42  145.3   2.7     4   300  1915  2209  1912  2210 0.90 Condensation domain
Methyltransf_12      PF08242.7     99 seq1158_BIOID51055   -           3163   5.1e-41  139.0   0.0   1   2     1e-23   7.4e-21   74.3   0.0     1    99  1093  1194  1093  1194 0.97 Methyltransferase domain
Methyltransf_12      PF08242.7     99 seq1158_BIOID51055   -           3163   5.1e-41  139.0   0.0   2   2   8.5e-20   6.2e-17   61.7   0.0     1    99  2593  2693  2593  2693 0.98 Methyltransferase domain
Ketoacyl-synt_C      PF02801.17   119 seq1158_BIOID51055   -           3163   5.4e-40  135.8   0.1   1   1   1.9e-42   1.4e-39  134.5   0.1     2   119   285   402   284   402 0.98 Beta-ketoacyl synthase, C-terminal domain
KR                   PF08659.5    181 seq1158_BIOID51055   -           3163   2.3e-38  131.5  12.0   1   1   7.2e-41   5.2e-38  130.4   3.5     3   180  1560  1730  1559  1731 0.95 KR domain
adh_short            PF00106.20   167 seq1158_BIOID51055   -           3163   6.3e-36  123.6   5.3   1   1   8.8e-39   6.3e-36  123.6   3.7     2   162  1559  1712  1558  1715 0.95 short chain dehydrogenase
PP-binding           PF00550.20    67 seq1158_BIOID51055   -           3163   7.8e-23   80.4   0.0   1   2     6e-10   4.3e-07   29.9   0.0     2    65  1823  1887  1822  1889 0.85 Phosphopantetheine attachment site
PP-binding           PF00550.20    67 seq1158_BIOID51055   -           3163   7.8e-23   80.4   0.0   2   2   1.8e-15   1.3e-12   47.6   0.0     2    67  2832  2894  2831  2894 0.93 Phosphopantetheine attachment site
NRPS                 PF08415.5     58 seq1158_BIOID51055   -           3163   1.4e-22   79.0   0.6   1   1   7.5e-25   5.4e-22   77.1   0.2     1    58  2232  2293  2232  2293 0.99 Nonribosomal peptide synthase
Thioesterase         PF00975.15   229 seq1158_BIOID51055   -           3163     1e-21   78.1   0.5   1   1   5.2e-24   3.7e-21   76.2   0.3     2   229  2915  3152  2914  3152 0.69 Thioesterase domain
Methyltransf_23      PF13489.1    162 seq1158_BIOID51055   -           3163   5.1e-21   74.9   0.1   1   2   3.3e-13   2.4e-10   40.2   0.0    20   160  1086  1246  1065  1247 0.66 Methyltransferase domain
Methyltransf_23      PF13489.1    162 seq1158_BIOID51055   -           3163   5.1e-21   74.9   0.1   2   2   1.7e-10   1.2e-07   31.4   0.0    12   157  2579  2745  2556  2749 0.63 Methyltransferase domain
Methyltransf_31      PF13847.1    152 seq1158_BIOID51055   -           3163   1.3e-18   66.9   0.0   1   1   5.9e-13   4.2e-10   39.2   0.0     2   112  1087  1200  1086  1248 0.88 Methyltransferase domain
Methyltransf_18      PF12847.2    112 seq1158_BIOID51055   -           3163   2.2e-18   66.7   0.4   1   2   1.3e-09   9.2e-07   29.3   0.0     3   110  1090  1197  1088  1199 0.79 Methyltransferase domain
Methyltransf_18      PF12847.2    112 seq1158_BIOID51055   -           3163   2.2e-18   66.7   0.4   2   2   9.4e-10   6.8e-07   29.7   0.0     3   110  2590  2696  2588  2698 0.81 Methyltransferase domain
Methyltransf_11      PF08241.7     95 seq1158_BIOID51055   -           3163   4.5e-16   59.0   0.0   1   2   1.9e-10   1.4e-07   31.8   0.0     1    94  1093  1195  1093  1196 0.90 Methyltransferase domain
Methyltransf_11      PF08241.7     95 seq1158_BIOID51055   -           3163   4.5e-16   59.0   0.0   2   2   3.9e-08   2.8e-05   24.4   0.0     1    95  2593  2695  2593  2695 0.86 Methyltransferase domain
Ubie_methyltran      PF01209.13   233 seq1158_BIOID51055   -           3163     7e-11   41.5   0.0   1   1   2.9e-07   0.00021   20.3   0.0    40   158  1081  1203  1074  1213 0.86 ubiE/COQ5 methyltransferase family
Thiolase_N           PF00108.18   264 seq1158_BIOID51055   -           3163   1.3e-05   24.1   0.1   1   1   3.4e-08   2.5e-05   23.2   0.1    75   115   185   225   153   235 0.85 Thiolase, N-terminal domain
Phage_tail_S         PF05069.8    148 seq1159_BIOID51055   -            149   2.7e-39  134.1   3.2   1   1   2.2e-43     3e-39  134.0   2.2     2   147     3   146     2   147 0.97 Phage virion morphogenesis family
PcfJ                 PF14284.1    169 seq1162_BIOID51055   -            404   5.1e-09   35.7   0.1   1   1   8.3e-13   1.1e-08   34.6   0.1    77   163   299   381   252   387 0.81 PcfJ-like protein
Beta_elim_lyase      PF01212.16   290 seq1163_BIOID51055   -            476   1.8e-97  325.8   0.0   1   1  3.1e-101   2.1e-97  325.6   0.0     1   289    54   442    54   443 0.99 Beta-eliminating lyase
EAL                  PF00563.15   236 seq1165_BIOID51055   -            362   6.7e-59  199.1   0.0   1   1   1.4e-62   9.5e-59  198.6   0.0     3   236   112   346   111   346 0.94 EAL domain
GerE                 PF00196.14    58 seq1165_BIOID51055   -            362   1.3e-10   40.3   0.3   1   1   3.8e-14   2.6e-10   39.3   0.2     5    52    26    73    24    77 0.96 Bacterial regulatory proteins, luxR family
Acetyltransf_3       PF13302.1    142 seq1168_BIOID51055   -            194   8.5e-20   71.3   0.1   1   1     3e-23     1e-19   71.1   0.0     1   142    17   162    17   162 0.87 Acetyltransferase (GNAT) domain
Acetyltransf_4       PF13420.1    155 seq1168_BIOID51055   -            194   6.1e-14   52.1   0.2   1   1   2.4e-17   8.2e-14   51.7   0.1     2   154    21   181    20   182 0.78 Acetyltransferase (GNAT) domain
Acetyltransf_1       PF00583.19    83 seq1168_BIOID51055   -            194   1.9e-08   34.0   0.1   1   1   8.7e-12     3e-08   33.4   0.0     2    83    83   162    82   162 0.96 Acetyltransferase (GNAT) family
Acetyltransf_8       PF13523.1    152 seq1168_BIOID51055   -            194   1.5e-06   28.1   0.1   1   1   5.7e-10   1.9e-06   27.6   0.1    61   141    76   166    20   170 0.80 Acetyltransferase (GNAT) domain
YbaK                 PF04073.10   123 seq1169_BIOID51055   -            167   4.2e-25   87.8   0.0   1   1   3.9e-29   5.3e-25   87.5   0.0     1   122    30   154    30   155 0.94 YbaK / prolyl-tRNA synthetases associated domain
Acyl_transf_1        PF00698.16   318 seq1171_BIOID51055   -            163   4.9e-08   32.5   0.0   1   1   4.4e-12     6e-08   32.2   0.0   148   278     9   140     3   158 0.93 Acyl transferase domain
SSB                  PF00436.20   104 seq1174_BIOID51055   -            178   8.4e-43  144.3   0.5   1   1   7.4e-47     1e-42  144.1   0.4     1   103     6   112     6   113 0.97 Single-strand binding protein family
PNP_UDP_1            PF01048.15   234 seq1176_BIOID51055   -            253   8.2e-42  142.6   1.4   1   1   6.8e-46   9.2e-42  142.4   1.0     2   230    21   247    20   253 0.85 Phosphorylase superfamily
AMP-binding          PF00501.23   418 seq1177_BIOID51055   -            573   2.4e-84  282.9   0.0   1   1   2.2e-88   2.9e-84  282.7   0.0     2   413    49   483    48   486 0.95 AMP-binding enzyme
DUF480               PF04337.7    148 seq1181_BIOID51055   -            215   8.7e-65  216.9   0.5   1   1   1.1e-68   1.5e-64  216.2   0.3     1   148     5   158     5   158 0.99 Protein of unknown function, DUF480
LTXXQ                PF07813.7    100 seq1184_BIOID51055   -            167     4e-20   72.0  12.1   1   1   5.8e-24     4e-20   72.0   8.4     4   100    41   137    38   137 0.96 LTXXQ motif family protein
Metal_resist         PF13801.1    125 seq1184_BIOID51055   -            167   1.5e-09   37.7   9.4   1   1   2.2e-13   1.5e-09   37.7   6.5    19   124    30   131     8   132 0.85 Heavy-metal resistance
DUF441               PF04284.8    140 seq1187_BIOID51055   -            148   7.7e-47  158.5  20.1   1   1   6.5e-51   8.9e-47  158.3  13.9     1   140     7   145     7   145 0.99 Protein of unknown function (DUF441)
Phage_base_V         PF04717.7     79 seq1189_BIOID51055   -            192   1.7e-25   88.6   0.2   1   1     2e-29   2.8e-25   87.9   0.1     1    79    19    94    19    94 0.98 Phage-related baseplate assembly protein
Trp_Tyr_perm         PF03222.8    394 seq1191_BIOID51055   -            415  2.4e-149  497.3  35.6   1   1    2e-153  2.7e-149  497.1  24.7     1   394     7   403     7   403 0.99 Tryptophan/tyrosine permease family
GFO_IDH_MocA         PF01408.17   120 seq1193_BIOID51055   -            307   2.2e-25   89.3   0.0   1   1   5.1e-29   3.5e-25   88.7   0.0     1   120     4   121     4   121 0.98 Oxidoreductase family, NAD-binding Rossmann fold
GFO_IDH_MocA_C       PF02894.12   115 seq1193_BIOID51055   -            307   2.9e-07   30.1   0.1   1   1   9.2e-11   6.3e-07   29.0   0.0    19   114   141   226   132   227 0.92 Oxidoreductase family, C-terminal alpha/beta domain
RmuC                 PF02646.11   305 seq1196_BIOID51055   -            475  7.2e-112  373.0   2.2   1   1  5.3e-116  7.2e-112  373.0   1.5     1   304   135   437   135   438 0.99 RmuC family
GPW_gp25             PF04965.9     99 seq1198_BIOID51055   -            119   1.1e-19   69.6   0.1   1   1   9.5e-24   1.3e-19   69.4   0.0     5    91    16   102    12   109 0.93 Gene 25-like lysozyme
EAL                  PF00563.15   236 seq1199_BIOID51055   -            528   4.7e-66  222.5   0.4   1   1     1e-69   6.8e-66  221.9   0.3     2   235   273   505   272   506 0.96 EAL domain
CSS-motif            PF12792.2    208 seq1199_BIOID51055   -            528   2.2e-38  131.5   1.0   1   1   4.6e-42   3.2e-38  131.0   0.7     2   207    37   246    36   247 0.91 CSS motif domain associated with EAL
Baseplate_J          PF04865.9    243 seq1200_BIOID51055   -            302   3.2e-58  196.8   6.0   1   1   1.2e-60   1.7e-56  191.2   4.2     2   243    86   262    85   262 0.97 Baseplate J-like protein
MFS_1                PF07690.11   354 seq1203_BIOID51055   -            393   6.6e-21   74.3  55.6   1   1   2.4e-22   3.2e-18   65.4  36.2     4   353    22   348    14   349 0.81 Major Facilitator Superfamily
Epimerase            PF01370.16   236 seq1204_BIOID51055   -            221   4.6e-25   88.3   0.0   1   1   2.1e-27   3.5e-24   85.4   0.0     1   233     5   206     5   209 0.89 NAD dependent epimerase/dehydratase family
NAD_binding_10       PF13460.1    183 seq1204_BIOID51055   -            221   3.8e-22   79.0   0.0   1   1   2.8e-25   4.8e-22   78.7   0.0     1   177     5   192     5   197 0.85 NADH(P)-binding
NAD_binding_4        PF07993.7    249 seq1204_BIOID51055   -            221   3.6e-17   62.0   0.3   1   2   5.4e-08   9.3e-05   21.3   0.1     1    33     7    37     7    48 0.80 Male sterility protein
NAD_binding_4        PF07993.7    249 seq1204_BIOID51055   -            221   3.6e-17   62.0   0.3   2   2   2.4e-08     4e-05   22.5   0.0    79   137    55   114    39   121 0.86 Male sterility protein
3Beta_HSD            PF01073.14   280 seq1204_BIOID51055   -            221   3.6e-16   58.6   0.0   1   1   1.4e-14   2.4e-11   42.7   0.0     1   119     6   114     6   120 0.84 3-beta hydroxysteroid dehydrogenase/isomerase family
NmrA                 PF05368.8    233 seq1204_BIOID51055   -            221   4.7e-13   48.8   0.0   1   1   3.6e-16   6.1e-13   48.4   0.0     1   105     5   114     5   150 0.87 NmrA-like family
adh_short            PF00106.20   167 seq1204_BIOID51055   -            221   5.6e-06   26.2   2.2   1   1   1.7e-08     3e-05   23.8   1.5     2   165     4   139     3   141 0.83 short chain dehydrogenase
MVIN                 PF03023.9    452 seq1205_BIOID51055   -            511  4.6e-161  536.1  32.4   1   1  4.1e-165  5.7e-161  535.8  22.5     1   450    28   478    28   480 0.99 MviN-like protein
Phage_integrase      PF00589.17   173 seq1206_BIOID51055   -            400   1.7e-20   73.2   0.1   1   1   4.6e-24   3.1e-20   72.4   0.1    23   168   233   375   215   379 0.91 Phage integrase family
DUF4102              PF13356.1     89 seq1206_BIOID51055   -            400   8.9e-18   63.8   0.0   1   1   2.4e-21   1.6e-17   63.0   0.0     1    88     4    93     4    94 0.91 Domain of unknown function (DUF4102)
MFS_1                PF07690.11   354 seq1208_BIOID51055   -            391   1.2e-43  149.1  38.0   1   1   2.7e-47   1.2e-43  149.1  26.4     3   350    10   342     8   346 0.86 Major Facilitator Superfamily
Sugar_tr             PF00083.19   451 seq1208_BIOID51055   -            391     8e-13   47.6   6.8   1   1   1.8e-16     8e-13   47.6   4.7    42   191    34   177    21   186 0.87 Sugar (and other) transporter
TRI12                PF06609.8    599 seq1208_BIOID51055   -            391   4.7e-07   28.2   3.6   1   1     1e-10   4.7e-07   28.2   2.5    66   216    25   176     6   223 0.77 Fungal trichothecene efflux pump (TRI12)
Ank_2                PF12796.2     89 seq1209_BIOID51055   -            201   2.2e-29  101.4   1.7   1   2   2.2e-15   6.1e-12   45.5   0.2     3    86    12    99    10   102 0.96 Ankyrin repeats (3 copies)
Ank_2                PF12796.2     89 seq1209_BIOID51055   -            201   2.2e-29  101.4   1.7   2   2   2.3e-11   6.3e-08   32.7   0.0    39    83   157   201   153   201 0.94 Ankyrin repeats (3 copies)
Ank_4                PF13637.1     54 seq1209_BIOID51055   -            201   2.6e-27   94.5   0.8   1   2   8.3e-12   2.3e-08   34.2   0.0     8    54    13    59    10    59 0.97 Ankyrin repeats (many copies)
Ank_4                PF13637.1     54 seq1209_BIOID51055   -            201   2.6e-27   94.5   0.8   2   2   2.3e-09   6.4e-06   26.4   0.0    16    54   159   197   155   197 0.96 Ankyrin repeats (many copies)
Ank                  PF00023.25    33 seq1209_BIOID51055   -            201   1.2e-23   81.5   6.5   1   2   7.6e-10   2.1e-06   27.1   0.0     2    32    39    69    38    70 0.96 Ankyrin repeat
Ank                  PF00023.25    33 seq1209_BIOID51055   -            201   1.2e-23   81.5   6.5   2   2   1.9e-08   5.1e-05   22.7   0.0     2    33   139   175   138   175 0.97 Ankyrin repeat
Tail_P2_I            PF09684.5    139 seq1210_BIOID51055   -            201   2.9e-56  188.7   0.0   1   1   2.6e-60   3.6e-56  188.4   0.0     1   139     5   141     5   141 0.99 Phage tail protein (Tail_P2_I)
Phage_Cox            PF10743.4     87 seq1212_BIOID51055   -             90   1.4e-42  143.4   0.1   1   1   1.2e-46   1.7e-42  143.2   0.1     2    87     4    90     3    90 0.98 Regulatory phage protein cox
Ubie_methyltran      PF01209.13   233 seq1213_BIOID51055   -            251  5.9e-114  378.8   0.0   1   1  5.4e-117  6.7e-114  378.6   0.0     2   233    15   250    14   250 0.99 ubiE/COQ5 methyltransferase family
Methyltransf_31      PF13847.1    152 seq1213_BIOID51055   -            251   3.9e-23   81.5   0.0   1   1   4.7e-26   5.8e-23   81.0   0.0     3   113    63   179    61   229 0.81 Methyltransferase domain
Methyltransf_11      PF08241.7     95 seq1213_BIOID51055   -            251   1.5e-21   76.5   0.1   1   1   3.2e-24   3.9e-21   75.2   0.0     1    94    68   167    68   168 0.97 Methyltransferase domain
Methyltransf_23      PF13489.1    162 seq1213_BIOID51055   -            251   5.1e-19   68.4   0.0   1   1   5.9e-22   7.3e-19   67.9   0.0    20   160    61   233    43   235 0.85 Methyltransferase domain
Methyltransf_25      PF13649.1    101 seq1213_BIOID51055   -            251   9.4e-17   61.1   0.0   1   1     2e-19   2.5e-16   59.7   0.0     1   101    67   164    67   164 0.93 Methyltransferase domain
Methyltransf_12      PF08242.7     99 seq1213_BIOID51055   -            251     4e-14   52.7   0.0   1   1   6.8e-17   8.4e-14   51.7   0.0     1    99    68   166    68   166 0.93 Methyltransferase domain
Methyltransf_18      PF12847.2    112 seq1213_BIOID51055   -            251   2.3e-13   50.5   0.0   1   1   3.3e-16   4.1e-13   49.7   0.0     2   109    64   168    63   171 0.88 Methyltransferase domain
Methyltransf_26      PF13659.1    117 seq1213_BIOID51055   -            251   5.2e-09   36.0   0.0   1   1   8.1e-12     1e-08   35.1   0.0     1   114    64   169    64   171 0.91 Methyltransferase domain
PCMT                 PF01135.14   210 seq1213_BIOID51055   -            251   4.5e-07   29.5   0.0   1   1   5.7e-10   7.1e-07   28.8   0.0    71   171    61   168    51   179 0.86 Protein-L-isoaspartate(D-aspartate) O-methyltransferase (PCMT)
MTS                  PF05175.9    170 seq1213_BIOID51055   -            251   5.3e-06   25.8   0.0   1   1   7.6e-09   9.5e-06   24.9   0.0    31   140    63   169    53   188 0.85 Methyltransferase small domain
PP-binding           PF00550.20    67 seq1218_BIOID51055   -             82   1.2e-12   47.8   0.8   1   1   9.7e-17   1.3e-12   47.6   0.6     1    66     9    74     9    75 0.92 Phosphopantetheine attachment site
DUF2877              PF11392.3    111 seq1219_BIOID51055   -            287   1.8e-33  114.9   0.0   1   1   2.7e-37   3.7e-33  113.9   0.0     1   110   167   276   167   277 0.98 Protein of unknown function (DUF2877)
DUF3751              PF12571.3    159 seq1221_BIOID51055   -            463   2.2e-47  160.7   2.7   1   1   5.4e-51   7.4e-47  159.0   0.0     1   159     1   153     1   153 0.99 Phage tail-collar fibre protein
DUF488               PF04343.8    122 seq1222_BIOID51055   -            115   5.2e-32  110.6   0.3   1   1   4.2e-36   5.8e-32  110.5   0.2     2   122     5   112     4   112 0.96 Protein of unknown function, DUF488
Aminotran_1_2        PF00155.16   363 seq1223_BIOID51055   -            390   4.8e-53  180.2   0.0   1   1   1.3e-56   5.7e-53  180.0   0.0     2   362    44   384    43   385 0.92 Aminotransferase class I and II
Cys_Met_Meta_PP      PF01053.15   386 seq1223_BIOID51055   -            390   2.2e-05   22.7   0.0   1   1   7.2e-09   3.3e-05   22.2   0.0    26   183    55   216    47   244 0.89 Cys/Met metabolism PLP-dependent enzyme
Aminotran_5          PF00266.14   371 seq1223_BIOID51055   -            390   5.5e-05   21.9   0.0   1   1   2.1e-08   9.5e-05   21.1   0.0    48   181    93   216    67   219 0.90 Aminotransferase class-V
SCP2                 PF02036.12   101 seq1224_BIOID51055   -            201     2e-20   72.8   0.0   1   1   2.2e-24     3e-20   72.2   0.0     1   100    15   112    15   113 0.97 SCP-2 sterol transfer family
MerR-DNA-bind        PF09278.6     65 seq1225_BIOID51055   -            154     7e-15   55.0   0.1   1   1   2.6e-18   1.2e-14   54.3   0.0     2    65    55   119    54   119 0.96 MerR, DNA binding
MerR                 PF00376.18    38 seq1225_BIOID51055   -            154   4.6e-14   51.5   0.3   1   1   2.5e-17   1.1e-13   50.3   0.1     1    38    13    49    13    49 0.98 MerR family regulatory protein
MerR_1               PF13411.1     69 seq1225_BIOID51055   -            154   2.8e-12   46.1   0.0   1   1     1e-15   4.6e-12   45.4   0.0     2    65    13    76    12    78 0.96 MerR HTH family regulatory protein
LysR_substrate       PF03466.15   209 seq1226_BIOID51055   -            319     1e-15   57.3   0.2   1   1   2.1e-19   1.5e-15   56.7   0.1    21   206   112   313    92   316 0.89 LysR substrate binding domain
HTH_1                PF00126.22    60 seq1226_BIOID51055   -            319   1.7e-14   53.1   0.0   1   1   4.8e-18   3.2e-14   52.2   0.0     1    57    10    66    10    67 0.96 Bacterial regulatory helix-turn-helix protein, lysR family
DUF2732              PF10809.3     77 seq1230_BIOID51055   -             74   1.2e-11   43.8   1.2   1   1     1e-15   1.4e-11   43.6   0.8    18    72    12    66     2    70 0.92 Protein of unknown function (DUF2732)
Ligase_CoA           PF00549.14   153 seq1236_BIOID51055   -            515     3e-48  163.1   0.0   1   1   7.9e-51   5.4e-47  159.0   0.0     1   148   346   503   346   508 0.97 CoA-ligase
CoA_binding          PF02629.14    96 seq1236_BIOID51055   -            515   1.5e-19   70.1   0.2   1   1   1.5e-21     1e-17   64.3   0.0     2    96   188   284   187   284 0.97 CoA binding domain
GGDEF                PF00990.16   161 seq1237_BIOID51055   -            341   2.4e-41  140.8   0.2   1   1     7e-45   2.4e-41  140.8   0.1     2   160   175   330   174   331 0.93 GGDEF domain
GAF_3                PF13492.1    129 seq1237_BIOID51055   -            341     2e-09   37.4   0.0   1   1     1e-12   3.5e-09   36.7   0.0     2   124    19   151    18   156 0.83 GAF domain
GAF_2                PF13185.1    148 seq1237_BIOID51055   -            341   1.6e-07   31.8   0.0   1   1   1.1e-10   3.8e-07   30.6   0.0     1   148    16   155    16   155 0.75 GAF domain
GAF                  PF01590.21   154 seq1237_BIOID51055   -            341   3.7e-05   23.8   0.0   1   1   2.1e-08   7.1e-05   22.8   0.0    85   153    97   153    18   154 0.76 GAF domain
ABC1                 PF03109.11   119 seq1239_BIOID51055   -            546   1.9e-35  121.3   0.0   1   1   2.7e-39   3.7e-35  120.3   0.0     4   119   115   232   112   232 0.97 ABC1 family
zf-dskA_traR         PF01258.12    36 seq1241_BIOID51055   -             74   2.6e-11   42.9   1.0   1   1   2.7e-15   3.7e-11   42.4   0.7     5    35    32    64    29    65 0.89 Prokaryotic dksA/traR C4-type zinc finger
Xan_ur_permease      PF00860.15   389 seq1246_BIOID51055   -            449   1.7e-88  296.6  48.3   1   1   1.6e-92   2.1e-88  296.3  33.5     1   388    26   409    26   410 0.99 Permease family
Phage_GPA            PF05840.8    371 seq1250_BIOID51055   -            758  1.1e-145  484.9   0.8   1   1    1e-149  1.4e-145  484.6   0.6     1   370   133   514   133   515 0.98 Bacteriophage replication gene A protein (GPA)
Flg_bb_rod           PF00460.15    31 seq1258_BIOID51055   -            138   8.6e-13   47.5   0.2   1   1   1.5e-16   2.1e-12   46.3   0.2     1    31     9    39     9    39 0.98 Flagella basal body rod protein
FMN_red              PF03358.10   152 seq1260_BIOID51055   -            188   2.4e-39  134.1   0.0   1   1   4.4e-43     3e-39  133.8   0.0     2   147     6   149     5   153 0.94 NADPH-dependent FMN reductase
Flavodoxin_2         PF02525.12   199 seq1260_BIOID51055   -            188   7.2e-09   35.3   0.0   1   1   1.5e-12     1e-08   34.8   0.0     9   136    13   118     6   144 0.69 Flavodoxin-like fold
DUF1116              PF06545.6    216 seq1263_BIOID51055   -            472   1.2e-93  312.0   0.4   1   1   1.1e-97   1.6e-93  311.6   0.3     1   216   143   358   143   358 1.00 Protein of unknown function (DUF1116)
HTH_Tnp_IS1          PF12759.2     50 seq1264_BIOID51055   -             60   2.6e-24   84.3   0.0   1   1   2.2e-28     3e-24   84.1   0.0     1    49     8    56     8    57 0.98 InsA C-terminal domain
Flg_bbr_C            PF06429.8     74 seq1265_BIOID51055   -            134   1.5e-12   47.0   3.0   1   1   3.6e-16   2.5e-12   46.4   2.1    29    73    87   131    11   132 0.91 Flagellar basal body rod FlgEFG protein C-terminal
Flg_bb_rod           PF00460.15    31 seq1265_BIOID51055   -            134   2.7e-11   42.8   1.2   1   1   3.9e-15   2.7e-11   42.8   0.8     1    30     7    37     7    38 0.95 Flagella basal body rod protein
MttA_Hcf106          PF02416.11    53 seq1266_BIOID51055   -             89   6.9e-16   56.9   0.6   1   1   8.2e-20   1.1e-15   56.3   0.4     1    52     4    55     4    83 0.90 mttA/Hcf106 family
DDE_Tnp_IS1          PF03400.8    131 seq1269_BIOID51055   -            145   1.8e-53  179.9   0.1   1   1   1.6e-57   2.2e-53  179.6   0.0     1   125     2   125     2   130 0.96 IS1 transposase
Resolvase            PF00239.16   141 seq1270_BIOID51055   -            190   1.5e-52  177.1   0.1   1   1   5.2e-56   2.4e-52  176.4   0.0     2   140     5   137     4   138 0.98 Resolvase, N terminal domain
HTH_7                PF02796.10    45 seq1270_BIOID51055   -            190   1.4e-14   53.5   0.0   1   1   6.2e-18   2.8e-14   52.5   0.0     1    45   140   184   140   184 0.98 Helix-turn-helix domain of resolvase
Na_H_Exchanger       PF00999.16   384 seq1272_BIOID51055   -            549   3.4e-72  242.9  43.6   1   1   3.1e-76   4.2e-72  242.6  30.2     2   383     8   421     5   422 0.91 Sodium/hydrogen exchanger family
FlgD                 PF03963.9     82 seq1274_BIOID51055   -            231   9.9e-25   86.3   5.1   1   1   1.1e-27   4.8e-24   84.1   2.8     7    81     7    79     2    80 0.86 Flagellar hook capping protein - N-terminal region
FlgD_ig              PF13860.1     81 seq1274_BIOID51055   -            231   2.4e-21   75.1   2.5   1   1   5.2e-25   2.4e-21   75.1   1.8     9    81   119   189   105   189 0.91 FlgD Ig-like domain
FLgD_tudor           PF13861.1     61 seq1274_BIOID51055   -            231   4.4e-15   55.3   0.0   1   1   3.3e-18   1.5e-14   53.6   0.0     1    60    86   230    86   231 0.98 FlgD Tudor-like domain
TatC                 PF00902.13   215 seq1277_BIOID51055   -            258     3e-68  229.3  21.2   1   1   3.1e-72   4.2e-68  228.8  14.7     2   215    11   221    10   221 0.99 Sec-independent protein translocase protein (TatC)
Phage_sheath_1       PF04984.9    464 seq1278_BIOID51055   -            390   1.9e-73  247.4   0.3   1   2   1.6e-19   2.2e-15   55.9   0.1     1    91     1    93     1    97 0.94 Phage tail sheath protein
Phage_sheath_1       PF04984.9    464 seq1278_BIOID51055   -            390   1.9e-73  247.4   0.3   2   2   8.3e-61   1.1e-56  192.0   0.0   170   464    91   377    89   377 0.98 Phage tail sheath protein
FlaE                 PF07559.9    130 seq1280_BIOID51055   -            401   5.4e-23   81.9  11.1   1   1   1.2e-26   5.4e-23   81.9   7.7     1   130   170   282   170   282 0.92 Flagellar basal body protein FlaE
Flg_bbr_C            PF06429.8     74 seq1280_BIOID51055   -            401   4.6e-21   74.3   1.6   1   1   4.6e-24   2.1e-20   72.2   1.1     2    74   323   400   322   400 0.92 Flagellar basal body rod FlgEFG protein C-terminal
Flg_bb_rod           PF00460.15    31 seq1280_BIOID51055   -            401   9.7e-12   44.2   4.1   1   1   2.1e-15   9.7e-12   44.2   2.8     2    31     4    33     3    33 0.96 Flagella basal body rod protein
DUF3987              PF13148.1    375 seq1281_BIOID51055   -             65   3.9e-09   35.4   0.0   1   1   2.9e-13   3.9e-09   35.4   0.0     2    45    12    55    11    64 0.92 Protein of unknown function (DUF3987)
AA_kinase            PF00696.23   241 seq1282_BIOID51055   -            316   2.3e-27   95.9   0.3   1   1     2e-31   2.7e-27   95.7   0.2     2   240     4   296     3   297 0.91 Amino acid kinase family
DNA_methylase        PF00145.12   335 seq1285_BIOID51055   -            314   1.9e-65  221.1   0.0   1   1   2.8e-67   3.9e-63  213.4   0.0     2   333     3   308     2   309 0.81 C-5 cytosine-specific DNA methylase
Y1_Tnp               PF01797.11   121 seq1286_BIOID51055   -            258   1.5e-26   92.5   0.1   1   1   1.7e-29   2.4e-25   88.6   0.0    45   121     1    77     1    77 0.98 Transposase IS200 like
DUF3987              PF13148.1    375 seq1288_BIOID51055   -            483  6.5e-100  334.1   0.0   1   1  5.5e-104  7.5e-100  333.9   0.0     2   372    35   399    34   402 0.97 Protein of unknown function (DUF3987)
TatD_DNase           PF01026.16   255 seq1289_BIOID51055   -            264   2.4e-70  236.5   0.0   1   1     2e-74   2.7e-70  236.3   0.0     1   255     6   261     6   261 0.98 TatD related DNase
HAD_2                PF13419.1    176 seq1290_BIOID51055   -            221   7.9e-22   78.2   0.0   1   1   1.4e-25   9.3e-22   78.0   0.0     1   176     7   185     7   185 0.89 Haloacid dehalogenase-like hydrolase
Phage_tube           PF04985.9    167 seq1291_BIOID51055   -            171   4.1e-66  221.4   0.3   1   1   3.4e-70   4.6e-66  221.2   0.2     1   167     2   171     2   171 0.99 Phage tail tube protein FII
TerC                 PF03741.11   184 seq1292_BIOID51055   -            540   4.9e-49  166.1  13.4   1   1   1.6e-52   7.4e-49  165.5   9.3     1   183    27   216    27   217 0.94 Integral membrane protein TerC family
CorC_HlyC            PF03471.12    81 seq1292_BIOID51055   -            540   2.4e-20   72.0   0.1   1   1   5.5e-23   2.5e-19   68.7   0.0     2    79   453   529   452   531 0.93 Transporter associated domain
CBS                  PF00571.23    57 seq1292_BIOID51055   -            540   7.2e-16   57.4   1.3   1   2   8.5e-09   3.9e-05   23.1   0.4     1    53   315   371   315   374 0.94 CBS domain
CBS                  PF00571.23    57 seq1292_BIOID51055   -            540   7.2e-16   57.4   1.3   2   2   9.7e-12   4.4e-08   32.5   0.0     3    53   382   432   381   436 0.93 CBS domain
Amidohydro_4         PF13147.1    304 seq1295_BIOID51055   -            460   1.9e-33  116.6   0.0   1   1   5.3e-37   2.4e-33  116.2   0.0     1   304   107   427   107   427 0.89 Amidohydrolase
Amidohydro_3         PF07969.6    404 seq1295_BIOID51055   -            460   2.1e-08   33.6   2.5   1   1   1.7e-09   7.9e-06   25.2   1.7   101   358   176   384   112   405 0.59 Amidohydrolase family
Amidohydro_5         PF13594.1     68 seq1295_BIOID51055   -            460   1.7e-06   27.6   0.0   1   1   2.4e-09   1.1e-05   25.0   0.0     3    45    84   138    82   180 0.71 Amidohydrolase
GFO_IDH_MocA         PF01408.17   120 seq1296_BIOID51055   -            366   1.5e-23   83.4   0.0   1   1     2e-27   2.8e-23   82.6   0.0     2   119    10   126     9   127 0.96 Oxidoreductase family, NAD-binding Rossmann fold
Flg_bbr_C            PF06429.8     74 seq1297_BIOID51055   -            251   3.9e-21   74.6   2.9   1   1   8.5e-25   5.8e-21   74.0   0.4     2    74   170   247   169   247 0.91 Flagellar basal body rod FlgEFG protein C-terminal
Flg_bb_rod           PF00460.15    31 seq1297_BIOID51055   -            251   2.2e-10   39.9   3.3   1   1   3.2e-14   2.2e-10   39.9   2.3     1    31     5    35     5    35 0.97 Flagella basal body rod protein
FluMu_gp41           PF10109.4     82 seq1299_BIOID51055   -            100     5e-16   58.2   0.2   1   1   4.5e-20   6.1e-16   57.9   0.1     1    81     9    88     9    89 0.97 Mu-like prophage FluMu protein gp41
Phage_P2_GpE         PF06528.7     39 seq1301_BIOID51055   -             39   3.8e-23   80.5   0.1   1   1   2.9e-27     4e-23   80.4   0.0     1    39     1    39     1    39 0.99 Phage P2 GpE
UPF0167              PF03691.9    176 seq1302_BIOID51055   -            195     1e-78  262.6   7.8   1   1   9.1e-83   1.3e-78  262.3   5.4     3   176     6   195     4   195 0.98 Uncharacterised protein family (UPF0167)
PhageMin_Tail        PF10145.4    202 seq1303_BIOID51055   -           1025   2.2e-28   99.1  13.3   1   1   1.6e-32   2.2e-28   99.1   9.2     1   202   244   457   244   457 0.96 Phage-related minor tail protein
UbiD                 PF01977.11   407 seq1304_BIOID51055   -            497  2.5e-165  549.7   0.0   1   1  2.1e-169  2.8e-165  549.6   0.0     2   407    14   437    13   437 0.95 3-octaprenyl-4-hydroxybenzoate carboxy-lyase
Flg_bbr_C            PF06429.8     74 seq1307_BIOID51055   -            260   5.3e-27   93.4   3.1   1   1   1.6e-30   1.1e-26   92.4   1.3     2    74   183   260   182   260 0.91 Flagellar basal body rod FlgEFG protein C-terminal
Flg_bb_rod           PF00460.15    31 seq1307_BIOID51055   -            260   2.9e-14   52.2   1.2   1   1   1.1e-17   7.4e-14   50.9   0.8     1    31     5    35     5    35 0.98 Flagella basal body rod protein
Thioesterase         PF00975.15   229 seq1309_BIOID51055   -            267     3e-58  197.6   0.4   1   1   8.2e-62   3.8e-58  197.3   0.3     2   223    20   246    19   251 0.93 Thioesterase domain
Abhydrolase_6        PF12697.2    228 seq1309_BIOID51055   -            267     2e-10   40.8   3.6   1   1   6.2e-14   2.8e-10   40.3   2.5     2   222    22   237    21   243 0.69 Alpha/beta hydrolase family
Abhydrolase_5        PF12695.2    142 seq1309_BIOID51055   -            267   2.2e-09   37.1   0.0   1   1   6.6e-13     3e-09   36.6   0.0     2   142    21   231    20   231 0.70 Alpha/beta hydrolase family
DUF3296              PF11726.3    180 seq1311_BIOID51055   -            187   2.6e-31  108.4   0.6   1   1   2.3e-35   3.2e-31  108.1   0.4     2   170    17   167    16   174 0.89 Protein of unknown function (DUF3296)
ASCH                 PF04266.9    104 seq1312_BIOID51055   -            146   4.7e-19   68.6   0.0   1   1     4e-23   5.4e-19   68.3   0.0     5   103    37   143    16   144 0.92 ASCH domain
FlgH                 PF02107.11   180 seq1315_BIOID51055   -            232   3.4e-69  231.9   0.3   1   1   2.9e-73   3.9e-69  231.6   0.2     4   180    44   231    41   231 0.95 Flagellar L-ring protein
AMP-binding          PF00501.23   418 seq1318_BIOID51055   -            525   7.9e-89  297.7   0.0   1   1   1.3e-92   9.2e-89  297.5   0.0     1   418    41   447    41   447 0.96 AMP-binding enzyme
Iso_dh               PF00180.15   348 seq1319_BIOID51055   -            361   8.9e-87  291.1   0.0   1   1     8e-91   1.1e-86  290.8   0.0     1   347     6   354     6   355 0.93 Isocitrate/isopropylmalate dehydrogenase
Peripla_BP_4         PF13407.1    258 seq1322_BIOID51055   -            328   3.9e-52  177.0   0.7   1   1   3.4e-56   4.6e-52  176.8   0.5     5   258    36   289    31   289 0.96 Periplasmic binding protein domain
NAD_binding_1        PF00175.16   109 seq1323_BIOID51055   -            233   9.6e-21   74.2   0.0   1   1   2.3e-24   1.6e-20   73.6   0.0     1   108   108   211   108   212 0.97 Oxidoreductase NAD-binding domain
FAD_binding_6        PF00970.19    99 seq1323_BIOID51055   -            233   7.9e-09   35.4   0.0   1   1   1.8e-12   1.2e-08   34.8   0.0     1    76     5    74     5    97 0.77 Oxidoreductase FAD-binding domain
FlgI                 PF02119.11   342 seq1326_BIOID51055   -            366  3.2e-138  459.9  15.5   1   1  2.7e-142  3.6e-138  459.7  10.8     1   342    22   366    22   366 0.99 Flagellar P-ring protein
AAA_12               PF13087.1    199 seq1327_BIOID51055   -           1652   1.3e-42  145.3   0.0   1   1     2e-45     3e-42  144.1   0.0     3   198  1404  1612  1402  1613 0.90 AAA domain
AAA_11               PF13086.1    241 seq1327_BIOID51055   -           1652   1.1e-36  126.5   0.0   1   1   1.4e-39   2.1e-36  125.6   0.0     2   238  1068  1378  1067  1381 0.84 AAA domain
AAA_30               PF13604.1    196 seq1327_BIOID51055   -           1652   1.8e-14   53.6   0.1   1   1     5e-11   7.6e-08   32.0   0.0     2    66  1068  1133  1067  1156 0.85 AAA domain
AAA_19               PF13245.1     76 seq1327_BIOID51055   -           1652   8.9e-12   44.4   0.0   1   1   1.4e-14   2.1e-11   43.2   0.0     7    63  1080  1137  1074  1152 0.82 Part of AAA domain
Pkinase              PF00069.20   260 seq1327_BIOID51055   -           1652   3.2e-11   42.7   0.1   1   1   5.2e-08   7.9e-05   21.8   0.0    62   145   577   659   555   674 0.82 Protein kinase domain
NERD                 PF08378.6    109 seq1327_BIOID51055   -           1652   1.6e-05   24.9   0.1   1   1   5.5e-08   8.3e-05   22.7   0.0    27   106    59   147    36   150 0.63 Nuclease-related domain
UvrD-helicase        PF00580.16   315 seq1327_BIOID51055   -           1652   2.3e-05   23.7   0.0   1   1     4e-08   6.1e-05   22.3   0.0     1    68  1068  1141  1068  1189 0.79 UvrD/REP helicase N-terminal domain
Transgly             PF00912.17   178 seq1332_BIOID51055   -            858   1.4e-67  226.3   0.0   1   1   4.3e-71   2.9e-67  225.2   0.0     1   177    62   237    62   238 0.98 Transglycosylase
Transpeptidase       PF00905.17   304 seq1332_BIOID51055   -            858   2.9e-28   98.6   3.2   1   1   1.5e-29     1e-25   90.3   0.0     2   204   436   617   435   681 0.79 Penicillin binding protein transpeptidase domain
BCCT                 PF02028.12   485 seq1334_BIOID51055   -            536  2.6e-131  438.0  40.8   1   1  2.3e-135  3.1e-131  437.8  28.3     3   485    14   499    12   499 0.98 BCCT family transporter
ABC_tran             PF00005.22   118 seq1335_BIOID51055   -            494   3.9e-32  110.9   0.0   1   2   4.9e-20   3.4e-16   59.5   0.0     1   118    44   169    44   169 0.90 ABC transporter
ABC_tran             PF00005.22   118 seq1335_BIOID51055   -            494   3.9e-32  110.9   0.0   2   2   7.9e-17   5.4e-13   49.2   0.0     3   117   295   424   293   425 0.83 ABC transporter
Glucosaminidase      PF01832.15   134 seq1336_BIOID51055   -            323   9.4e-38  129.2   0.9   1   1   2.5e-41   1.7e-37  128.4   0.6     5   133   170   305   167   306 0.96 Mannosyl-glycoprotein endo-beta-N-acetylglucosaminidase
Rod-binding          PF10135.4     49 seq1336_BIOID51055   -            323   9.2e-20   70.2   2.8   1   1   3.3e-23   2.2e-19   69.0   1.9     1    49    60   107    60   107 0.99 Rod binding protein
TonB_dep_Rec         PF00593.19   276 seq1337_BIOID51055   -            673   9.8e-27   94.4  13.9   1   1   1.4e-30   9.8e-27   94.4   9.6     3   273   434   668   432   671 0.87 TonB dependent receptor
Plug                 PF07715.10   108 seq1337_BIOID51055   -            673   4.2e-15   55.8   1.8   1   1   1.3e-18   8.8e-15   54.8   1.3     6   108    48   149    42   149 0.92 TonB-dependent Receptor Plug Domain
Phage_P2_GpU         PF06995.6    121 seq1338_BIOID51055   -            161   2.8e-48  162.1   0.0   1   1   2.6e-52   3.6e-48  161.8   0.0     1   120     6   125     6   126 0.99 Phage P2 GpU
Phage_GPD            PF05954.6    292 seq1339_BIOID51055   -            366     5e-62  209.6   0.7   1   1   4.4e-66     6e-62  209.3   0.5     1   291    42   348    42   349 0.91 Phage late control gene D protein (GPD)
Flg_bbr_C            PF06429.8     74 seq1341_BIOID51055   -            547   7.8e-08   32.0   2.5   1   1   1.1e-11   7.8e-08   32.0   1.7    23    74   491   546   469   546 0.82 Flagellar basal body rod FlgEFG protein C-terminal
Flg_bb_rod           PF00460.15    31 seq1341_BIOID51055   -            547   2.8e-05   23.5  11.0   1   1   4.2e-09   2.8e-05   23.5   7.6     1    31     5    35     5    35 0.97 Flagella basal body rod protein
BPD_transp_2         PF02653.11   267 seq1342_BIOID51055   -            323   1.9e-38  131.8  38.5   1   1   1.4e-42   1.9e-38  131.8  26.7     4   265    38   307    35   309 0.93 Branched-chain amino acid transport system / permease component
ABC_tran             PF00005.22   118 seq1343_BIOID51055   -            511   3.4e-29  101.4   0.1   1   2   1.7e-21   1.2e-17   64.2   0.0     1   118    51   169    51   169 0.95 ABC transporter
ABC_tran             PF00005.22   118 seq1343_BIOID51055   -            511   3.4e-29  101.4   0.1   2   2     2e-12   1.3e-08   35.0   0.0     3   117   305   431   303   432 0.77 ABC transporter
Ring_hydroxyl_A      PF00848.14   209 seq1344_BIOID51055   -            374   4.9e-36  124.2   0.6   1   1   9.8e-40   6.7e-36  123.7   0.4     3   205   184   370   182   374 0.91 Ring hydroxylating alpha subunit (catalytic domain)
Rieske               PF00355.21    98 seq1344_BIOID51055   -            374   4.8e-21   74.0   0.1   1   1   1.2e-24   7.9e-21   73.3   0.1     1    87    46   130    46   148 0.88 Rieske [2Fe-2S] domain
MASE1                PF05231.9    299 seq1345_BIOID51055   -            145   2.7e-18   65.9  16.1   1   1   2.4e-22   3.2e-18   65.6  11.1     2   124    19   140    18   144 0.96 MASE1
Ogr_Delta            PF04606.7     47 seq1349_BIOID51055   -             72   3.9e-20   71.1   5.0   1   1   3.4e-24   4.6e-20   70.8   3.4     2    47     4    49     3    49 0.97 Ogr/Delta-like zinc finger
Phage_GPO            PF05929.6    276 seq1350_BIOID51055   -            284  2.2e-140  466.5   0.6   1   1  1.8e-144  2.5e-140  466.3   0.4     1   276     6   284     6   284 1.00 Phage capsid scaffolding protein (GPO) serine peptidase
MASE1                PF05231.9    299 seq1352_BIOID51055   -            195   1.3e-13   50.5  19.7   1   1   1.1e-17   1.5e-13   50.3  13.6   148   298     2   138     1   139 0.81 MASE1
Cytochrom_C552       PF02335.10   435 seq1353_BIOID51055   -            478  1.2e-172  574.3   8.0   1   1  2.2e-176  1.5e-172  574.0   5.5     3   433    43   472    41   474 0.98 Cytochrome c552
BPD_transp_2         PF02653.11   267 seq1354_BIOID51055   -            318     3e-37  127.9  40.5   1   1   3.4e-41   4.6e-37  127.3  28.1     3   266    39   305    37   306 0.93 Branched-chain amino acid transport system / permease component
DUF1451              PF07295.6    146 seq1355_BIOID51055   -            160   7.1e-53  178.2   0.3   1   1   6.1e-57   8.3e-53  177.9   0.2     2   145    12   157    11   158 0.98 Protein of unknown function (DUF1451)
Fer2                 PF00111.22    78 seq1357_BIOID51055   -            321   2.5e-12   46.2   3.7   1   1   1.6e-15   5.4e-12   45.1   2.6     6    77   242   312   238   313 0.88 2Fe-2S iron-sulfur cluster binding domain
FAD_binding_6        PF00970.19    99 seq1357_BIOID51055   -            321   1.2e-10   41.3   0.0   1   1   1.1e-13   3.6e-10   39.7   0.0     2    97     9   106     8   108 0.90 Oxidoreductase FAD-binding domain
NAD_binding_1        PF00175.16   109 seq1357_BIOID51055   -            321   1.5e-09   38.2   0.0   1   1   2.6e-12   8.9e-09   35.7   0.0     1   108   117   207   117   208 0.81 Oxidoreductase NAD-binding domain
Flagellin_N          PF00669.15   139 seq1358_BIOID51055   -            317   4.4e-34  117.1   9.6   1   1   3.2e-38   4.4e-34  117.1   6.7     2   139     4   141     3   141 0.99 Bacterial flagellin N-terminal helical region
GGDEF                PF00990.16   161 seq1361_BIOID51055   -            730   2.3e-45  153.9   0.3   1   1   3.1e-48   6.1e-45  152.5   0.2     1   160   307   463   307   464 0.97 GGDEF domain
PAS_9                PF13426.1    104 seq1361_BIOID51055   -            730   8.7e-20   70.9   0.1   1   1   1.8e-12   3.6e-09   36.8   0.0     2   104   191   295   190   295 0.92 PAS domain
EAL                  PF00563.15   236 seq1361_BIOID51055   -            730   4.1e-18   65.6   1.5   1   1   3.3e-21   6.4e-18   64.9   0.1    37   234   521   713   515   715 0.92 EAL domain
PAS_3                PF08447.6     91 seq1361_BIOID51055   -            730   6.2e-17   61.3   0.0   1   1   6.7e-14   1.3e-10   41.0   0.0     2    91    77   162    76   162 0.96 PAS fold
PAS_4                PF08448.5    110 seq1361_BIOID51055   -            730   1.4e-16   60.3   0.0   1   1   5.6e-14   1.1e-10   41.4   0.0     1   109   186   297   186   298 0.94 PAS fold
PAS                  PF00989.19   113 seq1361_BIOID51055   -            730   1.2e-14   53.9   0.0   1   1   2.8e-11   5.5e-08   32.4   0.0     7   113   186   293   180   293 0.94 PAS fold
PAS_8                PF13188.1     64 seq1361_BIOID51055   -            730   7.5e-06   25.4   0.1   1   1   8.3e-08   0.00016   21.2   0.0     1    53   180   233   180   244 0.80 PAS domain
BPD_transp_2         PF02653.11   267 seq1362_BIOID51055   -            342   8.4e-46  155.9  43.3   1   1   8.5e-50   1.2e-45  155.5  30.0     5   267    40   301    36   301 0.97 Branched-chain amino acid transport system / permease component
DUF3442              PF11924.3    280 seq1363_BIOID51055   -            236   3.6e-07   29.9   0.1   1   1     4e-11   5.4e-07   29.3   0.1     3    68   151   216   149   230 0.90 Protein of unknown function (DUF3442)
Phage_cap_P2         PF05125.7    333 seq1364_BIOID51055   -            357  2.2e-177  588.8   0.4   1   1  1.8e-181  2.5e-177  588.6   0.3     1   333     6   342     6   342 0.99 Phage major capsid protein, P2 family
IgaA                 PF07095.6    706 seq1365_BIOID51055   -            711         0 1230.7   0.0   1   1         0         0 1230.4   0.0     1   705     1   706     1   707 1.00 Intracellular growth attenuator protein IgaA
Peptidase_M24        PF00557.19   205 seq1366_BIOID51055   -            443   1.5e-43  148.7   0.1   1   1   1.4e-47   1.9e-43  148.3   0.1     1   205   168   430   168   430 0.82 Metallopeptidase family M24
ADH_zinc_N           PF00107.21   130 seq1367_BIOID51055   -            349   1.2e-28   99.1   0.1   1   1   4.3e-32     2e-28   98.4   0.1     1   129   185   308   185   309 0.97 Zinc-binding dehydrogenase
ADH_N                PF08240.7    109 seq1367_BIOID51055   -            349   1.3e-27   95.6   5.8   1   1   5.3e-31   2.4e-27   94.7   4.0     1   108    27   142    27   143 0.95 Alcohol dehydrogenase GroES-like domain
Big_1                PF02369.11   100 seq1368_BIOID51055   -            609   1.4e-89  294.3  69.4   1   5   8.2e-15   3.8e-11   42.6   1.4    50    99     2    50     1    51 0.91 Bacterial Ig-like domain (group 1)
Big_1                PF02369.11   100 seq1368_BIOID51055   -            609   1.4e-89  294.3  69.4   2   5     5e-24   2.3e-20   72.2   5.0     2    97    53   145    52   148 0.96 Bacterial Ig-like domain (group 1)
Big_1                PF02369.11   100 seq1368_BIOID51055   -            609   1.4e-89  294.3  69.4   3   5   4.5e-23   2.1e-19   69.1   4.2     7    96   157   245   151   248 0.86 Bacterial Ig-like domain (group 1)
Big_1                PF02369.11   100 seq1368_BIOID51055   -            609   1.4e-89  294.3  69.4   4   5   2.8e-23   1.3e-19   69.8   5.1    17   100   262   343   249   343 0.90 Bacterial Ig-like domain (group 1)
Big_1                PF02369.11   100 seq1368_BIOID51055   -            609   1.4e-89  294.3  69.4   5   5   6.4e-20   2.9e-16   59.0   6.8     5    99   350   445   346   446 0.92 Bacterial Ig-like domain (group 1)
Paired_CXXCH_1       PF09699.5     41 seq1369_BIOID51055   -            188   1.5e-07   30.7  26.1   1   1   1.9e-08   6.6e-05   22.2   3.7     4    40   133   171   129   172 0.78 Doubled CXXCH motif (Paired_CXXCH_1)
BPD_transp_2         PF02653.11   267 seq1371_BIOID51055   -            330   4.7e-47  160.0  43.0   1   1   4.2e-51   5.8e-47  159.7  29.8     3   267    36   305    34   305 0.94 Branched-chain amino acid transport system / permease component
DUF1266              PF06889.6    172 seq1372_BIOID51055   -            235   1.2e-41  142.2  10.7   1   1   9.8e-46   1.3e-41  142.0   7.4     3   172    40   217    38   217 0.98 Protein of unknown function (DUF1266)
Phage_term_smal      PF05944.7    132 seq1373_BIOID51055   -            247   5.4e-47  158.6   0.7   1   1     5e-51   6.8e-47  158.3   0.1     1   132    34   165    34   165 0.99 Phage small terminase subunit
GST_C_2              PF13410.1     69 seq1374_BIOID51055   -            304   5.3e-10   38.9   0.3   1   1   4.8e-13   1.3e-09   37.6   0.2     2    68   190   260   189   261 0.82 Glutathione S-transferase, C-terminal domain
GST_C                PF00043.20    95 seq1374_BIOID51055   -            304   9.3e-09   35.0   0.0   1   1   5.9e-12   1.6e-08   34.2   0.0    33    95   199   266   162   266 0.87 Glutathione S-transferase, C-terminal domain
GST_N_2              PF13409.1     70 seq1374_BIOID51055   -            304   1.8e-06   27.7   0.0   1   1   1.7e-09   4.7e-06   26.3   0.0     3    69    69   143    67   144 0.89 Glutathione S-transferase, N-terminal domain
GST_N                PF02798.15    76 seq1374_BIOID51055   -            304   3.4e-05   23.7   0.0   1   1   4.2e-08   0.00012   22.1   0.0    17    76    82   143    74   143 0.91 Glutathione S-transferase, N-terminal domain
Fer4_11              PF13247.1     99 seq1376_BIOID51055   -            223   1.4e-26   92.1  10.8   1   1     1e-29   1.4e-26   92.1   7.5     2    98    84   181    83   182 0.95 4Fe-4S dicluster domain
Fer4_7               PF12838.2     52 seq1376_BIOID51055   -            223   4.5e-17   62.0  26.5   1   2   2.4e-12   3.3e-09   36.8   5.5     2    52    46   108    45   108 0.76 4Fe-4S dicluster domain
Fer4_7               PF12838.2     52 seq1376_BIOID51055   -            223   4.5e-17   62.0  26.5   2   2   1.5e-09   2.1e-06   27.9   8.5     2    52   125   176   124   176 0.81 4Fe-4S dicluster domain
Fer4_9               PF13187.1     55 seq1376_BIOID51055   -            223   1.1e-15   57.4  25.6   1   2   4.2e-10   5.7e-07   29.5   5.1     2    54    46   108    45   109 0.87 4Fe-4S dicluster domain
Fer4_9               PF13187.1     55 seq1376_BIOID51055   -            223   1.1e-15   57.4  25.6   2   2     2e-11   2.8e-08   33.7   7.1     2    54   125   176   124   177 0.96 4Fe-4S dicluster domain
Fer4                 PF00037.22    24 seq1376_BIOID51055   -            223   3.5e-13   48.4  40.5   1   1   2.7e-09   3.7e-06   26.1   2.2     2    21   119   138   118   141 0.90 4Fe-4S binding domain
Fer4_10              PF13237.1     52 seq1376_BIOID51055   -            223   2.9e-12   46.0  49.9   1   2     8e-09   1.1e-05   25.0   8.7     7    52    90   136    84   136 0.93 4Fe-4S dicluster domain
Fer4_10              PF13237.1     52 seq1376_BIOID51055   -            223   2.9e-12   46.0  49.9   2   2     2e-09   2.8e-06   26.9   7.0     4    52   120   173   117   173 0.85 4Fe-4S dicluster domain
Fer4_2               PF12797.2     22 seq1376_BIOID51055   -            223     4e-10   38.8  36.2   1   1   9.6e-09   1.3e-05   24.6   1.2     2    20    38    56    37    64 0.89 4Fe-4S binding domain
Fer4_3               PF12798.2     15 seq1376_BIOID51055   -            223   1.6e-09   37.5  44.1   1   3   2.8e-05     0.039   14.4   5.2     1    15    92   108    92   108 0.98 4Fe-4S binding domain
Fer4_3               PF12798.2     15 seq1376_BIOID51055   -            223   1.6e-09   37.5  44.1   2   3   0.00027      0.37   11.3   3.7     1    13   125   137   125   139 0.94 4Fe-4S binding domain
Fer4_3               PF12798.2     15 seq1376_BIOID51055   -            223   1.6e-09   37.5  44.1   3   3   2.6e-07   0.00036   20.7   1.5     1    15   152   176   152   176 0.98 4Fe-4S binding domain
Fer4_4               PF12800.2     17 seq1376_BIOID51055   -            223   4.8e-07   29.4  37.0   1   3    0.0002      0.27   11.5   1.9     3    15    45    57    43    61 0.90 4Fe-4S binding domain
Fer4_4               PF12800.2     17 seq1376_BIOID51055   -            223   4.8e-07   29.4  37.0   2   3   0.00016      0.22   11.8   3.0     2    17    90   107    89   107 0.86 4Fe-4S binding domain
Fer4_4               PF12800.2     17 seq1376_BIOID51055   -            223   4.8e-07   29.4  37.0   3   3   1.9e-06    0.0026   17.8   2.4     2    17   123   138   122   138 0.91 4Fe-4S binding domain
YbjM                 PF11045.3    125 seq1377_BIOID51055   -            125   5.5e-63  210.1   9.7   1   1   4.5e-67   6.1e-63  210.0   6.7     1   124     1   124     1   125 0.99 Putative inner membrane protein of Enterobacteriaceae
UPF0029              PF01205.14   110 seq1380_BIOID51055   -            204   4.9e-37  125.8   0.0   1   1   9.3e-41   6.4e-37  125.4   0.0     1   109    17   125    17   126 0.98 Uncharacterized protein family UPF0029
DUF1949              PF09186.6     56 seq1380_BIOID51055   -            204   6.1e-16   57.6   0.0   1   1   1.8e-19   1.2e-15   56.6   0.0     1    55   141   195   141   196 0.98 Domain of unknown function (DUF1949)
DnaJ                 PF00226.26    64 seq1381_BIOID51055   -            475   6.8e-06   25.6   0.1   1   1   2.3e-09   3.2e-05   23.4   0.0     1    52     3    47     3    52 0.93 DnaJ domain
Phage_GPL            PF05926.6    140 seq1383_BIOID51055   -            169   1.3e-53  180.5   0.1   1   1   1.1e-57   1.4e-53  180.3   0.1     1   140    30   169    30   169 0.99 Phage head completion protein (GPL)
Peripla_BP_4         PF13407.1    258 seq1384_BIOID51055   -            340   6.1e-54  182.9   4.4   1   1   1.1e-57   7.6e-54  182.6   3.1     1   256    30   285    30   287 0.95 Periplasmic binding protein domain
NrfD                 PF03916.9    313 seq1385_BIOID51055   -            318  6.2e-112  373.9  32.3   1   1  5.1e-116  6.9e-112  373.7  22.4     2   313     5   318     4   318 0.99 Polysulphide reductase, NrfD
DUF1418              PF07214.7     96 seq1387_BIOID51055   -             95   2.8e-42  142.1   1.9   1   1   2.3e-46   3.1e-42  141.9   1.3     1    96     1    95     1    95 0.99 Protein of unknown function (DUF1418)
TrkH                 PF02386.11   339 seq1389_BIOID51055   -            483     4e-78  262.2  24.7   1   1   8.1e-82   1.1e-77  260.8  11.1     2   339   153   481   152   481 0.99 Cation transport protein
DEDD_Tnp_IS110       PF01548.12   144 seq1390_BIOID51055   -            326   4.2e-44  149.5   0.2   1   1   2.4e-47   1.7e-43  147.6   0.1     1   144     7   151     7   151 0.99 Transposase
Transposase_20       PF02371.11    87 seq1390_BIOID51055   -            326   1.1e-27   95.7   0.4   1   1     3e-31     2e-27   94.9   0.3     2    85   196   280   195   282 0.96 Transposase IS116/IS110/IS902 family
HAD_2                PF13419.1    176 seq1391_BIOID51055   -            237   4.6e-23   82.2   0.1   1   1   8.7e-27     6e-23   81.8   0.1     1   174    28   205    28   206 0.87 Haloacid dehalogenase-like hydrolase
Phage_tail_X         PF05489.7     60 seq1392_BIOID51055   -             67   5.9e-36  121.6   0.4   1   1   4.9e-40   6.6e-36  121.4   0.3     1    60     1    60     1    60 0.98 Phage Tail Protein X
Nitroreductase       PF00881.19   165 seq1393_BIOID51055   -            240   1.7e-22   79.8   0.2   1   1   2.6e-26   3.5e-22   78.8   0.2     3   165    10   159     8   159 0.78 Nitroreductase family
Phage_holin_2        PF04550.7     90 seq1394_BIOID51055   -             93   6.6e-40  134.9   4.6   1   1   5.4e-44   7.4e-40  134.8   3.2     1    89     1    89     1    90 0.98 Phage holin family 2
Phage_lysozyme       PF00959.14   110 seq1400_BIOID51055   -            165   1.1e-19   70.5   0.0   1   1     1e-23   1.4e-19   70.2   0.0     1   110    34   152    34   152 0.98 Phage lysozyme
DeoC                 PF01791.4    236 seq1401_BIOID51055   -            291   2.1e-16   59.8   0.1   1   1   1.9e-20   2.6e-16   59.5   0.1     1   235    51   258    51   259 0.90 DeoC/LacD family aldolase
Cytochrom_C_asm      PF01578.15   214 seq1403_BIOID51055   -            552   9.2e-50  169.0  21.3   1   1   6.7e-54   9.2e-50  169.0  14.8     1   212    72   279    72   281 0.97 Cytochrome C assembly protein
HSP70                PF00012.15   602 seq1404_BIOID51055   -            450   7.5e-25   86.7   0.0   1   2   7.1e-19   9.7e-15   53.3   0.0     2   207     3   228     2   259 0.77 Hsp70 protein
HSP70                PF00012.15   602 seq1404_BIOID51055   -            450   7.5e-25   86.7   0.0   2   2   8.8e-12   1.2e-07   29.9   0.0   250   352   329   423   305   448 0.80 Hsp70 protein
S4                   PF01479.20    48 seq1405_BIOID51055   -            133   7.9e-13   47.5   0.0   1   1   9.3e-17   1.3e-12   46.8   0.0     1    46     9    53     9    55 0.95 S4 domain
RimK                 PF08443.6    190 seq1406_BIOID51055   -            300   1.9e-82  275.2   0.0   1   1   8.6e-86   2.4e-82  274.9   0.0     1   190    97   286    97   286 1.00 RimK-like ATP-grasp domain
GSH-S_ATP            PF02955.11   174 seq1406_BIOID51055   -            300   9.1e-19   67.1   0.2   1   1   4.9e-22   1.3e-18   66.5   0.2    13   163   115   265   103   276 0.84 Prokaryotic glutathione synthetase, ATP-grasp domain
ATP-grasp_4          PF13535.1    184 seq1406_BIOID51055   -            300   6.4e-15   55.2   0.0   1   1   3.3e-18     9e-15   54.7   0.0     1   177    96   263    96   268 0.82 ATP-grasp domain
ATP-grasp_3          PF02655.9    161 seq1406_BIOID51055   -            300     2e-09   37.3   0.0   1   1   1.1e-12   3.1e-09   36.7   0.0     1   156    97   263    97   266 0.79 ATP-grasp domain
Dala_Dala_lig_C      PF07478.8    203 seq1406_BIOID51055   -            300   1.3e-05   24.5   0.2   1   1   1.7e-08   4.6e-05   22.7   0.1    33   177   135   267   107   273 0.76 D-ala D-ala ligase C-terminus
HSP33                PF01430.14   280 seq1409_BIOID51055   -            294     1e-97  326.5   0.0   1   1  8.3e-102   1.1e-97  326.3   0.0     1   279     6   275     6   276 0.96 Hsp33 protein
Flavodoxin_5         PF12724.2    143 seq1414_BIOID51055   -            181   1.8e-51  173.8   0.0   1   1   2.4e-55   3.3e-51  172.9   0.0     1   142     4   152     4   153 0.95 Flavodoxin domain
DUF1266              PF06889.6    172 seq1415_BIOID51055   -            235   4.3e-41  140.4   6.3   1   1   3.8e-45   5.1e-41  140.1   4.4     3   172    40   217    38   217 0.96 Protein of unknown function (DUF1266)
ABM                  PF03992.11    78 seq1418_BIOID51055   -             96   5.4e-16   58.2   0.1   1   1   4.4e-20     6e-16   58.1   0.1     1    77     1    76     1    77 0.95 Antibiotic biosynthesis monooxygenase
DUF1471              PF07338.8     56 seq1421_BIOID51055   -             91   8.8e-17   60.3   0.6   1   1     1e-20   1.4e-16   59.7   0.4     1    56    36    89    36    89 0.98 Protein of unknown function (DUF1471)
Sugar_tr             PF00083.19   451 seq1422_BIOID51055   -            438   9.9e-28   96.7  34.1   1   1   1.3e-29   5.8e-26   90.9  23.6     6   417    27   407    23   432 0.76 Sugar (and other) transporter
MFS_1                PF07690.11   354 seq1422_BIOID51055   -            438   1.4e-27   96.2  50.5   1   2   1.1e-19   5.1e-16   58.2  16.9    38   258    70   296    26   303 0.68 Major Facilitator Superfamily
MFS_1                PF07690.11   354 seq1422_BIOID51055   -            438   1.4e-27   96.2  50.5   2   2   6.9e-15   3.1e-11   42.5  16.3    22   173   276   431   264   438 0.77 Major Facilitator Superfamily
MFS_2                PF13347.1    427 seq1422_BIOID51055   -            438   1.1e-09   37.1  21.4   1   1   2.3e-13   1.1e-09   37.1  14.9    31   343    53   372    40   383 0.79 MFS/sugar transport protein
Methyltransf_23      PF13489.1    162 seq1423_BIOID51055   -            252   1.9e-19   69.7   0.0   1   1     2e-22   2.8e-19   69.2   0.0     2   159    13   176     9   178 0.82 Methyltransferase domain
Methyltransf_31      PF13847.1    152 seq1423_BIOID51055   -            252   1.2e-16   60.4   0.0   1   1   1.2e-19   1.6e-16   60.1   0.0     5   117    33   145    29   200 0.83 Methyltransferase domain
Methyltransf_18      PF12847.2    112 seq1423_BIOID51055   -            252   3.3e-16   59.7   0.0   1   1   1.3e-18   1.7e-15   57.4   0.0     5   111    35   130    31   131 0.90 Methyltransferase domain
Methyltransf_11      PF08241.7     95 seq1423_BIOID51055   -            252   9.6e-16   57.9   0.0   1   1     4e-18   5.5e-15   55.5   0.0     2    94    37   127    36   128 0.97 Methyltransferase domain
Methyltransf_25      PF13649.1    101 seq1423_BIOID51055   -            252   2.5e-11   43.7   0.0   1   1   5.4e-14   7.4e-11   42.1   0.0     1   101    35   124    35   124 0.89 Methyltransferase domain
Methyltransf_12      PF08242.7     99 seq1423_BIOID51055   -            252   3.4e-11   43.3   0.0   1   1     4e-14   5.5e-11   42.6   0.0     2    99    37   126    36   126 0.92 Methyltransferase domain
Methyltransf_26      PF13659.1    117 seq1423_BIOID51055   -            252   1.3e-06   28.3   0.0   1   1   1.7e-09   2.3e-06   27.4   0.0     4   116    35   131    33   132 0.90 Methyltransferase domain
MTS                  PF05175.9    170 seq1423_BIOID51055   -            252   8.5e-06   25.1   0.0   1   1   8.9e-09   1.2e-05   24.6   0.0    19   106    20   101    11   137 0.82 Methyltransferase small domain
Methyltransf_2       PF00891.13   241 seq1423_BIOID51055   -            252   3.1e-05   23.2   0.0   1   1   3.3e-08   4.5e-05   22.6   0.0    91   163    22    98     9   110 0.87 O-methyltransferase
FtsJ                 PF01728.14   181 seq1423_BIOID51055   -            252   0.00016   21.5   0.0   1   1   1.5e-07   0.00021   21.2   0.0    22    83    30    96    19   153 0.85 FtsJ-like methyltransferase
DUF2655              PF10848.3     82 seq1424_BIOID51055   -            106   1.4e-57  191.3   1.3   1   1   1.3e-61   1.8e-57  191.0   0.9     1    82     1    82     1    82 1.00 Protein of unknown function (DUF2655)
YbjN                 PF10722.4    127 seq1427_BIOID51055   -            158   6.8e-14   51.8   0.2   1   1   5.8e-18   7.9e-14   51.6   0.2     2   123     9   132     8   136 0.97 Putative bacterial sensory transduction regulator
P2_Phage_GpR         PF06891.6    135 seq1429_BIOID51055   -            155   7.2e-41  139.0   0.0   1   1     6e-45   8.3e-41  138.8   0.0     1   135     1   131     1   131 0.99 P2 phage tail completion protein R (GpR)
CcmH                 PF03918.9    148 seq1431_BIOID51055   -            127   5.8e-47  158.2   0.8   1   1     5e-51   6.8e-47  158.0   0.6     4   125     7   126     4   127 0.91 Cytochrome C biogenesis protein
PseudoU_synth_2      PF00849.17   164 seq1432_BIOID51055   -            319   2.6e-30  105.3   0.1   1   1   6.1e-34   4.2e-30  104.6   0.0     1   163   101   249   101   250 0.90 RNA pseudouridylate synthase
S4                   PF01479.20    48 seq1432_BIOID51055   -            319   1.7e-10   40.0   0.2   1   1   4.7e-14   3.2e-10   39.1   0.2     1    48    20    66    20    66 0.96 S4 domain
Phage_tail_S         PF05069.8    148 seq1435_BIOID51055   -            150   1.1e-41  141.9   0.5   1   1   8.7e-46   1.2e-41  141.8   0.3     2   148     3   149     2   149 0.97 Phage virion morphogenesis family
TPR_11               PF13414.1     69 seq1437_BIOID51055   -            198   5.6e-15   54.6  10.3   1   1   2.3e-15   1.6e-11   43.5   5.4     1    68    71   140    71   141 0.90 TPR repeat
TPR_1                PF00515.23    34 seq1437_BIOID51055   -            198   7.8e-06   25.1  10.3   1   1     1e-07   0.00068   19.0   1.2     2    32    74   104    73   106 0.91 Tetratricopeptide repeat
SBP_bac_8            PF13416.1    281 seq1440_BIOID51055   -            325   4.7e-37  128.1   2.0   1   1   1.7e-40   5.7e-37  127.8   1.4     4   280     2   291     1   292 0.86 Bacterial extracellular solute-binding protein
SBP_bac_6            PF13343.1    242 seq1440_BIOID51055   -            325     8e-28   97.2   0.9   1   1     3e-31     1e-27   96.9   0.6     5   216    35   273    15   304 0.85 Bacterial extracellular solute-binding protein
SBP_bac_1            PF01547.20   314 seq1440_BIOID51055   -            325   4.5e-17   62.6   5.0   1   1   1.6e-20   5.6e-17   62.3   3.5    17   311     3   258     1   293 0.78 Bacterial extracellular solute-binding protein
SBP_bac_11           PF13531.1    231 seq1440_BIOID51055   -            325   5.1e-07   29.4   0.0   1   1   5.7e-10     2e-06   27.5   0.0    18   228     2   266     1   268 0.77 Bacterial extracellular solute-binding protein
AMNp_N               PF10423.4    160 seq1441_BIOID51055   -            519   7.1e-51  171.8   0.1   1   1   1.5e-54   1.1e-50  171.2   0.1     2   158    47   205    46   207 0.96 Bacterial AMP nucleoside phosphorylase N-terminus
PNP_UDP_1            PF01048.15   234 seq1441_BIOID51055   -            519   5.3e-20   71.2   0.0   1   1   1.2e-23   8.5e-20   70.6   0.0    33   200   297   464   264   487 0.83 Phosphorylase superfamily
SDF                  PF00375.13   390 seq1445_BIOID51055   -            437  2.2e-120  401.8  38.4   1   1  1.8e-124  2.5e-120  401.7  26.6     1   390     8   411     8   411 0.97 Sodium:dicarboxylate symporter family
PEP_mutase           PF13714.1    238 seq1447_BIOID51055   -            296   1.1e-53  181.7   4.3   1   1   1.9e-57   1.3e-53  181.5   3.0     1   233    10   250    10   255 0.92 Phosphoenolpyruvate phosphomutase
ICL                  PF00463.16   526 seq1447_BIOID51055   -            296   1.2e-16   59.8   1.9   1   1   4.6e-20   3.1e-16   58.5   1.3   150   255    80   183    71   213 0.86 Isocitrate lyase family
Phage_base_V         PF04717.7     79 seq1449_BIOID51055   -            211   6.5e-28   96.3   2.3   1   1   3.1e-31   4.3e-27   93.7   0.3     1    77    21    94    21    96 0.96 Phage-related baseplate assembly protein
ABC_tran             PF00005.22   118 seq1450_BIOID51055   -            404   2.9e-27   95.2   0.0   1   1   1.1e-30   5.2e-27   94.4   0.0     1   117    86   204    86   205 0.93 ABC transporter
TOBE_2               PF08402.5     75 seq1450_BIOID51055   -            404   1.2e-19   69.9   0.0   1   1   6.5e-23   2.9e-19   68.6   0.0     1    75   322   402   322   402 0.92 TOBE domain
DUF177               PF02620.12   119 seq1453_BIOID51055   -            173   4.8e-23   81.3   0.7   1   1   5.4e-27   7.4e-23   80.7   0.5     1   119    61   171    61   171 0.90 Uncharacterized ACR, COG1399
DUF2314              PF10077.4    133 seq1455_BIOID51055   -            153     4e-24   85.0   0.1   1   1   3.9e-28   5.4e-24   84.6   0.1     2   127    33   149    32   151 0.90 Uncharacterized protein conserved in bacteria (DUF2314)
PEPCK_ATP            PF01293.15   467 seq1456_BIOID51055   -            540  3.4e-216  718.1   0.0   1   1  2.8e-220  3.9e-216  717.9   0.0     3   466    21   492    19   493 0.98 Phosphoenolpyruvate carboxykinase
GPW_gp25             PF04965.9     99 seq1457_BIOID51055   -            115   9.8e-20   69.8   0.0   1   1     9e-24   1.2e-19   69.5   0.0     5    94    17   106    14   111 0.93 Gene 25-like lysozyme
Citrate_synt         PF00285.16   356 seq1458_BIOID51055   -            389  1.3e-116  389.1   0.0   1   1  1.2e-120  1.6e-116  388.8   0.0     2   356    22   370    22   370 0.98 Citrate synthase
Ribosomal_L32p       PF01783.18    56 seq1459_BIOID51055   -             57   4.1e-19   68.3   0.9   1   1   3.3e-23   4.4e-19   68.2   0.7     1    56     2    57     2    57 0.98 Ribosomal L32p protein family
Ribonuc_L-PSP        PF01042.16   121 seq1460_BIOID51055   -            115   3.4e-28   97.7   0.5   1   1   2.7e-32   3.7e-28   97.5   0.4     2   121     4   115     3   115 0.96 Endoribonuclease L-PSP
Baseplate_J          PF04865.9    243 seq1461_BIOID51055   -            302   6.7e-61  205.5   3.5   1   1   2.3e-63   3.1e-59  200.1   2.4     2   243    86   262    85   262 0.99 Baseplate J-like protein
FA_synthesis         PF02504.10   323 seq1462_BIOID51055   -            346  3.7e-124  413.6   0.0   1   1    3e-128  4.2e-124  413.5   0.0     8   323     1   321     1   321 0.99 Fatty acid synthesis protein
Transcrip_reg        PF01709.15   234 seq1463_BIOID51055   -            238   9.7e-83  276.7   0.8   1   1     8e-87   1.1e-82  276.5   0.6     1   233     3   235     3   236 0.98 Transcriptional regulator
DUF1889              PF08986.5    119 seq1466_BIOID51055   -            119   4.3e-83  275.2   0.8   1   1   3.5e-87   4.8e-83  275.1   0.6     1   119     1   119     1   119 1.00 Domain of unknown function (DUF1889)
Tail_P2_I            PF09684.5    139 seq1468_BIOID51055   -            203   6.6e-58  194.0   0.1   1   1   5.8e-62   7.9e-58  193.8   0.1     1   139     7   143     7   143 0.99 Phage tail protein (Tail_P2_I)
MmgE_PrpD            PF03972.9    445 seq1471_BIOID51055   -            483  4.5e-178  591.8   0.0   1   1  3.7e-182  5.1e-178  591.6   0.0     2   445    14   475    13   475 0.98 MmgE/PrpD family
DUF1044              PF06296.7    120 seq1473_BIOID51055   -            105   8.1e-08   32.0   0.1   1   1   2.8e-11   3.9e-07   29.8   0.0    41   100    44   104    30   105 0.81 Protein of unknown function (DUF1044)
BPD_transp_1         PF00528.17   185 seq1475_BIOID51055   -            295   2.2e-14   53.2  20.7   1   1   1.6e-18   2.2e-14   53.2  14.4     3   184    95   287    93   288 0.86 Binding-protein-dependent transport system inner membrane component
ACP_syn_III_C        PF08541.5     90 seq1477_BIOID51055   -            317   2.8e-37  126.5   0.0   1   1   2.8e-40   9.5e-37  124.7   0.0     1    90   228   317   228   317 0.98 3-Oxoacyl-[acyl-carrier-protein (ACP)] synthase III C terminal
ACP_syn_III          PF08545.5     80 seq1477_BIOID51055   -            317   4.2e-30  103.1   1.3   1   1   2.3e-33     8e-30  102.2   0.9     1    80   106   183   106   183 0.99 3-Oxoacyl-[acyl-carrier-protein (ACP)] synthase III
HMG_CoA_synt_N       PF01154.12   174 seq1477_BIOID51055   -            317   1.2e-05   24.8   0.1   1   1   5.7e-09     2e-05   24.1   0.1     7   150     5   143     2   167 0.85 Hydroxymethylglutaryl-coenzyme A synthase N terminal
Chal_sti_synt_N      PF00195.14   227 seq1477_BIOID51055   -            317   2.5e-05   23.5   0.7   1   1   1.3e-08   4.5e-05   22.6   0.5    98   225    48   168    21   170 0.81 Chalcone and stilbene synthases, N-terminal domain
DeoRC                PF00455.17   162 seq1478_BIOID51055   -            274   1.4e-56  190.4   1.2   1   1   3.8e-60   1.8e-56  190.1   0.4     2   161    88   247    87   248 0.99 DeoR C terminal sensor domain
HTH_DeoR             PF08220.7     57 seq1478_BIOID51055   -            274   3.1e-21   74.5   0.2   1   1   1.2e-24   5.5e-21   73.7   0.1     1    57    18    74    18    74 0.98 DeoR-like helix-turn-helix domain
HTH_11               PF08279.7     55 seq1478_BIOID51055   -            274   1.5e-09   37.2   0.1   1   1   8.6e-13   3.9e-09   35.9   0.1     1    48    18    64    18    68 0.91 HTH domain
Chorismate_bind      PF00425.13   257 seq1479_BIOID51055   -            453   1.9e-91  305.8   0.0   1   1   3.5e-95   2.4e-91  305.5   0.0     2   257   190   443   189   443 0.98 chorismate binding enzyme
Anth_synt_I_N        PF04715.8    140 seq1479_BIOID51055   -            453   7.8e-30  103.6   0.2   1   1   8.9e-33   6.1e-29  100.7   0.0     9   139    22   153    16   154 0.90 Anthranilate synthase component I, N terminal region
DUF3751              PF12571.3    159 seq1480_BIOID51055   -            430   6.9e-48  162.3   3.8   1   1     1e-51   7.1e-48  162.3   0.1     1   159     1   153     1   153 0.99 Phage tail-collar fibre protein
Collar               PF07484.7     57 seq1480_BIOID51055   -            430   2.5e-14   52.6   0.1   1   1   8.2e-18   5.6e-14   51.5   0.1     1    57   287   334   287   334 0.98 Phage Tail Collar Domain
HTH_31               PF13560.1     64 seq1481_BIOID51055   -             98   2.6e-10   40.2   0.1   1   1   4.7e-12   3.2e-08   33.5   0.1     7    45    40    77    39    87 0.89 Helix-turn-helix domain
HTH_3                PF01381.17    55 seq1481_BIOID51055   -             98   1.8e-06   27.5   0.0   1   1   7.8e-09   5.3e-05   22.8   0.0     1    37    39    75    39    77 0.96 Helix-turn-helix
DUF2593              PF10767.4    144 seq1482_BIOID51055   -            162   7.6e-72  239.5   6.3   1   1   6.3e-76   8.7e-72  239.4   4.3     2   144    20   162    19   162 0.99 Protein of unknown function (DUF2593)
Acyl_transf_1        PF00698.16   318 seq1484_BIOID51055   -            309   8.7e-43  146.7   3.3   1   1   7.6e-47     1e-42  146.4   2.3     2   281     6   290     5   306 0.90 Acyl transferase domain
HlyD_2               PF12700.2    328 seq1485_BIOID51055   -            464   8.7e-26   90.7   1.3   1   1   3.3e-29   1.1e-25   90.3   0.9     9   328   123   425   115   425 0.82 HlyD family secretion protein
HlyD                 PF00529.15   306 seq1485_BIOID51055   -            464   8.1e-24   84.3  12.1   1   1   4.5e-27   1.5e-23   83.4   8.4     1   239   135   358   135   391 0.87 HlyD family secretion protein
HlyD_3               PF13437.1    105 seq1485_BIOID51055   -            464   1.7e-16   60.3   3.4   1   1   3.7e-14   1.3e-10   41.4   0.4     1   101   246   351   246   356 0.93 HlyD family secretion protein
Biotin_lipoyl_2      PF13533.1     50 seq1485_BIOID51055   -            464     2e-13   49.6   8.6   1   1   2.4e-16   8.4e-13   47.6   0.2     2    50   136   184   135   184 0.97 Biotin-lipoyl like
AMP-binding          PF00501.23   418 seq1486_BIOID51055   -            628   3.2e-91  305.6   0.0   1   1   8.4e-95   3.8e-91  305.3   0.0     1   418    85   525    85   525 0.96 AMP-binding enzyme
DUF3448              PF11930.3     82 seq1486_BIOID51055   -            628   4.2e-26   90.3   0.3   1   1   1.6e-29   7.5e-26   89.5   0.2     7    79     3    75     1    78 0.95 Domain of unknown function (DUF3448)
DUF4009              PF13193.1     41 seq1486_BIOID51055   -            628     9e-15   53.7   0.0   1   1   5.8e-18   2.7e-14   52.2   0.0     3    41   575   615   573   615 0.96 Domain of unknown function (DUF4009)
tRNA_U5-meth_tr      PF05958.6    352 seq1487_BIOID51055   -            375   1.7e-19   69.6   0.0   1   1   3.7e-20   1.3e-16   60.1   0.0   172   351   208   374   183   375 0.90 tRNA (Uracil-5-)-methyltransferase
Methyltransf_31      PF13847.1    152 seq1487_BIOID51055   -            375     3e-09   36.5   0.0   1   1   1.6e-12   5.4e-09   35.7   0.0     5    67   235   295   233   346 0.87 Methyltransferase domain
Methyltransf_26      PF13659.1    117 seq1487_BIOID51055   -            375     2e-07   30.9   0.0   1   1   1.1e-10   3.7e-07   30.0   0.0     4    80   237   310   234   369 0.88 Methyltransferase domain
MTS                  PF05175.9    170 seq1487_BIOID51055   -            375   6.2e-06   25.6   0.0   1   1   2.9e-09   9.9e-06   24.9   0.0    32   109   234   311   209   329 0.83 Methyltransferase small domain
NUDIX                PF00293.23   135 seq1488_BIOID51055   -            192   4.3e-16   58.6   0.0   1   1   4.3e-20   5.9e-16   58.2   0.0     4   124    33   151    29   159 0.87 NUDIX domain
Caudo_TAP            PF02413.12   130 seq1489_BIOID51055   -            197   1.3e-25   89.9   1.3   1   1   2.4e-29   3.3e-25   88.6   0.9     3   130    77   196    26   196 0.85 Caudovirales tail fibre assembly protein
adh_short            PF00106.20   167 seq1492_BIOID51055   -            244   5.1e-40  136.9   1.7   1   1   3.2e-43   8.7e-40  136.2   1.2     1   166     6   169     6   170 0.92 short chain dehydrogenase
adh_short_C2         PF13561.1    243 seq1492_BIOID51055   -            244     3e-33  115.5   1.8   1   1   1.3e-36   3.7e-33  115.2   1.3     5   242    14   241    12   242 0.94 Enoyl-(Acyl carrier protein) reductase
KR                   PF08659.5    181 seq1492_BIOID51055   -            244   4.7e-21   75.1   0.9   1   1   2.8e-24   7.5e-21   74.4   0.6     3   174     8   180     7   196 0.84 KR domain
NAD_binding_10       PF13460.1    183 seq1492_BIOID51055   -            244   2.7e-06   27.3   0.4   1   1   2.5e-09   6.8e-06   26.0   0.3     2   125     9   156     8   190 0.72 NADH(P)-binding
Epimerase            PF01370.16   236 seq1492_BIOID51055   -            244   2.1e-05   23.9   0.2   1   1   1.1e-08   2.9e-05   23.4   0.1     1   119     8   142     8   192 0.77 NAD dependent epimerase/dehydratase family
SDH_alpha            PF03313.10   283 seq1494_BIOID51055   -            454  7.6e-104  346.5   5.6   1   1  1.4e-107  9.8e-104  346.2   3.9     3   282   184   449   182   450 0.96 Serine dehydratase alpha chain
SDH_beta             PF03315.10   158 seq1494_BIOID51055   -            454   8.5e-56  188.2   0.0   1   1   2.2e-59   1.5e-55  187.4   0.0     1   157     3   158     3   159 0.96 Serine dehydratase beta chain
ACR_tran             PF00873.14  1021 seq1497_BIOID51055   -           1040         0 1229.9  34.9   1   1         0         0 1229.7  24.2     2  1020    13  1022    12  1023 1.00 AcrB/AcrD/AcrF family
SecD_SecF            PF02355.11   189 seq1497_BIOID51055   -           1040   1.8e-08   33.6  32.6   1   1   1.6e-09   1.1e-05   24.6  10.9    36   183   348   495   338   501 0.82 Protein export membrane protein
PP-binding           PF00550.20    67 seq1499_BIOID51055   -             78   2.7e-16   59.4   0.4   1   1   4.4e-20     3e-16   59.3   0.3     1    67     6    73     6    73 0.96 Phosphopantetheine attachment site
DUF1493              PF07377.7    111 seq1499_BIOID51055   -             78   0.00024   21.0   0.4   1   1   4.1e-08   0.00028   20.8   0.3     1    59     1    55     1    62 0.91 Protein of unknown function (DUF1493)
GreA_GreB_N          PF03449.10    74 seq1500_BIOID51055   -            158     1e-29  102.2   0.7   1   1   2.3e-33   1.6e-29  101.6   0.5     1    74     1    74     1    74 0.97 Transcription elongation factor, N-terminal
GreA_GreB            PF01272.14    77 seq1500_BIOID51055   -            158   1.3e-22   79.1   0.0   1   1   3.1e-26   2.2e-22   78.4   0.0     2    77    81   155    80   155 0.98 Transcription elongation factor, GreA/GreB, C-term
Resolvase            PF00239.16   141 seq1501_BIOID51055   -            199   1.1e-51  174.3   0.0   1   1     2e-55   1.4e-51  173.9   0.0     2   140     5   137     4   138 0.98 Resolvase, N terminal domain
HTH_7                PF02796.10    45 seq1501_BIOID51055   -            199   1.6e-11   43.7   0.0   1   1   4.7e-15   3.2e-11   42.7   0.0     1    44   140   183   140   184 0.97 Helix-turn-helix domain of resolvase
Aldo_ket_red         PF00248.16   283 seq1504_BIOID51055   -            346   4.4e-75  251.9   0.0   1   1   3.7e-79   5.1e-75  251.7   0.0     2   282    28   332    27   333 0.96 Aldo/keto reductase family
ketoacyl-synt        PF00109.21   255 seq1505_BIOID51055   -            413     6e-60  202.7   1.1   1   1   1.7e-63     6e-60  202.7   0.8     2   255     4   247     3   247 0.93 Beta-ketoacyl synthase, N-terminal domain
Ketoacyl-synt_C      PF02801.17   119 seq1505_BIOID51055   -            413   2.5e-39  133.6   1.7   1   1   1.4e-42   4.7e-39  132.7   1.2     1   119   255   370   255   370 0.97 Beta-ketoacyl synthase, C-terminal domain
Thiolase_N           PF00108.18   264 seq1505_BIOID51055   -            413   1.2e-06   27.6   0.1   1   1   8.7e-10     3e-06   26.3   0.0    80   120   156   196   145   216 0.93 Thiolase, N-terminal domain
Tex_N                PF09371.5    193 seq1506_BIOID51055   -            773   2.9e-80  268.0   0.4   1   1   1.2e-83   5.5e-80  267.1   0.3     1   192    10   201    10   202 0.99 Tex-like protein N-terminal domain
HHH_3                PF12836.2     65 seq1506_BIOID51055   -            773   4.9e-27   93.5   0.0   1   1   2.5e-30   1.1e-26   92.3   0.0     1    65   491   555   491   555 0.99 Helix-hairpin-helix motif
S1                   PF00575.18    74 seq1506_BIOID51055   -            773   4.2e-24   84.3   0.6   1   1   1.7e-27   7.8e-24   83.4   0.4     2    74   648   720   647   720 0.98 S1 RNA binding domain
DEDD_Tnp_IS110       PF01548.12   144 seq1508_BIOID51055   -            326   4.2e-44  149.5   0.2   1   1   2.4e-47   1.7e-43  147.6   0.1     1   144     7   151     7   151 0.99 Transposase
Transposase_20       PF02371.11    87 seq1508_BIOID51055   -            326   1.1e-27   95.8   0.4   1   1     3e-31     2e-27   94.9   0.3     2    85   196   280   195   282 0.96 Transposase IS116/IS110/IS902 family
Phage_sheath_1       PF04984.9    464 seq1509_BIOID51055   -            396   1.3e-77  261.1   1.5   1   2   9.5e-21   1.3e-16   60.0   0.1     1    89     1    91     1   102 0.93 Phage tail sheath protein
Phage_sheath_1       PF04984.9    464 seq1509_BIOID51055   -            396   1.3e-77  261.1   1.5   2   2   1.4e-63   1.9e-59  201.2   0.1   175   464   101   382    92   382 0.98 Phage tail sheath protein
LysR_substrate       PF03466.15   209 seq1510_BIOID51055   -            293   3.6e-45  153.5   0.1   1   1   8.4e-49   5.7e-45  152.8   0.0     2   204    85   282    84   285 0.98 LysR substrate binding domain
HTH_1                PF00126.22    60 seq1510_BIOID51055   -            293     2e-17   62.5   0.8   1   1   5.5e-21   3.8e-17   61.6   0.6     1    60     3    62     3    62 0.97 Bacterial regulatory helix-turn-helix protein, lysR family
EAL                  PF00563.15   236 seq1512_BIOID51055   -            532   1.2e-59  201.5   0.2   1   1   2.8e-63   1.9e-59  200.8   0.2     4   236   273   501   270   501 0.93 EAL domain
CSS-motif            PF12792.2    208 seq1512_BIOID51055   -            532   3.8e-41  140.5   0.4   1   1   9.4e-45   6.4e-41  139.8   0.1     3   203    42   242    40   247 0.91 CSS motif domain associated with EAL
Rhomboid             PF01694.17   146 seq1514_BIOID51055   -            625   7.3e-30  103.8  13.9   1   1   1.6e-33   7.3e-30  103.8   9.6     4   142    58   202    55   205 0.93 Rhomboid family
Lactonase            PF10282.4    344 seq1514_BIOID51055   -            625   3.3e-06   26.3   0.3   1   1   9.1e-09   4.2e-05   22.6   0.0   196   318   300   421   298   425 0.82 Lactonase, 7-bladed beta-propeller
Aminotran_4          PF01063.14   231 seq1518_BIOID51055   -            269   1.2e-43  149.0   0.0   1   1   1.1e-47   1.5e-43  148.8   0.0     2   225    38   259    37   266 0.87 Aminotransferase class IV
Transp_cyt_pur       PF02133.10   439 seq1520_BIOID51055   -            419   1.2e-83  281.0  48.4   1   1   9.7e-88   1.3e-83  280.8  33.5     1   438    11   397    11   398 0.98 Permease for cytosine/purines, uracil, thiamine, allantoin
Phage_tube           PF04985.9    167 seq1521_BIOID51055   -            172   1.5e-68  229.3   0.1   1   1   1.2e-72   1.7e-68  229.1   0.1     1   167     2   172     2   172 0.99 Phage tail tube protein FII
adh_short_C2         PF13561.1    243 seq1522_BIOID51055   -            294   4.9e-30  104.9   0.0   1   1   1.3e-33   5.7e-30  104.7   0.0     5   241    58   290    55   292 0.92 Enoyl-(Acyl carrier protein) reductase
adh_short            PF00106.20   167 seq1522_BIOID51055   -            294   3.3e-26   92.0   0.2   1   1     9e-30   4.1e-26   91.7   0.1     3   166    52   217    50   218 0.95 short chain dehydrogenase
KR                   PF08659.5    181 seq1522_BIOID51055   -            294   2.3e-08   33.7   0.0   1   1   6.9e-12   3.2e-08   33.3   0.0     4   167    53   221    51   234 0.77 KR domain
YceG                 PF02618.11   297 seq1527_BIOID51055   -            340     4e-95  318.1   0.0   1   1   3.4e-99   4.6e-95  317.9   0.0     3   297    42   330    40   330 0.94 YceG-like family
FluMu_gp41           PF10109.4     82 seq1528_BIOID51055   -             91     5e-14   51.8   0.1   1   1   4.1e-18   5.6e-14   51.7   0.1     1    81     6    85     6    86 0.97 Mu-like prophage FluMu protein gp41
ACR_tran             PF00873.14  1021 seq1529_BIOID51055   -           1025         0 1227.9  16.3   1   1         0         0 1227.7  11.3     2  1020     4  1008     3  1009 0.99 AcrB/AcrD/AcrF family
MMPL                 PF03176.10   333 seq1529_BIOID51055   -           1025   7.7e-14   51.0  20.2   1   2   6.4e-12   2.9e-08   32.6   6.0   138   313   327   501   226   521 0.83 MMPL family
MMPL                 PF03176.10   333 seq1529_BIOID51055   -           1025   7.7e-14   51.0  20.2   2   2   4.2e-09   1.9e-05   23.4   2.5    73   306   785  1012   687  1024 0.76 MMPL family
SecD_SecF            PF02355.11   189 seq1529_BIOID51055   -           1025     4e-12   45.6  20.4   1   2     2e-10   9.2e-07   28.1   6.7    35   186   336   489   317   492 0.80 Protein export membrane protein
SecD_SecF            PF02355.11   189 seq1529_BIOID51055   -           1025     4e-12   45.6  20.4   2   2   8.1e-09   3.7e-05   22.8   2.0    25   183   844  1005   831  1022 0.87 Protein export membrane protein
Phage_P2_GpE         PF06528.7     39 seq1530_BIOID51055   -             51   1.4e-23   81.9   0.0   1   1   1.2e-27   1.7e-23   81.6   0.0     1    39    13    51    13    51 0.98 Phage P2 GpE
PfkB                 PF00294.19   301 seq1531_BIOID51055   -            315   2.2e-61  207.5   0.3   1   1     4e-65   2.7e-61  207.1   0.2     3   300    11   303    10   304 0.97 pfkB family carbohydrate kinase
Phos_pyr_kin         PF08543.7    246 seq1531_BIOID51055   -            315   7.1e-09   35.1   0.0   1   1   3.4e-12   2.3e-08   33.4   0.0   117   229   184   289   167   300 0.89 Phosphomethylpyrimidine kinase
PhageMin_Tail        PF10145.4    202 seq1532_BIOID51055   -            815   3.2e-44  150.8  21.4   1   1   2.4e-48   3.2e-44  150.8  14.8     1   202   238   440   238   440 0.98 Phage-related minor tail protein
MFS_1                PF07690.11   354 seq1534_BIOID51055   -            396   3.6e-34  117.9  59.3   1   1   2.6e-38   3.6e-34  117.9  41.1     2   353    19   349    18   350 0.89 Major Facilitator Superfamily
Amidohydro_3         PF07969.6    404 seq1535_BIOID51055   -            427     3e-56  191.2   1.3   1   1   2.5e-59   1.1e-55  189.3   0.9     1   404    53   379    53   379 0.98 Amidohydrolase family
Amidohydro_4         PF13147.1    304 seq1535_BIOID51055   -            427   7.3e-16   58.9   0.9   1   1   2.1e-19   9.4e-16   58.5   0.6     1   303    48   377    48   378 0.95 Amidohydrolase
Amidohydro_5         PF13594.1     68 seq1535_BIOID51055   -            427   7.6e-06   25.5   1.4   1   1   4.5e-09   2.1e-05   24.1   0.1     2    45    24    80    23   131 0.75 Amidohydrolase
FeoA                 PF04023.9     74 seq1536_BIOID51055   -             75   3.5e-09   36.3   0.0   1   1     3e-13   4.1e-09   36.1   0.0     7    73     4    71     2    72 0.90 FeoA domain
Thymidylate_kin      PF02223.12   186 seq1537_BIOID51055   -            213   1.2e-60  203.9   0.0   1   1   9.8e-65   1.3e-60  203.8   0.0     1   186     8   200     8   200 0.98 Thymidylate kinase
FeoB_N               PF02421.13   189 seq1539_BIOID51055   -            773   2.8e-71  238.5   0.1   1   1   2.3e-74   5.3e-71  237.6   0.0     2   187     5   192     4   194 0.94 Ferrous iron transport protein B
Gate                 PF07670.9    109 seq1539_BIOID51055   -            773   7.2e-48  160.8  20.5   1   2   5.2e-18   1.2e-14   54.0   2.5     3   106   352   443   350   450 0.94 Nucleoside recognition
Gate                 PF07670.9    109 seq1539_BIOID51055   -            773   7.2e-48  160.8  20.5   2   2   2.7e-38   6.2e-35  119.2   0.3     1   107   512   689   512   691 0.99 Nucleoside recognition
FeoB_C               PF07664.7     54 seq1539_BIOID51055   -            773   3.2e-21   74.3   2.1   1   1   1.4e-24   3.2e-21   74.3   1.5     1    54   454   507   454   507 0.99 Ferrous iron transport protein B C terminus
MMR_HSR1             PF01926.18   114 seq1539_BIOID51055   -            773   2.1e-17   63.0   0.0   1   1   1.7e-20     4e-17   62.1   0.0     2   113     6   120     5   121 0.68 50S ribosome-binding GTPase
SRPRB                PF09439.5    181 seq1539_BIOID51055   -            773   3.7e-06   26.1   0.0   1   1   2.7e-09   6.1e-06   25.4   0.0     5    71     5    72     1   126 0.67 Signal recognition particle receptor beta subunit
MFS_1                PF07690.11   354 seq1540_BIOID51055   -            438   2.4e-22   79.0  33.4   1   2   7.9e-16   1.1e-11   44.0   9.5    22   229    45   274    19   282 0.79 Major Facilitator Superfamily
MFS_1                PF07690.11   354 seq1540_BIOID51055   -            438   2.4e-22   79.0  33.4   2   2   9.9e-15   1.4e-10   40.4   8.5    37   186   292   435   275   438 0.82 Major Facilitator Superfamily
DNA_pol3_delta2      PF13177.1    162 seq1543_BIOID51055   -            334   3.5e-39  133.9   0.0   1   1   8.6e-43   5.9e-39  133.2   0.0     8   159    13   165     9   168 0.96 DNA polymerase III, delta subunit
DNApol3-delta_C      PF09115.5    119 seq1543_BIOID51055   -            334     2e-37  127.7   0.1   1   1   4.5e-41   3.1e-37  127.1   0.1     2   119   207   323   206   323 0.98 DNA polymerase III, delta subunit, C terminal
PTSIIB_sorb          PF03830.10   151 seq1545_BIOID51055   -            323   1.5e-58  196.8   1.4   1   1   3.3e-62   2.2e-58  196.2   1.0     2   149   164   311   163   313 0.99 PTS system sorbose subfamily IIB component
EIIA-man             PF03610.11   116 seq1545_BIOID51055   -            323   2.6e-35  120.8   0.1   1   1   9.9e-39   6.8e-35  119.5   0.0     1   114     4   117     4   119 0.98 PTS system fructose IIA component
Cys_Met_Meta_PP      PF01053.15   386 seq1546_BIOID51055   -            440  3.7e-122  407.2   0.0   1   1  3.1e-126  4.2e-122  407.0   0.0     1   385    52   436    52   437 0.97 Cys/Met metabolism PLP-dependent enzyme
YbjQ_1               PF01906.12   105 seq1547_BIOID51055   -            107   1.2e-40  138.0   0.5   1   1   9.3e-45   1.3e-40  137.9   0.4     1   104     1   104     1   105 0.99 Putative heavy-metal-binding
Amidase_2            PF01510.20   132 seq1550_BIOID51055   -            276   1.2e-26   93.1   0.0   1   1   1.5e-30   2.1e-26   92.4   0.0     6   131    41   179    35   180 0.92 N-acetylmuramoyl-L-alanine amidase
MarR                 PF01047.17    59 seq1552_BIOID51055   -            144   5.2e-18   64.3   0.0   1   1   1.9e-21   8.8e-18   63.6   0.0     1    59    38    96    38    96 0.98 MarR family
MarR_2               PF12802.2     62 seq1552_BIOID51055   -            144   1.4e-13   50.1   0.0   1   1   5.2e-17   2.4e-13   49.4   0.0     1    62    36    95    36    95 0.98 MarR family
HTH_27               PF13463.1     68 seq1552_BIOID51055   -            144   3.5e-09   36.7   0.0   1   1   1.8e-12   8.1e-09   35.5   0.0     1    68    38   104    38   104 0.93 Winged helix DNA-binding domain
TatD_DNase           PF01026.16   255 seq1553_BIOID51055   -            265   1.2e-76  257.2   0.0   1   1   9.8e-81   1.3e-76  257.0   0.0     1   255     4   255     4   255 0.96 TatD related DNase
Phage_P2_GpU         PF06995.6    121 seq1555_BIOID51055   -            159   1.3e-47  159.9   0.0   1   1   1.2e-51   1.6e-47  159.7   0.0     1   120     6   125     6   126 0.99 Phage P2 GpU
Pro_CA               PF00484.14   148 seq1558_BIOID51055   -            219   2.7e-48  163.5   0.0   1   1   2.4e-52   3.3e-48  163.3   0.0     1   147    34   188    34   189 0.85 Carbonic anhydrase
EII-Sor              PF03609.9    237 seq1559_BIOID51055   -            266   7.1e-89  297.0  38.7   1   1   5.9e-93     8e-89  296.8  26.8     1   237     1   238     1   238 1.00 PTS system sorbose-specific iic component
HTH_18               PF12833.2     81 seq1560_BIOID51055   -            129   1.1e-19   70.2   0.3   1   1   2.1e-23   1.4e-19   69.8   0.2     2    79    34   110    33   112 0.96 Helix-turn-helix domain
HTH_AraC             PF00165.18    42 seq1560_BIOID51055   -            129   5.4e-18   64.0   0.2   1   2     2e-09   1.4e-05   24.6   0.0     1    42    20    61    20    61 0.97 Bacterial regulatory helix-turn-helix proteins, AraC family
HTH_AraC             PF00165.18    42 seq1560_BIOID51055   -            129   5.4e-18   64.0   0.2   2   2     2e-13   1.4e-09   37.3   0.0     2    41    73   110    68   111 0.93 Bacterial regulatory helix-turn-helix proteins, AraC family
MFS_1                PF07690.11   354 seq1561_BIOID51055   -            471     3e-49  167.5  52.7   1   1   4.4e-53     3e-49  167.5  36.5     1   353    15   405    15   406 0.91 Major Facilitator Superfamily
MFS_3                PF05977.8    524 seq1561_BIOID51055   -            471   6.6e-10   37.6  14.1   1   1   9.6e-14   6.6e-10   37.6   9.8    20   187    20   183     6   247 0.85 Transmembrane secretion effector
Phage_GPD            PF05954.6    292 seq1563_BIOID51055   -            387   3.2e-59  200.3   0.4   1   1     3e-63   4.1e-59  200.0   0.3     2   292    43   365    42   365 0.91 Phage late control gene D protein (GPD)
FeoC                 PF09012.5     69 seq1564_BIOID51055   -             78   1.9e-15   56.1   0.4   1   1   3.3e-19   2.3e-15   55.9   0.3     1    65     3    69     3    75 0.92 FeoC like transcriptional regulator
TrmB                 PF01978.14    68 seq1564_BIOID51055   -             78   2.2e-06   27.1   0.0   1   1   4.3e-10   2.9e-06   26.7   0.0    17    59    10    53     7    56 0.92 Sugar-specific transcriptional regulator TrmB
SNARE_assoc          PF09335.6    123 seq1565_BIOID51055   -            233   3.9e-19   68.9   5.8   1   1   2.9e-23   3.9e-19   68.9   4.0     1   122    48   173    48   174 0.96 SNARE associated Golgi protein
MarB                 PF13999.1     66 seq1566_BIOID51055   -             72   6.1e-35  118.4   0.5   1   1     5e-39   6.8e-35  118.3   0.3     2    66     6    70     5    70 0.98 MarB protein
Cyanate_lyase        PF02560.9     73 seq1567_BIOID51055   -            156   1.8e-33  113.7   0.0   1   1   1.9e-37   2.6e-33  113.2   0.0     3    72    85   155    83   156 0.95 Cyanate lyase C-terminal domain
PTS_EIIC             PF02378.13   321 seq1568_BIOID51055   -            477   1.4e-80  270.4  33.4   1   1   2.1e-84   1.4e-80  270.4  23.2     1   321    13   320    13   320 0.94 Phosphotransferase system, EIIC
PTS_EIIB             PF00367.15    35 seq1568_BIOID51055   -            477   7.7e-14   50.5   0.1   1   1     2e-17   1.3e-13   49.7   0.0     3    35   404   436   402   436 0.95 phosphotransferase system, EIIB
EIID-AGA             PF03613.9    264 seq1569_BIOID51055   -            283  1.4e-114  381.3   0.8   1   1  1.2e-118  1.6e-114  381.2   0.6     1   264    11   281    11   281 0.99 PTS system mannose/fructose/sorbose family IID component
Transposase_31       PF04754.7    205 seq1570_BIOID51055   -            292   5.6e-84  280.4   0.0   1   1   5.7e-88   7.8e-84  280.0   0.0     1   204     8   209     8   210 0.99 Putative transposase, YhgA-like
LacAB_rpiB           PF02502.13   140 seq1571_BIOID51055   -            105   3.4e-11   42.8   0.1   1   1   6.3e-12   8.6e-08   31.8   0.0   102   139    60    97    59    98 0.96 Ribose/Galactose Isomerase
MFS_1                PF07690.11   354 seq1573_BIOID51055   -            393     6e-30  104.0  74.5   1   1   3.7e-28   1.7e-24   86.1  32.4    14   354    27   346     9   346 0.78 Major Facilitator Superfamily
MFS_2                PF13347.1    427 seq1573_BIOID51055   -            393   9.1e-08   30.8  10.8   1   1     2e-11   9.1e-08   30.8   7.5   130   333   121   311   118   327 0.74 MFS/sugar transport protein
Sugar_tr             PF00083.19   451 seq1573_BIOID51055   -            393   0.00011   20.8  13.5   1   1   2.4e-08   0.00011   20.8   9.4    33   192   232   382   184   388 0.76 Sugar (and other) transporter
Ogr_Delta            PF04606.7     47 seq1575_BIOID51055   -             93   6.7e-21   73.5   7.3   1   1   6.3e-25   8.6e-21   73.2   5.1     1    47    24    70    24    70 0.99 Ogr/Delta-like zinc finger
DUF986               PF06173.7    149 seq1576_BIOID51055   -            152   3.7e-65  218.1   6.4   1   1     3e-69   4.1e-65  218.0   4.4     1   148     4   151     4   152 0.99 Protein of unknown function (DUF986)
HATPase_c            PF02518.21   111 seq1577_BIOID51055   -            467   5.5e-25   87.1   0.0   1   1   2.6e-28   1.2e-24   86.0   0.0     1   111   349   460   349   460 0.98 Histidine kinase-, DNA gyrase B-, and HSP90-like ATPase
HAMP                 PF00672.20    70 seq1577_BIOID51055   -            467   1.5e-17   63.4   0.4   1   1   3.3e-21   1.5e-17   63.4   0.2     2    69   168   235   167   236 0.96 HAMP domain
HisKA                PF00512.20    68 seq1577_BIOID51055   -            467   9.5e-14   51.0   0.2   1   1   2.1e-17   9.5e-14   51.0   0.1     1    68   240   304   240   304 0.97 His Kinase A (phospho-acceptor) domain
HTH_28               PF13518.1     52 seq1578_BIOID51055   -            132   1.3e-18   66.4   0.1   1   2   7.1e-14   1.6e-10   40.6   0.1     2    50     9    58     8    58 0.93 Helix-turn-helix domain
HTH_28               PF13518.1     52 seq1578_BIOID51055   -            132   1.3e-18   66.4   0.1   2   2   1.2e-08   2.6e-05   23.9   0.0     2    39    64   103    63   108 0.87 Helix-turn-helix domain
HTH_Tnp_1            PF01527.15    76 seq1578_BIOID51055   -            132   3.3e-15   55.6   0.0   1   2   6.9e-09   1.6e-05   24.6   0.0     6    49     3    46     1    51 0.92 Transposase
HTH_Tnp_1            PF01527.15    76 seq1578_BIOID51055   -            132   3.3e-15   55.6   0.0   2   2   2.5e-10   5.7e-07   29.2   0.0     3    53    55   109    53   125 0.87 Transposase
HTH_23               PF13384.1     50 seq1578_BIOID51055   -            132   6.7e-10   38.1   0.2   1   1   4.4e-09     1e-05   24.8   0.0    18    47    21    50    12    53 0.89 Homeodomain-like domain
Cation_efflux        PF01545.16   285 seq1579_BIOID51055   -            300   2.3e-65  220.4   5.4   1   1   1.9e-69   2.5e-65  220.2   3.7     2   283    14   289    13   291 0.97 Cation efflux family
Fe-ADH               PF00465.14   366 seq1580_BIOID51055   -            387   4.3e-88  295.3   0.1   1   1   7.4e-92     5e-88  295.0   0.1     1   351     9   363     9   377 0.91 Iron-containing alcohol dehydrogenase
Fe-ADH_2             PF13685.1    250 seq1580_BIOID51055   -            387   1.8e-13   50.2   0.1   1   1   3.3e-11   2.3e-07   30.3   0.0     4   101    16   111    13   114 0.81 Iron-containing alcohol dehydrogenase
HTH_21               PF13276.1     60 seq1582_BIOID51055   -            190   1.1e-13   50.8   3.8   1   1   3.2e-17   2.2e-13   49.8   2.6     7    59    34    85    27    87 0.89 HTH-like domain
rve                  PF00665.21   120 seq1582_BIOID51055   -            190   5.9e-13   48.8   0.0   1   1   2.1e-16   1.5e-12   47.5   0.0     2    85   108   189   107   190 0.94 Integrase core domain
DUF204               PF02659.10    67 seq1583_BIOID51055   -            269   2.4e-38  129.9  23.3   1   2   2.1e-24   2.8e-20   72.0   1.6     1    67    94   162    94   162 0.98 Domain of unknown function DUF
DUF204               PF02659.10    67 seq1583_BIOID51055   -            269   2.4e-38  129.9  23.3   2   2   9.2e-22   1.3e-17   63.5   9.2     1    67   196   259   196   259 0.99 Domain of unknown function DUF
Pribosyltran         PF00156.22   125 seq1585_BIOID51055   -            227   9.4e-10   38.1   0.0   1   1   1.1e-13   1.5e-09   37.4   0.0    45   124   141   223   136   224 0.82 Phosphoribosyl transferase domain
DDE_Tnp_IS66_C       PF13817.1     39 seq1586_BIOID51055   -             42   5.9e-11   42.0   0.0   1   1   4.8e-15   6.6e-11   41.9   0.0     2    26    18    42    17    42 0.95 IS66 C-terminal element
rve_2                PF13333.1     52 seq1589_BIOID51055   -             58   8.2e-19   67.3   2.1   1   1   1.3e-22   9.1e-19   67.1   1.5     1    52     2    57     2    57 0.94 Integrase core domain
rve_3                PF13683.1     67 seq1589_BIOID51055   -             58   4.6e-09   35.5   0.1   1   1   7.4e-13   5.1e-09   35.4   0.1    19    67     1    49     1    49 0.93 Integrase core domain
PFK                  PF00365.15   282 seq1590_BIOID51055   -            340  1.5e-129  430.8   2.2   1   1  1.3e-133  1.8e-129  430.5   1.6     1   281    23   297    23   298 0.98 Phosphofructokinase
Response_reg         PF00072.19   112 seq1591_BIOID51055   -            240   8.4e-25   86.8   0.0   1   1   1.8e-28   1.2e-24   86.3   0.0     1   112    13   122    13   122 0.98 Response regulator receiver domain
Trans_reg_C          PF00486.23    77 seq1591_BIOID51055   -            240   3.7e-22   77.9   0.1   1   1   9.6e-26   6.6e-22   77.1   0.0     2    77   157   232   156   232 0.96 Transcriptional regulatory protein, C terminal
HTH_Tnp_1            PF01527.15    76 seq1592_BIOID51055   -             65     2e-18   65.9   0.1   1   1   5.1e-22   2.3e-18   65.7   0.1     3    53    10    60     8    64 0.89 Transposase
HTH_28               PF13518.1     52 seq1592_BIOID51055   -             65     1e-06   28.4   0.0   1   1     3e-10   1.4e-06   28.0   0.0     1    41    18    59    18    62 0.96 Helix-turn-helix domain
HTH_23               PF13384.1     50 seq1592_BIOID51055   -             65   1.5e-06   27.4   0.0   1   1   4.6e-10   2.1e-06   27.0   0.0     7    45    19    58    18    62 0.93 Homeodomain-like domain
Fe-S_biosyn          PF01521.15    91 seq1593_BIOID51055   -            191   2.1e-23   81.7   0.0   1   1   1.6e-26   1.1e-22   79.4   0.0     1    91     2    94     2    94 0.98 Iron-sulphur cluster biosynthesis
NifU                 PF01106.12    68 seq1593_BIOID51055   -            191     2e-10   40.1   0.0   1   1   4.4e-14     3e-10   39.5   0.0     2    65   112   177   111   180 0.90 NifU-like domain
FAD_binding_3        PF01494.14   356 seq1595_BIOID51055   -            391   1.1e-29  103.5   0.0   1   1   5.4e-33   1.5e-29  103.0   0.0     2   345     6   338     5   343 0.82 FAD binding domain
Lycopene_cycl        PF05834.7    374 seq1595_BIOID51055   -            391   1.3e-11   43.9   3.8   1   1   1.4e-11   3.9e-08   32.4   1.7     2   143     8   170     7   201 0.86 Lycopene cyclase protein
DAO                  PF01266.19   358 seq1595_BIOID51055   -            391   1.1e-09   37.5   0.9   1   1   3.8e-10     1e-06   27.7   0.1     2    34     8    40     7    95 0.89 FAD dependent oxidoreductase
SE                   PF08491.5    276 seq1595_BIOID51055   -            391   1.1e-05   24.3   0.0   1   1   8.8e-09   2.4e-05   23.1   0.0   124   217   275   368   238   390 0.87 Squalene epoxidase
Aldo_ket_red         PF00248.16   283 seq1596_BIOID51055   -            275   7.7e-57  192.1   0.0   1   1   6.7e-61   9.2e-57  191.8   0.0     2   282    18   261    17   262 0.96 Aldo/keto reductase family
Y1_Tnp               PF01797.11   121 seq1599_BIOID51055   -            200   3.7e-35  120.2   0.4   1   1   3.4e-39   4.6e-35  119.9   0.2     2   121    60   177    59   177 0.98 Transposase IS200 like
DUF1508              PF07411.7     49 seq1600_BIOID51055   -            123   2.3e-47  158.0   5.6   1   2   1.2e-27   1.7e-23   81.6   0.2     1    49    23    71    23    71 0.97 Domain of unknown function (DUF1508)
DUF1508              PF07411.7     49 seq1600_BIOID51055   -            123   2.3e-47  158.0   5.6   2   2   8.1e-27   1.1e-22   79.0   0.8     1    48    74   121    74   122 0.97 Domain of unknown function (DUF1508)
GntP_permease        PF02447.11   441 seq1602_BIOID51055   -            438  2.1e-188  626.2  45.8   1   1  5.2e-192  2.4e-188  626.0  31.7     1   441     1   437     1   437 0.99 GntP family permease
CitMHS               PF03600.11   349 seq1602_BIOID51055   -            438   5.3e-09   35.0  40.0   1   1   1.6e-12   7.2e-09   34.5  27.5     5   348     8   386     3   387 0.78 Citrate transporter
Na_H_antiporter      PF03553.9    303 seq1602_BIOID51055   -            438   3.8e-06   26.0  19.5   1   1   8.3e-10   3.8e-06   26.0  13.5    67   257   215   393   160   394 0.69 Na+/H+ antiporter family
SBP_bac_11           PF13531.1    231 seq1604_BIOID51055   -            329   1.4e-44  152.3   0.2   1   1     5e-48   1.7e-44  152.0   0.1     4   231    28   280    25   280 0.87 Bacterial extracellular solute-binding protein
SBP_bac_1            PF01547.20   314 seq1604_BIOID51055   -            329   1.5e-18   67.5   2.8   1   1   5.5e-22   1.9e-18   67.1   2.0     4   314    32   272    29   272 0.88 Bacterial extracellular solute-binding protein
SBP_bac_8            PF13416.1    281 seq1604_BIOID51055   -            329   1.8e-13   50.7   1.2   1   1     9e-17   3.1e-13   49.9   0.8    85   262   108   281    34   300 0.75 Bacterial extracellular solute-binding protein
SBP_bac_6            PF13343.1    242 seq1604_BIOID51055   -            329   3.7e-13   49.2   1.1   1   1     2e-16   6.8e-13   48.3   0.8    53   235   112   303    77   306 0.83 Bacterial extracellular solute-binding protein
DUF3828              PF12883.2    120 seq1606_BIOID51055   -            308   8.4e-12   44.9   2.7   1   1   4.2e-11   2.8e-07   30.3   0.1     2   118    26   142    25   144 0.88 Protein of unknown function (DUF3828)
Lumazine_bd          PF12870.2    111 seq1606_BIOID51055   -            308   3.1e-07   30.3   3.1   1   1   1.8e-08   0.00012   21.9   0.1    66   110   240   283   196   284 0.92 Lumazine-binding domain
RHH_2                PF03693.9     81 seq1608_BIOID51055   -             98   9.6e-21   73.6   0.4   1   1   1.7e-24   1.2e-20   73.3   0.2     1    75    16    92    16    97 0.92 Uncharacterised protein family (UPF0156)
RHH_1                PF01402.16    39 seq1608_BIOID51055   -             98     8e-05   22.2   2.1   1   1   1.4e-08   9.3e-05   22.0   0.4     2    39    20    58    19    58 0.94 Ribbon-helix-helix protein, copG family
HIT                  PF01230.18    98 seq1610_BIOID51055   -            125   9.1e-30  102.9   0.0   1   1   1.6e-33   1.1e-29  102.7   0.0     1    97    18   115    18   116 0.97 HIT domain
DcpS_C               PF11969.3    116 seq1610_BIOID51055   -            125   2.7e-25   88.7   0.0   1   1   4.3e-29     3e-25   88.6   0.0     2   103    11   112    10   123 0.96 Scavenger mRNA decapping enzyme C-term binding
Plasmid_stabil       PF05016.9     90 seq1612_BIOID51055   -             98   6.7e-13   48.7   0.0   1   1   5.5e-17   7.5e-13   48.5   0.0     1    89     4    90     4    91 0.92 Plasmid stabilisation system protein
DUF1425              PF07233.7     94 seq1614_BIOID51055   -            125   1.6e-23   81.9   0.0   1   1   1.4e-27   1.9e-23   81.7   0.0     2    93    34   124    33   125 0.98 Protein of unknown function (DUF1425)
HTH_Tnp_IS1          PF12759.2     50 seq1615_BIOID51055   -             90   8.8e-33  111.4   0.2   1   1   1.7e-36   1.2e-32  111.0   0.2     1    50    38    87    38    87 0.99 InsA C-terminal domain
Zn_Tnp_IS1           PF03811.8     36 seq1615_BIOID51055   -             90   1.4e-21   75.5   8.9   1   1   2.9e-25     2e-21   75.0   6.1     1    36     1    35     1    35 0.99 InsA N-terminal domain
Peptidase_U32        PF01136.14   233 seq1618_BIOID51055   -            453   6.2e-95  316.4   0.0   1   1     6e-99   8.2e-95  316.0   0.0     1   232    75   344    75   345 0.98 Peptidase family U32
CDH                  PF02611.10   222 seq1621_BIOID51055   -            300   1.6e-95  318.4   0.0   1   1   1.4e-99   1.9e-95  318.2   0.0     2   221    80   299    79   300 0.99 CDP-diacylglycerol pyrophosphatase
DUF3897              PF13036.1    180 seq1623_BIOID51055   -            213   4.5e-52  176.1   0.0   1   1   3.9e-56   5.4e-52  175.9   0.0     1   180    10   210    10   210 0.92 Protein of unknown function (DUF3897)
DDE_Tnp_IS1          PF03400.8    131 seq1625_BIOID51055   -             71   2.9e-36  124.3   0.3   1   1   2.3e-40   3.2e-36  124.2   0.2    61   131     1    71     1    71 0.99 IS1 transposase
YobH                 PF13996.1     70 seq1627_BIOID51055   -             79   1.7e-36  123.8   1.2   1   1   1.4e-40   1.9e-36  123.6   0.8     1    70     2    71     2    71 0.99 YobH-like protein
APH                  PF01636.18   239 seq1628_BIOID51055   -            274   2.9e-19   69.6   7.6   1   1   4.2e-23   2.9e-19   69.6   5.3     2   237    25   233    24   235 0.78 Phosphotransferase enzyme family
Choline_kinase       PF01633.15   211 seq1628_BIOID51055   -            274   5.9e-06   25.8   0.0   1   1   1.3e-09   8.6e-06   25.3   0.0   142   194   158   212   140   235 0.78 Choline/ethanolamine kinase
UTRA                 PF07702.8    141 seq1630_BIOID51055   -            232   1.1e-32  112.5   0.0   1   1   3.3e-36   1.5e-32  112.0   0.0     2   136    87   220    86   225 0.97 UTRA domain
GntR                 PF00392.16    64 seq1630_BIOID51055   -            232     1e-19   69.5   0.0   1   1   3.8e-23   1.7e-19   68.8   0.0     3    64     4    65     3    65 0.98 Bacterial regulatory proteins, gntR family
HTH_DeoR             PF08220.7     57 seq1630_BIOID51055   -            232   2.6e-05   23.5   0.1   1   1     1e-08   4.6e-05   22.7   0.0    19    55    30    66    27    68 0.91 DeoR-like helix-turn-helix domain
Glyco_hydro_3        PF00933.16   299 seq1634_BIOID51055   -            341   1.2e-72  244.3   0.0   1   1   1.1e-76   1.5e-72  244.0   0.0     2   294     6   319     5   320 0.95 Glycosyl hydrolase family 3 N terminal domain
MFS_1                PF07690.11   354 seq1636_BIOID51055   -            494   2.7e-50  171.0  47.5   1   1   5.8e-54   2.7e-50  171.0  32.9     2   353    59   449    58   450 0.90 Major Facilitator Superfamily
Sugar_tr             PF00083.19   451 seq1636_BIOID51055   -            494   1.4e-08   33.6  16.2   1   1     3e-12   1.4e-08   33.6  11.3    44   192    86   229    54   232 0.88 Sugar (and other) transporter
MFS_3                PF05977.8    524 seq1636_BIOID51055   -            494   0.00022   19.3  14.4   1   1   4.8e-08   0.00022   19.3  10.0    12   214    55   253    47   279 0.90 Transmembrane secretion effector
Peptidase_S6         PF02395.11   769 seq1641_BIOID51055   -           1363  2.4e-210  700.4  32.3   1   1  5.3e-214  2.4e-210  700.4  22.4     8   765    51   787    43   791 0.92 Immunoglobulin A1 protease
Autotransporter      PF03797.14   265 seq1641_BIOID51055   -           1363   8.3e-42  143.2  11.5   1   1   1.8e-45   8.3e-42  143.2   8.0     4   260  1101  1344  1099  1353 0.90 Autotransporter beta-domain
Pertactin            PF03212.9    121 seq1641_BIOID51055   -           1363   2.8e-06   26.9   0.4   1   1   6.2e-10   2.8e-06   26.9   0.3     8    88   942  1021   936  1056 0.84 Pertactin
DAGK_cat             PF00781.19   130 seq1642_BIOID51055   -            299   1.6e-26   92.1   0.3   1   1   3.7e-30   2.5e-26   91.4   0.2     3   129     8   131     6   132 0.96 Diacylglycerol kinase catalytic domain
NAD_kinase           PF01513.16   285 seq1642_BIOID51055   -            299   7.2e-06   24.8   0.1   1   1   1.3e-09   8.6e-06   24.6   0.1    64   134    45   121    12   196 0.82 ATP-NAD kinase
DUF805               PF05656.9    117 seq1643_BIOID51055   -            146   5.2e-20   71.3  11.4   1   1   8.3e-24   1.1e-19   70.2   7.9     2   116     7   134     6   135 0.82 Protein of unknown function (DUF805)
UPF0227              PF05728.7    187 seq1644_BIOID51055   -            180   4.7e-72  241.5   0.0   1   1   3.9e-76   5.3e-72  241.3   0.0     1   186     1   177     1   178 0.99 Uncharacterised protein family (UPF0227)
MFS_1                PF07690.11   354 seq1645_BIOID51055   -            395     9e-29  100.2  51.4   1   1   1.4e-32   9.4e-29  100.1  26.5     2   344    13   341    12   344 0.82 Major Facilitator Superfamily
MFS_1_like           PF12832.2     77 seq1645_BIOID51055   -            395   2.2e-05   24.0   4.5   1   1   5.4e-09   3.7e-05   23.3   0.5    17    75    24    83    11    85 0.88 MFS_1 like family
DUF406               PF04175.7     94 seq1647_BIOID51055   -             99     2e-28   98.5   3.2   1   1   1.6e-32   2.2e-28   98.4   2.2     4    94     3    96     1    96 0.96 Protein of unknown function (DUF406)
Usp                  PF00582.21   140 seq1649_BIOID51055   -            142   3.2e-17   62.8   0.0   1   1   2.7e-21   3.7e-17   62.7   0.0     2   140     3   138     2   138 0.95 Universal stress protein family
Pyr_redox_2          PF07992.9    200 seq1650_BIOID51055   -            434   1.8e-33  116.0   0.0   1   1   1.6e-36   4.3e-33  114.7   0.0     1   197     7   318     7   320 0.91 Pyridine nucleotide-disulphide oxidoreductase
Pyr_redox            PF00070.22    80 seq1650_BIOID51055   -            434   2.5e-19   69.3   3.8   1   2     5e-08   0.00014   22.0   0.1     1    36     7    48     7    93 0.86 Pyridine nucleotide-disulphide oxidoreductase
Pyr_redox            PF00070.22    80 seq1650_BIOID51055   -            434   2.5e-19   69.3   3.8   2   2     1e-15   2.8e-12   46.7   0.5     1    68   172   254   172   265 0.91 Pyridine nucleotide-disulphide oxidoreductase
DAO                  PF01266.19   358 seq1650_BIOID51055   -            434   2.7e-11   42.8  10.3   1   1   1.2e-09   3.4e-06   26.1   0.0   147   236   226   308   223   336 0.80 FAD dependent oxidoreductase
FAD_binding_3        PF01494.14   356 seq1655_BIOID51055   -            554   1.4e-82  277.5   0.0   1   1   2.5e-86   1.7e-82  277.2   0.0     2   355    16   352    15   353 0.95 FAD binding domain
Rick_17kDa_Anti      PF05433.10    42 seq1656_BIOID51055   -            179   1.7e-11   43.4  15.7   1   1   5.1e-15   1.7e-11   43.4  10.9     2    42    73   113    72   113 0.96 Glycine zipper 2TM domain
Gly-zipper_OmpA      PF13436.1    118 seq1656_BIOID51055   -            179   5.2e-09   35.6   3.0   1   1   1.5e-12   5.2e-09   35.6   2.1     5   112    28   134    24   136 0.78 Glycine-zipper containing OmpA-like membrane domain
Gly-zipper_YMGG      PF13441.1     45 seq1656_BIOID51055   -            179   3.6e-08   32.6  12.7   1   1     1e-11   3.6e-08   32.6   8.8     2    45    69   111    68   111 0.97 YMGG-like Gly-zipper
Gly-zipper_Omp       PF13488.1     46 seq1656_BIOID51055   -            179   1.8e-05   24.1  13.8   1   1   5.3e-09   1.8e-05   24.1   9.6     2    42    73   112    72   118 0.82 Glycine zipper
GerE                 PF00196.14    58 seq1658_BIOID51055   -            901   4.2e-20   70.7   0.0   1   1   1.3e-23   1.7e-19   68.7   0.0     2    58   834   890   833   890 0.97 Bacterial regulatory proteins, luxR family
DUF2813              PF11398.3    373 seq1662_BIOID51055   -            552  8.2e-154  512.0   0.0   1   1  2.5e-157  1.1e-153  511.5   0.0     1   373     1   375     1   375 0.99 Protein of unknown function (DUF2813)
LigB                 PF02900.13   272 seq1665_BIOID51055   -            314   2.6e-86  288.8   0.0   1   1   2.1e-90   2.9e-86  288.7   0.0     2   272     5   306     4   306 0.97 Catalytic LigB subunit of aromatic ring-opening dioxygenase
CinA                 PF02464.12   155 seq1666_BIOID51055   -            172   9.4e-48  161.4   1.1   1   1   7.9e-52   1.1e-47  161.2   0.8     2   155    18   171    17   171 0.98 Competence-damaged protein
AsnA                 PF03590.10   244 seq1668_BIOID51055   -            330  1.1e-129  430.9   0.0   1   1    2e-133  1.4e-129  430.6   0.0     2   244     4   246     3   246 0.99 Aspartate-ammonia ligase
DUF1471              PF07338.8     56 seq1670_BIOID51055   -             85   8.5e-20   70.0   0.1   1   1   8.2e-24   1.1e-19   69.6   0.0     2    56    33    85    32    85 0.98 Protein of unknown function (DUF1471)
PTS_EIIC             PF02378.13   321 seq1672_BIOID51055   -            629   4.6e-68  229.3  32.3   1   1     1e-71   4.6e-68  229.3  22.4    11   321     2   281     1   281 0.94 Phosphotransferase system, EIIC
PTS_EIIA_1           PF00358.15   133 seq1672_BIOID51055   -            629   1.5e-52  176.5   0.6   1   1   5.2e-56   2.4e-52  175.9   0.4     4   131   480   607   477   609 0.98 phosphoenolpyruvate-dependent sugar phosphotransferase system, EIIA 1
PTS_EIIB             PF00367.15    35 seq1672_BIOID51055   -            629   1.2e-12   46.7   0.9   1   1   5.1e-16   2.3e-12   45.8   0.7     1    35   374   408   374   408 0.97 phosphotransferase system, EIIB
Abhydrolase_6        PF12697.2    228 seq1673_BIOID51055   -            293   9.7e-36  123.6   0.0   1   1   2.5e-39   1.1e-35  123.4   0.0     1   227    43   284    43   285 0.72 Alpha/beta hydrolase family
Abhydrolase_1        PF00561.15   230 seq1673_BIOID51055   -            293   2.7e-24   85.9   0.0   1   1   8.2e-28   3.7e-24   85.4   0.0     1   228    71   286    71   288 0.90 alpha/beta hydrolase fold
Abhydrolase_5        PF12695.2    142 seq1673_BIOID51055   -            293   9.2e-18   64.2   0.0   1   1   1.7e-20   7.6e-17   61.2   0.0     1   141    42   272    42   273 0.69 Alpha/beta hydrolase family
DEDD_Tnp_IS110       PF01548.12   144 seq1674_BIOID51055   -            101   2.7e-11   43.1   0.0   1   1   2.2e-15     3e-11   43.0   0.0     1    87     9    97     9   101 0.92 Transposase
Transposase_20       PF02371.11    87 seq1676_BIOID51055   -            261   1.1e-26   92.6   0.0   1   1   2.6e-30   1.8e-26   91.9   0.0     3    76   141   214   139   227 0.93 Transposase IS116/IS110/IS902 family
DEDD_Tnp_IS110       PF01548.12   144 seq1676_BIOID51055   -            261   4.4e-08   32.7   1.0   1   1   1.4e-11   9.9e-08   31.6   0.7    90   138    12    60     5    66 0.89 Transposase
PqiA                 PF04403.8    160 seq1678_BIOID51055   -            427   4.4e-83  276.5  28.0   1   2   1.2e-41   1.7e-37  128.3   5.9     1   160    65   221    65   221 0.96 Paraquat-inducible protein A
PqiA                 PF04403.8    160 seq1678_BIOID51055   -            427   4.4e-83  276.5  28.0   2   2   1.1e-49   1.5e-45  154.5   8.0     1   158   262   420   262   422 0.97 Paraquat-inducible protein A
FAA_hydrolase        PF01557.13   217 seq1679_BIOID51055   -            271   2.9e-24   85.5   0.0   1   1   2.9e-28   3.9e-24   85.1   0.0     2   216    58   261    57   262 0.88 Fumarylacetoacetate (FAA) hydrolase family
HlyD_2               PF12700.2    328 seq1686_BIOID51055   -            263   1.7e-20   73.3   0.5   1   1   2.9e-24     2e-20   73.1   0.4    82   328     9   254     1   254 0.82 HlyD family secretion protein
HlyD_3               PF13437.1    105 seq1686_BIOID51055   -            263   5.7e-15   55.4   2.7   1   1   3.5e-18   2.4e-14   53.4   0.1     1    97    77   177    77   188 0.87 HlyD family secretion protein
AcetDehyd-dimer      PF09290.6    137 seq1687_BIOID51055   -            316     1e-65  219.6   0.3   1   1   2.3e-69   1.6e-65  219.0   0.2     1   137   131   284   131   284 1.00 Prokaryotic acetaldehyde dehydrogenase, dimerisation
Semialdhyde_dh       PF01118.19   121 seq1687_BIOID51055   -            316   1.7e-16   60.5   0.0   1   1   6.1e-20   4.2e-16   59.2   0.0     1   117     5   119     5   123 0.92 Semialdehyde dehydrogenase, NAD binding domain
DUF904               PF06005.7     72 seq1688_BIOID51055   -             79     3e-28   97.7  17.2   1   1   2.6e-32   3.6e-28   97.5  11.9     1    72     1    79     1    79 0.99 Protein of unknown function (DUF904)
Dynamin_N            PF00350.18   168 seq1689_BIOID51055   -            742   9.2e-19   67.7   0.0   1   1     6e-22   2.7e-18   66.2   0.0     1   148    72   278    72   300 0.78 Dynamin family
MMR_HSR1             PF01926.18   114 seq1689_BIOID51055   -            742   3.7e-08   33.2   0.1   1   1   1.1e-10   5.2e-07   29.5   0.0     2   114    72   298    71   298 0.78 50S ribosome-binding GTPase
tRNA-synt_1c         PF00749.16   314 seq1690_BIOID51055   -            554  1.6e-124  414.5   0.0   1   1  2.9e-128    2e-124  414.2   0.0     2   313    28   337    27   338 0.99 tRNA synthetases class I (E and Q), catalytic domain
tRNA-synt_1c_C       PF03950.13   174 seq1690_BIOID51055   -            554   1.1e-63  213.8   0.0   1   1   3.5e-67   2.4e-63  212.8   0.0     1   174   340   528   340   528 0.97 tRNA synthetases class I (E and Q), anti-codon binding domain
adh_short            PF00106.20   167 seq1692_BIOID51055   -            248   2.5e-34  118.4   0.0   1   1   1.2e-37   3.2e-34  118.1   0.0     2   166     2   165     1   166 0.93 short chain dehydrogenase
adh_short_C2         PF13561.1    243 seq1692_BIOID51055   -            248   2.5e-14   53.5   0.0   1   1   1.1e-17   3.1e-14   53.2   0.0     3   222     9   218     7   232 0.89 Enoyl-(Acyl carrier protein) reductase
KR                   PF08659.5    181 seq1692_BIOID51055   -            248   2.2e-13   50.1   0.0   1   1   1.1e-16   3.1e-13   49.6   0.0     3   173     3   170     2   177 0.89 KR domain
Epimerase            PF01370.16   236 seq1692_BIOID51055   -            248   1.4e-06   27.8   0.1   1   1   1.6e-09   4.3e-06   26.2   0.0     1   117     3   135     3   176 0.80 NAD dependent epimerase/dehydratase family
NAD_binding_10       PF13460.1    183 seq1692_BIOID51055   -            248   2.8e-06   27.3   0.0   1   1   1.3e-09   3.7e-06   26.9   0.0     1    60     3    67     3   173 0.77 NADH(P)-binding
MCE                  PF02470.15    81 seq1694_BIOID51055   -            879   1.5e-64  213.8  10.5   1   3   3.5e-21   4.8e-17   61.6   0.1     2    81    48   139    47   139 0.97 mce related protein
MCE                  PF02470.15    81 seq1694_BIOID51055   -            879   1.5e-64  213.8  10.5   2   3   1.6e-11   2.2e-07   30.6   0.0     2    76   282   357   281   371 0.88 mce related protein
MCE                  PF02470.15    81 seq1694_BIOID51055   -            879   1.5e-64  213.8  10.5   3   3   1.2e-14   1.6e-10   40.7   0.0     4    81   638   726   636   726 0.96 mce related protein
Trans_reg_C          PF00486.23    77 seq1695_BIOID51055   -            219   1.8e-22   78.8   0.5   1   1     5e-26   3.4e-22   78.0   0.1     1    77   145   216   145   216 0.98 Transcriptional regulatory protein, C terminal
Response_reg         PF00072.19   112 seq1695_BIOID51055   -            219   3.7e-21   75.0   0.0   1   1   7.5e-25   5.1e-21   74.6   0.0     1   111     3   112     3   113 0.98 Response regulator receiver domain
MacB_PCD             PF12704.2    232 seq1696_BIOID51055   -            648   1.7e-54  184.7   3.1   1   1     5e-58   1.7e-54  184.7   2.1     1   231   261   491   261   492 0.94 MacB-like periplasmic core domain
ABC_tran             PF00005.22   118 seq1696_BIOID51055   -            648   6.1e-21   74.8   0.0   1   1   3.4e-24   1.2e-20   73.9   0.0     1   117    48   172    48   173 0.94 ABC transporter
FtsX                 PF02687.16   121 seq1696_BIOID51055   -            648   4.3e-21   74.7  10.1   1   1   1.3e-24   4.3e-21   74.7   7.0     2   121   527   641   526   641 0.97 FtsX-like permease family
AAA_21               PF13304.1    303 seq1696_BIOID51055   -            648   8.3e-12   45.5   0.1   1   1   6.3e-10   2.1e-06   27.7   0.0   222   300   130   205    85   208 0.88 AAA domain
HMGL-like            PF00682.14   237 seq1700_BIOID51055   -            337   1.3e-63  214.7   4.4   1   1   2.2e-67   1.5e-63  214.4   3.1     1   235    14   245    14   247 0.99 HMGL-like
DmpG_comm            PF07836.6     66 seq1700_BIOID51055   -            337   1.9e-32  110.3   0.1   1   1   5.6e-36   3.8e-32  109.3   0.0     1    65   271   335   271   336 0.97 DmpG-like communication domain
FCD                  PF07729.7    125 seq1701_BIOID51055   -            228   1.6e-26   92.9   5.9   1   1   3.5e-30   2.4e-26   92.3   4.1     5   124    89   208    87   209 0.99 FCD domain
GntR                 PF00392.16    64 seq1701_BIOID51055   -            228   9.3e-18   63.3   0.0   1   1   3.6e-21   2.4e-17   61.9   0.0     3    64    15    75    13    75 0.98 Bacterial regulatory proteins, gntR family
HATPase_c            PF02518.21   111 seq1702_BIOID51055   -            449   6.9e-19   67.4   0.0   1   1   2.3e-22   1.6e-18   66.3   0.0     4   106   351   447   348   449 0.93 Histidine kinase-, DNA gyrase B-, and HSP90-like ATPase
HisKA                PF00512.20    68 seq1702_BIOID51055   -            449   8.1e-13   48.0   1.6   1   1   2.9e-16     2e-12   46.7   1.1     3    67   238   301   236   302 0.96 His Kinase A (phospho-acceptor) domain
K_trans              PF02705.11   534 seq1704_BIOID51055   -            622  8.9e-207  687.5  25.4   1   1  7.5e-211    1e-206  687.3  17.6     2   534    14   544    13   544 0.99 K+ potassium transporter
RtcR                 PF06956.6    183 seq1707_BIOID51055   -            532   1.2e-88  295.0   0.0   1   1   8.5e-92   1.9e-88  294.4   0.0     1   183     1   185     1   185 0.99 Regulator of RNA terminal phosphate cyclase
Sigma54_activat      PF00158.21   168 seq1707_BIOID51055   -            532   1.3e-51  174.3   0.1   1   1   9.9e-55   2.3e-51  173.5   0.0     2   166   187   355   186   357 0.93 Sigma-54 interaction domain
AAA                  PF00004.24   132 seq1707_BIOID51055   -            532   6.9e-08   32.6   0.0   1   1   6.6e-11   1.5e-07   31.5   0.0     1   100   211   321   211   345 0.81 ATPase family associated with various cellular activities (AAA)
AAA_5                PF07728.9    139 seq1707_BIOID51055   -            532     6e-07   29.1   0.0   1   1   1.3e-09     3e-06   26.8   0.0     2   119   211   328   210   344 0.78 AAA domain (dynein-related subfamily)
Mg_chelatase         PF01078.16   207 seq1707_BIOID51055   -            532     2e-06   26.9   0.2   1   1   2.2e-08     5e-05   22.4   0.2    16   135   202   311   194   330 0.71 Magnesium chelatase, subunit ChlI
NACHT                PF05729.7    167 seq1707_BIOID51055   -            532   2.5e-05   23.8   0.0   1   1   2.3e-08   5.3e-05   22.7   0.0     2   109   210   301   209   316 0.83 NACHT domain
YdfZ                 PF14001.1     64 seq1708_BIOID51055   -             67     2e-33  114.3   0.1   1   1   1.6e-37   2.2e-33  114.1   0.1     1    64     2    65     2    65 0.99 YdfZ protein
MFS_1                PF07690.11   354 seq1709_BIOID51055   -            418   6.8e-39  133.4  71.4   1   1   8.8e-41     6e-37  127.0  31.0     2   296    36   316    35   319 0.89 Major Facilitator Superfamily
Sugar_tr             PF00083.19   451 seq1709_BIOID51055   -            418   6.9e-14   51.1  37.3   1   1   6.1e-14   4.1e-10   38.6  25.9    43   413    59   382    10   407 0.73 Sugar (and other) transporter
OprD                 PF03573.8    391 seq1710_BIOID51055   -            468   1.6e-25   89.6  12.1   1   1   1.5e-29     2e-25   89.2   8.4     1   365    33   431    33   443 0.83 outer membrane porin, OprD family
YjcZ                 PF13990.1    270 seq1711_BIOID51055   -            292  7.1e-119  395.7   5.7   1   1  5.8e-123    8e-119  395.6   3.9     1   270    21   287    21   287 0.99 YjcZ-like protein
Nuc_H_symport        PF03825.11   400 seq1713_BIOID51055   -            425  6.2e-186  617.8  32.5   1   1    1e-189  7.1e-186  617.6  22.6     1   400     1   405     1   405 0.99 Nucleoside H+ symporter
MFS_1                PF07690.11   354 seq1713_BIOID51055   -            425   5.3e-21   74.6  62.9   1   1   2.1e-20   1.4e-16   60.0  30.7     2   353     8   353     7   354 0.76 Major Facilitator Superfamily
Nol1_Nop2_Fmu        PF01189.12   283 seq1715_BIOID51055   -            481  2.1e-108  361.9   0.0   1   2   2.7e-31   7.4e-28   97.6   0.0    12   177    42   210    31   211 0.88 NOL1/NOP2/sun family
Nol1_Nop2_Fmu        PF01189.12   283 seq1715_BIOID51055   -            481  2.1e-108  361.9   0.0   2   2     6e-84   1.6e-80  270.3   0.0     9   282   201   480   201   481 0.99 NOL1/NOP2/sun family
Nol1_Nop2_Fmu_2      PF13636.1    102 seq1715_BIOID51055   -            481   4.6e-23   81.1   0.0   1   1   2.9e-26   7.9e-23   80.3   0.0     3   102   368   470   366   470 0.92 pre-rRNA processing and ribosome biogenesis
Methyltransf_26      PF13659.1    117 seq1715_BIOID51055   -            481   3.2e-07   30.2   0.2   1   1   3.1e-10   8.4e-07   28.9   0.1     2   116   121   249   120   250 0.87 Methyltransferase domain
Methyltransf_18      PF12847.2    112 seq1715_BIOID51055   -            481   5.6e-07   30.0   0.0   1   1   3.8e-10     1e-06   29.1   0.0     3   112   121   249   119   249 0.87 Methyltransferase domain
Flavodoxin_2         PF02525.12   199 seq1716_BIOID51055   -            193   6.5e-38  130.1   0.0   1   1   7.2e-42   9.8e-38  129.5   0.0     2   199     3   188     2   190 0.87 Flavodoxin-like fold
ClpS                 PF02617.12    82 seq1718_BIOID51055   -            106   8.1e-35  118.3   0.1   1   1     7e-39   9.6e-35  118.0   0.1     2    82    23   103    22   103 0.98 ATP-dependent Clp protease adaptor protein ClpS
DUF2058              PF09831.4    177 seq1719_BIOID51055   -            218   1.2e-63  214.0   9.4   1   1     1e-67   1.4e-63  213.8   6.5     1   177    44   218    44   218 0.99 Uncharacterized protein conserved in bacteria (DUF2058)
Sugar_tr             PF00083.19   451 seq1720_BIOID51055   -            500   8.8e-71  238.6  25.4   1   1   3.5e-74   1.2e-70  238.2  17.6     3   446    28   448    25   453 0.95 Sugar (and other) transporter
MFS_1                PF07690.11   354 seq1720_BIOID51055   -            500   5.1e-37  127.3  39.5   1   2   4.1e-30   1.4e-26   92.9  10.8     9   257    38   310    30   311 0.75 Major Facilitator Superfamily
MFS_1                PF07690.11   354 seq1720_BIOID51055   -            500   5.1e-37  127.3  39.5   2   2   2.2e-14   7.6e-11   41.2  14.2    38   171   301   437   299   467 0.79 Major Facilitator Superfamily
Osmo_CC              PF08946.5     46 seq1720_BIOID51055   -            500   3.7e-25   87.5   8.5   1   1   2.1e-28   7.2e-25   86.6   5.9     1    46   454   499   454   499 0.99 Osmosensory transporter coiled coil
AAA_2                PF07724.9    171 seq1722_BIOID51055   -            758   2.6e-51  173.8   0.0   1   1   1.5e-50   1.5e-47  161.6   0.0     1   171   486   647   486   647 0.97 AAA domain (Cdc48 subfamily)
ClpB_D2-small        PF10431.4     81 seq1722_BIOID51055   -            758     5e-25   87.1   0.0   1   1   1.5e-27   1.5e-24   85.5   0.0     1    81   653   733   653   733 0.98 C-terminal, D2-small domain, of ClpB protein
AAA                  PF00004.24   132 seq1722_BIOID51055   -            758   1.8e-24   86.3   0.1   1   2   4.1e-16     4e-13   49.5   0.0     2   125   211   342   210   347 0.76 ATPase family associated with various cellular activities (AAA)
AAA                  PF00004.24   132 seq1722_BIOID51055   -            758   1.8e-24   86.3   0.1   2   2   5.9e-11   5.7e-08   32.9   0.0     2   111   492   607   491   621 0.85 ATPase family associated with various cellular activities (AAA)
AAA_5                PF07728.9    139 seq1722_BIOID51055   -            758   4.2e-19   68.5   0.0   1   1   2.9e-16   2.8e-13   49.6   0.0     2   125   491   609   490   619 0.89 AAA domain (dynein-related subfamily)
Clp_N                PF02861.15    53 seq1722_BIOID51055   -            758   2.3e-16   59.3   1.3   1   1     1e-17   9.9e-15   54.1   0.7     1    52    13    62    13    63 0.97 Clp amino terminal domain
AAA_16               PF13191.1    166 seq1722_BIOID51055   -            758   1.7e-13   51.1   6.7   1   1     6e-11   5.9e-08   33.1   0.0     1    95   187   287   187   354 0.79 AAA ATPase domain
Sigma54_activat      PF00158.21   168 seq1722_BIOID51055   -            758   1.3e-12   47.3   0.2   1   2     1e-07   9.8e-05   21.7   0.0     2   105   189   290   188   328 0.85 Sigma-54 interaction domain
Sigma54_activat      PF00158.21   168 seq1722_BIOID51055   -            758   1.3e-12   47.3   0.2   2   2   3.1e-08   3.1e-05   23.4   0.0    22   148   484   612   460   618 0.77 Sigma-54 interaction domain
YbfN                 PF13982.1     89 seq1723_BIOID51055   -            108   6.2e-50  167.2   6.7   1   1   5.2e-54   7.2e-50  166.9   4.6     1    89    19   107    19   107 0.99 YbfN-like lipoprotein
ABM                  PF03992.11    78 seq1724_BIOID51055   -            104   5.2e-22   77.5   0.1   1   1   4.5e-26   6.2e-22   77.3   0.0     1    78     1    87     1    87 0.92 Antibiotic biosynthesis monooxygenase
ADP_ribosyl_GH       PF03747.9    289 seq1725_BIOID51055   -            334   8.2e-63  212.7   2.2   1   1     7e-67   9.5e-63  212.5   1.5     1   287     8   303     8   305 0.95 ADP-ribosylglycohydrolase
RbsD_FucU            PF05025.8    142 seq1726_BIOID51055   -            143   7.8e-51  172.0   0.4   1   1   6.4e-55   8.7e-51  171.8   0.3     1   142     5   143     5   143 0.99 RbsD / FucU transport protein family
ABC_tran             PF00005.22   118 seq1728_BIOID51055   -            501   1.6e-34  118.6   0.0   1   2   2.1e-21   9.6e-18   64.5   0.0     1   117    44   169    44   170 0.91 ABC transporter
ABC_tran             PF00005.22   118 seq1728_BIOID51055   -            501   1.6e-34  118.6   0.0   2   2   1.7e-17   7.8e-14   51.9   0.0     3   117   294   423   292   424 0.77 ABC transporter
MacB_PCD             PF12704.2    232 seq1729_BIOID51055   -            265   4.8e-19   68.7   0.1   1   1   4.5e-23   6.1e-19   68.4   0.0     9   227    24   237    11   239 0.79 MacB-like periplasmic core domain
DUF1480              PF07351.8     80 seq1731_BIOID51055   -             78   3.5e-42  142.1   0.0   1   1   2.8e-46   3.8e-42  142.0   0.0     3    79     2    77     1    78 0.98 Protein of unknown function (DUF1480)
PfkB                 PF00294.19   301 seq1733_BIOID51055   -            321   1.1e-50  172.4   0.0   1   1   9.3e-55   1.3e-50  172.1   0.0     4   294    19   305    16   311 0.90 pfkB family carbohydrate kinase
DUF1482              PF07358.6     57 seq1735_BIOID51055   -             91   5.2e-32  109.1   0.2   1   1   4.5e-36   6.2e-32  108.8   0.1     1    57    29    86    29    86 0.99 Protein of unknown function (DUF1482)
FtsX                 PF02687.16   121 seq1736_BIOID51055   -            134   1.2e-18   66.8  14.5   1   1     1e-22   1.4e-18   66.7  10.1     2   121     4   127     3   127 0.95 FtsX-like permease family
ABC_tran             PF00005.22   118 seq1739_BIOID51055   -            279   3.2e-27   95.1   0.0   1   1   7.8e-31   5.3e-27   94.4   0.0     1   117    95   219    95   220 0.94 ABC transporter
AAA_21               PF13304.1    303 seq1739_BIOID51055   -            279   2.9e-11   43.7   0.1   1   1   9.3e-13   6.4e-09   36.0   0.1     1   299    83   252    83   256 0.74 AAA domain
DAO                  PF01266.19   358 seq1740_BIOID51055   -            501   2.2e-44  151.7   0.1   1   1   9.3e-48   6.4e-44  150.2   0.1     1   356     5   357     5   359 0.82 FAD dependent oxidoreductase
BPD_transp_2         PF02653.11   267 seq1743_BIOID51055   -            321   1.2e-51  175.1  42.8   1   1   1.3e-55   1.8e-51  174.5  29.7     1   267    45   314    45   314 0.95 Branched-chain amino acid transport system / permease component
MacB_PCD             PF12704.2    232 seq1744_BIOID51055   -            414   1.2e-25   90.4   0.2   1   1   1.7e-29   1.2e-25   90.4   0.1    11   229    26   241    21   244 0.83 MacB-like periplasmic core domain
FtsX                 PF02687.16   121 seq1744_BIOID51055   -            414   1.9e-22   79.1  12.5   1   1   3.4e-26   2.3e-22   78.8   4.5     2   121   274   407   273   407 0.98 FtsX-like permease family
Peripla_BP_4         PF13407.1    258 seq1745_BIOID51055   -            296   9.7e-59  198.6  12.1   1   1   3.4e-62   1.1e-58  198.4   8.4     1   258    29   281    29   281 0.97 Periplasmic binding protein domain
Peripla_BP_1         PF00532.16   279 seq1745_BIOID51055   -            296   4.4e-27   94.8   2.4   1   1   1.6e-30   5.4e-27   94.6   1.7     2   250    27   268    26   289 0.86 Periplasmic binding proteins and sugar binding domain of LacI family
Peripla_BP_3         PF13377.1    160 seq1745_BIOID51055   -            296   1.7e-15   57.2   0.0   1   1   2.4e-18   8.1e-15   55.0   0.0    19   145   158   284   148   296 0.81 Periplasmic binding protein-like domain
Peripla_BP_6         PF13458.1    343 seq1745_BIOID51055   -            296   2.2e-12   46.9   4.2   1   1     8e-16   2.7e-12   46.5   2.9    44   235    58   249    19   283 0.86 Periplasmic binding protein
SeqA                 PF03925.8    189 seq1746_BIOID51055   -            181   4.5e-71  238.3   0.1   1   1   3.7e-75     5e-71  238.1   0.1     1   189     1   181     1   181 0.91 SeqA protein
ROK                  PF00480.15   179 seq1747_BIOID51055   -            323   1.5e-45  155.0   0.0   1   1   3.1e-49   2.1e-45  154.6   0.0     1   179    24   214    24   214 0.95 ROK family
Glucokinase          PF02685.11   316 seq1747_BIOID51055   -            323   4.4e-10   38.7   0.0   1   1     5e-13   3.4e-09   35.8   0.0     4   265    26   276    24   288 0.80 Glucokinase
PGM_PMM_I            PF02878.11   138 seq1749_BIOID51055   -            546   8.5e-36  122.3   0.2   1   1   9.4e-39   3.2e-35  120.4   0.1     2   134    40   180    39   183 0.97 Phosphoglucomutase/phosphomannomutase, alpha/beta/alpha domain I
PGM_PMM_III          PF02880.11   111 seq1749_BIOID51055   -            546   2.7e-27   94.9   0.0   1   1   1.5e-30   5.3e-27   93.9   0.0     1   111   320   440   320   440 0.93 Phosphoglucomutase/phosphomannomutase, alpha/beta/alpha domain III
PGM_PMM_II           PF02879.11   104 seq1749_BIOID51055   -            546   3.4e-13   49.6   0.0   1   1   3.2e-16   1.1e-12   48.0   0.0     2   104   210   317   209   317 0.90 Phosphoglucomutase/phosphomannomutase, alpha/beta/alpha domain II
PGM_PMM_IV           PF00408.15    73 seq1749_BIOID51055   -            546   3.6e-13   49.1   0.0   1   1   3.2e-16   1.1e-12   47.6   0.0    12    72   479   539   465   542 0.90 Phosphoglucomutase/phosphomannomutase, C-terminal domain
PfkB                 PF00294.19   301 seq1751_BIOID51055   -            314   3.8e-75  252.6   3.3   1   1   6.4e-79   4.4e-75  252.4   2.3     3   300    11   302     9   303 0.95 pfkB family carbohydrate kinase
Phos_pyr_kin         PF08543.7    246 seq1751_BIOID51055   -            314   1.9e-15   56.6   0.4   1   1   3.9e-19   2.6e-15   56.1   0.2   104   231   170   290   132   299 0.82 Phosphomethylpyrimidine kinase
DNA_pol3_theta       PF06440.6     75 seq1754_BIOID51055   -             82   1.8e-38  129.8   0.3   1   1   1.5e-42   2.1e-38  129.6   0.2     3    74     9    80     7    81 0.97 DNA polymerase III, theta subunit
CN_hydrolase         PF00795.17   184 seq1757_BIOID51055   -            218   3.8e-14   52.3   0.0   1   1   3.4e-18   4.7e-14   52.0   0.0     1   119     5   114     5   150 0.92 Carbon-nitrogen hydrolase
SIR2                 PF02146.12   181 seq1758_BIOID51055   -            273   9.6e-49  165.4   0.0   1   1   9.1e-53   1.2e-48  165.0   0.0     1   181    48   221    48   221 0.90 Sir2 family
Ribosomal_L31        PF01197.13    69 seq1759_BIOID51055   -             70   1.4e-30  104.9   0.2   1   1   1.1e-34   1.5e-30  104.8   0.1     1    67     1    65     1    67 0.98 Ribosomal protein L31
Peripla_BP_3         PF13377.1    160 seq1760_BIOID51055   -            330   1.3e-42  145.4   0.0   1   1   4.3e-45   1.5e-41  141.9   0.0     2   159   170   329   169   330 0.92 Periplasmic binding protein-like domain
Peripla_BP_1         PF00532.16   279 seq1760_BIOID51055   -            330   7.6e-35  120.3   0.0   1   1   2.9e-38   9.7e-35  119.9   0.0     1   272    59   321    59   327 0.91 Periplasmic binding proteins and sugar binding domain of LacI family
LacI                 PF00356.16    46 seq1760_BIOID51055   -            330   2.7e-21   74.8   0.9   1   1   1.3e-24   4.4e-21   74.0   0.6     1    46     3    48     3    48 0.99 Bacterial regulatory proteins, lacI family
Peripla_BP_4         PF13407.1    258 seq1760_BIOID51055   -            330   3.7e-19   68.9   0.0   1   1   1.7e-22   5.7e-19   68.3   0.0     1   251    62   305    62   310 0.90 Periplasmic binding protein domain
OEP                  PF02321.13   188 seq1761_BIOID51055   -            495   6.9e-60  201.7  39.4   1   2   1.2e-30   1.7e-26   92.9  13.5     2   188    28   211    27   211 0.98 Outer membrane efflux protein
OEP                  PF02321.13   188 seq1761_BIOID51055   -            495   6.9e-60  201.7  39.4   2   2   1.8e-37   2.5e-33  115.1   8.2     2   188   234   429   233   429 0.98 Outer membrane efflux protein
RNase_T              PF00929.19   164 seq1763_BIOID51055   -            220     4e-18   66.1   0.0   1   1   7.2e-22   9.8e-18   64.8   0.0     2   164     4   147     3   147 0.91 Exonuclease
NicO                 PF03824.11   282 seq1767_BIOID51055   -            115   1.1e-22   80.6   8.7   1   1   8.5e-27   1.2e-22   80.4   6.1     1   104    13   113    13   115 0.98 High-affinity nickel-transport protein
NicO                 PF03824.11   282 seq1768_BIOID51055   -            155   1.1e-33  116.6   3.7   1   1   1.8e-37   1.2e-33  116.5   2.6   128   280     6   154     1   155 0.88 High-affinity nickel-transport protein
DsbD_2               PF13386.1    199 seq1768_BIOID51055   -            155   1.6e-07   31.1   5.0   1   1   2.4e-11   1.6e-07   31.1   2.3   104   186    35   121    20   144 0.86 Family description
DUF1190              PF06693.6    165 seq1772_BIOID51055   -            234     7e-56  188.7  12.3   1   1   6.7e-60   9.1e-56  188.3   8.5     2   164    51   221    50   222 0.96 Protein of unknown function (DUF1190)
OpuAC                PF04069.7    257 seq1774_BIOID51055   -            339     4e-27   95.0   2.2   1   1   1.7e-30   5.9e-27   94.5   1.5     2   238    43   256    42   270 0.85 Substrate binding domain of ABC-type glycine betaine transport system
NMT1_2               PF13379.1    252 seq1774_BIOID51055   -            339     5e-25   88.2   2.4   1   1   2.2e-28   7.6e-25   87.6   1.7     7   244    41   262    37   268 0.86 NMT1-like family
NMT1                 PF09084.6    216 seq1774_BIOID51055   -            339   5.8e-20   71.7   0.1   1   1   2.5e-23   8.7e-20   71.1   0.0    14   214    63   259    49   260 0.87 NMT1/THI5 like
Phosphonate-bd       PF12974.2    243 seq1774_BIOID51055   -            339   1.3e-09   37.6   0.2   1   1   5.7e-13   1.9e-09   37.1   0.2    23   215    64   245    46   271 0.78 ABC transporter, phosphonate, periplasmic substrate-binding protein
DUF3315              PF11776.3     52 seq1779_BIOID51055   -            112   6.4e-23   79.9   0.2   1   1   7.5e-27     1e-22   79.2   0.1     1    51    52   102    52   103 0.98 Domain of unknown function (DUF3315)
GSP_synth            PF03738.9     97 seq1780_BIOID51055   -            386   2.8e-29  101.0   0.1   1   1   5.1e-33     7e-29   99.8   0.1     2    97   174   265   173   265 0.97 Glutathionylspermidine synthase preATP-grasp
ABC_tran             PF00005.22   118 seq1782_BIOID51055   -            255   2.8e-21   75.9   0.0   1   1   6.1e-25   4.1e-21   75.4   0.0     1   117    41   156    41   157 0.89 ABC transporter
BPD_transp_1         PF00528.17   185 seq1784_BIOID51055   -            275   2.3e-22   79.2  16.1   1   1   1.7e-26   2.3e-22   79.2  11.2     1   181    98   269    98   271 0.97 Binding-protein-dependent transport system inner membrane component
AsnC_trans_reg       PF01037.16    74 seq1793_BIOID51055   -            164   1.9e-24   85.0   0.1   1   1   1.4e-27   6.5e-24   83.3   0.0     1    74    78   152    78   152 0.98 AsnC family
HTH_24               PF13412.1     48 seq1793_BIOID51055   -            164   2.3e-21   74.8   0.2   1   1   1.1e-24     5e-21   73.7   0.1     1    48    12    59    12    59 0.98 Winged helix-turn-helix DNA-binding
HTH_AsnC-type        PF13404.1     42 seq1793_BIOID51055   -            164   2.6e-20   71.5   0.4   1   1     9e-24   4.1e-20   70.9   0.2     1    42    12    53    12    53 0.99 AsnC-type helix-turn-helix domain
TauD                 PF02668.11   258 seq1795_BIOID51055   -            283   3.7e-62  210.1   1.6   1   1     3e-66   4.2e-62  210.0   1.1     2   258     7   272     6   272 0.91 Taurine catabolism dioxygenase TauD, TfdA family
Zip                  PF02535.17   319 seq1796_BIOID51055   -            265   2.2e-32  112.2  21.1   1   1   4.2e-31   5.7e-27   94.4   3.7   150   317    94   254    89   256 0.96 ZIP Zinc transporter
FtsK_SpoIIIE         PF01580.13   205 seq1801_BIOID51055   -           1355     4e-74  248.4   0.1   1   1   1.8e-77   6.2e-74  247.7   0.1     2   205   974  1187   973  1187 0.98 FtsK/SpoIIIE family
DUF4117              PF13491.1    171 seq1801_BIOID51055   -           1355   3.5e-41  140.3  17.3   1   1   1.4e-44   4.9e-41  139.9  12.0     2   171    20   191    19   191 0.95 Domain of unknown function (DUF4117)
Ftsk_gamma           PF09397.5     67 seq1801_BIOID51055   -           1355     4e-30  103.1   0.0   1   1   2.6e-33     9e-30  102.0   0.0     2    65  1288  1351  1287  1353 0.96 Ftsk gamma domain
ATP-grasp            PF02222.17   172 seq1802_BIOID51055   -            392   3.1e-56  189.3   0.0   1   1   1.8e-59   4.8e-56  188.6   0.0     2   171   123   294   122   295 0.98 ATP-grasp domain
ATP-grasp_4          PF13535.1    184 seq1802_BIOID51055   -            392   7.3e-19   68.1   0.0   1   1   5.6e-22   1.5e-18   67.0   0.0    10   179   120   284   110   289 0.86 ATP-grasp domain
Dala_Dala_lig_C      PF07478.8    203 seq1802_BIOID51055   -            392   2.1e-08   33.6   0.0   1   1   1.6e-10   4.4e-07   29.3   0.0    24   175   138   284   112   295 0.75 D-ala D-ala ligase C-terminus
ATP-grasp_3          PF02655.9    161 seq1802_BIOID51055   -            392   1.7e-07   31.1   0.0   1   1   1.9e-10   5.2e-07   29.5   0.0     9   159   118   285   113   287 0.83 ATP-grasp domain
CPSase_L_D2          PF02786.12   211 seq1802_BIOID51055   -            392   2.1e-06   27.0   0.0   1   1   1.3e-09   3.6e-06   26.3   0.0    14    89   125   198   114   218 0.82 Carbamoyl-phosphate synthase L chain, ATP binding domain
Peptidase_M20        PF01546.23   171 seq1807_BIOID51055   -            409   2.6e-19   69.3   0.2   1   1   8.4e-23   3.8e-19   68.7   0.1    23   170   139   402    74   403 0.84 Peptidase family M20/M25/M40
M20_dimer            PF07687.9    109 seq1807_BIOID51055   -            409   1.2e-11   44.2   0.1   1   1   5.8e-15   2.6e-11   43.0   0.1     2   105   206   302   205   308 0.89 Peptidase dimerisation domain
Glyco_hydro_4C       PF11975.3    232 seq1809_BIOID51055   -            451   2.6e-86  289.0   0.0   1   1   5.2e-90   3.5e-86  288.6   0.0     2   232   193   421   192   421 0.99 Family 4 glycosyl hydrolase C-terminal domain
Glyco_hydro_4        PF02056.11   183 seq1809_BIOID51055   -            451   7.6e-80  266.4   0.1   1   1   1.5e-83     1e-79  266.0   0.1     1   182     6   188     6   189 0.99 Family 4 glycosyl hydrolase
BMFP                 PF04380.8     79 seq1812_BIOID51055   -            108   3.1e-27   94.3   6.0   1   1   2.7e-31   3.7e-27   94.1   4.2     1    78    13    90    13    91 0.98 Membrane fusogenic activity
Fimbrial             PF00419.15   145 seq1816_BIOID51055   -            183   1.2e-18   67.6   3.1   1   1     1e-22   1.4e-18   67.3   2.1     1   145    30   183    30   183 0.85 Fimbrial protein
MFS_2                PF13347.1    427 seq1818_BIOID51055   -            473  1.2e-108  363.1  43.1   1   1    1e-112  1.4e-108  362.9  29.9     3   426     8   436     6   437 0.97 MFS/sugar transport protein
Usher                PF00577.15   552 seq1819_BIOID51055   -            837  1.8e-177  591.3  30.7   1   1  4.6e-181  2.1e-177  591.0  21.3     3   551   198   749   196   750 0.96 Type VII secretion system (T7SS), usher protein
PapC_N               PF13954.1    146 seq1819_BIOID51055   -            837   3.6e-38  130.3   0.1   1   1   2.1e-41   9.4e-38  128.9   0.1     1   146    37   182    37   182 0.98 PapC N-terminal domain
PapC_C               PF13953.1     68 seq1819_BIOID51055   -            837     3e-14   52.2   0.4   1   1   3.6e-16   1.7e-12   46.7   0.0     3    59   762   816   761   823 0.91 PapC C-terminal domain
LolA                 PF03548.10   165 seq1822_BIOID51055   -            204   3.3e-57  192.5   4.4   1   1   2.8e-61   3.8e-57  192.3   3.0     2   165    34   192    33   192 0.99 Outer membrane lipoprotein carrier protein LolA
tRNA-synt_1g         PF09334.6    391 seq1823_BIOID51055   -            680  2.4e-156  520.2   0.1   1   1  1.1e-159    3e-156  519.8   0.0     1   390    11   400    11   401 0.98 tRNA synthetases class I (M)
tRNA_bind            PF01588.15    95 seq1823_BIOID51055   -            680   1.5e-22   79.0   0.0   1   1   1.2e-25   3.4e-22   77.9   0.0     1    94   584   677   584   678 0.98 Putative tRNA binding domain
tRNA-synt_1          PF00133.17   601 seq1823_BIOID51055   -            680   2.6e-18   65.2   1.5   1   1   3.1e-15   8.5e-12   43.7   0.1    25   103    11    88     3   116 0.83 tRNA synthetases class I (I, L, M and V)
tRNA-synt_1e         PF01406.14   301 seq1823_BIOID51055   -            680   3.5e-14   52.4   0.4   1   2   5.3e-09   1.4e-05   24.2   0.0    10   120    11   122     3   135 0.87 tRNA synthetases class I (C) catalytic domain
tRNA-synt_1e         PF01406.14   301 seq1823_BIOID51055   -            680   3.5e-14   52.4   0.4   2   2   1.5e-09   4.2e-06   25.9   0.0   213   282   297   365   290   383 0.82 tRNA synthetases class I (C) catalytic domain
Autotransporter      PF03797.14   265 seq1825_BIOID51055   -            566     4e-43  147.5  29.8   1   1     3e-47     4e-43  147.5  20.6     3   259   304   546   302   558 0.95 Autotransporter beta-domain
MgsA_C               PF12002.3    168 seq1826_BIOID51055   -            447   3.2e-68  228.5   0.6   1   1   4.5e-71   5.5e-68  227.7   0.4     1   167   268   435   268   436 0.99 MgsA AAA+ ATPase C terminal
AAA                  PF00004.24   132 seq1826_BIOID51055   -            447   2.4e-18   66.4   0.1   1   1   2.3e-20   2.8e-17   63.0   0.0     1   126    53   159    53   165 0.91 ATPase family associated with various cellular activities (AAA)
RuvB_N               PF05496.7    234 seq1826_BIOID51055   -            447   3.5e-16   58.8   0.1   1   1   1.6e-18     2e-15   56.3   0.0    15   133    17   138     7   155 0.79 Holliday junction DNA helicase ruvB N-terminus
AAA_5                PF07728.9    139 seq1826_BIOID51055   -            447   8.9e-08   31.8   0.1   1   1   9.5e-10   1.2e-06   28.2   0.1     2   102    53   143    52   236 0.84 AAA domain (dynein-related subfamily)
AAA_19               PF13245.1     76 seq1826_BIOID51055   -            447   1.4e-07   31.0   0.4   1   1   1.3e-09   1.6e-06   27.6   0.0    10    62    51    95    43   134 0.65 Part of AAA domain
Pili_assembly_N      PF00345.15   122 seq1828_BIOID51055   -            252   1.2e-35  121.8   1.7   1   1     3e-39   2.1e-35  121.0   1.2     2   121    30   147    29   148 0.90 Gram-negative pili assembly chaperone, N-terminal domain
Pili_assembly_C      PF02753.12    68 seq1828_BIOID51055   -            252   3.2e-07   29.9   1.1   1   1   7.9e-11   5.4e-07   29.2   0.3     2    64   171   230   170   234 0.84 Gram-negative pili assembly chaperone, C-terminal domain
HTH_6                PF01418.12    77 seq1830_BIOID51055   -            135   2.1e-33  113.7   0.0   1   1   2.2e-37     3e-33  113.2   0.0     1    76     1    76     1    77 0.99 Helix-turn-helix domain, rpiR family
Fimbrial             PF00419.15   145 seq1832_BIOID51055   -            354     2e-10   40.9   0.8   1   1   2.7e-14   3.6e-10   40.0   0.1    13   145   219   354   204   354 0.90 Fimbrial protein
tRNA-synt_2b         PF00587.20   173 seq1833_BIOID51055   -            430   2.9e-38  131.0   0.0   1   1   6.1e-42   4.2e-38  130.5   0.0     2   172   173   349   172   350 0.96 tRNA synthetase class II core domain (G, H, P, S and T)
Seryl_tRNA_N         PF02403.17   108 seq1833_BIOID51055   -            430   4.2e-34  116.6   3.5   1   1     1e-37   6.8e-34  116.0   2.4     1   108     1   107     1   107 0.99 Seryl-tRNA synthetase N-terminal domain
SIS                  PF01380.17   131 seq1835_BIOID51055   -            143   1.3e-19   70.0   0.1   1   1   2.2e-23   1.5e-19   69.7   0.1    26   130     3   106     1   107 0.94 SIS domain
SIS_2                PF13580.1    138 seq1835_BIOID51055   -            143   9.5e-09   34.9   0.1   1   1   2.4e-12   1.6e-08   34.2   0.0    99   138    25    64    12    64 0.89 SIS domain
DUF4132              PF13569.1    180 seq1837_BIOID51055   -           1264     2e-53  180.4   0.0   1   1   8.9e-57   6.1e-53  178.8   0.0     1   179   988  1173   988  1174 0.96 Domain of unknown function (DUF4132)
WGR                  PF05406.10    81 seq1837_BIOID51055   -           1264   3.5e-16   58.8   1.6   1   1   1.4e-19   9.3e-16   57.4   0.5    11    78     4    68     1    71 0.93 WGR domain
PK                   PF00224.16   348 seq1838_BIOID51055   -            527  8.8e-144  478.2   4.6   1   1  1.8e-147  1.2e-143  477.8   3.2     2   345    53   394    52   397 0.98 Pyruvate kinase, barrel domain
PK_C                 PF02887.11   117 seq1838_BIOID51055   -            527   1.7e-31  108.0   1.5   1   1   7.7e-35   5.3e-31  106.4   1.1     2   116   410   524   409   525 0.98 Pyruvate kinase, alpha/beta domain
Molybdopterin        PF00384.17   432 seq1839_BIOID51055   -            814  9.8e-114  380.3   0.0   1   1  2.6e-117  1.2e-113  380.0   0.0     1   432   119   576   119   576 0.96 Molybdopterin oxidoreductase
[truncated: 1,451,237 more chars]
