# Supplementary material for: A domain sequence approach to pangenomics: applications to Escherichia coli
Source: F1000Res. 2013 May 29;1:19. Originally published 2012 Oct 1. [Version 2] doi: 10.12688/f1000research.1-19.v2 (PMC3901455; doi:10.12688/f1000research.1-19.v2)
Supplement: The 347 text files show the results from scanning each of the fasta-files against the Pfam-A database [file f1000research-1-1101-s0002.tgz › Escherichia_coli_DEC15D_BIOID51059.txt]

#                                                                            --- full sequence --- -------------- this domain -------------   hmm coord   ali coord   env coord
# target name        accession   tlen query name           accession   qlen   E-value  score  bias   #  of  c-Evalue  i-Evalue  score  bias  from    to  from    to  from    to  acc description of target
#------------------- ---------- ----- -------------------- ---------- ----- --------- ------ ----- --- --- --------- --------- ------ ----- ----- ----- ----- ----- ----- ----- ---- ---------------------
Transposase_20       PF02371.11    87 seq1_BIOID51059      -            299   1.8e-25   88.6   0.0   1   1     5e-29   3.4e-25   87.8   0.0     3    76   148   221   146   234 0.93 Transposase IS116/IS110/IS902 family
DEDD_Tnp_IS110       PF01548.12   144 seq1_BIOID51059      -            299   1.2e-08   34.6   0.7   1   1   3.8e-12   2.6e-08   33.5   0.5    71   138     3    67     1    73 0.85 Transposase
HTH_Tnp_1            PF01527.15    76 seq2_BIOID51059      -            141   6.5e-17   61.1   0.2   1   1   1.7e-20   1.2e-16   60.3   0.0     3    53    10    61     8    99 0.78 Transposase
HTH_23               PF13384.1     50 seq2_BIOID51059      -            141   3.7e-07   29.4   0.0   1   1     1e-10   6.8e-07   28.6   0.0     5    45    17    58    13    64 0.89 Homeodomain-like domain
RHS                  PF03527.9     41 seq5_BIOID51059      -            302   7.8e-21   73.4   0.6   1   1   9.6e-25   1.3e-20   72.7   0.4     1    41    46    86    46    86 0.98 RHS protein
Phage_tail_L         PF05100.7    206 seq7_BIOID51059      -            205   3.8e-89  297.1   0.1   1   1   3.4e-93   4.7e-89  296.8   0.1     6   187    23   203    17   204 0.98 Phage minor tail protein L
rve                  PF00665.21   120 seq8_BIOID51059      -            148   2.7e-19   69.3   0.0   1   1   1.6e-22   7.5e-19   67.8   0.0    28   119     2    92     1    93 0.97 Integrase core domain
rve_3                PF13683.1     67 seq8_BIOID51059      -            148   5.4e-12   44.9   0.0   1   1   1.7e-15   7.6e-12   44.4   0.0     6    67    69   130    64   130 0.93 Integrase core domain
rve_2                PF13333.1     52 seq8_BIOID51059      -            148   9.3e-07   28.7   0.0   1   1   3.7e-10   1.7e-06   27.8   0.0     1    44    83   129    83   136 0.88 Integrase core domain
Collar               PF07484.7     57 seq9_BIOID51059      -            408   5.3e-12   45.2   0.2   1   1   1.6e-15   1.1e-11   44.2   0.1     1    56   198   244   198   245 0.97 Phage Tail Collar Domain
Phage_fiber          PF03335.8     14 seq9_BIOID51059      -            408   6.7e-08   31.0  71.1   1   7   9.8e-05      0.67    9.7   1.5     1    14   261   274   261   274 0.88 Phage tail fibre repeat
Phage_fiber          PF03335.8     14 seq9_BIOID51059      -            408   6.7e-08   31.0  71.1   2   7   4.4e-06      0.03   13.8   2.6     1    14   293   306   293   306 0.92 Phage tail fibre repeat
Phage_fiber          PF03335.8     14 seq9_BIOID51059      -            408   6.7e-08   31.0  71.1   3   7   4.9e-05      0.33   10.6   2.4     2    13   308   319   307   320 0.89 Phage tail fibre repeat
Phage_fiber          PF03335.8     14 seq9_BIOID51059      -            408   6.7e-08   31.0  71.1   4   7     7e-06     0.048   13.2   3.2     1    14   343   356   343   356 0.92 Phage tail fibre repeat
Phage_fiber          PF03335.8     14 seq9_BIOID51059      -            408   6.7e-08   31.0  71.1   5   7   9.9e-05      0.67    9.7   1.7     2    12   358   368   357   369 0.89 Phage tail fibre repeat
Phage_fiber          PF03335.8     14 seq9_BIOID51059      -            408   6.7e-08   31.0  71.1   6   7   8.4e-05      0.57    9.9   0.9     2    11   367   376   366   377 0.86 Phage tail fibre repeat
Phage_fiber          PF03335.8     14 seq9_BIOID51059      -            408   6.7e-08   31.0  71.1   7   7   9.9e-05      0.68    9.7   0.9     2    13   376   387   375   388 0.87 Phage tail fibre repeat
Resolvase            PF00239.16   141 seq11_BIOID51059     -            190   1.5e-52  177.1   0.1   1   1   5.2e-56   2.4e-52  176.4   0.0     2   140     5   137     4   138 0.98 Resolvase, N terminal domain
HTH_7                PF02796.10    45 seq11_BIOID51059     -            190   1.4e-14   53.5   0.0   1   1   6.2e-18   2.8e-14   52.5   0.0     1    45   140   184   140   184 0.98 Helix-turn-helix domain of resolvase
Acyl_transf_1        PF00698.16   318 seq12_BIOID51059     -            163   4.9e-08   32.5   0.0   1   1   4.4e-12     6e-08   32.2   0.0   148   278     9   140     3   158 0.93 Acyl transferase domain
TnpB_IS66            PF05717.8    108 seq14_BIOID51059     -            116   2.2e-41  139.5   0.0   1   1   1.8e-45   2.4e-41  139.3   0.0     2   105     7   108     6   111 0.96 IS66 Orf2 like protein
DUF932               PF06067.6    239 seq17_BIOID51059     -            261   3.1e-52  177.1   0.0   1   1   2.8e-56   3.9e-52  176.8   0.0     2   217    37   239    36   247 0.98 Domain of unknown function (DUF932)
Phage_lysis          PF03245.8    125 seq18_BIOID51059     -            152   9.9e-49  164.3   6.4   1   1   8.2e-53   1.1e-48  164.2   4.5     1   125    26   151    26   151 0.99 Bacteriophage lysis protein
P2_Phage_GpR         PF06891.6    135 seq19_BIOID51059     -            155   5.1e-36  123.3   0.0   1   1   4.2e-40   5.8e-36  123.1   0.0     1   135     1   130     1   130 0.98 P2 phage tail completion protein R (GpR)
Prok-JAB             PF14464.1    105 seq20_BIOID51059     -            114   8.8e-20   70.1   0.1   1   1     7e-24   9.6e-20   70.0   0.1     4    96     4    98     1   110 0.90 Prokaryotic homologs of the JAB domain
DDE_Tnp_IS66         PF03050.9    271 seq22_BIOID51059     -            499   1.5e-92  309.5   0.1   1   1   3.2e-96   1.5e-92  309.5   0.1     1   261   196   477   196   481 0.98 Transposase IS66 family
HTH_Tnp_IS66         PF13005.2     59 seq22_BIOID51059     -            499   1.3e-14   53.6   4.2   1   1   2.8e-18   1.3e-14   53.6   2.9     1    59   134   190   134   190 0.98 putative Helix-turn-helix domain of transposase IS66
LZ_Tnp_IS66          PF13007.2     78 seq22_BIOID51059     -            499   1.3e-12   48.0   9.6   1   1   2.8e-16   1.3e-12   48.0   6.7     1    77    59   131    59   132 0.75 Transposase C of IS166 homeodomain
Acyl_transf_1        PF00698.16   318 seq24_BIOID51059     -            309   8.7e-43  146.7   3.3   1   1   7.6e-47     1e-42  146.4   2.3     2   281     6   290     5   306 0.90 Acyl transferase domain
Phage_sheath_1       PF04984.9    464 seq27_BIOID51059     -            112     3e-17   62.0   0.5   1   1   2.5e-21   3.4e-17   61.9   0.3     1    95     1    97     1   111 0.89 Phage tail sheath protein
Phage_min_tail       PF05939.8    109 seq28_BIOID51059     -            109   9.3e-37  125.2   0.1   1   1   7.5e-41     1e-36  125.0   0.1     1   109     1   109     1   109 0.99 Phage minor tail protein
NLPC_P60             PF00877.14   105 seq29_BIOID51059     -            130   8.2e-13   47.9   0.0   1   1   7.3e-17     1e-12   47.6   0.0    14   102     2   104     1   107 0.93 NlpC/P60 family
Phage_tail_S         PF05069.8    148 seq30_BIOID51059     -            214   1.4e-27   96.1   3.9   1   2   4.7e-15   6.5e-11   42.0   1.2     4    61     9    68     6    91 0.85 Phage virion morphogenesis family
Phage_tail_S         PF05069.8    148 seq30_BIOID51059     -            214   1.4e-27   96.1   3.9   2   2   6.9e-19   9.4e-15   54.5   0.0    59   144   124   206   116   210 0.85 Phage virion morphogenesis family
Phage_sheath_1       PF04984.9    464 seq33_BIOID51059     -            278   4.7e-52  176.8   0.0   1   1   3.8e-56   5.2e-52  176.7   0.0   198   464     7   265     1   265 0.97 Phage tail sheath protein
Phage_tail_L         PF05100.7    206 seq34_BIOID51059     -            232   1.4e-96  321.4   0.0   1   1  1.2e-100   1.6e-96  321.2   0.0     1   206    29   230    29   230 0.99 Phage minor tail protein L
Lambda_tail_I        PF06805.7     82 seq36_BIOID51059     -            223   1.6e-23   82.2   0.0   1   1     2e-27   2.7e-23   81.4   0.0     2    82    14    97    13    97 0.98 Bacteriophage lambda tail assembly protein I
Caudo_TAP            PF02413.12   130 seq37_BIOID51059     -            193   1.8e-39  134.7   0.5   1   1   1.6e-43   2.2e-39  134.4   0.3     1   130    72   192    72   192 0.97 Caudovirales tail fibre assembly protein
Antirestrict         PF03230.8     94 seq40_BIOID51059     -            161   5.1e-39  132.0   0.2   1   1   4.7e-43   6.4e-39  131.7   0.1     1    94    64   161    64   161 0.98 Antirestriction protein
HTH_3                PF01381.17    55 seq41_BIOID51059     -            178     6e-17   61.1   0.0   1   1   3.7e-20   8.5e-17   60.6   0.0     1    53    12    64    12    66 0.97 Helix-turn-helix
HTH_31               PF13560.1     64 seq41_BIOID51059     -            178   1.2e-10   41.2   0.0   1   1   8.8e-14     2e-10   40.5   0.0     4    57    10    62     8    74 0.94 Helix-turn-helix domain
HTH_19               PF12844.2     64 seq41_BIOID51059     -            178   9.9e-10   38.2   0.0   1   1   6.5e-13   1.5e-09   37.6   0.0     3    59    11    67     9    71 0.95 Helix-turn-helix domain
Cupin_2              PF07883.6     71 seq41_BIOID51059     -            178   8.4e-10   37.9   0.3   1   1   6.6e-13   1.5e-09   37.0   0.2     4    69   105   171   102   173 0.92 Cupin domain
HTH_26               PF13443.1     63 seq41_BIOID51059     -            178   5.3e-06   26.4   0.0   1   1   3.5e-09     8e-06   25.8   0.0     2    59    12    68    11    72 0.93 Cro/C1-type HTH DNA-binding domain
HTH_25               PF13413.1     62 seq41_BIOID51059     -            178   4.6e-06   26.0   0.0   1   1   3.4e-09   7.9e-06   25.3   0.0     2    35    12    45    11    49 0.94 Helix-turn-helix domain
Autotransporter      PF03797.14   265 seq42_BIOID51059     -            448   6.8e-46  156.6  15.6   1   1   7.7e-50   1.1e-45  156.0  10.8     2   260   184   429   183   438 0.93 Autotransporter beta-domain
DDE_Tnp_1_assoc      PF13808.1     90 seq47_BIOID51059     -             84   2.4e-27   94.3   0.0   1   1     2e-31   2.7e-27   94.1   0.0     1    75     6    80     6    83 0.98 DDE_Tnp_1-associated
DDE_Tnp_IS66_C       PF13817.1     39 seq48_BIOID51059     -             61   1.4e-20   72.9   0.1   1   1   1.2e-24   1.6e-20   72.6   0.1     2    39    18    55    17    55 0.99 IS66 C-terminal element
Phage_base_V         PF04717.7     79 seq49_BIOID51059     -            193     1e-25   89.3   0.5   1   1   1.5e-29     2e-25   88.4   0.3     1    78    16    90    16    91 0.98 Phage-related baseplate assembly protein
adh_short            PF00106.20   167 seq52_BIOID51059     -            244   5.1e-40  136.9   1.7   1   1   3.2e-43   8.7e-40  136.2   1.2     1   166     6   169     6   170 0.92 short chain dehydrogenase
adh_short_C2         PF13561.1    243 seq52_BIOID51059     -            244     3e-33  115.5   1.8   1   1   1.3e-36   3.7e-33  115.2   1.3     5   242    14   241    12   242 0.94 Enoyl-(Acyl carrier protein) reductase
KR                   PF08659.5    181 seq52_BIOID51059     -            244   4.7e-21   75.1   0.9   1   1   2.8e-24   7.5e-21   74.4   0.6     3   174     8   180     7   196 0.84 KR domain
NAD_binding_10       PF13460.1    183 seq52_BIOID51059     -            244   2.7e-06   27.3   0.4   1   1   2.5e-09   6.8e-06   26.0   0.3     2   125     9   156     8   190 0.72 NADH(P)-binding
Epimerase            PF01370.16   236 seq52_BIOID51059     -            244   2.1e-05   23.9   0.2   1   1   1.1e-08   2.9e-05   23.4   0.1     1   119     8   142     8   192 0.77 NAD dependent epimerase/dehydratase family
HEAT_2               PF13646.1     88 seq54_BIOID51059     -            285   2.9e-26   91.4   0.2   1   2   7.8e-10   2.7e-06   27.4   0.0     3    86    32   119    31   121 0.94 HEAT repeats
HEAT_2               PF13646.1     88 seq54_BIOID51059     -            285   2.9e-26   91.4   0.2   2   2   4.6e-11   1.6e-07   31.4   0.0    11    56   144   189   135   196 0.91 HEAT repeats
HEAT                 PF02985.17    31 seq54_BIOID51059     -            285     6e-16   56.9   1.5   1   1   2.5e-07   0.00086   19.0   0.0     2    24   166   188   165   189 0.95 HEAT repeat
HEAT_PBS             PF03130.11    27 seq54_BIOID51059     -            285   1.4e-05   24.9   0.9   1   1   4.5e-06     0.015   15.5   0.0     1    27   149   175   149   175 0.98 PBS lyase HEAT-like repeat
RadC                 PF04002.10   123 seq56_BIOID51059     -            163   5.7e-47  158.3   0.0   1   1   5.1e-51   6.9e-47  158.0   0.0     2   123    42   163    41   163 0.98 RadC-like JAB domain
Prok-JAB             PF14464.1    105 seq57_BIOID51059     -            247   6.8e-20   70.4   0.3   1   1   1.8e-23   1.3e-19   69.6   0.2     3    99     3    99     1   108 0.92 Prokaryotic homologs of the JAB domain
NLPC_P60             PF00877.14   105 seq57_BIOID51059     -            247   7.9e-14   51.2   0.0   1   1   1.6e-17   1.1e-13   50.7   0.0     1   105   111   224   111   224 0.92 NlpC/P60 family
Peptidase_U32        PF01136.14   233 seq58_BIOID51059     -            667   1.2e-70  237.0   0.1   1   1   3.2e-71   2.2e-67  226.2   0.0     2   231    93   319    92   321 0.90 Peptidase family U32
DUF3656              PF12392.3    122 seq58_BIOID51059     -            667   2.4e-26   92.0   0.0   1   1   6.9e-30   4.7e-26   91.1   0.0     2   122   405   522   404   522 0.97 Collagenase
Phage_tube           PF04985.9    167 seq63_BIOID51059     -            171   4.1e-66  221.4   0.3   1   1   3.4e-70   4.6e-66  221.2   0.2     1   167     2   171     2   171 0.99 Phage tail tube protein FII
DDE_Tnp_1_assoc      PF13808.1     90 seq64_BIOID51059     -            228   4.8e-22   77.3   0.0   1   1   1.2e-25   8.4e-22   76.5   0.0    23    90     3    70     1    70 0.97 DDE_Tnp_1-associated
DDE_Tnp_1            PF01609.16   211 seq64_BIOID51059     -            228   8.6e-19   67.8   0.1   1   1   1.6e-22   1.1e-18   67.5   0.1     3   150    77   208    75   223 0.85 Transposase DDE domain
Phage_Nu1            PF07471.7    164 seq65_BIOID51059     -            203   8.6e-27   93.4   0.1   1   1   2.6e-30   3.5e-26   91.4   0.1     3   163    40   184    38   185 0.90 Phage DNA packaging protein Nu1
GPW_gp25             PF04965.9     99 seq68_BIOID51059     -            116     4e-20   71.0   0.0   1   1   3.8e-24   5.2e-20   70.7   0.0     5    93    17   105    14   111 0.92 Gene 25-like lysozyme
DUF3672              PF12421.3    136 seq72_BIOID51059     -           1037   5.4e-43  146.2   3.4   1   1   2.9e-46   1.3e-42  145.0   2.4     1   136   854   996   854   996 0.94 Fibronectin type III protein
Phage-tail_3         PF13550.1    164 seq72_BIOID51059     -           1037   3.3e-40  137.4   0.0   1   1     2e-43     9e-40  136.0   0.0     1   161   235   402   235   405 0.94 Putative phage tail protein
DUF1983              PF09327.6     81 seq72_BIOID51059     -           1037   1.1e-27   95.6   0.1   1   1   8.8e-31     4e-27   93.8   0.0     2    81   751   830   750   830 0.97 Domain of unknown function (DUF1983)
RHS                  PF03527.9     41 seq73_BIOID51059     -            236   1.8e-09   37.1   0.3   1   1   1.3e-13   1.8e-09   37.1   0.2    13    41     2    30     2    30 0.96 RHS protein
NUDIX                PF00293.23   135 seq74_BIOID51059     -            179   6.2e-20   71.0   0.0   1   1   5.9e-24   8.1e-20   70.7   0.0     2   133    29   158    28   159 0.83 NUDIX domain
Phage_integrase      PF00589.17   173 seq75_BIOID51059     -            400   1.7e-20   73.2   0.1   1   1   4.6e-24   3.1e-20   72.4   0.1    23   168   233   375   215   379 0.91 Phage integrase family
DUF4102              PF13356.1     89 seq75_BIOID51059     -            400   8.9e-18   63.8   0.0   1   1   2.4e-21   1.6e-17   63.0   0.0     1    88     4    93     4    94 0.91 Domain of unknown function (DUF4102)
DUF987               PF06174.6     66 seq77_BIOID51059     -             73   2.6e-43  145.2   0.2   1   1   2.1e-47   2.9e-43  145.0   0.1     1    66     1    66     1    66 0.99 Protein of unknown function (DUF987)
Baseplate_J          PF04865.9    243 seq81_BIOID51059     -            298     6e-49  166.4   1.3   1   1   1.3e-49   1.7e-45  155.1   0.5    96   243   112   258   107   258 0.97 Baseplate J-like protein
FluMu_gp41           PF10109.4     82 seq84_BIOID51059     -            100     5e-16   58.2   0.2   1   1   4.5e-20   6.1e-16   57.9   0.1     1    81     9    88     9    89 0.97 Mu-like prophage FluMu protein gp41
RHS                  PF03527.9     41 seq85_BIOID51059     -            312   7.7e-21   73.4   1.9   1   1   6.3e-25   8.6e-21   73.3   0.3     1    41    46    86    46    86 0.98 RHS protein
PP-binding           PF00550.20    67 seq87_BIOID51059     -             78   2.7e-16   59.4   0.4   1   1   4.4e-20     3e-16   59.3   0.3     1    67     6    73     6    73 0.96 Phosphopantetheine attachment site
DUF1493              PF07377.7    111 seq87_BIOID51059     -             78   0.00024   21.0   0.4   1   1   4.1e-08   0.00028   20.8   0.3     1    59     1    55     1    62 0.91 Protein of unknown function (DUF1493)
Lambda_tail_I        PF06805.7     82 seq88_BIOID51059     -            193   4.2e-13   48.8   0.0   1   1   5.2e-17   7.1e-13   48.0   0.0    25    82     2    64     1    64 0.97 Bacteriophage lambda tail assembly protein I
Terminase_GpA        PF05876.7    557 seq89_BIOID51059     -            654  6.1e-179  595.8   0.1   1   1  5.6e-183  7.6e-179  595.5   0.1     1   547    51   613    51   621 0.98 Phage terminase large subunit (GpA)
Porin_1              PF00267.16   337 seq92_BIOID51059     -            380    9e-145  482.0  30.0   1   1  1.5e-148    1e-144  481.8  20.8     1   337    49   380    49   380 0.98 Gram-negative porin
Porin_4              PF13609.1    311 seq92_BIOID51059     -            380   3.4e-22   79.2  38.0   1   1   7.5e-26   5.1e-22   78.6  26.3     1   304    30   351    29   354 0.79 Gram-negative porin
YagB_YeeU_YfjZ       PF06154.6    105 seq93_BIOID51059     -            124   1.4e-53  179.4   0.0   1   1   1.2e-57   1.7e-53  179.1   0.0     2   104    16   118    15   119 0.98 YagB/YeeU/YfjZ family
DUF1722              PF08349.6    117 seq94_BIOID51059     -            169     8e-38  128.8   0.1   1   1   7.2e-42   9.9e-38  128.5   0.0     1   116    41   157    41   158 0.98 Protein of unknown function (DUF1722)
Phage_P2_GpE         PF06528.7     39 seq95_BIOID51059     -             39   3.8e-23   80.5   0.1   1   1   2.9e-27     4e-23   80.4   0.0     1    39     1    39     1    39 0.99 Phage P2 GpE
ketoacyl-synt        PF00109.21   255 seq96_BIOID51059     -            413     6e-60  202.7   1.1   1   1   1.7e-63     6e-60  202.7   0.8     2   255     4   247     3   247 0.93 Beta-ketoacyl synthase, N-terminal domain
Ketoacyl-synt_C      PF02801.17   119 seq96_BIOID51059     -            413   2.5e-39  133.6   1.7   1   1   1.4e-42   4.7e-39  132.7   1.2     1   119   255   370   255   370 0.97 Beta-ketoacyl synthase, C-terminal domain
Thiolase_N           PF00108.18   264 seq96_BIOID51059     -            413   1.2e-06   27.6   0.1   1   1   8.7e-10     3e-06   26.3   0.0    80   120   156   196   145   216 0.93 Thiolase, N-terminal domain
PhageMin_Tail        PF10145.4    202 seq98_BIOID51059     -           1025   2.2e-28   99.1  13.3   1   1   1.6e-32   2.2e-28   99.1   9.2     1   202   244   457   244   457 0.96 Phage-related minor tail protein
DUF1219              PF06755.7    117 seq100_BIOID51059    -            124   2.6e-58  194.5   0.0   1   1   2.2e-62   2.9e-58  194.3   0.0     1   113     1   113     1   123 0.98 Protein of unknown function (DUF1219)
DDE_Tnp_IS66         PF03050.9    271 seq104_BIOID51059    -            143   4.2e-30  104.7   0.2   1   1   7.1e-34   4.9e-30  104.5   0.1   181   271     3    93     1    93 0.98 Transposase IS66 family
DDE_Tnp_IS66_C       PF13817.1     39 seq104_BIOID51059    -            143   1.6e-17   63.1   0.1   1   1   4.5e-21   3.1e-17   62.1   0.0     1    39    99   137    99   137 0.98 IS66 C-terminal element
FAD_binding_7        PF03441.9    277 seq105_BIOID51059    -            472  4.8e-108  360.4   0.9   1   1  8.9e-112  6.1e-108  360.1   0.6     3   276   205   468   203   469 0.96 FAD binding domain of DNA photolyase
DNA_photolyase       PF00875.13   165 seq105_BIOID51059    -            472   2.8e-46  157.1   0.2   1   1   9.3e-50   6.4e-46  156.0   0.1     2   159     5   168     4   174 0.93 DNA photolyase
Tail_P2_I            PF09684.5    139 seq107_BIOID51059    -            176   2.2e-53  179.4   0.0   1   1   1.9e-57   2.6e-53  179.1   0.0     1   139     6   142     6   142 0.99 Phage tail protein (Tail_P2_I)
DUF3672              PF12421.3    136 seq112_BIOID51059    -           1157   4.3e-41  140.1   0.0   1   1   3.3e-44   1.5e-40  138.3   0.0     1   135   975  1115   975  1116 0.89 Fibronectin type III protein
Phage-tail_3         PF13550.1    164 seq112_BIOID51059    -           1157   7.2e-37  126.5   0.0   1   1   3.2e-40   1.5e-36  125.5   0.0     2   162   331   498   330   501 0.93 Putative phage tail protein
DUF1983              PF09327.6     81 seq112_BIOID51059    -           1157   3.9e-27   93.8   1.6   1   1   3.1e-30   1.4e-26   92.1   1.1     1    81   871   951   871   951 0.99 Domain of unknown function (DUF1983)
Hexapep              PF00132.19    36 seq116_BIOID51059    -            293   8.6e-19   66.0   6.7   1   3   1.6e-09   2.2e-05   23.5   0.0     2    36   122   156   121   156 0.96 Bacterial transferase hexapeptide (six repeats)
Hexapep              PF00132.19    36 seq116_BIOID51059    -            293   8.6e-19   66.0   6.7   2   3   2.3e-10   3.1e-06   26.3   0.7     3    33   191   220   189   221 0.94 Bacterial transferase hexapeptide (six repeats)
Hexapep              PF00132.19    36 seq116_BIOID51059    -            293   8.6e-19   66.0   6.7   3   3   1.8e-11   2.5e-07   29.7   0.6     1    34   206   239   206   241 0.95 Bacterial transferase hexapeptide (six repeats)
DDE_Tnp_IS66_C       PF13817.1     39 seq117_BIOID51059    -             42   5.9e-11   42.0   0.0   1   1   4.8e-15   6.6e-11   41.9   0.0     2    26    18    42    17    42 0.95 IS66 C-terminal element
rve                  PF00665.21   120 seq118_BIOID51059    -            374   2.3e-20   72.7   0.0   1   1   2.7e-23   4.6e-20   71.7   0.0     3   118   118   242   117   244 0.96 Integrase core domain
HTH_38               PF13936.1     44 seq118_BIOID51059    -            374   3.9e-10   38.9   0.7   1   1   7.7e-13   1.3e-09   37.3   0.2     5    41     2    38     1    40 0.96 Helix-turn-helix domain
HTH_7                PF02796.10    45 seq118_BIOID51059    -            374   3.9e-09   36.1   0.3   1   1   6.1e-12     1e-08   34.7   0.2    13    44     9    40     5    41 0.93 Helix-turn-helix domain of resolvase
HTH_23               PF13384.1     50 seq118_BIOID51059    -            374   9.6e-07   28.1   0.0   1   1   1.9e-09   3.2e-06   26.4   0.0     9    40     9    40     1    43 0.88 Homeodomain-like domain
HTH_28               PF13518.1     52 seq118_BIOID51059    -            374     1e-05   25.2   0.1   1   1   1.7e-08   2.9e-05   23.8   0.1     7    34    12    39     8    40 0.89 Helix-turn-helix domain
Sigma70_r4_2         PF08281.7     54 seq118_BIOID51059    -            374   1.3e-05   24.4   0.0   1   1   1.7e-08   2.9e-05   23.3   0.0    25    48    16    39    12    40 0.94 Sigma-70, region 4
HTH_3                PF01381.17    55 seq118_BIOID51059    -            374   0.00014   21.4   0.1   1   1   1.6e-07   0.00027   20.5   0.1     7    37    15    45     8    48 0.91 Helix-turn-helix
DUF3751              PF12571.3    159 seq120_BIOID51059    -            628   2.1e-38  131.5   1.1   1   1   6.8e-42   4.7e-38  130.4   0.1     3   159     7   157     1   157 0.96 Phage tail-collar fibre protein
Phage_fiber_2        PF03406.8     44 seq120_BIOID51059    -            628   2.8e-20   71.5   4.3   1   1   4.1e-24   2.8e-20   71.5   3.0     1    43   173   215   173   216 0.96 Phage tail fibre repeat
AAA_23               PF13476.1    202 seq121_BIOID51059    -            712   8.5e-07   29.3   0.1   1   1   3.8e-10   2.6e-06   27.7   0.0     2   177     3   276     2   326 0.68 AAA domain
DUF957               PF06117.6     65 seq122_BIOID51059    -             65   5.8e-36  121.7   0.2   1   1   4.6e-40   6.3e-36  121.6   0.2     1    65     1    65     1    65 0.99 Enterobacterial protein of unknown function (DUF957)
Aminotran_4          PF01063.14   231 seq128_BIOID51059    -            269   1.2e-43  149.0   0.0   1   1   1.1e-47   1.5e-43  148.8   0.0     2   225    38   259    37   266 0.87 Aminotransferase class IV
Methyltransf_27      PF13708.1    194 seq129_BIOID51059    -            280   6.6e-76  254.0   0.1   1   1   6.3e-80   8.5e-76  253.6   0.1     2   194    86   278    85   278 0.99 Methyltransferase domain
IucA_IucC            PF04183.7    252 seq132_BIOID51059    -            574   2.7e-59  200.3   0.5   1   1     6e-63   4.1e-59  199.7   0.3     3   250   134   367   132   369 0.92 IucA / IucC family
FhuF                 PF06276.7    163 seq132_BIOID51059    -            574   2.2e-30  105.6   0.7   1   1   6.8e-34   4.6e-30  104.6   0.5     2   162   398   554   397   555 0.97 Ferric iron reductase FhuF-like transporter
gpW                  PF02831.10    68 seq135_BIOID51059    -             68   2.2e-33  113.4   2.3   1   1   1.8e-37   2.4e-33  113.3   1.6     1    68     1    68     1    68 0.99 gpW
UPF0150              PF03681.10    48 seq136_BIOID51059    -            145   1.2e-12   47.0   0.1   1   1   2.8e-16   1.9e-12   46.4   0.1     1    45     9    53     9    56 0.95 Uncharacterised protein family (UPF0150)
HTH_3                PF01381.17    55 seq136_BIOID51059    -            145   2.1e-07   30.5   0.1   1   1   4.7e-11   3.2e-07   29.9   0.1     7    53    95   141    89   143 0.93 Helix-turn-helix
Phage_portal_2       PF05136.8    355 seq140_BIOID51059    -            530  3.1e-107  358.0   0.1   1   1  2.7e-111  3.7e-107  357.8   0.1     1   355    26   398    26   398 0.98 Phage portal protein, lambda family
YceG                 PF02618.11   297 seq144_BIOID51059    -            340     4e-95  318.1   0.0   1   1   3.4e-99   4.6e-95  317.9   0.0     3   297    42   330    40   330 0.94 YceG-like family
Aminotran_1_2        PF00155.16   363 seq145_BIOID51059    -            468   4.4e-32  111.3   0.0   1   1   1.5e-35     1e-31  110.1   0.0    44   348   145   445   114   458 0.88 Aminotransferase class I and II
GntR                 PF00392.16    64 seq145_BIOID51059    -            468   1.1e-14   53.5   0.1   1   1   5.4e-18   3.7e-14   51.7   0.0     1    64     3    66     3    66 0.98 Bacterial regulatory proteins, gntR family
Transposase_20       PF02371.11    87 seq148_BIOID51059    -            283   3.9e-22   78.0   0.1   1   1   1.1e-25   7.8e-22   77.0   0.1     2    80   159   238   158   245 0.94 Transposase IS116/IS110/IS902 family
DEDD_Tnp_IS110       PF01548.12   144 seq148_BIOID51059    -            283   2.7e-21   75.6   1.2   1   1   2.4e-24   1.7e-20   73.0   0.1    52   144     1    88     1    88 0.96 Transposase
Aldo_ket_red         PF00248.16   283 seq150_BIOID51059    -            267   2.8e-56  190.2   0.6   1   1   2.6e-60   3.6e-56  189.9   0.4     2   281     6   250     5   251 0.95 Aldo/keto reductase family
Caudo_TAP            PF02413.12   130 seq151_BIOID51059    -            101   4.8e-19   68.7   0.1   1   1   4.6e-23   6.3e-19   68.3   0.1    70   120    27    77     5    79 0.89 Caudovirales tail fibre assembly protein
Ail_Lom              PF06316.6    199 seq152_BIOID51059    -            199  1.2e-119  396.9   5.4   1   1  2.8e-123  1.3e-119  396.7   3.7     1   199     1   199     1   199 1.00 Enterobacterial Ail/Lom protein
OMP_b-brl            PF13505.1    176 seq152_BIOID51059    -            199   8.5e-26   90.8   4.9   1   1   2.3e-29     1e-25   90.5   3.4     2   176    11   199     8   199 0.87 Outer membrane protein beta-barrel domain
OmpA_membrane        PF01389.12   183 seq152_BIOID51059    -            199   5.7e-05   22.5   0.1   1   1   1.9e-08   8.6e-05   22.0   0.1    14   148    23   178    17   185 0.81 OmpA-like transmembrane domain
rve_3                PF13683.1     67 seq155_BIOID51059    -             98     2e-10   39.9   0.1   1   1   4.1e-14   2.8e-10   39.4   0.0     6    64    22    80    18    83 0.89 Integrase core domain
rve_2                PF13333.1     52 seq155_BIOID51059    -             98   4.7e-06   26.4   0.0   1   1   1.2e-09   8.1e-06   25.7   0.0     1    41    36    79    36    90 0.83 Integrase core domain
2-Hacid_dh_C         PF02826.14   178 seq156_BIOID51059    -            194   2.8e-08   32.9   0.0   1   1   2.7e-12   3.7e-08   32.6   0.0     2    94   105   193   104   194 0.89 D-isomer specific 2-hydroxyacid dehydrogenase, NAD binding domain
HTS                  PF04204.11   298 seq157_BIOID51059    -            309  2.3e-131  436.7   0.0   1   1  1.9e-135  2.6e-131  436.6   0.0     1   298     2   299     2   299 1.00 Homoserine O-succinyltransferase
HTH_Tnp_IS1          PF12759.2     50 seq160_BIOID51059    -             60   2.6e-24   84.3   0.0   1   1   2.2e-28     3e-24   84.1   0.0     1    49     8    56     8    57 0.98 InsA C-terminal domain
Caudo_TAP            PF02413.12   130 seq161_BIOID51059    -            175   3.4e-37  127.3   3.2   1   1   3.3e-41   4.5e-37  126.9   2.2     2   130    40   175    39   175 0.97 Caudovirales tail fibre assembly protein
DDE_Tnp_IS1          PF03400.8    131 seq165_BIOID51059    -            145   1.8e-53  179.9   0.1   1   1   1.6e-57   2.2e-53  179.6   0.0     1   125     2   125     2   130 0.96 IS1 transposase
Phage_P2_GpU         PF06995.6    121 seq167_BIOID51059    -            161   2.8e-48  162.1   0.0   1   1   2.6e-52   3.6e-48  161.8   0.0     1   120     6   125     6   126 0.99 Phage P2 GpU
Thymidylate_kin      PF02223.12   186 seq168_BIOID51059    -            213   1.2e-60  203.9   0.0   1   1   9.8e-65   1.3e-60  203.8   0.0     1   186     8   200     8   200 0.98 Thymidylate kinase
DUF413               PF04219.7     94 seq169_BIOID51059    -            112   1.5e-38  130.2   0.1   1   1   1.4e-42   1.9e-38  129.9   0.1     1    90    10    99    10   102 0.97 Protein of unknown function, DUF
Acetyltransf_8       PF13523.1    152 seq170_BIOID51059    -            315   1.8e-51  173.9   0.6   1   1   1.9e-55   2.6e-51  173.3   0.4     1   152   145   302   145   302 0.93 Acetyltransferase (GNAT) domain
2-Hacid_dh_C         PF02826.14   178 seq173_BIOID51059    -            116   6.6e-30  103.4   0.0   1   1   5.7e-34   7.8e-30  103.2   0.0    99   178     2    81     1    81 0.99 D-isomer specific 2-hydroxyacid dehydrogenase, NAD binding domain
SlyX                 PF04102.7     69 seq174_BIOID51059    -             72   4.1e-26   91.0   2.4   1   1   3.4e-30   4.6e-26   90.8   1.7     1    69     5    72     5    72 0.99 SlyX
Peptidase_S49        PF01343.13   154 seq175_BIOID51059    -            501   5.4e-47  159.3   0.8   1   1   7.1e-51   9.7e-47  158.4   0.5     2   153   145   295   144   296 0.97 Peptidase family S49
DUF1040              PF06288.8     86 seq178_BIOID51059    -             89   1.6e-46  156.3   0.5   1   1   1.3e-50   1.8e-46  156.2   0.3     1    86     1    86     1    86 1.00 Protein of unknown function (DUF1040)
Phage_GPD            PF05954.6    292 seq181_BIOID51059    -            366     5e-62  209.6   0.7   1   1   4.4e-66     6e-62  209.3   0.5     1   291    42   348    42   349 0.91 Phage late control gene D protein (GPD)
NIF3                 PF01784.13   242 seq182_BIOID51059    -            247     1e-56  192.1   0.0   1   1   9.1e-61   1.2e-56  191.8   0.0     2   240     6   235     5   238 0.95 NIF3 (NGG1p interacting factor 3)
PHP                  PF02811.14   175 seq184_BIOID51059    -            245   1.5e-17   63.8   1.3   1   1   1.9e-21   2.6e-17   63.0   0.9     1   169     4   164     4   174 0.91 PHP domain
DNA_pol3_delta2      PF13177.1    162 seq188_BIOID51059    -            334   3.5e-39  133.9   0.0   1   1   8.6e-43   5.9e-39  133.2   0.0     8   159    13   165     9   168 0.96 DNA polymerase III, delta subunit
DNApol3-delta_C      PF09115.5    119 seq188_BIOID51059    -            334     2e-37  127.7   0.1   1   1   4.5e-41   3.1e-37  127.1   0.1     2   119   207   323   206   323 0.98 DNA polymerase III, delta subunit, C terminal
SBP_bac_8            PF13416.1    281 seq189_BIOID51059    -            381   1.9e-26   93.3   4.0   1   1   5.3e-30   2.4e-26   92.9   2.8     2   265    56   326    55   333 0.83 Bacterial extracellular solute-binding protein
SBP_bac_1            PF01547.20   314 seq189_BIOID51059    -            381   1.9e-20   73.7   6.0   1   1   5.7e-24   2.6e-20   73.2   4.2    14   313    56   312    45   313 0.83 Bacterial extracellular solute-binding protein
SBP_bac_6            PF13343.1    242 seq189_BIOID51059    -            381   7.6e-17   61.3   1.9   1   1   1.7e-15   7.8e-12   44.9   0.1   107   216   215   325   179   350 0.85 Bacterial extracellular solute-binding protein
Ureidogly_hydro      PF04115.7    165 seq191_BIOID51059    -            160   7.6e-53  178.1   0.0   1   1   6.5e-57   8.8e-53  177.9   0.0     3   158     2   152     1   158 0.94 Ureidoglycolate hydrolase
APH                  PF01636.18   239 seq192_BIOID51059    -            328   2.2e-41  142.0   1.9   1   1     5e-45   3.4e-41  141.4   1.3     2   232    31   259    30   269 0.82 Phosphotransferase enzyme family
EcKinase             PF02958.15   293 seq192_BIOID51059    -            328   0.00012   21.2   0.0   1   1     3e-08   0.00021   20.4   0.0   197   280   176   252   149   257 0.79 Ecdysteroid kinase
Malate_synthase      PF01274.17   523 seq193_BIOID51059    -            539  1.2e-214  713.1   0.0   1   1  9.7e-219  1.3e-214  712.9   0.0     3   522    19   538    17   539 0.99 Malate synthase
Ail_Lom              PF06316.6    199 seq201_BIOID51059    -            199  1.6e-127  422.6   5.1   1   1  2.5e-131  1.7e-127  422.4   3.6     1   199     1   199     1   199 1.00 Enterobacterial Ail/Lom protein
OMP_b-brl            PF13505.1    176 seq201_BIOID51059    -            199   9.4e-26   90.6   5.0   1   1   1.7e-29   1.2e-25   90.3   3.4     2   176    11   199     8   199 0.83 Outer membrane protein beta-barrel domain
DinI                 PF06183.8     65 seq202_BIOID51059    -             96   1.9e-25   88.5   0.1   1   1   1.8e-29   2.5e-25   88.1   0.1     1    65    30    94    30    94 0.97 DinI-like family
IucA_IucC            PF04183.7    252 seq205_BIOID51059    -            580   2.3e-77  259.5   0.0   1   1   5.1e-81   3.5e-77  258.9   0.0    10   251   130   374   111   375 0.97 IucA / IucC family
FhuF                 PF06276.7    163 seq205_BIOID51059    -            580   5.5e-32  110.8   0.2   1   1   1.9e-35   1.3e-31  109.6   0.2     2   149   395   546   394   565 0.93 Ferric iron reductase FhuF-like transporter
DUF3987              PF13148.1    375 seq206_BIOID51059    -             65   3.9e-09   35.4   0.0   1   1   2.9e-13   3.9e-09   35.4   0.0     2    45    12    55    11    64 0.92 Protein of unknown function (DUF3987)
AHS1                 PF02682.11   202 seq207_BIOID51059    -            218   2.9e-69  232.4   0.0   1   1   2.4e-73   3.3e-69  232.2   0.0     2   202     5   202     4   202 0.95 Allophanate hydrolase subunit 1
IclR                 PF01614.13   129 seq209_BIOID51059    -            282   1.4e-40  137.8   0.0   1   1   3.8e-44   2.6e-40  136.9   0.0     2   128   151   274   150   275 0.97 Bacterial transcriptional regulator
HTH_IclR             PF09339.5     52 seq209_BIOID51059    -            282   4.4e-13   48.4   0.1   1   1   2.1e-16   1.4e-12   46.8   0.0     1    51    34    84    34    85 0.98 IclR helix-turn-helix domain
Exo_endo_phos        PF03372.18   251 seq210_BIOID51059    -            259   5.8e-12   45.9   0.4   1   1   7.6e-16     1e-11   45.1   0.3     2   251    41   245    40   245 0.65 Endonuclease/Exonuclease/phosphatase family
Nitrate_red_del      PF02613.10   136 seq211_BIOID51059    -            184   3.9e-19   68.6   0.4   1   1   4.2e-23   5.8e-19   68.1   0.3     3   135    31   150    29   151 0.90 Nitrate reductase delta subunit
Peptidase_S24        PF00717.18    70 seq212_BIOID51059    -            145   1.5e-15   56.4   0.0   1   1   1.7e-19   2.4e-15   55.8   0.0     2    67    60   125    59   127 0.92 Peptidase S24-like
DUF3987              PF13148.1    375 seq215_BIOID51059    -            483  6.5e-100  334.1   0.0   1   1  5.5e-104  7.5e-100  333.9   0.0     2   372    35   399    34   402 0.97 Protein of unknown function (DUF3987)
CcdA                 PF07362.7     72 seq217_BIOID51059    -             72   9.1e-28   95.8   0.9   1   1   7.2e-32   9.9e-28   95.7   0.6     1    72     1    72     1    72 0.99 Post-segregation antitoxin CcdA
PTS_EIIA_2           PF00359.17   142 seq218_BIOID51059    -            637   6.7e-33  113.2   0.0   1   1   2.5e-36   1.1e-32  112.5   0.0     5   140   498   634   495   636 0.95 Phosphoenolpyruvate-dependent sugar phosphotransferase system, EIIA 2
PTS_EIIC             PF02378.13   321 seq218_BIOID51059    -            637   2.5e-19   69.1  33.4   1   1   5.5e-23   2.5e-19   69.1  23.2     1   321    17   277    17   277 0.92 Phosphotransferase system, EIIC
PTS_IIB              PF02302.12    90 seq218_BIOID51059    -            637   1.9e-09   37.6   0.3   1   1   1.1e-12   4.9e-09   36.3   0.0     1    79   379   453   379   458 0.87 PTS system, Lactose/Cellobiose specific IIB subunit
Resolvase            PF00239.16   141 seq221_BIOID51059    -            195   2.3e-50  170.0   0.0   1   1     8e-54   3.7e-50  169.3   0.0     2   140     3   135     2   136 0.98 Resolvase, N terminal domain
HTH_7                PF02796.10    45 seq221_BIOID51059    -            195   1.5e-12   47.0   1.3   1   1   1.9e-15   8.6e-12   44.6   0.4     1    44   138   181   138   182 0.98 Helix-turn-helix domain of resolvase
Ogr_Delta            PF04606.7     47 seq223_BIOID51059    -             72   3.9e-20   71.1   5.0   1   1   3.4e-24   4.6e-20   70.8   3.4     2    47     4    49     3    49 0.97 Ogr/Delta-like zinc finger
TatD_DNase           PF01026.16   255 seq224_BIOID51059    -            265   1.2e-76  257.2   0.0   1   1   9.8e-81   1.3e-76  257.0   0.0     1   255     4   255     4   255 0.96 TatD related DNase
CcdB                 PF01845.12   102 seq225_BIOID51059    -            101   9.2e-43  144.2   0.0   1   1   7.4e-47     1e-42  144.0   0.0     1   102     1   101     1   101 0.99 CcdB protein
DSBA                 PF01323.15   193 seq226_BIOID51059    -            208   6.8e-32  110.4   3.3   1   1   7.9e-35   5.4e-31  107.5   2.3     1   192    40   197    40   198 0.95 DSBA-like thioredoxin domain
Thioredoxin_4        PF13462.1    163 seq226_BIOID51059    -            208   4.4e-10   39.7   0.0   1   1   9.2e-14   6.3e-10   39.1   0.0    16   149    40   180    33   191 0.69 Thioredoxin
HDPD                 PF02924.9    118 seq227_BIOID51059    -            115   3.3e-17   62.2   0.6   1   1   2.6e-21   3.6e-17   62.1   0.4     2   115     4   109     3   112 0.92 Bacteriophage lambda head decoration protein D
ABC_tran             PF00005.22   118 seq228_BIOID51059    -            337   2.2e-22   79.5   0.0   1   1   2.6e-25   1.2e-21   77.1   0.0     1   117    44   162    44   163 0.88 ABC transporter
TOBE_2               PF08402.5     75 seq228_BIOID51059    -            337   1.2e-16   60.3   0.0   1   1     6e-20   2.7e-16   59.1   0.0     2    73   257   331   256   333 0.92 TOBE domain
AHS2                 PF02626.10   272 seq229_BIOID51059    -            310  1.3e-100  336.0   0.0   1   1  1.2e-104  1.6e-100  335.7   0.0     2   272    24   288    23   288 0.98 Allophanate hydrolase subunit 2
DUF1097              PF06496.6    144 seq230_BIOID51059    -            173   1.6e-46  157.6  25.0   1   1   1.4e-50   1.9e-46  157.3  17.4     1   143    18   156    18   157 0.99 Protein of unknown function (DUF1097)
Phage_integrase      PF00589.17   173 seq234_BIOID51059    -            269   5.6e-37  126.9   0.1   1   1   5.6e-41   7.7e-37  126.4   0.0     1   171    50   242    50   244 0.88 Phage integrase family
rve_2                PF13333.1     52 seq236_BIOID51059    -             86   5.6e-12   45.4   0.1   1   1   5.1e-16     7e-12   45.1   0.1     1    39     2    41     2    58 0.89 Integrase core domain
Methyltransf_11      PF08241.7     95 seq237_BIOID51059    -            256     2e-24   85.7   0.0   1   1   3.9e-27   3.5e-24   84.9   0.0     1    95    49   145    49   145 0.97 Methyltransferase domain
Methyltransf_31      PF13847.1    152 seq237_BIOID51059    -            256   1.7e-20   73.0   0.0   1   1   2.4e-23   2.2e-20   72.6   0.0     4   112    45   149    43   234 0.86 Methyltransferase domain
Methyltransf_23      PF13489.1    162 seq237_BIOID51059    -            256   7.7e-20   71.0   0.0   1   1   1.2e-22   1.1e-19   70.6   0.0     7   159    31   191    26   194 0.85 Methyltransferase domain
Ubie_methyltran      PF01209.13   233 seq237_BIOID51059    -            256   4.1e-18   65.2   0.0   1   1   6.1e-21   5.6e-18   64.7   0.0    40   158    37   152     3   162 0.87 ubiE/COQ5 methyltransferase family
Methyltransf_18      PF12847.2    112 seq237_BIOID51059    -            256   1.2e-16   61.1   0.0   1   1   2.8e-19   2.5e-16   60.1   0.0     1   109    44   145    44   148 0.92 Methyltransferase domain
Methyltransf_12      PF08242.7     99 seq237_BIOID51059    -            256   2.1e-13   50.4   0.0   1   1   3.9e-16   3.5e-13   49.7   0.0     1    98    49   142    49   143 0.88 Methyltransferase domain
Methyltransf_25      PF13649.1    101 seq237_BIOID51059    -            256   7.3e-13   48.6   0.4   1   1   1.9e-15   1.7e-12   47.4   0.0     1   101    48   141    48   141 0.91 Methyltransferase domain
Methyltransf_26      PF13659.1    117 seq237_BIOID51059    -            256   5.5e-11   42.4   1.0   1   1   1.3e-13   1.1e-10   41.3   0.2     2   113    46   145    45   147 0.92 Methyltransferase domain
MTS                  PF05175.9    170 seq237_BIOID51059    -            256   1.3e-08   34.2   0.0   1   1   2.5e-11   2.3e-08   33.5   0.0    25   144    38   150    32   175 0.79 Methyltransferase small domain
Methyltransf_8       PF05148.10   219 seq237_BIOID51059    -            256   1.1e-07   31.6   0.0   1   1   7.7e-10     7e-07   28.9   0.0    74   164    46   153     9   177 0.71 Hypothetical methyltransferase
Methyltransf_29      PF03141.11   506 seq237_BIOID51059    -            256   1.4e-07   30.1   0.1   1   1   1.9e-10   1.7e-07   29.8   0.1   119   218    46   146    10   170 0.78 Putative S-adenosyl-L-methionine-dependent methyltransferase
TehB                 PF03848.9    192 seq237_BIOID51059    -            256   2.1e-05   23.6   0.0   1   1   3.6e-08   3.3e-05   23.0   0.0    32   136    46   150    20   186 0.83 Tellurite resistance protein TehB
PrmA                 PF06325.8    295 seq237_BIOID51059    -            256   8.6e-05   21.6   0.0   1   1   1.3e-07   0.00012   21.2   0.0   161   262    44   150    29   188 0.75 Ribosomal protein L11 methyltransferase (PrmA)
TPP_enzyme_N         PF02776.13   172 seq240_BIOID51059    -            593   2.1e-54  183.5   2.8   1   1   4.3e-56     2e-52  177.0   0.9     1   170     4   173     4   175 0.98 Thiamine pyrophosphate enzyme, N-terminal TPP binding domain
TPP_enzyme_C         PF02775.16   153 seq240_BIOID51059    -            593   3.9e-36  123.8   0.2   1   1   9.6e-38   4.4e-34  117.1   0.0     2   153   393   553   392   553 0.96 Thiamine pyrophosphate enzyme, C-terminal TPP binding domain
TPP_enzyme_M         PF00205.17   137 seq240_BIOID51059    -            593   3.6e-35  120.5   0.5   1   1   1.8e-38   8.2e-35  119.4   0.0     1   136   193   328   193   329 0.94 Thiamine pyrophosphate enzyme, central domain
Phage_cap_E          PF03864.10   329 seq242_BIOID51059    -            342     4e-61  206.6   0.1   1   1   3.3e-65   4.5e-61  206.4   0.1     1   329     4   341     4   341 0.92 Phage major capsid protein E
Pep_deformylase      PF01327.16   157 seq243_BIOID51059    -            169   6.4e-53  178.2   0.1   1   1   5.6e-57   7.6e-53  177.9   0.1     2   156     4   152     3   153 0.94 Polypeptide deformylase
ICL                  PF00463.16   526 seq245_BIOID51059    -            439  3.2e-200  665.6   1.7   1   2  4.6e-118  3.2e-114  381.9   0.0     1   255    12   262    12   264 0.99 Isocitrate lyase family
ICL                  PF00463.16   526 seq245_BIOID51059    -            439  3.2e-200  665.6   1.7   2   2   1.5e-88     1e-84  284.5   1.0   353   526   262   439   260   439 0.98 Isocitrate lyase family
PEP_mutase           PF13714.1    238 seq245_BIOID51059    -            439   4.8e-19   68.4   0.0   1   1   2.3e-22   1.6e-18   66.7   0.0    26   198    86   320    74   352 0.86 Phosphoenolpyruvate phosphomutase
TPP_enzyme_N         PF02776.13   172 seq248_BIOID51059    -            548   1.6e-58  196.9   4.3   1   1   3.8e-62   1.7e-58  196.7   0.2     1   169     1   167     1   170 0.98 Thiamine pyrophosphate enzyme, N-terminal TPP binding domain
TPP_enzyme_C         PF02775.16   153 seq248_BIOID51059    -            548   6.8e-52  174.9   0.4   1   1   5.3e-54   2.4e-50  169.9   0.0     1   153   374   522   374   522 0.98 Thiamine pyrophosphate enzyme, C-terminal TPP binding domain
TPP_enzyme_M         PF00205.17   137 seq248_BIOID51059    -            548     2e-41  140.8   0.1   1   1   1.1e-44   4.9e-41  139.5   0.1     1   137   186   321   186   321 0.98 Thiamine pyrophosphate enzyme, central domain
DUF945               PF06097.6    459 seq249_BIOID51059    -            476  9.8e-106  354.1  12.9   1   1  8.6e-110  1.2e-105  353.8   8.9     3   459     4   467     2   467 0.98 Bacterial protein of unknown function (DUF945)
K_oxygenase          PF13434.1    341 seq252_BIOID51059    -            445  9.4e-116  386.3   0.0   1   1  2.5e-119  1.1e-115  386.0   0.0     2   340     4   333     3   334 0.96 L-lysine 6-monooxygenase (NADPH-requiring)
Pyr_redox_3          PF13738.1    203 seq252_BIOID51059    -            445   1.2e-15   57.9   0.0   1   1   1.2e-15   5.5e-12   46.0   0.0    78   200    93   218    60   221 0.84 Pyridine nucleotide-disulphide oxidoreductase
PTS_EIIC             PF02378.13   321 seq253_BIOID51059    -            477   1.4e-80  270.4  33.4   1   1   2.1e-84   1.4e-80  270.4  23.2     1   321    13   320    13   320 0.94 Phosphotransferase system, EIIC
PTS_EIIB             PF00367.15    35 seq253_BIOID51059    -            477   7.7e-14   50.5   0.1   1   1     2e-17   1.3e-13   49.7   0.0     3    35   404   436   402   436 0.95 phosphotransferase system, EIIB
LamB_YcsF            PF03746.11   242 seq254_BIOID51059    -            244  4.7e-103  343.3   0.5   1   1  3.9e-107  5.4e-103  343.1   0.3     1   241     2   237     2   238 0.99 LamB/YcsF family
Formyl_trans_N       PF00551.14   181 seq255_BIOID51059    -            315   3.3e-55  186.3   0.0   1   1     7e-59   4.8e-55  185.8   0.0     2   180     6   183     5   184 0.98 Formyl transferase
Formyl_trans_C       PF02911.13   100 seq255_BIOID51059    -            315   1.1e-33  115.1   0.1   1   1   2.5e-37   1.7e-33  114.5   0.0     1    99   207   304   207   305 0.98 Formyl transferase, C-terminal domain
BPD_transp_1         PF00528.17   185 seq256_BIOID51059    -            313   1.4e-16   60.4  19.2   1   1   9.9e-21   1.4e-16   60.4  13.3     2   179   106   307   105   310 0.89 Binding-protein-dependent transport system inner membrane component
HTH_3                PF01381.17    55 seq257_BIOID51059    -            194   5.4e-17   61.2   0.2   1   1   1.3e-19   3.7e-16   58.6   0.5     2    55    19    72    18    72 0.96 Helix-turn-helix
HTH_31               PF13560.1     64 seq257_BIOID51059    -            194   4.3e-12   45.9   0.1   1   1   2.4e-15   6.5e-12   45.3   0.1     2    58    14    69    13    78 0.92 Helix-turn-helix domain
HTH_19               PF12844.2     64 seq257_BIOID51059    -            194   5.8e-12   45.3   0.1   1   1   3.3e-15     9e-12   44.7   0.1     3    62    17    76    15    77 0.94 Helix-turn-helix domain
HTH_26               PF13443.1     63 seq257_BIOID51059    -            194   3.6e-09   36.5   0.1   1   1   2.5e-12     7e-09   35.6   0.1     4    58    20    73    17    78 0.93 Cro/C1-type HTH DNA-binding domain
Peptidase_S6         PF02395.11   769 seq261_BIOID51059    -             57   6.5e-11   41.0   0.1   1   1   5.5e-15   7.5e-11   40.7   0.0     3    46     6    50     4    54 0.91 Immunoglobulin A1 protease
Packaging_FI         PF14000.1    125 seq262_BIOID51059    -            127   2.9e-40  137.2   0.3   1   1   2.3e-44   3.2e-40  137.0   0.2     1   125     3   124     3   124 0.95 DNA packaging protein FI
Mannitol_dh_C        PF08125.8    245 seq264_BIOID51059    -            470   2.3e-71  239.7   0.0   1   1   9.9e-75   4.5e-71  238.7   0.0     1   244   236   461   236   462 0.98 Mannitol dehydrogenase C-terminal domain
Mannitol_dh          PF01232.18   151 seq264_BIOID51059    -            470   9.4e-28   96.9   0.1   1   1   4.1e-31   1.9e-27   95.9   0.1     1   151    89   211    89   211 0.97 Mannitol dehydrogenase Rossmann domain
DUF3521              PF12035.3     35 seq264_BIOID51059    -            470   7.5e-08   31.9   4.7   1   1   3.7e-11   1.7e-07   30.8   3.2     4    33    26    58    25    59 0.81 Protein of unknown function (DUF3521)
H2TH                 PF06831.9     93 seq267_BIOID51059    -            263   3.5e-18   65.0   0.0   1   1   1.4e-21   6.4e-18   64.1   0.0     1    77   126   205   126   215 0.85 Formamidopyrimidine-DNA glycosylase H2TH domain
Fapy_DNA_glyco       PF01149.19   116 seq267_BIOID51059    -            263   7.7e-15   55.1   0.0   1   1     3e-18   1.4e-14   54.3   0.0     1   106     2   104     2   110 0.88 Formamidopyrimidine-DNA glycosylase N-terminal domain
zf-FPG_IleRS         PF06827.9     30 seq267_BIOID51059    -            263   6.9e-07   28.6   2.7   1   1   2.8e-10   1.3e-06   27.8   1.9     1    29   235   263   235   263 0.97 Zinc finger found in FPG and IleRS
Phage_attach         PF05354.6    117 seq268_BIOID51059    -            117   4.4e-59  197.0   0.1   1   1   7.1e-63   4.9e-59  196.8   0.1     1   117     1   117     1   117 1.00 Phage Head-Tail Attachment
Gifsy-2              PF13856.1     95 seq268_BIOID51059    -            117   3.6e-30  103.8   0.0   1   1     6e-34   4.1e-30  103.6   0.0     1    95     4   105     4   105 0.98 ATP-binding sugar transporter from pro-phage
DUF3296              PF11726.3    180 seq269_BIOID51059    -            187   2.6e-31  108.4   0.6   1   1   2.3e-35   3.2e-31  108.1   0.4     2   170    17   167    16   174 0.89 Protein of unknown function (DUF3296)
YfiO                 PF13525.1    203 seq271_BIOID51059    -            245   1.1e-84  282.8   5.8   1   1   2.8e-88   1.3e-84  282.6   4.0     1   202    28   236    28   238 0.97 Outer membrane lipoprotein
TPR_18               PF13512.1    142 seq271_BIOID51059    -            245   5.1e-65  217.7   7.3   1   1     3e-68   1.4e-64  216.3   1.2     2   142    24   167    23   167 0.98 Tetratricopeptide repeat
BPD_transp_1         PF00528.17   185 seq273_BIOID51059    -            264   4.4e-13   49.0  14.3   1   1   3.2e-17   4.4e-13   49.0   9.9     2   167    80   247    79   258 0.78 Binding-protein-dependent transport system inner membrane component
Nol1_Nop2_Fmu        PF01189.12   283 seq276_BIOID51059    -            429  1.3e-104  349.4   0.0   1   1  8.4e-108  1.6e-104  349.1   0.0     1   282   164   426   164   427 0.99 NOL1/NOP2/sun family
NusB                 PF01029.13   134 seq276_BIOID51059    -            429   6.1e-26   90.8   0.0   1   1   5.1e-29   9.9e-26   90.1   0.0     1   134     5   127     5   127 0.97 NusB family
Methyltransf_26      PF13659.1    117 seq276_BIOID51059    -            429   3.7e-11   42.9   0.0   1   1   3.7e-14   7.3e-11   42.0   0.0     2   116   248   375   247   376 0.90 Methyltransferase domain
Methyltransf_18      PF12847.2    112 seq276_BIOID51059    -            429   2.3e-10   40.8   0.0   1   1   2.2e-13   4.2e-10   40.0   0.0     2   112   247   375   246   375 0.84 Methyltransferase domain
Methyltransf_31      PF13847.1    152 seq276_BIOID51059    -            429   1.9e-09   37.1   0.0   1   1   1.8e-12   3.5e-09   36.3   0.0     2   113   245   380   244   416 0.82 Methyltransferase domain
MTS                  PF05175.9    170 seq276_BIOID51059    -            429   1.1e-06   28.0   0.0   1   1   1.1e-09   2.1e-06   27.1   0.0    24   151   239   385   229   397 0.86 Methyltransferase small domain
FtsJ                 PF01728.14   181 seq276_BIOID51059    -            429   8.9e-05   22.4   0.0   1   1   9.1e-08   0.00018   21.4   0.0    19    99   242   323   233   400 0.60 FtsJ-like methyltransferase
ABC_tran             PF00005.22   118 seq279_BIOID51059    -            637   1.1e-36  125.6   1.0   1   2   2.4e-18   3.3e-15   56.3   0.0     1   118    41   178    41   178 0.87 ABC transporter
ABC_tran             PF00005.22   118 seq279_BIOID51059    -            637   1.1e-36  125.6   1.0   2   2   2.6e-21   3.6e-18   65.9   0.0     1   118   352   459   352   459 0.92 ABC transporter
ABC_tran_2           PF12848.2     85 seq279_BIOID51059    -            637   6.6e-29   99.4   4.3   1   1   4.8e-32   6.6e-29   99.4   3.0     1    83   217   298   217   302 0.93 ABC transporter
AP_endonuc_2         PF01261.19   211 seq281_BIOID51059    -            258   6.7e-33  113.6   0.2   1   1   5.9e-37   8.1e-33  113.3   0.1     1   211    21   219    21   219 0.95 Xylose isomerase-like TIM barrel
AceK                 PF06315.6    562 seq282_BIOID51059    -            578    7e-240  796.9   0.0   1   1  5.8e-244  7.9e-240  796.7   0.0     1   562     9   568     9   568 0.99 Isocitrate dehydrogenase kinase/phosphatase (AceK)
Minor_tail_Z         PF06763.6    189 seq283_BIOID51059    -            191   5.1e-72  241.3  12.5   1   1   5.1e-76   6.9e-72  240.9   8.7     1   189     3   191     3   191 0.97 Prophage minor tail protein Z (GPZ)
YbjM                 PF11045.3    125 seq285_BIOID51059    -            125   5.5e-63  210.1   9.7   1   1   4.5e-67   6.1e-63  210.0   6.7     1   124     1   124     1   125 0.99 Putative inner membrane protein of Enterobacteriaceae
TonB_dep_Rec         PF00593.19   276 seq286_BIOID51059    -            732     2e-22   80.3  17.2   1   1   2.9e-26     2e-22   80.3  11.9     3   275   476   730   474   730 0.88 TonB dependent receptor
Plug                 PF07715.10   108 seq286_BIOID51059    -            732     1e-18   67.5   0.7   1   1   4.7e-22   3.2e-18   65.8   0.4     3   107    44   145    42   146 0.95 TonB-dependent Receptor Plug Domain
ACT_5                PF13710.1     63 seq287_BIOID51059    -             87   2.1e-26   91.4   0.1   1   1   1.9e-30   2.6e-26   91.0   0.1     2    63    13    73    12    73 0.98 ACT domain
Aminotran_4          PF01063.14   231 seq290_BIOID51059    -            331   1.3e-46  158.8   0.0   1   1   1.2e-50   1.6e-46  158.5   0.0     3   231    76   311    74   311 0.96 Aminotransferase class IV
DDE_3                PF13358.1    146 seq291_BIOID51059    -            134     4e-17   62.2   0.0   1   1   3.5e-21   4.8e-17   61.9   0.0    10   140     3   130     1   133 0.96 DDE superfamily endonuclease
Iso_dh               PF00180.15   348 seq292_BIOID51059    -             50   1.6e-07   30.4   0.0   1   1   1.3e-11   1.8e-07   30.3   0.0   305   348     1    46     1    46 0.97 Isocitrate/isopropylmalate dehydrogenase
Aldedh               PF00171.17   462 seq296_BIOID51059    -            474  1.6e-166  554.1   0.1   1   1  1.3e-170  1.8e-166  553.9   0.1     3   462    13   470    11   470 0.97 Aldehyde dehydrogenase family
Phage_tail_U         PF06141.6    133 seq297_BIOID51059    -            131   5.1e-64  214.1   1.0   1   1   4.1e-68   5.6e-64  213.9   0.7     1   133     1   131     1   131 0.99 Phage minor tail protein U
Ribosomal_S30AE      PF02482.14    94 seq300_BIOID51059    -            113   3.8e-29  100.7   0.1   1   1   3.5e-33   4.8e-29  100.4   0.1     2    92     3    93     2    95 0.97 Sigma 54 modulation protein / S30EA ribosomal protein
MtlR                 PF05068.7    170 seq304_BIOID51059    -            195   4.1e-76  254.0   0.0   1   1   3.5e-80   4.8e-76  253.8   0.0     5   169    26   188     2   189 0.96 Mannitol repressor
NAD_binding_2        PF03446.10   162 seq305_BIOID51059    -            292   6.5e-49  165.8   0.7   1   1   2.2e-52   1.5e-48  164.6   0.3     2   161     1   160     1   162 0.97 NAD binding domain of 6-phosphogluconate dehydrogenase
F420_oxidored        PF03807.12    96 seq305_BIOID51059    -            292   1.9e-07   31.2   0.2   1   1   1.3e-10   9.2e-07   29.0   0.1     1    93     2    92     2    94 0.81 NADP oxidoreductase coenzyme F420-dependent
DUF1418              PF07214.7     96 seq306_BIOID51059    -             95   2.8e-42  142.1   1.9   1   1   2.3e-46   3.1e-42  141.9   1.3     1    96     1    95     1    95 0.99 Protein of unknown function (DUF1418)
AAA_12               PF13087.1    199 seq308_BIOID51059    -           1652   1.3e-42  145.3   0.0   1   1     2e-45     3e-42  144.1   0.0     3   198  1404  1612  1402  1613 0.90 AAA domain
AAA_11               PF13086.1    241 seq308_BIOID51059    -           1652   1.1e-36  126.5   0.0   1   1   1.4e-39   2.1e-36  125.6   0.0     2   238  1068  1378  1067  1381 0.84 AAA domain
AAA_30               PF13604.1    196 seq308_BIOID51059    -           1652   1.8e-14   53.6   0.1   1   1     5e-11   7.6e-08   32.0   0.0     2    66  1068  1133  1067  1156 0.85 AAA domain
AAA_19               PF13245.1     76 seq308_BIOID51059    -           1652   8.9e-12   44.4   0.0   1   1   1.4e-14   2.1e-11   43.2   0.0     7    63  1080  1137  1074  1152 0.82 Part of AAA domain
Pkinase              PF00069.20   260 seq308_BIOID51059    -           1652   3.2e-11   42.7   0.1   1   1   5.2e-08   7.9e-05   21.8   0.0    62   145   577   659   555   674 0.82 Protein kinase domain
NERD                 PF08378.6    109 seq308_BIOID51059    -           1652   1.6e-05   24.9   0.1   1   1   5.5e-08   8.3e-05   22.7   0.0    27   106    59   147    36   150 0.63 Nuclease-related domain
UvrD-helicase        PF00580.16   315 seq308_BIOID51059    -           1652   2.3e-05   23.7   0.0   1   1     4e-08   6.1e-05   22.3   0.0     1    68  1068  1141  1068  1189 0.79 UvrD/REP helicase N-terminal domain
Big_2                PF02368.13    79 seq310_BIOID51059    -            250     5e-12   45.4  10.5   1   1   7.3e-16     5e-12   45.4   7.3     2    75   161   237   160   243 0.93 Bacterial Ig-like domain (group 2)
TrkA_N               PF02254.13   116 seq313_BIOID51059    -            458   4.2e-58  194.2   3.5   1   2   5.4e-33   5.3e-30  103.6   0.0     1   108     3   111     3   125 0.92 TrkA-N domain
TrkA_N               PF02254.13   116 seq313_BIOID51059    -            458   4.2e-58  194.2   3.5   2   2   5.9e-29   5.7e-26   90.6   0.7     1   116   235   350   235   350 0.95 TrkA-N domain
TrkA_C               PF02080.16    71 seq313_BIOID51059    -            458   1.9e-21   75.3   0.7   1   2   4.7e-13   4.5e-10   38.8   0.0     3    70   157   225   155   226 0.91 TrkA-C domain
TrkA_C               PF02080.16    71 seq313_BIOID51059    -            458   1.9e-21   75.3   0.7   2   2     2e-11   1.9e-08   33.6   0.2     8    70   390   451   388   452 0.89 TrkA-C domain
F420_oxidored        PF03807.12    96 seq313_BIOID51059    -            458   1.9e-12   47.2   2.2   1   2   1.5e-07   0.00015   22.0   0.0     1    52     2    49     2    88 0.87 NADP oxidoreductase coenzyme F420-dependent
F420_oxidored        PF03807.12    96 seq313_BIOID51059    -            458   1.9e-12   47.2   2.2   2   2   1.5e-07   0.00015   22.0   0.3     2    48   235   279   234   355 0.80 NADP oxidoreductase coenzyme F420-dependent
NAD_binding_7        PF13241.1    103 seq313_BIOID51059    -            458   1.2e-11   44.6   3.0   1   1   7.5e-08   7.3e-05   22.8   0.0     8    82   233   319   228   323 0.75 Putative NAD(P)-binding
Shikimate_DH         PF01488.15   135 seq313_BIOID51059    -            458   1.4e-11   44.4   0.6   1   1   5.3e-09   5.2e-06   26.4   0.2    12   102   232   332   222   367 0.77 Shikimate / quinate 5-dehydrogenase
Methyltransf_11      PF08241.7     95 seq314_BIOID51059    -            240   7.4e-12   45.4   0.0   1   1   8.6e-16   1.2e-11   44.8   0.0    45    95    67   125    50   125 0.83 Methyltransferase domain
Nitroreductase       PF00881.19   165 seq315_BIOID51059    -            240   1.7e-22   79.8   0.2   1   1   2.6e-26   3.5e-22   78.8   0.2     3   165    10   159     8   159 0.78 Nitroreductase family
DNA_pol_A            PF00476.15   383 seq319_BIOID51059    -            928  2.7e-160  533.0   0.0   1   1  1.1e-163  3.7e-160  532.6   0.0     2   383   548   927   547   927 0.99 DNA polymerase family A
5_3_exonuc_N         PF02739.11   169 seq319_BIOID51059    -            928   1.7e-59  199.8   0.0   1   1   1.1e-62   3.9e-59  198.7   0.0     2   169     8   169     7   169 0.99 5'-3' exonuclease, N-terminal resolvase-like domain
DNA_pol_A_exo1       PF01612.15   174 seq319_BIOID51059    -            928   6.4e-45  152.5   0.1   1   1   3.6e-48   1.2e-44  151.6   0.1     1   174   330   517   330   517 0.97 3'-5' exonuclease
5_3_exonuc           PF01367.15   101 seq319_BIOID51059    -            928     3e-31  107.5   0.0   1   1   2.2e-34   7.5e-31  106.2   0.0     1    99   171   275   171   277 0.97 5'-3' exonuclease, C-terminal SAM fold
PDT                  PF00800.13   182 seq321_BIOID51059    -            386   9.1e-61  204.4   0.2   1   1     2e-64   1.3e-60  203.9   0.1     1   180   106   286   106   288 0.96 Prephenate dehydratase
CM_2                 PF01817.16    81 seq321_BIOID51059    -            386   1.9e-22   79.0   2.0   1   1   6.3e-26   4.3e-22   77.8   1.4     1    80    11    90    11    91 0.99 Chorismate mutase type II
ILVD_EDD             PF00920.16   521 seq322_BIOID51059    -            616  5.1e-195  648.6   1.9   1   1  4.3e-199  5.9e-195  648.5   1.3     1   521    34   607    34   607 0.95 Dehydratase family
Phage_AlpA           PF05930.7     51 seq323_BIOID51059    -             65   1.5e-17   62.9   0.2   1   1   1.3e-21   1.8e-17   62.6   0.1     3    50    18    64    16    65 0.96 Prophage CP4-57 regulatory protein (AlpA)
Curlin_rpt           PF07012.7     34 seq324_BIOID51059    -            160   8.3e-22   76.5  32.2   1   3   1.1e-15   1.5e-11   43.7   0.8     1    34    62    95    62    95 0.99 Curlin associated repeat
Curlin_rpt           PF07012.7     34 seq324_BIOID51059    -            160   8.3e-22   76.5  32.2   2   3   2.3e-09   3.2e-05   23.4   2.1     9    32    92   115    91   116 0.95 Curlin associated repeat
Curlin_rpt           PF07012.7     34 seq324_BIOID51059    -            160   8.3e-22   76.5  32.2   3   3   7.8e-12   1.1e-07   31.3   4.2     1    34   106   139   106   139 0.98 Curlin associated repeat
Peptidase_S6         PF02395.11   769 seq325_BIOID51059    -            154   1.4e-49  168.8   3.5   1   1   1.2e-53   1.6e-49  168.6   2.4    77   230     1   151     1   153 0.98 Immunoglobulin A1 protease
HTH_3                PF01381.17    55 seq326_BIOID51059    -            243   3.2e-14   52.4   0.0   1   1   4.1e-17   1.1e-13   50.6   0.0     3    55    35    88    33    88 0.97 Helix-turn-helix
Peptidase_S24        PF00717.18    70 seq326_BIOID51059    -            243   4.9e-12   45.1   0.1   1   1   3.2e-15   8.8e-12   44.3   0.1     1    68   155   226   155   228 0.95 Peptidase S24-like
HTH_31               PF13560.1     64 seq326_BIOID51059    -            243   4.5e-10   39.4   0.1   1   1   2.7e-13   7.4e-10   38.7   0.0     2    59    29    86    28    93 0.96 Helix-turn-helix domain
HTH_19               PF12844.2     64 seq326_BIOID51059    -            243   8.5e-10   38.4   0.0   1   1   6.4e-13   1.7e-09   37.4   0.0     1    63    30    93    30    94 0.96 Helix-turn-helix domain
HTH_26               PF13443.1     63 seq326_BIOID51059    -            243   2.9e-05   24.0   0.0   1   1     2e-08   5.4e-05   23.1   0.0     7    55    38    86    32    88 0.92 Cro/C1-type HTH DNA-binding domain
Phage_lambd_GpG      PF06894.6    127 seq330_BIOID51059    -            143   7.4e-57  190.3   0.3   1   1   6.3e-61   8.6e-57  190.1   0.2     1   127     1   127     1   127 0.98 Bacteriophage lambda minor tail protein (GpG)
Abhydrolase_1        PF00561.15   230 seq331_BIOID51059    -            340   3.4e-26   92.1   0.0   1   1   2.6e-29     9e-26   90.7   0.0     4   218   105   312   102   315 0.96 alpha/beta hydrolase fold
Abhydrolase_6        PF12697.2    228 seq331_BIOID51059    -            340     3e-16   59.9   0.7   1   1   1.2e-19   4.2e-16   59.4   0.5     1   219    75   312    75   320 0.70 Alpha/beta hydrolase family
Abhydrolase_5        PF12695.2    142 seq331_BIOID51059    -            340   7.6e-11   41.8   0.4   1   1   7.2e-14   2.5e-10   40.1   0.2     2   141    75   308    74   309 0.65 Alpha/beta hydrolase family
Transp_cyt_pur       PF02133.10   439 seq333_BIOID51059    -            484    3e-140  467.5  42.8   1   1  2.5e-144  3.5e-140  467.3  29.7     1   439    19   457    19   457 0.99 Permease for cytosine/purines, uracil, thiamine, allantoin
DUF2810              PF10928.3     54 seq334_BIOID51059    -            120   3.1e-32  109.9   2.6   1   1   2.4e-36   3.3e-32  109.8   1.1     1    53    66   118    66   119 0.96 Protein of unknown function (DUF2810)
RimK                 PF08443.6    190 seq335_BIOID51059    -            300   1.9e-82  275.2   0.0   1   1   8.6e-86   2.4e-82  274.9   0.0     1   190    97   286    97   286 1.00 RimK-like ATP-grasp domain
GSH-S_ATP            PF02955.11   174 seq335_BIOID51059    -            300   9.1e-19   67.1   0.2   1   1   4.9e-22   1.3e-18   66.5   0.2    13   163   115   265   103   276 0.84 Prokaryotic glutathione synthetase, ATP-grasp domain
ATP-grasp_4          PF13535.1    184 seq335_BIOID51059    -            300   6.4e-15   55.2   0.0   1   1   3.3e-18     9e-15   54.7   0.0     1   177    96   263    96   268 0.82 ATP-grasp domain
ATP-grasp_3          PF02655.9    161 seq335_BIOID51059    -            300     2e-09   37.3   0.0   1   1   1.1e-12   3.1e-09   36.7   0.0     1   156    97   263    97   266 0.79 ATP-grasp domain
Dala_Dala_lig_C      PF07478.8    203 seq335_BIOID51059    -            300   1.3e-05   24.5   0.2   1   1   1.7e-08   4.6e-05   22.7   0.1    33   177   135   267   107   273 0.76 D-ala D-ala ligase C-terminus
Curlin_rpt           PF07012.7     34 seq336_BIOID51059    -            151   9.8e-29   98.6  29.3   1   3   3.6e-16   4.9e-12   45.2   0.6     1    34    40    74    40    74 0.99 Curlin associated repeat
Curlin_rpt           PF07012.7     34 seq336_BIOID51059    -            151   9.8e-29   98.6  29.3   2   3   7.7e-17   1.1e-12   47.3   0.3     2    34    86   119    85   119 0.98 Curlin associated repeat
Curlin_rpt           PF07012.7     34 seq336_BIOID51059    -            151   9.8e-29   98.6  29.3   3   3   1.2e-09   1.7e-05   24.3   3.5     8    34   115   141   114   141 0.95 Curlin associated repeat
Hexapep              PF00132.19    36 seq338_BIOID51059    -            269   3.9e-13   48.1  10.9   1   1   1.4e-13   1.9e-09   36.4   4.4     1    36   151   186   151   186 0.96 Bacterial transferase hexapeptide (six repeats)
Peptidase_S6         PF02395.11   769 seq339_BIOID51059    -            249  5.1e-101  338.9  18.7   1   1  4.4e-105    6e-101  338.7  13.0   304   528     1   232     1   245 0.94 Immunoglobulin A1 protease
Phage_tail_T         PF06223.7    103 seq340_BIOID51059    -            137   3.1e-42  143.0   0.5   1   1   1.8e-41   2.4e-37  127.3   0.1     6   100     1    99     1   102 0.88 Minor tail protein T
RNase_T              PF00929.19   164 seq341_BIOID51059    -            246     5e-40  137.3   0.4   1   1   9.7e-44   1.3e-39  135.9   0.1     1   164    12   178    12   178 0.93 Exonuclease
DUF1205              PF06722.7     97 seq342_BIOID51059    -            374   1.7e-26   92.1   0.0   1   1   6.3e-30   4.3e-26   90.8   0.0     1    97   164   259   164   259 0.96 Protein of unknown function (DUF1205)
UDPGT                PF00201.13   500 seq342_BIOID51059    -            374   3.2e-07   29.1   0.0   1   1   1.8e-10   1.3e-06   27.2   0.0   319   397   252   328   195   337 0.81 UDP-glucoronosyl and UDP-glucosyl transferase
HTH_19               PF12844.2     64 seq343_BIOID51059    -            138   1.2e-11   44.3   0.0   1   1   4.2e-15   1.9e-11   43.7   0.0     2    61    70   129    69   131 0.97 Helix-turn-helix domain
HTH_3                PF01381.17    55 seq343_BIOID51059    -            138   5.6e-11   42.0   0.0   1   1   1.9e-14   8.8e-11   41.3   0.0     1    55    72   126    72   126 0.98 Helix-turn-helix
HTH_31               PF13560.1     64 seq343_BIOID51059    -            138   1.4e-09   37.8   0.0   1   1   5.3e-13   2.4e-09   37.1   0.0     5    58    71   123    70   126 0.97 Helix-turn-helix domain
Tafi-CsgC            PF10610.4    106 seq345_BIOID51059    -            110   5.5e-67  222.1   4.5   1   1   4.6e-71   6.3e-67  221.9   3.1     1   106     5   110     5   110 0.99 Thin aggregative fimbriae synthesis protein
MscL                 PF01741.13   128 seq346_BIOID51059    -            136     1e-56  190.4   3.2   1   1   8.4e-61   1.1e-56  190.2   2.2     1   128     3   132     3   132 0.98 Large-conductance mechanosensitive channel, MscL
TMP_2                PF06791.8    210 seq347_BIOID51059    -            462   2.7e-69  232.8  11.8   1   1   1.9e-73   2.7e-69  232.8   8.2     2   209    50   257    49   258 0.98 Prophage tail length tape measure protein
HIT                  PF01230.18    98 seq348_BIOID51059    -            125   9.1e-30  102.9   0.0   1   1   1.6e-33   1.1e-29  102.7   0.0     1    97    18   115    18   116 0.97 HIT domain
DcpS_C               PF11969.3    116 seq348_BIOID51059    -            125   2.7e-25   88.7   0.0   1   1   4.3e-29     3e-25   88.6   0.0     2   103    11   112    10   123 0.96 Scavenger mRNA decapping enzyme C-term binding
DUF3251              PF11622.3    165 seq350_BIOID51059    -            227     4e-06   26.2   4.9   1   1   2.1e-09   2.9e-05   23.4   3.4     9   152    54   203    35   215 0.68 Protein of unknown function (DUF3251)
UPF0270              PF06794.7     70 seq351_BIOID51059    -             72   9.2e-36  121.3   0.1   1   1   7.4e-40     1e-35  121.2   0.0     1    70     1    70     1    70 0.99 Uncharacterised protein family (UPF0270)
YbjN                 PF10722.4    127 seq353_BIOID51059    -            158   6.8e-14   51.8   0.2   1   1   5.8e-18   7.9e-14   51.6   0.2     2   123     9   132     8   136 0.97 Putative bacterial sensory transduction regulator
PRK                  PF00485.13   194 seq358_BIOID51059    -            289     3e-74  248.6   0.0   1   1   2.7e-78   3.6e-74  248.4   0.0     1   194     7   214     7   214 0.99 Phosphoribulokinase / Uridine kinase family
DUF1425              PF07233.7     94 seq359_BIOID51059    -            125   1.6e-23   81.9   0.0   1   1   1.4e-27   1.9e-23   81.7   0.0     2    93    34   124    33   125 0.98 Protein of unknown function (DUF1425)
Peptidase_S6         PF02395.11   769 seq360_BIOID51059    -           1295  4.8e-145  484.5  62.9   1   1    4e-146  1.8e-142  476.0  39.6     4   745    44   720    41   746 0.90 Immunoglobulin A1 protease
Autotransporter      PF03797.14   265 seq360_BIOID51059    -           1295   8.6e-44  149.7  14.5   1   1   5.1e-47   2.3e-43  148.3  10.0     3   260  1032  1276  1030  1286 0.93 Autotransporter beta-domain
ESPR                 PF13018.1     24 seq360_BIOID51059    -           1295   2.9e-06   26.5   0.0   1   1   1.7e-09   7.6e-06   25.1   0.0     1    24     1    24     1    24 0.99 Extended Signal Peptide of Type V secretion system
PALP                 PF00291.20   307 seq361_BIOID51059    -            514   9.6e-70  235.0   2.1   1   1   1.9e-73   1.3e-69  234.6   1.5     5   307    29   316    25   316 0.91 Pyridoxal-phosphate dependent enzyme
Thr_dehydrat_C       PF00585.13    91 seq361_BIOID51059    -            514   3.8e-64  212.2   0.0   1   2   3.6e-35   2.4e-31  107.0   0.0     1    91   329   419   329   419 0.98 C-terminal regulatory domain of Threonine dehydratase
Thr_dehydrat_C       PF00585.13    91 seq361_BIOID51059    -            514   3.8e-64  212.2   0.0   2   2   6.7e-34   4.6e-30  102.9   0.0     2    91   425   512   424   512 0.96 C-terminal regulatory domain of Threonine dehydratase
Amidohydro_4         PF13147.1    304 seq364_BIOID51059    -            453   4.4e-30  105.5   0.2   1   1   3.5e-33   1.2e-29  104.1   0.2     1   304    45   389    45   389 0.86 Amidohydrolase
Amidohydro_1         PF01979.15   333 seq364_BIOID51059    -            453   3.1e-19   69.6   0.0   1   1   2.1e-21   7.1e-18   65.2   0.0     1   332    50   391    50   392 0.67 Amidohydrolase family
Amidohydro_5         PF13594.1     68 seq364_BIOID51059    -            453   4.2e-17   61.6   0.9   1   1   2.9e-20   9.8e-17   60.4   0.6     1    68    23    88    23    88 0.84 Amidohydrolase
Macro                PF01661.16   118 seq365_BIOID51059    -            177   7.1e-41  138.7   0.0   1   1   6.5e-45   8.9e-41  138.3   0.0     1   118    21   137    21   137 0.99 Macro domain
DUF3897              PF13036.1    180 seq367_BIOID51059    -            213   4.5e-52  176.1   0.0   1   1   3.9e-56   5.4e-52  175.9   0.0     1   180    10   210    10   210 0.92 Protein of unknown function (DUF3897)
HIM                  PF05662.9     21 seq368_BIOID51059    -           1616   8.6e-85  275.1 101.5   1   8   1.7e-09   4.8e-06   25.9   0.2     1    21   382   405   382   405 0.99 Haemagglutinin
HIM                  PF05662.9     21 seq368_BIOID51059    -           1616   8.6e-85  275.1 101.5   2   8   7.3e-11     2e-07   30.3   1.2     2    21   570   592   569   592 0.97 Haemagglutinin
HIM                  PF05662.9     21 seq368_BIOID51059    -           1616   8.6e-85  275.1 101.5   3   8   3.5e-11   9.5e-08   31.3   0.9     2    21   655   677   654   677 0.97 Haemagglutinin
HIM                  PF05662.9     21 seq368_BIOID51059    -           1616   8.6e-85  275.1 101.5   4   8   3.1e-11   8.4e-08   31.5   0.7     3    21  1028  1049  1026  1049 0.97 Haemagglutinin
HIM                  PF05662.9     21 seq368_BIOID51059    -           1616   8.6e-85  275.1 101.5   5   8   1.3e-09   3.5e-06   26.4   0.0     1    21  1183  1203  1183  1203 0.98 Haemagglutinin
HIM                  PF05662.9     21 seq368_BIOID51059    -           1616   8.6e-85  275.1 101.5   6   8   3.6e-12   9.8e-09   34.4   1.9     1    21  1319  1339  1319  1339 0.98 Haemagglutinin
HIM                  PF05662.9     21 seq368_BIOID51059    -           1616   8.6e-85  275.1 101.5   7   8   1.9e-13   5.1e-10   38.5   1.8     1    21  1440  1460  1440  1460 0.98 Haemagglutinin
HIM                  PF05662.9     21 seq368_BIOID51059    -           1616   8.6e-85  275.1 101.5   8   8   6.1e-10   1.7e-06   27.4   1.5     1    21  1493  1513  1493  1513 0.96 Haemagglutinin
Hep_Hag              PF05658.9     28 seq368_BIOID51059    -           1616   1.1e-69  227.5 189.0   1  14   1.1e-07   0.00031   20.7   0.0     1    27   130   156   130   157 0.94 Hep_Hag
Hep_Hag              PF05658.9     28 seq368_BIOID51059    -           1616   1.1e-69  227.5 189.0   2  14   5.9e-09   1.6e-05   24.7   1.5     1    26   158   183   158   185 0.94 Hep_Hag
Hep_Hag              PF05658.9     28 seq368_BIOID51059    -           1616   1.1e-69  227.5 189.0   3  14   1.1e-08     3e-05   23.9   1.5     1    27   200   226   200   227 0.95 Hep_Hag
Hep_Hag              PF05658.9     28 seq368_BIOID51059    -           1616   1.1e-69  227.5 189.0   4  14   3.5e-09   9.5e-06   25.5   0.2     1    27   214   240   214   241 0.95 Hep_Hag
Hep_Hag              PF05658.9     28 seq368_BIOID51059    -           1616   1.1e-69  227.5 189.0   5  14     7e-09   1.9e-05   24.5   2.5     1    26   228   253   228   255 0.96 Hep_Hag
Hep_Hag              PF05658.9     28 seq368_BIOID51059    -           1616   1.1e-69  227.5 189.0   6  14   7.3e-09     2e-05   24.4   2.2     3    27   257   281   256   282 0.94 Hep_Hag
Hep_Hag              PF05658.9     28 seq368_BIOID51059    -           1616   1.1e-69  227.5 189.0   7  14     6e-10   1.6e-06   27.9   0.5     1    28   269   296   269   296 0.97 Hep_Hag
Hep_Hag              PF05658.9     28 seq368_BIOID51059    -           1616   1.1e-69  227.5 189.0   8  14   1.3e-09   3.5e-06   26.8   2.2     1    28   297   324   297   324 0.95 Hep_Hag
Hep_Hag              PF05658.9     28 seq368_BIOID51059    -           1616   1.1e-69  227.5 189.0   9  14   4.2e-09   1.1e-05   25.2   2.4     3    27   327   351   325   352 0.94 Hep_Hag
Hep_Hag              PF05658.9     28 seq368_BIOID51059    -           1616   1.1e-69  227.5 189.0  10  14   2.2e-08     6e-05   22.9   2.5     1    27   353   379   353   380 0.96 Hep_Hag
Hep_Hag              PF05658.9     28 seq368_BIOID51059    -           1616   1.1e-69  227.5 189.0  11  14   3.4e-10   9.3e-07   28.6   3.9     1    27  1099  1125  1099  1126 0.95 Hep_Hag
Hep_Hag              PF05658.9     28 seq368_BIOID51059    -           1616   1.1e-69  227.5 189.0  12  14   1.3e-07   0.00034   20.5   4.4     1    28  1259  1286  1259  1286 0.96 Hep_Hag
Hep_Hag              PF05658.9     28 seq368_BIOID51059    -           1616   1.1e-69  227.5 189.0  13  14   2.6e-10   7.1e-07   29.0   4.3     1    28  1397  1424  1397  1424 0.96 Hep_Hag
Hep_Hag              PF05658.9     28 seq368_BIOID51059    -           1616   1.1e-69  227.5 189.0  14  14     1e-07   0.00028   20.8   2.3     1    27  1411  1437  1411  1438 0.93 Hep_Hag
YadA                 PF03895.10    78 seq368_BIOID51059    -           1616   7.5e-24   83.4  10.1   1   1   2.7e-27   7.5e-24   83.4   7.0     2    78  1539  1616  1538  1616 0.98 YadA-like C-terminal region
ESPR                 PF13018.1     24 seq368_BIOID51059    -           1616   1.7e-09   36.7   1.3   1   1   3.8e-12     1e-08   34.3   0.2     1    24     1    24     1    24 0.98 Extended Signal Peptide of Type V secretion system
DUF2566              PF10753.4     55 seq369_BIOID51059    -             82   7.5e-29   99.3   5.6   1   1   7.1e-33   9.7e-29   98.9   3.9     1    55    28    82    28    82 0.99 Protein of unknown function (DUF2566)
SBP_bac_8            PF13416.1    281 seq371_BIOID51059    -            395   3.3e-37  128.6   2.3   1   1   1.6e-40   4.4e-37  128.2   1.6     3   280    71   361    69   362 0.86 Bacterial extracellular solute-binding protein
SBP_bac_6            PF13343.1    242 seq371_BIOID51059    -            395   1.2e-27   96.6   0.9   1   1   6.8e-31   1.9e-27   96.0   0.6     5   216   105   343    83   374 0.85 Bacterial extracellular solute-binding protein
SBP_bac_1            PF01547.20   314 seq371_BIOID51059    -            395   6.8e-17   62.0   6.9   1   1   3.9e-20   1.1e-16   61.3   4.8    17   311    69   328    59   331 0.75 Bacterial extracellular solute-binding protein
SBP_bac_11           PF13531.1    231 seq371_BIOID51059    -            395   1.3e-07   31.3   0.0   1   1   3.5e-10   9.5e-07   28.5   0.0    15   228    69   336    64   338 0.77 Bacterial extracellular solute-binding protein
PLDc_2               PF13091.1    126 seq372_BIOID51059    -            565   8.9e-35  119.0   0.0   1   2   1.5e-13     1e-09   38.1   0.0     6   124   131   274   127   276 0.68 PLD-like domain
PLDc_2               PF13091.1    126 seq372_BIOID51059    -            565   8.9e-35  119.0   0.0   2   2   3.4e-26   2.3e-22   78.9   0.0     5   123   367   509   363   512 0.92 PLD-like domain
Phage_GPD            PF05954.6    292 seq373_BIOID51059    -            290     1e-37  129.8   0.0   1   1     9e-42   1.2e-37  129.5   0.0     1   206    89   286    89   290 0.94 Phage late control gene D protein (GPD)
FtsX                 PF02687.16   121 seq374_BIOID51059    -            387   2.4e-06   27.2  14.4   1   1   1.7e-10   2.4e-06   27.2  10.0     3   121   266   378   264   378 0.92 FtsX-like permease family
DUF2526              PF10735.4     77 seq375_BIOID51059    -             77   3.1e-47  158.3   5.7   1   1   2.5e-51   3.4e-47  158.2   4.0     1    77     1    77     1    77 1.00 Protein of unknown function (DUF2526)
APH                  PF01636.18   239 seq377_BIOID51059    -            274   2.9e-19   69.6   7.6   1   1   4.2e-23   2.9e-19   69.6   5.3     2   237    25   233    24   235 0.78 Phosphotransferase enzyme family
Choline_kinase       PF01633.15   211 seq377_BIOID51059    -            274   5.9e-06   25.8   0.0   1   1   1.3e-09   8.6e-06   25.3   0.0   142   194   158   212   140   235 0.78 Choline/ethanolamine kinase
S-methyl_trans       PF02574.11   305 seq379_BIOID51059    -           1232  1.4e-104  349.6   0.1   1   1  9.1e-108  2.5e-104  348.7   0.1     1   304    21   331    21   332 0.98 Homocysteine S-methyltransferase
Met_synt_B12         PF02965.12   136 seq379_BIOID51059    -           1232   9.2e-54  180.5   0.0   1   1     9e-57   2.4e-53  179.2   0.0     1   136  1060  1197  1060  1197 0.99 Vitamin B12 dependent methionine synthase, activation domain
Pterin_bind          PF00809.17   210 seq379_BIOID51059    -           1232   1.5e-48  164.8   0.4   1   1   1.7e-51   4.6e-48  163.2   0.3     1   210   361   573   361   573 0.98 Pterin binding enzyme
B12-binding_2        PF02607.12    79 seq379_BIOID51059    -           1232   4.4e-21   74.5   0.0   1   1   6.5e-24   1.8e-20   72.6   0.0     4    79   664   739   662   739 0.96 B12 binding domain
B12-binding          PF02310.14   121 seq379_BIOID51059    -           1232   6.8e-20   71.0   0.2   1   1   1.8e-22     5e-19   68.2   0.1     2    94   753   845   752   856 0.93 B12 binding domain
Phage_GPD            PF05954.6    292 seq380_BIOID51059    -            123   9.7e-15   54.4   0.1   1   1   8.2e-19   1.1e-14   54.1   0.1   212   292    15   104     2   104 0.81 Phage late control gene D protein (GPD)
cNMP_binding         PF00027.24    91 seq382_BIOID51059    -            210   8.9e-24   83.0   0.0   1   1     4e-27   1.4e-23   82.4   0.0     3    90    23   111    21   112 0.97 Cyclic nucleotide-binding domain
Crp                  PF00325.15    32 seq382_BIOID51059    -            210   2.1e-15   55.7   0.4   1   1   1.1e-18   3.9e-15   54.8   0.3     1    32   166   197   166   197 0.98 Bacterial regulatory proteins, crp family
HTH_Crp_2            PF13545.1     76 seq382_BIOID51059    -            210   2.2e-11   43.2   0.1   1   1   1.5e-14     5e-11   42.1   0.1     1    67   142   206   142   207 0.94 Crp-like helix-turn-helix domain
YmgB                 PF10798.3     61 seq383_BIOID51059    -             78   3.6e-05   23.3   0.0   1   1     4e-09   5.4e-05   22.7   0.0     4    35    27    58    25    63 0.93 Biofilm development protein YmgB/AriR
Xan_ur_permease      PF00860.15   389 seq384_BIOID51059    -            433   6.3e-98  327.6  32.7   1   1  5.5e-102   7.5e-98  327.4  22.7     2   387     9   394     8   396 0.97 Permease family
ABC_tran             PF00005.22   118 seq386_BIOID51059    -            404   2.9e-27   95.2   0.0   1   1   1.1e-30   5.2e-27   94.4   0.0     1   117    86   204    86   205 0.93 ABC transporter
TOBE_2               PF08402.5     75 seq386_BIOID51059    -            404   1.2e-19   69.9   0.0   1   1   6.5e-23   2.9e-19   68.6   0.0     1    75   322   402   322   402 0.92 TOBE domain
Glyco_hydro_3        PF00933.16   299 seq389_BIOID51059    -            341   1.2e-72  244.3   0.0   1   1   1.1e-76   1.5e-72  244.0   0.0     2   294     6   319     5   320 0.95 Glycosyl hydrolase family 3 N terminal domain
DUF2799              PF10973.3     89 seq390_BIOID51059    -            113   2.2e-17   62.7   0.9   1   1   1.9e-21   2.7e-17   62.4   0.6     1    88    23   105    23   106 0.93 Protein of unknown function (DUF2799)
Ogr_Delta            PF04606.7     47 seq394_BIOID51059    -             86     4e-18   64.6   4.0   1   1   3.8e-22   5.1e-18   64.3   2.8     1    46     3    50     3    51 0.97 Ogr/Delta-like zinc finger
ADH_zinc_N           PF00107.21   130 seq396_BIOID51059    -            376   7.6e-18   64.1   0.0   1   1   1.8e-21   1.2e-17   63.5   0.0     1   122   192   327   192   334 0.92 Zinc-binding dehydrogenase
ADH_zinc_N_2         PF13602.1    127 seq396_BIOID51059    -            376   6.9e-07   30.0   0.0   1   1   1.8e-10   1.3e-06   29.2   0.0     1   127   225   370   225   370 0.78 Zinc-binding dehydrogenase
YmgB                 PF10798.3     61 seq397_BIOID51059    -             88   5.3e-29   99.7   2.6   1   1   3.8e-33   5.3e-29   99.7   1.8     1    61    28    88    28    88 0.98 Biofilm development protein YmgB/AriR
FUSC-like            PF12805.2    284 seq401_BIOID51059    -            696     3e-72  242.8   3.3   1   1   8.7e-76     3e-72  242.8   2.3     2   280    63   335    62   340 0.95 FUSC-like inner membrane protein yccS
FUSC_2               PF13515.1    128 seq401_BIOID51059    -            696   8.6e-20   70.8  11.0   1   1   2.5e-23   8.6e-20   70.8   7.6     2   126   377   498   375   500 0.90 Fusaric acid resistance protein-like
FUSC                 PF04632.7    650 seq401_BIOID51059    -            696   6.1e-08   31.4   4.1   1   1   1.8e-11   6.1e-08   31.4   2.8     7   263   369   642   363   689 0.80 Fusaric acid resistance protein family
ALMT                 PF11744.3    406 seq401_BIOID51059    -            696   1.6e-05   23.6   2.1   1   1   1.8e-08   6.3e-05   21.6   1.1    41   193   389   528   373   595 0.80 Aluminium activated malate transporter
DUF4154              PF13689.1    145 seq402_BIOID51059    -            172     6e-33  113.3   0.0   1   1   5.4e-37   7.3e-33  113.0   0.0     6   145    32   168    27   168 0.95 Domain of unknown function (DUF4154)
HOK_GEF              PF01848.11    43 seq403_BIOID51059    -             46   7.3e-18   63.5   1.7   1   1   5.7e-22   7.8e-18   63.4   1.2     2    43     3    44     2    44 0.96 Hok/gef family
YihI                 PF04220.7    169 seq405_BIOID51059    -            169   3.4e-56  189.0  15.5   1   1   2.8e-60   3.9e-56  188.9  10.8     3   167     5   165     2   167 0.94 Der GTPase activator (YihI)
Ead_Ea22             PF13935.1    139 seq407_BIOID51059    -            228   3.4e-16   59.7   0.1   1   1   3.8e-20   5.2e-16   59.1   0.1     1   137     2   164     2   166 0.94 Ead/Ea22-like protein
IlvN                 PF07991.7    165 seq408_BIOID51059    -            491   5.6e-61  204.5   0.1   1   1   1.4e-64   9.3e-61  203.8   0.1     2   165    35   204    34   204 0.98 Acetohydroxy acid isomeroreductase, catalytic domain
IlvC                 PF01450.14   145 seq408_BIOID51059    -            491   4.1e-56  188.8   0.1   1   2   3.3e-21   2.3e-17   63.1   0.0     1   128   210   337   210   345 0.91 Acetohydroxy acid isomeroreductase, catalytic domain
IlvC                 PF01450.14   145 seq408_BIOID51059    -            491   4.1e-56  188.8   0.1   2   2   7.7e-40   5.3e-36  123.6   0.0    15   145   359   485   349   485 0.93 Acetohydroxy acid isomeroreductase, catalytic domain
GGDEF                PF00990.16   161 seq411_BIOID51059    -            406   5.6e-45  152.6   0.4   1   1   6.5e-49   8.9e-45  152.0   0.3     1   159   249   403   249   405 0.96 GGDEF domain
UPF0227              PF05728.7    187 seq412_BIOID51059    -            180   4.7e-72  241.5   0.0   1   1   3.9e-76   5.3e-72  241.3   0.0     1   186     1   177     1   178 0.99 Uncharacterised protein family (UPF0227)
BPD_transp_1         PF00528.17   185 seq415_BIOID51059    -            317   7.1e-24   84.2  18.8   1   1   5.2e-28   7.1e-24   84.2  13.0     1   183   117   313   113   315 0.91 Binding-protein-dependent transport system inner membrane component
Gly_kinase           PF02595.10   378 seq416_BIOID51059    -            381  1.7e-183  609.4  20.0   1   1  1.4e-187  1.9e-183  609.2  13.9     1   377     1   377     1   378 1.00 Glycerate kinase family
EAL                  PF00563.15   236 seq417_BIOID51059    -            521   4.8e-63  212.6   0.0   1   1   1.2e-66   8.4e-63  211.8   0.0     2   236   265   500   264   500 0.96 EAL domain
CSS-motif            PF12792.2    208 seq417_BIOID51059    -            521     8e-30  103.6   0.0   1   1   1.6e-33   1.1e-29  103.1   0.0     3   207    44   238    42   239 0.90 CSS motif domain associated with EAL
Radical_SAM          PF04055.16   166 seq419_BIOID51059    -            457   3.6e-15   56.4   0.0   1   1     8e-19   5.4e-15   55.8   0.0     2   164    57   227    56   229 0.79 Radical SAM superfamily
HemN_C               PF06969.11    66 seq419_BIOID51059    -            457   7.3e-11   41.8   0.2   1   1   5.3e-14   3.6e-10   39.6   0.0     1    66   363   431   363   431 0.94 HemN C-terminal domain
Ead_Ea22             PF13935.1    139 seq422_BIOID51059    -            161   7.2e-31  107.2   0.4   1   1   6.4e-35   8.8e-31  106.9   0.3     1   127     2   116     2   135 0.88 Ead/Ea22-like protein
FCD                  PF07729.7    125 seq423_BIOID51059    -            221   1.7e-23   83.2   2.5   1   1   3.4e-27   2.3e-23   82.7   1.7     2   124    85   209    84   210 0.96 FCD domain
GntR                 PF00392.16    64 seq423_BIOID51059    -            221   9.4e-12   44.0   0.1   1   1   3.9e-15   2.7e-11   42.6   0.1     2    64    13    74    12    74 0.95 Bacterial regulatory proteins, gntR family
MdoG                 PF04349.7    484 seq425_BIOID51059    -            517  1.1e-262  871.3   1.2   1   1  9.2e-267  1.3e-262  871.1   0.8     1   483    29   514    29   515 1.00 Periplasmic glucan biosynthesis protein, MdoG
Pyr_redox_2          PF07992.9    200 seq427_BIOID51059    -            434   1.8e-33  116.0   0.0   1   1   1.6e-36   4.3e-33  114.7   0.0     1   197     7   318     7   320 0.91 Pyridine nucleotide-disulphide oxidoreductase
Pyr_redox            PF00070.22    80 seq427_BIOID51059    -            434   2.5e-19   69.3   3.8   1   2     5e-08   0.00014   22.0   0.1     1    36     7    48     7    93 0.86 Pyridine nucleotide-disulphide oxidoreductase
Pyr_redox            PF00070.22    80 seq427_BIOID51059    -            434   2.5e-19   69.3   3.8   2   2     1e-15   2.8e-12   46.7   0.5     1    68   172   254   172   265 0.91 Pyridine nucleotide-disulphide oxidoreductase
DAO                  PF01266.19   358 seq427_BIOID51059    -            434   2.7e-11   42.8  10.3   1   1   1.2e-09   3.4e-06   26.1   0.0   147   236   226   308   223   336 0.80 FAD dependent oxidoreductase
ABC_tran             PF00005.22   118 seq429_BIOID51059    -            156   2.8e-13   50.1   0.0   1   1   2.7e-17   3.7e-13   49.7   0.0     1   108    41   153    41   156 0.82 ABC transporter
BPD_transp_1         PF00528.17   185 seq430_BIOID51059    -            281   1.9e-14   53.4  20.7   1   1   1.4e-18   1.9e-14   53.4  14.3     3   184    81   273    79   274 0.86 Binding-protein-dependent transport system inner membrane component
HTH_Tnp_1            PF01527.15    76 seq433_BIOID51059    -            144   1.6e-13   50.2   0.0   1   1   2.9e-17     2e-13   49.9   0.0     3    49    11    58     9   101 0.86 Transposase
HTH_28               PF13518.1     52 seq433_BIOID51059    -            144   4.4e-05   23.2   0.0   1   1   9.2e-09   6.3e-05   22.7   0.0     1    41    19    60    19    67 0.92 Helix-turn-helix domain
OmpA                 PF00691.15    97 seq434_BIOID51059    -            160   3.6e-18   65.6   0.1   1   1     4e-22   5.5e-18   65.0   0.1     1    97    55   151    55   151 0.95 OmpA family
TnpB_IS66            PF05717.8    108 seq438_BIOID51059    -            116   1.1e-40  137.2   0.0   1   1   9.1e-45   1.2e-40  137.1   0.0     2   104     7   107     6   111 0.97 IS66 Orf2 like protein
CN_hydrolase         PF00795.17   184 seq439_BIOID51059    -            403   2.4e-05   23.6   0.0   1   1   4.7e-09   6.4e-05   22.2   0.0    29   175   192   329   142   336 0.77 Carbon-nitrogen hydrolase
DUF2593              PF10767.4    144 seq442_BIOID51059    -            162   7.6e-72  239.5   6.3   1   1   6.3e-76   8.7e-72  239.4   4.3     2   144    20   162    19   162 0.99 Protein of unknown function (DUF2593)
DDE_Tnp_IS66         PF03050.9    271 seq444_BIOID51059    -            493   1.8e-91  306.0   0.1   1   1   3.9e-95   1.8e-91  306.0   0.1     1   261   196   477   196   485 0.98 Transposase IS66 family
HTH_Tnp_IS66         PF13005.2     59 seq444_BIOID51059    -            493   1.2e-14   53.6   4.2   1   1   2.7e-18   1.2e-14   53.6   2.9     1    59   134   190   134   190 0.98 putative Helix-turn-helix domain of transposase IS66
LZ_Tnp_IS66          PF13007.2     78 seq444_BIOID51059    -            493   4.5e-13   49.5   9.6   1   1   9.8e-17   4.5e-13   49.5   6.6     1    77    59   131    59   132 0.89 Transposase C of IS166 homeodomain
DUF4222              PF13973.1     53 seq448_BIOID51059    -             80   1.5e-13   49.8   0.3   1   1   1.3e-17   1.8e-13   49.5   0.2     2    53     4    54     3    54 0.97 Domain of unknown function (DUF4222)
tRNA_U5-meth_tr      PF05958.6    352 seq450_BIOID51059    -            375   1.7e-19   69.6   0.0   1   1   3.7e-20   1.3e-16   60.1   0.0   172   351   208   374   183   375 0.90 tRNA (Uracil-5-)-methyltransferase
Methyltransf_31      PF13847.1    152 seq450_BIOID51059    -            375     3e-09   36.5   0.0   1   1   1.6e-12   5.4e-09   35.7   0.0     5    67   235   295   233   346 0.87 Methyltransferase domain
Methyltransf_26      PF13659.1    117 seq450_BIOID51059    -            375     2e-07   30.9   0.0   1   1   1.1e-10   3.7e-07   30.0   0.0     4    80   237   310   234   369 0.88 Methyltransferase domain
MTS                  PF05175.9    170 seq450_BIOID51059    -            375   6.2e-06   25.6   0.0   1   1   2.9e-09   9.9e-06   24.9   0.0    32   109   234   311   209   329 0.83 Methyltransferase small domain
Glycos_transf_2      PF00535.21   169 seq451_BIOID51059    -            847   1.4e-19   70.2   0.0   1   1   6.3e-23   2.2e-19   69.6   0.0     2   168   246   429   245   430 0.98 Glycosyl transferase family 2
Glyco_tranf_2_3      PF13641.1    230 seq451_BIOID51059    -            847   3.3e-15   56.4   0.3   1   1     3e-18     1e-14   54.8   0.0     2   230   243   493   242   493 0.84 Glycosyltransferase like family 2
Glyco_trans_2_3      PF13632.1    192 seq451_BIOID51059    -            847   2.6e-13   50.0  14.4   1   1   7.6e-17   2.6e-13   50.0  10.0     1   185   341   533   341   708 0.82 Glycosyl transferase family group 2
Glyco_transf_21      PF13506.1    174 seq451_BIOID51059    -            847   4.5e-08   32.5   0.0   1   1   4.7e-11   1.6e-07   30.6   0.0     6   147   312   468   308   492 0.77 Glycosyl transferase family 21
Na_Pi_cotrans        PF02690.10   142 seq452_BIOID51059    -            543   1.6e-44  150.9  30.2   1   2   1.4e-39   9.5e-36  122.5   7.0     1   140    13   148    13   150 0.98 Na+/Pi-cotransporter
Na_Pi_cotrans        PF02690.10   142 seq452_BIOID51059    -            543   1.6e-44  150.9  30.2   2   2   1.6e-13   1.1e-09   38.0  10.2     1   123   139   265   139   284 0.90 Na+/Pi-cotransporter
Rick_17kDa_Anti      PF05433.10    42 seq453_BIOID51059    -            179   1.7e-11   43.4  15.7   1   1   5.1e-15   1.7e-11   43.4  10.9     2    42    73   113    72   113 0.96 Glycine zipper 2TM domain
Gly-zipper_OmpA      PF13436.1    118 seq453_BIOID51059    -            179   5.2e-09   35.6   3.0   1   1   1.5e-12   5.2e-09   35.6   2.1     5   112    28   134    24   136 0.78 Glycine-zipper containing OmpA-like membrane domain
Gly-zipper_YMGG      PF13441.1     45 seq453_BIOID51059    -            179   3.6e-08   32.6  12.7   1   1     1e-11   3.6e-08   32.6   8.8     2    45    69   111    68   111 0.97 YMGG-like Gly-zipper
Gly-zipper_Omp       PF13488.1     46 seq453_BIOID51059    -            179   1.8e-05   24.1  13.8   1   1   5.3e-09   1.8e-05   24.1   9.6     2    42    73   112    72   118 0.82 Glycine zipper
UvrD_C               PF13361.1    319 seq455_BIOID51059    -            690   1.4e-92  310.4   0.0   1   1   6.1e-95   1.4e-91  307.2   0.0     1   318   288   630   288   631 0.97 UvrD-like helicase C-terminal domain
UvrD-helicase        PF00580.16   315 seq455_BIOID51059    -            690   1.4e-73  247.8   0.3   1   1   8.9e-76     2e-72  244.0   0.2     1   314    20   282    20   283 0.94 UvrD/REP helicase N-terminal domain
AAA_19               PF13245.1     76 seq455_BIOID51059    -            690     2e-13   49.7   0.6   1   1   2.1e-16   4.9e-13   48.5   0.4     8    75    32   104    25   105 0.82 Part of AAA domain
UvrD_C_2             PF13538.1    104 seq455_BIOID51059    -            690   2.1e-10   40.5   0.0   1   1   5.5e-13   1.2e-09   38.0   0.0    54   103   563   626   513   627 0.80 Family description
DUF1233              PF06806.7     72 seq457_BIOID51059    -             78     1e-35  120.9   0.0   1   1   8.2e-40   1.1e-35  120.8   0.0     1    70     4    73     4    77 0.97 Putative excisionase (DUF1233)
Lactate_perm         PF02652.9    522 seq458_BIOID51059    -            560  1.9e-234  778.9  41.6   1   1  1.6e-238  2.1e-234  778.7  28.9     1   522    25   551    25   551 0.99 L-lactate permease
Sdh_cyt              PF01127.17   121 seq460_BIOID51059    -            134   4.5e-30  103.8   5.0   1   1   3.8e-34   5.2e-30  103.6   3.4     2   120    11   128    10   129 0.90 Succinate dehydrogenase/Fumarate reductase transmembrane subunit
Autotransporter      PF03797.14   265 seq462_BIOID51059    -            773   1.9e-42  145.3  17.4   1   1   2.8e-46   1.9e-42  145.3  12.1     3   265   488   759   486   762 0.95 Autotransporter beta-domain
Pertactin            PF03212.9    121 seq462_BIOID51059    -            773   2.9e-09   36.5   1.1   1   1   4.2e-13   2.9e-09   36.5   0.8     1   120   297   422   297   423 0.83 Pertactin
DUF3596              PF12167.3     88 seq463_BIOID51059    -            437   3.3e-29  100.1   0.0   1   1     1e-32   6.8e-29   99.1   0.0     1    88     7    93     7    93 0.99 Domain of unknown function (DUF3596)
Phage_integrase      PF00589.17   173 seq463_BIOID51059    -            437     1e-19   70.7   0.1   1   1   3.2e-23   2.2e-19   69.6   0.0     3   166   202   395   200   400 0.86 Phage integrase family
Sdh_cyt              PF01127.17   121 seq465_BIOID51059    -            115   8.9e-12   44.7  15.1   1   1   7.9e-16   1.1e-11   44.5  10.5    18   120    11   104     2   113 0.83 Succinate dehydrogenase/Fumarate reductase transmembrane subunit
FAD_binding_2        PF00890.19   421 seq467_BIOID51059    -            588  2.6e-117  392.1   6.1   1   1    7e-121  3.2e-117  391.8   4.2     1   421     9   405     9   405 0.98 FAD binding domain
Succ_DH_flav_C       PF02910.15   129 seq467_BIOID51059    -            588   3.1e-38  130.4   0.1   1   1   1.1e-41   5.1e-38  129.7   0.1     1   129   460   588   460   588 0.96 Fumarate reductase flavoprotein C-term
PQQ_2                PF13360.1    238 seq470_BIOID51059    -            353   1.2e-07   31.2   1.3   1   1     2e-10   5.5e-07   29.1   0.8     3   236    69   308    67   310 0.71 PQQ-like domain
HTH_Tnp_1            PF01527.15    76 seq473_BIOID51059    -             80     1e-14   54.0   0.5   1   1   8.7e-19   1.2e-14   53.8   0.3     2    52    23    72    22    79 0.90 Transposase
DDE_Tnp_IS66_C       PF13817.1     39 seq474_BIOID51059    -             61   2.3e-21   75.3   0.2   1   1     2e-25   2.8e-21   75.1   0.1     2    39    18    55    17    55 0.99 IS66 C-terminal element
DUF1471              PF07338.8     56 seq477_BIOID51059    -             85   8.5e-20   70.0   0.1   1   1   8.2e-24   1.1e-19   69.6   0.0     2    56    33    85    32    85 0.98 Protein of unknown function (DUF1471)
DUF72                PF01904.13   230 seq479_BIOID51059    -            159   1.5e-38  132.6   0.3   1   1   1.3e-42   1.8e-38  132.4   0.2    23   163     2   144     1   157 0.91 Protein of unknown function DUF72
FCD                  PF07729.7    125 seq480_BIOID51059    -            258   3.1e-23   82.3   2.7   1   1   4.6e-27   3.1e-23   82.3   1.9     1   124   100   223   100   224 0.90 FCD domain
GntR                 PF00392.16    64 seq480_BIOID51059    -            258   2.1e-22   78.2   0.4   1   1   6.1e-26   4.2e-22   77.2   0.3     1    64     8    71     8    71 0.98 Bacterial regulatory proteins, gntR family
RVT_1                PF00078.22   214 seq481_BIOID51059    -            286   4.2e-41  140.5   0.0   1   1   4.2e-45   5.7e-41  140.1   0.0     1   181   107   281   107   285 0.94 Reverse transcriptase (RNA-dependent DNA polymerase)
DUF2594              PF10769.4     74 seq487_BIOID51059    -             74   1.4e-42  143.4   2.3   1   1   1.1e-46   1.6e-42  143.3   1.6     1    74     1    74     1    74 1.00 Protein of unknown function (DUF2594)
POTRA_2              PF08479.6     76 seq489_BIOID51059    -            377   1.8e-24   85.0   0.0   1   1   2.9e-28   3.9e-24   83.9   0.0     1    76    94   170    94   170 0.99 POTRA domain, ShlB-type
Ligase_CoA           PF00549.14   153 seq490_BIOID51059    -            555     2e-51  173.5   0.5   1   1   6.1e-55   4.2e-51  172.4   0.0     1   152   336   491   336   492 0.98 CoA-ligase
CoA_binding          PF02629.14    96 seq490_BIOID51059    -            555   5.4e-17   61.9   0.0   1   1   1.4e-19   9.6e-16   57.9   0.1     3    96   193   288   191   288 0.96 CoA binding domain
DUF3521              PF12035.3     35 seq493_BIOID51059    -             51   1.7e-14   53.2   0.6   1   1   1.5e-18     2e-14   52.9   0.4     1    33     6    38     6    40 0.94 Protein of unknown function (DUF3521)
DUF3521              PF12035.3     35 seq494_BIOID51059    -             57   3.6e-19   68.1   1.8   1   1   3.4e-23   4.6e-19   67.8   1.3     1    35     1    35     1    35 0.99 Protein of unknown function (DUF3521)
MAPEG                PF01124.13   129 seq495_BIOID51059    -            131   1.3e-26   92.5   9.3   1   1   1.1e-30   1.5e-26   92.3   6.5     1   129     3   120     3   120 0.98 MAPEG family
FMN_dh               PF01070.13   357 seq498_BIOID51059    -            396  3.2e-125  417.5   0.0   1   1  1.3e-128  4.4e-125  417.1   0.0     1   355    13   375    13   377 0.96 FMN-dependent dehydrogenase
NMO                  PF03060.10   330 seq498_BIOID51059    -            396   2.7e-05   23.3   2.7   1   1   1.1e-08   3.9e-05   22.8   1.9   138   225   248   335   244   373 0.87 Nitronate monooxygenase
MFS_1                PF07690.11   354 seq499_BIOID51059    -            393     2e-24   85.8  58.2   1   1   1.3e-26   1.8e-22   79.4  34.4     2   328    14   320    10   327 0.84 Major Facilitator Superfamily
DUF1375              PF07119.7     76 seq500_BIOID51059    -             75   2.1e-20   72.1   0.2   1   1   2.2e-24     3e-20   71.7   0.2     6    75     8    69     3    70 0.91 Protein of unknown function (DUF1375)
Fer2_3               PF13085.1    110 seq502_BIOID51059    -            238   3.8e-31  107.0   0.0   1   1   1.6e-34   5.5e-31  106.5   0.0     2   109     5   111     4   112 0.93 2Fe-2S iron-sulfur cluster binding domain
Fer4_17              PF13534.1     61 seq502_BIOID51059    -            238     2e-10   40.7   0.8   1   1   1.1e-13   3.9e-10   39.8   0.5     1    61   148   221   148   221 0.80 4Fe-4S dicluster domain
Fer4_8               PF13183.1     57 seq502_BIOID51059    -            238   1.3e-09   37.8   1.5   1   1     8e-13   2.7e-09   36.7   1.0     2    56   146   219   145   220 0.71 4Fe-4S dicluster domain
Fer4_18              PF13746.1     69 seq502_BIOID51059    -            238   3.2e-07   30.5   1.1   1   1     1e-09   3.5e-06   27.2   0.1     2    67   155   221   154   223 0.97 4Fe-4S dicluster domain
Cytochrom_C_asm      PF01578.15   214 seq503_BIOID51059    -            288   5.7e-45  153.3  17.3   1   1   4.2e-49   5.7e-45  153.3  12.0     5   212    62   286    58   288 0.97 Cytochrome C assembly protein
Methyltransf_18      PF12847.2    112 seq505_BIOID51059    -            247   7.1e-15   55.4   0.0   1   1   7.3e-18   1.1e-14   54.8   0.0     2   110    57   163    56   165 0.92 Methyltransferase domain
Methyltransf_11      PF08241.7     95 seq505_BIOID51059    -            247   6.9e-12   45.5   0.0   1   1   9.1e-15   1.4e-11   44.6   0.0     2    95    62   162    61   162 0.95 Methyltransferase domain
Methyltransf_31      PF13847.1    152 seq505_BIOID51059    -            247   1.5e-10   40.7   0.0   1   1   1.3e-13     2e-10   40.3   0.0     3   110    56   164    54   215 0.86 Methyltransferase domain
Methyltransf_25      PF13649.1    101 seq505_BIOID51059    -            247   1.2e-09   38.3   0.0   1   1   1.6e-12   2.4e-09   37.3   0.0     1   101    60   158    60   158 0.89 Methyltransferase domain
Methyltransf_12      PF08242.7     99 seq505_BIOID51059    -            247   3.7e-09   36.8   0.0   1   1     4e-12     6e-09   36.1   0.0     2    99    62   160    61   160 0.91 Methyltransferase domain
Methyltransf_23      PF13489.1    162 seq505_BIOID51059    -            247   3.3e-07   30.0   0.0   1   1   3.4e-10   5.2e-07   29.3   0.0    14   131    51   181    36   228 0.68 Methyltransferase domain
MTS                  PF05175.9    170 seq505_BIOID51059    -            247   1.7e-05   24.1   0.0   1   1   1.6e-08   2.4e-05   23.6   0.0    23   166    49   190    44   194 0.78 Methyltransferase small domain
Ubie_methyltran      PF01209.13   233 seq505_BIOID51059    -            247   1.9e-05   23.7   0.0   1   1   2.3e-08   3.5e-05   22.9   0.0    45   154    54   165    48   240 0.80 ubiE/COQ5 methyltransferase family
AAA_11               PF13086.1    241 seq508_BIOID51059    -            893   3.9e-26   92.0   0.0   1   1   1.3e-28   2.5e-25   89.3   0.0     2   237   178   520   177   522 0.80 AAA domain
AAA_12               PF13087.1    199 seq508_BIOID51059    -            893   1.2e-21   76.8   0.2   1   1   2.1e-16   4.1e-13   49.0   0.0   112   196   626   707   609   710 0.84 AAA domain
DUF2726              PF10881.3    126 seq508_BIOID51059    -            893     7e-13   48.1   0.0   1   1   1.8e-15   3.6e-12   45.8   0.0    50   112   816   878   781   888 0.86 Protein of unknown function (DUF2726)
AAA_19               PF13245.1     76 seq508_BIOID51059    -            893   4.5e-12   45.4   0.0   1   1   7.5e-15   1.5e-11   43.7   0.0     2    62   185   240   184   259 0.90 Part of AAA domain
Viral_helicase1      PF01443.13   226 seq508_BIOID51059    -            893   1.6e-10   40.8   0.1   1   1   2.8e-08   5.5e-05   22.7   0.0    34   226   460   707   432   707 0.70 Viral (Superfamily 1) RNA helicase
AAA_30               PF13604.1    196 seq508_BIOID51059    -            893   3.6e-08   33.1   0.1   1   1   9.4e-10   1.8e-06   27.5   0.0     2    66   178   240   177   269 0.85 AAA domain
DUF2075              PF09848.4    352 seq508_BIOID51059    -            893   4.6e-07   29.0   0.1   1   1   7.1e-10   1.4e-06   27.4   0.0     2    59   193   251   192   286 0.80 Uncharacterized conserved protein (DUF2075)
Transket_pyr         PF02779.19   178 seq510_BIOID51059    -            933   5.3e-67  224.6   0.0   1   1   1.3e-70     9e-67  223.8   0.0     3   178   591   785   589   785 0.99 Transketolase, pyrimidine binding domain
E1_dh                PF00676.15   300 seq510_BIOID51059    -            933   1.7e-46  158.1   0.0   1   1   5.4e-50   3.7e-46  157.1   0.0    15   282   219   511   207   516 0.84 Dehydrogenase E1 component
DUF21                PF01595.15   183 seq512_BIOID51059    -            420   3.5e-55  186.0   4.7   1   1   1.1e-58   4.9e-55  185.5   3.3     3   175     2   175     1   180 0.98 Domain of unknown function DUF21
CorC_HlyC            PF03471.12    81 seq512_BIOID51059    -            420   2.9e-20   71.7   0.2   1   1     2e-23   9.2e-20   70.1   0.1     2    79   335   410   334   412 0.95 Transporter associated domain
CBS                  PF00571.23    57 seq512_BIOID51059    -            420   9.6e-06   25.0   0.2   1   1   8.6e-08   0.00039   19.9   0.0     8    56   270   318   249   319 0.87 CBS domain
Methyltransf_9       PF08003.6    315 seq513_BIOID51059    -            323  5.1e-174  577.2   0.1   1   1  2.5e-177  5.7e-174  577.0   0.0     1   315     7   322     7   322 1.00 Protein of unknown function (DUF1698)
Methyltransf_23      PF13489.1    162 seq513_BIOID51059    -            323   4.4e-11   42.6   0.0   1   1   3.5e-14     8e-11   41.7   0.0    12   159   114   269   103   272 0.71 Methyltransferase domain
Methyltransf_18      PF12847.2    112 seq513_BIOID51059    -            323   7.1e-08   32.9   0.0   1   1   7.1e-11   1.6e-07   31.7   0.0     2   111   123   226   122   227 0.86 Methyltransferase domain
Methyltransf_31      PF13847.1    152 seq513_BIOID51059    -            323   1.2e-07   31.2   0.0   1   1     1e-10   2.3e-07   30.3   0.0     5   112   124   228   121   276 0.90 Methyltransferase domain
Methyltransf_11      PF08241.7     95 seq513_BIOID51059    -            323   2.7e-05   24.4   0.0   1   1   2.2e-08   4.9e-05   23.6   0.0     1    94   127   223   127   224 0.81 Methyltransferase domain
CMAS                 PF02353.15   273 seq513_BIOID51059    -            323   6.6e-05   21.9   0.0   1   1   5.5e-08   0.00013   21.0   0.0    50   171   110   231   105   268 0.79 Mycolic acid cyclopropane synthetase
DUF1116              PF06545.6    216 seq518_BIOID51059    -            419   6.8e-99  329.2   1.5   1   1  6.8e-103   9.3e-99  328.7   1.0     1   216    87   303    87   303 0.99 Protein of unknown function (DUF1116)
SpoU_methylase       PF00588.14   142 seq519_BIOID51059    -            157   2.4e-34  118.1   0.0   1   1     2e-38   2.7e-34  117.9   0.0     1   142     1   142     1   142 0.95 SpoU rRNA Methylase family
Autotransporter      PF03797.14   265 seq520_BIOID51059    -            108   3.1e-09   36.4   0.1   1   1   2.5e-13   3.4e-09   36.3   0.1   168   262     3    91     1    94 0.93 Autotransporter beta-domain
GST_N_3              PF13417.1     75 seq521_BIOID51059    -            205   6.5e-09   35.7   0.0   1   1   1.7e-12   1.1e-08   35.0   0.0    15    72    17    79    13    84 0.88 Glutathione S-transferase, N-terminal domain
GST_N_2              PF13409.1     70 seq521_BIOID51059    -            205   4.2e-06   26.5   0.0   1   1   1.1e-09   7.3e-06   25.7   0.0     9    67    16    74    12    77 0.89 Glutathione S-transferase, N-terminal domain
Pyr_redox_2          PF07992.9    200 seq522_BIOID51059    -            847     2e-36  125.6   0.0   1   1   3.9e-39   8.8e-36  123.5   0.0     1   198     5   285     5   287 0.95 Pyridine nucleotide-disulphide oxidoreductase
NIR_SIR              PF01077.17   157 seq522_BIOID51059    -            847   2.8e-27   94.8   0.1   1   1   3.5e-30     8e-27   93.4   0.0     2   150   632   770   631   776 0.94 Nitrite and sulphite reductase 4Fe-4S domain
Fer2_BFD             PF04324.10    55 seq522_BIOID51059    -            847   2.8e-21   75.1   4.8   1   1     7e-19   1.6e-15   56.7   2.0     2    53   423   472   422   474 0.93 BFD-like [2Fe-2S] binding domain
Pyr_redox            PF00070.22    80 seq522_BIOID51059    -            847   1.5e-15   57.2   0.7   1   1   6.4e-19   1.5e-15   57.2   0.5     2    72   148   219   147   229 0.91 Pyridine nucleotide-disulphide oxidoreductase
NIR_SIR_ferr         PF03460.12    69 seq522_BIOID51059    -            847   4.4e-12   45.3   0.0   1   1     4e-15   9.1e-12   44.3   0.0     3    68   560   622   558   623 0.95 Nitrite/Sulfite reductase ferredoxin-like half domain
Pyr_redox_3          PF13738.1    203 seq522_BIOID51059    -            847     2e-08   34.3   0.4   1   1   1.5e-09   3.5e-06   27.1   0.0    78   196    55   174    42   179 0.83 Pyridine nucleotide-disulphide oxidoreductase
GTP_EFTU             PF00009.22   188 seq523_BIOID51059    -            607     1e-56  191.2   0.0   1   1   7.2e-60     2e-56  190.3   0.0     2   187     4   195     3   196 0.96 Elongation factor Tu GTP binding domain
EFG_C                PF00679.19    89 seq523_BIOID51059    -            607   1.9e-21   75.6   0.0   1   1   1.6e-24   4.3e-21   74.4   0.0     3    83   397   477   395   483 0.96 Elongation factor G C-terminus
GTP_EFTU_D2          PF03144.20    74 seq523_BIOID51059    -            607   7.4e-10   38.6   3.2   1   1   8.1e-13   2.2e-09   37.1   2.2     1    74   219   289   219   289 0.94 Elongation factor Tu domain 2
MMR_HSR1             PF01926.18   114 seq523_BIOID51059    -            607   1.3e-05   25.0   0.2   1   1   1.5e-08   4.1e-05   23.4   0.0     2   113     8   128     7   129 0.55 50S ribosome-binding GTPase
DeoRC                PF00455.17   162 seq526_BIOID51059    -            274   1.4e-56  190.4   1.2   1   1   3.8e-60   1.8e-56  190.1   0.4     2   161    88   247    87   248 0.99 DeoR C terminal sensor domain
HTH_DeoR             PF08220.7     57 seq526_BIOID51059    -            274   3.1e-21   74.5   0.2   1   1   1.2e-24   5.5e-21   73.7   0.1     1    57    18    74    18    74 0.98 DeoR-like helix-turn-helix domain
HTH_11               PF08279.7     55 seq526_BIOID51059    -            274   1.5e-09   37.2   0.1   1   1   8.6e-13   3.9e-09   35.9   0.1     1    48    18    64    18    68 0.91 HTH domain
Thioredoxin          PF00085.15   104 seq529_BIOID51059    -            109   3.5e-34  116.5   0.0   1   1   8.4e-38   3.8e-34  116.3   0.0     2   103     5   106     4   107 0.98 Thioredoxin
Thioredoxin_2        PF13098.1    112 seq529_BIOID51059    -            109   1.6e-10   41.0   0.1   1   1   3.2e-13   1.4e-09   37.9   0.0     7   112    23   104    17   104 0.90 Thioredoxin-like domain
DUF2877              PF11392.3    111 seq531_BIOID51059    -            271   9.8e-29   99.7   0.0   1   1   1.5e-32   2.1e-28   98.6   0.0     1   110   158   265   158   266 0.91 Protein of unknown function (DUF2877)
Phage_GPD            PF05954.6    292 seq534_BIOID51059    -            714   1.2e-62  211.6   0.1   1   1   2.6e-66   1.8e-62  211.0   0.0     2   291    40   340    39   341 0.91 Phage late control gene D protein (GPD)
Phage_base_V         PF04717.7     79 seq534_BIOID51059    -            714   1.8e-27   94.9   0.2   1   1   5.2e-31   3.6e-27   94.0   0.1     1    77   378   470   378   472 0.92 Phage-related baseplate assembly protein
ATP-synt_ab          PF00006.20   215 seq535_BIOID51059    -            443   5.9e-42  143.4   0.0   1   1   2.9e-45   7.9e-42  143.0   0.0     3   214   183   388   181   389 0.95 ATP synthase alpha/beta family, nucleotide-binding domain
Rho_RNA_bind         PF07497.7     78 seq535_BIOID51059    -            443   6.5e-42  140.9   0.1   1   1   4.2e-45   1.1e-41  140.1   0.0     1    78    73   150    73   150 0.98 Rho termination factor, RNA-binding domain
Rho_N                PF07498.7     43 seq535_BIOID51059    -            443   8.2e-18   63.7   0.8   1   1   1.7e-20   4.8e-17   61.3   0.2     1    43    29    71    29    71 0.98 Rho termination factor, N-terminal domain
NACHT                PF05729.7    167 seq535_BIOID51059    -            443   8.9e-05   22.0   0.0   1   1   6.2e-08   0.00017   21.1   0.0    12    96   207   297   203   311 0.80 NACHT domain
NAD_kinase           PF01513.16   285 seq536_BIOID51059    -            292   6.2e-73  244.9   0.0   1   1   5.2e-77     7e-73  244.7   0.0     2   284     8   271     7   272 0.98 ATP-NAD kinase
Rhodanese            PF00581.15   113 seq537_BIOID51059    -            350   4.8e-17   62.2   0.1   1   1   9.6e-21   1.3e-16   60.8   0.0     2   112   138   233   137   234 0.94 Rhodanese-like domain
YbjQ_1               PF01906.12   105 seq539_BIOID51059    -            107   1.2e-40  138.0   0.5   1   1   9.3e-45   1.3e-40  137.9   0.4     1   104     1   104     1   105 0.99 Putative heavy-metal-binding
AA_kinase            PF00696.23   241 seq540_BIOID51059    -            297   7.1e-25   87.8   0.0   1   1   1.2e-28   1.7e-24   86.5   0.0     1   239     2   277     2   279 0.79 Amino acid kinase family
UTRA                 PF07702.8    141 seq543_BIOID51059    -            236   2.1e-20   72.6   0.0   1   1   5.6e-24   3.8e-20   71.8   0.0     1   140    91   230    91   231 0.97 UTRA domain
GntR                 PF00392.16    64 seq543_BIOID51059    -            236   6.3e-20   70.2   0.0   1   1   1.4e-23   9.4e-20   69.7   0.0     2    64     8    70     7    70 0.97 Bacterial regulatory proteins, gntR family
Amidase_2            PF01510.20   132 seq545_BIOID51059    -            276   1.2e-26   93.1   0.0   1   1   1.5e-30   2.1e-26   92.4   0.0     6   131    41   179    35   180 0.92 N-acetylmuramoyl-L-alanine amidase
HTH_Tnp_1            PF01527.15    76 seq547_BIOID51059    -            225   2.3e-25   88.2   0.1   1   1     2e-25   6.7e-22   77.1   0.0     2    74    95   171    94   173 0.93 Transposase
HTH_28               PF13518.1     52 seq547_BIOID51059    -            225   7.8e-11   41.6   0.0   1   1   1.4e-08   4.9e-05   23.0   0.0     9    42    24    57    18    63 0.86 Helix-turn-helix domain
2-oxoacid_dh         PF00198.18   231 seq548_BIOID51059    -            405   7.8e-82  273.8   0.0   1   1   2.2e-85     1e-81  273.5   0.0     3   231   175   403   173   403 0.98 2-oxoacid dehydrogenases acyltransferase (catalytic domain)
Biotin_lipoyl        PF00364.17    74 seq548_BIOID51059    -            405   6.9e-18   63.9   0.3   1   1   3.6e-21   1.6e-17   62.7   0.2     2    73     5    76     4    77 0.96 Biotin-requiring enzyme
E3_binding           PF02817.12    39 seq548_BIOID51059    -            405   4.6e-15   54.8   2.3   1   1     1e-18   4.6e-15   54.8   0.1     5    39   114   148   111   148 0.96 e3 binding domain
Rieske_2             PF13806.1    104 seq551_BIOID51059    -            108   2.3e-40  136.3   0.0   1   1   1.9e-44   2.6e-40  136.2   0.0     1   103     3   106     3   107 0.98 Rieske-like [2Fe-2S] domain
DUF3440              PF11922.3    181 seq553_BIOID51059    -            410   1.2e-56  191.0   1.1   1   2   3.6e-46   1.6e-42  144.9   0.1     2   108   243   354   242   359 0.95 Domain of unknown function (DUF3440)
DUF3440              PF11922.3    181 seq553_BIOID51059    -            410   1.2e-56  191.0   1.1   2   2   8.6e-16   3.9e-12   45.9   0.1   138   181   355   395   352   395 0.90 Domain of unknown function (DUF3440)
PAPS_reduct          PF01507.14   174 seq553_BIOID51059    -            410   1.3e-17   64.0   0.2   1   2   4.2e-11   1.9e-07   30.9   0.0     3    52    35    89    33    98 0.89 Phosphoadenosine phosphosulfate reductase family
PAPS_reduct          PF01507.14   174 seq553_BIOID51059    -            410   1.3e-17   64.0   0.2   2   2   4.7e-11   2.1e-07   30.7   0.0   101   164   165   240   158   241 0.84 Phosphoadenosine phosphosulfate reductase family
SMC_N                PF02463.14   220 seq554_BIOID51059    -            553   8.4e-19   67.5   0.0   1   1   2.4e-22   1.6e-18   66.5   0.0     1   217     1   511     1   514 0.94 RecF/RecN/SMC N terminal domain
AAA_23               PF13476.1    202 seq554_BIOID51059    -            553     2e-18   67.3   4.3   1   1   1.5e-19   9.9e-16   58.5   3.0     1   195     4   215     4   381 0.48 AAA domain
AP_endonuc_2         PF01261.19   211 seq556_BIOID51059    -            326   3.1e-14   52.6   0.1   1   1   3.4e-18   4.7e-14   52.0   0.1     1   204    41   222    41   229 0.91 Xylose isomerase-like TIM barrel
Fels1                PF05666.6     45 seq557_BIOID51059    -            122   9.7e-39  130.3   1.7   1   2   3.8e-21   5.3e-17   60.8   0.1     2    45    20    62    19    62 0.95 Fels-1 Prophage Protein-like
Fels1                PF05666.6     45 seq557_BIOID51059    -            122   9.7e-39  130.3   1.7   2   2   7.8e-24   1.1e-19   69.4   0.1     1    45    66   121    66   121 0.98 Fels-1 Prophage Protein-like
Form_Nir_trans       PF01226.12   250 seq560_BIOID51059    -            268   4.6e-62  209.0  28.1   1   1     4e-66   5.5e-62  208.7  19.5    16   249    20   248     4   249 0.92 Formate/nitrite transporter
TnpB_IS66            PF05717.8    108 seq562_BIOID51059    -            115     1e-42  143.8   0.0   1   1     9e-47   1.2e-42  143.5   0.0     2   105     7   108     6   110 0.96 IS66 Orf2 like protein
Glycos_transf_4      PF00953.16   159 seq564_BIOID51059    -            367   1.1e-28   99.9  21.3   1   1   7.8e-33   1.1e-28   99.9  14.8     3   157    75   233    73   235 0.94 Glycosyl transferase family 4
LZ_Tnp_IS66          PF13007.2     78 seq566_BIOID51059    -             86   3.8e-06   27.3   1.0   1   1   2.8e-10   3.8e-06   27.3   0.7     2    29    41    67    40    86 0.74 Transposase C of IS166 homeodomain
MacB_PCD             PF12704.2    232 seq568_BIOID51059    -            399   2.1e-18   66.6   0.1   1   1   3.1e-22   2.1e-18   66.6   0.0     9   227    24   237    11   239 0.79 MacB-like periplasmic core domain
FtsX                 PF02687.16   121 seq568_BIOID51059    -            399   2.3e-17   62.7  17.6   1   1   3.9e-21   2.7e-17   62.5  10.1     2   121   269   392   268   392 0.95 FtsX-like permease family
ATP-grasp_2          PF08442.5    202 seq570_BIOID51059    -            388   1.4e-82  275.8   0.0   1   1   5.7e-86   1.9e-82  275.4   0.0     1   202     2   203     2   203 1.00 ATP-grasp domain
Ligase_CoA           PF00549.14   153 seq570_BIOID51059    -            388     1e-24   86.7   3.4   1   1   5.1e-28   1.8e-24   86.0   2.4     1   153   262   382   262   382 0.98 CoA-ligase
ATP-grasp_5          PF13549.1    222 seq570_BIOID51059    -            388   1.5e-13   50.3   0.1   1   1   1.2e-16     4e-13   48.9   0.1    10   219     3   215     1   217 0.83 ATP-grasp domain
ATP-grasp_4          PF13535.1    184 seq570_BIOID51059    -            388   7.1e-08   32.2   0.1   1   1   5.1e-11   1.7e-07   31.0   0.0     7   110     7   126     4   200 0.77 ATP-grasp domain
TP_methylase         PF00590.15   210 seq573_BIOID51059    -            457   9.2e-50  169.1   0.1   1   1   3.2e-53   1.5e-49  168.4   0.1     2   209   218   426   217   427 0.92 Tetrapyrrole (Corrin/Porphyrin) Methylases
NAD_binding_7        PF13241.1    103 seq573_BIOID51059    -            457     1e-27   96.2   0.1   1   1   2.3e-29     1e-25   89.8   0.0     1   103     6   115     6   115 0.89 Putative NAD(P)-binding
CysG_dimeriser       PF10414.4     60 seq573_BIOID51059    -            457   2.3e-20   71.6   0.9   1   1   1.6e-23   7.4e-20   70.0   0.6     2    60   150   209   149   209 0.97 Sirohaem synthase dimerisation region
RHS_repeat           PF05593.9     38 seq574_BIOID51059    -           1402   1.8e-61  203.1 121.9   1   7   3.3e-09   2.2e-05   24.3   0.6     6    37   413   444   412   446 0.89 RHS Repeat
RHS_repeat           PF05593.9     38 seq574_BIOID51059    -           1402   1.8e-61  203.1 121.9   2   7   2.1e-11   1.4e-07   31.3   2.8     1    37   429   466   429   467 0.98 RHS Repeat
RHS_repeat           PF05593.9     38 seq574_BIOID51059    -           1402   1.8e-61  203.1 121.9   3   7   1.8e-10   1.3e-06   28.3   3.0     1    38   493   532   493   532 0.92 RHS Repeat
RHS_repeat           PF05593.9     38 seq574_BIOID51059    -           1402   1.8e-61  203.1 121.9   4   7   4.5e-10   3.1e-06   27.0   0.0     1    36   537   572   537   573 0.92 RHS Repeat
RHS_repeat           PF05593.9     38 seq574_BIOID51059    -           1402   1.8e-61  203.1 121.9   5   7   1.7e-13   1.2e-09   37.9   1.8     1    37   579   615   579   616 0.97 RHS Repeat
RHS_repeat           PF05593.9     38 seq574_BIOID51059    -           1402   1.8e-61  203.1 121.9   6   7   1.2e-09   8.3e-06   25.7   0.2     1    37   621   656   621   657 0.97 RHS Repeat
RHS_repeat           PF05593.9     38 seq574_BIOID51059    -           1402   1.8e-61  203.1 121.9   7   7   2.2e-10   1.5e-06   28.1   0.6     1    29   950   987   950   998 0.90 RHS Repeat
RHS                  PF03527.9     41 seq574_BIOID51059    -           1402   3.7e-21   74.4   5.8   1   1   1.5e-23     1e-19   69.8   0.6     1    40  1154  1193  1154  1194 0.97 RHS protein
ParBc                PF02195.13    90 seq575_BIOID51059    -            212   2.8e-09   36.8   0.0   1   1   3.3e-13   4.5e-09   36.1   0.0     2    89    54   148    53   149 0.87 ParB-like nuclease domain
Metalloenzyme        PF01676.13   262 seq577_BIOID51059    -            514  4.4e-101  337.4   0.4   1   1  1.1e-104    5e-101  337.2   0.3     1   261     6   507     6   508 0.99 Metalloenzyme superfamily
iPGM_N               PF06415.8    223 seq577_BIOID51059    -            514   2.4e-88  295.1   0.5   1   1   7.8e-92   3.6e-88  294.5   0.3     2   223    85   308    84   308 0.99 BPG-independent PGAM N-terminus (iPGM_N)
Phosphodiest         PF01663.17   364 seq577_BIOID51059    -            514   2.4e-05   23.7   0.0   1   1   7.7e-09   3.5e-05   23.1   0.0   104   246   303   449   259   491 0.73 Type I phosphodiesterase / nucleotide pyrophosphatase
YcgL                 PF05166.8     74 seq579_BIOID51059    -            108     3e-33  113.6   0.1   1   1   2.9e-37     4e-33  113.2   0.1     1    74    14    87    14    87 0.99 YcgL domain
rve                  PF00665.21   120 seq580_BIOID51059    -            390   1.3e-17   63.9   0.0   1   1   1.8e-21   2.5e-17   62.9   0.0     3   120   113   240   112   240 0.92 Integrase core domain
Wzz                  PF02706.10   152 seq582_BIOID51059    -            348   5.4e-15   55.4   1.7   1   1   8.6e-19   1.2e-14   54.3   1.2     1   113    15   188    15   247 0.69 Chain length determinant protein
FAA_hydrolase        PF01557.13   217 seq583_BIOID51059    -            219   3.8e-56  189.8   0.0   1   1   3.6e-60   4.9e-56  189.4   0.0     1   206    18   209    18   218 0.94 Fumarylacetoacetate (FAA) hydrolase family
SmpA_OmlA            PF04355.8     71 seq584_BIOID51059    -            113   5.7e-27   93.0   0.3   1   1   5.1e-31     7e-27   92.7   0.2     1    70    35   104    35   105 0.98 SmpA / OmlA family
PerC                 PF06069.6     90 seq589_BIOID51059    -             89   2.2e-36  123.6   0.0   1   1   1.8e-40   2.4e-36  123.5   0.0     6    89     2    87     1    88 0.98 PerC transcriptional activator
PseudoU_synth_2      PF00849.17   164 seq591_BIOID51059    -            290     1e-15   57.8   0.1   1   1   6.3e-18   4.3e-14   52.5   0.1     2   164    69   195    68   195 0.87 RNA pseudouridylate synthase
S4                   PF01479.20    48 seq591_BIOID51059    -            290   3.1e-14   52.0   1.3   1   1   1.5e-17     1e-13   50.3   0.0     1    48     7    52     7    52 0.97 S4 domain
ABC_tran             PF00005.22   118 seq594_BIOID51059    -            233     2e-27   95.7   0.0   1   1   4.9e-31   3.4e-27   95.0   0.0     1   117    49   173    49   174 0.94 ABC transporter
AAA_21               PF13304.1    303 seq594_BIOID51059    -            233   1.6e-11   44.6   0.1   1   1   5.4e-13   3.7e-09   36.8   0.1     1   299    37   206    37   210 0.74 AAA domain
CoA_binding          PF02629.14    96 seq595_BIOID51059    -            289   1.7e-30  105.2   0.7   1   1   4.9e-34   1.7e-30  105.2   0.5     1    96     6    99     6    99 0.99 CoA binding domain
Ligase_CoA           PF00549.14   153 seq595_BIOID51059    -            289   2.4e-20   72.5   0.6   1   1   1.2e-23     4e-20   71.8   0.4     1   152   151   271   151   272 0.96 CoA-ligase
Succ_CoA_lig         PF13607.1    138 seq595_BIOID51059    -            289   8.7e-12   44.7   0.0   1   1   4.4e-15   1.5e-11   43.9   0.0     1   138   145   284   145   287 0.83 Succinyl-CoA ligase like flavodoxin domain
FliB                 PF03692.10    85 seq597_BIOID51059    -            189   1.5e-08   34.8  10.3   1   1   2.8e-12   3.8e-08   33.5   7.1     2    85    65   133    64   133 0.97 Flagellin N-methylase
IstB_IS21            PF01695.12   178 seq599_BIOID51059    -            264   3.4e-73  244.7   0.2   1   1   1.9e-76   5.3e-73  244.1   0.0     1   177    51   227    51   228 0.99 IstB-like ATP binding protein
Bac_DnaA             PF00308.13   219 seq599_BIOID51059    -            264   3.5e-10   39.7   0.0   1   1   1.9e-13   5.2e-10   39.2   0.0    36   139    99   199    71   208 0.88 Bacterial dnaA  protein
AAA                  PF00004.24   132 seq599_BIOID51059    -            264   3.5e-07   30.3   0.0   1   1   4.2e-10   1.1e-06   28.6   0.0     1    74   100   174   100   199 0.78 ATPase family associated with various cellular activities (AAA)
AFG1_ATPase          PF03969.11   362 seq599_BIOID51059    -            264   5.7e-05   21.9   0.0   1   1   2.8e-08   7.6e-05   21.5   0.0    64   228    99   259    56   263 0.78 AFG1-like ATPase
Epimerase_2          PF02350.14   346 seq601_BIOID51059    -            376  2.5e-126  421.0   0.0   1   1  2.1e-130  2.8e-126  420.8   0.0     2   346    22   370    21   370 0.97 UDP-N-acetylglucosamine 2-epimerase
DUF4223              PF13978.1     56 seq602_BIOID51059    -             55   1.2e-36  124.0   0.7   1   1   9.5e-41   1.3e-36  123.9   0.5     1    55     1    55     1    55 0.99 Protein of unknown function (DUF4223)
Peptidase_M23        PF01551.17    96 seq603_BIOID51059    -            427   2.2e-25   88.4   0.2   1   1   3.6e-29     5e-25   87.2   0.1     3    96   328   421   327   421 0.98 Peptidase family M23
MacB_PCD             PF12704.2    232 seq604_BIOID51059    -            414   1.2e-25   90.4   0.2   1   1   1.7e-29   1.2e-25   90.4   0.1    11   229    26   241    21   244 0.83 MacB-like periplasmic core domain
FtsX                 PF02687.16   121 seq604_BIOID51059    -            414   1.9e-22   79.1  12.5   1   1   3.4e-26   2.3e-22   78.8   4.5     2   121   274   407   273   407 0.98 FtsX-like permease family
Peptidase_A24        PF01478.13   106 seq605_BIOID51059    -            155   2.3e-23   82.2   8.7   1   1   1.7e-27   2.3e-23   82.2   6.0     2   103    10   116     8   121 0.88 Type IV leader peptidase family
SmpB                 PF01668.13    68 seq607_BIOID51059    -            160   1.3e-29  101.6   0.0   1   1   1.5e-33   2.1e-29  100.9   0.0     2    67    13    78    12    80 0.96 SmpB protein
AA_permease_2        PF13520.1    426 seq609_BIOID51059    -            462   1.3e-59  201.7  45.6   1   1   2.3e-63   1.6e-59  201.4  31.6     1   405    27   427    27   448 0.85 Amino acid permease
AA_permease          PF00324.16   479 seq609_BIOID51059    -            462   1.7e-36  125.5  41.0   1   1   4.2e-40   2.9e-36  124.7  28.4     2   475    32   457    31   461 0.83 Amino acid permease
FliD_C               PF07195.7    239 seq610_BIOID51059    -            496   1.1e-56  191.7  15.5   1   1   1.6e-60   1.1e-56  191.7  10.7     1   239   252   481   252   481 0.97 Flagellar hook-associated protein 2 C-terminus
FliD_N               PF02465.13    99 seq610_BIOID51059    -            496   5.7e-26   90.6   6.0   1   1   8.4e-30   5.7e-26   90.6   4.1     1    99    36   133    36   133 0.98 Flagellar hook-associated protein 2 C-terminus
HTH_32               PF13565.1     77 seq611_BIOID51059    -             99   5.4e-11   43.0   1.4   1   1   4.9e-15   6.7e-11   42.7   0.9     4    77    23    94    21    94 0.77 Homeodomain-like domain
PfkB                 PF00294.19   301 seq613_BIOID51059    -            315   2.2e-61  207.5   0.3   1   1     4e-65   2.7e-61  207.1   0.2     3   300    11   303    10   304 0.97 pfkB family carbohydrate kinase
Phos_pyr_kin         PF08543.7    246 seq613_BIOID51059    -            315   7.1e-09   35.1   0.0   1   1   3.4e-12   2.3e-08   33.4   0.0   117   229   184   289   167   300 0.89 Phosphomethylpyrimidine kinase
tRNA-synt_1e         PF01406.14   301 seq614_BIOID51059    -            461  4.4e-144  479.0   0.1   1   1  2.1e-147  5.7e-144  478.6   0.1     2   300    15   313    14   314 0.99 tRNA synthetases class I (C) catalytic domain
DALR_2               PF09190.6     63 seq614_BIOID51059    -            461   2.4e-26   91.6   1.3   1   1   8.7e-30   2.4e-26   91.6   0.9     1    63   341   402   341   402 0.99 DALR domain
tRNA-synt_1g         PF09334.6    391 seq614_BIOID51059    -            461   2.2e-16   59.4   1.6   1   2   3.9e-10   1.1e-06   27.5   0.1    13   112    35   133    29   147 0.82 tRNA synthetases class I (M)
tRNA-synt_1g         PF09334.6    391 seq614_BIOID51059    -            461   2.2e-16   59.4   1.6   2   2   3.1e-11   8.6e-08   31.1   0.1   312   373   251   311   231   317 0.85 tRNA synthetases class I (M)
tRNA-synt_1f         PF01921.13   360 seq614_BIOID51059    -            461   1.7e-07   30.1   0.0   1   1     2e-08   5.6e-05   21.8   0.0   276   317   261   301   214   329 0.85 tRNA synthetases class I (K)
tRNA-synt_1          PF00133.17   601 seq614_BIOID51059    -            461   1.1e-06   26.8   0.2   1   1   3.5e-09   9.5e-06   23.7   0.0   515   596   221   300   206   305 0.81 tRNA synthetases class I (I, L, M and V)
DDE_Tnp_IS66         PF03050.9    271 seq615_BIOID51059    -            297   3.5e-82  275.5   0.0   1   1     6e-86   4.1e-82  275.3   0.0    42   270     1   246     1   247 0.98 Transposase IS66 family
DDE_Tnp_IS66_C       PF13817.1     39 seq615_BIOID51059    -            297   7.9e-20   70.4   0.6   1   1   2.7e-23   1.9e-19   69.2   0.3     1    39   253   291   253   291 0.99 IS66 C-terminal element
tRNA-synt_1d         PF00750.14   354 seq616_BIOID51059    -            577  7.1e-149  495.3   0.3   1   1    2e-152  8.9e-149  494.9   0.2     1   354    95   446    95   446 0.99 tRNA synthetases class I (R)
DALR_1               PF05746.10   119 seq616_BIOID51059    -            577   3.4e-36  123.6   0.4   1   1   4.5e-39     2e-35  121.1   0.3     1   119   460   577   460   577 0.98 DALR anticodon binding domain
Arg_tRNA_synt_N      PF03485.11    85 seq616_BIOID51059    -            577   2.5e-22   79.0   0.2   1   1   2.4e-25   1.1e-21   77.0   0.1     3    85     7    87     1    87 0.91 Arginyl tRNA synthetase N terminal domain
Band_7               PF01145.20   179 seq618_BIOID51059    -            375   4.2e-25   88.5   0.4   1   1   4.1e-27   5.6e-23   81.6   0.2     2   178   147   318   146   320 0.94 SPFH domain / Band 7 family
HTH_Tnp_1            PF01527.15    76 seq620_BIOID51059    -            141   3.7e-18   65.1   0.5   1   1   1.3e-21     6e-18   64.4   0.1     3    49    10    61     8    94 0.77 Transposase
HTH_28               PF13518.1     52 seq620_BIOID51059    -            141   2.5e-05   24.0   0.1   1   1     1e-08   4.6e-05   23.1   0.0     1    41    18    59    18    64 0.94 Helix-turn-helix domain
UDPG_MGDP_dh_N       PF03721.9    185 seq621_BIOID51059    -            420   3.6e-61  205.6   0.2   1   1     1e-62   3.5e-59  199.2   0.0     2   183     5   189     4   191 0.96 UDP-glucose/GDP-mannose dehydrogenase family, NAD binding domain
UDPG_MGDP_dh         PF00984.14    96 seq621_BIOID51059    -            420     4e-30  103.7   0.0   1   1   2.3e-33     8e-30  102.7   0.0     2    93   206   292   205   296 0.88 UDP-glucose/GDP-mannose dehydrogenase family, central domain
UDPG_MGDP_dh_C       PF03720.10   106 seq621_BIOID51059    -            420   7.4e-19   67.7   0.0   1   1   5.7e-22   1.9e-18   66.4   0.0     1   104   324   419   324   420 0.91 UDP-glucose/GDP-mannose dehydrogenase family, UDP binding domain
NAD_binding_2        PF03446.10   162 seq621_BIOID51059    -            420     7e-07   29.1   0.1   1   1   2.1e-09   7.1e-06   25.8   0.0     2   110     4   136     3   141 0.76 NAD binding domain of 6-phosphogluconate dehydrogenase
PTS_EIIA_2           PF00359.17   142 seq622_BIOID51059    -            658   2.4e-31  108.2   0.0   1   1   8.9e-35     4e-31  107.5   0.0     5   141    29   170    25   171 0.95 Phosphoenolpyruvate-dependent sugar phosphotransferase system, EIIA 2
PTS_IIB              PF02302.12    90 seq622_BIOID51059    -            658   1.4e-15   57.3   0.1   1   1   5.6e-19   2.6e-15   56.5   0.1     2    90   188   279   187   279 0.95 PTS system, Lactose/Cellobiose specific IIB subunit
PTS_EIIC             PF02378.13   321 seq622_BIOID51059    -            658   3.9e-11   42.2  35.5   1   1   7.1e-14   3.2e-10   39.2  24.1     2   269   312   563   311   630 0.73 Phosphotransferase system, EIIC
Polysacc_deac_2      PF04748.8    213 seq623_BIOID51059    -            319   9.8e-81  269.7   0.4   1   1   8.6e-85   1.2e-80  269.4   0.3     1   212    28   238    28   239 0.99 Divergent polysaccharide deacetylase
ROK                  PF00480.15   179 seq624_BIOID51059    -            323   1.5e-45  155.0   0.0   1   1   3.1e-49   2.1e-45  154.6   0.0     1   179    24   214    24   214 0.95 ROK family
Glucokinase          PF02685.11   316 seq624_BIOID51059    -            323   4.4e-10   38.7   0.0   1   1     5e-13   3.4e-09   35.8   0.0     4   265    26   276    24   288 0.80 Glucokinase
Phage_integrase      PF00589.17   173 seq626_BIOID51059    -            423   2.1e-22   79.5   0.3   1   1   7.9e-26   5.4e-22   78.1   0.0     2   169   232   396   231   399 0.90 Phage integrase family
DUF4102              PF13356.1     89 seq626_BIOID51059    -            423   1.5e-22   79.1   0.0   1   1   6.8e-26   4.7e-22   77.5   0.0     1    87    22   112    22   114 0.91 Domain of unknown function (DUF4102)
MFS_1                PF07690.11   354 seq628_BIOID51059    -            438   2.4e-22   79.0  33.4   1   2   7.9e-16   1.1e-11   44.0   9.5    22   229    45   274    19   282 0.79 Major Facilitator Superfamily
MFS_1                PF07690.11   354 seq628_BIOID51059    -            438   2.4e-22   79.0  33.4   2   2   9.9e-15   1.4e-10   40.4   8.5    37   186   292   435   275   438 0.82 Major Facilitator Superfamily
Peptidase_S24        PF00717.18    70 seq629_BIOID51059    -            139   1.7e-13   49.8   0.0   1   1   1.8e-17   2.5e-13   49.3   0.0     2    68    56   120    55   122 0.91 Peptidase S24-like
SIS                  PF01380.17   131 seq630_BIOID51059    -            347   3.1e-21   75.2   0.0   1   2   1.2e-12   1.6e-08   34.0   0.0     5   122    51   170    48   175 0.87 SIS domain
SIS                  PF01380.17   131 seq630_BIOID51059    -            347   3.1e-21   75.2   0.0   2   2     3e-14   4.1e-10   39.2   0.0     4    87   214   299   211   305 0.93 SIS domain
FliS                 PF02561.9    122 seq631_BIOID51059    -            136   1.5e-44  150.5   0.8   1   1   1.3e-48   1.7e-44  150.4   0.6     4   121     6   128     2   129 0.96 Flagellar protein FliS
Nuc-transf           PF10127.4    247 seq632_BIOID51059    -            263   9.6e-99  329.6   0.0   1   1  7.9e-103   1.1e-98  329.4   0.0     1   246    10   256    10   257 0.99 Predicted nucleotidyltransferase
IMS                  PF00817.15   148 seq633_BIOID51059    -            422   8.3e-39  132.6   0.0   1   1     6e-42   2.1e-38  131.3   0.0     1   147     5   150     5   151 0.96 impB/mucB/samB family
DUF4113              PF13438.1     75 seq633_BIOID51059    -            422   1.5e-28   98.3   0.3   1   1   1.9e-31   6.6e-28   96.3   0.0     1    75   347   421   347   421 0.98 Domain of unknown function (DUF4113)
IMS_C                PF11799.3    137 seq633_BIOID51059    -            422     1e-08   35.5   0.0   1   1   6.1e-12   2.1e-08   34.5   0.0     3   122   214   333   212   344 0.89 impB/mucB/samB family C-terminal
IMS_HHH              PF11798.3     32 seq633_BIOID51059    -            422   1.3e-07   31.0   0.0   1   1   1.1e-10   3.8e-07   29.6   0.0     4    32   172   200   169   200 0.92 IMS family HHH motif
MMR_HSR1             PF01926.18   114 seq635_BIOID51059    -            290   1.3e-13   50.8   0.0   1   1   2.5e-16   5.7e-13   48.7   0.0     2   111    39   150    38   153 0.74 50S ribosome-binding GTPase
DUF258               PF03193.11   161 seq635_BIOID51059    -            290   1.1e-06   27.8   0.0   1   1   7.3e-10   1.7e-06   27.2   0.0    24   103    24   100     4   117 0.72 Protein of unknown function, DUF258
FliT                 PF05400.8     84 seq636_BIOID51059    -            121     6e-17   61.7   4.1   1   1   6.5e-21   8.8e-17   61.1   2.8     1    84    21   106    21   106 0.98 Flagellar protein FliT
SIR2                 PF02146.12   181 seq638_BIOID51059    -            273   9.6e-49  165.4   0.0   1   1   9.1e-53   1.2e-48  165.0   0.0     1   181    48   221    48   221 0.90 Sir2 family
Epimerase            PF01370.16   236 seq639_BIOID51059    -            355   2.4e-79  265.9   0.0   1   1   1.3e-82   2.9e-79  265.7   0.0     1   236     4   252     4   252 0.97 NAD dependent epimerase/dehydratase family
RmlD_sub_bind        PF04321.12   287 seq639_BIOID51059    -            355   2.8e-17   62.4   0.0   1   1   1.7e-20   3.9e-17   61.9   0.0     2   254     3   296     1   333 0.79 RmlD substrate binding domain
Polysacc_synt_2      PF02719.10   294 seq639_BIOID51059    -            355   1.8e-16   59.8   0.0   1   1   1.3e-19   2.9e-16   59.1   0.0     1   117     4   114     4   135 0.93 Polysaccharide biosynthesis protein
NAD_binding_4        PF07993.7    249 seq639_BIOID51059    -            355   2.8e-15   55.8   0.1   1   1   2.7e-14   6.2e-11   41.5   0.0    87   197    74   189    56   250 0.85 Male sterility protein
3Beta_HSD            PF01073.14   280 seq639_BIOID51059    -            355   2.9e-15   55.6   0.0   1   1     2e-18   4.6e-15   54.9   0.0     1   229     5   240     5   250 0.82 3-beta hydroxysteroid dehydrogenase/isomerase family
adh_short            PF00106.20   167 seq639_BIOID51059    -            355   4.3e-08   33.1   0.3   1   1   3.1e-10     7e-07   29.1   0.0     3    96     4    91     2   126 0.79 short chain dehydrogenase
DUF1311              PF07007.7     95 seq643_BIOID51059    -            162   6.7e-20   70.8   1.9   1   1   6.2e-24   8.5e-20   70.5   1.3     1    95    34   145    34   145 0.85 Protein of unknown function (DUF1311)
DUF3560              PF12083.3    126 seq644_BIOID51059    -            470   6.3e-44  148.9   8.5   1   1   9.9e-48   1.4e-43  147.8   5.9     3   126    88   212    86   212 0.98 Domain of unknown function (DUF3560)
Alpha-amylase        PF00128.19   316 seq645_BIOID51059    -            495   6.1e-26   91.4   0.4   1   1   2.5e-29   1.7e-25   90.0   0.2     8   304    26   367    21   376 0.68 Alpha amylase, catalytic domain
Glyco_hydro_70       PF02324.11   809 seq645_BIOID51059    -            495   1.4e-13   49.4   0.2   1   1   2.9e-10     2e-06   25.7   0.0   589   698    24   132    22   142 0.86 Glycosyl hydrolase family 70
AP_endonuc_2         PF01261.19   211 seq646_BIOID51059    -            276   8.1e-32  110.1   0.0   1   1   7.5e-36     1e-31  109.7   0.0     1   210    19   225    19   226 0.97 Xylose isomerase-like TIM barrel
Glyco_hydro_38       PF01074.17   277 seq650_BIOID51059    -            877   5.8e-44  150.3   0.0   1   1     2e-47   9.3e-44  149.6   0.0     2   266     7   266     6   274 0.88 Glycosyl hydrolases family 38 N-terminal domain
Glyco_hydro_38C      PF07748.8    458 seq650_BIOID51059    -            877   7.5e-31  107.2   0.0   1   1   2.4e-34   1.1e-30  106.7   0.0     2   417   386   843   385   862 0.77 Glycosyl hydrolases family 38 C-terminal domain
Alpha-mann_mid       PF09261.6     80 seq650_BIOID51059    -            877   1.2e-06   28.4   0.0   1   1   6.3e-10   2.9e-06   27.2   0.0     2    79   280   356   279   357 0.88 Alpha mannosidase, middle domain
Autotransporter      PF03797.14   265 seq651_BIOID51059    -           1005   1.8e-55  188.0  17.8   1   1   2.6e-59   1.8e-55  188.0  12.3     2   265   705   989   704   989 0.98 Autotransporter beta-domain
ESPR                 PF13018.1     24 seq651_BIOID51059    -           1005   3.2e-08   32.7   0.1   1   1   1.1e-11   7.4e-08   31.5   0.1     2    24    62    84    62    84 0.96 Extended Signal Peptide of Type V secretion system
NTP_transferase      PF00483.18   248 seq652_BIOID51059    -            293   1.2e-72  244.0   0.0   1   1   2.1e-76   1.4e-72  243.8   0.0     1   246     2   238     2   240 0.98 Nucleotidyl transferase
NTP_transf_3         PF12804.2    179 seq652_BIOID51059    -            293   1.1e-08   35.3   0.0   1   1     2e-12   1.4e-08   35.0   0.0     1   120     3   133     3   188 0.83 MobA-like NTP transferase domain
DDE_Tnp_1_assoc      PF13808.1     90 seq653_BIOID51059    -            212   2.6e-18   65.3   0.0   1   1   6.9e-22   4.7e-18   64.5   0.0     1    57     6    62     6    80 0.93 DDE_Tnp_1-associated
DDE_Tnp_1            PF01609.16   211 seq653_BIOID51059    -            212   1.7e-13   50.5   0.0   1   1   4.2e-17   2.8e-13   49.7   0.0    46   125    60   161    53   207 0.75 Transposase DDE domain
PfkB                 PF00294.19   301 seq654_BIOID51059    -            261   3.7e-37  127.9   0.2   1   1   3.8e-41   5.1e-37  127.4   0.1    34   294    22   260     7   261 0.87 pfkB family carbohydrate kinase
Fimbrial             PF00419.15   145 seq659_BIOID51059    -            180     8e-20   71.4   7.7   1   1     7e-24   9.6e-20   71.1   5.3     1   145    30   180    30   180 0.87 Fimbrial protein
Acetyltransf_1       PF00583.19    83 seq660_BIOID51059    -            224   1.7e-05   24.6   0.5   1   1   7.7e-09   5.3e-05   23.0   0.4    39    78   170   209   144   214 0.93 Acetyltransferase (GNAT) family
Acetyltransf_10      PF13673.1    117 seq660_BIOID51059    -            224   3.6e-05   23.7   0.5   1   1   8.5e-09   5.8e-05   23.0   0.3     1   114    92   207    92   212 0.80 Acetyltransferase (GNAT) domain
UTRA                 PF07702.8    141 seq662_BIOID51059    -            265     2e-32  111.6   0.0   1   1   9.8e-36   4.5e-32  110.5   0.0     1   140   118   256   118   257 0.99 UTRA domain
GntR                 PF00392.16    64 seq662_BIOID51059    -            265   8.6e-24   82.6   0.0   1   1   2.9e-27   1.3e-23   82.0   0.0     1    64    34    97    34    97 0.99 Bacterial regulatory proteins, gntR family
HTH_DeoR             PF08220.7     57 seq662_BIOID51059    -            265   7.6e-05   22.0   0.0   1   1   3.8e-08   0.00017   20.9   0.0    18    54    61    97    46   100 0.88 DeoR-like helix-turn-helix domain
HTH_Tnp_1            PF01527.15    76 seq664_BIOID51059    -            141   6.5e-17   61.1   0.2   1   1   1.7e-20   1.2e-16   60.3   0.0     3    53    10    61     8    99 0.78 Transposase
HTH_23               PF13384.1     50 seq664_BIOID51059    -            141   3.7e-07   29.4   0.0   1   1     1e-10   6.8e-07   28.6   0.0     5    45    17    58    13    64 0.89 Homeodomain-like domain
Sulf_transp          PF04143.9     43 seq666_BIOID51059    -            401   3.2e-19   68.5  35.9   1   2     6e-14   8.2e-10   38.4   5.6     3    41   114   153   112   155 0.94 Sulphur transport
Sulf_transp          PF04143.9     43 seq666_BIOID51059    -            401   3.2e-19   68.5  35.9   2   2   1.2e-15   1.6e-11   43.8   5.0     3    42   290   329   288   336 0.93 Sulphur transport
DegT_DnrJ_EryC1      PF01041.12   363 seq668_BIOID51059    -            376   3.7e-87  292.6   0.0   1   1   9.7e-91   4.4e-87  292.3   0.0     7   361    13   370     9   372 0.93 DegT/DnrJ/EryC1/StrS aminotransferase family
Aminotran_1_2        PF00155.16   363 seq668_BIOID51059    -            376   7.6e-11   41.4   0.1   1   1   3.7e-14   1.7e-10   40.3   0.0    67   189    46   154     9   187 0.88 Aminotransferase class I and II
Aminotran_5          PF00266.14   371 seq668_BIOID51059    -            376   4.7e-08   32.0   0.1   1   1   1.6e-11   7.5e-08   31.3   0.0    62   182    47   159    33   204 0.90 Aminotransferase class-V
TnpB_IS66            PF05717.8    108 seq670_BIOID51059    -            116   2.2e-41  139.5   0.0   1   1   1.8e-45   2.4e-41  139.3   0.0     2   105     7   108     6   111 0.96 IS66 Orf2 like protein
Pili_assembly_N      PF00345.15   122 seq671_BIOID51059    -            230   5.5e-37  126.1   0.2   1   1   2.1e-40   1.4e-36  124.8   0.0     1   121    26   145    26   146 0.91 Gram-negative pili assembly chaperone, N-terminal domain
Pili_assembly_C      PF02753.12    68 seq671_BIOID51059    -            230     2e-16   59.4   0.3   1   1   5.2e-20   3.6e-16   58.6   0.2     1    65   165   223   165   226 0.96 Gram-negative pili assembly chaperone, C-terminal domain
Acetyltransf_3       PF13302.1    142 seq672_BIOID51059    -            194   8.5e-20   71.3   0.1   1   1     3e-23     1e-19   71.1   0.0     1   142    17   162    17   162 0.87 Acetyltransferase (GNAT) domain
Acetyltransf_4       PF13420.1    155 seq672_BIOID51059    -            194   6.1e-14   52.1   0.2   1   1   2.4e-17   8.2e-14   51.7   0.1     2   154    21   181    20   182 0.78 Acetyltransferase (GNAT) domain
Acetyltransf_1       PF00583.19    83 seq672_BIOID51059    -            194   1.9e-08   34.0   0.1   1   1   8.7e-12     3e-08   33.4   0.0     2    83    83   162    82   162 0.96 Acetyltransferase (GNAT) family
Acetyltransf_8       PF13523.1    152 seq672_BIOID51059    -            194   1.5e-06   28.1   0.1   1   1   5.7e-10   1.9e-06   27.6   0.1    61   141    76   166    20   170 0.80 Acetyltransferase (GNAT) domain
DUF3969              PF13108.1    108 seq674_BIOID51059    -             64     2e-12   46.6   0.1   1   1   1.4e-16     2e-12   46.6   0.1    48   103     4    59     1    64 0.88 Protein of unknown function (DUF3969)
HTH_28               PF13518.1     52 seq675_BIOID51059    -            132   1.3e-18   66.4   0.1   1   2   7.1e-14   1.6e-10   40.6   0.1     2    50     9    58     8    58 0.93 Helix-turn-helix domain
HTH_28               PF13518.1     52 seq675_BIOID51059    -            132   1.3e-18   66.4   0.1   2   2   1.2e-08   2.6e-05   23.9   0.0     2    39    64   103    63   108 0.87 Helix-turn-helix domain
HTH_Tnp_1            PF01527.15    76 seq675_BIOID51059    -            132   3.3e-15   55.6   0.0   1   2   6.9e-09   1.6e-05   24.6   0.0     6    49     3    46     1    51 0.92 Transposase
HTH_Tnp_1            PF01527.15    76 seq675_BIOID51059    -            132   3.3e-15   55.6   0.0   2   2   2.5e-10   5.7e-07   29.2   0.0     3    53    55   109    53   125 0.87 Transposase
HTH_23               PF13384.1     50 seq675_BIOID51059    -            132   6.7e-10   38.1   0.2   1   1   4.4e-09     1e-05   24.8   0.0    18    47    21    50    12    53 0.89 Homeodomain-like domain
DDE_Tnp_IS66         PF03050.9    271 seq678_BIOID51059    -            522   1.6e-92  309.4   0.1   1   1   3.6e-96   1.6e-92  309.4   0.1     1   261   196   477   196   481 0.98 Transposase IS66 family
HTH_Tnp_IS66         PF13005.2     59 seq678_BIOID51059    -            522   1.3e-14   53.5   4.2   1   1   2.9e-18   1.3e-14   53.5   2.9     1    59   134   190   134   190 0.98 putative Helix-turn-helix domain of transposase IS66
LZ_Tnp_IS66          PF13007.2     78 seq678_BIOID51059    -            522   1.4e-12   47.9   9.6   1   1     3e-16   1.4e-12   47.9   6.7     1    77    59   131    59   132 0.75 Transposase C of IS166 homeodomain
RHS_repeat           PF05593.9     38 seq679_BIOID51059    -           1420   9.7e-65  213.5 113.3   1   8   2.8e-12   1.9e-08   34.1   1.4     1    38   437   475   437   475 0.97 RHS Repeat
RHS_repeat           PF05593.9     38 seq679_BIOID51059    -           1420   9.7e-65  213.5 113.3   2   8   6.9e-11   4.7e-07   29.7   2.1     3    37   461   495   459   496 0.94 RHS Repeat
RHS_repeat           PF05593.9     38 seq679_BIOID51059    -           1420   9.7e-65  213.5 113.3   3   8   5.4e-10   3.7e-06   26.8   2.1     1    38   501   540   501   540 0.89 RHS Repeat
RHS_repeat           PF05593.9     38 seq679_BIOID51059    -           1420   9.7e-65  213.5 113.3   4   8   5.9e-08   0.00041   20.3   0.3     1    36   545   580   545   581 0.91 RHS Repeat
RHS_repeat           PF05593.9     38 seq679_BIOID51059    -           1420   9.7e-65  213.5 113.3   5   8   8.8e-13     6e-09   35.7   0.3     1    37   587   623   587   624 0.98 RHS Repeat
RHS_repeat           PF05593.9     38 seq679_BIOID51059    -           1420   9.7e-65  213.5 113.3   6   8   3.2e-11   2.2e-07   30.7   0.3     1    37   629   664   629   665 0.97 RHS Repeat
RHS_repeat           PF05593.9     38 seq679_BIOID51059    -           1420   9.7e-65  213.5 113.3   7   8   3.3e-08   0.00023   21.1   1.1     1    31   670   700   670   704 0.93 RHS Repeat
RHS_repeat           PF05593.9     38 seq679_BIOID51059    -           1420   9.7e-65  213.5 113.3   8   8     3e-08   0.00021   21.2   0.3     1    31   732   765   732   773 0.89 RHS Repeat
RHS                  PF03527.9     41 seq679_BIOID51059    -           1420   1.7e-20   72.3   4.8   1   1   4.6e-24   3.2e-20   71.5   0.6     1    41  1156  1196  1156  1196 0.97 RHS protein
DUF480               PF04337.7    148 seq683_BIOID51059    -            215   8.7e-65  216.9   0.5   1   1   1.1e-68   1.5e-64  216.2   0.3     1   148     5   158     5   158 0.99 Protein of unknown function, DUF480
HTH_21               PF13276.1     60 seq684_BIOID51059    -            190   1.1e-13   50.8   3.8   1   1   3.2e-17   2.2e-13   49.8   2.6     7    59    34    85    27    87 0.89 HTH-like domain
rve                  PF00665.21   120 seq684_BIOID51059    -            190   5.9e-13   48.8   0.0   1   1   2.1e-16   1.5e-12   47.5   0.0     2    85   108   189   107   190 0.94 Integrase core domain
Usher                PF00577.15   552 seq685_BIOID51059    -            869  5.4e-208  692.0  23.6   1   1  1.4e-211  6.4e-208  691.8  16.4     5   552   202   777   198   777 0.99 Type VII secretion system (T7SS), usher protein
PapC_N               PF13954.1    146 seq685_BIOID51059    -            869   4.2e-46  156.0   0.0   1   1   1.7e-49   7.7e-46  155.1   0.0     2   146    38   189    37   189 0.98 PapC N-terminal domain
PapC_C               PF13953.1     68 seq685_BIOID51059    -            869   7.4e-23   79.8   0.1   1   1   4.5e-26   2.1e-22   78.4   0.0     1    67   787   852   787   853 0.96 PapC C-terminal domain
PGI                  PF00342.14   486 seq686_BIOID51059    -            549  1.2e-234  779.1   0.1   1   1  9.8e-239  1.3e-234  778.9   0.0     1   486    52   541    52   541 0.99 Phosphoglucose isomerase
FadR_C               PF07840.7    164 seq687_BIOID51059    -            239   6.9e-73  243.5   0.0   1   1   1.9e-76   8.5e-73  243.2   0.0     1   163    72   234    72   235 0.99 FadR C-terminal domain
GntR                 PF00392.16    64 seq687_BIOID51059    -            239   2.3e-20   71.6   0.0   1   1     1e-23   4.7e-20   70.6   0.0     4    64    11    71     8    71 0.96 Bacterial regulatory proteins, gntR family
SirA                 PF01206.12    70 seq690_BIOID51059    -             77   2.4e-20   71.7   0.0   1   1   1.9e-24   2.7e-20   71.6   0.0     2    70     9    77     8    77 0.98 SirA-like protein
Polysacc_synt        PF01943.12   273 seq691_BIOID51059    -            416     1e-13   51.0  19.1   1   1   7.7e-18     1e-13   51.0  13.3     1   272     3   283     3   284 0.84 Polysaccharide biosynthesis protein
GFO_IDH_MocA         PF01408.17   120 seq693_BIOID51059    -            307   2.2e-25   89.3   0.0   1   1   5.1e-29   3.5e-25   88.7   0.0     1   120     4   121     4   121 0.98 Oxidoreductase family, NAD-binding Rossmann fold
GFO_IDH_MocA_C       PF02894.12   115 seq693_BIOID51059    -            307   2.9e-07   30.1   0.1   1   1   9.2e-11   6.3e-07   29.0   0.0    19   114   141   226   132   227 0.92 Oxidoreductase family, C-terminal alpha/beta domain
rve_2                PF13333.1     52 seq694_BIOID51059    -             58   8.2e-19   67.3   2.1   1   1   1.3e-22   9.1e-19   67.1   1.5     1    52     2    57     2    57 0.94 Integrase core domain
rve_3                PF13683.1     67 seq694_BIOID51059    -             58   4.6e-09   35.5   0.1   1   1   7.4e-13   5.1e-09   35.4   0.1    19    67     1    49     1    49 0.93 Integrase core domain
DUF159               PF02586.9    208 seq695_BIOID51059    -            222   4.7e-47  160.0   0.0   1   1   3.9e-51   5.3e-47  159.9   0.0     1   207     1   215     1   216 0.91 Uncharacterised ACR, COG2135
HTH_Tnp_1            PF01527.15    76 seq698_BIOID51059    -             65     2e-18   65.9   0.1   1   1   5.1e-22   2.3e-18   65.7   0.1     3    53    10    60     8    64 0.89 Transposase
HTH_28               PF13518.1     52 seq698_BIOID51059    -             65     1e-06   28.4   0.0   1   1     3e-10   1.4e-06   28.0   0.0     1    41    18    59    18    62 0.96 Helix-turn-helix domain
HTH_23               PF13384.1     50 seq698_BIOID51059    -             65   1.5e-06   27.4   0.0   1   1   4.6e-10   2.1e-06   27.0   0.0     7    45    19    58    18    62 0.93 Homeodomain-like domain
Bac_Ubq_Cox          PF01654.12   436 seq700_BIOID51059    -            523  1.2e-183  610.3  21.3   1   1    1e-187  1.4e-183  610.1  14.7     1   435     8   503     8   504 0.98 Bacterial Cytochrome Ubiquinol Oxidase
Y1_Tnp               PF01797.11   121 seq705_BIOID51059    -            200   3.7e-35  120.2   0.4   1   1   3.4e-39   4.6e-35  119.9   0.2     2   121    60   177    59   177 0.98 Transposase IS200 like
Epimerase            PF01370.16   236 seq706_BIOID51059    -            310   6.2e-50  169.7   0.0   1   1   2.8e-53   7.7e-50  169.3   0.0     1   236     2   236     2   236 0.92 NAD dependent epimerase/dehydratase family
3Beta_HSD            PF01073.14   280 seq706_BIOID51059    -            310   1.7e-12   46.5   0.0   1   1   8.5e-16   2.3e-12   46.0   0.0     1   223     3   219     3   224 0.79 3-beta hydroxysteroid dehydrogenase/isomerase family
RmlD_sub_bind        PF04321.12   287 seq706_BIOID51059    -            310   7.2e-10   38.1   0.0   1   1   7.5e-13   2.1e-09   36.6   0.0     3   155     2   174     1   267 0.79 RmlD substrate binding domain
NAD_binding_4        PF07993.7    249 seq706_BIOID51059    -            310   1.8e-07   30.2   0.0   1   1   3.6e-08   9.9e-05   21.2   0.0    86   210    67   184    47   220 0.84 Male sterility protein
Glyco_transf_56      PF07429.6    361 seq707_BIOID51059    -            359  2.8e-193  641.6   0.0   1   1  4.6e-197  3.1e-193  641.4   0.0     1   360     1   358     1   359 0.99 4-alpha-L-fucosyltransferase glycosyl transferase group 56
MVIN                 PF03023.9    452 seq708_BIOID51059    -            511  4.6e-161  536.1  32.4   1   1  4.1e-165  5.7e-161  535.8  22.5     1   450    28   478    28   480 0.99 MviN-like protein
YjbE                 PF11106.3     80 seq713_BIOID51059    -             80   4.1e-43  145.0  29.8   1   1   3.3e-47   4.5e-43  144.9  20.7     1    80     1    80     1    80 0.99 Exopolysaccharide production protein YjbE
YscJ_FliF            PF01514.12   207 seq716_BIOID51059    -            552   5.1e-65  218.3   0.0   1   1   3.5e-68   2.4e-64  216.1   0.0     9   205    28   223    17   225 0.96 Secretory protein of YscJ/FliF family
YscJ_FliF_C          PF08345.6    160 seq716_BIOID51059    -            552   4.2e-52  176.2   4.9   1   1   6.1e-56   4.2e-52  176.2   3.4     1   160   250   429   250   429 0.88 Flagellar M-ring protein C-terminal
Glyco_transf_9       PF01075.12   247 seq718_BIOID51059    -            348   1.3e-89  299.5   0.0   1   1   1.1e-93   1.5e-89  299.3   0.0     1   247    69   324    69   324 0.98 Glycosyltransferase family 9 (heptosyltransferase)
Alpha-amylase_C      PF02806.13    96 seq720_BIOID51059    -            347   4.7e-06   26.5   0.0   1   1   8.8e-10   1.2e-05   25.2   0.0     8    90   246   334   244   338 0.82 Alpha amylase, C-terminal all-beta domain
DUF2886              PF11102.3    200 seq721_BIOID51059    -            212     1e-56  191.5   1.2   1   1   8.3e-61   1.1e-56  191.4   0.8     1   199    13   206    13   207 0.98 Protein of unknown function (DUF2886)
Cyto_ox_2            PF02322.10   328 seq723_BIOID51059    -            379  7.9e-121  403.1  36.0   1   1  6.7e-125  9.2e-121  402.8  25.0     2   327     7   362     6   363 0.99 Cytochrome oxidase subunit II
DUF2813              PF11398.3    373 seq724_BIOID51059    -            552  8.2e-154  512.0   0.0   1   1  2.5e-157  1.1e-153  511.5   0.0     1   373     1   375     1   375 0.99 Protein of unknown function (DUF2813)
Fimbrial             PF00419.15   145 seq727_BIOID51059    -            335   5.7e-19   68.6   0.1   1   1   6.6e-23     9e-19   68.0   0.1     2   145   188   335   187   335 0.92 Fimbrial protein
WzyE                 PF06899.6    449 seq728_BIOID51059    -            450  1.2e-277  920.6  45.5   1   1  9.8e-282  1.3e-277  920.4  31.5     1   448     1   449     1   450 1.00 WzyE protein
DAO                  PF01266.19   358 seq729_BIOID51059    -            432   5.6e-74  249.0   0.5   1   1   4.8e-77   6.5e-74  248.8   0.3     2   358     3   397     2   397 0.95 FAD dependent oxidoreductase
Pyr_redox_2          PF07992.9    200 seq729_BIOID51059    -            432   7.5e-09   35.6   0.3   1   1   3.9e-08   5.3e-05   23.0   0.2     1    36     2    37     2    65 0.92 Pyridine nucleotide-disulphide oxidoreductase
Pyr_redox            PF00070.22    80 seq729_BIOID51059    -            432   3.2e-08   33.7   0.2   1   1     7e-09   9.6e-06   25.7   0.2     1    33     2    34     2    47 0.91 Pyridine nucleotide-disulphide oxidoreductase
NAD_binding_8        PF13450.1     68 seq729_BIOID51059    -            432   8.6e-07   28.7   0.1   1   1   5.6e-09   7.6e-06   25.7   0.0     1    34     5    38     5    69 0.85 NAD(P)-binding Rossmann-like domain
ApbA                 PF02558.11   151 seq729_BIOID51059    -            432   2.3e-05   23.7   0.2   1   1   3.8e-08   5.3e-05   22.6   0.1     1    33     3    34     3    48 0.87 Ketopantoate reductase PanE/ApbA
AlaDh_PNT_C          PF01262.16   168 seq729_BIOID51059    -            432   0.00013   21.5   0.1   1   1   1.7e-07   0.00023   20.6   0.1    22    59     2    39     1    52 0.85 Alanine dehydrogenase/PNT, C-terminal domain
DUF796               PF05638.7    134 seq730_BIOID51059    -            172   9.9e-35  119.3   0.0   1   1   8.3e-39   1.1e-34  119.1   0.0     1   133     6   155     6   156 0.94 Protein of unknown function (DUF796)
HTH_Tnp_IS1          PF12759.2     50 seq731_BIOID51059    -             90   8.8e-33  111.4   0.2   1   1   1.7e-36   1.2e-32  111.0   0.2     1    50    38    87    38    87 0.99 InsA C-terminal domain
Zn_Tnp_IS1           PF03811.8     36 seq731_BIOID51059    -             90   1.4e-21   75.5   8.9   1   1   2.9e-25     2e-21   75.0   6.1     1    36     1    35     1    35 0.99 InsA N-terminal domain
Peptidase_M20        PF01546.23   171 seq733_BIOID51059    -            409   2.6e-19   69.3   0.2   1   1   8.4e-23   3.8e-19   68.7   0.1    23   170   139   402    74   403 0.84 Peptidase family M20/M25/M40
M20_dimer            PF07687.9    109 seq733_BIOID51059    -            409   1.2e-11   44.2   0.1   1   1   5.8e-15   2.6e-11   43.0   0.1     2   105   206   302   205   308 0.89 Peptidase dimerisation domain
DDE_Tnp_IS66_C       PF13817.1     39 seq734_BIOID51059    -             42   5.9e-11   42.0   0.0   1   1   4.8e-15   6.6e-11   41.9   0.0     2    26    18    42    17    42 0.95 IS66 C-terminal element
Caps_synth_GfcC      PF06251.6    229 seq735_BIOID51059    -            245   1.4e-90  302.3   0.0   1   1   1.1e-94   1.6e-90  302.2   0.0     2   229    20   245    19   245 0.99 Capsule biosynthesis GfcC
DDE_Tnp_IS1          PF03400.8    131 seq737_BIOID51059    -             71   2.9e-36  124.3   0.3   1   1   2.3e-40   3.2e-36  124.2   0.2    61   131     1    71     1    71 0.99 IS1 transposase
Glyco_transf_9       PF01075.12   247 seq739_BIOID51059    -            330   8.1e-84  280.5   0.1   1   1   7.3e-88     1e-83  280.2   0.1     1   245    75   315    75   317 0.98 Glycosyltransferase family 9 (heptosyltransferase)
Phage_GPD            PF05954.6    292 seq741_BIOID51059    -            713   2.7e-63  213.8   0.1   1   1   5.5e-67   3.8e-63  213.2   0.0     2   291    28   328    27   329 0.92 Phage late control gene D protein (GPD)
Phage_base_V         PF04717.7     79 seq741_BIOID51059    -            713   4.1e-27   93.8   0.1   1   1   1.2e-30     8e-27   92.8   0.1     1    77   366   458   366   460 0.93 Phage-related baseplate assembly protein
Fimbrial             PF00419.15   145 seq743_BIOID51059    -            171   5.2e-15   55.8   0.1   1   1   4.6e-19   6.2e-15   55.5   0.1     1   145    29   171    27   171 0.88 Fimbrial protein
YbgT_YccB            PF08173.6     28 seq744_BIOID51059    -             37   6.1e-16   57.8   4.2   1   1   4.9e-20   6.7e-16   57.6   2.9     1    28     1    28     1    28 0.97 Membrane bound YbgT-like protein
CsiD                 PF08943.5    297 seq745_BIOID51059    -            325  1.1e-148  493.9   0.0   1   1  1.8e-152  1.2e-148  493.7   0.0     1   297    20   315    20   315 1.00 CsiD
TauD                 PF02668.11   258 seq745_BIOID51059    -            325   3.6e-11   43.0   0.1   1   1   7.3e-15     5e-11   42.6   0.1    33   256    88   309    64   311 0.80 Taurine catabolism dioxygenase TauD, TfdA family
DUF940               PF06082.6    658 seq746_BIOID51059    -            698  2.7e-258  858.7  13.5   1   1  2.3e-262  3.1e-258  858.6   9.3     1   658    29   693    29   693 0.97 Bacterial putative lipoprotein (DUF940)
Cyd_oper_YbgE        PF09600.5     82 seq747_BIOID51059    -             97   1.5e-33  114.6   7.9   1   1   1.4e-37   1.9e-33  114.3   5.5     1    81    16    96    16    97 0.97 Cyd operon protein YbgE (Cyd_oper_YbgE)
FliG_C               PF01706.11   110 seq748_BIOID51059    -            331   1.8e-39  134.0  15.8   1   1   3.2e-42   2.2e-38  130.5   2.3     2   109   216   323   215   324 0.98 FliG C-terminal domain
Ala_racemase_N       PF01168.15   217 seq751_BIOID51059    -            356   5.2e-59  199.3   0.1   1   1   9.8e-63   6.7e-59  198.9   0.0     2   217    10   217     9   217 0.95 Alanine racemase, N-terminal domain
Ala_racemase_C       PF00842.16   129 seq751_BIOID51059    -            356   2.4e-39  133.5   0.4   1   1   6.2e-43   4.2e-39  132.7   0.3     1   127   232   354   232   356 0.97 Alanine racemase, C-terminal domain
Glyco_tran_WecB      PF03808.8    172 seq752_BIOID51059    -            246   3.1e-56  189.3   0.1   1   1   3.1e-60   4.2e-56  188.9   0.1     2   172    61   231    60   231 0.96 Glycosyl transferase WecB/TagA/CpsF family
PfkB                 PF00294.19   301 seq753_BIOID51059    -            300   2.7e-63  213.7   0.5   1   1   2.3e-67   3.1e-63  213.5   0.4     3   299     5   287     3   289 0.93 pfkB family carbohydrate kinase
4HBT                 PF03061.17    79 seq754_BIOID51059    -            134     8e-19   67.4   0.4   1   1   2.4e-22   1.1e-18   66.9   0.3     1    77    20   103    20   105 0.98 Thioesterase superfamily
4HBT_2               PF13279.1    121 seq754_BIOID51059    -            134   2.7e-12   47.0   0.2   1   1   7.1e-16   3.2e-12   46.8   0.1     3   117    14   128    12   132 0.88 Thioesterase-like superfamily
Acyl-ACP_TE          PF01643.12   249 seq754_BIOID51059    -            134   1.3e-05   24.2   0.1   1   1   3.1e-09   1.4e-05   24.0   0.0    31   132    33   132     4   134 0.79 Acyl-ACP thioesterase
Wzy_C                PF04932.10   163 seq755_BIOID51059    -            402     6e-18   65.0   9.6   1   1   8.7e-22     6e-18   65.0   6.6     3   162   196   337   193   338 0.82 O-Antigen ligase
O-antigen_lig        PF13425.1    137 seq755_BIOID51059    -            402   3.8e-16   59.2  13.8   1   1   5.5e-20   3.8e-16   59.2   9.6     2   136   190   340   171   341 0.87 O-antigen ligase like membrane protein
MotA_ExbB            PF01618.11   139 seq756_BIOID51059    -            230   6.2e-47  158.6   0.2   1   1     6e-51   8.1e-47  158.2   0.1     2   138    74   210    73   211 0.98 MotA/TolQ/ExbB proton channel family
DDE_Tnp_1_assoc      PF13808.1     90 seq758_BIOID51059    -            238   2.9e-22   78.0   0.0   1   1     8e-26   5.5e-22   77.1   0.0    23    90     3    70     1    70 0.97 DDE_Tnp_1-associated
DDE_Tnp_1            PF01609.16   211 seq758_BIOID51059    -            238   6.2e-17   61.7   0.1   1   1   1.2e-20   7.9e-17   61.4   0.1     3   125    77   195    75   224 0.86 Transposase DDE domain
Flg_bb_rod           PF00460.15    31 seq760_BIOID51059    -            138   8.6e-13   47.5   0.2   1   1   1.5e-16   2.1e-12   46.3   0.2     1    31     9    39     9    39 0.98 Flagella basal body rod protein
DAO                  PF01266.19   358 seq761_BIOID51059    -            422   5.7e-63  212.8   0.0   1   1     1e-66   6.8e-63  212.6   0.0     1   356     3   390     3   392 0.86 FAD dependent oxidoreductase
FliH                 PF02108.11   128 seq765_BIOID51059    -            228   4.9e-40  136.2   0.3   1   1   1.1e-43   4.9e-40  136.2   0.2     5   128    96   219    89   219 0.98 Flagellar assembly protein FliH
HrpE                 PF06188.7    191 seq765_BIOID51059    -            228   3.1e-08   33.4   6.4   1   1   1.3e-11   6.1e-08   32.5   4.5    24   182    47   211    25   222 0.75 HrpE/YscL/FliH and V-type ATPase subunit E
AA_permease          PF00324.16   479 seq766_BIOID51059    -            461   4.9e-99  331.7  55.9   1   1  9.1e-103   6.2e-99  331.3  38.8     1   435    16   427    16   455 0.94 Amino acid permease
AA_permease_2        PF13520.1    426 seq766_BIOID51059    -            461   1.6e-43  148.7  59.1   1   1   3.1e-47   2.1e-43  148.3  41.0     9   425    20   440    15   441 0.88 Amino acid permease
DeoRC                PF00455.17   162 seq768_BIOID51059    -            268   2.4e-50  170.1   1.3   1   1   2.7e-53   3.1e-50  169.8   0.9     2   161    85   244    84   245 0.99 DeoR C terminal sensor domain
HTH_DeoR             PF08220.7     57 seq768_BIOID51059    -            268   5.8e-23   80.0   0.9   1   1   5.1e-26   5.8e-23   80.0   0.6     1    56    18    73    18    74 0.97 DeoR-like helix-turn-helix domain
HTH_11               PF08279.7     55 seq768_BIOID51059    -            268   6.4e-10   38.4   0.1   1   1     1e-12   1.2e-09   37.5   0.1     4    44    21    60    18    67 0.87 HTH domain
MarR_2               PF12802.2     62 seq768_BIOID51059    -            268   3.5e-07   29.6   0.1   1   1   7.3e-10   8.3e-07   28.4   0.1     5    61    17    70    11    71 0.88 MarR family
MarR                 PF01047.17    59 seq768_BIOID51059    -            268   4.7e-07   29.2   0.1   1   1   8.8e-10     1e-06   28.2   0.0     8    50    22    64    16    66 0.94 MarR family
HTH_27               PF13463.1     68 seq768_BIOID51059    -            268   5.2e-06   26.5   0.1   1   1   1.1e-08   1.2e-05   25.4   0.0     2    53    16    66    16    77 0.89 Winged helix DNA-binding domain
GntR                 PF00392.16    64 seq768_BIOID51059    -            268   8.6e-06   24.9   0.0   1   1   1.7e-08   1.9e-05   23.8   0.0    27    60    34    67    26    70 0.93 Bacterial regulatory proteins, gntR family
HTH_24               PF13412.1     48 seq768_BIOID51059    -            268   2.2e-05   23.6   0.1   1   1   4.6e-08   5.2e-05   22.4   0.1     7    48    21    62    16    62 0.95 Winged helix-turn-helix DNA-binding
Flg_bbr_C            PF06429.8     74 seq769_BIOID51059    -            134   1.5e-12   47.0   3.0   1   1   3.6e-16   2.5e-12   46.4   2.1    29    73    87   131    11   132 0.91 Flagellar basal body rod FlgEFG protein C-terminal
Flg_bb_rod           PF00460.15    31 seq769_BIOID51059    -            134   2.7e-11   42.8   1.2   1   1   3.9e-15   2.7e-11   42.8   0.8     1    30     7    37     7    38 0.95 Flagella basal body rod protein
Peptidase_S6         PF02395.11   769 seq771_BIOID51059    -           1363  2.4e-210  700.4  32.3   1   1  5.3e-214  2.4e-210  700.4  22.4     8   765    51   787    43   791 0.92 Immunoglobulin A1 protease
Autotransporter      PF03797.14   265 seq771_BIOID51059    -           1363   8.3e-42  143.2  11.5   1   1   1.8e-45   8.3e-42  143.2   8.0     4   260  1101  1344  1099  1353 0.90 Autotransporter beta-domain
Pertactin            PF03212.9    121 seq771_BIOID51059    -           1363   2.8e-06   26.9   0.4   1   1   6.2e-10   2.8e-06   26.9   0.3     8    88   942  1021   936  1056 0.84 Pertactin
HlyD_2               PF12700.2    328 seq772_BIOID51059    -            371   5.2e-34  117.7   4.0   1   1   1.4e-37   6.3e-34  117.4   2.7     1   328    40   362    40   362 0.88 HlyD family secretion protein
HlyD_3               PF13437.1    105 seq772_BIOID51059    -            371   2.5e-15   56.5   7.5   1   1     1e-17   4.6e-14   52.5   0.1     1    97   185   285   185   305 0.87 HlyD family secretion protein
HlyD                 PF00529.15   306 seq772_BIOID51059    -            371   2.7e-13   49.7  25.0   1   1   1.3e-16   5.7e-13   48.7  17.3     1   167    60   233    60   243 0.92 HlyD family secretion protein
ExbD                 PF02472.11   130 seq774_BIOID51059    -            142     5e-23   81.3   0.1   1   1   4.1e-27   5.6e-23   81.2   0.1     2   129    10   141     9   142 0.89 Biopolymer transport protein ExbD/TolR
Tautomerase          PF01361.16    60 seq776_BIOID51059    -             75   3.6e-14   51.9   0.0   1   1   3.7e-18   5.1e-14   51.5   0.0     1    51     2    53     2    55 0.98 Tautomerase enzyme
ATP-synt_ab          PF00006.20   215 seq777_BIOID51059    -            457   3.9e-69  232.3   0.0   1   1     4e-73   5.5e-69  231.8   0.0     1   215   161   373   161   373 1.00 ATP synthase alpha/beta family, nucleotide-binding domain
FlgD                 PF03963.9     82 seq778_BIOID51059    -            231   9.9e-25   86.3   5.1   1   1   1.1e-27   4.8e-24   84.1   2.8     7    81     7    79     2    80 0.86 Flagellar hook capping protein - N-terminal region
FlgD_ig              PF13860.1     81 seq778_BIOID51059    -            231   2.4e-21   75.1   2.5   1   1   5.2e-25   2.4e-21   75.1   1.8     9    81   119   189   105   189 0.91 FlgD Ig-like domain
FLgD_tudor           PF13861.1     61 seq778_BIOID51059    -            231   4.4e-15   55.3   0.0   1   1   3.3e-18   1.5e-14   53.6   0.0     1    60    86   230    86   231 0.98 FlgD Tudor-like domain
RHS_repeat           PF05593.9     38 seq779_BIOID51059    -           1583   1.9e-61  203.0  99.1   1   6   2.5e-12   1.7e-08   34.2   0.3     1    38   438   476   438   476 0.96 RHS Repeat
RHS_repeat           PF05593.9     38 seq779_BIOID51059    -           1583   1.9e-61  203.0  99.1   2   6   3.5e-10   2.4e-06   27.4   0.2     3    37   462   496   460   497 0.95 RHS Repeat
RHS_repeat           PF05593.9     38 seq779_BIOID51059    -           1583   1.9e-61  203.0  99.1   3   6     1e-12   6.8e-09   35.5   0.3     1    37   588   624   588   625 0.98 RHS Repeat
RHS_repeat           PF05593.9     38 seq779_BIOID51059    -           1583   1.9e-61  203.0  99.1   4   6   1.9e-11   1.3e-07   31.5   0.6     1    37   630   665   630   666 0.97 RHS Repeat
RHS_repeat           PF05593.9     38 seq779_BIOID51059    -           1583   1.9e-61  203.0  99.1   5   6   4.2e-08   0.00029   20.8   1.1     1    31   671   701   671   705 0.93 RHS Repeat
RHS_repeat           PF05593.9     38 seq779_BIOID51059    -           1583   1.9e-61  203.0  99.1   6   6   1.3e-08   9.1e-05   22.4   0.8     1    31   733   766   733   775 0.83 RHS Repeat
RHS                  PF03527.9     41 seq779_BIOID51059    -           1583   8.7e-20   70.1   2.8   1   1   3.6e-23   2.5e-19   68.6   0.6     1    41  1153  1193  1153  1193 0.96 RHS protein
TolA                 PF06519.6     96 seq780_BIOID51059    -            421   2.2e-38  129.9   0.0   1   1   3.3e-42   2.2e-38  129.9   0.0     1    96   325   419   325   419 0.98 TolA C-terminal
TonB_2               PF13103.1     85 seq780_BIOID51059    -            421   3.2e-05   23.7   0.0   1   1   1.4e-08   9.4e-05   22.2   0.0     2    73   338   405   337   414 0.86 TonB C terminal
HAD_2                PF13419.1    176 seq781_BIOID51059    -            199   4.9e-29  101.7   0.1   1   1   1.7e-32   5.7e-29  101.5   0.1     2   176     4   184     3   184 0.85 Haloacid dehalogenase-like hydrolase
Hydrolase_like       PF13242.1     75 seq781_BIOID51059    -            199   2.5e-08   33.3   0.0   1   1   1.6e-11   5.5e-08   32.2   0.0     2    50   139   186   138   198 0.93 HAD-hyrolase-like
Hydrolase            PF00702.21   204 seq781_BIOID51059    -            199   1.8e-06   28.4   0.0   1   1   6.1e-10   2.1e-06   28.3   0.0   109   203    73   177     6   178 0.76 haloacid dehalogenase-like hydrolase
Aldedh               PF00171.17   462 seq782_BIOID51059    -            482  8.8e-176  584.6   0.1   1   1  7.2e-180  9.9e-176  584.4   0.1     1   461    19   477    19   478 0.99 Aldehyde dehydrogenase family
FlaE                 PF07559.9    130 seq784_BIOID51059    -            401   5.4e-23   81.9  11.1   1   1   1.2e-26   5.4e-23   81.9   7.7     1   130   170   282   170   282 0.92 Flagellar basal body protein FlaE
Flg_bbr_C            PF06429.8     74 seq784_BIOID51059    -            401   4.6e-21   74.3   1.6   1   1   4.6e-24   2.1e-20   72.2   1.1     2    74   323   400   322   400 0.92 Flagellar basal body rod FlgEFG protein C-terminal
Flg_bb_rod           PF00460.15    31 seq784_BIOID51059    -            401   9.7e-12   44.2   4.1   1   1   2.1e-15   9.7e-12   44.2   2.8     2    31     4    33     3    33 0.96 Flagella basal body rod protein
MacB_PCD             PF12704.2    232 seq786_BIOID51059    -            648   1.7e-54  184.7   3.1   1   1     5e-58   1.7e-54  184.7   2.1     1   231   261   491   261   492 0.94 MacB-like periplasmic core domain
ABC_tran             PF00005.22   118 seq786_BIOID51059    -            648   6.1e-21   74.8   0.0   1   1   3.4e-24   1.2e-20   73.9   0.0     1   117    48   172    48   173 0.94 ABC transporter
FtsX                 PF02687.16   121 seq786_BIOID51059    -            648   4.3e-21   74.7  10.1   1   1   1.3e-24   4.3e-21   74.7   7.0     2   121   527   641   526   641 0.97 FtsX-like permease family
AAA_21               PF13304.1    303 seq786_BIOID51059    -            648   8.3e-12   45.5   0.1   1   1   6.3e-10   2.1e-06   27.7   0.0   222   300   130   205    85   208 0.88 AAA domain
Acetyltransf_2       PF00797.12   240 seq787_BIOID51059    -            281   2.9e-82  275.7   0.3   1   1   2.5e-86   3.4e-82  275.5   0.2     1   237    21   256    21   259 0.97 N-acetyltransferase
PsiE                 PF06146.7     69 seq788_BIOID51059    -            136   1.8e-16   59.9   5.7   1   1   1.3e-20   1.8e-16   59.9   3.9     5    69    62   123    58   123 0.95 Phosphate-starvation-inducible E
Virul_fac_BrkB       PF03631.10   260 seq789_BIOID51059    -            290     1e-55  188.8  24.6   1   1   8.7e-60   1.2e-55  188.6  17.0     2   258    29   274    28   276 0.88 Virulence factor BrkB
FliJ                 PF02050.11   123 seq791_BIOID51059    -            147   2.5e-32  111.3  20.6   1   1   2.3e-36   3.1e-32  111.0  14.3     1   122    19   141    19   142 0.98 Flagellar FliJ protein
Radical_SAM          PF04055.16   166 seq792_BIOID51059    -            411   6.2e-13   49.1   0.0   1   1     3e-16     1e-12   48.4   0.0     6   160    20   182    16   208 0.84 Radical SAM superfamily
DUF4008              PF13186.1     64 seq792_BIOID51059    -            411     2e-12   47.1   0.6   1   1   1.3e-15   4.3e-12   46.0   0.4     4    64   282   343   276   343 0.90 Domain of unknown function (DUF4008)
Fer4_12              PF13353.1    139 seq792_BIOID51059    -            411   4.8e-07   29.8   0.0   1   1   2.7e-10   9.1e-07   28.9   0.0    13   115    19   126    17   150 0.60 4Fe-4S single cluster domain
PD40                 PF07676.7     39 seq795_BIOID51059    -            431   1.2e-35  120.5   5.0   1   4   2.5e-08   8.6e-05   21.9   0.0    11    34   203   224   198   227 0.82 WD40-like Beta Propeller Repeat
PD40                 PF07676.7     39 seq795_BIOID51059    -            431   1.2e-35  120.5   5.0   2   4   8.4e-13   2.9e-09   36.2   0.0     2    39   238   273   237   273 0.95 WD40-like Beta Propeller Repeat
PD40                 PF07676.7     39 seq795_BIOID51059    -            431   1.2e-35  120.5   5.0   3   4   6.4e-13   2.2e-09   36.6   0.1     2    38   282   316   281   317 0.96 WD40-like Beta Propeller Repeat
PD40                 PF07676.7     39 seq795_BIOID51059    -            431   1.2e-35  120.5   5.0   4   4   4.2e-07    0.0014   18.0   0.0     3    30   370   397   368   403 0.93 WD40-like Beta Propeller Repeat
TolB_N               PF04052.8    105 seq795_BIOID51059    -            431   9.2e-32  109.1   0.0   1   1   7.2e-35   2.5e-31  107.7   0.0     1    99    24   122    24   127 0.97 TolB amino-terminal domain
DPPIV_N              PF00930.16   353 seq795_BIOID51059    -            431   1.6e-13   49.8   0.0   1   1   2.3e-13     8e-10   37.7   0.0   239   348   249   353   220   358 0.87 Dipeptidyl peptidase IV (DPP IV) N-terminal region
Flg_hook             PF02120.11    85 seq796_BIOID51059    -            375   4.7e-19   67.7   6.8   1   1   6.5e-23   8.8e-19   66.8   4.7     4    84   248   328   245   336 0.91 Flagellar hook-length control protein FliK
Tyr_Deacylase        PF02580.11   145 seq797_BIOID51059    -            145   6.3e-55  185.0   0.1   1   1   5.1e-59     7e-55  184.8   0.0     2   144     3   144     2   145 0.99 D-Tyr-tRNA(Tyr) deacylase
Aminotran_3          PF00202.16   339 seq798_BIOID51059    -            428  3.5e-121  404.0   0.2   1   1    3e-125  4.1e-121  403.8   0.1     2   338    29   362    28   363 0.98 Aminotransferase class-III
Flg_bbr_C            PF06429.8     74 seq800_BIOID51059    -            251   3.9e-21   74.6   2.9   1   1   8.5e-25   5.8e-21   74.0   0.4     2    74   170   247   169   247 0.91 Flagellar basal body rod FlgEFG protein C-terminal
Flg_bb_rod           PF00460.15    31 seq800_BIOID51059    -            251   2.2e-10   39.9   3.3   1   1   3.2e-14   2.2e-10   39.9   2.3     1    31     5    35     5    35 0.97 Flagella basal body rod protein
YiiD_Cterm           PF09500.5    144 seq803_BIOID51059    -            329   6.7e-49  165.0   0.0   1   1   2.9e-52   9.9e-49  164.4   0.0     1   143   174   313   174   314 0.99 Putative thioesterase (yiiD_Cterm)
Acetyltransf_7       PF13508.1     79 seq803_BIOID51059    -            329   4.5e-13   49.0   0.0   1   1   2.4e-16   8.3e-13   48.1   0.0     3    78    60   139    58   140 0.87 Acetyltransferase (GNAT) domain
Acetyltransf_1       PF00583.19    83 seq803_BIOID51059    -            329   2.5e-12   46.5   0.0   1   1   2.1e-15   7.1e-12   45.0   0.0     2    82    66   138    65   139 0.96 Acetyltransferase (GNAT) family
Acetyltransf_10      PF13673.1    117 seq803_BIOID51059    -            329   1.6e-08   34.5   0.0   1   1   7.8e-12   2.7e-08   33.8   0.0    38   117    55   138    16   138 0.81 Acetyltransferase (GNAT) domain
SLT                  PF01464.15   121 seq805_BIOID51059    -            219   1.7e-25   88.7   0.1   1   1   1.6e-29   2.2e-25   88.3   0.1     3   120    59   184    57   185 0.95 Transglycosylase SLT domain
Flg_bbr_C            PF06429.8     74 seq806_BIOID51059    -            260   5.3e-27   93.4   3.1   1   1   1.6e-30   1.1e-26   92.4   1.3     2    74   183   260   182   260 0.91 Flagellar basal body rod FlgEFG protein C-terminal
Flg_bb_rod           PF00460.15    31 seq806_BIOID51059    -            260   2.9e-14   52.2   1.2   1   1   1.1e-17   7.4e-14   50.9   0.8     1    31     5    35     5    35 0.98 Flagella basal body rod protein
OmpA                 PF00691.15    97 seq807_BIOID51059    -            173   1.1e-19   70.5   0.0   1   1   1.4e-23     2e-19   69.6   0.0     1    97    72   167    72   167 0.95 OmpA family
FliL                 PF03748.9     99 seq808_BIOID51059    -            154   1.6e-23   82.4   0.0   1   1   1.4e-27     2e-23   82.1   0.0     1    98    54   153    54   154 0.94 Flagellar basal body-associated protein FliL
ClpS                 PF02617.12    82 seq810_BIOID51059    -            106   8.1e-35  118.3   0.1   1   1     7e-39   9.6e-35  118.0   0.1     2    82    23   103    22   103 0.98 ATP-dependent Clp protease adaptor protein ClpS
FliM                 PF02154.10   192 seq811_BIOID51059    -            349   1.4e-80  269.3   0.2   1   1   3.6e-84   2.5e-80  268.6   0.0     1   192    53   246    53   246 0.99 Flagellar motor switch protein FliM
SpoA                 PF01052.15    77 seq811_BIOID51059    -            349   2.6e-15   55.6   0.0   1   1   8.1e-19   5.5e-15   54.6   0.0     3    75   267   337   265   338 0.96 Surface presentation of antigens (SPOA)
AA_permease          PF00324.16   479 seq812_BIOID51059    -            487    1e-121  406.5  48.0   1   1  1.7e-125  1.2e-121  406.3  33.2     1   476    39   476    39   479 0.98 Amino acid permease
AA_permease_2        PF13520.1    426 seq812_BIOID51059    -            487   1.6e-42  145.4  47.8   1   1   2.9e-46     2e-42  145.1  33.1     5   424    39   460    35   466 0.86 Amino acid permease
TPR_6                PF13174.1     33 seq813_BIOID51059    -            263   1.8e-22   78.0   1.7   1   3   2.8e-07   0.00047   20.3   0.0     4    33   146   176   145   176 0.86 Tetratricopeptide repeat
TPR_6                PF13174.1     33 seq813_BIOID51059    -            263   1.8e-22   78.0   1.7   2   3   2.2e-08   3.8e-05   23.7   0.1     3    33   183   213   181   213 0.95 Tetratricopeptide repeat
TPR_6                PF13174.1     33 seq813_BIOID51059    -            263   1.8e-22   78.0   1.7   3   3   7.2e-11   1.2e-07   31.5   0.0     1    33   218   250   218   250 0.96 Tetratricopeptide repeat
TPR_16               PF13432.1     65 seq813_BIOID51059    -            263   6.3e-12   45.7   0.0   1   1   1.6e-09   2.7e-06   27.7   0.0     2    65   147   214   146   214 0.92 Tetratricopeptide repeat
TPR_2                PF07719.12    34 seq813_BIOID51059    -            263   1.1e-09   37.3   0.2   1   2   2.1e-06    0.0035   17.0   0.1     2    33   181   212   180   213 0.93 Tetratricopeptide repeat
TPR_2                PF07719.12    34 seq813_BIOID51059    -            263   1.1e-09   37.3   0.2   2   2   5.3e-06    0.0091   15.7   0.0     1    33   217   249   217   250 0.95 Tetratricopeptide repeat
TPR_8                PF13181.1     34 seq813_BIOID51059    -            263   2.9e-06   26.5   0.9   1   2   0.00027      0.46   10.2   0.2     2    29   181   208   180   213 0.89 Tetratricopeptide repeat
TPR_8                PF13181.1     34 seq813_BIOID51059    -            263   2.9e-06   26.5   0.9   2   2   2.7e-05     0.046   13.3   0.0     5    29   221   245   217   250 0.85 Tetratricopeptide repeat
FlgH                 PF02107.11   180 seq815_BIOID51059    -            232   3.4e-69  231.9   0.3   1   1   2.9e-73   3.9e-69  231.6   0.2     4   180    44   231    41   231 0.95 Flagellar L-ring protein
AAA_2                PF07724.9    171 seq816_BIOID51059    -            758   2.6e-51  173.8   0.0   1   1   1.5e-50   1.5e-47  161.6   0.0     1   171   486   647   486   647 0.97 AAA domain (Cdc48 subfamily)
ClpB_D2-small        PF10431.4     81 seq816_BIOID51059    -            758     5e-25   87.1   0.0   1   1   1.5e-27   1.5e-24   85.5   0.0     1    81   653   733   653   733 0.98 C-terminal, D2-small domain, of ClpB protein
AAA                  PF00004.24   132 seq816_BIOID51059    -            758   1.8e-24   86.3   0.1   1   2   4.1e-16     4e-13   49.5   0.0     2   125   211   342   210   347 0.76 ATPase family associated with various cellular activities (AAA)
AAA                  PF00004.24   132 seq816_BIOID51059    -            758   1.8e-24   86.3   0.1   2   2   5.9e-11   5.7e-08   32.9   0.0     2   111   492   607   491   621 0.85 ATPase family associated with various cellular activities (AAA)
AAA_5                PF07728.9    139 seq816_BIOID51059    -            758   4.2e-19   68.5   0.0   1   1   2.9e-16   2.8e-13   49.6   0.0     2   125   491   609   490   619 0.89 AAA domain (dynein-related subfamily)
Clp_N                PF02861.15    53 seq816_BIOID51059    -            758   2.3e-16   59.3   1.3   1   1     1e-17   9.9e-15   54.1   0.7     1    52    13    62    13    63 0.97 Clp amino terminal domain
AAA_16               PF13191.1    166 seq816_BIOID51059    -            758   1.7e-13   51.1   6.7   1   1     6e-11   5.9e-08   33.1   0.0     1    95   187   287   187   354 0.79 AAA ATPase domain
Sigma54_activat      PF00158.21   168 seq816_BIOID51059    -            758   1.3e-12   47.3   0.2   1   2     1e-07   9.8e-05   21.7   0.0     2   105   189   290   188   328 0.85 Sigma-54 interaction domain
Sigma54_activat      PF00158.21   168 seq816_BIOID51059    -            758   1.3e-12   47.3   0.2   2   2   3.1e-08   3.1e-05   23.4   0.0    22   148   484   612   460   618 0.77 Sigma-54 interaction domain
Transgly_assoc       PF04226.8     48 seq819_BIOID51059    -             84     2e-13   50.0  14.1   1   1   1.5e-17     2e-13   50.0   9.8     2    48    34    83    33    83 0.98 Transglycosylase associated protein
DUF1706              PF08020.6    166 seq820_BIOID51059    -            172   6.9e-59  197.9   0.1   1   1   5.7e-63   7.8e-59  197.7   0.1     1   166     1   166     1   166 0.99 Protein of unknown function (DUF1706)
FlgI                 PF02119.11   342 seq821_BIOID51059    -            366  3.2e-138  459.9  15.5   1   1  2.7e-142  3.6e-138  459.7  10.8     1   342    22   366    22   366 0.99 Flagellar P-ring protein
SpoA                 PF01052.15    77 seq823_BIOID51059    -            137   2.9e-24   84.3   0.8   1   1   2.7e-28   3.7e-24   84.0   0.6     3    76    55   128    54   129 0.97 Surface presentation of antigens (SPOA)
Transposase_20       PF02371.11    87 seq825_BIOID51059    -            377   5.8e-27   93.5   0.0   1   1   5.2e-30   3.5e-26   90.9   0.0     3    76   226   299   224   312 0.93 Transposase IS116/IS110/IS902 family
DEDD_Tnp_IS110       PF01548.12   144 seq825_BIOID51059    -            377   1.1e-22   80.1   0.0   1   1     3e-26   2.1e-22   79.2   0.0     1   138     9   145     9   151 0.94 Transposase
FliO                 PF04347.8     84 seq826_BIOID51059    -            121     3e-24   84.7   0.2   1   1   2.9e-28     4e-24   84.3   0.2     1    84    36   117    36   117 0.88 Flagellar biosynthesis protein, FliO
DDE_Tnp_ISL3         PF01610.12   248 seq827_BIOID51059    -            406   4.5e-57  193.3   2.7   1   1   9.1e-61   6.2e-57  192.8   1.9     2   246   158   393   157   395 0.95 Transposase
HTH_Tnp_ISL3         PF13542.1     65 seq827_BIOID51059    -            406   3.3e-12   45.8   5.9   1   1   1.2e-15     8e-12   44.5   4.1     4    65    42   101    39   101 0.93 Helix-turn-helix domain of transposase family ISL3
FCD                  PF07729.7    125 seq828_BIOID51059    -            220   5.2e-18   65.4  11.5   1   1   1.2e-21   8.1e-18   64.8   8.0     1   124    76   207    76   208 0.85 FCD domain
GntR                 PF00392.16    64 seq828_BIOID51059    -            220   9.6e-13   47.2   0.0   1   1   3.1e-16   2.1e-12   46.1   0.0     7    64    10    66     6    66 0.96 Bacterial regulatory proteins, gntR family
DDE_Tnp_1_assoc      PF13808.1     90 seq831_BIOID51059    -            378   3.5e-33  113.0   0.0   1   1     1e-36   7.1e-33  112.0   0.0     1    90     6    95     6    95 0.99 DDE_Tnp_1-associated
DDE_Tnp_1            PF01609.16   211 seq831_BIOID51059    -            378   2.7e-31  108.6   0.2   1   1   6.8e-35   4.7e-31  107.9   0.2     3   211   102   343   100   343 0.93 Transposase DDE domain
FliP                 PF00813.15   194 seq832_BIOID51059    -            245   4.6e-81  271.0  10.9   1   1   4.8e-85   6.5e-81  270.5   7.5     2   193    48   239    47   240 0.99 FliP family
Glucosaminidase      PF01832.15   134 seq835_BIOID51059    -            323   9.4e-38  129.2   0.9   1   1   2.5e-41   1.7e-37  128.4   0.6     5   133   170   305   167   306 0.96 Mannosyl-glycoprotein endo-beta-N-acetylglucosaminidase
Rod-binding          PF10135.4     49 seq835_BIOID51059    -            323   9.2e-20   70.2   2.8   1   1   3.3e-23   2.2e-19   69.0   1.9     1    49    60   107    60   107 0.99 Rod binding protein
NadA                 PF02445.11   296 seq838_BIOID51059    -            347  2.3e-105  351.5   0.0   1   1  1.9e-109  2.6e-105  351.3   0.0     2   295    31   340    30   341 0.98 Quinolinate synthetase A protein
Bac_export_3         PF01313.14    76 seq839_BIOID51059    -             89   2.3e-30  103.9   9.5   1   1   1.9e-34   2.6e-30  103.8   6.6     2    75     5    78     4    79 0.97 Bacterial export proteins, family 3
Bac_export_1         PF01311.15   249 seq841_BIOID51059    -            261   3.1e-76  255.8  28.2   1   1   2.5e-80   3.5e-76  255.6  19.5     2   248     8   251     7   252 0.99 Bacterial export proteins, family 1
HTH_5                PF01022.15    47 seq844_BIOID51059    -             99   1.2e-14   53.5   0.1   1   1   7.3e-18     2e-14   52.8   0.1     1    47    23    70    23    70 0.97 Bacterial regulatory protein, arsR family
HTH_20               PF12840.2     61 seq844_BIOID51059    -             99   2.4e-11   43.1   0.4   1   1   1.3e-14   3.5e-11   42.6   0.3     2    58    16    72    15    75 0.96 Helix-turn-helix domain
MarR_2               PF12802.2     62 seq844_BIOID51059    -             99     2e-09   36.8   0.1   1   1   1.2e-12   3.3e-09   36.1   0.1     5    60    24    75    19    77 0.89 MarR family
HTH_24               PF13412.1     48 seq844_BIOID51059    -             99     2e-08   33.3   0.0   1   1   1.9e-11   5.1e-08   32.0   0.0     5    47    26    68    24    69 0.96 Winged helix-turn-helix DNA-binding
MarR                 PF01047.17    59 seq844_BIOID51059    -             99   6.7e-06   25.6   0.0   1   1   4.6e-09   1.3e-05   24.7   0.0     5    53    26    74    23    75 0.95 MarR family
Flg_bbr_C            PF06429.8     74 seq845_BIOID51059    -            547   7.8e-08   32.0   2.5   1   1   1.1e-11   7.8e-08   32.0   1.7    23    74   491   546   469   546 0.82 Flagellar basal body rod FlgEFG protein C-terminal
Flg_bb_rod           PF00460.15    31 seq845_BIOID51059    -            547   2.8e-05   23.5  11.0   1   1   4.2e-09   2.8e-05   23.5   7.6     1    31     5    35     5    35 0.97 Flagella basal body rod protein
Iso_dh               PF00180.15   348 seq848_BIOID51059    -            416  7.1e-116  386.8   0.0   1   1    6e-120  8.2e-116  386.6   0.0     2   348    29   412    28   412 0.98 Isocitrate/isopropylmalate dehydrogenase
HTH_31               PF13560.1     64 seq849_BIOID51059    -             96   6.8e-11   42.0   0.0   1   1   7.9e-14   3.6e-10   39.7   0.0     4    46    35    76    34    93 0.82 Helix-turn-helix domain
HTH_3                PF01381.17    55 seq849_BIOID51059    -             96   3.2e-09   36.3   0.1   1   1     2e-12   9.2e-09   34.9   0.0     1    38    37    74    37    85 0.96 Helix-turn-helix
HTH_19               PF12844.2     64 seq849_BIOID51059    -             96     2e-08   34.0   0.0   1   1   2.1e-11   9.4e-08   31.8   0.0     3    55    36    87    36    95 0.83 Helix-turn-helix domain
Rhodanese            PF00581.15   113 seq850_BIOID51059    -            174   1.4e-11   44.5   0.0   1   1   3.2e-15   2.2e-11   43.9   0.0     2   112     8    98     7    99 0.80 Rhodanese-like domain
DUF2892              PF11127.3     66 seq850_BIOID51059    -            174   3.8e-11   42.5   3.5   1   1   8.3e-15   5.7e-11   41.9   2.4    10    60   115   170   112   174 0.88 Protein of unknown function (DUF2892)
HTH_Tnp_1            PF01527.15    76 seq851_BIOID51059    -             99   7.6e-09   35.2   2.9   1   1   7.1e-13   9.7e-09   34.9   2.0     3    76    11    79     9    79 0.90 Transposase
NMN_transporter      PF04973.7    182 seq853_BIOID51059    -            239   1.6e-46  157.9  27.1   1   1   1.3e-48   1.8e-44  151.2  18.8     1   180    23   227    23   229 0.94 Nicotinamide mononucleotide transporter
rve                  PF00665.21   120 seq855_BIOID51059    -            288   8.9e-30  103.1   0.0   1   1   6.7e-33   1.8e-29  102.1   0.0     3   119   126   240   124   241 0.96 Integrase core domain
rve_2                PF13333.1     52 seq855_BIOID51059    -            288   3.8e-20   71.5   1.6   1   1     4e-22   1.1e-18   66.9   0.1     1    52   231   287   231   287 0.98 Integrase core domain
rve_3                PF13683.1     67 seq855_BIOID51059    -            288   1.9e-15   55.9   0.0   1   1   1.4e-18   3.8e-15   55.0   0.0     4    67   215   279   212   279 0.96 Integrase core domain
HTH_21               PF13276.1     60 seq855_BIOID51059    -            288     2e-10   40.4   0.1   1   1   3.2e-13   8.8e-10   38.3   0.0     4    59    47   101    44   102 0.90 HTH-like domain
DDE_Tnp_IS240        PF13610.1    140 seq855_BIOID51059    -            288   3.6e-10   39.8   0.0   1   1   2.3e-13   6.3e-10   39.0   0.0     2   129   130   260   129   272 0.88 DDE domain
ABC_tran             PF00005.22   118 seq856_BIOID51059    -            401   5.6e-22   78.2   0.0   1   1   3.6e-25   1.2e-21   77.0   0.0     1   117    73   191    73   192 0.92 ABC transporter
TOBE_2               PF08402.5     75 seq856_BIOID51059    -            401   9.6e-12   44.6   0.3   1   1   1.2e-14   4.2e-11   42.5   0.1     1    75   313   385   313   385 0.95 TOBE domain
Ivy                  PF08816.6    118 seq859_BIOID51059    -            149   5.8e-35  119.7   0.1   1   1   5.1e-39     7e-35  119.4   0.1     1   118    29   144    29   144 0.98 Inhibitor of vertebrate lysozyme (Ivy)
GerE                 PF00196.14    58 seq860_BIOID51059    -            207   3.2e-19   67.8   1.4   1   1   4.6e-23   6.3e-19   66.9   1.0     3    57   137   191   135   192 0.96 Bacterial regulatory proteins, luxR family
Glycos_transf_N      PF04413.11   186 seq861_BIOID51059    -            425   4.5e-75  250.8   0.0   1   1   6.1e-78   4.2e-74  247.6   0.0     1   185    31   212    31   213 0.98 3-Deoxy-D-manno-octulosonic-acid transferase (kdotransferase)
Glycos_transf_1      PF00534.15   172 seq861_BIOID51059    -            425   3.5e-10   39.4   0.0   1   1   9.8e-14   6.7e-10   38.5   0.0    65   169   291   398   231   401 0.75 Glycosyl transferases group 1
RHH_1                PF01402.16    39 seq865_BIOID51059    -             81   4.8e-11   41.9   0.5   1   1   5.7e-15   7.7e-11   41.2   0.4     2    39    15    52    14    52 0.96 Ribbon-helix-helix protein, copG family
HTH_23               PF13384.1     50 seq870_BIOID51059    -            102   6.2e-10   38.2   0.1   1   1   1.6e-13   1.1e-09   37.4   0.0     3    50    26    73    24    73 0.95 Homeodomain-like domain
HTH_28               PF13518.1     52 seq870_BIOID51059    -            102   1.8e-07   30.9   0.1   1   1   3.6e-11   2.5e-07   30.4   0.1     1    52    29    81    29    83 0.92 Helix-turn-helix domain
Adenylate_cycl       PF01295.13   605 seq872_BIOID51059    -            848  2.2e-274  911.2   0.0   1   1  3.8e-278  2.6e-274  911.0   0.0     1   601   228   826   228   830 0.98 Adenylate cyclase, class-I
Adenyl_cycl_N        PF12633.2    204 seq872_BIOID51059    -            848   3.3e-87  291.1   0.0   1   1   2.2e-86   1.5e-82  275.9   0.0     1   203     1   200     1   201 0.96 Adenylate cyclase NT domain
Flagellin_N          PF00669.15   139 seq873_BIOID51059    -            317   4.4e-34  117.1   9.6   1   1   3.2e-38   4.4e-34  117.1   6.7     2   139     4   141     3   141 0.99 Bacterial flagellin N-terminal helical region
Usp                  PF00582.21   140 seq877_BIOID51059    -            142     1e-14   54.7   0.0   1   1   8.6e-19   1.2e-14   54.6   0.0     2   140     3   138     2   138 0.96 Universal stress protein family
DUF932               PF06067.6    239 seq878_BIOID51059    -            273   4.5e-69  232.2   0.0   1   1   4.1e-73   5.6e-69  231.9   0.0     1   239    36   262    36   262 0.99 Domain of unknown function (DUF932)
DUF2525              PF10733.4     58 seq879_BIOID51059    -             76   5.4e-38  128.5   4.1   1   1   5.1e-42     7e-38  128.1   2.9     1    58    19    76    19    76 0.99 Protein of unknown function (DUF2525)
DUF1144              PF06610.8    143 seq880_BIOID51059    -            149   4.1e-71  237.2   7.6   1   1   3.3e-75   4.5e-71  237.0   5.3     4   143     3   142     1   142 0.98 Protein of unknown function (DUF1144)
LamB                 PF02264.10   398 seq884_BIOID51059    -            446  8.4e-169  561.7  25.0   1   1  6.9e-173  9.5e-169  561.5  17.3     1   398    28   446    28   446 0.97 LamB porin
CTP_transf_2         PF01467.21   157 seq888_BIOID51059    -            159   6.5e-25   87.9   0.1   1   1   1.1e-28   7.8e-25   87.6   0.0     1   156     6   134     6   135 0.98 Cytidylyltransferase
Citrate_ly_lig       PF08218.6    182 seq888_BIOID51059    -            159   1.1e-06   28.0   0.1   1   1   2.7e-10   1.9e-06   27.3   0.0     9   106    12   113    10   117 0.81 Citrate lyase ligase C-terminal domain
Hydrolase_3          PF08282.7    254 seq892_BIOID51059    -            271   7.1e-16   58.4   0.0   1   1   6.6e-18   4.5e-14   52.5   0.0     1   229    10   233    10   241 0.76 haloacid dehalogenase-like hydrolase
S6PP                 PF05116.8    247 seq892_BIOID51059    -            271   5.3e-08   32.3   0.0   1   1   1.3e-09   8.6e-06   25.1   0.0     5   245    10   267     6   268 0.57 Sucrose-6F-phosphate phosphohydrolase
DAHP_synth_1         PF00793.15   272 seq895_BIOID51059    -            350  1.3e-105  351.8   0.0   1   1  1.1e-109  1.5e-105  351.6   0.0     8   271    40   338    25   339 0.96 DAHP synthetase I family
DUF883               PF05957.8     94 seq896_BIOID51059    -            113   6.8e-27   93.5   1.2   1   1   5.9e-31   8.1e-27   93.3   0.9     1    94    19   111    19   111 0.97 Bacterial protein of unknown function (DUF883)
rve                  PF00665.21   120 seq900_BIOID51059    -            131   2.6e-11   43.5   0.0   1   1   6.4e-15   4.4e-11   42.8   0.0    68   120     5    57     1    57 0.93 Integrase core domain
rve_3                PF13683.1     67 seq900_BIOID51059    -            131   3.2e-08   32.8   0.0   1   1   9.2e-12   6.3e-08   31.9   0.0     2    50    29    76    28    78 0.95 Integrase core domain
Glutaredoxin         PF00462.19    60 seq901_BIOID51059    -             81   7.9e-14   51.2   0.0   1   1   6.6e-18     9e-14   51.0   0.0     1    57     3    58     3    61 0.95 Glutaredoxin
MalM                 PF07148.7    136 seq903_BIOID51059    -            306   2.3e-50  169.4   0.1   1   1   2.4e-54   3.3e-50  168.9   0.0     2   136    75   210    74   210 0.98 Maltose operon periplasmic protein precursor (MalM)
Flavodoxin_NdrI      PF07972.6    122 seq906_BIOID51059    -            136   5.1e-47  158.6   0.0   1   1   4.3e-51   5.8e-47  158.4   0.0     1   122     5   123     5   123 0.97 NrdI Flavodoxin like
SIS_2                PF13580.1    138 seq907_BIOID51059    -            246   3.1e-31  107.7   0.3   1   1   9.4e-35   6.4e-31  106.7   0.2    15   138    78   200    56   200 0.92 SIS domain
SIS                  PF01380.17   131 seq907_BIOID51059    -            246   5.9e-08   32.2   0.0   1   1   2.3e-11   1.6e-07   30.9   0.0    51   104   163   216   152   229 0.91 SIS domain
Tra_M                PF05261.6    127 seq909_BIOID51059    -            127   1.1e-60  203.1   1.9   1   1   8.9e-65   1.2e-60  203.0   1.3     1   127     1   127     1   127 0.99 TraM protein
Sigma54_activat      PF00158.21   168 seq911_BIOID51059    -            642   3.5e-36  124.1   0.0   1   1   2.7e-39   6.3e-36  123.2   0.0     5   168   334   494   330   494 0.96 Sigma-54 interaction domain
PAS                  PF00989.19   113 seq911_BIOID51059    -            642   4.4e-14   52.1   0.0   1   1     6e-17   1.4e-13   50.5   0.0     2   113   207   309   206   309 0.97 PAS fold
HTH_8                PF02954.14    42 seq911_BIOID51059    -            642   1.7e-13   49.7   0.1   1   1   7.4e-17   1.7e-13   49.7   0.1     2    42   591   631   590   631 0.96 Bacterial regulatory protein, Fis family
GAF                  PF01590.21   154 seq911_BIOID51059    -            642   3.1e-06   27.2   0.2   1   1   3.6e-09   8.2e-06   25.9   0.2     4   151    58   189    56   192 0.92 GAF domain
PAS_8                PF13188.1     64 seq911_BIOID51059    -            642   0.00012   21.6   0.0   1   1   1.4e-07   0.00032   20.3   0.0     2    46   207   255   206   276 0.70 PAS domain
Ribonuc_red_lgC      PF02867.10   537 seq912_BIOID51059    -            714  6.4e-151  503.4   0.0   1   1  6.4e-153  2.9e-149  497.9   0.0     1   537   175   694   175   694 0.96 Ribonucleotide reductase, barrel domain
RNR_N                PF08343.5     82 seq912_BIOID51059    -            714   2.5e-29  100.8   0.1   1   1   1.7e-32   7.8e-29   99.2   0.1     1    82    16    97    16    97 0.99 Ribonucleotide reductase N-terminal
Ribonuc_red_lgN      PF00317.16    83 seq912_BIOID51059    -            714     3e-12   46.0   0.0   1   1   1.8e-15     8e-12   44.6   0.0     2    82    99   171    98   172 0.95 Ribonucleotide reductase, all-alpha domain
PAS                  PF00989.19   113 seq916_BIOID51059    -            250   8.1e-16   57.6   0.0   1   1   2.3e-19   1.6e-15   56.7   0.0     3   107    43   139    41   144 0.95 PAS fold
PAS_8                PF13188.1     64 seq916_BIOID51059    -            250   2.2e-05   23.9   0.0   1   1   1.1e-08   7.7e-05   22.3   0.0     4    38    44    82    42   107 0.77 PAS domain
GATase_4             PF13230.1    272 seq920_BIOID51059    -            255  3.2e-107  357.1   0.0   1   1  7.7e-111  3.5e-107  357.0   0.0     1   252     1   252     1   255 0.99 Glutamine amidotransferases class-II
GATase_2             PF00310.16   361 seq920_BIOID51059    -            255   3.3e-17   62.1   0.1   1   1   2.1e-15   9.7e-12   44.1   0.1   189   359    65   215    60   217 0.87 Glutamine amidotransferases class-II
Pentapeptide_4       PF13599.1     78 seq922_BIOID51059    -            179   1.1e-18   66.6  16.9   1   1   2.4e-17   1.1e-13   50.6   4.1     6    78    90   165    85   169 0.92 Pentapeptide repeats (9 copies)
LPAM_2               PF13627.1     24 seq924_BIOID51059    -             67   1.6e-08   33.8   3.3   1   1   1.6e-12   2.1e-08   33.4   2.3     1    24     6    29     6    29 0.94 Prokaryotic lipoprotein-attachment site
DFP                  PF04127.10   183 seq925_BIOID51059    -            430   5.9e-72  241.0   0.2   1   1   8.7e-76   5.9e-72  241.0   0.2     2   182   211   395   210   396 0.97 DNA / pantothenate metabolism flavoprotein
Flavoprotein         PF02441.14   129 seq925_BIOID51059    -            430   2.7e-31  107.8   0.3   1   1   8.1e-35   5.6e-31  106.7   0.2     1   128    30   157    30   158 0.90 Flavoprotein
DAP_epimerase        PF01678.14   121 seq926_BIOID51059    -            275   1.3e-77  257.4   0.7   1   2   1.8e-43   1.2e-39  134.8   0.0     1   120     4   124     4   125 0.98 Diaminopimelate epimerase
DAP_epimerase        PF01678.14   121 seq926_BIOID51059    -            275   1.3e-77  257.4   0.7   2   2   2.5e-39   1.7e-35  121.4   0.1     2   121   153   268   152   268 0.97 Diaminopimelate epimerase
PhzC-PhzF            PF02567.11   282 seq926_BIOID51059    -            275   3.6e-05   23.0   0.0   1   1   7.7e-09   5.2e-05   22.5   0.0    45   224    51   224    46   229 0.86 Phenazine biosynthesis-like protein
TraY                 PF05509.6     49 seq927_BIOID51059    -             75   1.5e-23   82.1   0.1   1   1   1.3e-27   1.8e-23   81.8   0.1     1    48    14    61    14    62 0.97 TraY domain
Transgly             PF00912.17   178 seq929_BIOID51059    -            858   1.4e-67  226.3   0.0   1   1   4.3e-71   2.9e-67  225.2   0.0     1   177    62   237    62   238 0.98 Transglycosylase
Transpeptidase       PF00905.17   304 seq929_BIOID51059    -            858   2.9e-28   98.6   3.2   1   1   1.5e-29     1e-25   90.3   0.0     2   204   436   617   435   681 0.79 Penicillin binding protein transpeptidase domain
SopA                 PF13981.1    135 seq930_BIOID51059    -            245   3.6e-31  107.8   5.8   1   1   3.8e-35   5.3e-31  107.3   4.0     3   135    12   145    10   145 0.97 SopA-like central domain
TraA                 PF05513.6    119 seq931_BIOID51059    -            121   1.3e-57  192.9  10.5   1   1   1.1e-61   1.5e-57  192.8   7.3     1   119     1   120     1   120 0.98 TraA
TraL                 PF07178.6     95 seq934_BIOID51059    -            104   4.4e-37  125.8   0.2   1   1   3.6e-41     5e-37  125.7   0.2     1    95    10   104    10   104 0.99 TraL protein
DUF484               PF04340.7    225 seq935_BIOID51059    -            235   1.1e-89  299.6   0.4   1   1   9.5e-94   1.3e-89  299.4   0.3     1   224    10   232    10   233 0.99 Protein of unknown function, DUF484
TraE                 PF05309.6    187 seq937_BIOID51059    -            188   9.5e-70  233.4   0.2   1   1   7.9e-74   1.1e-69  233.2   0.2     1   187     1   187     1   187 0.99 TraE protein
Ribonuc_red_sm       PF00268.16   281 seq938_BIOID51059    -            319   1.1e-80  270.5   0.1   1   1   9.6e-85   1.3e-80  270.2   0.0     1   280     1   280     1   281 0.97 Ribonucleotide reductase, small chain
dUTPase              PF00692.14   129 seq939_BIOID51059    -            152   1.2e-41  141.0   0.0   1   1   9.9e-46   1.4e-41  140.9   0.0     2   129    17   150    16   150 0.98 dUTPase
EamA                 PF00892.15   126 seq940_BIOID51059    -            306   1.2e-36  125.4  35.5   1   2   2.3e-25   3.2e-21   75.5   7.1     1   125    18   140    18   141 0.93 EamA-like transporter family
EamA                 PF00892.15   126 seq940_BIOID51059    -            306   1.2e-36  125.4  35.5   2   2   3.1e-19   4.2e-15   55.7  12.0     1   125   160   284   160   285 0.87 EamA-like transporter family
Chor_lyase           PF04345.8    168 seq941_BIOID51059    -            165   5.8e-31  107.0   0.0   1   1     5e-35   6.8e-31  106.8   0.0    13   163    18   165    11   165 0.90 Chorismate lyase
PseudoU_synth_2      PF00849.17   164 seq942_BIOID51059    -            319   2.6e-30  105.3   0.1   1   1   6.1e-34   4.2e-30  104.6   0.0     1   163   101   249   101   250 0.90 RNA pseudouridylate synthase
S4                   PF01479.20    48 seq942_BIOID51059    -            319   1.7e-10   40.0   0.2   1   1   4.7e-14   3.2e-10   39.1   0.2     1    48    20    66    20    66 0.96 S4 domain
AsnC_trans_reg       PF01037.16    74 seq943_BIOID51059    -            164   1.9e-24   85.0   0.1   1   1   1.4e-27   6.5e-24   83.3   0.0     1    74    78   152    78   152 0.98 AsnC family
HTH_24               PF13412.1     48 seq943_BIOID51059    -            164   2.3e-21   74.8   0.2   1   1   1.1e-24     5e-21   73.7   0.1     1    48    12    59    12    59 0.98 Winged helix-turn-helix DNA-binding
HTH_AsnC-type        PF13404.1     42 seq943_BIOID51059    -            164   2.6e-20   71.5   0.4   1   1     9e-24   4.1e-20   70.9   0.2     1    42    12    53    12    53 0.99 AsnC-type helix-turn-helix domain
Phage_integrase      PF00589.17   173 seq945_BIOID51059    -            298   7.1e-50  168.9   0.0   1   1   1.7e-53   1.2e-49  168.1   0.0     3   172   114   281   112   282 0.97 Phage integrase family
Phage_integr_N       PF02899.12    84 seq945_BIOID51059    -            298   8.3e-27   93.0   0.7   1   1   2.9e-30     2e-26   91.8   0.5     1    83     8    90     8    91 0.98 Phage integrase, N-terminal SAM-like domain
TraK                 PF06586.6    234 seq946_BIOID51059    -            242   3.7e-69  232.2   0.0   1   1     3e-73   4.1e-69  232.1   0.0     7   234    13   235     1   235 0.95 TraK protein
TetR_N               PF00440.18    47 seq947_BIOID51059    -            198   2.9e-11   42.7   0.0   1   1   3.4e-15   4.6e-11   42.0   0.0     3    46    18    61    16    62 0.94 Bacterial regulatory proteins, tetR family
UbiA                 PF01040.13   257 seq949_BIOID51059    -            290   8.5e-41  139.7  25.0   1   1   7.6e-45     1e-40  139.4  17.3     2   256    26   277    25   283 0.85 UbiA prenyltransferase family
NLPC_P60             PF00877.14   105 seq951_BIOID51059    -            257   4.6e-31  106.6   0.0   1   1   1.2e-34   8.2e-31  105.8   0.0     1   105   139   249   139   249 0.98 NlpC/P60 family
FtsK_SpoIIIE         PF01580.13   205 seq952_BIOID51059    -           1355     4e-74  248.4   0.1   1   1   1.8e-77   6.2e-74  247.7   0.1     2   205   974  1187   973  1187 0.98 FtsK/SpoIIIE family
DUF4117              PF13491.1    171 seq952_BIOID51059    -           1355   3.5e-41  140.3  17.3   1   1   1.4e-44   4.9e-41  139.9  12.0     2   171    20   191    19   191 0.95 Domain of unknown function (DUF4117)
Ftsk_gamma           PF09397.5     67 seq952_BIOID51059    -           1355     4e-30  103.1   0.0   1   1   2.6e-33     9e-30  102.0   0.0     2    65  1288  1351  1287  1353 0.96 Ftsk gamma domain
ABC_tran             PF00005.22   118 seq954_BIOID51059    -            467   5.3e-26   91.1   0.0   1   1   3.3e-29   1.1e-25   90.1   0.0     1   117   135   259   135   260 0.97 ABC transporter
CBS                  PF00571.23    57 seq954_BIOID51059    -            467   2.8e-06   26.7   0.0   1   1   4.2e-07    0.0014   18.0   0.0    32    55   436   459   413   461 0.86 CBS domain
SieB                 PF14163.1    151 seq955_BIOID51059    -            193   5.3e-28   97.3   0.1   1   1   4.6e-32   6.3e-28   97.1   0.1     2   148    23   175    22   178 0.95 Superinfection exclusion protein B
HAD_2                PF13419.1    176 seq959_BIOID51059    -            238   8.5e-20   71.6   0.1   1   1   2.4e-23   1.1e-19   71.2   0.0     1   176    13   207    13   207 0.76 Haloacid dehalogenase-like hydrolase
Hydrolase_like       PF13242.1     75 seq959_BIOID51059    -            238   4.5e-09   35.7   0.0   1   1   2.2e-12   9.9e-09   34.6   0.0     2    50   161   209   160   223 0.93 HAD-hyrolase-like
Hydrolase            PF00702.21   204 seq959_BIOID51059    -            238   1.3e-08   35.4   0.0   1   1   4.1e-12   1.9e-08   34.9   0.0     1   202    10   199    10   201 0.71 haloacid dehalogenase-like hydrolase
Molybdop_Fe4S4       PF04879.11    55 seq961_BIOID51059    -            195   2.2e-21   75.3   0.2   1   1   2.6e-24   1.8e-20   72.4   0.1     2    55    44   104    43   104 0.96 Molybdopterin oxidoreductase Fe4S4 domain
Molybdopterin        PF00384.17   432 seq961_BIOID51059    -            195   2.4e-06   26.4   0.1   1   1   4.2e-10   2.9e-06   26.1   0.0     1    35   107   139   107   190 0.79 Molybdopterin oxidoreductase
FdhD-NarQ            PF02634.10   236 seq962_BIOID51059    -            277   7.6e-73  244.7   0.0   1   1   6.6e-77     9e-73  244.4   0.0     1   235    38   275    38   276 0.92 FdhD/NarQ family
TraI                 PF07057.6    126 seq966_BIOID51059    -            474     1e-58  196.6   0.0   1   1   3.8e-62   2.6e-58  195.3   0.0     1   126   152   278   152   278 0.98 DNA helicase TraI
UvrD_C               PF13361.1    319 seq967_BIOID51059    -            738   1.3e-99  333.6   0.0   1   1  7.6e-103   1.7e-99  333.1   0.0     1   318   295   634   295   635 0.98 UvrD-like helicase C-terminal domain
UvrD-helicase        PF00580.16   315 seq967_BIOID51059    -            738   2.2e-76  257.0   0.0   1   1   2.7e-79   6.1e-76  255.6   0.0     1   314    28   289    28   290 0.98 UvrD/REP helicase N-terminal domain
AAA_19               PF13245.1     76 seq967_BIOID51059    -            738   5.5e-14   51.5   0.2   1   1   8.5e-17   1.9e-13   49.8   0.1     1    75    34   111    34   112 0.85 Part of AAA domain
UvrD_C_2             PF13538.1    104 seq967_BIOID51059    -            738   1.1e-10   41.4   0.0   1   1   1.1e-13   2.6e-10   40.2   0.0    54   103   561   630   509   631 0.77 Family description
Molybdopterin        PF00384.17   432 seq968_BIOID51059    -            803   9.6e-25   87.0   0.0   1   1   3.1e-25   2.1e-21   76.0   0.0   103   379     2   377     1   381 0.84 Molybdopterin oxidoreductase
Molydop_binding      PF01568.16   109 seq968_BIOID51059    -            803   5.5e-17   61.4   0.1   1   1     3e-20     2e-16   59.6   0.1     4   108   681   796   678   797 0.93 Molydopterin dinucleotide binding domain
DUF177               PF02620.12   119 seq969_BIOID51059    -            173   4.8e-23   81.3   0.7   1   1   5.4e-27   7.4e-23   80.7   0.5     1   119    61   171    61   171 0.90 Uncharacterized ACR, COG1399
BPD_transp_1         PF00528.17   185 seq975_BIOID51059    -            354   2.5e-26   92.2  16.2   1   1   1.8e-30   2.5e-26   92.2  11.2     1   176   163   324   163   332 0.91 Binding-protein-dependent transport system inner membrane component
DUF3829              PF12889.2    277 seq976_BIOID51059    -            346   2.3e-79  266.3  13.0   1   1   1.9e-83   2.6e-79  266.1   9.0     2   277    66   346    65   346 0.98 Protein of unknown function (DUF3829)
Ribosomal_L32p       PF01783.18    56 seq977_BIOID51059    -             57   4.1e-19   68.3   0.9   1   1   3.3e-23   4.4e-19   68.2   0.7     1    56     2    57     2    57 0.98 Ribosomal L32p protein family
Ferritin             PF00210.19   142 seq978_BIOID51059    -            167   1.2e-22   80.1   1.4   1   1   9.7e-27   1.3e-22   79.9   1.0     3   140     9   142     7   144 0.93 Ferritin-like domain
YicC_N               PF03755.8    159 seq979_BIOID51059    -            287   2.6e-49  167.0   0.1   1   1   3.8e-53   2.6e-49  167.0   0.1     1   158     2   154     2   155 0.96 YicC-like family, N-terminal region
DUF1732              PF08340.6     87 seq979_BIOID51059    -            287     2e-34  117.1   7.3   1   1   2.9e-38     2e-34  117.1   5.0     1    87   202   287   202   287 0.97 Domain of unknown function (DUF1732)
IgaA                 PF07095.6    706 seq980_BIOID51059    -            711         0 1230.7   0.0   1   1         0         0 1230.4   0.0     1   705     1   706     1   707 1.00 Intracellular growth attenuator protein IgaA
FA_synthesis         PF02504.10   323 seq981_BIOID51059    -            346  3.7e-124  413.6   0.0   1   1    3e-128  4.2e-124  413.5   0.0     8   323     1   321     1   321 0.99 Fatty acid synthesis protein
Phage_CII            PF05269.6     91 seq985_BIOID51059    -            121   1.2e-43  146.8   0.7   1   1   1.3e-47   1.8e-43  146.3   0.5     1    91    30   120    30   120 0.99 Bacteriophage CII protein
TraX                 PF05857.6    219 seq987_BIOID51059    -            248   2.7e-52  177.4   9.6   1   1   2.3e-56   3.1e-52  177.2   6.6     2   218    32   247    31   248 0.96 TraX protein
OpuAC                PF04069.7    257 seq989_BIOID51059    -            344   1.6e-55  188.1   3.7   1   1   1.4e-59   1.9e-55  187.8   2.6     2   256    44   326    43   327 0.94 Substrate binding domain of ABC-type glycine betaine transport system
Phage_rep_O          PF04492.8    100 seq990_BIOID51059    -            299   7.1e-40  135.1   0.0   1   1   9.4e-44   1.3e-39  134.3   0.0     3   100    18   115    16   115 0.99 Bacteriophage replication protein O
Bro-N                PF02498.12    87 seq991_BIOID51059    -            278   2.2e-07   30.9   0.0   1   1   5.3e-11   7.2e-07   29.2   0.0     1    75    14   105    14   113 0.74 BRO family, N-terminal domain
YecR                 PF13992.1     74 seq992_BIOID51059    -            107   2.8e-27   94.5   0.2   1   1   2.5e-31   3.5e-27   94.2   0.1     2    74    26    98    25    98 0.98 YecR-like lipoprotein
OmpA                 PF00691.15    97 seq993_BIOID51059    -            256   3.5e-15   56.0   0.1   1   1     1e-18   1.4e-14   54.1   0.0     1    92   115   208   115   212 0.84 OmpA family
ProQ                 PF04352.8    115 seq995_BIOID51059    -            186   1.4e-30  105.1   2.2   1   1   3.5e-33   2.4e-29  101.1   0.0     5   113    72   180    68   181 0.96 ProQ/FINO family
FinO_N               PF12602.3     72 seq995_BIOID51059    -            186   8.2e-25   86.7  13.1   1   1   2.7e-28   1.9e-24   85.6   9.1     1    72     1    62     1    62 0.98 Fertility inhibition protein N terminal
DAGK_prokar          PF01219.14   104 seq997_BIOID51059    -            122   5.5e-39  131.8   8.1   1   1   4.6e-43   6.3e-39  131.6   5.6     2   104    16   118    15   118 0.99 Prokaryotic diacylglycerol kinase
Fer4_11              PF13247.1     99 seq998_BIOID51059    -            294   1.2e-29  101.9  13.1   1   1   1.8e-32   2.2e-29  101.1   5.5     2    98    92   188    91   189 0.94 4Fe-4S dicluster domain
Form-deh_trans       PF09163.6     44 seq998_BIOID51059    -            294   7.8e-20   69.9   0.0   1   1   1.1e-22   1.4e-19   69.1   0.0     1    44   246   289   246   290 0.96 Formate dehydrogenase N, transmembrane
Fer4_7               PF12838.2     52 seq998_BIOID51059    -            294   4.9e-15   55.5  25.2   1   1   8.3e-11     1e-07   32.0   5.6     1    50    38   114    38   117 0.90 4Fe-4S dicluster domain
Fer4_9               PF13187.1     55 seq998_BIOID51059    -            294   3.3e-13   49.5  27.2   1   1   4.6e-11   5.7e-08   32.7   7.7     1    55   132   184   132   184 0.97 4Fe-4S dicluster domain
Fer4_10              PF13237.1     52 seq998_BIOID51059    -            294   2.6e-12   46.2  27.8   1   1   3.4e-11   4.2e-08   32.7   7.1     2    52    93   144    92   144 0.86 4Fe-4S dicluster domain
Fer4_2               PF12797.2     22 seq998_BIOID51059    -            294   3.3e-10   39.1  34.5   1   1   6.4e-09     8e-06   25.3   2.4     4    20    33    49    31    51 0.91 4Fe-4S binding domain
Fer4_3               PF12798.2     15 seq998_BIOID51059    -            294   9.7e-08   31.9  41.1   1   3   0.00035      0.43   11.1   3.8     1    15   100   117   100   117 0.89 4Fe-4S binding domain
Fer4_3               PF12798.2     15 seq998_BIOID51059    -            294   9.7e-08   31.9  41.1   2   3   6.7e-05     0.083   13.3   2.9     1    14   133   146   133   147 0.94 4Fe-4S binding domain
Fer4_3               PF12798.2     15 seq998_BIOID51059    -            294   9.7e-08   31.9  41.1   3   3   3.4e-06    0.0042   17.4   2.5     1    15   160   183   160   183 0.98 4Fe-4S binding domain
Fer4_4               PF12800.2     17 seq998_BIOID51059    -            294   3.1e-07   30.0  31.6   1   2   4.7e-05     0.059   13.6   1.8     3    15    38    50    36    56 0.91 4Fe-4S binding domain
Fer4_4               PF12800.2     17 seq998_BIOID51059    -            294   3.1e-07   30.0  31.6   2   2     1e-07   0.00013   21.9   1.8     1    17   130   146   130   146 0.92 4Fe-4S binding domain
Fer4                 PF00037.22    24 seq998_BIOID51059    -            294   3.1e-07   29.6  37.3   1   1   4.1e-08   5.1e-05   22.5   2.0     5    22   130   147   126   149 0.87 4Fe-4S binding domain
Ferritin             PF00210.19   142 seq999_BIOID51059    -            165   7.3e-34  116.4   5.6   1   1   6.2e-38   8.5e-34  116.2   3.9     1   140     7   142     7   144 0.93 Ferritin-like domain
Phage_lambda_P       PF06992.6    233 seq1000_BIOID51059   -            233    6e-168  555.7   4.1   1   1  4.9e-172  6.7e-168  555.6   2.8     1   233     1   233     1   233 1.00 Replication protein P
Porin_1              PF00267.16   337 seq1001_BIOID51059   -            395  3.1e-143  476.9  32.2   1   1  5.2e-147  3.5e-143  476.7  22.3     1   337    27   395    27   395 0.98 Gram-negative porin
Porin_4              PF13609.1    311 seq1001_BIOID51059   -            395   2.8e-21   76.2  42.8   1   1     6e-25   4.1e-21   75.6  29.6     6   304    12   365     6   374 0.82 Gram-negative porin
LexA_DNA_bind        PF01726.11    65 seq1003_BIOID51059   -            202   6.6e-32  108.7   0.1   1   1   1.5e-35   1.1e-31  108.1   0.1     1    65     1    65     1    65 0.99 LexA DNA binding domain
Peptidase_S24        PF00717.18    70 seq1003_BIOID51059   -            202   8.9e-17   60.3   0.8   1   1   1.9e-20   1.3e-16   59.8   0.5     1    68   114   180   114   182 0.96 Peptidase S24-like
MFS_1                PF07690.11   354 seq1004_BIOID51059   -            394   1.1e-36  126.1  55.2   1   2   1.5e-29     1e-25   90.1  17.3     2   188    17   198    16   220 0.86 Major Facilitator Superfamily
MFS_1                PF07690.11   354 seq1004_BIOID51059   -            394   1.1e-36  126.1  55.2   2   2     1e-14   7.2e-11   41.3  16.1     3   175   218   387   216   394 0.89 Major Facilitator Superfamily
Sugar_tr             PF00083.19   451 seq1004_BIOID51059   -            394   3.2e-12   45.6  16.5   1   1   4.7e-16   3.2e-12   45.6  11.4    43   188    39   181    11   184 0.83 Sugar (and other) transporter
UPF0126              PF03458.8     81 seq1007_BIOID51059   -            205   1.5e-44  149.3  24.6   1   2   3.2e-25   4.3e-21   74.1   4.6     2    78     4    80     3    83 0.96 UPF0126 domain
UPF0126              PF03458.8     81 seq1007_BIOID51059   -            205   1.5e-44  149.3  24.6   2   2   1.8e-28   2.5e-24   84.5   4.1     1    79    89   166    89   168 0.97 UPF0126 domain
HAD_2                PF13419.1    176 seq1008_BIOID51059   -            237   4.6e-23   82.2   0.1   1   1   8.7e-27     6e-23   81.8   0.1     1   174    28   205    28   206 0.87 Haloacid dehalogenase-like hydrolase
IMS                  PF00817.15   148 seq1009_BIOID51059   -            351     9e-48  161.7   0.0   1   1   3.2e-51   1.4e-47  161.0   0.0     1   148     7   154     7   154 0.98 impB/mucB/samB family
IMS_C                PF11799.3    137 seq1009_BIOID51059   -            351   2.1e-09   37.7   0.1   1   1   8.2e-13   3.7e-09   36.9   0.0     3    99   211   309   210   327 0.85 impB/mucB/samB family C-terminal
IMS_HHH              PF11798.3     32 seq1009_BIOID51059   -            351   1.3e-08   34.2   0.0   1   1   7.1e-12   3.2e-08   33.0   0.0     1    32   166   197   166   197 0.96 IMS family HHH motif
LolA                 PF03548.10   165 seq1011_BIOID51059   -            204   3.3e-57  192.5   4.4   1   1   2.8e-61   3.8e-57  192.3   3.0     2   165    34   192    33   192 0.99 Outer membrane lipoprotein carrier protein LolA
Cytochrom_B_N        PF00033.14   188 seq1016_BIOID51059   -            217   1.4e-20   73.3  19.2   1   1   2.5e-24   1.7e-20   73.0  13.3     4   188    10   186     7   186 0.92 Cytochrome b(N-terminal)/b6/petB
Ni_hydr_CYTB         PF01292.15   182 seq1016_BIOID51059   -            217   1.4e-18   66.8  17.8   1   1   2.5e-22   1.7e-18   66.5  12.3     5   182    13   186     9   186 0.89 Prokaryotic cytochrome b561
MatE                 PF01554.13   162 seq1017_BIOID51059   -            459   7.2e-39  132.8  31.0   1   2   8.5e-35   1.2e-30  106.2   5.9     1   161    35   195    35   196 0.99 MatE
MatE                 PF01554.13   162 seq1017_BIOID51059   -            459   7.2e-39  132.8  31.0   2   2   3.9e-13   5.3e-09   35.7   7.2     2   143   259   400   259   435 0.92 MatE
Trp_Tyr_perm         PF03222.8    394 seq1019_BIOID51059   -            403  1.3e-143  478.4  30.7   1   1  2.2e-147  1.5e-143  478.2  21.3     2   393     2   390     1   391 0.99 Tryptophan/tyrosine permease family
Aa_trans             PF01490.13   410 seq1019_BIOID51059   -            403   7.1e-11   41.1  20.9   1   1     1e-14   7.1e-11   41.1  14.5     6   248     6   236     1   239 0.82 Transmembrane amino acid transporter protein
DUF2583              PF10762.4     89 seq1021_BIOID51059   -             92     1e-51  172.9   1.0   1   1   8.5e-56   1.2e-51  172.7   0.7     1    89     1    89     1    89 0.99 Protein of unknown function (DUF2583)
NinB                 PF05772.7    127 seq1022_BIOID51059   -            146   4.7e-54  181.3   0.1   1   1     4e-58   5.5e-54  181.0   0.1     2   127     8   129     7   129 0.99 NinB protein
CorA                 PF01544.13   292 seq1023_BIOID51059   -            316   4.9e-56  189.7   0.4   1   1   4.4e-60     6e-56  189.5   0.2     4   292    26   312    24   312 0.95 CorA-like Mg2+ transporter protein
S4                   PF01479.20    48 seq1024_BIOID51059   -            133   7.9e-13   47.5   0.0   1   1   9.3e-17   1.3e-12   46.8   0.0     1    46     9    53     9    55 0.95 S4 domain
DUF2592              PF10766.4     41 seq1026_BIOID51059   -             49     1e-26   91.8   4.7   1   1   8.2e-31   1.1e-26   91.7   3.3     1    41     4    44     4    44 0.98 Protein of unknown function (DUF2592)
MgsA_C               PF12002.3    168 seq1027_BIOID51059   -            447   3.2e-68  228.5   0.6   1   1   4.5e-71   5.5e-68  227.7   0.4     1   167   268   435   268   436 0.99 MgsA AAA+ ATPase C terminal
AAA                  PF00004.24   132 seq1027_BIOID51059   -            447   2.4e-18   66.4   0.1   1   1   2.3e-20   2.8e-17   63.0   0.0     1   126    53   159    53   165 0.91 ATPase family associated with various cellular activities (AAA)
RuvB_N               PF05496.7    234 seq1027_BIOID51059   -            447   3.5e-16   58.8   0.1   1   1   1.6e-18     2e-15   56.3   0.0    15   133    17   138     7   155 0.79 Holliday junction DNA helicase ruvB N-terminus
AAA_5                PF07728.9    139 seq1027_BIOID51059   -            447   8.9e-08   31.8   0.1   1   1   9.5e-10   1.2e-06   28.2   0.1     2   102    53   143    52   236 0.84 AAA domain (dynein-related subfamily)
AAA_19               PF13245.1     76 seq1027_BIOID51059   -            447   1.4e-07   31.0   0.4   1   1   1.3e-09   1.6e-06   27.6   0.0    10    62    51    95    43   134 0.65 Part of AAA domain
Acetyltransf_10      PF13673.1    117 seq1028_BIOID51059   -            150   1.4e-20   73.4   0.0   1   1   5.1e-24   1.7e-20   73.1   0.0     1   117    13   124    13   124 0.92 Acetyltransferase (GNAT) domain
Acetyltransf_7       PF13508.1     79 seq1028_BIOID51059   -            150     7e-10   38.8   0.0   1   1   4.1e-13   1.4e-09   37.8   0.0     3    78    56   125    54   126 0.90 Acetyltransferase (GNAT) domain
Acetyltransf_9       PF13527.1    128 seq1028_BIOID51059   -            150   1.6e-07   31.1   0.0   1   1   8.1e-10   2.8e-06   27.1   0.0     1   128     5   127     5   127 0.93 Acetyltransferase (GNAT) domain
Acetyltransf_1       PF00583.19    83 seq1028_BIOID51059   -            150     7e-07   29.0   0.0   1   1   5.2e-10   1.8e-06   27.7   0.0    25    83    75   125    34   125 0.77 Acetyltransferase (GNAT) family
Dam                  PF05869.6    181 seq1029_BIOID51059   -            175   2.6e-62  209.3   0.2   1   1   2.1e-66   2.9e-62  209.2   0.2     2   175     3   172     2   175 0.98 DNA N-6-adenine-methyltransferase (Dam)
SBP_bac_11           PF13531.1    231 seq1030_BIOID51059   -            257   3.3e-55  187.1   4.4   1   1   5.7e-59   3.9e-55  186.8   3.1     1   231    29   255    29   255 0.95 Bacterial extracellular solute-binding protein
SBP_bac_1            PF01547.20   314 seq1030_BIOID51059   -            257   1.2e-16   61.2   6.8   1   1   2.1e-20   1.5e-16   60.9   4.7     1   313    34   246    34   247 0.89 Bacterial extracellular solute-binding protein
HSP33                PF01430.14   280 seq1031_BIOID51059   -            294     1e-97  326.5   0.0   1   1  8.3e-102   1.1e-97  326.3   0.0     1   279     6   275     6   276 0.96 Hsp33 protein
AzlC                 PF03591.9    143 seq1033_BIOID51059   -            245   7.3e-42  142.5  10.2   1   1   5.3e-46   7.3e-42  142.5   7.1     1   141    23   165    23   167 0.97 AzlC protein
DJ-1_PfpI            PF01965.19   147 seq1035_BIOID51059   -            283   2.5e-12   46.3   0.0   1   1   3.1e-16   4.2e-12   45.6   0.0    22   143   125   274   108   278 0.81 DJ-1/PfpI family
UPF0027              PF01139.12   420 seq1037_BIOID51059   -            388   7.7e-98  328.1   0.0   1   2   1.1e-28   1.5e-24   86.6   0.0     6    98    23   115    19   124 0.94 Uncharacterized protein family UPF0027
UPF0027              PF01139.12   420 seq1037_BIOID51059   -            388   7.7e-98  328.1   0.0   2   2     4e-75   5.5e-71  239.6   0.0   145   419   128   381   116   382 0.92 Uncharacterized protein family UPF0027
BPD_transp_1         PF00528.17   185 seq1039_BIOID51059   -            229   9.1e-22   77.3  13.6   1   1   8.5e-26   1.2e-21   77.0   9.5     2   175    26   215    25   227 0.78 Binding-protein-dependent transport system inner membrane component
CsbD                 PF05532.7     53 seq1040_BIOID51059   -             69   1.5e-21   75.6   8.3   1   1   1.3e-25   1.8e-21   75.4   5.8     1    53     4    56     4    56 0.97 CsbD-like
NinG                 PF05766.7    189 seq1041_BIOID51059   -            204   9.5e-74  247.1  17.4   1   1   8.8e-78   1.2e-73  246.7  12.1     1   186     2   198     2   204 0.94 Bacteriophage Lambda NinG protein
AzlD                 PF05437.7     99 seq1043_BIOID51059   -            111   1.8e-12   46.9   5.7   1   1   1.5e-16   2.1e-12   46.7   4.0     1    98     5   104     5   105 0.92 Branched-chain amino acid transport protein (AzlD)
SNase                PF00565.12   108 seq1045_BIOID51059   -            185   3.2e-28   98.0   0.1   1   1   3.1e-32   4.2e-28   97.6   0.0     1   108    76   172    76   172 0.98 Staphylococcal nuclease homologue
tRNA-synt_2b         PF00587.20   173 seq1046_BIOID51059   -            430   2.9e-38  131.0   0.0   1   1   6.1e-42   4.2e-38  130.5   0.0     2   172   173   349   172   350 0.96 tRNA synthetase class II core domain (G, H, P, S and T)
Seryl_tRNA_N         PF02403.17   108 seq1046_BIOID51059   -            430   4.2e-34  116.6   3.5   1   1     1e-37   6.8e-34  116.0   2.4     1   108     1   107     1   107 0.99 Seryl-tRNA synthetase N-terminal domain
DUF4222              PF13973.1     53 seq1048_BIOID51059   -             63   4.9e-23   80.1   0.1   1   1   3.9e-27   5.4e-23   80.0   0.1     2    51     7    56     6    58 0.95 Domain of unknown function (DUF4222)
MarR                 PF01047.17    59 seq1049_BIOID51059   -            176   1.6e-17   62.8   2.8   1   1   1.3e-20     6e-17   60.9   0.1     1    58    53   112    53   113 0.98 MarR family
MarR_2               PF12802.2     62 seq1049_BIOID51059   -            176     1e-08   34.5   0.1   1   1   4.8e-12   2.2e-08   33.5   0.0     5    61    55   111    51   112 0.90 MarR family
HTH_27               PF13463.1     68 seq1049_BIOID51059   -            176   3.6e-07   30.3   0.1   1   1   1.8e-10   8.1e-07   29.1   0.0    17    68    70   121    54   121 0.86 Winged helix DNA-binding domain
Guanylate_kin        PF00625.16   183 seq1051_BIOID51059   -            207   1.6e-70  236.1   0.0   1   1   1.3e-74   1.8e-70  235.9   0.0     2   183     4   186     3   186 0.98 Guanylate kinase
ABC_tran             PF00005.22   118 seq1052_BIOID51059   -            352   6.2e-26   90.9   0.0   1   1   2.9e-29   1.3e-25   89.9   0.0     1   117    38   156    38   157 0.91 ABC transporter
TOBE                 PF03459.12    64 seq1052_BIOID51059   -            352   3.5e-19   68.5   0.0   1   1     2e-20   9.2e-17   60.7   0.0     1    62   290   350   290   352 0.97 TOBE domain
Metallophos          PF00149.23   201 seq1053_BIOID51059   -            223   6.1e-18   64.8   1.1   1   1   1.3e-21     9e-18   64.3   0.8     2   198    14   187    13   189 0.87 Calcineurin-like phosphoesterase
Metallophos_2        PF12850.2    156 seq1053_BIOID51059   -            223   4.4e-07   29.7   0.0   1   1   1.3e-10   9.1e-07   28.7   0.0     3   136    15   205    14   210 0.58 Calcineurin-like phosphoesterase superfamily domain
HHA                  PF05321.6     57 seq1056_BIOID51059   -             69   7.5e-29   99.5   0.1   1   1   6.3e-33   8.6e-29   99.3   0.0     1    57    10    66    10    66 0.99 Haemolysin expression modulating protein
RF-1                 PF00472.15   114 seq1059_BIOID51059   -            204   2.7e-23   81.8   1.9   1   1   3.5e-27   4.8e-23   81.0   1.3     9   103   103   196    97   200 0.84 RF-1 domain
DUF2726              PF10881.3    126 seq1060_BIOID51059   -            196   2.1e-27   95.0   0.1   1   1   2.4e-31   3.2e-27   94.4   0.0     2   108    59   169    58   180 0.94 Protein of unknown function (DUF2726)
DUF2713              PF10897.3    246 seq1061_BIOID51059   -            271  1.2e-118  394.7   2.2   1   1  1.4e-122    2e-118  394.0   1.5     1   177    93   271    93   271 0.99 Protein of unknown function (DUF2713)
HlyD                 PF00529.15   306 seq1062_BIOID51059   -            390   3.6e-79  266.1  15.0   1   1   1.3e-82   4.5e-79  265.8  10.4     1   306    60   343    60   343 0.99 HlyD family secretion protein
HlyD_2               PF12700.2    328 seq1062_BIOID51059   -            390   2.2e-17   63.1   1.3   1   1   9.2e-21   3.1e-17   62.6   0.9    20   234    60   290    51   316 0.77 HlyD family secretion protein
HlyD_3               PF13437.1    105 seq1062_BIOID51059   -            390   5.2e-16   58.7   3.5   1   1   1.4e-16   4.9e-13   49.2   0.2     2   105   218   338   217   338 0.79 HlyD family secretion protein
Biotin_lipoyl_2      PF13533.1     50 seq1062_BIOID51059   -            390   1.1e-08   34.4   1.6   1   1   5.4e-11   1.9e-07   30.5   0.1     2    49    61   108    60   109 0.91 Biotin-lipoyl like
Phage_antitermQ      PF06530.7    126 seq1064_BIOID51059   -            172   1.6e-45  153.5   0.1   1   1     3e-49   2.1e-45  153.2   0.1     1   125     3   136     3   137 0.96 Phage antitermination protein Q
DUF1133              PF06576.6    176 seq1064_BIOID51059   -            172   4.8e-09   35.5   3.8   1   1   2.4e-10   1.6e-06   27.2   0.0    93   176    55   150    32   150 0.78 Protein of unknown function (DUF1133)
RNA_pol_Rpb6         PF01192.17    57 seq1065_BIOID51059   -             91     1e-17   63.4   0.1   1   1   9.7e-22   1.3e-17   63.1   0.1     1    56     7    62     7    63 0.95 RNA polymerase Rpb6
HD_4                 PF13328.1    153 seq1068_BIOID51059   -            702   6.5e-54  181.6   1.2   1   1   2.4e-57   6.5e-54  181.6   0.8     2   152    27   175    26   176 0.97 HD domain
RelA_SpoT            PF04607.12   116 seq1068_BIOID51059   -            702   1.1e-36  125.2   0.5   1   1   1.1e-39   3.1e-36  123.7   0.0     1   115   235   345   235   346 0.98 Region found in RelA / SpoT proteins
TGS                  PF02824.16    60 seq1068_BIOID51059   -            702   6.9e-22   76.9   0.0   1   1   6.1e-25   1.7e-21   75.7   0.0     1    60   388   447   388   447 0.99 TGS domain
ACT_4                PF13291.1     80 seq1068_BIOID51059   -            702   2.2e-18   66.2   2.5   1   1   2.1e-21   5.7e-18   64.9   1.0     2    80   622   699   621   699 0.97 ACT domain
HD                   PF01966.17   122 seq1068_BIOID51059   -            702   1.3e-13   50.8   1.9   1   1   1.7e-16   4.7e-13   49.0   0.3     1   122    45   144    45   144 0.81 HD domain
Molybdopterin        PF00384.17   432 seq1070_BIOID51059   -            814  9.8e-114  380.3   0.0   1   1  2.6e-117  1.2e-113  380.0   0.0     1   432   119   576   119   576 0.96 Molybdopterin oxidoreductase
Molydop_binding      PF01568.16   109 seq1070_BIOID51059   -            814   3.2e-29  100.8   0.0   1   1   1.7e-32   7.7e-29   99.5   0.0     1   107   695   806   695   808 0.97 Molydopterin dinucleotide binding domain
Molybdop_Fe4S4       PF04879.11    55 seq1070_BIOID51059   -            814   8.6e-18   63.7   0.9   1   1   3.4e-21   1.5e-17   62.9   0.6     1    55    56   116    56   116 0.98 Molybdopterin oxidoreductase Fe4S4 domain
RepB-RCR_reg         PF10723.4     85 seq1071_BIOID51059   -             84     4e-36  122.4   1.1   1   1   3.2e-40   4.4e-36  122.3   0.8     1    83     1    83     1    84 0.99 Replication regulatory protein RepB
DUF2713              PF10897.3    246 seq1072_BIOID51059   -             69   1.9e-40  138.6   1.7   1   1   1.5e-44     2e-40  138.4   1.2   178   246     1    69     1    69 0.99 Protein of unknown function (DUF2713)
Lysis_S              PF04971.7     68 seq1073_BIOID51059   -             71   4.5e-47  157.4   0.5   1   1   3.7e-51     5e-47  157.3   0.4     1    68     4    71     4    71 1.00 Lysis protein S
PLA1                 PF02253.10   260 seq1074_BIOID51059   -            289   1.6e-93  312.8   5.0   1   1   1.4e-97   1.9e-93  312.5   3.4     8   260    39   286    33   286 0.98 Phospholipase A1
MFS_1                PF07690.11   354 seq1076_BIOID51059   -            512   5.7e-55  186.3  38.3   1   1   4.2e-59   5.7e-55  186.3  26.5     1   353    19   413    19   414 0.89 Major Facilitator Superfamily
PEPCK_ATP            PF01293.15   467 seq1077_BIOID51059   -            139   2.7e-30  105.2   0.0   1   1   2.2e-34     3e-30  105.0   0.0     3   110    21   139    19   139 0.95 Phosphoenolpyruvate carboxykinase
DUF1327              PF07041.6    113 seq1078_BIOID51059   -            114   5.1e-66  219.5   0.0   1   1   4.2e-70   5.7e-66  219.3   0.0     1   112     1   112     1   113 0.99 Protein of unknown function (DUF1327)
IncFII_repA          PF02387.10   281 seq1080_BIOID51059   -            289   4.5e-97  324.4   0.0   1   1  4.4e-101   6.1e-97  324.0   0.0     3   271     9   269     3   276 0.98 IncFII RepA protein family
Dus                  PF01207.12   310 seq1082_BIOID51059   -            345  7.9e-100  333.5   0.0   1   1  6.8e-104  9.3e-100  333.3   0.0     2   308    30   340    29   342 0.98 Dihydrouridine synthase (Dus)
Lactonase            PF10282.4    344 seq1086_BIOID51059   -            331   1.1e-86  290.9   0.0   1   1     3e-90   1.4e-86  290.6   0.0     2   343     5   327     4   328 0.95 Lactonase, 7-bladed beta-propeller
Transthyretin        PF00576.16   112 seq1087_BIOID51059   -            137   1.9e-42  143.5   0.1   1   1   1.6e-46   2.2e-42  143.3   0.1     2   112    28   136    27   136 0.98 HIUase/Transthyretin family
PEPCK_ATP            PF01293.15   467 seq1089_BIOID51059   -            400  3.8e-178  592.6   0.0   1   1  3.2e-182  4.4e-178  592.4   0.0   113   466     2   352     1   353 0.99 Phosphoenolpyruvate carboxykinase
Phage_lysozyme       PF00959.14   110 seq1092_BIOID51059   -            177     2e-30  105.1   0.0   1   1   1.9e-34   2.6e-30  104.7   0.0     1   110    48   166    48   166 0.98 Phage lysozyme
Oxidored_molyb       PF00174.14   169 seq1094_BIOID51059   -            334   8.3e-41  139.0   0.0   1   1   9.6e-45   1.3e-40  138.4   0.0    11   168   108   268    97   269 0.94 Oxidoreductase molybdopterin binding domain
RQC                  PF09382.5    106 seq1095_BIOID51059   -            611   4.4e-28   96.9   0.0   1   1   3.5e-31   1.2e-27   95.6   0.0     1   104   413   514   413   516 0.97 RQC domain
Helicase_C           PF00271.26    78 seq1095_BIOID51059   -            611   4.6e-24   83.9   0.0   1   1   2.6e-24   8.9e-21   73.4   0.1     3    78   258   333   256   333 0.98 Helicase conserved C-terminal domain
HRDC                 PF00570.18    68 seq1095_BIOID51059   -            611   8.1e-24   83.0   0.1   1   1   6.4e-27   2.2e-23   81.6   0.0     2    68   535   601   534   601 0.97 HRDC domain
DEAD                 PF00270.24   173 seq1095_BIOID51059   -            611   2.6e-21   75.7   0.0   1   1   8.5e-24   2.9e-20   72.3   0.0     2   168    30   189    29   194 0.85 DEAD/DEAH box helicase
Pribosyltran         PF00156.22   125 seq1097_BIOID51059   -            152   2.2e-11   43.4   0.0   1   1   2.3e-15   3.2e-11   42.9   0.0     2   112     4   105     3   112 0.87 Phosphoribosyl transferase domain
GlutR_N              PF05201.10   152 seq1098_BIOID51059   -            484   5.8e-57  191.4   0.1   1   1   3.1e-60   1.4e-56  190.1   0.0     1   152    72   223    72   223 0.99 Glutamyl-tRNAGlu reductase, N-terminal domain
Shikimate_DH         PF01488.15   135 seq1098_BIOID51059   -            484   3.9e-43  146.6   0.5   1   1   1.5e-46   6.7e-43  145.9   0.3     2   135   238   372   237   372 0.96 Shikimate / quinate 5-dehydrogenase
GlutR_dimer          PF00745.15   101 seq1098_BIOID51059   -            484   1.9e-27   95.0   2.6   1   1   4.1e-31   1.9e-27   95.0   1.8     2   100   386   483   385   484 0.97 Glutamyl-tRNAGlu reductase, dimerisation domain
OsmC                 PF02566.14   100 seq1099_BIOID51059   -            143   1.5e-19   69.9   0.1   1   1   1.4e-23   1.9e-19   69.5   0.0     2    99    42   139    41   140 0.89 OsmC-like protein
OEP                  PF02321.13   188 seq1100_BIOID51059   -            459   1.9e-51  174.2  38.9   1   2   1.4e-26   1.9e-22   79.6  12.3     3   188    65   247    63   247 0.97 Outer membrane efflux protein
OEP                  PF02321.13   188 seq1100_BIOID51059   -            459   1.9e-51  174.2  38.9   2   2   4.8e-33   6.5e-29  100.7   9.1     7   188   275   455   270   455 0.94 Outer membrane efflux protein
Phage_lysis          PF03245.8    125 seq1104_BIOID51059   -            153     4e-49  165.6  13.4   1   1   3.4e-53   4.6e-49  165.4   9.3     1   125    29   153    29   153 0.99 Bacteriophage lysis protein
Phageshock_PspG      PF09583.5     65 seq1107_BIOID51059   -             80   1.4e-25   89.0  25.7   1   1   1.1e-29   1.5e-25   88.8  17.8     1    64     1    64     1    65 0.98 Phage shock protein G (Phageshock_PspG)
SpoU_methylase       PF00588.14   142 seq1108_BIOID51059   -            229   4.7e-37  126.9   0.1   1   1   9.5e-41   6.5e-37  126.4   0.1     2   142    20   159    19   159 0.96 SpoU rRNA Methylase family
SpoU_methylas_C      PF12105.3     57 seq1108_BIOID51059   -            229   1.1e-25   88.8   1.7   1   1   2.2e-29   1.5e-25   88.3   0.4     1    57   163   221   163   221 0.99 SpoU, rRNA methylase, C-terminal
Rz1                  PF06085.6     40 seq1110_BIOID51059   -             60   4.5e-24   83.4  10.6   1   1   4.2e-28   5.7e-24   83.1   7.3     1    40    20    60    20    60 0.98 Lipoprotein Rz1 precursor
DUF1100              PF06500.6    411 seq1113_BIOID51059   -            414  1.2e-221  735.4   0.0   1   1  2.8e-225  1.3e-221  735.2   0.0     1   411     1   414     1   414 0.99 Alpha/beta hydrolase of unknown function (DUF1100)
Abhydrolase_5        PF12695.2    142 seq1113_BIOID51059   -            414   2.3e-08   33.7   0.0   1   1   9.2e-12   4.2e-08   32.9   0.0     1   121   196   375   196   392 0.75 Alpha/beta hydrolase family
Abhydrolase_6        PF12697.2    228 seq1113_BIOID51059   -            414   2.1e-06   27.6   0.5   1   1   9.1e-10   4.2e-06   26.7   0.1    12   107   208   326   197   390 0.70 Alpha/beta hydrolase family
DUF1044              PF06296.7    120 seq1115_BIOID51059   -            105   8.1e-08   32.0   0.1   1   1   2.8e-11   3.9e-07   29.8   0.0    41   100    44   104    30   105 0.81 Protein of unknown function (DUF1044)
Ferric_reduct        PF01794.14   125 seq1118_BIOID51059   -            211   1.3e-13   50.9   9.6   1   1   9.8e-18   1.3e-13   50.9   6.7     5   124    51   161    46   162 0.89 Ferric reductase like transmembrane component
RHH_1                PF01402.16    39 seq1119_BIOID51059   -             94   2.2e-08   33.5   0.0   1   1   2.8e-12   3.9e-08   32.7   0.0     2    39    14    51    13    51 0.96 Ribbon-helix-helix protein, copG family
Fer4_11              PF13247.1     99 seq1121_BIOID51059   -            205   4.6e-32  109.7  10.9   1   1     3e-35   4.6e-32  109.7   7.5     3    97    60   153    58   155 0.97 4Fe-4S dicluster domain
Fer4_7               PF12838.2     52 seq1121_BIOID51059   -            205   3.9e-13   49.4  26.7   1   1   9.8e-11   1.5e-07   31.5   5.9     2    50    99   147    98   157 0.89 4Fe-4S dicluster domain
Fer4_2               PF12797.2     22 seq1121_BIOID51059   -            205   4.1e-13   48.3  31.6   1   1   6.2e-10   9.5e-07   28.2   0.6     2    20     6    24     5    33 0.89 4Fe-4S binding domain
Fer4                 PF00037.22    24 seq1121_BIOID51059   -            205   5.6e-13   47.7  34.4   1   1   7.7e-11   1.2e-07   30.9   3.3     1    23    92   114    92   115 0.94 4Fe-4S binding domain
Fer4_9               PF13187.1     55 seq1121_BIOID51059   -            205   2.7e-12   46.6  26.8   1   1   2.3e-10   3.6e-07   30.2   7.6     2    53    99   148    98   150 0.95 4Fe-4S dicluster domain
Fer4_6               PF12837.2     24 seq1121_BIOID51059   -            205   7.7e-11   41.2  39.9   1   1   2.7e-09   4.2e-06   26.2   3.2     1    23    91   113    91   114 0.95 4Fe-4S binding domain
Fer4_4               PF12800.2     17 seq1121_BIOID51059   -            205   1.9e-08   33.8  35.8   1   3   1.6e-05     0.025   14.7   1.8     1    15    11    25    11    31 0.91 4Fe-4S binding domain
Fer4_4               PF12800.2     17 seq1121_BIOID51059   -            205   1.9e-08   33.8  35.8   2   3   8.3e-05      0.13   12.5   1.9     2    16    65    81    64    85 0.86 4Fe-4S binding domain
Fer4_4               PF12800.2     17 seq1121_BIOID51059   -            205   1.9e-08   33.8  35.8   3   3   2.6e-07    0.0004   20.3   2.0     2    17    97   112    96   112 0.91 4Fe-4S binding domain
Fer4_3               PF12798.2     15 seq1121_BIOID51059   -            205   9.2e-07   28.8  40.4   1   2   8.7e-06     0.013   15.8   4.2     1    15    67    83    67    83 0.98 4Fe-4S binding domain
Fer4_3               PF12798.2     15 seq1121_BIOID51059   -            205   9.2e-07   28.8  40.4   2   2     4e-05     0.061   13.7   1.6     1    13   126   147   126   149 0.94 4Fe-4S binding domain
DEAD                 PF00270.24   173 seq1122_BIOID51059   -            704   1.9e-23   82.7   0.2   1   1   2.2e-25   5.1e-22   78.0   0.0     4   169   284   445   281   449 0.80 DEAD/DEAH box helicase
Helicase_C           PF00271.26    78 seq1122_BIOID51059   -            704   5.7e-17   61.2   0.0   1   1     3e-18   6.9e-15   54.5   0.0     3    77   524   599   522   600 0.95 Helicase conserved C-terminal domain
ResIII               PF04851.10   184 seq1122_BIOID51059   -            704   5.7e-09   35.9   0.0   1   1   5.7e-12   1.3e-08   34.7   0.0    29   182   304   441   278   443 0.74 Type III restriction enzyme, res subunit
tRNA_anti            PF01336.20    76 seq1122_BIOID51059   -            704   2.9e-07   30.1   0.0   1   1   2.5e-10   5.8e-07   29.1   0.0     2    74    74   145    73   147 0.96 OB-fold nucleic acid binding domain
SecA_DEAD            PF07517.9    266 seq1122_BIOID51059   -            704     3e-07   29.8   0.0   1   1   2.8e-10   6.4e-07   28.8   0.0    95   162   305   372   241   409 0.87 SecA DEAD-like domain
SNF2_N               PF00176.18   296 seq1122_BIOID51059   -            704   6.5e-05   21.8   0.0   1   1   5.4e-08   0.00012   20.9   0.0    27   172   308   446   285   451 0.78 SNF2 family N-terminal domain
HTH_31               PF13560.1     64 seq1124_BIOID51059   -             98   2.6e-10   40.2   0.1   1   1   4.7e-12   3.2e-08   33.5   0.1     7    45    40    77    39    87 0.89 Helix-turn-helix domain
HTH_3                PF01381.17    55 seq1124_BIOID51059   -             98   1.8e-06   27.5   0.0   1   1   7.8e-09   5.3e-05   22.8   0.0     1    37    39    75    39    77 0.96 Helix-turn-helix
Plasmid_stabil       PF05016.9     90 seq1125_BIOID51059   -             91   4.6e-17   62.0   0.1   1   1   3.7e-21   5.1e-17   61.9   0.1     1    89     3    90     3    91 0.92 Plasmid stabilisation system protein
CusF_Ec              PF11604.3     70 seq1130_BIOID51059   -            110   1.2e-21   76.2   0.3   1   1   1.2e-25   1.6e-21   75.7   0.2     1    67    42   107    42   110 0.93 Copper binding periplasmic protein CusF
DmsC                 PF04976.7    276 seq1131_BIOID51059   -            308  1.8e-116  388.1  23.0   1   1  1.5e-120    2e-116  387.9  15.9     1   276    22   298    22   298 1.00 DMSO reductase anchor subunit (DmsC)
PrpF                 PF04303.8    371 seq1132_BIOID51059   -            350    7e-162  538.2   1.9   1   1  1.1e-165  7.8e-162  538.1   1.3     1   371     1   350     1   350 0.99 PrpF protein
PCRF                 PF03462.13   116 seq1133_BIOID51059   -            360   2.6e-43  146.2   0.4   1   1   8.7e-47     6e-43  145.1   0.3     3   116    65   178    63   178 0.98 PCRF domain
RF-1                 PF00472.15   114 seq1133_BIOID51059   -            360   3.2e-39  133.1   0.0   1   1   4.7e-43   3.2e-39  133.1   0.0     9   114   216   321   208   321 0.97 RF-1 domain
HTH_24               PF13412.1     48 seq1135_BIOID51059   -            148   3.4e-07   29.4   0.0   1   1   4.2e-11   5.7e-07   28.7   0.0     4    45    66   107    65   109 0.95 Winged helix-turn-helix DNA-binding
Phage_AlpA           PF05930.7     51 seq1136_BIOID51059   -             68     4e-20   71.1   0.1   1   1   6.9e-24   4.7e-20   70.9   0.0     1    51    10    59    10    59 0.98 Prophage CP4-57 regulatory protein (AlpA)
HTH_17               PF12728.2     51 seq1136_BIOID51059   -             68   2.2e-07   30.9   0.1   1   1   3.7e-11   2.5e-07   30.7   0.0     9    50    20    62    15    63 0.90 Helix-turn-helix domain
YodA                 PF09223.6    182 seq1137_BIOID51059   -            216   2.7e-86  287.7   4.5   1   1   2.2e-90   3.1e-86  287.5   3.1     2   182    36   216    35   216 0.99 YodA lipocalin-like domain
LysE                 PF01810.13   191 seq1138_BIOID51059   -            206   5.7e-54  182.1  12.2   1   1   4.9e-58   6.7e-54  181.9   8.5     2   190    14   205    13   206 0.98 LysE type translocator
DnaB_C               PF03796.10   265 seq1139_BIOID51059   -            471  4.1e-108  360.1   0.2   1   1  1.2e-111  5.4e-108  359.7   0.1     1   263   206   463   206   465 0.97 DnaB-like helicase C terminal domain
DnaB                 PF00772.16   103 seq1139_BIOID51059   -            471   8.7e-38  128.2   0.0   1   1   4.2e-41   1.9e-37  127.1   0.0     1   103    26   128    26   128 0.99 DnaB-like helicase N terminal domain
AAA_25               PF13481.1    194 seq1139_BIOID51059   -            471     1e-13   51.0   0.1   1   1   3.6e-17   1.6e-13   50.3   0.0    29   190   220   386   179   390 0.84 AAA domain
HlyD_2               PF12700.2    328 seq1140_BIOID51059   -            407   1.3e-14   53.9   0.0   1   1   1.2e-17     8e-14   51.4   0.0   136   327   187   378    98   379 0.77 HlyD family secretion protein
HlyD_3               PF13437.1    105 seq1140_BIOID51059   -            407   1.7e-13   50.6   0.2   1   1     2e-14   1.4e-10   41.3   0.0     1   105   209   310   209   310 0.96 HlyD family secretion protein
Crl                  PF07417.7    127 seq1142_BIOID51059   -            133     1e-54  183.5   0.1   1   1   8.7e-59   1.2e-54  183.3   0.1     2   122     3   123     2   131 0.96 Transcriptional regulator Crl
Phage_GPA            PF05840.8    371 seq1149_BIOID51059   -            940  4.9e-152  505.8   0.0   1   1  6.2e-156  8.5e-152  505.0   0.0     1   371   179   564   179   564 0.99 Bacteriophage replication gene A protein (GPA)
Methyltransf_31      PF13847.1    152 seq1150_BIOID51059   -            277   1.8e-21   76.1   0.0   1   1   2.1e-24   2.6e-21   75.6   0.0     2   117   108   242   107   268 0.85 Methyltransferase domain
MTS                  PF05175.9    170 seq1150_BIOID51059   -            277   1.7e-20   72.9   0.0   1   1   2.4e-23     3e-20   72.1   0.0    26   138   105   236    94   253 0.87 Methyltransferase small domain
Methyltransf_18      PF12847.2    112 seq1150_BIOID51059   -            277   2.1e-16   60.3   0.1   1   1   3.9e-19   4.9e-16   59.1   0.1     4   110   112   237   109   239 0.73 Methyltransferase domain
Methyltransf_26      PF13659.1    117 seq1150_BIOID51059   -            277   5.8e-16   58.4   0.1   1   1   1.2e-18   1.5e-15   57.1   0.0     3   114   112   237   110   240 0.89 Methyltransferase domain
Methyltransf_4       PF02390.12   197 seq1150_BIOID51059   -            277   1.1e-08   34.2   0.0   1   1   1.4e-11   1.8e-08   33.5   0.0    22    77   112   167    90   183 0.88 Putative methyltransferase
PrmA                 PF06325.8    295 seq1150_BIOID51059   -            277   2.3e-06   26.8   0.0   1   1   2.9e-09   3.7e-06   26.1   0.0   153   232   101   183    94   184 0.78 Ribosomal protein L11 methyltransferase (PrmA)
UPF0020              PF01170.13   180 seq1150_BIOID51059   -            277   6.6e-06   25.6   0.0   1   1   8.7e-09   1.1e-05   25.0   0.0    38   116   117   186   102   195 0.81 Putative RNA methylase family UPF0020
PCMT                 PF01135.14   210 seq1150_BIOID51059   -            277   6.6e-06   25.6   0.0   1   1   7.7e-09   9.6e-06   25.1   0.0    53   132    87   167    71   175 0.82 Protein-L-isoaspartate(D-aspartate) O-methyltransferase (PCMT)
Cons_hypoth95        PF03602.10   183 seq1150_BIOID51059   -            277   9.5e-06   25.0   0.0   1   1   1.6e-08     2e-05   23.9   0.0    42   128   109   190    92   198 0.85 Conserved hypothetical protein 95
Methyltransf_11      PF08241.7     95 seq1150_BIOID51059   -            277   3.4e-05   24.1   0.0   1   1   4.7e-08   5.8e-05   23.3   0.0     1    46   114   163   114   236 0.89 Methyltransferase domain
Methyltransf_16      PF10294.4    174 seq1150_BIOID51059   -            277   4.3e-05   22.9   0.0   1   1   5.4e-08   6.8e-05   22.2   0.0    45   111   108   172    96   184 0.84 Putative methyltransferase
Na_sulph_symp        PF00939.14   471 seq1151_BIOID51059   -            477  2.2e-177  590.5  46.1   1   1  1.8e-181  2.5e-177  590.3  32.0     2   471     4   474     3   474 0.99 Sodium:sulfate symporter transmembrane region
HTH_18               PF12833.2     81 seq1154_BIOID51059   -            278   5.3e-26   90.4   2.2   1   1     2e-29   6.7e-26   90.0   0.8     1    80   193   271   193   272 0.97 Helix-turn-helix domain
AraC_binding         PF02311.14   136 seq1154_BIOID51059   -            278   1.1e-23   83.3   2.0   1   1   3.1e-27   1.1e-23   83.3   1.4     4   136    16   154    14   154 0.96 AraC-like ligand binding domain
HTH_AraC             PF00165.18    42 seq1154_BIOID51059   -            278   8.6e-21   72.9   0.1   1   2   1.9e-11   6.5e-08   32.0   0.0     1    42   180   221   180   221 0.97 Bacterial regulatory helix-turn-helix proteins, AraC family
HTH_AraC             PF00165.18    42 seq1154_BIOID51059   -            278   8.6e-21   72.9   0.1   2   2   1.3e-13   4.5e-10   38.9   0.0     1    42   232   271   232   271 0.93 Bacterial regulatory helix-turn-helix proteins, AraC family
Cupin_2              PF07883.6     71 seq1154_BIOID51059   -            278   5.6e-05   22.4   3.0   1   1   2.8e-08   9.4e-05   21.7   2.1     7    61    24    77    22    84 0.94 Cupin domain
Phage_Nu1            PF07471.7    164 seq1156_BIOID51059   -            181   8.9e-91  301.5   0.9   1   1   7.3e-95     1e-90  301.4   0.6     1   164     1   164     1   164 0.99 Phage DNA packaging protein Nu1
RHH_2                PF03693.9     81 seq1157_BIOID51059   -             60   8.6e-11   41.7   0.2   1   1   1.4e-14   9.9e-11   41.5   0.1     1    46     1    46     1    52 0.89 Uncharacterised protein family (UPF0156)
RHH_1                PF01402.16    39 seq1157_BIOID51059   -             60   0.00016   21.2   0.4   1   1   3.6e-08   0.00025   20.6   0.3     2    39     5    43     4    43 0.95 Ribbon-helix-helix protein, copG family
ACR_tran             PF00873.14  1021 seq1158_BIOID51059   -           1047  8.2e-239  794.7   1.6   1   1  7.6e-243    1e-238  794.4   1.1     2  1019     6  1037     2  1039 0.98 AcrB/AcrD/AcrF family
Abhydrolase_1        PF00561.15   230 seq1161_BIOID51059   -            340   2.3e-31  109.0   0.0   1   1   8.6e-35     3e-31  108.6   0.0     1   228    82   319    82   321 0.97 alpha/beta hydrolase fold
Hydrolase_4          PF12146.3     79 seq1161_BIOID51059   -            340     4e-24   84.1   0.5   1   1   1.9e-27   6.4e-24   83.4   0.3     3    79    42   122    40   122 0.90 Putative lysophospholipase
Abhydrolase_6        PF12697.2    228 seq1161_BIOID51059   -            340   3.5e-20   72.7   3.3   1   1   1.5e-23   5.2e-20   72.2   2.3     2   220    58   310    57   316 0.72 Alpha/beta hydrolase family
Abhydrolase_5        PF12695.2    142 seq1161_BIOID51059   -            340     3e-12   46.3   0.0   1   1   1.5e-15     5e-12   45.6   0.0     1   141    56   305    56   306 0.79 Alpha/beta hydrolase family
MtfA                 PF06167.7    253 seq1162_BIOID51059   -            278   4.9e-75  252.0   0.1   1   1   4.4e-79     6e-75  251.7   0.1    11   253    18   256     9   256 0.95 Phosphoenolpyruvate:glucose-phosphotransferase regulator
Ala_racemase_N       PF01168.15   217 seq1163_BIOID51059   -            359   3.7e-61  206.3   0.0   1   1   6.8e-65   4.7e-61  206.0   0.0     1   217     8   219     8   219 0.94 Alanine racemase, N-terminal domain
Ala_racemase_C       PF00842.16   129 seq1163_BIOID51059   -            359     8e-40  135.1   0.1   1   1   1.8e-43   1.2e-39  134.5   0.1     1   129   234   358   234   358 0.97 Alanine racemase, C-terminal domain
MFS_1                PF07690.11   354 seq1167_BIOID51059   -            382   5.7e-28   97.5  53.1   1   2   9.3e-18   6.3e-14   51.3  20.9     2   233    12   226    11   227 0.79 Major Facilitator Superfamily
MFS_1                PF07690.11   354 seq1167_BIOID51059   -            382   5.7e-28   97.5  53.1   2   2   1.1e-17   7.4e-14   51.1  13.6     6   174   210   371   205   381 0.89 Major Facilitator Superfamily
Sugar_tr             PF00083.19   451 seq1167_BIOID51059   -            382     2e-07   29.8  17.4   1   1   2.9e-11     2e-07   29.8  12.0    44   176    39   167    16   184 0.85 Sugar (and other) transporter
SirB                 PF04247.7    123 seq1168_BIOID51059   -            130     1e-38  131.7   8.6   1   1   8.4e-43   1.1e-38  131.5   6.0     2   123     4   129     3   129 0.97 Invasion gene expression up-regulator, SirB
Terminase_GpA        PF05876.7    557 seq1169_BIOID51059   -            641  2.7e-177  590.4   0.4   1   1  2.5e-181  3.4e-177  590.0   0.3     1   547    39   600    39   607 0.97 Phage terminase large subunit (GpA)
AraC_binding         PF02311.14   136 seq1170_BIOID51059   -            312   2.2e-22   79.0   1.3   1   1   9.9e-26   3.4e-22   78.4   0.2     7   120    52   170    48   186 0.89 AraC-like ligand binding domain
HTH_18               PF12833.2     81 seq1170_BIOID51059   -            312   9.1e-22   76.8   0.1   1   1   5.5e-25   1.9e-21   75.8   0.1     2    79   229   305   228   307 0.97 Helix-turn-helix domain
HTH_AraC             PF00165.18    42 seq1170_BIOID51059   -            312   1.5e-20   72.2   0.2   1   2   3.2e-10   1.1e-06   28.1   0.0     2    42   216   256   215   256 0.93 Bacterial regulatory helix-turn-helix proteins, AraC family
HTH_AraC             PF00165.18    42 seq1170_BIOID51059   -            312   1.5e-20   72.2   0.2   2   2   1.6e-14   5.3e-11   41.8   0.0     2    42   268   306   267   306 0.94 Bacterial regulatory helix-turn-helix proteins, AraC family
Cupin_2              PF07883.6     71 seq1170_BIOID51059   -            312   1.4e-06   27.5   0.0   1   1   8.3e-10   2.8e-06   26.6   0.0     7    60    57   109    53   116 0.92 Cupin domain
AA_kinase            PF00696.23   241 seq1171_BIOID51059   -            396   4.4e-43  147.4   2.1   1   1   8.2e-47   5.6e-43  147.1   1.5     2   240    35   263    34   264 0.93 Amino acid kinase family
PUA                  PF01472.15    74 seq1171_BIOID51059   -            396     1e-22   79.4   0.1   1   1   4.6e-26   3.1e-22   77.9   0.1     1    74   305   379   305   379 0.98 PUA domain
GreA_GreB_N          PF03449.10    74 seq1172_BIOID51059   -            158     1e-29  102.2   0.7   1   1   2.3e-33   1.6e-29  101.6   0.5     1    74     1    74     1    74 0.97 Transcription elongation factor, N-terminal
GreA_GreB            PF01272.14    77 seq1172_BIOID51059   -            158   1.3e-22   79.1   0.0   1   1   3.1e-26   2.2e-22   78.4   0.0     2    77    81   155    80   155 0.98 Transcription elongation factor, GreA/GreB, C-term
Transglut_core2      PF13369.1    153 seq1174_BIOID51059   -            269     9e-38  129.0   0.0   1   1   1.8e-41   1.2e-37  128.5   0.0     2   152    33   184    32   185 0.97 Transglutaminase-like superfamily
TPR_9                PF13371.1     73 seq1174_BIOID51059   -            269   2.8e-28   97.4   0.3   1   1   8.9e-32   6.1e-28   96.3   0.2     1    73   187   259   187   259 0.99 Tetratricopeptide repeat
Phage_integrase      PF00589.17   173 seq1176_BIOID51059   -            246   8.8e-27   93.7   0.1   1   1   8.9e-31   1.2e-26   93.2   0.0     2   171    44   217    43   219 0.88 Phage integrase family
Hydrolase_3          PF08282.7    254 seq1180_BIOID51059   -            266   2.7e-61  207.2   0.0   1   1   6.7e-65   3.1e-61  207.0   0.0     1   254     5   260     5   260 0.96 haloacid dehalogenase-like hydrolase
S6PP                 PF05116.8    247 seq1180_BIOID51059   -            266     3e-16   59.3   0.0   1   2     4e-09   1.8e-05   24.0   0.0     4    75     4    73     1    91 0.89 Sucrose-6F-phosphate phosphohydrolase
S6PP                 PF05116.8    247 seq1180_BIOID51059   -            266     3e-16   59.3   0.0   2   2   5.3e-12   2.4e-08   33.4   0.0   135   218   159   242   141   253 0.83 Sucrose-6F-phosphate phosphohydrolase
Hydrolase            PF00702.21   204 seq1180_BIOID51059   -            266   3.3e-11   44.0   0.1   1   1   2.5e-13   1.1e-09   38.9   0.1     2   204     3   226     2   226 0.59 haloacid dehalogenase-like hydrolase
Aconitase            PF00330.15   465 seq1181_BIOID51059   -            753   2.1e-47  161.5   0.1   1   1   4.4e-51     3e-47  161.0   0.1    91   450   113   456    38   471 0.87 Aconitase family (aconitate hydratase)
Aconitase_C          PF00694.14   131 seq1181_BIOID51059   -            753   6.7e-06   26.1   0.0   1   1     2e-09   1.4e-05   25.1   0.0    84   129   637   683   624   685 0.89 Aconitase C-terminal domain
Tex_N                PF09371.5    193 seq1182_BIOID51059   -            773   2.9e-80  268.0   0.4   1   1   1.2e-83   5.5e-80  267.1   0.3     1   192    10   201    10   202 0.99 Tex-like protein N-terminal domain
HHH_3                PF12836.2     65 seq1182_BIOID51059   -            773   4.9e-27   93.5   0.0   1   1   2.5e-30   1.1e-26   92.3   0.0     1    65   491   555   491   555 0.99 Helix-hairpin-helix motif
S1                   PF00575.18    74 seq1182_BIOID51059   -            773   4.2e-24   84.3   0.6   1   1   1.7e-27   7.8e-24   83.4   0.4     2    74   648   720   647   720 0.98 S1 RNA binding domain
Phage_integrase      PF00589.17   173 seq1183_BIOID51059   -            420   1.4e-26   93.0   0.0   1   1   3.9e-30   2.6e-26   92.1   0.0    13   171   214   384   202   386 0.87 Phage integrase family
DUF4102              PF13356.1     89 seq1183_BIOID51059   -            420   1.3e-24   85.7   0.1   1   1   3.7e-28   2.5e-24   84.8   0.0     1    88     3    89     3    90 0.98 Domain of unknown function (DUF4102)
Aminotran_1_2        PF00155.16   363 seq1185_BIOID51059   -            411   6.4e-87  291.7   0.0   1   1   5.3e-91   7.2e-87  291.5   0.0     2   362    41   406    40   407 0.98 Aminotransferase class I and II
AA_permease_2        PF13520.1    426 seq1186_BIOID51059   -            540   1.9e-42  145.1  47.0   1   1   3.9e-46   2.7e-42  144.6  32.6     2   422    75   515    74   526 0.85 Amino acid permease
AA_permease          PF00324.16   479 seq1186_BIOID51059   -            540   1.2e-15   56.7  40.4   1   1   2.4e-19   1.7e-15   56.2  28.0    28   446    99   513    76   536 0.76 Amino acid permease
DAHP_synth_1         PF00793.15   272 seq1187_BIOID51059   -            284   5.8e-82  274.3   0.0   1   1     5e-86   6.8e-82  274.0   0.0     9   271    10   275     2   276 0.97 DAHP synthetase I family
Aldedh               PF00171.17   462 seq1189_BIOID51059   -            417   6.8e-21   74.0   3.4   1   1   1.3e-20   1.7e-16   59.4   1.0    37   298     8   282     2   304 0.82 Aldehyde dehydrogenase family
MMR_HSR1             PF01926.18   114 seq1191_BIOID51059   -            303   1.2e-13   50.9   0.0   1   1   3.1e-16     6e-13   48.6   0.0     2   109    52   161    51   169 0.74 50S ribosome-binding GTPase
DUF258               PF03193.11   161 seq1191_BIOID51059   -            303   1.8e-06   27.1   0.0   1   1   1.6e-09   3.2e-06   26.3   0.0    24   103    37   113    17   130 0.69 Protein of unknown function, DUF258
gpW                  PF02831.10    68 seq1192_BIOID51059   -             68   3.5e-37  125.6   1.1   1   1   2.7e-41   3.8e-37  125.5   0.8     1    68     1    68     1    68 0.99 gpW
StbA                 PF06406.6    318 seq1193_BIOID51059   -            319  6.9e-152  504.8   0.0   1   1  1.1e-155  7.7e-152  504.6   0.0     1   318     1   316     1   316 0.99 StbA protein
Xan_ur_permease      PF00860.15   389 seq1194_BIOID51059   -            463  4.4e-113  377.5  39.0   1   1  4.4e-117    6e-113  377.1  27.0     2   388    34   427    33   428 0.97 Permease family
Phage_portal_2       PF05136.8    355 seq1196_BIOID51059   -            533  3.5e-104  348.0   1.5   1   1  3.2e-108  4.3e-104  347.7   1.0     2   355    30   401    29   401 0.98 Phage portal protein, lambda family
Sod_Fe_C             PF02777.13   106 seq1197_BIOID51059   -            208   2.7e-40  136.3   0.5   1   1   5.9e-44     4e-40  135.8   0.1     4   106    98   204    95   204 0.91 Iron/manganese superoxide dismutases, C-terminal domain
Sod_Fe_N             PF00081.17    82 seq1197_BIOID51059   -            208   9.6e-34  115.4   2.3   1   1   2.3e-37   1.5e-33  114.7   1.6     1    81     4    91     4    92 0.97 Iron/manganese superoxide dismutases, alpha-hairpin domain
AA_permease          PF00324.16   479 seq1201_BIOID51059   -            470    1e-115  386.7  42.2   1   1  1.7e-119  1.1e-115  386.5  29.3     1   464    39   462    39   470 0.93 Amino acid permease
AA_permease_2        PF13520.1    426 seq1201_BIOID51059   -            470   2.2e-43  148.2  46.9   1   1   4.3e-47   2.9e-43  147.8  32.5     9   410    43   444    39   464 0.82 Amino acid permease
ESPR                 PF13018.1     24 seq1202_BIOID51059   -            155   2.7e-10   39.3   0.1   1   1   4.4e-14     6e-10   38.2   0.1     2    24     8    30     8    30 0.98 Extended Signal Peptide of Type V secretion system
Plasmid_stab_B       PF10784.4     72 seq1207_BIOID51059   -            103   2.4e-24   84.6   0.1   1   1   2.2e-28     3e-24   84.3   0.1     1    71     6    76     6    77 0.97 Plasmid stability protein
KdgT                 PF03812.8    314 seq1210_BIOID51059   -            341  1.1e-180  599.5  30.6   1   1    9e-185  1.2e-180  599.4  21.2     1   314    15   328    15   328 1.00 2-keto-3-deoxygluconate permease
DUF957               PF06117.6     65 seq1211_BIOID51059   -             65     2e-35  119.9   1.1   1   1   1.6e-39   2.2e-35  119.8   0.8     1    65     1    65     1    65 0.99 Enterobacterial protein of unknown function (DUF957)
zf-C4_ClpX           PF06689.8     41 seq1212_BIOID51059   -            110   1.7e-18   65.7   9.7   1   1   1.6e-22   2.2e-18   65.3   5.8     2    41    63   101    62   101 0.95 ClpX C4-type zinc finger
Acid_phosphat_B      PF03767.9    230 seq1214_BIOID51059   -            237   8.1e-50  169.2   0.0   1   1   6.7e-54   9.2e-50  169.0   0.0     2   229    11   220    10   221 0.96 HAD superfamily, subfamily IIIB (Acid phosphatase)
Meth_synt_2          PF01717.13   324 seq1215_BIOID51059   -            753  3.8e-162  538.6   0.0   1   2   1.7e-10   1.2e-06   27.6   0.0   119   186   153   221   113   237 0.83 Cobalamin-independent synthase, Catalytic domain
Meth_synt_2          PF01717.13   324 seq1215_BIOID51059   -            753  3.8e-162  538.6   0.0   2   2  7.8e-157  5.3e-153  508.5   0.0     1   324   426   749   426   749 1.00 Cobalamin-independent synthase, Catalytic domain
Meth_synt_1          PF08267.7    311 seq1215_BIOID51059   -            753    1e-140  468.3   0.0   1   2  2.6e-129  1.8e-125  418.2   0.0     2   308     5   313     4   316 0.98 Cobalamin-independent synthase, N-terminal domain
Meth_synt_1          PF08267.7    311 seq1215_BIOID51059   -            753    1e-140  468.3   0.0   2   2   3.6e-14   2.5e-10   40.0   0.0   141   285   538   690   528   715 0.80 Cobalamin-independent synthase, N-terminal domain
AsmA                 PF05170.9    604 seq1216_BIOID51059   -            577  1.6e-166  555.3   8.2   1   1  4.5e-170    2e-166  555.0   5.7     1   568     9   561     9   574 0.98 AsmA family
Methyltransf_27      PF13708.1    194 seq1217_BIOID51059   -            281   3.1e-74  248.5   0.1   1   1   3.3e-78   4.5e-74  248.0   0.1     2   194    86   278    85   278 0.99 Methyltransferase domain
FeoA                 PF04023.9     74 seq1218_BIOID51059   -             75   3.5e-09   36.3   0.0   1   1     3e-13   4.1e-09   36.1   0.0     7    73     4    71     2    72 0.90 FeoA domain
Flavodoxin_2         PF02525.12   199 seq1221_BIOID51059   -            196   4.2e-39  134.0   0.0   1   1     1e-42   4.8e-39  133.8   0.0     2   188     5   178     4   189 0.87 Flavodoxin-like fold
FMN_red              PF03358.10   152 seq1221_BIOID51059   -            196   7.8e-13   48.0   0.0   1   1   2.4e-16   1.1e-12   47.6   0.0     2   117     5   132     5   157 0.86 NADPH-dependent FMN reductase
Flavodoxin_4         PF12682.2    156 seq1221_BIOID51059   -            196     4e-06   26.1   0.1   1   1   1.3e-09   5.8e-06   25.6   0.1    54    99    61   105    15   111 0.82 Flavodoxin
Peptidase_S49        PF01343.13   154 seq1222_BIOID51059   -            439   6.7e-47  159.0   0.7   1   1   1.9e-50   1.3e-46  158.0   0.5     2   151   149   297   148   300 0.96 Peptidase family S49
FeoB_N               PF02421.13   189 seq1223_BIOID51059   -            773   2.8e-71  238.5   0.1   1   1   2.3e-74   5.3e-71  237.6   0.0     2   187     5   192     4   194 0.94 Ferrous iron transport protein B
Gate                 PF07670.9    109 seq1223_BIOID51059   -            773   7.2e-48  160.8  20.5   1   2   5.2e-18   1.2e-14   54.0   2.5     3   106   352   443   350   450 0.94 Nucleoside recognition
Gate                 PF07670.9    109 seq1223_BIOID51059   -            773   7.2e-48  160.8  20.5   2   2   2.7e-38   6.2e-35  119.2   0.3     1   107   512   689   512   691 0.99 Nucleoside recognition
FeoB_C               PF07664.7     54 seq1223_BIOID51059   -            773   3.2e-21   74.3   2.1   1   1   1.4e-24   3.2e-21   74.3   1.5     1    54   454   507   454   507 0.99 Ferrous iron transport protein B C terminus
MMR_HSR1             PF01926.18   114 seq1223_BIOID51059   -            773   2.1e-17   63.0   0.0   1   1   1.7e-20     4e-17   62.1   0.0     2   113     6   120     5   121 0.68 50S ribosome-binding GTPase
SRPRB                PF09439.5    181 seq1223_BIOID51059   -            773   3.7e-06   26.1   0.0   1   1   2.7e-09   6.1e-06   25.4   0.0     5    71     5    72     1   126 0.67 Signal recognition particle receptor beta subunit
UPF0047              PF01894.12   118 seq1225_BIOID51059   -            138   1.6e-38  131.0   0.0   1   1   1.3e-42   1.8e-38  130.8   0.0     1   117    17   135    17   136 0.97 Uncharacterised protein family UPF0047
MOSC                 PF03473.12   133 seq1226_BIOID51059   -            234   3.4e-27   94.3   0.0   1   1     7e-31   4.8e-27   93.9   0.0     2   132    48   171    47   172 0.97 MOSC domain
3-alpha              PF03475.9     47 seq1226_BIOID51059   -            234   1.8e-16   59.4   0.1   1   1   4.9e-20   3.4e-16   58.5   0.0     1    47   178   224   178   224 0.97 3-alpha domain
DUF419               PF04237.8     92 seq1230_BIOID51059   -            118   1.2e-22   79.9   0.1   1   1   1.1e-26   1.5e-22   79.6   0.0     1    91    10   102    10   103 0.98 Protein of unknown function (DUF419)
HDPD                 PF02924.9    118 seq1231_BIOID51059   -            112     1e-15   57.4   0.9   1   1   8.7e-20   1.2e-15   57.2   0.6     4   114     7   108     4   111 0.87 Bacteriophage lambda head decoration protein D
ChaB                 PF06150.7     57 seq1232_BIOID51059   -             76   4.8e-26   90.2   5.4   1   1   4.3e-30   5.9e-26   89.9   3.8     1    57     9    76     9    76 0.98 ChaB
MFS_1                PF07690.11   354 seq1233_BIOID51059   -            394   3.3e-36  124.6  46.5   1   1   9.8e-39   1.3e-34  119.3  21.0     2   353    20   357    19   358 0.88 Major Facilitator Superfamily
Phage_cap_E          PF03864.10   329 seq1236_BIOID51059   -            232   5.6e-37  127.2   0.0   1   1   4.8e-41   6.6e-37  127.0   0.0     1   219     4   223     4   231 0.92 Phage major capsid protein E
ChaC                 PF04752.7    177 seq1238_BIOID51059   -            238   5.2e-53  179.5   0.0   1   1   4.7e-57   6.4e-53  179.2   0.0     1   176    54   222    54   223 0.95 ChaC-like protein
HTH_28               PF13518.1     52 seq1240_BIOID51059   -             79   1.9e-07   30.7   0.1   1   1   5.5e-11   2.5e-07   30.4   0.0     1    40    13    53    13    59 0.88 Helix-turn-helix domain
HTH_Tnp_1            PF01527.15    76 seq1240_BIOID51059   -             79   3.1e-07   30.1   0.0   1   1   7.4e-11   3.4e-07   30.0   0.0     2    57     4    60     3    75 0.85 Transposase
FeoC                 PF09012.5     69 seq1242_BIOID51059   -             78   1.9e-15   56.1   0.4   1   1   3.3e-19   2.3e-15   55.9   0.3     1    65     3    69     3    75 0.92 FeoC like transcriptional regulator
TrmB                 PF01978.14    68 seq1242_BIOID51059   -             78   2.2e-06   27.1   0.0   1   1   4.3e-10   2.9e-06   26.7   0.0    17    59    10    53     7    56 0.92 Sugar-specific transcriptional regulator TrmB
Phage_cap_E          PF03864.10   329 seq1243_BIOID51059   -             98   3.7e-19   68.7   0.0   1   1   2.9e-23     4e-19   68.6   0.0   233   328     2    96     1    97 0.92 Phage major capsid protein E
rve                  PF00665.21   120 seq1244_BIOID51059   -            248   6.5e-28   97.1   0.0   1   1   4.3e-31   1.2e-27   96.3   0.0     2   120    76   192    75   192 0.98 Integrase core domain
rve_3                PF13683.1     67 seq1244_BIOID51059   -            248   7.4e-15   54.1   0.3   1   1   5.9e-18   1.6e-14   53.0   0.2     2    67   164   230   163   230 0.96 Integrase core domain
DDE_Tnp_IS240        PF13610.1    140 seq1244_BIOID51059   -            248   1.4e-12   47.6   0.0   1   1   7.5e-16   2.1e-12   47.1   0.0     2   139    81   222    80   223 0.90 DDE domain
rve_2                PF13333.1     52 seq1244_BIOID51059   -            248   4.3e-10   39.3   0.2   1   1     3e-13   8.3e-10   38.4   0.1     1    50   182   236   182   237 0.90 Integrase core domain
HTH_21               PF13276.1     60 seq1244_BIOID51059   -            248   7.2e-09   35.4   0.1   1   1     6e-12   1.6e-08   34.2   0.0     9    58     4    52     2    56 0.90 HTH-like domain
EamA                 PF00892.15   126 seq1246_BIOID51059   -            307   8.4e-36  122.6  40.2   1   2   5.3e-20   7.3e-16   58.2   9.5     1   126    16   145    16   145 0.85 EamA-like transporter family
EamA                 PF00892.15   126 seq1246_BIOID51059   -            307   8.4e-36  122.6  40.2   2   2   7.7e-24   1.1e-19   70.6  12.8     1   126   167   291   167   291 0.96 EamA-like transporter family
Packaging_FI         PF14000.1    125 seq1247_BIOID51059   -            132   7.7e-43  145.5   2.3   1   1   6.3e-47   8.6e-43  145.3   1.6     1   125     2   129     2   129 0.99 DNA packaging protein FI
Transposase_31       PF04754.7    205 seq1248_BIOID51059   -            292   5.6e-84  280.4   0.0   1   1   5.7e-88   7.8e-84  280.0   0.0     1   204     8   209     8   210 0.99 Putative transposase, YhgA-like
BATS                 PF06968.8     92 seq1249_BIOID51059   -            346   1.7e-29  101.3   0.0   1   1   5.5e-33   3.7e-29  100.2   0.0     1    92   220   312   220   312 0.99 Biotin and Thiamin Synthesis associated domain
Radical_SAM          PF04055.16   166 seq1249_BIOID51059   -            346   3.9e-19   69.3   0.0   1   1   4.6e-22   3.2e-18   66.3   0.0     4   160    50   203    47   209 0.92 Radical SAM superfamily
DUF3442              PF11924.3    280 seq1250_BIOID51059   -            464   5.8e-90  301.5   9.2   1   1   5.3e-94   7.3e-90  301.2   6.4     1   280    57   341    57   341 0.98 Protein of unknown function (DUF3442)
PNP_UDP_1            PF01048.15   234 seq1251_BIOID51059   -            253   8.2e-42  142.6   1.4   1   1   6.8e-46   9.2e-42  142.4   1.0     2   230    21   247    20   253 0.85 Phosphorylase superfamily
Phage_attach         PF05354.6    117 seq1252_BIOID51059   -            117     6e-63  209.4   0.1   1   1   9.7e-67   6.7e-63  209.3   0.1     1   117     1   117     1   117 1.00 Phage Head-Tail Attachment
Gifsy-2              PF13856.1     95 seq1252_BIOID51059   -            117   1.5e-30  105.0   0.0   1   1   2.5e-34   1.7e-30  104.8   0.0     1    95     4   105     4   105 0.99 ATP-binding sugar transporter from pro-phage
HTH_Tnp_1            PF01527.15    76 seq1255_BIOID51059   -            141   6.5e-17   61.1   0.2   1   1   1.7e-20   1.2e-16   60.3   0.0     3    53    10    61     8    99 0.78 Transposase
HTH_23               PF13384.1     50 seq1255_BIOID51059   -            141   3.7e-07   29.4   0.0   1   1     1e-10   6.8e-07   28.6   0.0     5    45    17    58    13    64 0.89 Homeodomain-like domain
Minor_tail_Z         PF06763.6    189 seq1257_BIOID51059   -            192   1.7e-90  301.6  15.1   1   1   1.4e-94   1.9e-90  301.4  10.5     1   189     3   192     3   192 0.99 Prophage minor tail protein Z (GPZ)
LTXXQ                PF07813.7    100 seq1259_BIOID51059   -            167     4e-20   72.0  12.1   1   1   5.8e-24     4e-20   72.0   8.4     4   100    41   137    38   137 0.96 LTXXQ motif family protein
Metal_resist         PF13801.1    125 seq1259_BIOID51059   -            167   1.5e-09   37.7   9.4   1   1   2.2e-13   1.5e-09   37.7   6.5    19   124    30   131     8   132 0.85 Heavy-metal resistance
Phage_GPO            PF05929.6    276 seq1260_BIOID51059   -            265     1e-64  218.3   0.5   1   1   8.3e-69   1.1e-64  218.2   0.4     7   275     2   264     1   265 0.91 Phage capsid scaffolding protein (GPO) serine peptidase
TnpB_IS66            PF05717.8    108 seq1261_BIOID51059   -            116   2.2e-41  139.5   0.0   1   1   1.8e-45   2.4e-41  139.3   0.0     2   105     7   108     6   111 0.96 IS66 Orf2 like protein
Aminotran_1_2        PF00155.16   363 seq1263_BIOID51059   -            384   1.1e-68  231.6   0.0   1   1   2.8e-72   1.3e-68  231.5   0.0     2   363    40   380    39   380 0.96 Aminotransferase class I and II
Beta_elim_lyase      PF01212.16   290 seq1263_BIOID51059   -            384     7e-07   28.5   0.0   1   1   5.8e-10   2.6e-06   26.6   0.0    27    87    82   142    67   206 0.81 Beta-eliminating lyase
Cys_Met_Meta_PP      PF01053.15   386 seq1263_BIOID51059   -            384   9.1e-05   20.7   0.0   1   1     3e-08   0.00014   20.2   0.0    57   185    86   212    82   215 0.86 Cys/Met metabolism PLP-dependent enzyme
RmuC                 PF02646.11   305 seq1265_BIOID51059   -            475  7.2e-112  373.0   2.2   1   1  5.3e-116  7.2e-112  373.0   1.5     1   304   135   437   135   438 0.99 RmuC family
Phage_tail_U         PF06141.6    133 seq1266_BIOID51059   -            131   4.2e-63  211.1   0.4   1   1   3.4e-67   4.6e-63  211.0   0.3     1   133     1   131     1   131 0.99 Phage minor tail protein U
DDE_Tnp_IS66         PF03050.9    271 seq1268_BIOID51059   -            416   2.6e-68  230.0   0.0   1   1   5.8e-72   2.6e-68  230.0   0.0     1   197   196   413   196   415 0.97 Transposase IS66 family
HTH_Tnp_IS66         PF13005.2     59 seq1268_BIOID51059   -            416   9.7e-15   54.0   4.2   1   1   2.1e-18   9.7e-15   54.0   2.9     1    59   134   190   134   190 0.98 putative Helix-turn-helix domain of transposase IS66
LZ_Tnp_IS66          PF13007.2     78 seq1268_BIOID51059   -            416   9.7e-13   48.4   9.6   1   1   2.1e-16   9.7e-13   48.4   6.7     1    77    59   131    59   132 0.75 Transposase C of IS166 homeodomain
SSB                  PF00436.20   104 seq1269_BIOID51059   -            178   8.4e-43  144.3   0.5   1   1   7.4e-47     1e-42  144.1   0.4     1   103     6   112     6   113 0.97 Single-strand binding protein family
Big_2                PF02368.13    79 seq1272_BIOID51059   -            246   9.9e-13   47.6   8.9   1   1   1.5e-16   9.9e-13   47.6   6.2     2    74   161   236   160   241 0.94 Bacterial Ig-like domain (group 2)
Pribosyltran         PF00156.22   125 seq1273_BIOID51059   -            227   9.4e-10   38.1   0.0   1   1   1.1e-13   1.5e-09   37.4   0.0    45   124   141   223   136   224 0.82 Phosphoribosyl transferase domain
Phage_cap_P2         PF05125.7    333 seq1274_BIOID51059   -            350  1.6e-103  345.9   0.4   1   1  1.4e-107  1.9e-103  345.8   0.3     2   329    11   343    10   347 0.95 Phage major capsid protein, P2 family
DUF1440              PF07274.7    136 seq1276_BIOID51059   -            204   3.9e-55  185.4   2.3   1   1   3.4e-59   4.7e-55  185.1   1.6     1   136    26   182    26   182 0.99 Protein of unknown function (DUF1440)
HOK_GEF              PF01848.11    43 seq1278_BIOID51059   -             50   7.7e-18   63.4   1.4   1   1   6.2e-22   8.5e-18   63.2   1.0     1    43     4    46     4    46 0.99 Hok/gef family
HTH_18               PF12833.2     81 seq1279_BIOID51059   -            319     2e-18   66.1   0.5   1   1     3e-22     2e-18   66.1   0.3     1    80   239   317   239   318 0.97 Helix-turn-helix domain
HTH_AraC             PF00165.18    42 seq1279_BIOID51059   -            319     4e-07   29.5   0.0   1   1   2.8e-10   1.9e-06   27.3   0.0     8    38   282   313   278   317 0.89 Bacterial regulatory helix-turn-helix proteins, AraC family
Methyltransf_11      PF08241.7     95 seq1280_BIOID51059   -            251   2.5e-24   85.4   0.0   1   1   3.2e-27   4.4e-24   84.6   0.0     1    95    47   138    47   138 0.98 Methyltransferase domain
Methyltransf_23      PF13489.1    162 seq1280_BIOID51059   -            251   1.8e-15   56.9   0.1   1   1   1.9e-18   2.6e-15   56.3   0.0     4   151    25   174    17   181 0.78 Methyltransferase domain
Methyltransf_31      PF13847.1    152 seq1280_BIOID51059   -            251   9.2e-15   54.4   0.0   1   1   8.7e-18   1.2e-14   54.0   0.0     5   118    44   147    40   196 0.84 Methyltransferase domain
Methyltransf_12      PF08242.7     99 seq1280_BIOID51059   -            251   2.3e-11   43.9   0.0   1   1   3.3e-14   4.6e-11   42.9   0.0     1    98    47   135    47   136 0.86 Methyltransferase domain
Methyltransf_18      PF12847.2    112 seq1280_BIOID51059   -            251     1e-09   38.8   0.0   1   1   1.4e-12   1.9e-09   37.9   0.0     4   110    45   139    42   141 0.79 Methyltransferase domain
Methyltransf_25      PF13649.1    101 seq1280_BIOID51059   -            251   3.4e-09   36.8   0.0   1   1     8e-12   1.1e-08   35.2   0.0     1   101    46   134    46   134 0.87 Methyltransferase domain
Ubie_methyltran      PF01209.13   233 seq1280_BIOID51059   -            251   2.4e-09   36.5   0.0   1   1   2.4e-12   3.2e-09   36.1   0.0    44   168    39   155     9   169 0.85 ubiE/COQ5 methyltransferase family
Methyltransf_8       PF05148.10   219 seq1280_BIOID51059   -            251   3.8e-06   26.5   0.0   1   1   4.1e-09   5.6e-06   26.0   0.0    58   156    29   138    16   158 0.77 Hypothetical methyltransferase
MTS                  PF05175.9    170 seq1280_BIOID51059   -            251   6.4e-05   22.2   0.0   1   1   7.2e-08   9.9e-05   21.6   0.0    19    74    30    83    22   108 0.83 Methyltransferase small domain
Phage_lambd_GpG      PF06894.6    127 seq1283_BIOID51059   -            140   1.4e-55  186.2   0.9   1   1   1.2e-59   1.6e-55  186.0   0.6     1   126     1   125     1   126 0.98 Bacteriophage lambda minor tail protein (GpG)
EII-GUT              PF03608.8    168 seq1284_BIOID51059   -            187     7e-77  256.8   0.7   1   1   5.9e-81     8e-77  256.6   0.5     2   168     5   171     4   171 0.99 PTS system enzyme II sorbitol-specific factor
Fe-S_biosyn          PF01521.15    91 seq1285_BIOID51059   -            191   2.1e-23   81.7   0.0   1   1   1.6e-26   1.1e-22   79.4   0.0     1    91     2    94     2    94 0.98 Iron-sulphur cluster biosynthesis
NifU                 PF01106.12    68 seq1285_BIOID51059   -            191     2e-10   40.1   0.0   1   1   4.4e-14     3e-10   39.5   0.0     2    65   112   177   111   180 0.90 NifU-like domain
HOK_GEF              PF01848.11    43 seq1286_BIOID51059   -             83   7.1e-18   63.5   1.4   1   1   6.8e-22   9.3e-18   63.1   1.0     1    43    37    79    37    79 0.99 Hok/gef family
DDE_Tnp_IS66         PF03050.9    271 seq1287_BIOID51059   -            119     4e-19   68.7   0.0   1   1   3.7e-23   5.1e-19   68.4   0.0   191   261     7    77     4    81 0.96 Transposase IS66 family
Ubie_methyltran      PF01209.13   233 seq1290_BIOID51059   -            251  5.9e-114  378.8   0.0   1   1  5.4e-117  6.7e-114  378.6   0.0     2   233    15   250    14   250 0.99 ubiE/COQ5 methyltransferase family
Methyltransf_31      PF13847.1    152 seq1290_BIOID51059   -            251   3.9e-23   81.5   0.0   1   1   4.7e-26   5.8e-23   81.0   0.0     3   113    63   179    61   229 0.81 Methyltransferase domain
Methyltransf_11      PF08241.7     95 seq1290_BIOID51059   -            251   1.5e-21   76.5   0.1   1   1   3.2e-24   3.9e-21   75.2   0.0     1    94    68   167    68   168 0.97 Methyltransferase domain
Methyltransf_23      PF13489.1    162 seq1290_BIOID51059   -            251   5.1e-19   68.4   0.0   1   1   5.9e-22   7.3e-19   67.9   0.0    20   160    61   233    43   235 0.85 Methyltransferase domain
Methyltransf_25      PF13649.1    101 seq1290_BIOID51059   -            251   9.4e-17   61.1   0.0   1   1     2e-19   2.5e-16   59.7   0.0     1   101    67   164    67   164 0.93 Methyltransferase domain
Methyltransf_12      PF08242.7     99 seq1290_BIOID51059   -            251     4e-14   52.7   0.0   1   1   6.8e-17   8.4e-14   51.7   0.0     1    99    68   166    68   166 0.93 Methyltransferase domain
Methyltransf_18      PF12847.2    112 seq1290_BIOID51059   -            251   2.3e-13   50.5   0.0   1   1   3.3e-16   4.1e-13   49.7   0.0     2   109    64   168    63   171 0.88 Methyltransferase domain
Methyltransf_26      PF13659.1    117 seq1290_BIOID51059   -            251   5.2e-09   36.0   0.0   1   1   8.1e-12     1e-08   35.1   0.0     1   114    64   169    64   171 0.91 Methyltransferase domain
PCMT                 PF01135.14   210 seq1290_BIOID51059   -            251   4.5e-07   29.5   0.0   1   1   5.7e-10   7.1e-07   28.8   0.0    71   171    61   168    51   179 0.86 Protein-L-isoaspartate(D-aspartate) O-methyltransferase (PCMT)
MTS                  PF05175.9    170 seq1290_BIOID51059   -            251   5.3e-06   25.8   0.0   1   1   7.6e-09   9.5e-06   24.9   0.0    31   140    63   169    53   188 0.85 Methyltransferase small domain
Phage_term_smal      PF05944.7    132 seq1293_BIOID51059   -            266   7.1e-42  142.0   0.3   1   1   1.1e-45   1.5e-41  141.0   0.0     2   132    36   170    35   170 0.95 Phage small terminase subunit
Phage_tail_T         PF06223.7    103 seq1294_BIOID51059   -            144   3.6e-57  191.0   0.8   1   1   1.8e-55   2.5e-51  172.2   0.1     1   103    11   113    11   113 0.99 Minor tail protein T
EAL                  PF00563.15   236 seq1296_BIOID51059   -            528   4.7e-66  222.5   0.4   1   1     1e-69   6.8e-66  221.9   0.3     2   235   273   505   272   506 0.96 EAL domain
CSS-motif            PF12792.2    208 seq1296_BIOID51059   -            528   2.2e-38  131.5   1.0   1   1   4.6e-42   3.2e-38  131.0   0.7     2   207    37   246    36   247 0.91 CSS motif domain associated with EAL
Phage_Cox            PF10743.4     87 seq1297_BIOID51059   -             90   1.4e-42  143.4   0.1   1   1   1.2e-46   1.7e-42  143.2   0.1     2    87     4    90     3    90 0.98 Regulatory phage protein cox
AAA_26               PF13500.1    199 seq1299_BIOID51059   -            225   7.2e-42  143.1   0.0   1   1   1.9e-45   8.5e-42  142.9   0.0     1   193     3   208     3   213 0.95 AAA domain
CbiA                 PF01656.18   195 seq1299_BIOID51059   -            225   3.5e-20   72.1   0.0   1   1   9.2e-24   4.2e-20   71.8   0.0     2   180     6   199     5   217 0.78 CobQ/CobB/MinD/ParA nucleotide binding domain
EIIBC-GUT_N          PF03612.9    183 seq1300_BIOID51059   -            319   9.6e-72  240.3   1.8   1   1   2.7e-75   1.8e-71  239.3   1.3     2   183     3   171     2   171 0.95 Sorbitol phosphotransferase enzyme II N-terminus
EIIBC-GUT_C          PF07663.6     93 seq1300_BIOID51059   -            319   6.4e-48  160.7   5.0   1   1   9.3e-52   6.4e-48  160.7   3.5     1    93   226   318   226   318 0.99 Sorbitol phosphotransferase enzyme II C-terminus
Phage_integrase      PF00589.17   173 seq1301_BIOID51059   -            394   2.5e-29  102.0   0.0   1   1   6.5e-33   4.4e-29  101.2   0.0     2   171   206   371   205   373 0.94 Phage integrase family
DUF4102              PF13356.1     89 seq1301_BIOID51059   -            394   1.2e-27   95.4   0.6   1   1   4.1e-31   2.8e-27   94.3   0.2     1    88     3    89     3    90 0.98 Domain of unknown function (DUF4102)
TMP_2                PF06791.8    210 seq1304_BIOID51059   -            852   4.9e-67  225.4  13.1   1   1   7.1e-71   4.9e-67  225.4   9.1     2   209    50   257    49   258 0.97 Prophage tail length tape measure protein
Tape_meas_lam_C      PF09718.5     78 seq1304_BIOID51059   -            852   3.3e-20   71.6   6.0   1   1   4.8e-24   3.3e-20   71.6   4.2     1    78   626   703   626   703 0.98 Lambda phage tail tape-measure protein (Tape_meas_lam_C)
Condensation         PF00668.15   301 seq1305_BIOID51059   -           2035  1.2e-118  395.2   0.1   1   2   2.6e-60   4.4e-57  193.0   0.0     2   300   112   409   111   410 0.96 Condensation domain
Condensation         PF00668.15   301 seq1305_BIOID51059   -           2035  1.2e-118  395.2   0.1   2   2   1.8e-62   3.1e-59  200.1   0.0     3   300  1494  1781  1492  1782 0.97 Condensation domain
AMP-binding          PF00501.23   418 seq1305_BIOID51059   -           2035  3.6e-103  345.0   0.0   1   1  2.8e-106  4.9e-103  344.5   0.0     2   418   594   990   593   990 0.98 AMP-binding enzyme
NRPS                 PF08415.5     58 seq1305_BIOID51059   -           2035   3.6e-40  135.4   2.0   1   2   3.2e-22   5.4e-19   67.5   0.1     1    58   431   486   431   486 0.98 Nonribosomal peptide synthase
NRPS                 PF08415.5     58 seq1305_BIOID51059   -           2035   3.6e-40  135.4   2.0   2   2   5.9e-22     1e-18   66.7   0.2     1    58  1802  1858  1802  1858 0.98 Nonribosomal peptide synthase
PP-binding           PF00550.20    67 seq1305_BIOID51059   -           2035   8.3e-32  109.1   0.0   1   3   8.7e-10   1.5e-06   28.2   0.0     2    62    23    82    22    86 0.92 Phosphopantetheine attachment site
PP-binding           PF00550.20    67 seq1305_BIOID51059   -           2035   8.3e-32  109.1   0.0   2   3   9.9e-14   1.7e-10   40.9   0.0     2    66  1412  1473  1411  1474 0.94 Phosphopantetheine attachment site
PP-binding           PF00550.20    67 seq1305_BIOID51059   -           2035   8.3e-32  109.1   0.0   3   3   5.4e-12   9.2e-09   35.3   0.0     3    67  1952  2013  1950  2013 0.93 Phosphopantetheine attachment site
Methyltransf_12      PF08242.7     99 seq1305_BIOID51059   -           2035   4.8e-10   39.6   0.0   1   1   7.3e-13   1.2e-09   38.3   0.0     1    99  1182  1279  1182  1279 0.95 Methyltransferase domain
Methyltransf_23      PF13489.1    162 seq1305_BIOID51059   -           2035   7.9e-08   32.0   0.0   1   1   2.3e-10     4e-07   29.7   0.0     8   159  1163  1324  1157  1326 0.71 Methyltransferase domain
Methyltransf_11      PF08241.7     95 seq1305_BIOID51059   -           2035   1.5e-05   25.2   0.0   1   1   2.3e-08     4e-05   23.9   0.0     1    94  1182  1280  1182  1281 0.90 Methyltransferase domain
GntP_permease        PF02447.11   441 seq1307_BIOID51059   -            438  2.1e-188  626.2  45.8   1   1  5.2e-192  2.4e-188  626.0  31.7     1   441     1   437     1   437 0.99 GntP family permease
CitMHS               PF03600.11   349 seq1307_BIOID51059   -            438   5.3e-09   35.0  40.0   1   1   1.6e-12   7.2e-09   34.5  27.5     5   348     8   386     3   387 0.78 Citrate transporter
Na_H_antiporter      PF03553.9    303 seq1307_BIOID51059   -            438   3.8e-06   26.0  19.5   1   1   8.3e-10   3.8e-06   26.0  13.5    67   257   215   393   160   394 0.69 Na+/H+ antiporter family
SCP2                 PF02036.12   101 seq1308_BIOID51059   -            201     2e-20   72.8   0.0   1   1   2.2e-24     3e-20   72.2   0.0     1   100    15   112    15   113 0.97 SCP-2 sterol transfer family
Phage_GPL            PF05926.6    140 seq1309_BIOID51059   -            164   6.1e-52  175.0   0.1   1   1   5.2e-56   7.1e-52  174.8   0.1     2   140    26   164    25   164 0.99 Phage head completion protein (GPL)
DUF2732              PF10809.3     77 seq1311_BIOID51059   -             74   1.2e-11   43.8   1.2   1   1     1e-15   1.4e-11   43.6   0.8    18    72    12    66     2    70 0.92 Protein of unknown function (DUF2732)
PTSIIA_gutA          PF03829.8    117 seq1312_BIOID51059   -            123   1.6e-44  150.2   0.0   1   1   1.4e-48   1.9e-44  149.9   0.0     1   116     1   116     1   118 0.98 PTS system glucitol/sorbitol-specific IIA component
ABC1                 PF03109.11   119 seq1313_BIOID51059   -            546   1.9e-35  121.3   0.0   1   1   2.7e-39   3.7e-35  120.3   0.0     4   119   115   232   112   232 0.97 ABC1 family
UvrB                 PF12344.3     44 seq1316_BIOID51059   -            673   6.7e-23   79.8   0.9   1   1   1.3e-25   2.9e-22   77.7   0.1     1    43   552   594   552   595 0.97 Ultra-violet resistance protein B
Helicase_C           PF00271.26    78 seq1316_BIOID51059   -            673   1.2e-15   57.0   0.0   1   1   1.2e-18   2.8e-15   55.8   0.0     2    77   465   545   464   546 0.98 Helicase conserved C-terminal domain
ResIII               PF04851.10   184 seq1316_BIOID51059   -            673   1.1e-11   44.8   0.0   1   1     3e-14   6.9e-11   42.1   0.0     4    94    13   101    10   134 0.79 Type III restriction enzyme, res subunit
UVR                  PF02151.14    36 seq1316_BIOID51059   -            673   5.2e-07   28.8   1.1   1   1     7e-10   1.6e-06   27.3   0.8     2    35   634   667   633   668 0.93 UvrB/uvrC motif
DUF421               PF04239.7     99 seq1317_BIOID51059   -            230   1.4e-24   85.3   0.0   1   1   1.4e-28   1.9e-24   84.9   0.0     1    71   102   171   102   213 0.85 Protein of unknown function (DUF421)
Phage_tail_X         PF05489.7     60 seq1318_BIOID51059   -             66   1.1e-21   75.8   0.0   1   1   8.9e-26   1.2e-21   75.7   0.0     1    57     1    56     1    59 0.95 Phage Tail Protein X
adh_short            PF00106.20   167 seq1319_BIOID51059   -            259     4e-26   91.7   1.6   1   1   1.1e-29   4.9e-26   91.5   1.1     2   166     4   172     3   173 0.94 short chain dehydrogenase
adh_short_C2         PF13561.1    243 seq1319_BIOID51059   -            259   2.6e-16   60.0   0.0   1   1   8.4e-20   3.8e-16   59.4   0.0     7   241    13   255     9   256 0.87 Enoyl-(Acyl carrier protein) reductase
MFS_1                PF07690.11   354 seq1320_BIOID51059   -            463   1.3e-16   60.2  60.6   1   1   9.3e-21   1.3e-16   60.2  42.0     2   354    45   422    44   422 0.77 Major Facilitator Superfamily
Phage_holin_3        PF05106.7    100 seq1321_BIOID51059   -            107   2.9e-18   65.5   0.8   1   1   2.5e-22   3.4e-18   65.3   0.5     6   100     7   101     2   101 0.95 Phage holin family (Lysis protein S)
zf-dskA_traR         PF01258.12    36 seq1322_BIOID51059   -             74   2.6e-11   42.9   1.0   1   1   2.7e-15   3.7e-11   42.4   0.7     5    35    32    64    29    65 0.89 Prokaryotic dksA/traR C4-type zinc finger
Peptidase_M15_4      PF13539.1     67 seq1327_BIOID51059   -            130   1.6e-14   53.9   0.2   1   1   1.7e-18   2.3e-14   53.4   0.1     4    67    58   123    55   123 0.72 D-alanyl-D-alanine carboxypeptidase
MerR-DNA-bind        PF09278.6     65 seq1328_BIOID51059   -            154     7e-15   55.0   0.1   1   1   2.6e-18   1.2e-14   54.3   0.0     2    65    55   119    54   119 0.96 MerR, DNA binding
MerR                 PF00376.18    38 seq1328_BIOID51059   -            154   4.6e-14   51.5   0.3   1   1   2.5e-17   1.1e-13   50.3   0.1     1    38    13    49    13    49 0.98 MerR family regulatory protein
MerR_1               PF13411.1     69 seq1328_BIOID51059   -            154   2.8e-12   46.1   0.0   1   1     1e-15   4.6e-12   45.4   0.0     2    65    13    76    12    78 0.96 MerR HTH family regulatory protein
Phage_GPA            PF05840.8    371 seq1329_BIOID51059   -            758  1.1e-145  484.9   0.8   1   1    1e-149  1.4e-145  484.6   0.6     1   370   133   514   133   515 0.98 Bacteriophage replication gene A protein (GPA)
Aminotran_5          PF00266.14   371 seq1330_BIOID51059   -            362   2.6e-71  240.1   0.0   1   1   2.2e-75   2.9e-71  240.0   0.0     1   371     4   350     4   350 0.99 Aminotransferase class-V
DUF2570              PF10828.3    110 seq1331_BIOID51059   -            135   4.9e-05   22.7   0.1   1   1   4.3e-09   5.9e-05   22.5   0.1     3   100     3    99     1   108 0.88 Protein of unknown function (DUF2570)
GutM                 PF06923.6    109 seq1332_BIOID51059   -            119   6.1e-37  125.5   0.0   1   1   5.1e-41   6.9e-37  125.3   0.0     2   109     3   110     2   110 0.98 Glucitol operon activator protein (GutM)
Adenine_deam_C       PF13382.1    171 seq1335_BIOID51059   -            588   5.2e-57  191.5   0.0   1   1   2.9e-60     8e-57  190.9   0.0    24   171   434   581   416   581 0.95 Adenine deaminase C-terminal domain
Amidohydro_1         PF01979.15   333 seq1335_BIOID51059   -            588   3.5e-38  131.9   0.0   1   1   4.8e-41   1.3e-37  130.0   0.0     2   333    82   347    81   347 0.95 Amidohydrolase family
Amidohydro_5         PF13594.1     68 seq1335_BIOID51059   -            588   2.2e-12   46.4   0.2   1   1   2.9e-15   7.9e-12   44.7   0.1     1    68    52   115    52   115 0.85 Amidohydrolase
Amidohydro_4         PF13147.1    304 seq1335_BIOID51059   -            588   3.1e-11   43.7   0.2   1   1   8.7e-12   2.4e-08   34.2   0.1     1   304    76   344    76   344 0.77 Amidohydrolase
DeoRC                PF00455.17   162 seq1336_BIOID51059   -            257   1.1e-52  177.7   0.6   1   1   3.9e-56   1.8e-52  177.1   0.2     3   160    74   231    72   233 0.97 DeoR C terminal sensor domain
HTH_DeoR             PF08220.7     57 seq1336_BIOID51059   -            257   8.9e-22   76.2   0.1   1   1   3.8e-25   1.7e-21   75.3   0.1     1    56     6    61     6    62 0.98 DeoR-like helix-turn-helix domain
HTH_11               PF08279.7     55 seq1336_BIOID51059   -            257   5.4e-09   35.4   0.1   1   1   3.9e-12   1.8e-08   33.8   0.0     1    46     6    50     6    56 0.92 HTH domain
DUF303               PF03629.13   255 seq1337_BIOID51059   -            625   4.8e-27   94.6   0.0   1   1     1e-30     7e-27   94.1   0.0     1   200    73   304    73   346 0.78 Domain of unknown function (DUF303)
DUF1737              PF08410.5     54 seq1337_BIOID51059   -            625   5.6e-07   29.1   0.1   1   1   1.9e-10   1.3e-06   27.9   0.1     1    53     1    54     1    55 0.94 Domain of unknown function (DUF1737)
MttA_Hcf106          PF02416.11    53 seq1339_BIOID51059   -             89   6.9e-16   56.9   0.6   1   1   8.2e-20   1.1e-15   56.3   0.4     1    52     4    55     4    83 0.90 mttA/Hcf106 family
Phage_min_tail       PF05939.8    109 seq1340_BIOID51059   -            110   6.7e-38  128.8   0.0   1   1   5.4e-42   7.4e-38  128.7   0.0     1   109     2   110     2   110 0.99 Phage minor tail protein
Xan_ur_permease      PF00860.15   389 seq1341_BIOID51059   -            449   1.7e-88  296.6  48.3   1   1   1.6e-92   2.1e-88  296.3  33.5     1   388    26   409    26   410 0.99 Permease family
Phage_tail_L         PF05100.7    206 seq1346_BIOID51059   -            232   2.3e-97  324.0   0.2   1   1    2e-101   2.7e-97  323.7   0.1     1   206    29   230    29   230 0.99 Phage minor tail protein L
Esterase             PF00756.15   251 seq1347_BIOID51059   -            400   1.2e-49  168.9   0.0   1   1   1.7e-53   1.2e-49  168.9   0.0     1   251   172   391   172   391 0.98 Putative esterase
DUF3327              PF11806.3    122 seq1347_BIOID51059   -            400   1.9e-37  128.1   2.6   1   1   4.2e-41   2.9e-37  127.5   0.3     3   121    29   155    21   156 0.97 Domain of unknown function (DUF3327)
HTH_Tnp_1            PF01527.15    76 seq1348_BIOID51059   -            108   1.3e-11   44.1   1.0   1   1   3.7e-15   5.1e-11   42.2   0.7     1    73     1    86     1    88 0.85 Transposase
EPSP_synthase        PF00275.15   419 seq1349_BIOID51059   -            427  3.5e-164  546.0   0.0   1   1  2.9e-168  3.9e-164  545.9   0.0     2   419     7   420     6   420 0.97 EPSP synthase (3-phosphoshikimate 1-carboxyvinyltransferase)
Molybdopterin        PF00384.17   432 seq1350_BIOID51059   -           1247  1.7e-197  656.3   0.0   1   1  3.1e-201  2.1e-197  655.9   0.0     1   432   108   833   108   833 1.00 Molybdopterin oxidoreductase
Molydop_binding      PF01568.16   109 seq1350_BIOID51059   -           1247   3.3e-23   81.4   0.0   1   1   3.6e-26   2.5e-22   78.6   0.0     1   105  1087  1202  1087  1206 0.95 Molydopterin dinucleotide binding domain
SIS                  PF01380.17   131 seq1351_BIOID51059   -            321   3.9e-27   94.3   0.0   1   1   9.9e-31   6.8e-27   93.5   0.0     2   130    39   169    38   170 0.98 SIS domain
CBS                  PF00571.23    57 seq1351_BIOID51059   -            321   5.8e-15   54.5   0.0   1   2   1.9e-08   0.00013   21.4   0.0     1    56   199   256   199   257 0.92 CBS domain
CBS                  PF00571.23    57 seq1351_BIOID51059   -            321   5.8e-15   54.5   0.0   2   2   3.9e-10   2.6e-06   26.8   0.0     4    51   268   315   265   318 0.84 CBS domain
TatC                 PF00902.13   215 seq1352_BIOID51059   -            258     3e-68  229.3  21.2   1   1   3.1e-72   4.2e-68  228.8  14.7     2   215    11   221    10   221 0.99 Sec-independent protein translocase protein (TatC)
Prok-JAB             PF14464.1    105 seq1355_BIOID51059   -            247   9.1e-20   70.0   0.2   1   1   2.2e-23   1.5e-19   69.3   0.1     4    96     4    98     1   109 0.93 Prokaryotic homologs of the JAB domain
NLPC_P60             PF00877.14   105 seq1355_BIOID51059   -            247   2.7e-13   49.5   0.0   1   1   5.5e-17   3.8e-13   49.0   0.0     1   104   111   223   111   224 0.93 NlpC/P60 family
rve                  PF00665.21   120 seq1356_BIOID51059   -            128   1.9e-09   37.5   0.0   1   1     1e-12   4.7e-09   36.2   0.0    49   119     3    72     1    73 0.92 Integrase core domain
rve_3                PF13683.1     67 seq1356_BIOID51059   -            128   6.4e-09   35.0   0.0   1   1   2.1e-12   9.7e-09   34.5   0.0     7    67    50   110    45   110 0.94 Integrase core domain
rve_2                PF13333.1     52 seq1356_BIOID51059   -            128     1e-05   25.3   0.0   1   1   3.7e-09   1.7e-05   24.6   0.0     5    46    67   112    63   117 0.85 Integrase core domain
MbtH                 PF03621.8     54 seq1358_BIOID51059   -             72   1.8e-21   75.1   0.6   1   1   1.6e-25   2.1e-21   74.8   0.4     1    53     1    54     1    55 0.96 MbtH-like protein
TatD_DNase           PF01026.16   255 seq1359_BIOID51059   -            264   2.4e-70  236.5   0.0   1   1     2e-74   2.7e-70  236.3   0.0     1   255     6   261     6   261 0.98 TatD related DNase
DNA_methylase        PF00145.12   335 seq1360_BIOID51059   -            314   1.9e-65  221.1   0.0   1   1   2.8e-67   3.9e-63  213.4   0.0     2   333     3   308     2   309 0.81 C-5 cytosine-specific DNA methylase
Na_H_Exchanger       PF00999.16   384 seq1361_BIOID51059   -            549   3.4e-72  242.9  43.6   1   1   3.1e-76   4.2e-72  242.6  30.2     2   383     8   421     5   422 0.91 Sodium/hydrogen exchanger family
AMP-binding          PF00501.23   418 seq1362_BIOID51059   -           1335  6.6e-117  390.2   0.0   1   1  3.2e-120  8.8e-117  389.8   0.0     1   417   524   928   524   929 0.96 AMP-binding enzyme
Condensation         PF00668.15   301 seq1362_BIOID51059   -           1335   9.4e-58  195.3   0.0   1   1   5.2e-61   1.4e-57  194.7   0.0     2   300    44   342    43   343 0.91 Condensation domain
Thioesterase         PF00975.15   229 seq1362_BIOID51059   -           1335     8e-46  156.9   0.5   1   1   1.3e-46   3.6e-43  148.3   0.0     2   215  1109  1318  1108  1332 0.96 Thioesterase domain
PP-binding           PF00550.20    67 seq1362_BIOID51059   -           1335   3.7e-11   43.0   0.1   1   1   4.2e-14   1.1e-10   41.4   0.0     3    65  1022  1082  1020  1084 0.91 Phosphopantetheine attachment site
Abhydrolase_6        PF12697.2    228 seq1362_BIOID51059   -           1335   5.9e-06   26.2   0.2   1   1   2.2e-09   5.9e-06   26.2   0.1     2   127  1111  1240  1110  1309 0.66 Alpha/beta hydrolase family
Lambda_tail_I        PF06805.7     82 seq1363_BIOID51059   -            190   1.6e-14   53.3   0.0   1   1   2.1e-18   2.9e-14   52.5   0.0    25    82     2    64     1    64 0.98 Bacteriophage lambda tail assembly protein I
Mob_synth_C          PF06463.8    128 seq1364_BIOID51059   -            352     7e-36  122.6   0.0   1   1   3.6e-39   1.2e-35  121.8   0.0     1   127   209   335   209   336 0.98 Molybdenum Cofactor Synthesis C
Radical_SAM          PF04055.16   166 seq1364_BIOID51059   -            352   6.9e-27   94.5   0.0   1   1   2.7e-30   9.4e-27   94.0   0.0     2   166    42   204    41   204 0.97 Radical SAM superfamily
Fer4_12              PF13353.1    139 seq1364_BIOID51059   -            352   1.6e-07   31.4   0.0   1   1   8.7e-11     3e-07   30.5   0.0    15   116    47   148    36   154 0.84 4Fe-4S single cluster domain
Fer4_14              PF13394.1    117 seq1364_BIOID51059   -            352   5.9e-07   29.4   0.0   1   1   5.8e-10     2e-06   27.7   0.0     6    90    45   127    38   148 0.70 4Fe-4S single cluster domain
Peptidase_M48        PF01435.13   226 seq1365_BIOID51059   -            262   1.4e-25   90.0   0.0   1   1   1.4e-29     2e-25   89.6   0.0    28   226    80   253    48   253 0.78 Peptidase family M48
DUF3672              PF12421.3    136 seq1368_BIOID51059   -           1131   7.1e-41  139.4   0.0   1   1     5e-44   1.7e-40  138.1   0.0     1   135   949  1089   949  1090 0.89 Fibronectin type III protein
Phage-tail_3         PF13550.1    164 seq1368_BIOID51059   -           1131   1.8e-39  135.0   0.0   1   1   1.1e-42   3.7e-39  134.0   0.0     1   161   330   497   330   500 0.94 Putative phage tail protein
DUF1983              PF09327.6     81 seq1368_BIOID51059   -           1131   4.6e-27   93.6   0.0   1   1   3.1e-30   1.1e-26   92.4   0.0     2    81   846   925   845   925 0.98 Domain of unknown function (DUF1983)
Cytidylate_kin       PF02224.13   158 seq1369_BIOID51059   -            227     5e-62  207.8   0.4   1   1   1.3e-65     6e-62  207.6   0.2     3   158    63   218    61   218 0.97 Cytidylate kinase
AAA_17               PF13207.1    121 seq1369_BIOID51059   -            227   1.9e-13   51.1   0.0   1   1   1.7e-16   7.9e-13   49.1   0.0     1   120     7   134     7   135 0.85 AAA domain
Cytidylate_kin2      PF13189.1    179 seq1369_BIOID51059   -            227   1.9e-07   31.0   0.0   1   1   1.1e-10   4.9e-07   29.7   0.0     1   155     7   187     7   191 0.78 Cytidylate kinase-like family
MoCF_biosynth        PF00994.19   144 seq1371_BIOID51059   -            170   5.6e-31  106.7   0.0   1   1   5.1e-35     7e-31  106.4   0.0     1   143    14   156    12   157 0.92 Probable molybdopterin binding domain
UbiD                 PF01977.11   407 seq1373_BIOID51059   -            497  2.5e-165  549.7   0.0   1   1  2.1e-169  2.8e-165  549.6   0.0     2   407    14   437    13   437 0.95 3-octaprenyl-4-hydroxybenzoate carboxy-lyase
Lactamase_B          PF00753.22   194 seq1375_BIOID51059   -            479   5.4e-28   97.8   0.2   1   1   1.6e-31   7.4e-28   97.4   0.1     2   158    31   179    30   246 0.90 Metallo-beta-lactamase superfamily
Rubredoxin           PF00301.15    47 seq1375_BIOID51059   -            479   1.2e-19   69.8   2.7   1   1   4.7e-23   2.2e-19   68.9   1.9     1    47   425   471   425   471 0.98 Rubredoxin
Flavodoxin_1         PF00258.20   143 seq1375_BIOID51059   -            479     1e-11   44.9   0.0   1   1   3.8e-15   1.7e-11   44.1   0.0     1   142   256   388   256   389 0.78 Flavodoxin
MoaC                 PF01967.16   136 seq1376_BIOID51059   -            161   1.5e-60  202.6   1.3   1   1   1.3e-64   1.7e-60  202.4   0.9     1   136    15   150    15   150 1.00 MoaC family
S1                   PF00575.18    74 seq1378_BIOID51059   -            557  3.9e-117  382.3  33.3   1   6   7.7e-16     1e-11   44.5   0.6     3    73    19    86    17    87 0.95 S1 RNA binding domain
S1                   PF00575.18    74 seq1378_BIOID51059   -            557  3.9e-117  382.3  33.3   2   6   1.4e-17   1.9e-13   50.1   0.5     3    74   103   171   101   171 0.96 S1 RNA binding domain
S1                   PF00575.18    74 seq1378_BIOID51059   -            557  3.9e-117  382.3  33.3   3   6   3.3e-28   4.6e-24   84.1   0.2     2    74   189   260   188   260 0.97 S1 RNA binding domain
S1                   PF00575.18    74 seq1378_BIOID51059   -            557  3.9e-117  382.3  33.3   4   6   4.2e-26   5.8e-22   77.4   0.2     2    74   274   347   273   347 0.97 S1 RNA binding domain
S1                   PF00575.18    74 seq1378_BIOID51059   -            557  3.9e-117  382.3  33.3   5   6   1.2e-24   1.7e-20   72.7   0.5     2    74   361   434   360   434 0.98 S1 RNA binding domain
S1                   PF00575.18    74 seq1378_BIOID51059   -            557  3.9e-117  382.3  33.3   6   6   1.5e-25   2.1e-21   75.6   0.4     3    74   449   520   447   520 0.98 S1 RNA binding domain
ketoacyl-synt        PF00109.21   255 seq1379_BIOID51059   -           3163   3.1e-71  239.7   0.2   1   1   1.1e-73   7.7e-71  238.4   0.1     2   255    27   276    26   276 0.95 Beta-ketoacyl synthase, N-terminal domain
Acyl_transf_1        PF00698.16   318 seq1379_BIOID51059   -           3163   4.6e-58  196.9   0.9   1   1     1e-60   7.2e-58  196.2   0.6     1   317   551   863   551   864 0.94 Acyl transferase domain
Condensation         PF00668.15   301 seq1379_BIOID51059   -           3163   6.4e-43  146.6   3.9   1   1   2.2e-45   1.6e-42  145.3   2.7     4   300  1915  2209  1912  2210 0.90 Condensation domain
Methyltransf_12      PF08242.7     99 seq1379_BIOID51059   -           3163   5.1e-41  139.0   0.0   1   2     1e-23   7.4e-21   74.3   0.0     1    99  1093  1194  1093  1194 0.97 Methyltransferase domain
Methyltransf_12      PF08242.7     99 seq1379_BIOID51059   -           3163   5.1e-41  139.0   0.0   2   2   8.5e-20   6.2e-17   61.7   0.0     1    99  2593  2693  2593  2693 0.98 Methyltransferase domain
Ketoacyl-synt_C      PF02801.17   119 seq1379_BIOID51059   -           3163   5.4e-40  135.8   0.1   1   1   1.9e-42   1.4e-39  134.5   0.1     2   119   285   402   284   402 0.98 Beta-ketoacyl synthase, C-terminal domain
KR                   PF08659.5    181 seq1379_BIOID51059   -           3163   2.3e-38  131.5  12.0   1   1   7.2e-41   5.2e-38  130.4   3.5     3   180  1560  1730  1559  1731 0.95 KR domain
adh_short            PF00106.20   167 seq1379_BIOID51059   -           3163   6.3e-36  123.6   5.3   1   1   8.8e-39   6.3e-36  123.6   3.7     2   162  1559  1712  1558  1715 0.95 short chain dehydrogenase
PP-binding           PF00550.20    67 seq1379_BIOID51059   -           3163   7.8e-23   80.4   0.0   1   2     6e-10   4.3e-07   29.9   0.0     2    65  1823  1887  1822  1889 0.85 Phosphopantetheine attachment site
PP-binding           PF00550.20    67 seq1379_BIOID51059   -           3163   7.8e-23   80.4   0.0   2   2   1.8e-15   1.3e-12   47.6   0.0     2    67  2832  2894  2831  2894 0.93 Phosphopantetheine attachment site
NRPS                 PF08415.5     58 seq1379_BIOID51059   -           3163   1.4e-22   79.0   0.6   1   1   7.5e-25   5.4e-22   77.1   0.2     1    58  2232  2293  2232  2293 0.99 Nonribosomal peptide synthase
Thioesterase         PF00975.15   229 seq1379_BIOID51059   -           3163     1e-21   78.1   0.5   1   1   5.2e-24   3.7e-21   76.2   0.3     2   229  2915  3152  2914  3152 0.69 Thioesterase domain
Methyltransf_23      PF13489.1    162 seq1379_BIOID51059   -           3163   5.1e-21   74.9   0.1   1   2   3.3e-13   2.4e-10   40.2   0.0    20   160  1086  1246  1065  1247 0.66 Methyltransferase domain
Methyltransf_23      PF13489.1    162 seq1379_BIOID51059   -           3163   5.1e-21   74.9   0.1   2   2   1.7e-10   1.2e-07   31.4   0.0    12   157  2579  2745  2556  2749 0.63 Methyltransferase domain
Methyltransf_31      PF13847.1    152 seq1379_BIOID51059   -           3163   1.3e-18   66.9   0.0   1   1   5.9e-13   4.2e-10   39.2   0.0     2   112  1087  1200  1086  1248 0.88 Methyltransferase domain
Methyltransf_18      PF12847.2    112 seq1379_BIOID51059   -           3163   2.2e-18   66.7   0.4   1   2   1.3e-09   9.2e-07   29.3   0.0     3   110  1090  1197  1088  1199 0.79 Methyltransferase domain
Methyltransf_18      PF12847.2    112 seq1379_BIOID51059   -           3163   2.2e-18   66.7   0.4   2   2   9.4e-10   6.8e-07   29.7   0.0     3   110  2590  2696  2588  2698 0.81 Methyltransferase domain
Methyltransf_11      PF08241.7     95 seq1379_BIOID51059   -           3163   4.5e-16   59.0   0.0   1   2   1.9e-10   1.4e-07   31.8   0.0     1    94  1093  1195  1093  1196 0.90 Methyltransferase domain
Methyltransf_11      PF08241.7     95 seq1379_BIOID51059   -           3163   4.5e-16   59.0   0.0   2   2   3.9e-08   2.8e-05   24.4   0.0     1    95  2593  2695  2593  2695 0.86 Methyltransferase domain
Ubie_methyltran      PF01209.13   233 seq1379_BIOID51059   -           3163     7e-11   41.5   0.0   1   1   2.9e-07   0.00021   20.3   0.0    40   158  1081  1203  1074  1213 0.86 ubiE/COQ5 methyltransferase family
Thiolase_N           PF00108.18   264 seq1379_BIOID51059   -           3163   1.3e-05   24.1   0.1   1   1   3.4e-08   2.5e-05   23.2   0.1    75   115   185   225   153   235 0.85 Thiolase, N-terminal domain
ThiS                 PF02597.15    78 seq1381_BIOID51059   -             81   6.8e-22   77.5   0.0   1   1   5.5e-26   7.5e-22   77.4   0.0     1    78     4    81     4    81 0.99 ThiS family
GerE                 PF00196.14    58 seq1383_BIOID51059   -            901   4.2e-20   70.7   0.0   1   1   1.3e-23   1.7e-19   68.7   0.0     2    58   834   890   833   890 0.97 Bacterial regulatory proteins, luxR family
MoaE                 PF02391.12   117 seq1384_BIOID51059   -            150   2.5e-40  136.7   0.0   1   1   2.2e-44     3e-40  136.5   0.0     2   116     6   121     5   122 0.97 MoaE protein
Fer4_11              PF13247.1     99 seq1385_BIOID51059   -            512   1.5e-40  136.9   6.0   1   1   4.5e-44   1.5e-40  136.9   4.2     2    98   176   272   175   273 0.98 4Fe-4S dicluster domain
Fer4_7               PF12838.2     52 seq1385_BIOID51059   -            512   4.4e-09   36.4  16.7   1   1   5.7e-10   1.9e-06   28.0   4.0     2    50   184   229   183   231 0.90 4Fe-4S dicluster domain
Fer4_10              PF13237.1     52 seq1385_BIOID51059   -            512   7.4e-09   35.1  18.0   1   1   1.9e-09   6.5e-06   25.7   3.7     4    52   179   228   176   228 0.93 4Fe-4S dicluster domain
NAD_binding_1        PF00175.16   109 seq1387_BIOID51059   -            233   9.6e-21   74.2   0.0   1   1   2.3e-24   1.6e-20   73.6   0.0     1   108   108   211   108   212 0.97 Oxidoreductase NAD-binding domain
FAD_binding_6        PF00970.19    99 seq1387_BIOID51059   -            233   7.9e-09   35.4   0.0   1   1   1.8e-12   1.2e-08   34.8   0.0     1    76     5    74     5    97 0.77 Oxidoreductase FAD-binding domain
Pyr_redox_2          PF07992.9    200 seq1388_BIOID51059   -            377   8.4e-27   94.2   0.0   1   1   1.9e-29   2.9e-26   92.4   0.0     2   198     5   277     4   279 0.90 Pyridine nucleotide-disulphide oxidoreductase
Pyr_redox            PF00070.22    80 seq1388_BIOID51059   -            377     3e-18   65.8   0.0   1   1   4.2e-20   6.4e-17   61.6   0.0     1    75   143   216   143   223 0.95 Pyridine nucleotide-disulphide oxidoreductase
K_oxygenase          PF13434.1    341 seq1388_BIOID51059   -            377   9.8e-10   37.7   0.0   1   1   2.9e-09   4.4e-06   25.7   0.0   139   216    91   167    66   179 0.84 L-lysine 6-monooxygenase (NADPH-requiring)
Bax1-I               PF01027.15   205 seq1390_BIOID51059   -            234   3.6e-59  199.6  36.8   1   1     3e-63   4.1e-59  199.5  25.5     2   205    19   230    18   230 0.92 Inhibitor of apoptosis-promoting Bax1
Bac_DNA_binding      PF00216.16    90 seq1395_BIOID51059   -             94   2.1e-30  104.4   0.0   1   1   1.7e-34   2.3e-30  104.3   0.0     1    90     1    91     1    91 0.97 Bacterial DNA-binding protein
Bax1-I               PF01027.15   205 seq1397_BIOID51059   -            215   7.4e-12   45.1  30.7   1   1   6.3e-16   8.6e-12   44.9  21.3     7   202     5   203     1   207 0.75 Inhibitor of apoptosis-promoting Bax1
Nitrate_red_del      PF02613.10   136 seq1398_BIOID51059   -            236   6.4e-28   97.1   6.0   1   1   7.7e-32   1.1e-27   96.4   4.2     5   132     7   158     3   167 0.88 Nitrate reductase delta subunit
Wzz                  PF02706.10   152 seq1399_BIOID51059   -            394     8e-25   87.3   0.9   1   1   5.8e-29     8e-25   87.3   0.7     1   150    42   190    42   192 0.92 Chain length determinant protein
Ail_Lom              PF06316.6    199 seq1400_BIOID51059   -            199  8.8e-127  420.1   4.8   1   1  1.4e-130  9.8e-127  420.0   3.3     1   199     1   199     1   199 1.00 Enterobacterial Ail/Lom protein
OMP_b-brl            PF13505.1    176 seq1400_BIOID51059   -            199   2.4e-23   82.8   4.5   1   1   4.1e-27   2.8e-23   82.6   3.1     2   176    11   199     8   199 0.83 Outer membrane protein beta-barrel domain
Competence           PF03772.11   271 seq1401_BIOID51059   -            780   6.9e-54  182.6  39.6   1   1     1e-57   6.9e-54  182.6  27.4     3   267   228   494   226   517 0.90 Competence protein
Lactamase_B          PF00753.22   194 seq1401_BIOID51059   -            780   1.1e-13   51.1   0.0   1   1   2.7e-17   1.9e-13   50.4   0.0     4   176   533   697   530   713 0.89 Metallo-beta-lactamase superfamily
Bax1-I               PF01027.15   205 seq1403_BIOID51059   -            237   1.7e-12   47.2  24.9   1   1   1.6e-16   2.1e-12   46.9  17.3     3   201    19   220    17   225 0.82 Inhibitor of apoptosis-promoting Bax1
Nitrate_red_gam      PF02665.9    223 seq1405_BIOID51059   -            225   3.7e-88  294.5  11.3   1   1   3.1e-92   4.2e-88  294.3   7.8     2   222     4   224     3   225 0.99 Nitrate reductase gamma subunit
phage_tail_N         PF08400.5    134 seq1407_BIOID51059   -            485   2.4e-60  201.9   0.2   1   1   5.3e-64   2.4e-60  201.9   0.2     1   134     1   134     1   134 0.99 Prophage tail fibre N-terminal
Collagen             PF01391.13    60 seq1407_BIOID51059   -            485     4e-24   83.8 102.2   1   3     1e-12   4.7e-09   35.5  25.0     1    57   251   307   249   308 0.62 Collagen triple helix repeat (20 copies)
Collagen             PF01391.13    60 seq1407_BIOID51059   -            485     4e-24   83.8 102.2   2   3   1.8e-10   8.3e-07   28.3  30.0     1    57   296   352   288   361 0.53 Collagen triple helix repeat (20 copies)
Collagen             PF01391.13    60 seq1407_BIOID51059   -            485     4e-24   83.8 102.2   3   3   8.9e-12   4.1e-08   32.5  25.3     1    59   341   399   341   403 0.77 Collagen triple helix repeat (20 copies)
CarboxypepD_reg      PF13620.1     82 seq1407_BIOID51059   -            485   4.4e-08   32.9   0.4   1   1   2.1e-11   9.8e-08   31.8   0.3     1    73     4    81     4    89 0.82 Carboxypeptidase regulatory-like domain
DUF3442              PF11924.3    280 seq1410_BIOID51059   -           1417  1.6e-106  355.9   0.5   1   1    9e-110  4.1e-106  354.5   0.3     2   280    71   350    70   350 0.99 Protein of unknown function (DUF3442)
Big_1                PF02369.11   100 seq1410_BIOID51059   -           1417   2.5e-54  181.2 108.2   1   3   4.4e-18     2e-14   53.1   8.5     5    97   994  1086   990  1088 0.86 Bacterial Ig-like domain (group 1)
Big_1                PF02369.11   100 seq1410_BIOID51059   -           1417   2.5e-54  181.2 108.2   2   3   6.5e-17   2.9e-13   49.4   3.2     7    97  1099  1187  1093  1190 0.85 Bacterial Ig-like domain (group 1)
Big_1                PF02369.11   100 seq1410_BIOID51059   -           1417   2.5e-54  181.2 108.2   3   3     8e-16   3.6e-12   45.9  10.5    11    95  1204  1287  1192  1292 0.83 Bacterial Ig-like domain (group 1)
Phage_GPO            PF05929.6    276 seq1411_BIOID51059   -            306  2.9e-140  466.1   0.6   1   1  2.4e-144  3.3e-140  465.9   0.4     1   276    28   306    28   306 1.00 Phage capsid scaffolding protein (GPO) serine peptidase
DUF4376              PF14301.1    111 seq1412_BIOID51059   -            202   1.5e-33  115.1   3.1   1   1   1.1e-37   1.5e-33  115.1   2.1     1   111    79   195    79   195 0.91 Domain of unknown function (DUF4376)
ABC_membrane         PF00664.18   275 seq1414_BIOID51059   -            582   2.7e-55  187.6  14.5   1   1   1.1e-58   3.9e-55  187.0  10.0     6   275    29   298    24   298 0.94 ABC transporter transmembrane region
ABC_tran             PF00005.22   118 seq1414_BIOID51059   -            582   2.2e-22   79.5   0.3   1   1   1.8e-25   6.1e-22   78.0   0.0     1   118   383   509   383   509 0.98 ABC transporter
Phage_cap_P2         PF05125.7    333 seq1419_BIOID51059   -            357  2.2e-177  588.8   0.4   1   1  1.8e-181  2.5e-177  588.6   0.3     1   333     6   342     6   342 0.99 Phage major capsid protein, P2 family
Peptidase_M24        PF00557.19   205 seq1420_BIOID51059   -            443   1.5e-43  148.7   0.1   1   1   1.4e-47   1.9e-43  148.3   0.1     1   205   168   430   168   430 0.82 Metallopeptidase family M24
RtcR                 PF06956.6    183 seq1422_BIOID51059   -            532   1.2e-88  295.0   0.0   1   1   8.5e-92   1.9e-88  294.4   0.0     1   183     1   185     1   185 0.99 Regulator of RNA terminal phosphate cyclase
Sigma54_activat      PF00158.21   168 seq1422_BIOID51059   -            532   1.3e-51  174.3   0.1   1   1   9.9e-55   2.3e-51  173.5   0.0     2   166   187   355   186   357 0.93 Sigma-54 interaction domain
AAA                  PF00004.24   132 seq1422_BIOID51059   -            532   6.9e-08   32.6   0.0   1   1   6.6e-11   1.5e-07   31.5   0.0     1   100   211   321   211   345 0.81 ATPase family associated with various cellular activities (AAA)
AAA_5                PF07728.9    139 seq1422_BIOID51059   -            532     6e-07   29.1   0.0   1   1   1.3e-09     3e-06   26.8   0.0     2   119   211   328   210   344 0.78 AAA domain (dynein-related subfamily)
Mg_chelatase         PF01078.16   207 seq1422_BIOID51059   -            532     2e-06   26.9   0.2   1   1   2.2e-08     5e-05   22.4   0.2    16   135   202   311   194   330 0.71 Magnesium chelatase, subunit ChlI
NACHT                PF05729.7    167 seq1422_BIOID51059   -            532   2.5e-05   23.8   0.0   1   1   2.3e-08   5.3e-05   22.7   0.0     2   109   210   301   209   316 0.83 NACHT domain
Patatin              PF01734.17   204 seq1423_BIOID51059   -            314   1.9e-24   86.6   0.5   1   1   2.5e-28   3.4e-24   85.8   0.1     1   201    21   178    21   180 0.95 Patatin-like phospholipase
TisB_toxin           PF13939.1     28 seq1424_BIOID51059   -             29   4.8e-16   57.9  11.3   1   1   3.7e-20   5.1e-16   57.8   7.8     1    28     1    28     1    28 0.99 Toxin TisB, type I toxin-antitoxin system
Cytochrom_C552       PF02335.10   435 seq1425_BIOID51059   -            478  1.2e-172  574.3   8.0   1   1  2.2e-176  1.5e-172  574.0   5.5     3   433    43   472    41   474 0.98 Cytochrome c552
Oxidored_q6          PF01058.17   131 seq1426_BIOID51059   -            381   7.8e-29   99.8   0.3   1   1   9.2e-33   1.3e-28   99.1   0.2     1   130    71   216    71   217 0.95 NADH ubiquinone oxidoreductase, 20 Kd subunit
MFS_1                PF07690.11   354 seq1427_BIOID51059   -            396     2e-39  135.2  46.6   1   1   4.4e-43     2e-39  135.2  32.3     2   352    16   351    15   353 0.83 Major Facilitator Superfamily
MFS_3                PF05977.8    524 seq1427_BIOID51059   -            396   6.8e-08   30.9   6.3   1   1   1.5e-11   6.8e-08   30.9   4.3    32   206    32   201     5   207 0.84 Transmembrane secretion effector
TRI12                PF06609.8    599 seq1427_BIOID51059   -            396   2.8e-06   25.7   4.5   1   1   6.2e-10   2.8e-06   25.7   3.1    87   212    54   179    14   190 0.80 Fungal trichothecene efflux pump (TRI12)
MFS_1                PF07690.11   354 seq1428_BIOID51059   -            416   1.6e-25   89.5  61.2   1   2   3.7e-20   2.5e-16   59.2  19.0     1   224    22   237    22   242 0.81 Major Facilitator Superfamily
MFS_1                PF07690.11   354 seq1428_BIOID51059   -            416   1.6e-25   89.5  61.2   2   2   7.4e-13     5e-09   35.2  19.8    10   179   237   409   232   415 0.80 Major Facilitator Superfamily
MFS_3                PF05977.8    524 seq1428_BIOID51059   -            416   4.8e-21   74.3  33.9   1   1   9.1e-25   6.2e-21   73.9  23.5     9   396    16   400    12   414 0.89 Transmembrane secretion effector
LpxK                 PF02606.9    326 seq1429_BIOID51059   -            328  6.7e-111  370.2   0.0   1   1  6.1e-115  8.3e-111  369.9   0.0     2   322    13   318    12   324 0.95 Tetraacyldisaccharide-1-P 4'-kinase
Phage_term_smal      PF05944.7    132 seq1430_BIOID51059   -            247   5.4e-47  158.6   0.7   1   1     5e-51   6.8e-47  158.3   0.1     1   132    34   165    34   165 0.99 Phage small terminase subunit
YbhQ                 PF11076.3    135 seq1431_BIOID51059   -            136   4.3e-79  262.5  13.2   1   1   3.7e-83   5.1e-79  262.3   9.1     1   134     1   132     1   134 0.98 Putative inner membrane protein YbhQ
UPF0029              PF01205.14   110 seq1432_BIOID51059   -            204   4.9e-37  125.8   0.0   1   1   9.3e-41   6.4e-37  125.4   0.0     1   109    17   125    17   126 0.98 Uncharacterized protein family UPF0029
DUF1949              PF09186.6     56 seq1432_BIOID51059   -            204   6.1e-16   57.6   0.0   1   1   1.8e-19   1.2e-15   56.6   0.0     1    55   141   195   141   196 0.98 Domain of unknown function (DUF1949)
Response_reg         PF00072.19   112 seq1433_BIOID51059   -            337   1.5e-28   98.9   0.3   1   1   2.8e-32   3.8e-28   97.6   0.0     1   111    10   120    10   121 0.97 Response regulator receiver domain
PTS_EIIC             PF02378.13   321 seq1434_BIOID51059   -            485     5e-42  143.7  31.2   1   1   7.2e-46     5e-42  143.7  21.6     3   321   113   396   111   396 0.92 Phosphotransferase system, EIIC
PTS_EIIB             PF00367.15    35 seq1434_BIOID51059   -            485   1.5e-16   59.2   0.2   1   1   3.6e-20   2.4e-16   58.5   0.1     1    35     9    43     9    43 0.98 phosphotransferase system, EIIB
Paired_CXXCH_1       PF09699.5     41 seq1437_BIOID51059   -            188   1.5e-07   30.7  26.1   1   1   1.9e-08   6.6e-05   22.2   3.7     4    40   133   171   129   172 0.78 Doubled CXXCH motif (Paired_CXXCH_1)
Phage_GPL            PF05926.6    140 seq1438_BIOID51059   -            169   1.3e-53  180.5   0.1   1   1   1.1e-57   1.4e-53  180.3   0.1     1   140    30   169    30   169 0.99 Phage head completion protein (GPL)
NiFeSe_Hases         PF00374.14   507 seq1439_BIOID51059   -            597  1.2e-243  809.4   0.0   1   1  9.7e-248  1.3e-243  809.2   0.0     1   507    54   582    54   582 0.98 Nickel-dependent hydrogenase
TrkH                 PF02386.11   339 seq1440_BIOID51059   -            483     4e-78  262.2  24.7   1   1   8.1e-82   1.1e-77  260.8  11.1     2   339   153   481   152   481 0.99 Cation transport protein
DUF1006              PF06224.7    348 seq1441_BIOID51059   -            410   6.2e-88  295.2  14.2   1   1   5.5e-92   7.6e-88  294.9   9.8     4   348    16   381     6   381 0.92 Protein of unknown function (DUF1006)
Phage_tail_X         PF05489.7     60 seq1443_BIOID51059   -             67   5.9e-36  121.6   0.4   1   1   4.9e-40   6.6e-36  121.4   0.3     1    60     1    60     1    60 0.98 Phage Tail Protein X
Fer4_11              PF13247.1     99 seq1444_BIOID51059   -            223   1.4e-26   92.1  10.8   1   1     1e-29   1.4e-26   92.1   7.5     2    98    84   181    83   182 0.95 4Fe-4S dicluster domain
Fer4_7               PF12838.2     52 seq1444_BIOID51059   -            223   4.5e-17   62.0  26.5   1   2   2.4e-12   3.3e-09   36.8   5.5     2    52    46   108    45   108 0.76 4Fe-4S dicluster domain
Fer4_7               PF12838.2     52 seq1444_BIOID51059   -            223   4.5e-17   62.0  26.5   2   2   1.5e-09   2.1e-06   27.9   8.5     2    52   125   176   124   176 0.81 4Fe-4S dicluster domain
Fer4_9               PF13187.1     55 seq1444_BIOID51059   -            223   1.1e-15   57.4  25.6   1   2   4.2e-10   5.7e-07   29.5   5.1     2    54    46   108    45   109 0.87 4Fe-4S dicluster domain
Fer4_9               PF13187.1     55 seq1444_BIOID51059   -            223   1.1e-15   57.4  25.6   2   2     2e-11   2.8e-08   33.7   7.1     2    54   125   176   124   177 0.96 4Fe-4S dicluster domain
Fer4                 PF00037.22    24 seq1444_BIOID51059   -            223   3.5e-13   48.4  40.5   1   1   2.7e-09   3.7e-06   26.1   2.2     2    21   119   138   118   141 0.90 4Fe-4S binding domain
Fer4_10              PF13237.1     52 seq1444_BIOID51059   -            223   2.9e-12   46.0  49.9   1   2     8e-09   1.1e-05   25.0   8.7     7    52    90   136    84   136 0.93 4Fe-4S dicluster domain
Fer4_10              PF13237.1     52 seq1444_BIOID51059   -            223   2.9e-12   46.0  49.9   2   2     2e-09   2.8e-06   26.9   7.0     4    52   120   173   117   173 0.85 4Fe-4S dicluster domain
Fer4_2               PF12797.2     22 seq1444_BIOID51059   -            223     4e-10   38.8  36.2   1   1   9.6e-09   1.3e-05   24.6   1.2     2    20    38    56    37    64 0.89 4Fe-4S binding domain
Fer4_3               PF12798.2     15 seq1444_BIOID51059   -            223   1.6e-09   37.5  44.1   1   3   2.8e-05     0.039   14.4   5.2     1    15    92   108    92   108 0.98 4Fe-4S binding domain
Fer4_3               PF12798.2     15 seq1444_BIOID51059   -            223   1.6e-09   37.5  44.1   2   3   0.00027      0.37   11.3   3.7     1    13   125   137   125   139 0.94 4Fe-4S binding domain
Fer4_3               PF12798.2     15 seq1444_BIOID51059   -            223   1.6e-09   37.5  44.1   3   3   2.6e-07   0.00036   20.7   1.5     1    15   152   176   152   176 0.98 4Fe-4S binding domain
Fer4_4               PF12800.2     17 seq1444_BIOID51059   -            223   4.8e-07   29.4  37.0   1   3    0.0002      0.27   11.5   1.9     3    15    45    57    43    61 0.90 4Fe-4S binding domain
Fer4_4               PF12800.2     17 seq1444_BIOID51059   -            223   4.8e-07   29.4  37.0   2   3   0.00016      0.22   11.8   3.0     2    17    90   107    89   107 0.86 4Fe-4S binding domain
Fer4_4               PF12800.2     17 seq1444_BIOID51059   -            223   4.8e-07   29.4  37.0   3   3   1.9e-06    0.0026   17.8   2.4     2    17   123   138   122   138 0.91 4Fe-4S binding domain
NTP_transferase      PF00483.18   248 seq1446_BIOID51059   -            302   2.4e-25   89.1   0.0   1   1   4.5e-29   3.1e-25   88.8   0.0     1   241    10   275    10   280 0.87 Nucleotidyl transferase
NTP_transf_3         PF12804.2    179 seq1446_BIOID51059   -            302   9.5e-08   32.3   0.0   1   1   2.7e-11   1.8e-07   31.3   0.0     1   116    11   164    11   184 0.75 MobA-like NTP transferase domain
Phage_holin_2        PF04550.7     90 seq1447_BIOID51059   -             93   6.6e-40  134.9   4.6   1   1   5.4e-44   7.4e-40  134.8   3.2     1    89     1    89     1    90 0.98 Phage holin family 2
Glyco_hydro_1        PF00232.13   455 seq1450_BIOID51059   -            476  7.8e-133  442.8   0.3   1   1  7.1e-137  9.7e-133  442.5   0.2     4   454     5   472     2   473 0.92 Glycosyl hydrolase family 1
Phage_lysozyme       PF00959.14   110 seq1451_BIOID51059   -            165   1.1e-19   70.5   0.0   1   1     1e-23   1.4e-19   70.2   0.0     1   110    34   152    34   152 0.98 Phage lysozyme
NrfD                 PF03916.9    313 seq1452_BIOID51059   -            318  6.2e-112  373.9  32.3   1   1  5.1e-116  6.9e-112  373.7  22.4     2   313     5   318     4   318 0.99 Polysulphide reductase, NrfD
Trm112p              PF03966.11    68 seq1453_BIOID51059   -             60   5.7e-09   36.1   0.4   1   1   9.5e-13   1.3e-08   34.9   0.3     1    68     2    41     2    41 0.97 Trm112p-like protein
Flavodoxin_5         PF12724.2    143 seq1457_BIOID51059   -            181   1.8e-51  173.8   0.0   1   1   2.4e-55   3.3e-51  172.9   0.0     1   142     4   152     4   153 0.95 Flavodoxin domain
Chorismate_bind      PF00425.13   257 seq1458_BIOID51059   -            391     2e-68  230.3   0.0   1   1   1.8e-72   2.5e-68  230.0   0.0     2   257   126   380   125   380 0.97 chorismate binding enzyme
CTP_transf_3         PF02348.14   217 seq1459_BIOID51059   -            248   2.9e-69  232.8   0.0   1   1     5e-73   3.4e-69  232.6   0.0     1   217     4   221     4   221 0.98 Cytidylyltransferase
NTP_transf_3         PF12804.2    179 seq1459_BIOID51059   -            248   9.7e-15   55.0   0.5   1   1   2.7e-18   1.9e-14   54.1   0.4    16   179    19   240    10   240 0.82 MobA-like NTP transferase domain
Cytochrom_B_N        PF00033.14   188 seq1462_BIOID51059   -            235   3.1e-37  127.6  22.0   1   1   5.2e-41   3.5e-37  127.4  15.2     2   188    12   220    11   220 0.98 Cytochrome b(N-terminal)/b6/petB
Ni_hydr_CYTB         PF01292.15   182 seq1462_BIOID51059   -            235   3.4e-36  124.2  19.8   1   1   5.8e-40     4e-36  124.0  13.7     2   182    14   220    13   220 0.95 Prokaryotic cytochrome b561
Aldo_ket_red         PF00248.16   283 seq1465_BIOID51059   -            294     1e-46  158.8   0.0   1   1   9.4e-51   1.3e-46  158.6   0.0     2   281    20   267    19   269 0.92 Aldo/keto reductase family
DAO                  PF01266.19   358 seq1466_BIOID51059   -            501   2.2e-44  151.7   0.1   1   1   9.3e-48   6.4e-44  150.2   0.1     1   356     5   357     5   359 0.82 FAD dependent oxidoreductase
Cytochrom_C_asm      PF01578.15   214 seq1467_BIOID51059   -            552   9.2e-50  169.0  21.3   1   1   6.7e-54   9.2e-50  169.0  14.8     1   212    72   279    72   281 0.97 Cytochrome C assembly protein
GFO_IDH_MocA         PF01408.17   120 seq1468_BIOID51059   -            366   1.5e-23   83.4   0.0   1   1     2e-27   2.8e-23   82.6   0.0     2   119    10   126     9   127 0.96 Oxidoreductase family, NAD-binding Rossmann fold
P2_Phage_GpR         PF06891.6    135 seq1471_BIOID51059   -            155   7.2e-41  139.0   0.0   1   1     6e-45   8.3e-41  138.8   0.0     1   135     1   131     1   131 0.99 P2 phage tail completion protein R (GpR)
HycI                 PF01750.13   130 seq1473_BIOID51059   -            195   4.8e-39  132.7   0.0   1   1   4.3e-43   5.8e-39  132.4   0.0     1   129    23   151    23   152 0.99 Hydrogenase maturation protease
TK                   PF00265.13   176 seq1474_BIOID51059   -            205   2.6e-64  215.9   0.0   1   1   2.2e-68   2.9e-64  215.7   0.0     1   176     2   186     2   186 0.99 Thymidine kinase
AMP-binding          PF00501.23   418 seq1475_BIOID51059   -            536   4.5e-86  288.7   0.0   1   1   7.8e-90   5.3e-86  288.4   0.0     1   417    50   461    50   462 0.95 AMP-binding enzyme
DUF4009              PF13193.1     41 seq1475_BIOID51059   -            536     8e-08   31.4   0.1   1   1   3.6e-11   2.4e-07   29.9   0.0     1    29   501   529   501   535 0.92 Domain of unknown function (DUF4009)
Phage_tail_S         PF05069.8    148 seq1476_BIOID51059   -            150   1.1e-41  141.9   0.5   1   1   8.7e-46   1.2e-41  141.8   0.3     2   148     3   149     2   149 0.97 Phage virion morphogenesis family
HyaE                 PF07449.6    107 seq1480_BIOID51059   -            132   2.7e-40  136.4   0.0   1   1   2.2e-44   3.1e-40  136.2   0.0     1   107    10   116    10   116 0.99 Hydrogenase-1 expression protein HyaE
Thioesterase         PF00975.15   229 seq1482_BIOID51059   -            267     3e-58  197.6   0.4   1   1   8.2e-62   3.8e-58  197.3   0.3     2   223    20   246    19   251 0.93 Thioesterase domain
Abhydrolase_6        PF12697.2    228 seq1482_BIOID51059   -            267     2e-10   40.8   3.6   1   1   6.2e-14   2.8e-10   40.3   2.5     2   222    22   237    21   243 0.69 Alpha/beta hydrolase family
Abhydrolase_5        PF12695.2    142 seq1482_BIOID51059   -            267   2.2e-09   37.1   0.0   1   1   6.6e-13     3e-09   36.6   0.0     2   142    21   231    20   231 0.70 Alpha/beta hydrolase family
HupH_C               PF04809.8    120 seq1483_BIOID51059   -            305   1.5e-49  166.6   0.0   1   2   3.8e-11   5.2e-07   29.3   0.0     6    96    70   160    67   175 0.82 HupH hydrogenase expression protein, C-terminal conserved region
HupH_C               PF04809.8    120 seq1483_BIOID51059   -            305   1.5e-49  166.6   0.0   2   2   5.3e-44   7.2e-40  135.3   0.0     1   119   183   299   183   300 0.99 HupH hydrogenase expression protein, C-terminal conserved region
CcmH                 PF03918.9    148 seq1486_BIOID51059   -            127   5.8e-47  158.2   0.8   1   1     5e-51   6.8e-47  158.0   0.6     4   125     7   126     4   127 0.91 Cytochrome C biogenesis protein
AMP-binding          PF00501.23   418 seq1488_BIOID51059   -            525   7.9e-89  297.7   0.0   1   1   1.3e-92   9.2e-89  297.5   0.0     1   418    41   447    41   447 0.96 AMP-binding enzyme
TPR_11               PF13414.1     69 seq1489_BIOID51059   -            198   5.6e-15   54.6  10.3   1   1   2.3e-15   1.6e-11   43.5   5.4     1    68    71   140    71   141 0.90 TPR repeat
TPR_1                PF00515.23    34 seq1489_BIOID51059   -            198   7.8e-06   25.1  10.3   1   1     1e-07   0.00068   19.0   1.2     2    32    74   104    73   106 0.91 Tetratricopeptide repeat
Methyltransf_31      PF13847.1    152 seq1491_BIOID51059   -            230   2.3e-20   72.6   0.0   1   1   2.6e-23     3e-20   72.2   0.0     4   112    45   151    43   198 0.85 Methyltransferase domain
Methyltransf_23      PF13489.1    162 seq1491_BIOID51059   -            230   5.1e-19   68.4   0.0   1   1   5.6e-22   6.4e-19   68.0   0.0    11   120    32   153    22   191 0.79 Methyltransferase domain
Methyltransf_18      PF12847.2    112 seq1491_BIOID51059   -            230     2e-17   63.6   0.1   1   1   2.8e-20   3.2e-17   62.9   0.0     3   108    46   146    44   149 0.93 Methyltransferase domain
Methyltransf_11      PF08241.7     95 seq1491_BIOID51059   -            230   2.5e-17   63.0   0.0   1   1   4.2e-20   4.7e-17   62.1   0.0     1    94    49   146    49   147 0.95 Methyltransferase domain
Methyltransf_12      PF08242.7     99 seq1491_BIOID51059   -            230   1.8e-15   57.0   0.0   1   1   2.6e-18     3e-15   56.3   0.0     1    99    49   145    49   145 0.83 Methyltransferase domain
Methyltransf_26      PF13659.1    117 seq1491_BIOID51059   -            230     8e-11   41.8   0.2   1   1   3.7e-13   4.2e-10   39.5   0.1     2   114    46   148    45   151 0.92 Methyltransferase domain
Ubie_methyltran      PF01209.13   233 seq1491_BIOID51059   -            230   6.9e-11   41.5   0.0   1   1   7.5e-14   8.5e-11   41.2   0.0    31   152    27   148     6   175 0.83 ubiE/COQ5 methyltransferase family
Methyltransf_25      PF13649.1    101 seq1491_BIOID51059   -            230   7.7e-10   38.9   0.0   1   1   1.1e-12   1.3e-09   38.2   0.0     1   101    48   143    48   143 0.90 Methyltransferase domain
Methyltransf_15      PF09445.5    164 seq1491_BIOID51059   -            230   8.2e-08   31.8   0.0   1   1   1.1e-10   1.2e-07   31.3   0.0     3    74    47   116    45   121 0.90 RNA cap guanine-N2 methyltransferase
MTS                  PF05175.9    170 seq1491_BIOID51059   -            230   6.6e-07   28.7   0.1   1   1   8.6e-10   9.8e-07   28.1   0.1    23   137    38   146    28   178 0.77 Methyltransferase small domain
DREV                 PF05219.7    265 seq1491_BIOID51059   -            230   5.2e-05   22.1   0.0   1   1   8.3e-08   9.5e-05   21.2   0.0    93   185    43   144    24   159 0.77 DREV methyltransferase
CMAS                 PF02353.15   273 seq1491_BIOID51059   -            230   0.00015   20.8   0.0   1   1   1.6e-07   0.00019   20.5   0.0    64   164    46   147     5   170 0.81 Mycolic acid cyclopropane synthetase
Phage_base_V         PF04717.7     79 seq1492_BIOID51059   -            211   6.5e-28   96.3   2.3   1   1   3.1e-31   4.3e-27   93.7   0.3     1    77    21    94    21    96 0.96 Phage-related baseplate assembly protein
Isochorismatase      PF00857.15   174 seq1494_BIOID51059   -            285   5.9e-38  130.3   0.0   1   1   1.1e-41   7.6e-38  130.0   0.0     2   173    32   204    31   205 0.97 Isochorismatase family
PP-binding           PF00550.20    67 seq1494_BIOID51059   -            285   2.5e-08   33.9   0.0   1   1   9.9e-12   6.8e-08   32.5   0.0     2    62   217   275   216   280 0.86 Phosphopantetheine attachment site
Bac_Ubq_Cox          PF01654.12   436 seq1495_BIOID51059   -            514  1.8e-184  613.0  24.7   1   1  1.8e-188  2.4e-184  612.6  17.1     1   435     7   502     7   503 0.97 Bacterial Cytochrome Ubiquinol Oxidase
GPW_gp25             PF04965.9     99 seq1496_BIOID51059   -            115   9.8e-20   69.8   0.0   1   1     9e-24   1.2e-19   69.5   0.0     5    94    17   106    14   111 0.93 Gene 25-like lysozyme
KicB                 PF03882.9    440 seq1497_BIOID51059   -            440  2.4e-269  893.0  10.9   1   1    2e-273  2.7e-269  892.8   7.6     1   440     1   440     1   440 1.00 KicB killing factor
SDF                  PF00375.13   390 seq1500_BIOID51059   -            437  2.2e-120  401.8  38.4   1   1  1.8e-124  2.5e-120  401.7  26.6     1   390     8   411     8   411 0.97 Sodium:dicarboxylate symporter family
adh_short_C2         PF13561.1    243 seq1501_BIOID51059   -            258   1.2e-28  100.4   0.0   1   1   3.4e-32   1.6e-28  100.0   0.0     3   242    24   254    22   255 0.92 Enoyl-(Acyl carrier protein) reductase
adh_short            PF00106.20   167 seq1501_BIOID51059   -            258   5.5e-27   94.5   8.2   1   1   1.1e-29   5.1e-26   91.4   5.7     2   164    17   170    16   173 0.88 short chain dehydrogenase
KR                   PF08659.5    181 seq1501_BIOID51059   -            258   1.9e-10   40.6   7.3   1   1   7.4e-13   3.4e-09   36.5   4.8    56   160    57   165    17   183 0.91 KR domain
Baseplate_J          PF04865.9    243 seq1502_BIOID51059   -            302   6.7e-61  205.5   3.5   1   1   2.3e-63   3.1e-59  200.1   2.4     2   243    86   262    85   262 0.99 Baseplate J-like protein
HTH_AraC             PF00165.18    42 seq1504_BIOID51059   -            307   1.1e-21   75.8   0.1   1   2   2.4e-14   1.1e-10   40.8   0.0     1    41   203   243   203   244 0.96 Bacterial regulatory helix-turn-helix proteins, AraC family
HTH_AraC             PF00165.18    42 seq1504_BIOID51059   -            307   1.1e-21   75.8   0.1   2   2   7.6e-12   3.5e-08   32.9   0.0     1    41   255   293   255   294 0.93 Bacterial regulatory helix-turn-helix proteins, AraC family
HTH_18               PF12833.2     81 seq1504_BIOID51059   -            307   8.5e-17   60.9   0.1   1   1   2.8e-20   1.3e-16   60.3   0.0     2    80   217   294   216   295 0.94 Helix-turn-helix domain
AraC_binding         PF02311.14   136 seq1504_BIOID51059   -            307   5.8e-07   29.1   0.2   1   1     3e-10   1.4e-06   27.9   0.1    27    90    75   138    65   214 0.87 AraC-like ligand binding domain
DEAD                 PF00270.24   173 seq1505_BIOID51059   -            454   2.3e-49  167.0   0.1   1   1   5.9e-52   2.7e-48  163.5   0.0     1   172    25   196    25   197 0.94 DEAD/DEAH box helicase
Helicase_C           PF00271.26    78 seq1505_BIOID51059   -            454   8.2e-26   89.5   0.0   1   1   4.8e-29   2.2e-25   88.2   0.0     2    77   264   339   263   340 0.98 Helicase conserved C-terminal domain
Cupin_6              PF12852.2    186 seq1506_BIOID51059   -            284   1.8e-26   92.7   0.5   1   1   1.2e-29   5.6e-26   91.1   0.4     1   186     2   162     2   162 0.93 Cupin
HTH_18               PF12833.2     81 seq1506_BIOID51059   -            284   1.5e-20   72.9   0.2   1   1   2.3e-23     1e-19   70.2   0.1     1    81   199   278   199   278 0.97 Helix-turn-helix domain
HTH_AraC             PF00165.18    42 seq1506_BIOID51059   -            284   2.6e-15   55.5   0.0   1   2   1.1e-08   4.9e-05   22.9   0.0     7    41   192   226   188   227 0.94 Bacterial regulatory helix-turn-helix proteins, AraC family
HTH_AraC             PF00165.18    42 seq1506_BIOID51059   -            284   2.6e-15   55.5   0.0   2   2   4.5e-11   2.1e-07   30.4   0.0    13    41   247   276   238   277 0.92 Bacterial regulatory helix-turn-helix proteins, AraC family
TonB_dep_Rec         PF00593.19   276 seq1507_BIOID51059   -            673   9.8e-27   94.4  13.9   1   1   1.4e-30   9.8e-27   94.4   9.6     3   273   434   668   432   671 0.87 TonB dependent receptor
Plug                 PF07715.10   108 seq1507_BIOID51059   -            673   4.2e-15   55.8   1.8   1   1   1.3e-18   8.8e-15   54.8   1.3     6   108    48   149    42   149 0.92 TonB-dependent Receptor Plug Domain
4HBT                 PF03061.17    79 seq1508_BIOID51059   -            137   7.5e-17   61.1   0.1   1   1   8.9e-21   1.2e-16   60.4   0.1     1    79    50   127    50   127 0.98 Thioesterase superfamily
Cyto_ox_2            PF02322.10   328 seq1509_BIOID51059   -            378  5.8e-112  373.9  33.8   1   1  4.8e-116  6.6e-112  373.7  23.4     1   328     6   362     6   362 0.99 Cytochrome oxidase subunit II
Tail_P2_I            PF09684.5    139 seq1511_BIOID51059   -            203   6.6e-58  194.0   0.1   1   1   5.8e-62   7.9e-58  193.8   0.1     1   139     7   143     7   143 0.99 Phage tail protein (Tail_P2_I)
MukE                 PF04288.8    235 seq1513_BIOID51059   -            234  4.3e-134  444.5   0.3   1   1  3.6e-138  4.9e-134  444.3   0.2     1   235    10   234    10   234 0.99 MukE-like family
CstA                 PF02554.9    376 seq1514_BIOID51059   -            701  5.2e-156  518.8  28.7   1   1  7.7e-160  5.2e-156  518.8  19.9     1   359    32   420    32   436 0.95 Carbon starvation protein CstA
DUF4161              PF13722.1    127 seq1514_BIOID51059   -            701   1.8e-46  157.4   7.5   1   1   2.7e-50   1.8e-46  157.4   5.2     3   127   467   596   464   596 0.98 C-terminal domain on CstA (DUF4161)
DUF3751              PF12571.3    159 seq1516_BIOID51059   -            430   6.9e-48  162.3   3.8   1   1     1e-51   7.1e-48  162.3   0.1     1   159     1   153     1   153 0.99 Phage tail-collar fibre protein
Collar               PF07484.7     57 seq1516_BIOID51059   -            430   2.5e-14   52.6   0.1   1   1   8.2e-18   5.6e-14   51.5   0.1     1    57   287   334   287   334 0.98 Phage Tail Collar Domain
CCG                  PF02754.11    85 seq1518_BIOID51059   -            239   9.7e-30  102.3   0.2   1   2   2.2e-17   3.1e-13   49.4   0.0     1    84     3    84     3    85 0.95 Cysteine-rich domain
CCG                  PF02754.11    85 seq1518_BIOID51059   -            239   9.7e-30  102.3   0.2   2   2   6.3e-18   8.6e-14   51.2   0.0     2    84   133   216   132   217 0.92 Cysteine-rich domain
MukB                 PF04310.7    227 seq1519_BIOID51059   -           1486  2.4e-146  484.9   0.7   1   1    1e-149  4.7e-146  483.9   0.1     1   227     1   227     1   227 1.00 MukB N-terminal
SbcCD_C              PF13558.1     90 seq1519_BIOID51059   -           1486   5.1e-14   51.8   0.3   1   1   4.7e-17   2.2e-13   49.8   0.0     1    89  1335  1424  1335  1425 0.88 Putative exonuclease SbcCD, C subunit
AAA_29               PF13555.1     62 seq1519_BIOID51059   -           1486   5.2e-13   48.2   0.2   1   1   2.7e-16   1.2e-12   47.0   0.2     2    61     8    66     7    67 0.90 P-loop containing region of AAA domain
YbgT_YccB            PF08173.6     28 seq1520_BIOID51059   -             30   3.4e-12   45.8   4.6   1   1   2.6e-16   3.5e-12   45.7   3.2     1    27     1    27     1    28 0.97 Membrane bound YbgT-like protein
His_Phos_2           PF00328.17   347 seq1521_BIOID51059   -            442   7.1e-40  137.2   0.0   1   1   6.2e-44   8.5e-40  137.0   0.0     1   345    39   383    39   387 0.85 Histidine phosphatase superfamily (branch 2)
Helicase_C_2         PF13307.1    167 seq1523_BIOID51059   -            761   4.2e-26   91.7   0.0   1   1     2e-29   6.7e-26   91.1   0.0     8   165   578   733   571   735 0.93 Helicase C-terminal domain
DEAD                 PF00270.24   173 seq1523_BIOID51059   -            761   3.5e-09   36.2   0.1   1   1     2e-09   6.8e-06   25.5   0.0    12    78    88   153    73   171 0.74 DEAD/DEAH box helicase
DEAD_2               PF06733.10   174 seq1523_BIOID51059   -            761   1.3e-08   34.3   0.0   1   1   6.7e-12   2.3e-08   33.5   0.0   103   167   245   308   195   314 0.87 DEAD_2
DUF162               PF02589.10   189 seq1524_BIOID51059   -            475   1.5e-51  174.5   0.1   1   1   1.3e-54     2e-51  174.0   0.1     3   189    72   294    70   294 0.99 Uncharacterised ACR, YkgG family COG1556
Fer4_8               PF13183.1     57 seq1524_BIOID51059   -            475   1.2e-11   44.2   2.1   1   1   1.9e-14   2.9e-11   43.1   1.5     2    57   309   376   308   376 0.79 4Fe-4S dicluster domain
DUF3390              PF11870.3     93 seq1524_BIOID51059   -            475   4.5e-10   39.2   0.6   1   1   7.1e-13   1.1e-09   37.9   0.4    13    92   387   470   379   471 0.83 Domain of unknown function (DUF3390)
Fer4_9               PF13187.1     55 seq1524_BIOID51059   -            475   1.1e-08   35.0   0.5   1   1   2.2e-11   3.3e-08   33.5   0.4     1    53   311   375   311   376 0.94 4Fe-4S dicluster domain
Fer4_17              PF13534.1     61 seq1524_BIOID51059   -            475   1.2e-07   31.8   1.9   1   1   2.5e-10   3.8e-07   30.2   1.3     1    60   311   376   311   377 0.71 4Fe-4S dicluster domain
Fer4_10              PF13237.1     52 seq1524_BIOID51059   -            475     9e-08   31.6   4.1   1   1   2.1e-10   3.2e-07   29.9   3.0     7    52   310   373   305   373 0.69 4Fe-4S dicluster domain
Fer4_7               PF12838.2     52 seq1524_BIOID51059   -            475   1.8e-07   31.3   4.3   1   1   3.2e-10   4.8e-07   29.9   2.9     1    51   311   375   311   376 0.77 4Fe-4S dicluster domain
MarC                 PF01914.12   203 seq1525_BIOID51059   -            215   1.5e-74  249.3  11.2   1   1   1.3e-78   1.7e-74  249.2   7.7     2   203     9   210     8   210 0.99 MarC family integral membrane protein
Caudo_TAP            PF02413.12   130 seq1526_BIOID51059   -            197   1.3e-25   89.9   1.3   1   1   2.4e-29   3.3e-25   88.6   0.9     3   130    77   196    26   196 0.85 Caudovirales tail fibre assembly protein
DUF3442              PF11924.3    280 seq1528_BIOID51059   -            173   2.3e-07   30.5   0.1   1   1   2.1e-11   2.8e-07   30.2   0.1     3    68    88   153    86   167 0.90 Protein of unknown function (DUF3442)
UTRA                 PF07702.8    141 seq1529_BIOID51059   -            291   4.4e-31  107.2   0.0   1   1   6.2e-34   2.1e-30  105.0   0.0     1   140   139   277   139   278 0.98 UTRA domain
GntR                 PF00392.16    64 seq1529_BIOID51059   -            291   1.6e-21   75.4   0.3   1   1   1.6e-24   5.4e-21   73.6   0.0     2    63    56   117    55   118 0.98 Bacterial regulatory proteins, gntR family
HTH_11               PF08279.7     55 seq1529_BIOID51059   -            291   3.3e-06   26.5   0.1   1   1   4.1e-09   1.4e-05   24.5   0.0    19    45    82   108    81   115 0.88 HTH domain
HTH_DeoR             PF08220.7     57 seq1529_BIOID51059   -            291   4.4e-06   26.0   0.3   1   1   7.5e-09   2.6e-05   23.5   0.0    18    50    82   114    82   121 0.92 DeoR-like helix-turn-helix domain
DUF466               PF04328.8     65 seq1530_BIOID51059   -             65   2.9e-32  110.1   0.5   1   1   2.3e-36   3.1e-32  110.0   0.3     1    65     1    65     1    65 0.99 Protein of unknown function (DUF466)
DUF162               PF02589.10   189 seq1533_BIOID51059   -            231   1.4e-36  125.7   0.1   1   1   1.5e-40     2e-36  125.1   0.0    19   189    65   228    47   228 0.91 Uncharacterised ACR, YkgG family COG1556
SBP_bac_5            PF00496.17   374 seq1534_BIOID51059   -            567   4.6e-87  292.1   9.8   1   1     5e-91   6.9e-87  291.5   6.8     3   373   107   487   105   488 0.92 Bacterial extracellular solute-binding proteins, family 5 Middle
Big_1                PF02369.11   100 seq1535_BIOID51059   -            609   1.4e-89  294.3  69.4   1   5   8.2e-15   3.8e-11   42.6   1.4    50    99     2    50     1    51 0.91 Bacterial Ig-like domain (group 1)
Big_1                PF02369.11   100 seq1535_BIOID51059   -            609   1.4e-89  294.3  69.4   2   5     5e-24   2.3e-20   72.2   5.0     2    97    53   145    52   148 0.96 Bacterial Ig-like domain (group 1)
Big_1                PF02369.11   100 seq1535_BIOID51059   -            609   1.4e-89  294.3  69.4   3   5   4.5e-23   2.1e-19   69.1   4.2     7    96   157   245   151   248 0.86 Bacterial Ig-like domain (group 1)
Big_1                PF02369.11   100 seq1535_BIOID51059   -            609   1.4e-89  294.3  69.4   4   5   2.8e-23   1.3e-19   69.8   5.1    17   100   262   343   249   343 0.90 Bacterial Ig-like domain (group 1)
Big_1                PF02369.11   100 seq1535_BIOID51059   -            609   1.4e-89  294.3  69.4   5   5   6.4e-20   2.9e-16   59.0   6.8     5    99   350   445   346   446 0.92 Bacterial Ig-like domain (group 1)
Resolvase            PF00239.16   141 seq1536_BIOID51059   -            199   1.1e-51  174.3   0.0   1   1     2e-55   1.4e-51  173.9   0.0     2   140     5   137     4   138 0.98 Resolvase, N terminal domain
HTH_7                PF02796.10    45 seq1536_BIOID51059   -            199   1.6e-11   43.7   0.0   1   1   4.7e-15   3.2e-11   42.7   0.0     1    44   140   183   140   184 0.97 Helix-turn-helix domain of resolvase
Glycos_trans_3N      PF02885.12    66 seq1538_BIOID51059   -            320   2.8e-15   55.5   0.0   1   1   3.6e-19     5e-15   54.7   0.0     2    65     3    70     2    71 0.97 Glycosyl transferase family, helical bundle domain
Phage_sheath_1       PF04984.9    464 seq1539_BIOID51059   -            396   1.3e-77  261.1   1.5   1   2   9.5e-21   1.3e-16   60.0   0.1     1    89     1    91     1   102 0.93 Phage tail sheath protein
Phage_sheath_1       PF04984.9    464 seq1539_BIOID51059   -            396   1.3e-77  261.1   1.5   2   2   1.4e-63   1.9e-59  201.2   0.1   175   464   101   382    92   382 0.98 Phage tail sheath protein
Aminotran_1_2        PF00155.16   363 seq1540_BIOID51059   -            386   9.2e-58  195.7   0.0   1   1   3.1e-61     1e-57  195.6   0.0     3   363    32   383    30   383 0.94 Aminotransferase class I and II
Cys_Met_Meta_PP      PF01053.15   386 seq1540_BIOID51059   -            386   4.6e-08   31.6   0.0   1   1   2.3e-11   7.8e-08   30.8   0.0    75   180    96   205    63   212 0.85 Cys/Met metabolism PLP-dependent enzyme
DegT_DnrJ_EryC1      PF01041.12   363 seq1540_BIOID51059   -            386   1.3e-05   24.2   0.0   1   1   9.1e-09   3.1e-05   23.0   0.0    46   146    97   202    86   204 0.88 DegT/DnrJ/EryC1/StrS aminotransferase family
Aminotran_5          PF00266.14   371 seq1540_BIOID51059   -            386   3.1e-05   22.7   0.0   1   1   1.3e-08   4.5e-05   22.2   0.0    46   165    74   189    48   236 0.80 Aminotransferase class-V
BPD_transp_1         PF00528.17   185 seq1541_BIOID51059   -            306   1.1e-38  132.4  18.3   1   1   8.3e-43   1.1e-38  132.4  12.7     1   185   112   306   112   306 0.99 Binding-protein-dependent transport system inner membrane component
Ldh_2                PF02615.9    335 seq1542_BIOID51059   -            361  7.6e-139  461.9   0.0   1   1  6.3e-143  8.7e-139  461.7   0.0     1   334     5   340     5   341 0.99 Malate/L-lactate dehydrogenase
Phage_tube           PF04985.9    167 seq1543_BIOID51059   -            172   1.5e-68  229.3   0.1   1   1   1.2e-72   1.7e-68  229.1   0.1     1   167     2   172     2   172 0.99 Phage tail tube protein FII
YkuD                 PF03734.9    146 seq1546_BIOID51059   -            615   6.1e-30  104.2   0.1   1   1   1.4e-33   9.7e-30  103.6   0.0     4   140   377   543   374   572 0.94 L,D-transpeptidase catalytic domain
PG_binding_1         PF01471.13    57 seq1546_BIOID51059   -            615   1.2e-09   37.9   0.2   1   1   9.3e-11   6.4e-07   29.1   0.0    25    57   316   348   307   348 0.92 Putative peptidoglycan binding domain
BPD_transp_1         PF00528.17   185 seq1547_BIOID51059   -            302   6.3e-26   90.9   9.9   1   1   9.3e-30   6.3e-26   90.9   6.8     1   182   119   300   115   302 0.98 Binding-protein-dependent transport system inner membrane component
OppC_N               PF12911.2     56 seq1547_BIOID51059   -            302   1.7e-19   68.7   0.4   1   1   2.5e-23   1.7e-19   68.7   0.2     1    55    22    76    22    77 0.94 N-terminal TM domain of oligopeptide transport permease C
FluMu_gp41           PF10109.4     82 seq1548_BIOID51059   -            100   2.1e-13   49.8   0.1   1   1   1.8e-17   2.5e-13   49.6   0.1     1    80     6    84     6    86 0.97 Mu-like prophage FluMu protein gp41
PhageMin_Tail        PF10145.4    202 seq1550_BIOID51059   -            815   3.2e-44  150.8  21.4   1   1   2.4e-48   3.2e-44  150.8  14.8     1   202   238   440   238   440 0.98 Phage-related minor tail protein
DUF1375              PF07119.7     76 seq1551_BIOID51059   -            135     1e-21   76.4   0.9   1   1   1.2e-25   1.6e-21   75.7   0.6     6    75    40   102    31   103 0.92 Protein of unknown function (DUF1375)
oligo_HPY            PF08352.7     64 seq1552_BIOID51059   -            337     2e-21   75.9   0.1   1   1   8.3e-25   3.8e-21   75.0   0.1     1    64   248   312   248   312 0.99 Oligopeptide/dipeptide transporter, C-terminal region
ABC_tran             PF00005.22   118 seq1552_BIOID51059   -            337   1.8e-18   66.8   0.0   1   1   6.4e-22   2.9e-18   66.2   0.0    15   118    80   197    65   197 0.85 ABC transporter
AAA_21               PF13304.1    303 seq1552_BIOID51059   -            337   3.4e-11   43.5   0.2   1   1   6.7e-14   3.1e-10   40.3   0.0   227   300   159   230    76   233 0.81 AAA domain
Sugar_tr             PF00083.19   451 seq1553_BIOID51059   -            438   9.9e-28   96.7  34.1   1   1   1.3e-29   5.8e-26   90.9  23.6     6   417    27   407    23   432 0.76 Sugar (and other) transporter
MFS_1                PF07690.11   354 seq1553_BIOID51059   -            438   1.4e-27   96.2  50.5   1   2   1.1e-19   5.1e-16   58.2  16.9    38   258    70   296    26   303 0.68 Major Facilitator Superfamily
MFS_1                PF07690.11   354 seq1553_BIOID51059   -            438   1.4e-27   96.2  50.5   2   2   6.9e-15   3.1e-11   42.5  16.3    22   173   276   431   264   438 0.77 Major Facilitator Superfamily
MFS_2                PF13347.1    427 seq1553_BIOID51059   -            438   1.1e-09   37.1  21.4   1   1   2.3e-13   1.1e-09   37.1  14.9    31   343    53   372    40   383 0.79 MFS/sugar transport protein
HypA                 PF01155.14   113 seq1554_BIOID51059   -            120   9.1e-33  112.2   6.4   1   1   7.4e-37     1e-32  112.0   4.4     1   112     5   117     5   118 0.98 Hydrogenase expression/synthesis hypA family
cobW                 PF02492.14   178 seq1555_BIOID51059   -            290     1e-48  165.0   0.0   1   1   9.8e-53   1.3e-48  164.6   0.0     2   177   106   267   105   268 0.98 CobW/HypB/UreG, nucleotide-binding domain
ABC_tran             PF00005.22   118 seq1556_BIOID51059   -            334   2.6e-21   76.0   0.0   1   1   8.9e-25     4e-21   75.4   0.0     1   117    64   192    64   193 0.90 ABC transporter
oligo_HPY            PF08352.7     64 seq1556_BIOID51059   -            334   1.3e-19   70.1   0.2   1   1   5.3e-23   2.4e-19   69.3   0.2     1    64   244   311   244   311 0.99 Oligopeptide/dipeptide transporter, C-terminal region
Peptidase_M15_2      PF05951.8    153 seq1557_BIOID51059   -            182   1.2e-61  206.5   0.0   1   1   2.1e-65   1.4e-61  206.3   0.0     3   153    34   182    32   182 0.99 Bacterial protein of unknown function (DUF882)
Peptidase_M15_3      PF08291.6    110 seq1557_BIOID51059   -            182   8.5e-12   44.7   0.0   1   1   1.7e-15   1.1e-11   44.3   0.0    28   110    86   175    62   175 0.84 Peptidase M15
AMNp_N               PF10423.4    160 seq1558_BIOID51059   -            519   7.1e-51  171.8   0.1   1   1   1.5e-54   1.1e-50  171.2   0.1     2   158    47   205    46   207 0.96 Bacterial AMP nucleoside phosphorylase N-terminus
PNP_UDP_1            PF01048.15   234 seq1558_BIOID51059   -            519   5.3e-20   71.2   0.0   1   1   1.2e-23   8.5e-20   70.6   0.0    33   200   297   464   264   487 0.83 Phosphorylase superfamily
HupF_HypC            PF01455.13    68 seq1560_BIOID51059   -             90   1.9e-25   88.4   0.2   1   1   1.7e-29   2.3e-25   88.2   0.1     1    68     1    72     1    72 0.98 HupF/HypC family
Lactamase_B          PF00753.22   194 seq1561_BIOID51059   -            215   1.3e-32  112.9   0.6   1   1   2.2e-36   1.5e-32  112.7   0.4     4   194    11   192     8   192 0.93 Metallo-beta-lactamase superfamily
Lactamase_B_2        PF12706.2    194 seq1561_BIOID51059   -            215   9.1e-08   31.7   0.1   1   1   1.6e-11   1.1e-07   31.4   0.1     4   154    28   190    25   194 0.59 Beta-lactamase superfamily domain
FAD_binding_3        PF01494.14   356 seq1562_BIOID51059   -            360   9.8e-10   37.8   0.1   1   1     1e-09   1.4e-05   24.2   0.0   148   179   141   172   118   241 0.83 FAD binding domain
Phage_P2_GpU         PF06995.6    121 seq1566_BIOID51059   -            159   1.3e-47  159.9   0.0   1   1   1.2e-51   1.6e-47  159.7   0.0     1   120     6   125     6   126 0.99 Phage P2 GpU
Phage_GPD            PF05954.6    292 seq1569_BIOID51059   -            387   3.2e-59  200.3   0.4   1   1     3e-63   4.1e-59  200.0   0.3     2   292    43   365    42   365 0.91 Phage late control gene D protein (GPD)
YkuD                 PF03734.9    146 seq1570_BIOID51059   -            306   1.6e-17   63.9   0.0   1   1     2e-21   2.8e-17   63.2   0.0     4   144   101   231    98   238 0.79 L,D-transpeptidase catalytic domain
AhpC-TSA             PF00578.16   124 seq1572_BIOID51059   -            187   1.5e-33  114.9   0.1   1   1   4.3e-37     2e-33  114.6   0.1     4   123     7   133     4   134 0.94 AhpC/TSA family
Redoxin              PF08534.5    146 seq1572_BIOID51059   -            187   1.8e-13   50.1   0.0   1   1   4.7e-17   2.2e-13   49.9   0.0    15   140    18   146     4   152 0.84 Redoxin
1-cysPrx_C           PF10417.4     40 seq1572_BIOID51059   -            187   1.6e-06   27.4   0.1   1   1   6.5e-10     3e-06   26.6   0.1     1    31   154   182   154   186 0.88 C-terminal domain of 1-Cys peroxiredoxin
AIRS_C               PF02769.17   153 seq1573_BIOID51059   -            336   5.8e-24   84.7   2.0   1   1   1.6e-27   1.1e-23   83.8   1.4     2   149   166   313   165   315 0.95 AIR synthase related protein, C-terminal domain
AIRS                 PF00586.19    96 seq1573_BIOID51059   -            336   7.8e-14   51.5   2.4   1   1   2.6e-17   1.8e-13   50.4   0.1     8    96    42   132    35   132 0.90 AIR synthase related protein, N-terminal domain
Transcrip_reg        PF01709.15   234 seq1577_BIOID51059   -            238   9.7e-83  276.7   0.8   1   1     8e-87   1.1e-82  276.5   0.6     1   233     3   235     3   236 0.98 Transcriptional regulator
Pyr_redox_2          PF07992.9    200 seq1580_BIOID51059   -            531   1.5e-32  113.0   0.0   1   1   2.4e-34   4.7e-31  108.1   0.0     1   199   224   503   224   504 0.91 Pyridine nucleotide-disulphide oxidoreductase
Pyr_redox            PF00070.22    80 seq1580_BIOID51059   -            531   1.9e-14   53.6   7.3   1   1   1.4e-17   2.7e-14   53.2   0.3     1    75   367   437   367   442 0.93 Pyridine nucleotide-disulphide oxidoreductase
Pyr_redox_3          PF13738.1    203 seq1580_BIOID51059   -            531   3.9e-11   43.2   1.9   1   1   7.1e-13   1.4e-09   38.2   0.6    15   196   216   394   213   400 0.80 Pyridine nucleotide-disulphide oxidoreductase
Thioredoxin_3        PF13192.1     76 seq1580_BIOID51059   -            531   2.5e-08   33.4   0.0   1   1   3.9e-11   7.6e-08   31.9   0.0     4    74   132   205   129   207 0.82 Thioredoxin domain
Ogr_Delta            PF04606.7     47 seq1582_BIOID51059   -             72   3.7e-21   74.4   7.3   1   1   3.1e-25   4.2e-21   74.2   5.1     1    47     3    49     3    49 0.99 Ogr/Delta-like zinc finger
Sigma54_activat      PF00158.21   168 seq1586_BIOID51059   -            692   4.3e-71  237.6   0.1   1   1   3.8e-74   7.4e-71  236.9   0.0     1   168   381   548   381   548 0.99 Sigma-54 interaction domain
GAF_3                PF13492.1    129 seq1586_BIOID51059   -            692   1.1e-17   64.1   0.0   1   1   6.6e-15   1.3e-11   44.5   0.0     1   129   202   346   202   346 0.85 GAF domain
GAF                  PF01590.21   154 seq1586_BIOID51059   -            692   2.4e-16   60.1   0.1   1   1   1.5e-14     3e-11   43.6   0.0     1   154   202   344   202   344 0.91 GAF domain
GAF_2                PF13185.1    148 seq1586_BIOID51059   -            692   4.7e-13   49.7   0.0   1   1   5.4e-12     1e-08   35.6   0.0     3   148   202   345   194   345 0.76 GAF domain
AAA_5                PF07728.9    139 seq1586_BIOID51059   -            692   5.3e-08   32.5   0.1   1   1   6.5e-11   1.3e-07   31.3   0.0     2   130   405   529   404   538 0.79 AAA domain (dynein-related subfamily)
AAA                  PF00004.24   132 seq1586_BIOID51059   -            692   3.3e-06   27.2   0.0   1   1   4.7e-09   9.2e-06   25.7   0.0     1   112   405   525   405   541 0.81 ATPase family associated with various cellular activities (AAA)
HTH_8                PF02954.14    42 seq1586_BIOID51059   -            692   7.6e-05   22.0   0.2   1   1   3.9e-08   7.6e-05   22.0   0.1     6    42   645   684   642   684 0.90 Bacterial regulatory protein, Fis family
Cation_efflux        PF01545.16   285 seq1587_BIOID51059   -            300   2.3e-65  220.4   5.4   1   1   1.9e-69   2.5e-65  220.2   3.7     2   283    14   289    13   291 0.97 Cation efflux family
LacAB_rpiB           PF02502.13   140 seq1588_BIOID51059   -            105   3.4e-11   42.8   0.1   1   1   6.3e-12   8.6e-08   31.8   0.0   102   139    60    97    59    98 0.96 Ribose/Galactose Isomerase
CSD                  PF00313.17    66 seq1590_BIOID51059   -             70   2.6e-33  113.5   0.3   1   1   4.1e-37   2.8e-33  113.3   0.2     1    65     5    69     5    70 0.98 'Cold-shock' DNA-binding domain
OB_RNB               PF08206.6     58 seq1590_BIOID51059   -             70   1.5e-05   24.2   0.3   1   1   3.5e-09   2.4e-05   23.6   0.2     7    28    15    36    11    40 0.87 Ribonuclease B OB domain
PFK                  PF00365.15   282 seq1592_BIOID51059   -            340  1.5e-129  430.8   2.2   1   1  1.3e-133  1.8e-129  430.5   1.6     1   281    23   297    23   298 0.98 Phosphofructokinase
GnsAB                PF08178.6     54 seq1595_BIOID51059   -             57   6.1e-33  112.1   4.2   1   1     5e-37   6.8e-33  111.9   2.9     1    54     1    54     1    54 1.00 GnsA/GnsB family
MarC                 PF01914.12   203 seq1597_BIOID51059   -            197   6.1e-63  211.4  18.6   1   1     1e-66   6.8e-63  211.3  12.9     1   203     1   195     1   195 0.97 MarC family integral membrane protein
TerC                 PF03741.11   184 seq1597_BIOID51059   -            197   3.6e-05   23.1   1.0   1   1   5.3e-09   3.6e-05   23.1   0.7    14    82    20    92     6   107 0.89 Integral membrane protein TerC family
Sulfatase            PF00884.18   379 seq1599_BIOID51059   -            527     1e-46  159.6   1.5   1   1   9.6e-51   1.3e-46  159.2   1.1     1   308   217   484   217   524 0.89 Sulfatase
ADH_N                PF08240.7    109 seq1600_BIOID51059   -            412   2.4e-30  104.3   0.2   1   1   1.2e-33   5.4e-30  103.2   0.1     2   106    26   151    25   154 0.94 Alcohol dehydrogenase GroES-like domain
ADH_N_assoc          PF13823.1     23 seq1600_BIOID51059   -            412   3.7e-13   48.7   0.1   1   1   1.5e-16     7e-13   47.8   0.1     1    23     1    23     1    23 0.99 Alcohol dehydrogenase GroES-associated
ADH_zinc_N           PF00107.21   130 seq1600_BIOID51059   -            412   2.3e-12   46.4   0.2   1   1   4.5e-13     2e-09   36.9   0.0     1    69   197   268   197   286 0.90 Zinc-binding dehydrogenase
TonB                 PF03544.9     79 seq1602_BIOID51059   -            244   3.5e-20   71.8   0.1   1   1   6.8e-24   9.3e-20   70.5   0.0     2    71   165   235   164   238 0.91 Gram-negative bacterial tonB protein
SBP_bac_11           PF13531.1    231 seq1603_BIOID51059   -            329   1.4e-44  152.3   0.2   1   1     5e-48   1.7e-44  152.0   0.1     4   231    28   280    25   280 0.87 Bacterial extracellular solute-binding protein
SBP_bac_1            PF01547.20   314 seq1603_BIOID51059   -            329   1.5e-18   67.5   2.8   1   1   5.5e-22   1.9e-18   67.1   2.0     4   314    32   272    29   272 0.88 Bacterial extracellular solute-binding protein
SBP_bac_8            PF13416.1    281 seq1603_BIOID51059   -            329   1.8e-13   50.7   1.2   1   1     9e-17   3.1e-13   49.9   0.8    85   262   108   281    34   300 0.75 Bacterial extracellular solute-binding protein
SBP_bac_6            PF13343.1    242 seq1603_BIOID51059   -            329   3.7e-13   49.2   1.1   1   1     2e-16   6.8e-13   48.3   0.8    53   235   112   303    77   306 0.83 Bacterial extracellular solute-binding protein
MutS_V               PF00488.16   235 seq1604_BIOID51059   -            853  7.7e-105  349.3   0.0   1   1  4.6e-108  1.3e-104  348.6   0.0     1   234   567   798   567   799 0.99 MutS domain V
MutS_III             PF05192.13   204 seq1604_BIOID51059   -            853   3.1e-49  167.4   3.1   1   1   2.1e-52   5.7e-49  166.5   2.2     1   204   271   560   271   560 0.96 MutS domain III
MutS_I               PF01624.15   113 seq1604_BIOID51059   -            853   6.2e-44  148.5   0.0   1   1   6.1e-47   1.7e-43  147.1   0.0     1   112    11   122    11   123 0.99 MutS domain I
MutS_II              PF05188.12   137 seq1604_BIOID51059   -            853   1.9e-33  115.3   0.0   1   1   1.6e-36   4.5e-33  114.1   0.0     1   137   131   256   131   256 0.98 MutS domain II
MutS_IV              PF05190.13    92 seq1604_BIOID51059   -            853   3.6e-28   97.4   0.1   1   1   3.6e-31   9.9e-28   96.0   0.1     1    90   428   517   428   519 0.97 MutS family domain IV
CDH                  PF02611.10   222 seq1605_BIOID51059   -            300   1.6e-95  318.4   0.0   1   1   1.4e-99   1.9e-95  318.2   0.0     2   221    80   299    79   300 0.99 CDP-diacylglycerol pyrophosphatase
BCCT                 PF02028.12   485 seq1609_BIOID51059   -            677  1.6e-173  577.3  44.2   1   1  1.3e-177  1.8e-173  577.1  30.6     1   484    17   502    17   503 0.99 BCCT family transporter
EamA                 PF00892.15   126 seq1612_BIOID51059   -            295   1.2e-22   80.1  31.2   1   2   3.9e-10   5.3e-06   26.3   8.0     9   124    30   135    15   137 0.86 EamA-like transporter family
EamA                 PF00892.15   126 seq1612_BIOID51059   -            295   1.2e-22   80.1  31.2   2   2   1.7e-20   2.4e-16   59.8   8.1     2   123   159   278   158   281 0.90 EamA-like transporter family
DUF3458              PF11940.3    367 seq1613_BIOID51059   -            870  1.1e-141  471.8   5.1   1   1    4e-145  1.8e-141  471.1   3.6     2   367   458   827   457   827 0.99 Domain of unknown function (DUF3458)
Peptidase_M1         PF01433.15   390 seq1613_BIOID51059   -            870     3e-66  224.0   0.0   1   1   1.5e-69   6.9e-66  222.8   0.0   122   390   112   384    19   384 0.88 Peptidase family M1
Peptidase_MA_2       PF13485.1    128 seq1613_BIOID51059   -            870   4.9e-18   65.3   0.1   1   1   3.2e-21   1.5e-17   63.7   0.0    16   128   282   407   262   407 0.80 Peptidase MA superfamily
ABC_tran             PF00005.22   118 seq1614_BIOID51059   -            511   3.4e-29  101.4   0.1   1   2   1.7e-21   1.2e-17   64.2   0.0     1   118    51   169    51   169 0.95 ABC transporter
ABC_tran             PF00005.22   118 seq1614_BIOID51059   -            511   3.4e-29  101.4   0.1   2   2     2e-12   1.3e-08   35.0   0.0     3   117   305   431   303   432 0.77 ABC transporter
OmpW                 PF03922.9    192 seq1616_BIOID51059   -            212   2.2e-73  245.8   0.1   1   1   5.7e-77   2.6e-73  245.6   0.1     1   192    23   212    23   212 0.99 OmpW family
OMP_b-brl            PF13505.1    176 seq1616_BIOID51059   -            212   3.3e-15   56.3   6.5   1   1   9.1e-19   4.1e-15   56.0   4.5     1   176     7   212     7   212 0.76 Outer membrane protein beta-barrel domain
OprF                 PF05736.6    184 seq1616_BIOID51059   -            212   5.5e-05   22.6   0.2   1   1   3.6e-08   0.00016   21.1   0.1    47   120    54   129     5   145 0.84 OprF membrane domain
Metallophos          PF00149.23   201 seq1617_BIOID51059   -            218   2.3e-15   56.4   4.0   1   1   1.1e-18   7.2e-15   54.8   2.8     2   197    16   187    15   191 0.81 Calcineurin-like phosphoesterase
Metallophos_2        PF12850.2    156 seq1617_BIOID51059   -            218   1.7e-06   27.8   0.0   1   1   4.1e-10   2.8e-06   27.1   0.0     3   118    17   188    16   211 0.60 Calcineurin-like phosphoesterase superfamily domain
Peripla_BP_1         PF00532.16   279 seq1618_BIOID51059   -            342   3.5e-94  315.0   0.0   1   1   5.9e-98     4e-94  314.8   0.0     1   279    44   337    44   337 0.98 Periplasmic binding proteins and sugar binding domain of LacI family
Peripla_BP_4         PF13407.1    258 seq1618_BIOID51059   -            342   1.6e-19   70.1   0.0   1   1     3e-23     2e-19   69.8   0.0     5   257    51   296    49   297 0.87 Periplasmic binding protein domain
Ferritin             PF00210.19   142 seq1619_BIOID51059   -            167   2.7e-18   66.0   0.1   1   1   2.3e-22   3.1e-18   65.7   0.1     2   136    31   166    30   167 0.94 Ferritin-like domain
DUF805               PF05656.9    117 seq1624_BIOID51059   -            146   5.2e-20   71.3  11.4   1   1   8.3e-24   1.1e-19   70.2   7.9     2   116     7   134     6   135 0.82 Protein of unknown function (DUF805)
BPD_transp_2         PF02653.11   267 seq1625_BIOID51059   -            342   8.4e-46  155.9  43.3   1   1   8.5e-50   1.2e-45  155.5  30.0     5   267    40   301    36   301 0.97 Branched-chain amino acid transport system / permease component
SBP_bac_3            PF00497.15   225 seq1626_BIOID51059   -            248   4.4e-71  238.5   2.4   1   1   7.3e-75     5e-71  238.4   1.7     1   224    27   244    27   245 0.97 Bacterial extracellular solute-binding proteins, family 3
Autotransporter      PF03797.14   265 seq1627_BIOID51059   -           1349   1.2e-56  191.9  25.6   1   1   1.7e-60   1.2e-56  191.9  17.7     2   259  1063  1334  1062  1340 0.94 Autotransporter beta-domain
ESPR                 PF13018.1     24 seq1627_BIOID51059   -           1349   7.4e-11   41.1   1.3   1   1   2.2e-14   1.5e-10   40.1   0.9     1    22    23    44    23    46 0.97 Extended Signal Peptide of Type V secretion system
DUF406               PF04175.7     94 seq1628_BIOID51059   -             99     2e-28   98.5   3.2   1   1   1.6e-32   2.2e-28   98.4   2.2     4    94     3    96     1    96 0.96 Protein of unknown function (DUF406)
Usp                  PF00582.21   140 seq1629_BIOID51059   -            142   3.2e-17   62.8   0.0   1   1   2.7e-21   3.7e-17   62.7   0.0     2   140     3   138     2   138 0.95 Universal stress protein family
NAD_binding_2        PF03446.10   162 seq1630_BIOID51059   -            302   1.8e-36  125.4   5.8   1   1   1.9e-40   2.6e-36  124.8   4.1     3   161     8   168     6   169 0.95 NAD binding domain of 6-phosphogluconate dehydrogenase
BPD_transp_2         PF02653.11   267 seq1631_BIOID51059   -            330   4.7e-47  160.0  43.0   1   1   4.2e-51   5.8e-47  159.7  29.8     3   267    36   305    34   305 0.94 Branched-chain amino acid transport system / permease component
BPD_transp_1         PF00528.17   185 seq1632_BIOID51059   -            219   7.2e-26   90.7  16.2   1   1   7.3e-30   9.9e-26   90.2  11.2     1   184    33   217    33   218 0.95 Binding-protein-dependent transport system inner membrane component
Cytochrom_NNT        PF03264.9    174 seq1633_BIOID51059   -            390   2.9e-65  218.8   7.6   1   1   4.6e-68   3.1e-64  215.4   4.3     2   174    11   184    10   184 0.98 NapC/NirT cytochrome c family, N-terminal region
Acetyltransf_8       PF13523.1    152 seq1634_BIOID51059   -            188   3.1e-15   56.2   0.2   1   1     2e-18   3.9e-15   55.9   0.1     1   141    32   167    32   174 0.87 Acetyltransferase (GNAT) domain
Acetyltransf_1       PF00583.19    83 seq1634_BIOID51059   -            188   3.8e-15   55.5   0.0   1   1   3.2e-18   6.3e-15   54.8   0.0     2    83    83   163    79   163 0.93 Acetyltransferase (GNAT) family
Acetyltransf_4       PF13420.1    155 seq1634_BIOID51059   -            188   6.1e-15   55.3   0.0   1   1   3.8e-18   7.4e-15   55.1   0.0     1   152    32   180    32   183 0.89 Acetyltransferase (GNAT) domain
Acetyltransf_3       PF13302.1    142 seq1634_BIOID51059   -            188   1.7e-12   47.7   0.0   1   1   1.1e-15   2.1e-12   47.3   0.0     2   142    30   163    29   163 0.80 Acetyltransferase (GNAT) domain
Acetyltransf_10      PF13673.1    117 seq1634_BIOID51059   -            188   1.2e-09   38.1   0.0   1   1   8.7e-13   1.7e-09   37.6   0.0     1   117    39   162    39   162 0.79 Acetyltransferase (GNAT) domain
Acetyltransf_7       PF13508.1     79 seq1634_BIOID51059   -            188   3.1e-08   33.5   0.0   1   1   2.6e-11     5e-08   32.8   0.0     6    78    80   163    76   164 0.80 Acetyltransferase (GNAT) domain
FR47                 PF08445.5     86 seq1634_BIOID51059   -            188     8e-06   25.4   0.0   1   1   6.9e-09   1.4e-05   24.6   0.0    26    79   109   164    99   171 0.94 FR47-like protein
ABC_tran             PF00005.22   118 seq1637_BIOID51059   -            240   1.9e-26   92.6   0.0   1   1   9.7e-30   2.6e-26   92.1   0.0     1   118    41   165    41   165 0.89 ABC transporter
AAA_21               PF13304.1    303 seq1637_BIOID51059   -            240   3.9e-15   56.4   0.0   1   1   1.4e-10   3.9e-07   30.2   0.0   234   298   134   195   130   198 0.95 AAA domain
AAA_16               PF13191.1    166 seq1637_BIOID51059   -            240   2.1e-06   28.1   0.2   1   1   1.6e-09   4.3e-06   27.0   0.1    19   103    24   141    14   237 0.69 AAA ATPase domain
DUF1537              PF07005.6    223 seq1640_BIOID51059   -            420   1.7e-61  207.6  15.1   1   1   2.1e-65   2.8e-61  206.9  10.5     1   223   161   380   161   380 0.95 Protein of unknown function, DUF1537
Peripla_BP_4         PF13407.1    258 seq1641_BIOID51059   -            340   6.1e-54  182.9   4.4   1   1   1.1e-57   7.6e-54  182.6   3.1     1   256    30   285    30   287 0.95 Periplasmic binding protein domain
DUF796               PF05638.7    134 seq1643_BIOID51059   -            392   2.6e-22   79.1   0.1   1   1   6.1e-26   4.2e-22   78.4   0.0     1   133     6   139     6   140 0.91 Protein of unknown function (DUF796)
Colicin-DNase        PF12639.2    110 seq1643_BIOID51059   -            392   4.3e-05   23.5   0.0   1   1   2.4e-08   0.00016   21.7   0.0    39   104   271   349   245   355 0.78 DNase/tRNase domain of colicin-like bacteriocin
Molybdopterin        PF00384.17   432 seq1644_BIOID51059   -            848  1.7e-105  353.1   0.0   1   1    3e-109  2.1e-105  352.8   0.0     1   431    99   572    99   573 0.95 Molybdopterin oxidoreductase
Molydop_binding      PF01568.16   109 seq1644_BIOID51059   -            848   1.8e-23   82.3   0.0   1   1   5.3e-27   3.6e-23   81.3   0.0     1   108   690   811   690   812 0.95 Molydopterin dinucleotide binding domain
MS_channel           PF00924.13   206 seq1645_BIOID51059   -            741   6.7e-44  149.5   1.7   1   1   9.9e-48   1.4e-43  148.5   1.2     2   205   515   714   514   715 0.97 Mechanosensitive ion channel
DeoC                 PF01791.4    236 seq1647_BIOID51059   -            291   2.1e-16   59.8   0.1   1   1   1.9e-20   2.6e-16   59.5   0.1     1   235    51   258    51   259 0.90 DeoC/LacD family aldolase
Aldolase_II          PF00596.16   183 seq1648_BIOID51059   -            212   3.4e-44  150.5   0.0   1   1   2.8e-48   3.9e-44  150.3   0.0     2   181    14   190    13   192 0.93 Class II Aldolase and Adducin N-terminal domain
AP_endonuc_2         PF01261.19   211 seq1656_BIOID51059   -            258   1.1e-30  106.4   2.1   1   1   9.7e-35   1.3e-30  106.1   1.5     1   211    21   219    21   219 0.95 Xylose isomerase-like TIM barrel
ABM                  PF03992.11    78 seq1658_BIOID51059   -             96   5.4e-16   58.2   0.1   1   1   4.4e-20     6e-16   58.1   0.1     1    77     1    76     1    77 0.95 Antibiotic biosynthesis monooxygenase
Methyltransf_23      PF13489.1    162 seq1662_BIOID51059   -            252   1.9e-19   69.7   0.0   1   1     2e-22   2.8e-19   69.2   0.0     2   159    13   176     9   178 0.82 Methyltransferase domain
Methyltransf_31      PF13847.1    152 seq1662_BIOID51059   -            252   1.2e-16   60.4   0.0   1   1   1.2e-19   1.6e-16   60.1   0.0     5   117    33   145    29   200 0.83 Methyltransferase domain
Methyltransf_18      PF12847.2    112 seq1662_BIOID51059   -            252   3.3e-16   59.7   0.0   1   1   1.3e-18   1.7e-15   57.4   0.0     5   111    35   130    31   131 0.90 Methyltransferase domain
Methyltransf_11      PF08241.7     95 seq1662_BIOID51059   -            252   9.6e-16   57.9   0.0   1   1     4e-18   5.5e-15   55.5   0.0     2    94    37   127    36   128 0.97 Methyltransferase domain
Methyltransf_25      PF13649.1    101 seq1662_BIOID51059   -            252   2.5e-11   43.7   0.0   1   1   5.4e-14   7.4e-11   42.1   0.0     1   101    35   124    35   124 0.89 Methyltransferase domain
Methyltransf_12      PF08242.7     99 seq1662_BIOID51059   -            252   3.4e-11   43.3   0.0   1   1     4e-14   5.5e-11   42.6   0.0     2    99    37   126    36   126 0.92 Methyltransferase domain
Methyltransf_26      PF13659.1    117 seq1662_BIOID51059   -            252   1.3e-06   28.3   0.0   1   1   1.7e-09   2.3e-06   27.4   0.0     4   116    35   131    33   132 0.90 Methyltransferase domain
MTS                  PF05175.9    170 seq1662_BIOID51059   -            252   8.5e-06   25.1   0.0   1   1   8.9e-09   1.2e-05   24.6   0.0    19   106    20   101    11   137 0.82 Methyltransferase small domain
Methyltransf_2       PF00891.13   241 seq1662_BIOID51059   -            252   3.1e-05   23.2   0.0   1   1   3.3e-08   4.5e-05   22.6   0.0    91   163    22    98     9   110 0.87 O-methyltransferase
FtsJ                 PF01728.14   181 seq1662_BIOID51059   -            252   0.00016   21.5   0.0   1   1   1.5e-07   0.00021   21.2   0.0    22    83    30    96    19   153 0.85 FtsJ-like methyltransferase
EAL                  PF00563.15   236 seq1663_BIOID51059   -            362   6.7e-59  199.1   0.0   1   1   1.4e-62   9.5e-59  198.6   0.0     3   236   112   346   111   346 0.94 EAL domain
GerE                 PF00196.14    58 seq1663_BIOID51059   -            362   1.3e-10   40.3   0.3   1   1   3.8e-14   2.6e-10   39.3   0.2     5    52    26    73    24    77 0.96 Bacterial regulatory proteins, luxR family
GntP_permease        PF02447.11   441 seq1664_BIOID51059   -            454  1.4e-153  511.4  49.8   1   1  2.3e-157  1.5e-153  511.2  34.5     2   440     5   453     4   454 0.97 GntP family permease
CitMHS               PF03600.11   349 seq1664_BIOID51059   -            454   1.4e-08   33.6  37.9   1   1   2.6e-12   1.8e-08   33.2  26.3     3   318    11   375     7   403 0.80 Citrate transporter
Nitrate_red_del      PF02613.10   136 seq1665_BIOID51059   -            199   1.4e-21   76.6   1.6   1   1   1.9e-25   2.7e-21   75.7   1.1     3   135    41   171    14   173 0.87 Nitrate reductase delta subunit
DDE_Tnp_IS66_C       PF13817.1     39 seq1666_BIOID51059   -             38   6.4e-09   35.5   0.0   1   1   5.2e-13   7.1e-09   35.4   0.0     2    26    14    38    13    38 0.95 IS66 C-terminal element
PfkB                 PF00294.19   301 seq1670_BIOID51059   -            284   1.9e-22   79.6   0.1   1   1   5.8e-26   2.6e-22   79.2   0.0     2   158    92   248    91   264 0.91 pfkB family carbohydrate kinase
HTH_DeoR             PF08220.7     57 seq1670_BIOID51059   -            284   1.6e-15   56.2   0.1   1   1   6.7e-19   3.1e-15   55.3   0.0     1    51     5    55     5    60 0.97 DeoR-like helix-turn-helix domain
HTH_11               PF08279.7     55 seq1670_BIOID51059   -            284   7.3e-05   22.2   0.0   1   1   3.7e-08   0.00017   21.0   0.0     1    44     5    47     5    57 0.89 HTH domain
HATPase_c            PF02518.21   111 seq1673_BIOID51059   -            572     2e-19   69.1   0.0   1   1     1e-22   3.5e-19   68.4   0.0     2   110   449   559   448   560 0.95 Histidine kinase-, DNA gyrase B-, and HSP90-like ATPase
PAS_8                PF13188.1     64 seq1673_BIOID51059   -            572   2.9e-06   26.8   0.0   1   1   4.1e-09   1.4e-05   24.6   0.0     2    49   243   296   242   312 0.73 PAS domain
PAS                  PF00989.19   113 seq1673_BIOID51059   -            572   1.2e-05   24.9   0.0   1   1     1e-08   3.5e-05   23.4   0.0     4    64   245   305   242   313 0.88 PAS fold
DUF1471              PF07338.8     56 seq1675_BIOID51059   -             86   4.4e-20   70.9   0.2   1   1     4e-24   5.5e-20   70.6   0.1     1    56    33    86    33    86 0.99 Protein of unknown function (DUF1471)
DUF904               PF06005.7     72 seq1676_BIOID51059   -             59   3.4e-16   59.1   1.1   1   1   2.6e-20   3.6e-16   59.1   0.7     1    36     3    38     3    51 0.91 Protein of unknown function (DUF904)
DUF2756              PF10956.3    104 seq1681_BIOID51059   -            146     1e-53  179.8  30.3   1   1   7.3e-58     1e-53  179.8  21.0     1   104     1   105     1   105 0.99 Protein of unknown function (DUF2756)
Pili_assembly_N      PF00345.15   122 seq1682_BIOID51059   -            233   1.1e-36  125.1   0.0   1   1   2.4e-40   1.6e-36  124.6   0.0     1   122    31   149    31   149 0.93 Gram-negative pili assembly chaperone, N-terminal domain
Pili_assembly_C      PF02753.12    68 seq1682_BIOID51059   -            233   2.9e-21   74.9   1.2   1   1   7.4e-25   5.1e-21   74.1   0.9     2    66   169   228   168   230 0.96 Gram-negative pili assembly chaperone, C-terminal domain
TonB_dep_Rec         PF00593.19   276 seq1684_BIOID51059   -            760   1.6e-35  123.2  13.4   1   1   2.3e-39   1.6e-35  123.2   9.3     1   275   514   758   514   759 0.91 TonB dependent receptor
Plug                 PF07715.10   108 seq1684_BIOID51059   -            760   2.6e-20   72.6   3.3   1   1   1.3e-23     9e-20   70.8   2.3     2   107    68   168    67   169 0.95 TonB-dependent Receptor Plug Domain
DUF1355              PF07090.6    177 seq1686_BIOID51059   -            252   2.9e-67  225.3   0.0   1   1   2.9e-71   3.9e-67  224.9   0.0     1   176     9   188     9   190 0.99 Protein of unknown function (DUF1355)
Usher                PF00577.15   552 seq1691_BIOID51059   -            606  4.4e-156  520.7  19.2   1   1  8.4e-160  5.7e-156  520.3  13.3     1   389   200   599   200   604 0.98 Type VII secretion system (T7SS), usher protein
PapC_N               PF13954.1    146 seq1691_BIOID51059   -            606   4.1e-47  159.3   0.0   1   1   1.2e-50   8.2e-47  158.3   0.0     2   145    38   183    37   184 0.98 PapC N-terminal domain
Dynamin_N            PF00350.18   168 seq1692_BIOID51059   -            742   9.2e-19   67.7   0.0   1   1     6e-22   2.7e-18   66.2   0.0     1   148    72   278    72   300 0.78 Dynamin family
MMR_HSR1             PF01926.18   114 seq1692_BIOID51059   -            742   3.7e-08   33.2   0.1   1   1   1.1e-10   5.2e-07   29.5   0.0     2   114    72   298    71   298 0.78 50S ribosome-binding GTPase
Ank_2                PF12796.2     89 seq1695_BIOID51059   -            201   2.2e-29  101.4   1.7   1   2   2.2e-15   6.1e-12   45.5   0.2     3    86    12    99    10   102 0.96 Ankyrin repeats (3 copies)
Ank_2                PF12796.2     89 seq1695_BIOID51059   -            201   2.2e-29  101.4   1.7   2   2   2.3e-11   6.3e-08   32.7   0.0    39    83   157   201   153   201 0.94 Ankyrin repeats (3 copies)
Ank_4                PF13637.1     54 seq1695_BIOID51059   -            201   2.6e-27   94.5   0.8   1   2   8.3e-12   2.3e-08   34.2   0.0     8    54    13    59    10    59 0.97 Ankyrin repeats (many copies)
Ank_4                PF13637.1     54 seq1695_BIOID51059   -            201   2.6e-27   94.5   0.8   2   2   2.3e-09   6.4e-06   26.4   0.0    16    54   159   197   155   197 0.96 Ankyrin repeats (many copies)
Ank                  PF00023.25    33 seq1695_BIOID51059   -            201   1.2e-23   81.5   6.5   1   2   7.6e-10   2.1e-06   27.1   0.0     2    32    39    69    38    70 0.96 Ankyrin repeat
Ank                  PF00023.25    33 seq1695_BIOID51059   -            201   1.2e-23   81.5   6.5   2   2   1.9e-08   5.1e-05   22.7   0.0     2    33   139   175   138   175 0.97 Ankyrin repeat
Response_reg         PF00072.19   112 seq1696_BIOID51059   -            226   1.2e-18   67.0   0.0   1   1   9.1e-22   6.2e-18   64.7   0.0     1   111     7   118     7   119 0.97 Response regulator receiver domain
CitT                 PF12431.3     30 seq1696_BIOID51059   -            226   5.6e-08   32.5   0.0   1   1   1.5e-11     1e-07   31.6   0.0     1    28   134   160   134   162 0.97 Transcriptional regulator
DUF606               PF04657.8    138 seq1697_BIOID51059   -            202   2.7e-32  111.6  16.0   1   1   2.4e-35   3.2e-31  108.1   6.5     1   137    10   154    10   155 0.92 Protein of unknown function, DUF606
Ribosomal_L34        PF00468.12    44 seq1699_BIOID51059   -             46   5.1e-25   86.7  10.1   1   1   4.1e-29   5.5e-25   86.6   7.0     1    44     1    44     1    44 0.99 Ribosomal protein L34
Ribonuclease_P       PF00825.13   111 seq1701_BIOID51059   -            108   2.9e-29  101.0   0.3   1   1   2.3e-33   3.2e-29  100.9   0.2     9   109     3   100     1   102 0.97 Ribonuclease P
DUF2877              PF11392.3    111 seq1704_BIOID51059   -            287   1.8e-33  114.9   0.0   1   1   2.7e-37   3.7e-33  113.9   0.0     1   110   167   276   167   277 0.98 Protein of unknown function (DUF2877)
PHP                  PF02811.14   175 seq1705_BIOID51059   -            293   6.9e-33  113.7   0.1   1   1   6.7e-37   9.1e-33  113.3   0.1     1   169    10   233    10   239 0.92 PHP domain
DUF606               PF04657.8    138 seq1706_BIOID51059   -             87   1.8e-05   24.7  14.6   1   1   1.5e-09   2.1e-05   24.5  10.1    67   137     1    69     1    70 0.97 Protein of unknown function, DUF606
60KD_IMP             PF02096.15   196 seq1708_BIOID51059   -            548   3.4e-67  225.7  14.3   1   1   2.5e-71   3.4e-67  225.7   9.9     1   193   352   533   352   536 0.94 60Kd inner membrane protein
MarR                 PF01047.17    59 seq1709_BIOID51059   -            135     4e-13   48.7   0.1   1   1   1.6e-16   7.2e-13   47.9   0.0     1    58    29    86    29    87 0.98 MarR family
HTH_27               PF13463.1     68 seq1709_BIOID51059   -            135   6.1e-10   39.1   0.1   1   1     2e-13   9.3e-10   38.5   0.0     1    68    29    95    29    95 0.97 Winged helix DNA-binding domain
MarR_2               PF12802.2     62 seq1709_BIOID51059   -            135   2.4e-09   36.6   0.1   1   1   7.9e-13   3.6e-09   36.0   0.1     2    62    28    86    27    86 0.98 MarR family
PTE                  PF02126.13   308 seq1710_BIOID51059   -            344   5.3e-51  173.3   0.0   1   1   5.2e-55     7e-51  172.9   0.0     3   308    14   343    12   343 0.90 Phosphotriesterase family
His_Phos_2           PF00328.17   347 seq1711_BIOID51059   -            413   2.4e-39  135.5   0.0   1   1   2.1e-43   2.9e-39  135.2   0.0     1   344    30   359    30   364 0.84 Histidine phosphatase superfamily (branch 2)
2OG-FeII_Oxy_3       PF13640.1    100 seq1712_BIOID51059   -            237   6.3e-13   48.9   0.1   1   1   2.5e-16   1.1e-12   48.1   0.1     3    99    96   187    95   188 0.91 2OG-Fe(II) oxygenase superfamily
2OG-FeII_Oxy         PF03171.15    99 seq1712_BIOID51059   -            237   9.2e-06   25.7   0.0   1   1   3.5e-09   1.6e-05   25.0   0.0     6    98    95   188    91   189 0.88 2OG-Fe(II) oxygenase superfamily
[truncated: 1,434,773 more chars]
