# Supplementary material for: A domain sequence approach to pangenomics: applications to Escherichia coli
Source: F1000Res. 2013 May 29;1:19. Originally published 2012 Oct 1. [Version 2] doi: 10.12688/f1000research.1-19.v2 (PMC3901455; doi:10.12688/f1000research.1-19.v2)
Supplement: The 347 text files show the results from scanning each of the fasta-files against the Pfam-A database [file f1000research-1-1101-s0002.tgz › Escherichia_coli_DEC15E_BIOID51061.txt]

#                                                                            --- full sequence --- -------------- this domain -------------   hmm coord   ali coord   env coord
# target name        accession   tlen query name           accession   qlen   E-value  score  bias   #  of  c-Evalue  i-Evalue  score  bias  from    to  from    to  from    to  acc description of target
#------------------- ---------- ----- -------------------- ---------- ----- --------- ------ ----- --- --- --------- --------- ------ ----- ----- ----- ----- ----- ----- ----- ---- ---------------------
Form_Nir_trans       PF01226.12   250 seq1_BIOID51061      -            268   4.6e-62  209.0  28.1   1   1     4e-66   5.5e-62  208.7  19.5    16   249    20   248     4   249 0.92 Formate/nitrite transporter
Phage_portal_2       PF05136.8    355 seq4_BIOID51061      -            330   1.1e-57  195.0   0.1   1   1     1e-61   1.4e-57  194.7   0.1   138   355     1   201     1   201 0.97 Phage portal protein, lambda family
GST_C                PF00043.20    95 seq5_BIOID51061      -            201     3e-15   55.8   0.1   1   1   1.9e-18   5.3e-15   55.0   0.1     5    95   104   189   100   189 0.94 Glutathione S-transferase, C-terminal domain
GST_N_2              PF13409.1     70 seq5_BIOID51061      -            201   2.7e-11   43.1   0.0   1   1   3.9e-14   1.1e-10   41.2   0.0     5    69    11    75     9    76 0.95 Glutathione S-transferase, N-terminal domain
GST_N_3              PF13417.1     75 seq5_BIOID51061      -            201   4.4e-10   39.5   0.0   1   1   3.4e-13   9.2e-10   38.5   0.0    15    73    16    79    11    81 0.89 Glutathione S-transferase, N-terminal domain
GST_C_2              PF13410.1     69 seq5_BIOID51061      -            201   7.2e-10   38.4   0.1   1   1   3.8e-13   1.1e-09   37.9   0.0     7    69   125   184    71   184 0.90 Glutathione S-transferase, C-terminal domain
GST_N                PF02798.15    76 seq5_BIOID51061      -            201     2e-08   34.1   0.0   1   1   2.2e-11   5.9e-08   32.6   0.0     3    76     1    75     1    75 0.94 Glutathione S-transferase, N-terminal domain
AA_permease          PF00324.16   479 seq13_BIOID51061     -            466  8.6e-122  406.7  48.0   1   1  1.4e-125  9.7e-122  406.5  33.2     1   476    18   455    18   458 0.98 Amino acid permease
AA_permease_2        PF13520.1    426 seq13_BIOID51061     -            466   1.4e-42  145.6  47.8   1   1   2.5e-46   1.7e-42  145.3  33.1     5   424    18   439    14   445 0.86 Amino acid permease
DUF303               PF03629.13   255 seq16_BIOID51061     -            620   9.3e-27   93.7   0.0   1   1   1.9e-30   1.3e-26   93.2   0.0     1   200    67   298    67   353 0.74 Domain of unknown function (DUF303)
DUF1737              PF08410.5     54 seq16_BIOID51061     -            620   1.3e-18   66.3   0.0   1   1   4.8e-22   3.3e-18   65.0   0.0     1    53     1    53     1    54 0.98 Domain of unknown function (DUF1737)
DDE_Tnp_IS66_C       PF13817.1     39 seq18_BIOID51061     -             61   1.4e-20   72.9   0.1   1   1   1.2e-24   1.6e-20   72.6   0.1     2    39    18    55    17    55 0.99 IS66 C-terminal element
DDE_Tnp_1            PF01609.16   211 seq19_BIOID51061     -            128   1.8e-09   37.3   0.0   1   1   1.4e-13     2e-09   37.2   0.0    73   125     4    86     1   125 0.73 Transposase DDE domain
Porin_1              PF00267.16   337 seq21_BIOID51061     -            395  3.1e-143  476.9  32.2   1   1  5.2e-147  3.5e-143  476.7  22.3     1   337    27   395    27   395 0.98 Gram-negative porin
Porin_4              PF13609.1    311 seq21_BIOID51061     -            395   2.8e-21   76.2  42.8   1   1     6e-25   4.1e-21   75.6  29.6     6   304    12   365     6   374 0.82 Gram-negative porin
TnpB_IS66            PF05717.8    108 seq22_BIOID51061     -            257   1.2e-39  133.8   0.1   1   1     8e-43   3.7e-39  132.3   0.0     2   104   148   248   147   251 0.97 IS66 Orf2 like protein
HTH_Tnp_1            PF01527.15    76 seq22_BIOID51061     -            257   2.4e-16   59.3   0.1   1   1   1.1e-19   4.8e-16   58.3   0.1     3    53    10    61     3    92 0.80 Transposase
HTH_23               PF13384.1     50 seq22_BIOID51061     -            257   6.8e-07   28.6   0.1   1   1   4.4e-10     2e-06   27.1   0.0     5    45    17    58    13    64 0.89 Homeodomain-like domain
TnpB_IS66            PF05717.8    108 seq23_BIOID51061     -            116   2.2e-41  139.5   0.0   1   1   1.8e-45   2.4e-41  139.3   0.0     2   105     7   108     6   111 0.96 IS66 Orf2 like protein
Autotransporter      PF03797.14   265 seq24_BIOID51061     -            620   1.1e-45  155.9  15.0   1   1   1.6e-49   1.1e-45  155.9  10.4     2   260   356   601   355   610 0.93 Autotransporter beta-domain
Peptidase_S6         PF02395.11   769 seq24_BIOID51061     -            620   3.5e-09   35.2   7.4   1   1   1.4e-12   9.8e-09   33.7   0.0   721   766     3    47     1    50 0.89 Immunoglobulin A1 protease
DDE_Tnp_IS66         PF03050.9    271 seq26_BIOID51061     -            126   8.3e-25   87.3   0.1   1   1   1.4e-28   9.8e-25   87.1   0.0   197   271     2    76     1    76 0.97 Transposase IS66 family
DDE_Tnp_IS66_C       PF13817.1     39 seq26_BIOID51061     -            126   1.3e-17   63.4   0.1   1   1   3.6e-21   2.4e-17   62.5   0.0     1    39    82   120    82   120 0.98 IS66 C-terminal element
Resolvase            PF00239.16   141 seq27_BIOID51061     -            190   1.5e-52  177.1   0.1   1   1   5.2e-56   2.4e-52  176.4   0.0     2   140     5   137     4   138 0.98 Resolvase, N terminal domain
HTH_7                PF02796.10    45 seq27_BIOID51061     -            190   1.4e-14   53.5   0.0   1   1   6.2e-18   2.8e-14   52.5   0.0     1    45   140   184   140   184 0.98 Helix-turn-helix domain of resolvase
Lambda_tail_I        PF06805.7     82 seq29_BIOID51061     -            190   1.6e-14   53.3   0.0   1   1   2.1e-18   2.9e-14   52.5   0.0    25    82     2    64     1    64 0.98 Bacteriophage lambda tail assembly protein I
Resolvase            PF00239.16   141 seq31_BIOID51061     -            199   1.1e-51  174.3   0.0   1   1     2e-55   1.4e-51  173.9   0.0     2   140     5   137     4   138 0.98 Resolvase, N terminal domain
HTH_7                PF02796.10    45 seq31_BIOID51061     -            199   1.6e-11   43.7   0.0   1   1   4.7e-15   3.2e-11   42.7   0.0     1    44   140   183   140   184 0.97 Helix-turn-helix domain of resolvase
DMRL_synthase        PF00885.14   144 seq40_BIOID51061     -            156   2.2e-57  192.6   1.1   1   1   1.8e-61   2.5e-57  192.5   0.8     2   143    11   153    10   154 0.98 6,7-dimethyl-8-ribityllumazine synthase
Transposase_mut      PF00872.13   381 seq46_BIOID51061     -            374  4.5e-112  374.2   0.0   1   1  7.8e-116  5.3e-112  374.0   0.0    11   347    12   345     1   358 0.93 Transposase, Mutator family
MULE                 PF10551.4     93 seq46_BIOID51061     -            374   3.3e-13   49.5   0.0   1   1   2.7e-16   1.8e-12   47.1   0.0    16    91   185   260   171   262 0.84 MULE transposase domain
Fimbrial             PF00419.15   145 seq47_BIOID51061     -            182   8.7e-21   74.5   9.1   1   1   8.7e-25   1.2e-20   74.1   6.3     1   145    33   182    33   182 0.85 Fimbrial protein
Phage_min_tail       PF05939.8    109 seq48_BIOID51061     -            110   6.7e-38  128.8   0.0   1   1   5.4e-42   7.4e-38  128.7   0.0     1   109     2   110     2   110 0.99 Phage minor tail protein
HhH-GPD              PF00730.20   121 seq51_BIOID51061     -            211   9.8e-19   67.6   0.0   1   1   3.1e-22   1.4e-18   67.1   0.0     1   120    34   168    34   169 0.95 HhH-GPD superfamily base excision DNA repair protein
HHH                  PF00633.18    30 seq51_BIOID51061     -            211   7.1e-08   31.6   0.0   1   1   3.7e-11   1.7e-07   30.4   0.0     2    29   100   127    99   128 0.94 Helix-hairpin-helix motif
EndIII_4Fe-2S        PF10576.4     17 seq51_BIOID51061     -            211   9.7e-05   22.2   3.3   1   1   3.7e-08   0.00017   21.5   2.3     1    17   187   203   187   203 0.99 Iron-sulfur binding domain of endonuclease III
DDE_Tnp_IS66         PF03050.9    271 seq52_BIOID51061     -            498   5.1e-92  307.8   0.1   1   1   1.1e-95   5.1e-92  307.8   0.0     1   263   196   479   196   485 0.98 Transposase IS66 family
HTH_Tnp_IS66         PF13005.2     59 seq52_BIOID51061     -            498   1.3e-14   53.6   4.2   1   1   2.8e-18   1.3e-14   53.6   2.9     1    59   134   190   134   190 0.98 putative Helix-turn-helix domain of transposase IS66
LZ_Tnp_IS66          PF13007.2     78 seq52_BIOID51061     -            498   1.3e-12   48.0   9.6   1   1   2.8e-16   1.3e-12   48.0   6.7     1    77    59   131    59   132 0.75 Transposase C of IS166 homeodomain
Sigma54_CBD          PF04963.8    195 seq55_BIOID51061     -            477   8.2e-76  253.6   1.0   1   1   1.8e-79   8.2e-76  253.6   0.7     2   195   107   304   106   304 0.97 Sigma-54 factor, core binding domain
Sigma54_DBD          PF04552.8    160 seq55_BIOID51061     -            477   3.8e-70  234.3   0.4   1   1   1.6e-73   7.5e-70  233.4   0.3     2   160   317   475   316   475 0.99 Sigma-54, DNA binding domain
Sigma54_AID          PF00309.15    49 seq55_BIOID51061     -            477   7.9e-19   66.7  20.7   1   1   3.8e-22   1.8e-18   65.6  14.3     1    47     3    49     3    51 0.97 Sigma-54 factor, Activator interacting domain (AID)
TP_methylase         PF00590.15   210 seq57_BIOID51061     -            457   9.2e-50  169.1   0.1   1   1   3.2e-53   1.5e-49  168.4   0.1     2   209   218   426   217   427 0.92 Tetrapyrrole (Corrin/Porphyrin) Methylases
NAD_binding_7        PF13241.1    103 seq57_BIOID51061     -            457     1e-27   96.2   0.1   1   1   2.3e-29     1e-25   89.8   0.0     1   103     6   115     6   115 0.89 Putative NAD(P)-binding
CysG_dimeriser       PF10414.4     60 seq57_BIOID51061     -            457   2.3e-20   71.6   0.9   1   1   1.6e-23   7.4e-20   70.0   0.6     2    60   150   209   149   209 0.97 Sirohaem synthase dimerisation region
DUF1327              PF07041.6    113 seq58_BIOID51061     -            376   1.9e-59  198.3   0.0   1   1   4.8e-63   3.3e-59  197.6   0.0     1   112   109   220   109   221 0.99 Protein of unknown function (DUF1327)
Lysis_S              PF04971.7     68 seq58_BIOID51061     -            376   2.3e-45  152.0   0.6   1   1   6.2e-49   4.2e-45  151.1   0.4     1    67    39   105    39   106 0.99 Lysis protein S
Peptidase_S6         PF02395.11   769 seq62_BIOID51061     -            751  1.7e-280  932.4  19.8   1   1  1.5e-284  2.1e-280  932.1  13.7     3   704    49   740    47   748 0.97 Immunoglobulin A1 protease
CLP_protease         PF00574.18   182 seq63_BIOID51061     -            674   2.9e-46  157.3   0.8   1   1   1.3e-49   5.7e-46  156.3   0.6    29   179    46   191    26   194 0.95 Clp protease
Mu-like_gpT          PF10124.4    291 seq63_BIOID51061     -            674   5.9e-10   38.4   0.2   1   1   9.3e-09   4.3e-05   22.5   0.1   230   287   541   603   534   607 0.80 Mu-like prophage major head subunit gpT
SDH_sah              PF01972.11   286 seq63_BIOID51061     -            674     4e-09   35.5   1.6   1   1   5.8e-12   2.6e-08   32.8   0.9    92   153    61   122    46   172 0.93 Serine dehydrogenase proteinase
DUF3672              PF12421.3    136 seq67_BIOID51061     -           1131   7.1e-41  139.4   0.0   1   1     5e-44   1.7e-40  138.1   0.0     1   135   949  1089   949  1090 0.89 Fibronectin type III protein
Phage-tail_3         PF13550.1    164 seq67_BIOID51061     -           1131   1.8e-39  135.0   0.0   1   1   1.1e-42   3.7e-39  134.0   0.0     1   161   330   497   330   500 0.94 Putative phage tail protein
DUF1983              PF09327.6     81 seq67_BIOID51061     -           1131   4.6e-27   93.6   0.0   1   1   3.1e-30   1.1e-26   92.4   0.0     2    81   846   925   845   925 0.98 Domain of unknown function (DUF1983)
NusB                 PF01029.13   134 seq69_BIOID51061     -            139   1.4e-34  118.8   0.2   1   1   1.2e-38   1.6e-34  118.6   0.1     1   133     7   131     7   132 0.93 NusB family
Phage_sheath_1       PF04984.9    464 seq70_BIOID51061     -            390   1.9e-73  247.4   0.3   1   2   1.6e-19   2.2e-15   55.9   0.1     1    91     1    93     1    97 0.94 Phage tail sheath protein
Phage_sheath_1       PF04984.9    464 seq70_BIOID51061     -            390   1.9e-73  247.4   0.3   2   2   8.3e-61   1.1e-56  192.0   0.0   170   464    91   377    89   377 0.98 Phage tail sheath protein
Phage_sheath_1       PF04984.9    464 seq72_BIOID51061     -            396   1.3e-77  261.1   1.5   1   2   9.5e-21   1.3e-16   60.0   0.1     1    89     1    91     1   102 0.93 Phage tail sheath protein
Phage_sheath_1       PF04984.9    464 seq72_BIOID51061     -            396   1.3e-77  261.1   1.5   2   2   1.4e-63   1.9e-59  201.2   0.1   175   464   101   382    92   382 0.98 Phage tail sheath protein
LZ_Tnp_IS66          PF13007.2     78 seq73_BIOID51061     -             90   4.7e-06   27.0   6.7   1   1   2.7e-09   3.7e-05   24.1   0.1     1    22    59    80    59    88 0.89 Transposase C of IS166 homeodomain
Fimbrial             PF00419.15   145 seq75_BIOID51061     -            223   1.3e-15   57.7   0.0   1   1   1.2e-19   1.6e-15   57.4   0.0     2   145    77   223    76   223 0.86 Fimbrial protein
RHS_repeat           PF05593.9     38 seq79_BIOID51061     -             89   1.5e-10   40.8   4.5   1   1   1.1e-14   1.5e-10   40.8   3.1     1    37    17    62    17    63 0.92 RHS Repeat
UTRA                 PF07702.8    141 seq83_BIOID51061     -            232   1.1e-32  112.5   0.0   1   1   3.3e-36   1.5e-32  112.0   0.0     2   136    87   220    86   225 0.97 UTRA domain
GntR                 PF00392.16    64 seq83_BIOID51061     -            232     1e-19   69.5   0.0   1   1   3.8e-23   1.7e-19   68.8   0.0     3    64     4    65     3    65 0.98 Bacterial regulatory proteins, gntR family
HTH_DeoR             PF08220.7     57 seq83_BIOID51061     -            232   2.6e-05   23.5   0.1   1   1     1e-08   4.6e-05   22.7   0.0    19    55    30    66    27    68 0.91 DeoR-like helix-turn-helix domain
HTH_3                PF01381.17    55 seq85_BIOID51061     -            178     6e-17   61.1   0.0   1   1   3.7e-20   8.5e-17   60.6   0.0     1    53    12    64    12    66 0.97 Helix-turn-helix
HTH_31               PF13560.1     64 seq85_BIOID51061     -            178   1.2e-10   41.2   0.0   1   1   8.8e-14     2e-10   40.5   0.0     4    57    10    62     8    74 0.94 Helix-turn-helix domain
HTH_19               PF12844.2     64 seq85_BIOID51061     -            178   9.9e-10   38.2   0.0   1   1   6.5e-13   1.5e-09   37.6   0.0     3    59    11    67     9    71 0.95 Helix-turn-helix domain
Cupin_2              PF07883.6     71 seq85_BIOID51061     -            178   8.4e-10   37.9   0.3   1   1   6.6e-13   1.5e-09   37.0   0.2     4    69   105   171   102   173 0.92 Cupin domain
HTH_26               PF13443.1     63 seq85_BIOID51061     -            178   5.3e-06   26.4   0.0   1   1   3.5e-09     8e-06   25.8   0.0     2    59    12    68    11    72 0.93 Cro/C1-type HTH DNA-binding domain
HTH_25               PF13413.1     62 seq85_BIOID51061     -            178   4.6e-06   26.0   0.0   1   1   3.4e-09   7.9e-06   25.3   0.0     2    35    12    45    11    49 0.94 Helix-turn-helix domain
HTH_Tnp_IS66         PF13005.2     59 seq89_BIOID51061     -             68   7.3e-10   38.4   0.3   1   1   7.7e-14   1.1e-09   37.9   0.2     1    42    21    62    21    64 0.96 putative Helix-turn-helix domain of transposase IS66
RHS_repeat           PF05593.9     38 seq92_BIOID51061     -           1475   6.1e-62  204.5  99.5   1   6   2.3e-12   1.6e-08   34.3   0.3     1    38   438   476   438   476 0.96 RHS Repeat
RHS_repeat           PF05593.9     38 seq92_BIOID51061     -           1475   6.1e-62  204.5  99.5   2   6   3.2e-10   2.2e-06   27.5   0.2     3    37   462   496   460   497 0.95 RHS Repeat
RHS_repeat           PF05593.9     38 seq92_BIOID51061     -           1475   6.1e-62  204.5  99.5   3   6   9.2e-13   6.3e-09   35.6   0.3     1    37   588   624   588   625 0.98 RHS Repeat
RHS_repeat           PF05593.9     38 seq92_BIOID51061     -           1475   6.1e-62  204.5  99.5   4   6   1.7e-11   1.2e-07   31.6   0.6     1    37   630   665   630   666 0.97 RHS Repeat
RHS_repeat           PF05593.9     38 seq92_BIOID51061     -           1475   6.1e-62  204.5  99.5   5   6   3.9e-08   0.00027   20.9   1.1     1    31   671   701   671   705 0.93 RHS Repeat
RHS_repeat           PF05593.9     38 seq92_BIOID51061     -           1475   6.1e-62  204.5  99.5   6   6   1.2e-08   8.4e-05   22.5   0.8     1    31   733   766   733   775 0.83 RHS Repeat
RHS                  PF03527.9     41 seq92_BIOID51061     -           1475     7e-20   70.4   2.8   1   1   3.3e-23   2.3e-19   68.7   0.6     1    41  1153  1193  1153  1193 0.96 RHS protein
HTH_Tnp_1            PF01527.15    76 seq94_BIOID51061     -             80     1e-14   54.0   0.5   1   1   8.7e-19   1.2e-14   53.8   0.3     2    52    23    72    22    79 0.90 Transposase
AIRS                 PF00586.19    96 seq95_BIOID51061     -            325   1.7e-23   82.5   0.0   1   1   6.1e-27   4.2e-23   81.2   0.0     1    96    28   123    28   123 0.98 AIR synthase related protein, N-terminal domain
AIRS_C               PF02769.17   153 seq95_BIOID51061     -            325   1.2e-09   38.2   0.0   1   1   2.6e-13   1.7e-09   37.6   0.0     1   145   150   299   150   303 0.74 AIR synthase related protein, C-terminal domain
FCD                  PF07729.7    125 seq99_BIOID51061     -            220   5.2e-18   65.4  11.5   1   1   1.2e-21   8.1e-18   64.8   8.0     1   124    76   207    76   208 0.85 FCD domain
GntR                 PF00392.16    64 seq99_BIOID51061     -            220   9.6e-13   47.2   0.0   1   1   3.1e-16   2.1e-12   46.1   0.0     7    64    10    66     6    66 0.96 Bacterial regulatory proteins, gntR family
HTH_Tnp_1            PF01527.15    76 seq100_BIOID51061    -            134   2.4e-16   59.3   0.0   1   1   2.3e-20   3.2e-16   58.9   0.0     2    58     9    72     8   101 0.84 Transposase
Bac_surface_Ag       PF01103.18   323 seq101_BIOID51061    -            577   1.3e-59  202.1   7.0   1   1   3.2e-63   2.2e-59  201.4   4.9     1   322   290   576   290   577 0.92 Surface antigen
Surf_Ag_VNR          PF07244.10    78 seq101_BIOID51061    -            577     1e-15   57.7   0.3   1   1   9.2e-13   6.3e-09   36.0   0.0     1    67   189   249   189   263 0.83 Surface antigen variable number repeat
DUF3969              PF13108.1    108 seq103_BIOID51061    -             64     2e-12   46.6   0.1   1   1   1.4e-16     2e-12   46.6   0.1    48   103     4    59     1    64 0.88 Protein of unknown function (DUF3969)
RHS                  PF03527.9     41 seq105_BIOID51061    -            311   1.7e-20   72.3   0.6   1   1   2.1e-24   2.8e-20   71.6   0.4     1    41    55    95    55    95 0.98 RHS protein
DDE_Tnp_IS66         PF03050.9    271 seq106_BIOID51061    -            320   1.3e-89  299.9   0.2   1   1   1.2e-93   1.6e-89  299.6   0.1     8   261     1   275     1   279 0.98 Transposase IS66 family
DUF932               PF06067.6    239 seq107_BIOID51061    -            273   7.9e-63  211.8   0.0   1   1   6.7e-67   9.1e-63  211.6   0.0     2   239    38   262    37   262 0.99 Domain of unknown function (DUF932)
Pili_assembly_N      PF00345.15   122 seq111_BIOID51061    -            241   1.1e-40  138.0   0.1   1   1   2.7e-44   1.9e-40  137.3   0.0     1   121    37   156    37   157 0.91 Gram-negative pili assembly chaperone, N-terminal domain
Pili_assembly_C      PF02753.12    68 seq111_BIOID51061    -            241   1.1e-16   60.2   0.2   1   1   9.6e-20   6.5e-16   57.8   0.1     1    65   176   234   176   237 0.95 Gram-negative pili assembly chaperone, C-terminal domain
Peptidase_U32        PF01136.14   233 seq114_BIOID51061    -            667   1.2e-70  237.0   0.1   1   1   3.2e-71   2.2e-67  226.2   0.0     2   231    93   319    92   321 0.90 Peptidase family U32
DUF3656              PF12392.3    122 seq114_BIOID51061    -            667   2.4e-26   92.0   0.0   1   1   6.9e-30   4.7e-26   91.1   0.0     2   122   405   522   404   522 0.97 Collagenase
RHS_repeat           PF05593.9     38 seq115_BIOID51061    -           1420   9.7e-65  213.5 113.3   1   8   2.8e-12   1.9e-08   34.1   1.4     1    38   437   475   437   475 0.97 RHS Repeat
RHS_repeat           PF05593.9     38 seq115_BIOID51061    -           1420   9.7e-65  213.5 113.3   2   8   6.9e-11   4.7e-07   29.7   2.1     3    37   461   495   459   496 0.94 RHS Repeat
RHS_repeat           PF05593.9     38 seq115_BIOID51061    -           1420   9.7e-65  213.5 113.3   3   8   5.4e-10   3.7e-06   26.8   2.1     1    38   501   540   501   540 0.89 RHS Repeat
RHS_repeat           PF05593.9     38 seq115_BIOID51061    -           1420   9.7e-65  213.5 113.3   4   8   5.9e-08   0.00041   20.3   0.3     1    36   545   580   545   581 0.91 RHS Repeat
RHS_repeat           PF05593.9     38 seq115_BIOID51061    -           1420   9.7e-65  213.5 113.3   5   8   8.8e-13     6e-09   35.7   0.3     1    37   587   623   587   624 0.98 RHS Repeat
RHS_repeat           PF05593.9     38 seq115_BIOID51061    -           1420   9.7e-65  213.5 113.3   6   8   3.2e-11   2.2e-07   30.7   0.3     1    37   629   664   629   665 0.97 RHS Repeat
RHS_repeat           PF05593.9     38 seq115_BIOID51061    -           1420   9.7e-65  213.5 113.3   7   8   3.3e-08   0.00023   21.1   1.1     1    31   670   700   670   704 0.93 RHS Repeat
RHS_repeat           PF05593.9     38 seq115_BIOID51061    -           1420   9.7e-65  213.5 113.3   8   8     3e-08   0.00021   21.2   0.3     1    31   732   765   732   773 0.89 RHS Repeat
RHS                  PF03527.9     41 seq115_BIOID51061    -           1420   1.7e-20   72.3   4.8   1   1   4.6e-24   3.2e-20   71.5   0.6     1    41  1156  1196  1156  1196 0.97 RHS protein
PTR2                 PF00854.16   373 seq116_BIOID51061    -            500   2.5e-75  253.5  26.1   1   1   6.9e-79   4.7e-75  252.5  15.9     2   370    89   428    88   431 0.97 POT family
MFS_1                PF07690.11   354 seq116_BIOID51061    -            500   1.9e-20   72.8  54.6   1   1   3.5e-21   2.4e-17   62.6  25.7    10   301    35   372    26   382 0.78 Major Facilitator Superfamily
TnpB_IS66            PF05717.8    108 seq118_BIOID51061    -            115     2e-42  142.8   0.0   1   1   1.6e-46   2.2e-42  142.7   0.0     2   104     7   107     6   111 0.97 IS66 Orf2 like protein
DJ-1_PfpI            PF01965.19   147 seq120_BIOID51061    -            283   2.5e-12   46.3   0.0   1   1   3.1e-16   4.2e-12   45.6   0.0    22   143   125   274   108   278 0.81 DJ-1/PfpI family
HTH_Tnp_1            PF01527.15    76 seq121_BIOID51061    -            215   1.8e-20   72.5   0.0   1   1   1.2e-23   5.3e-20   71.0   0.0     2    69    91   162    90   169 0.87 Transposase
Lysis_S              PF04971.7     68 seq123_BIOID51061    -             71   1.4e-47  159.0   0.5   1   1   1.2e-51   1.6e-47  158.9   0.3     1    68     4    71     4    71 1.00 Lysis protein S
AfaD                 PF05775.7    111 seq124_BIOID51061    -            146   4.7e-52  174.5   0.7   1   1   4.1e-56   5.6e-52  174.2   0.5     1   111    32   142    32   142 0.99 Enterobacteria AfaD invasin protein
Phage_tube           PF04985.9    167 seq125_BIOID51061    -            171   4.1e-66  221.4   0.3   1   1   3.4e-70   4.6e-66  221.2   0.2     1   167     2   171     2   171 0.99 Phage tail tube protein FII
Ribosomal_S30AE      PF02482.14    94 seq126_BIOID51061    -             95   6.8e-34  115.9   1.8   1   1   5.5e-38   7.5e-34  115.8   1.3     1    94     2    95     2    95 0.99 Sigma 54 modulation protein / S30EA ribosomal protein
RVT_1                PF00078.22   214 seq127_BIOID51061    -            286   4.2e-41  140.5   0.0   1   1   4.2e-45   5.7e-41  140.1   0.0     1   181   107   281   107   285 0.94 Reverse transcriptase (RNA-dependent DNA polymerase)
Phage_tube           PF04985.9    167 seq128_BIOID51061    -            172   1.5e-68  229.3   0.1   1   1   1.2e-72   1.7e-68  229.1   0.1     1   167     2   172     2   172 0.99 Phage tail tube protein FII
DDE_Tnp_IS66         PF03050.9    271 seq134_BIOID51061    -            512  3.7e-100  334.5   0.0   1   1  1.1e-103  3.7e-100  334.5   0.0     1   271   175   462   175   462 0.98 Transposase IS66 family
DDE_Tnp_IS66_C       PF13817.1     39 seq134_BIOID51061    -            512   1.8e-19   69.3   0.0   1   1   1.3e-22   4.5e-19   68.0   0.0     1    39   468   506   468   506 0.98 IS66 C-terminal element
HTH_Tnp_IS66         PF13005.2     59 seq134_BIOID51061    -            512     4e-17   61.6   0.8   1   1   2.3e-20   7.7e-17   60.7   0.5     3    59   115   169   113   169 0.96 putative Helix-turn-helix domain of transposase IS66
LZ_Tnp_IS66          PF13007.2     78 seq134_BIOID51061    -            512   1.1e-13   51.5   4.9   1   1   3.1e-17   1.1e-13   51.5   3.4     1    77    38   110    38   111 0.91 Transposase C of IS166 homeodomain
DUF1327              PF07041.6    113 seq135_BIOID51061    -            170   3.3e-60  200.8   0.0   1   1   3.5e-64   4.8e-60  200.2   0.0     1   112     1   112     1   113 0.99 Protein of unknown function (DUF1327)
Phage_lysozyme       PF00959.14   110 seq136_BIOID51061    -            177   6.3e-30  103.5   0.0   1   1   6.1e-34   8.3e-30  103.2   0.0     1   110    48   166    48   166 0.97 Phage lysozyme
DUF4223              PF13978.1     56 seq138_BIOID51061    -             55   1.2e-36  124.0   0.7   1   1   9.5e-41   1.3e-36  123.9   0.5     1    55     1    55     1    55 0.99 Protein of unknown function (DUF4223)
PgpA                 PF04608.8    143 seq140_BIOID51061    -            172   4.8e-51  172.2   8.6   1   1   4.1e-55   5.5e-51  172.0   6.0     2   142    22   162    21   163 0.92 Phosphatidylglycerophosphatase A
Usher                PF00577.15   552 seq141_BIOID51061    -            878  1.4e-222  740.1  26.2   1   1  3.9e-226  1.8e-222  739.8  18.2     1   552   208   790   208   790 0.99 Type VII secretion system (T7SS), usher protein
PapC_N               PF13954.1    146 seq141_BIOID51061    -            878   5.1e-48  162.2   0.0   1   1   2.8e-51   1.3e-47  160.9   0.0     2   146    48   194    47   194 0.98 PapC N-terminal domain
PapC_C               PF13953.1     68 seq141_BIOID51061    -            878   1.3e-27   95.0   0.1   1   1   1.1e-30   4.8e-27   93.2   0.1     1    67   800   865   800   866 0.97 PapC C-terminal domain
Antirestrict         PF03230.8     94 seq142_BIOID51061    -            159   8.7e-39  131.2   0.2   1   1   8.2e-43   1.1e-38  130.9   0.1     1    94    62   159    62   159 0.98 Antirestriction protein
PTS_EIIA_2           PF00359.17   142 seq145_BIOID51061    -            163   3.5e-37  127.1   0.1   1   1   2.9e-41     4e-37  126.9   0.0     2   141    13   155    12   156 0.96 Phosphoenolpyruvate-dependent sugar phosphotransferase system, EIIA 2
TnpB_IS66            PF05717.8    108 seq148_BIOID51061    -            115   1.3e-44  149.9   0.0   1   1     1e-48   1.4e-44  149.8   0.0     2   107     7   110     6   111 0.96 IS66 Orf2 like protein
FluMu_gp41           PF10109.4     82 seq151_BIOID51061    -            100     5e-16   58.2   0.2   1   1   4.5e-20   6.1e-16   57.9   0.1     1    81     9    88     9    89 0.97 Mu-like prophage FluMu protein gp41
FluMu_gp41           PF10109.4     82 seq155_BIOID51061    -             91     5e-14   51.8   0.1   1   1   4.1e-18   5.6e-14   51.7   0.1     1    81     6    85     6    86 0.97 Mu-like prophage FluMu protein gp41
AA_permease_2        PF13520.1    426 seq156_BIOID51061    -            462   1.3e-59  201.7  45.6   1   1   2.3e-63   1.6e-59  201.4  31.6     1   405    27   427    27   448 0.85 Amino acid permease
AA_permease          PF00324.16   479 seq156_BIOID51061    -            462   1.7e-36  125.5  41.0   1   1   4.2e-40   2.9e-36  124.7  28.4     2   475    32   457    31   461 0.83 Amino acid permease
NUDIX                PF00293.23   135 seq158_BIOID51061    -            147   1.1e-13   50.8   0.1   1   1   1.2e-17   1.6e-13   50.3   0.0     2    95     4   102     3   130 0.80 NUDIX domain
HTH_Tnp_1            PF01527.15    76 seq160_BIOID51061    -            225   2.3e-25   88.2   0.1   1   1     2e-25   6.7e-22   77.1   0.0     2    74    95   171    94   173 0.93 Transposase
HTH_28               PF13518.1     52 seq160_BIOID51061    -            225   7.8e-11   41.6   0.0   1   1   1.4e-08   4.9e-05   23.0   0.0     9    42    24    57    18    63 0.86 Helix-turn-helix domain
DUF2190              PF09956.4    106 seq162_BIOID51061    -            108   5.7e-29   99.8   7.0   1   1   4.8e-33   6.5e-29   99.7   4.8     1   106     2   107     2   107 0.94 Uncharacterized conserved protein (DUF2190)
IucA_IucC            PF04183.7    252 seq163_BIOID51061    -            574   2.7e-59  200.3   0.5   1   1     6e-63   4.1e-59  199.7   0.3     3   250   134   367   132   369 0.92 IucA / IucC family
FhuF                 PF06276.7    163 seq163_BIOID51061    -            574   2.2e-30  105.6   0.7   1   1   6.8e-34   4.6e-30  104.6   0.5     2   162   398   554   397   555 0.97 Ferric iron reductase FhuF-like transporter
PfkB                 PF00294.19   301 seq164_BIOID51061    -            337   5.5e-70  235.7   0.0   1   1   4.9e-74   6.7e-70  235.4   0.0     2   297    31   331    30   335 0.97 pfkB family carbohydrate kinase
DDE_Tnp_IS66         PF03050.9    271 seq165_BIOID51061    -            523  1.2e-102  342.6   0.3   1   1  3.5e-106  1.2e-102  342.6   0.2     1   270   186   472   186   473 0.99 Transposase IS66 family
DDE_Tnp_IS66_C       PF13817.1     39 seq165_BIOID51061    -            523   3.3e-19   68.4   0.4   1   1   3.6e-22   1.2e-18   66.6   0.3     1    39   479   517   479   517 0.98 IS66 C-terminal element
HTH_Tnp_IS66         PF13005.2     59 seq165_BIOID51061    -            523   8.8e-17   60.5   7.9   1   1   5.5e-20   1.9e-16   59.5   5.5     2    59   125   180   124   180 0.98 putative Helix-turn-helix domain of transposase IS66
LZ_Tnp_IS66          PF13007.2     78 seq165_BIOID51061    -            523   1.5e-12   47.8   7.7   1   1   1.2e-15     4e-12   46.5   5.3     2    77    46   121    45   122 0.83 Transposase C of IS166 homeodomain
RadC                 PF04002.10   123 seq166_BIOID51061    -            158   4.9e-47  158.5   0.0   1   1   4.6e-51   6.2e-47  158.1   0.0     2   123    37   158    36   158 0.98 RadC-like JAB domain
Phage_P2_GpE         PF06528.7     39 seq167_BIOID51061    -             39   3.8e-23   80.5   0.1   1   1   2.9e-27     4e-23   80.4   0.0     1    39     1    39     1    39 0.99 Phage P2 GpE
Phage_P2_GpE         PF06528.7     39 seq168_BIOID51061    -             51   1.4e-23   81.9   0.0   1   1   1.2e-27   1.7e-23   81.6   0.0     1    39    13    51    13    51 0.98 Phage P2 GpE
MFS_1                PF07690.11   354 seq170_BIOID51061    -            395     9e-29  100.2  51.4   1   1   1.4e-32   9.4e-29  100.1  26.5     2   344    13   341    12   344 0.82 Major Facilitator Superfamily
MFS_1_like           PF12832.2     77 seq170_BIOID51061    -            395   2.2e-05   24.0   4.5   1   1   5.4e-09   3.7e-05   23.3   0.5    17    75    24    83    11    85 0.88 MFS_1 like family
ATP_bind_2           PF03668.10   284 seq171_BIOID51061    -            284  1.9e-147  489.6   0.0   1   1  1.6e-151  2.1e-147  489.5   0.0     1   284     1   282     1   282 1.00 P-loop ATPase protein family
Aldo_ket_red         PF00248.16   283 seq172_BIOID51061    -            267   5.2e-57  192.7   0.6   1   1   4.8e-61   6.6e-57  192.3   0.4     2   281     6   250     5   251 0.95 Aldo/keto reductase family
PhageMin_Tail        PF10145.4    202 seq173_BIOID51061    -           1025   2.2e-28   99.1  13.3   1   1   1.6e-32   2.2e-28   99.1   9.2     1   202   244   457   244   457 0.96 Phage-related minor tail protein
PhageMin_Tail        PF10145.4    202 seq176_BIOID51061    -            815   3.2e-44  150.8  21.4   1   1   2.4e-48   3.2e-44  150.8  14.8     1   202   238   440   238   440 0.98 Phage-related minor tail protein
MFS_1                PF07690.11   354 seq177_BIOID51061    -            466   1.4e-56  191.6  44.9   1   2   5.2e-52   7.2e-48  163.0  16.1     2   269    50   321    49   334 0.89 Major Facilitator Superfamily
MFS_1                PF07690.11   354 seq177_BIOID51061    -            466   1.4e-56  191.6  44.9   2   2   1.3e-12   1.8e-08   33.4  10.6    59   178   334   450   322   464 0.85 Major Facilitator Superfamily
rve                  PF00665.21   120 seq178_BIOID51061    -            374   2.3e-20   72.7   0.0   1   1   2.7e-23   4.6e-20   71.7   0.0     3   118   118   242   117   244 0.96 Integrase core domain
HTH_38               PF13936.1     44 seq178_BIOID51061    -            374   3.9e-10   38.9   0.7   1   1   7.7e-13   1.3e-09   37.3   0.2     5    41     2    38     1    40 0.96 Helix-turn-helix domain
HTH_7                PF02796.10    45 seq178_BIOID51061    -            374   3.9e-09   36.1   0.3   1   1   6.1e-12     1e-08   34.7   0.2    13    44     9    40     5    41 0.93 Helix-turn-helix domain of resolvase
HTH_23               PF13384.1     50 seq178_BIOID51061    -            374   9.6e-07   28.1   0.0   1   1   1.9e-09   3.2e-06   26.4   0.0     9    40     9    40     1    43 0.88 Homeodomain-like domain
HTH_28               PF13518.1     52 seq178_BIOID51061    -            374     1e-05   25.2   0.1   1   1   1.7e-08   2.9e-05   23.8   0.1     7    34    12    39     8    40 0.89 Helix-turn-helix domain
Sigma70_r4_2         PF08281.7     54 seq178_BIOID51061    -            374   1.3e-05   24.4   0.0   1   1   1.7e-08   2.9e-05   23.3   0.0    25    48    16    39    12    40 0.94 Sigma-70, region 4
HTH_3                PF01381.17    55 seq178_BIOID51061    -            374   0.00014   21.4   0.1   1   1   1.6e-07   0.00027   20.5   0.1     7    37    15    45     8    48 0.91 Helix-turn-helix
DUF490               PF04357.8    379 seq179_BIOID51061    -           1256   2.6e-80  270.2  38.5   1   1   5.6e-84   7.7e-80  268.6   2.5     6   379   919  1256   911  1256 0.92 Family of unknown function (DUF490)
Gifsy-2              PF13856.1     95 seq181_BIOID51061    -             93   7.9e-27   93.1   0.0   1   1   6.3e-31   8.6e-27   92.9   0.0     1    94     1    89     1    90 0.99 ATP-binding sugar transporter from pro-phage
DDE_Tnp_1_assoc      PF13808.1     90 seq184_BIOID51061    -             84   2.4e-27   94.3   0.0   1   1     2e-31   2.7e-27   94.1   0.0     1    75     6    80     6    83 0.98 DDE_Tnp_1-associated
Rhodanese            PF00581.15   113 seq186_BIOID51061    -            174   1.4e-11   44.5   0.0   1   1   3.2e-15   2.2e-11   43.9   0.0     2   112     8    98     7    99 0.80 Rhodanese-like domain
DUF2892              PF11127.3     66 seq186_BIOID51061    -            174   3.8e-11   42.5   3.5   1   1   8.3e-15   5.7e-11   41.9   2.4    10    60   115   170   112   174 0.88 Protein of unknown function (DUF2892)
DDE_Tnp_IS66_C       PF13817.1     39 seq192_BIOID51061    -             42   5.9e-11   42.0   0.0   1   1   4.8e-15   6.6e-11   41.9   0.0     2    26    18    42    17    42 0.95 IS66 C-terminal element
Phage_lysis          PF03245.8    125 seq194_BIOID51061    -            155   8.3e-50  167.8   8.6   1   1     7e-54   9.5e-50  167.6   6.0     1   125    29   154    29   154 0.99 Bacteriophage lysis protein
DUF987               PF06174.6     66 seq197_BIOID51061    -             73   4.5e-43  144.4   0.1   1   1   3.7e-47     5e-43  144.3   0.1     1    66     1    66     1    66 0.99 Protein of unknown function (DUF987)
Minor_tail_Z         PF06763.6    189 seq200_BIOID51061    -            209   3.5e-89  297.3  10.3   1   1   2.9e-93     4e-89  297.1   7.1     1   189     5   208     5   208 1.00 Prophage minor tail protein Z (GPZ)
Phage_lysozyme       PF00959.14   110 seq201_BIOID51061    -            177   6.2e-30  103.6   0.0   1   1   6.1e-34   8.3e-30  103.2   0.0     1   110    48   166    48   166 0.97 Phage lysozyme
TnpB_IS66            PF05717.8    108 seq205_BIOID51061    -            115     1e-42  143.8   0.0   1   1     9e-47   1.2e-42  143.5   0.0     2   105     7   108     6   110 0.96 IS66 Orf2 like protein
DDE_Tnp_1_assoc      PF13808.1     90 seq208_BIOID51061    -            228   2.9e-22   78.0   0.0   1   1   7.4e-26     5e-22   77.2   0.0    23    90     3    70     1    70 0.97 DDE_Tnp_1-associated
DDE_Tnp_1            PF01609.16   211 seq208_BIOID51061    -            228   8.6e-19   67.8   0.1   1   1   1.6e-22   1.1e-18   67.5   0.1     3   150    77   208    75   223 0.85 Transposase DDE domain
AAA_23               PF13476.1    202 seq210_BIOID51061    -            712   8.5e-07   29.3   0.1   1   1   3.8e-10   2.6e-06   27.7   0.0     2   177     3   276     2   326 0.68 AAA domain
YagB_YeeU_YfjZ       PF06154.6    105 seq211_BIOID51061    -            122   3.8e-52  174.8   0.0   1   1   3.3e-56   4.5e-52  174.6   0.0     2   104    16   118    15   119 0.98 YagB/YeeU/YfjZ family
PTS-HPr              PF00381.14    84 seq213_BIOID51061    -             90   6.4e-25   86.7   0.4   1   1   5.5e-29   7.6e-25   86.5   0.3     2    84     3    86     2    86 0.96 PTS HPr component phosphorylation site
LZ_Tnp_IS66          PF13007.2     78 seq214_BIOID51061    -             86   3.8e-06   27.3   1.0   1   1   2.8e-10   3.8e-06   27.3   0.7     2    29    41    67    40    86 0.74 Transposase C of IS166 homeodomain
SIS                  PF01380.17   131 seq217_BIOID51061    -            347   3.1e-21   75.2   0.0   1   2   1.2e-12   1.6e-08   34.0   0.0     5   122    51   170    48   175 0.87 SIS domain
SIS                  PF01380.17   131 seq217_BIOID51061    -            347   3.1e-21   75.2   0.0   2   2     3e-14   4.1e-10   39.2   0.0     4    87   214   299   211   305 0.93 SIS domain
Phage_tail_U         PF06141.6    133 seq218_BIOID51061    -            132   2.3e-63  211.9   0.2   1   1   1.9e-67   2.6e-63  211.8   0.2     1   133     1   132     1   132 0.99 Phage minor tail protein U
DUF1219              PF06755.7    117 seq219_BIOID51061    -            124   3.6e-60  200.5   0.0   1   1     3e-64   4.1e-60  200.3   0.0     1   113     1   113     1   123 0.98 Protein of unknown function (DUF1219)
Ail_Lom              PF06316.6    199 seq227_BIOID51061    -            199  8.8e-127  420.1   4.8   1   1  1.4e-130  9.8e-127  420.0   3.3     1   199     1   199     1   199 1.00 Enterobacterial Ail/Lom protein
OMP_b-brl            PF13505.1    176 seq227_BIOID51061    -            199   2.4e-23   82.8   4.5   1   1   4.1e-27   2.8e-23   82.6   3.1     2   176    11   199     8   199 0.83 Outer membrane protein beta-barrel domain
HTS                  PF04204.11   298 seq228_BIOID51061    -            309  2.3e-131  436.7   0.0   1   1  1.9e-135  2.6e-131  436.6   0.0     1   298     2   299     2   299 1.00 Homoserine O-succinyltransferase
YrbL-PhoP_reg        PF10707.4    199 seq230_BIOID51061    -            210   1.1e-62  210.7   0.0   1   1     1e-66   1.4e-62  210.4   0.0     1   198     2   185     2   186 0.97 PhoP regulatory network protein YrbL
DUF296               PF03479.10   120 seq231_BIOID51061    -            143     1e-26   92.8   0.2   1   1   8.4e-31   1.2e-26   92.6   0.2     2   119    13   125    12   126 0.95 Domain of unknown function (DUF296)
DUF1441              PF07278.6    152 seq232_BIOID51061    -            158   1.2e-67  226.2   1.0   1   1   9.8e-72   1.3e-67  226.0   0.7     1   152     9   155     9   155 0.99 Protein of unknown function (DUF1441)
Rep_3                PF01051.16   218 seq233_BIOID51061    -            325   8.2e-22   77.7   0.1   1   1     9e-26   1.2e-21   77.1   0.0     4   210    11   265     9   271 0.86 Initiator Replication protein
UPF0150              PF03681.10    48 seq234_BIOID51061    -            145   1.2e-12   47.0   0.1   1   1   2.8e-16   1.9e-12   46.4   0.1     1    45     9    53     9    56 0.95 Uncharacterised protein family (UPF0150)
HTH_3                PF01381.17    55 seq234_BIOID51061    -            145   2.1e-07   30.5   0.1   1   1   4.7e-11   3.2e-07   29.9   0.1     7    53    95   141    89   143 0.93 Helix-turn-helix
DUF1722              PF08349.6    117 seq236_BIOID51061    -            169     8e-38  128.8   0.1   1   1   7.2e-42   9.9e-38  128.5   0.0     1   116    41   157    41   158 0.98 Protein of unknown function (DUF1722)
Big_2                PF02368.13    79 seq237_BIOID51061    -            248   1.1e-12   47.4   8.1   1   1   1.7e-16   1.1e-12   47.4   5.6     1    74   160   235   160   240 0.93 Bacterial Ig-like domain (group 2)
rve                  PF00665.21   120 seq239_BIOID51061    -            390   1.3e-17   63.9   0.0   1   1   1.8e-21   2.5e-17   62.9   0.0     3   120   113   240   112   240 0.92 Integrase core domain
Acetyltransf_8       PF13523.1    152 seq240_BIOID51061    -            315   1.8e-51  173.9   0.6   1   1   1.9e-55   2.6e-51  173.3   0.4     1   152   145   302   145   302 0.93 Acetyltransferase (GNAT) domain
DUF3816              PF12822.2    172 seq244_BIOID51061    -            192   6.3e-13   48.8  24.1   1   1   5.3e-17   7.2e-13   48.6  16.7     2   171    10   173     9   174 0.91 Protein of unknown function (DUF3816)
Methyltransf_10      PF05971.7    299 seq246_BIOID51061    -            335  4.8e-154  511.7   0.0   1   1  8.2e-158  5.6e-154  511.4   0.0     2   299    30   323    29   323 0.99 Protein of unknown function (DUF890)
MTS                  PF05175.9    170 seq246_BIOID51061    -            335   3.9e-05   22.9   0.0   1   1   1.2e-08   8.3e-05   21.9   0.0    30   115   128   222   114   232 0.77 Methyltransferase small domain
Terminase_GpA        PF05876.7    557 seq249_BIOID51061    -            707  1.7e-191  637.3   0.0   1   1  1.5e-195    2e-191  637.0   0.0     1   557    38   648    38   648 0.96 Phage terminase large subunit (GpA)
DUF1144              PF06610.8    143 seq253_BIOID51061    -            149   4.1e-71  237.2   7.6   1   1   3.3e-75   4.5e-71  237.0   5.3     4   143     3   142     1   142 0.98 Protein of unknown function (DUF1144)
Resolvase            PF00239.16   141 seq254_BIOID51061    -             85     2e-08   34.1   0.3   1   1   1.8e-12   2.5e-08   33.7   0.2    58   119     4    84     1    85 0.81 Resolvase, N terminal domain
Aminotran_1_2        PF00155.16   363 seq256_BIOID51061    -            456     4e-32  111.4   0.0   1   1   1.5e-35     1e-31  110.1   0.0    44   348   145   442   119   454 0.88 Aminotransferase class I and II
GntR                 PF00392.16    64 seq256_BIOID51061    -            456     1e-14   53.5   0.1   1   1   5.2e-18   3.6e-14   51.8   0.0     1    64     3    66     3    66 0.98 Bacterial regulatory proteins, gntR family
Hexapep              PF00132.19    36 seq257_BIOID51061    -            318     6e-25   85.5  47.2   1   4   2.1e-12   2.9e-08   32.7   2.0     1    34   107   140   107   140 0.95 Bacterial transferase hexapeptide (six repeats)
Hexapep              PF00132.19    36 seq257_BIOID51061    -            318     6e-25   85.5  47.2   2   4   8.1e-10   1.1e-05   24.5   5.9     2    35   132   165   131   166 0.93 Bacterial transferase hexapeptide (six repeats)
Hexapep              PF00132.19    36 seq257_BIOID51061    -            318     6e-25   85.5  47.2   3   4   8.7e-12   1.2e-07   30.8   1.4     1    34   209   242   209   244 0.93 Bacterial transferase hexapeptide (six repeats)
Hexapep              PF00132.19    36 seq257_BIOID51061    -            318     6e-25   85.5  47.2   4   4   6.3e-08   0.00086   18.5   3.1     1    35   245   279   245   280 0.95 Bacterial transferase hexapeptide (six repeats)
Transthyretin        PF00576.16   112 seq258_BIOID51061    -            137   1.9e-42  143.5   0.1   1   1   1.6e-46   2.2e-42  143.3   0.1     2   112    28   136    27   136 0.98 HIUase/Transthyretin family
Exo_endo_phos        PF03372.18   251 seq259_BIOID51061    -            259   5.8e-12   45.9   0.4   1   1   7.6e-16     1e-11   45.1   0.3     2   251    41   245    40   245 0.65 Endonuclease/Exonuclease/phosphatase family
FAD_binding_7        PF03441.9    277 seq260_BIOID51061    -            472  4.8e-108  360.4   0.9   1   1  8.9e-112  6.1e-108  360.1   0.6     3   276   205   468   203   469 0.96 FAD binding domain of DNA photolyase
DNA_photolyase       PF00875.13   165 seq260_BIOID51061    -            472   2.8e-46  157.1   0.2   1   1   9.3e-50   6.4e-46  156.0   0.1     2   159     5   168     4   174 0.93 DNA photolyase
phage_tail_N         PF08400.5    134 seq262_BIOID51061    -            485   2.4e-60  201.9   0.2   1   1   5.3e-64   2.4e-60  201.9   0.2     1   134     1   134     1   134 0.99 Prophage tail fibre N-terminal
Collagen             PF01391.13    60 seq262_BIOID51061    -            485     4e-24   83.8 102.2   1   3     1e-12   4.7e-09   35.5  25.0     1    57   251   307   249   308 0.62 Collagen triple helix repeat (20 copies)
Collagen             PF01391.13    60 seq262_BIOID51061    -            485     4e-24   83.8 102.2   2   3   1.8e-10   8.3e-07   28.3  30.0     1    57   296   352   288   361 0.53 Collagen triple helix repeat (20 copies)
Collagen             PF01391.13    60 seq262_BIOID51061    -            485     4e-24   83.8 102.2   3   3   8.9e-12   4.1e-08   32.5  25.3     1    59   341   399   341   403 0.77 Collagen triple helix repeat (20 copies)
CarboxypepD_reg      PF13620.1     82 seq262_BIOID51061    -            485   4.4e-08   32.9   0.4   1   1   2.1e-11   9.8e-08   31.8   0.3     1    73     4    81     4    89 0.82 Carboxypeptidase regulatory-like domain
Fimbrial             PF00419.15   145 seq263_BIOID51061    -            176   7.9e-21   74.6   3.1   1   1   6.9e-25   9.4e-21   74.4   2.1     1   145    27   176    27   176 0.93 Fimbrial protein
Hexapep              PF00132.19    36 seq264_BIOID51061    -            282   6.7e-19   66.3   6.7   1   3   1.6e-09   2.1e-05   23.6   0.0     2    36   111   145   110   145 0.96 Bacterial transferase hexapeptide (six repeats)
Hexapep              PF00132.19    36 seq264_BIOID51061    -            282   6.7e-19   66.3   6.7   2   3   2.2e-10     3e-06   26.3   0.7     3    33   180   209   178   210 0.94 Bacterial transferase hexapeptide (six repeats)
Hexapep              PF00132.19    36 seq264_BIOID51061    -            282   6.7e-19   66.3   6.7   3   3   1.7e-11   2.4e-07   29.8   0.6     1    34   195   228   195   230 0.95 Bacterial transferase hexapeptide (six repeats)
MurB_C               PF02873.11   105 seq265_BIOID51061    -            342   5.3e-42  141.7   0.0   1   1   1.3e-45   9.1e-42  140.9   0.0     1   105   203   330   203   330 0.99 UDP-N-acetylenolpyruvoylglucosamine reductase, C-terminal domain
FAD_binding_4        PF01565.18   139 seq265_BIOID51061    -            342   7.3e-28   96.6   0.0   1   1   8.6e-31   5.9e-27   93.7   0.0     2   138    18   149    17   150 0.91 FAD binding domain
AP_endonuc_2         PF01261.19   211 seq269_BIOID51061    -            276   8.1e-32  110.1   0.0   1   1   7.5e-36     1e-31  109.7   0.0     1   210    19   225    19   226 0.97 Xylose isomerase-like TIM barrel
PduV-EutP            PF10662.4    143 seq270_BIOID51061    -            118   5.1e-15   55.0   0.0   1   1   4.7e-19   6.5e-15   54.7   0.0    86   142    57   112    39   113 0.92 Ethanolamine utilisation - propanediol utilisation
Phage_lambd_GpG      PF06894.6    127 seq273_BIOID51061    -            143   5.5e-57  190.7   0.4   1   1   4.7e-61   6.4e-57  190.5   0.3     1   127     1   127     1   127 0.98 Bacteriophage lambda minor tail protein (GpG)
Rick_17kDa_Anti      PF05433.10    42 seq274_BIOID51061    -            155   1.4e-07   30.9  26.2   1   1   1.8e-11   2.5e-07   30.1  18.2     1    42    62   103    62   103 0.96 Glycine zipper 2TM domain
Malate_synthase      PF01274.17   523 seq278_BIOID51061    -            539  1.2e-214  713.1   0.0   1   1  9.7e-219  1.3e-214  712.9   0.0     3   522    19   538    17   539 0.99 Malate synthase
Oxidored_molyb       PF00174.14   169 seq279_BIOID51061    -            334   8.3e-41  139.0   0.0   1   1   9.6e-45   1.3e-40  138.4   0.0    11   168   108   268    97   269 0.94 Oxidoreductase molybdopterin binding domain
Phage_P2_GpU         PF06995.6    121 seq280_BIOID51061    -            159   1.3e-47  159.9   0.0   1   1   1.2e-51   1.6e-47  159.7   0.0     1   120     6   125     6   126 0.99 Phage P2 GpU
IucA_IucC            PF04183.7    252 seq281_BIOID51061    -            580   2.3e-77  259.5   0.0   1   1   5.1e-81   3.5e-77  258.9   0.0    10   251   130   374   111   375 0.97 IucA / IucC family
FhuF                 PF06276.7    163 seq281_BIOID51061    -            580   5.5e-32  110.8   0.2   1   1   1.9e-35   1.3e-31  109.6   0.2     2   149   395   546   394   565 0.93 Ferric iron reductase FhuF-like transporter
Fimbrial             PF00419.15   145 seq283_BIOID51061    -            169   7.7e-10   39.0   8.2   1   1   7.2e-14   9.8e-10   38.7   5.7     1   144    30   168    30   169 0.78 Fimbrial protein
Peptidase_S6         PF02395.11   769 seq286_BIOID51061    -            213     9e-60  202.5   0.1   1   1   1.5e-63     1e-59  202.3   0.1     5   155    50   205    46   212 0.95 Immunoglobulin A1 protease
ESPR                 PF13018.1     24 seq286_BIOID51061    -            213   2.6e-07   29.8   0.4   1   1   1.1e-10   7.3e-07   28.4   0.1     1    24     1    24     1    24 0.98 Extended Signal Peptide of Type V secretion system
Phage_tail_T         PF06223.7    103 seq287_BIOID51061    -            134   8.3e-43  144.8   2.9   1   1   2.3e-42   3.2e-38  130.1   0.2     6   102     1   101     1   102 0.90 Minor tail protein T
IstB_IS21            PF01695.12   178 seq289_BIOID51061    -            264   3.4e-73  244.7   0.2   1   1   1.9e-76   5.3e-73  244.1   0.0     1   177    51   227    51   228 0.99 IstB-like ATP binding protein
Bac_DnaA             PF00308.13   219 seq289_BIOID51061    -            264   3.5e-10   39.7   0.0   1   1   1.9e-13   5.2e-10   39.2   0.0    36   139    99   199    71   208 0.88 Bacterial dnaA  protein
AAA                  PF00004.24   132 seq289_BIOID51061    -            264   3.5e-07   30.3   0.0   1   1   4.2e-10   1.1e-06   28.6   0.0     1    74   100   174   100   199 0.78 ATPase family associated with various cellular activities (AAA)
AFG1_ATPase          PF03969.11   362 seq289_BIOID51061    -            264   5.7e-05   21.9   0.0   1   1   2.8e-08   7.6e-05   21.5   0.0    64   228    99   259    56   263 0.78 AFG1-like ATPase
Methyltransf_11      PF08241.7     95 seq292_BIOID51061    -            256     2e-24   85.7   0.0   1   1   3.9e-27   3.5e-24   84.9   0.0     1    95    49   145    49   145 0.97 Methyltransferase domain
Methyltransf_31      PF13847.1    152 seq292_BIOID51061    -            256   1.7e-20   73.0   0.0   1   1   2.4e-23   2.2e-20   72.6   0.0     4   112    45   149    43   234 0.86 Methyltransferase domain
Methyltransf_23      PF13489.1    162 seq292_BIOID51061    -            256   7.7e-20   71.0   0.0   1   1   1.2e-22   1.1e-19   70.6   0.0     7   159    31   191    26   194 0.85 Methyltransferase domain
Ubie_methyltran      PF01209.13   233 seq292_BIOID51061    -            256   4.1e-18   65.2   0.0   1   1   6.1e-21   5.6e-18   64.7   0.0    40   158    37   152     3   162 0.87 ubiE/COQ5 methyltransferase family
Methyltransf_18      PF12847.2    112 seq292_BIOID51061    -            256   1.2e-16   61.1   0.0   1   1   2.8e-19   2.5e-16   60.1   0.0     1   109    44   145    44   148 0.92 Methyltransferase domain
Methyltransf_12      PF08242.7     99 seq292_BIOID51061    -            256   2.1e-13   50.4   0.0   1   1   3.9e-16   3.5e-13   49.7   0.0     1    98    49   142    49   143 0.88 Methyltransferase domain
Methyltransf_25      PF13649.1    101 seq292_BIOID51061    -            256   7.3e-13   48.6   0.4   1   1   1.9e-15   1.7e-12   47.4   0.0     1   101    48   141    48   141 0.91 Methyltransferase domain
Methyltransf_26      PF13659.1    117 seq292_BIOID51061    -            256   5.5e-11   42.4   1.0   1   1   1.3e-13   1.1e-10   41.3   0.2     2   113    46   145    45   147 0.92 Methyltransferase domain
MTS                  PF05175.9    170 seq292_BIOID51061    -            256   1.3e-08   34.2   0.0   1   1   2.5e-11   2.3e-08   33.5   0.0    25   144    38   150    32   175 0.79 Methyltransferase small domain
Methyltransf_8       PF05148.10   219 seq292_BIOID51061    -            256   1.1e-07   31.6   0.0   1   1   7.7e-10     7e-07   28.9   0.0    74   164    46   153     9   177 0.71 Hypothetical methyltransferase
Methyltransf_29      PF03141.11   506 seq292_BIOID51061    -            256   1.4e-07   30.1   0.1   1   1   1.9e-10   1.7e-07   29.8   0.1   119   218    46   146    10   170 0.78 Putative S-adenosyl-L-methionine-dependent methyltransferase
TehB                 PF03848.9    192 seq292_BIOID51061    -            256   2.1e-05   23.6   0.0   1   1   3.6e-08   3.3e-05   23.0   0.0    32   136    46   150    20   186 0.83 Tellurite resistance protein TehB
PrmA                 PF06325.8    295 seq292_BIOID51061    -            256   8.6e-05   21.6   0.0   1   1   1.3e-07   0.00012   21.2   0.0   161   262    44   150    29   188 0.75 Ribosomal protein L11 methyltransferase (PrmA)
DUF883               PF05957.8     94 seq293_BIOID51061    -            113   6.8e-27   93.5   1.2   1   1   5.9e-31   8.1e-27   93.3   0.9     1    94    19   111    19   111 0.97 Bacterial protein of unknown function (DUF883)
Adenylate_cycl       PF01295.13   605 seq296_BIOID51061    -            848  2.2e-274  911.2   0.0   1   1  3.8e-278  2.6e-274  911.0   0.0     1   601   228   826   228   830 0.98 Adenylate cyclase, class-I
Adenyl_cycl_N        PF12633.2    204 seq296_BIOID51061    -            848   3.3e-87  291.1   0.0   1   1   2.2e-86   1.5e-82  275.9   0.0     1   203     1   200     1   201 0.96 Adenylate cyclase NT domain
PfkB                 PF00294.19   301 seq300_BIOID51061    -            261   3.7e-37  127.9   0.2   1   1   3.8e-41   5.1e-37  127.4   0.1    34   294    22   260     7   261 0.87 pfkB family carbohydrate kinase
Phage_GPD            PF05954.6    292 seq303_BIOID51061    -            387   3.2e-59  200.3   0.4   1   1     3e-63   4.1e-59  200.0   0.3     2   292    43   365    42   365 0.91 Phage late control gene D protein (GPD)
ABC_tran             PF00005.22   118 seq304_BIOID51061    -            225   3.9e-15   56.1   0.0   1   1   3.7e-19   5.1e-15   55.7   0.0     1   117    42   170    42   171 0.87 ABC transporter
DUF413               PF04219.7     94 seq306_BIOID51061    -            112   1.5e-38  130.2   0.1   1   1   1.4e-42   1.9e-38  129.9   0.1     1    90    10    99    10   102 0.97 Protein of unknown function, DUF
Phage_P2_GpU         PF06995.6    121 seq307_BIOID51061    -            161   2.8e-48  162.1   0.0   1   1   2.6e-52   3.6e-48  161.8   0.0     1   120     6   125     6   126 0.99 Phage P2 GpU
FimH_man-bind        PF09160.5    147 seq308_BIOID51061    -            303   4.9e-57  191.7   0.2   1   1   1.3e-60   8.7e-57  190.9   0.1     1   147    27   171    27   171 0.99 FimH, mannose binding
Fimbrial             PF00419.15   145 seq308_BIOID51061    -            303   1.1e-09   38.4   7.6   1   1   1.7e-13   1.1e-09   38.4   5.3     7   145   176   303   170   303 0.85 Fimbrial protein
BPL_LplA_LipB        PF03099.14   125 seq309_BIOID51061    -            321   5.1e-21   74.8   0.0   1   1   1.7e-24   7.6e-21   74.2   0.0     4   125    86   208    83   208 0.89 Biotin/lipoate A/B protein ligase family
HTH_11               PF08279.7     55 seq309_BIOID51061    -            321   8.4e-13   47.6   0.0   1   1   4.4e-16     2e-12   46.4   0.0     4    54     9    58     8    59 0.92 HTH domain
BPL_C                PF02237.12    48 seq309_BIOID51061    -            321   1.6e-11   43.5   0.2   1   1   8.9e-15   4.1e-11   42.2   0.1     1    48   271   317   271   317 0.97 Biotin protein ligase C terminal domain
DUF1040              PF06288.8     86 seq311_BIOID51061    -             89   1.6e-46  156.3   0.5   1   1   1.3e-50   1.8e-46  156.2   0.3     1    86     1    86     1    86 1.00 Protein of unknown function (DUF1040)
SlyX                 PF04102.7     69 seq315_BIOID51061    -             72   4.1e-26   91.0   2.4   1   1   3.4e-30   4.6e-26   90.8   1.7     1    69     5    72     5    72 0.99 SlyX
CinA                 PF02464.12   155 seq317_BIOID51061    -            172   9.4e-48  161.4   1.1   1   1   7.9e-52   1.1e-47  161.2   0.8     2   155    18   171    17   171 0.98 Competence-damaged protein
Glutaredoxin         PF00462.19    60 seq318_BIOID51061    -             81   7.9e-14   51.2   0.0   1   1   6.6e-18     9e-14   51.0   0.0     1    57     3    58     3    61 0.95 Glutaredoxin
DDE_Tnp_1_assoc      PF13808.1     90 seq320_BIOID51061    -            378   3.5e-33  113.0   0.0   1   1     1e-36   7.1e-33  112.0   0.0     1    90     6    95     6    95 0.99 DDE_Tnp_1-associated
DDE_Tnp_1            PF01609.16   211 seq320_BIOID51061    -            378   2.7e-31  108.6   0.2   1   1   6.8e-35   4.7e-31  107.9   0.2     3   211   102   343   100   343 0.93 Transposase DDE domain
DUF1656              PF07869.7     58 seq321_BIOID51061    -             78   3.3e-18   65.1   9.6   1   1   2.4e-22   3.3e-18   65.1   6.7     3    57    16    70    14    72 0.95 Protein of unknown function (DUF1656)
DUF4376              PF14301.1    111 seq322_BIOID51061    -            202   1.5e-33  115.1   3.1   1   1   1.1e-37   1.5e-33  115.1   2.1     1   111    79   195    79   195 0.91 Domain of unknown function (DUF4376)
Ferric_reduct        PF01794.14   125 seq323_BIOID51061    -            211   1.3e-13   50.9   9.6   1   1   9.8e-18   1.3e-13   50.9   6.7     5   124    51   161    46   162 0.89 Ferric reductase like transmembrane component
APH                  PF01636.18   239 seq324_BIOID51061    -            328   2.2e-41  142.0   1.9   1   1     5e-45   3.4e-41  141.4   1.3     2   232    31   259    30   269 0.82 Phosphotransferase enzyme family
EcKinase             PF02958.15   293 seq324_BIOID51061    -            328   0.00012   21.2   0.0   1   1     3e-08   0.00021   20.4   0.0   197   280   176   252   149   257 0.79 Ecdysteroid kinase
Hydrolase_like       PF13242.1     75 seq325_BIOID51061    -            190   6.6e-14   51.2   0.1   1   1     3e-17     1e-13   50.6   0.1     1    75   108   179   108   179 0.90 HAD-hyrolase-like
Hydrolase            PF00702.21   204 seq325_BIOID51061    -            190   3.1e-08   34.2   0.0   1   1   2.1e-11   7.2e-08   33.0   0.0   122   204    32   148    12   148 0.86 haloacid dehalogenase-like hydrolase
PNK3P                PF08645.6    158 seq325_BIOID51061    -            190   4.4e-08   32.6   0.0   1   1   2.7e-11   9.2e-08   31.5   0.0    21   126    23   137     7   148 0.80 Polynucleotide kinase 3 phosphatase
Phage_GPD            PF05954.6    292 seq326_BIOID51061    -            366     5e-62  209.6   0.7   1   1   4.4e-66     6e-62  209.3   0.5     1   291    42   348    42   349 0.91 Phage late control gene D protein (GPD)
ABC_tran             PF00005.22   118 seq327_BIOID51061    -            375     8e-22   77.7   0.0   1   1   6.5e-25   2.2e-21   76.2   0.0     1   117    44   162    44   163 0.92 ABC transporter
TOBE                 PF03459.12    64 seq327_BIOID51061    -            375     6e-07   29.3   0.0   1   1   4.6e-08   0.00016   21.6   0.0     4    64   305   362   303   362 0.96 TOBE domain
TOBE_2               PF08402.5     75 seq327_BIOID51061    -            375   4.3e-06   26.5   0.0   1   1   3.1e-09     1e-05   25.2   0.0     2    75   290   363   289   363 0.88 TOBE domain
SBP_bac_8            PF13416.1    281 seq328_BIOID51061    -            381   1.9e-26   93.3   4.0   1   1   5.3e-30   2.4e-26   92.9   2.8     2   265    56   326    55   333 0.83 Bacterial extracellular solute-binding protein
SBP_bac_1            PF01547.20   314 seq328_BIOID51061    -            381   1.9e-20   73.7   6.0   1   1   5.7e-24   2.6e-20   73.2   4.2    14   313    56   312    45   313 0.83 Bacterial extracellular solute-binding protein
SBP_bac_6            PF13343.1    242 seq328_BIOID51061    -            381   7.6e-17   61.3   1.9   1   1   1.7e-15   7.8e-12   44.9   0.1   107   216   215   325   179   350 0.85 Bacterial extracellular solute-binding protein
Flavodoxin_NdrI      PF07972.6    122 seq331_BIOID51061    -            136   5.1e-47  158.6   0.0   1   1   4.3e-51   5.8e-47  158.4   0.0     1   122     5   123     5   123 0.97 NrdI Flavodoxin like
DDE_Tnp_IS66         PF03050.9    271 seq332_BIOID51061    -            297   3.5e-82  275.5   0.0   1   1     6e-86   4.1e-82  275.3   0.0    42   270     1   246     1   247 0.98 Transposase IS66 family
DDE_Tnp_IS66_C       PF13817.1     39 seq332_BIOID51061    -            297   7.9e-20   70.4   0.6   1   1   2.7e-23   1.9e-19   69.2   0.3     1    39   253   291   253   291 0.99 IS66 C-terminal element
ABC_tran             PF00005.22   118 seq333_BIOID51061    -            236   1.2e-13   51.2   0.1   1   1   2.4e-17   1.6e-13   50.9   0.1     1   117    54   175    54   176 0.89 ABC transporter
HlyD                 PF00529.15   306 seq336_BIOID51061    -            285   1.4e-45  155.8   4.9   1   2   8.5e-22   2.3e-18   66.4   1.1     2    78    44   120    43   128 0.92 HlyD family secretion protein
HlyD                 PF00529.15   306 seq336_BIOID51061    -            285   1.4e-45  155.8   4.9   2   2   2.1e-29   5.7e-26   91.4   0.1   139   302   127   278   118   282 0.92 HlyD family secretion protein
HlyD_2               PF12700.2    328 seq336_BIOID51061    -            285   1.2e-21   77.1   0.3   1   1   5.9e-25   1.6e-21   76.7   0.2    15   239    38   229    31   242 0.88 HlyD family secretion protein
HlyD_3               PF13437.1    105 seq336_BIOID51061    -            285   2.6e-18   66.1   0.1   1   1   1.3e-15   3.4e-12   46.4   0.0     1    82   153   232   153   248 0.90 HlyD family secretion protein
Biotin_lipoyl_2      PF13533.1     50 seq336_BIOID51061    -            285   1.6e-17   62.7   1.3   1   1   1.2e-17   3.3e-14   52.1   0.4     2    49    44    98    42   105 0.87 Biotin-lipoyl like
SLT                  PF01464.15   121 seq337_BIOID51061    -            200   1.4e-31  108.3   0.0   1   1   1.4e-35   1.9e-31  107.9   0.0     2   118    53   168    52   171 0.96 Transglycosylase SLT domain
DDE_Tnp_1_assoc      PF13808.1     90 seq338_BIOID51061    -            238   2.9e-22   78.0   0.0   1   1     8e-26   5.5e-22   77.1   0.0    23    90     3    70     1    70 0.97 DDE_Tnp_1-associated
DDE_Tnp_1            PF01609.16   211 seq338_BIOID51061    -            238   6.2e-17   61.7   0.1   1   1   1.2e-20   7.9e-17   61.4   0.1     3   125    77   195    75   224 0.86 Transposase DDE domain
UTRA                 PF07702.8    141 seq339_BIOID51061    -            265     2e-32  111.6   0.0   1   1   9.8e-36   4.5e-32  110.5   0.0     1   140   118   256   118   257 0.99 UTRA domain
GntR                 PF00392.16    64 seq339_BIOID51061    -            265   8.6e-24   82.6   0.0   1   1   2.9e-27   1.3e-23   82.0   0.0     1    64    34    97    34    97 0.99 Bacterial regulatory proteins, gntR family
HTH_DeoR             PF08220.7     57 seq339_BIOID51061    -            265   7.6e-05   22.0   0.0   1   1   3.8e-08   0.00017   20.9   0.0    18    54    61    97    46   100 0.88 DeoR-like helix-turn-helix domain
AIG2                 PF06094.7    102 seq345_BIOID51061    -            113   1.1e-18   67.4   0.1   1   1   9.9e-23   1.3e-18   67.1   0.1     1   102     3    94     3    94 0.95 AIG2-like family
Ribonuc_red_lgC      PF02867.10   537 seq349_BIOID51061    -            714  6.4e-151  503.4   0.0   1   1  6.4e-153  2.9e-149  497.9   0.0     1   537   175   694   175   694 0.96 Ribonucleotide reductase, barrel domain
RNR_N                PF08343.5     82 seq349_BIOID51061    -            714   2.5e-29  100.8   0.1   1   1   1.7e-32   7.8e-29   99.2   0.1     1    82    16    97    16    97 0.99 Ribonucleotide reductase N-terminal
Ribonuc_red_lgN      PF00317.16    83 seq349_BIOID51061    -            714     3e-12   46.0   0.0   1   1   1.8e-15     8e-12   44.6   0.0     2    82    99   171    98   172 0.95 Ribonucleotide reductase, all-alpha domain
ICL                  PF00463.16   526 seq352_BIOID51061    -            439  3.2e-200  665.6   1.7   1   2  4.6e-118  3.2e-114  381.9   0.0     1   255    12   262    12   264 0.99 Isocitrate lyase family
ICL                  PF00463.16   526 seq352_BIOID51061    -            439  3.2e-200  665.6   1.7   2   2   1.5e-88     1e-84  284.5   1.0   353   526   262   439   260   439 0.98 Isocitrate lyase family
PEP_mutase           PF13714.1    238 seq352_BIOID51061    -            439   4.8e-19   68.4   0.0   1   1   2.3e-22   1.6e-18   66.7   0.0    26   198    86   320    74   352 0.86 Phosphoenolpyruvate phosphomutase
ThiI                 PF02568.9    197 seq354_BIOID51061    -            482   5.4e-77  257.5   0.0   1   1   1.2e-80   8.1e-77  257.0   0.0     1   197   175   369   175   369 0.99 Thiamine biosynthesis protein (ThiI)
THUMP                PF02926.12    93 seq354_BIOID51061    -            482   1.2e-19   69.9   0.1   1   1   7.6e-23   5.2e-19   68.0   0.1     2    89    76   161    75   164 0.95 THUMP domain
Ogr_Delta            PF04606.7     47 seq357_BIOID51061    -             93   6.7e-21   73.5   7.3   1   1   6.3e-25   8.6e-21   73.2   5.1     1    47    24    70    24    70 0.99 Ogr/Delta-like zinc finger
CcdA                 PF07362.7     72 seq359_BIOID51061    -             72   9.1e-28   95.8   0.9   1   1   7.2e-32   9.9e-28   95.7   0.6     1    72     1    72     1    72 0.99 Post-segregation antitoxin CcdA
K_oxygenase          PF13434.1    341 seq360_BIOID51061    -            158   4.3e-54  183.5   0.3   1   1   3.6e-58   4.9e-54  183.3   0.2     2   128     4   129     3   139 0.96 L-lysine 6-monooxygenase (NADPH-requiring)
YodA                 PF09223.6    182 seq366_BIOID51061    -            216   2.7e-86  287.7   4.5   1   1   2.2e-90   3.1e-86  287.5   3.1     2   182    36   216    35   216 0.99 YodA lipocalin-like domain
Antitoxin-MazE       PF04014.13    47 seq368_BIOID51061    -             83   4.2e-09   35.8   0.0   1   1   4.7e-13   6.4e-09   35.2   0.0     1    45     6    49     6    51 0.94 Antidote-toxin recognition MazE
CcdB                 PF01845.12   102 seq369_BIOID51061    -            101   9.2e-43  144.2   0.0   1   1   7.4e-47     1e-42  144.0   0.0     1   102     1   101     1   101 0.99 CcdB protein
DSBA                 PF01323.15   193 seq370_BIOID51061    -            208   6.8e-32  110.4   3.3   1   1   7.9e-35   5.4e-31  107.5   2.3     1   192    40   197    40   198 0.95 DSBA-like thioredoxin domain
Thioredoxin_4        PF13462.1    163 seq370_BIOID51061    -            208   4.4e-10   39.7   0.0   1   1   9.2e-14   6.3e-10   39.1   0.0    16   149    40   180    33   191 0.69 Thioredoxin
Tautomerase          PF01361.16    60 seq371_BIOID51061    -             75   3.6e-14   51.9   0.0   1   1   3.7e-18   5.1e-14   51.5   0.0     1    51     2    53     2    55 0.98 Tautomerase enzyme
FUSC                 PF04632.7    650 seq374_BIOID51061    -            670  9.2e-163  543.0  49.1   1   1  1.5e-166    1e-162  542.8  34.1     1   649    20   662    20   663 0.98 Fusaric acid resistance protein family
FUSC_2               PF13515.1    128 seq374_BIOID51061    -            670   2.7e-16   59.5  13.2   1   1     4e-20   2.7e-16   59.5   9.2     1   125    33   163    31   166 0.86 Fusaric acid resistance protein-like
K_oxygenase          PF13434.1    341 seq376_BIOID51061    -            316   1.8e-56  191.4   0.0   1   1   3.2e-60   2.2e-56  191.1   0.0   142   340     7   204     1   205 0.94 L-lysine 6-monooxygenase (NADPH-requiring)
Pyr_redox_3          PF13738.1    203 seq376_BIOID51061    -            316   4.9e-11   42.9   0.0   1   1   5.9e-11     4e-07   30.1   0.0   115   200     2    89     1    92 0.86 Pyridine nucleotide-disulphide oxidoreductase
Cation_efflux        PF01545.16   285 seq377_BIOID51061    -            300   2.3e-65  220.4   5.4   1   1   1.9e-69   2.5e-65  220.2   3.7     2   283    14   289    13   291 0.97 Cation efflux family
PemK                 PF02452.12   110 seq379_BIOID51061    -            116   2.7e-19   69.3   0.0   1   1   2.2e-23   2.9e-19   69.1   0.0     1   109     8   114     8   115 0.93 PemK-like protein
ABC_tran             PF00005.22   118 seq381_BIOID51061    -            337   2.2e-22   79.5   0.0   1   1   2.6e-25   1.2e-21   77.1   0.0     1   117    44   162    44   163 0.88 ABC transporter
TOBE_2               PF08402.5     75 seq381_BIOID51061    -            337   1.2e-16   60.3   0.0   1   1     6e-20   2.7e-16   59.1   0.0     2    73   257   331   256   333 0.92 TOBE domain
Ogr_Delta            PF04606.7     47 seq382_BIOID51061    -             72   3.9e-20   71.1   5.0   1   1   3.4e-24   4.6e-20   70.8   3.4     2    47     4    49     3    49 0.97 Ogr/Delta-like zinc finger
Phage_integrase      PF00589.17   173 seq383_BIOID51061    -            269   5.6e-37  126.9   0.1   1   1   5.6e-41   7.7e-37  126.4   0.0     1   171    50   242    50   244 0.88 Phage integrase family
TrmB                 PF01978.14    68 seq393_BIOID51061    -             98   2.7e-19   68.5   0.1   1   1   5.3e-23   3.6e-19   68.0   0.1     3    68    10    75     8    75 0.98 Sugar-specific transcriptional regulator TrmB
HTH_11               PF08279.7     55 seq393_BIOID51061    -             98   9.7e-05   21.8   0.0   1   1   2.6e-08   0.00018   20.9   0.0     7    47    23    63    18    69 0.81 HTH domain
Oxidored_q6          PF01058.17   131 seq395_BIOID51061    -            381   7.8e-29   99.8   0.3   1   1   9.2e-33   1.3e-28   99.1   0.2     1   130    71   216    71   217 0.95 NADH ubiquinone oxidoreductase, 20 Kd subunit
NIF3                 PF01784.13   242 seq396_BIOID51061    -            247     1e-56  192.1   0.0   1   1   9.1e-61   1.2e-56  191.8   0.0     2   240     6   235     5   238 0.95 NIF3 (NGG1p interacting factor 3)
NUDIX                PF00293.23   135 seq398_BIOID51061    -            179   6.2e-20   71.0   0.0   1   1   5.9e-24   8.1e-20   70.7   0.0     2   133    29   158    28   159 0.83 NUDIX domain
DUF945               PF06097.6    459 seq399_BIOID51061    -            476  9.8e-106  354.1  12.9   1   1  8.6e-110  1.2e-105  353.8   8.9     3   459     4   467     2   467 0.98 Bacterial protein of unknown function (DUF945)
Phage_AlpA           PF05930.7     51 seq402_BIOID51061    -             65   1.5e-17   62.9   0.2   1   1   1.3e-21   1.8e-17   62.6   0.1     3    50    18    64    16    65 0.96 Prophage CP4-57 regulatory protein (AlpA)
Aldo_ket_red         PF00248.16   283 seq405_BIOID51061    -            346   4.4e-75  251.9   0.0   1   1   3.7e-79   5.1e-75  251.7   0.0     2   282    28   332    27   333 0.96 Aldo/keto reductase family
Regulator_TrmB       PF11495.3    234 seq406_BIOID51061    -            171   4.2e-09   35.6   0.0   1   1   3.5e-13   4.8e-09   35.4   0.0     2   112    10   115     9   148 0.86 Archaeal transcriptional regulator TrmB
Acetyltransf_2       PF00797.12   240 seq408_BIOID51061    -            281   2.9e-82  275.7   0.3   1   1   2.5e-86   3.4e-82  275.5   0.2     1   237    21   256    21   259 0.97 N-acetyltransferase
TPP_enzyme_N         PF02776.13   172 seq409_BIOID51061    -            548   1.6e-58  196.9   4.3   1   1   3.8e-62   1.7e-58  196.7   0.2     1   169     1   167     1   170 0.98 Thiamine pyrophosphate enzyme, N-terminal TPP binding domain
TPP_enzyme_C         PF02775.16   153 seq409_BIOID51061    -            548   6.8e-52  174.9   0.4   1   1   5.3e-54   2.4e-50  169.9   0.0     1   153   374   522   374   522 0.98 Thiamine pyrophosphate enzyme, C-terminal TPP binding domain
TPP_enzyme_M         PF00205.17   137 seq409_BIOID51061    -            548     2e-41  140.8   0.1   1   1   1.1e-44   4.9e-41  139.5   0.1     1   137   186   321   186   321 0.98 Thiamine pyrophosphate enzyme, central domain
Ivy                  PF08816.6    118 seq411_BIOID51061    -            149   5.8e-35  119.7   0.1   1   1   5.1e-39     7e-35  119.4   0.1     1   118    29   144    29   144 0.98 Inhibitor of vertebrate lysozyme (Ivy)
TonB_dep_Rec         PF00593.19   276 seq414_BIOID51061    -            732     2e-22   80.3  17.2   1   1   2.9e-26     2e-22   80.3  11.9     3   275   476   730   474   730 0.88 TonB dependent receptor
Plug                 PF07715.10   108 seq414_BIOID51061    -            732     1e-18   67.5   0.7   1   1   4.7e-22   3.2e-18   65.8   0.4     3   107    44   145    42   146 0.95 TonB-dependent Receptor Plug Domain
Ald_Xan_dh_C2        PF02738.13   543 seq416_BIOID51061    -            765  9.3e-174  578.6   0.0   1   1  1.7e-177  1.2e-173  578.2   0.0    12   543   159   700   147   700 0.98 Molybdopterin-binding domain of aldehyde dehydrogenase
Ald_Xan_dh_C         PF01315.17   111 seq416_BIOID51061    -            765   6.9e-35  119.3   0.1   1   1   2.2e-38   1.5e-34  118.2   0.0     1   111    23   139    23   139 0.92 Aldehyde oxidase and xanthine dehydrogenase, a/b hammerhead domain
AceK                 PF06315.6    562 seq418_BIOID51061    -            578    7e-240  796.9   0.0   1   1  5.8e-244  7.9e-240  796.7   0.0     1   562     9   568     9   568 0.99 Isocitrate dehydrogenase kinase/phosphatase (AceK)
PFK                  PF00365.15   282 seq419_BIOID51061    -            340  1.5e-129  430.8   2.2   1   1  1.3e-133  1.8e-129  430.5   1.6     1   281    23   297    23   298 0.98 Phosphofructokinase
MtfA                 PF06167.7    253 seq422_BIOID51061    -            278   4.9e-75  252.0   0.1   1   1   4.4e-79     6e-75  251.7   0.1    11   253    18   256     9   256 0.95 Phosphoenolpyruvate:glucose-phosphotransferase regulator
Methyltransf_11      PF08241.7     95 seq423_BIOID51061    -            240   7.4e-12   45.4   0.0   1   1   8.6e-16   1.2e-11   44.8   0.0    45    95    67   125    50   125 0.83 Methyltransferase domain
UxuA                 PF03786.8    351 seq424_BIOID51061    -            394  4.2e-163  541.7   0.2   1   1    7e-167  4.8e-163  541.6   0.1     1   350     1   388     1   389 0.99 D-mannonate dehydratase (UxuA)
AP_endonuc_2         PF01261.19   211 seq424_BIOID51061    -            394     1e-08   34.6   0.0   1   1   8.1e-12   5.6e-08   32.2   0.0     3   189    18   299    16   320 0.82 Xylose isomerase-like TIM barrel
AHS1                 PF02682.11   202 seq426_BIOID51061    -            218   2.9e-69  232.4   0.0   1   1   2.4e-73   3.3e-69  232.2   0.0     2   202     5   202     4   202 0.95 Allophanate hydrolase subunit 1
Peripla_BP_4         PF13407.1    258 seq427_BIOID51061    -            318   3.2e-44  151.1   6.8   1   1   8.7e-48     4e-44  150.8   4.7     1   243    26   274    26   287 0.91 Periplasmic binding protein domain
Peripla_BP_1         PF00532.16   279 seq427_BIOID51061    -            318     1e-16   60.8   0.1   1   1   2.8e-20   1.3e-16   60.5   0.1    15   224    37   253    25   298 0.84 Periplasmic binding proteins and sugar binding domain of LacI family
GTP_EFTU             PF00009.22   188 seq428_BIOID51061    -            394   1.1e-60  204.1   0.0   1   1   3.4e-64   1.6e-60  203.7   0.0     1   187    10   201    10   202 0.93 Elongation factor Tu GTP binding domain
GTP_EFTU_D3          PF03143.12    97 seq428_BIOID51061    -            394   2.4e-34  117.3   0.1   1   1   1.4e-37   6.6e-34  115.9   0.0     1    96   298   392   298   393 0.98 Elongation factor Tu C-terminal domain
GTP_EFTU_D2          PF03144.20    74 seq428_BIOID51061    -            394     3e-18   65.5   6.3   1   1   1.2e-21   5.5e-18   64.7   3.9     1    74   225   294   225   294 0.96 Elongation factor Tu domain 2
DUF1680              PF07944.7    520 seq430_BIOID51061    -            622   3.5e-36  124.4   7.3   1   1   1.5e-39   2.1e-35  121.9   5.0    48   520    65   534    48   534 0.81 Putative glycosyl hydrolase of unknown function (DUF1680)
adh_short            PF00106.20   167 seq435_BIOID51061    -            248   2.5e-34  118.4   0.0   1   1   1.2e-37   3.2e-34  118.1   0.0     2   166     2   165     1   166 0.93 short chain dehydrogenase
adh_short_C2         PF13561.1    243 seq435_BIOID51061    -            248   2.5e-14   53.5   0.0   1   1   1.1e-17   3.1e-14   53.2   0.0     3   222     9   218     7   232 0.89 Enoyl-(Acyl carrier protein) reductase
KR                   PF08659.5    181 seq435_BIOID51061    -            248   2.2e-13   50.1   0.0   1   1   1.1e-16   3.1e-13   49.6   0.0     3   173     3   170     2   177 0.89 KR domain
Epimerase            PF01370.16   236 seq435_BIOID51061    -            248   1.4e-06   27.8   0.1   1   1   1.6e-09   4.3e-06   26.2   0.0     1   117     3   135     3   176 0.80 NAD dependent epimerase/dehydratase family
NAD_binding_10       PF13460.1    183 seq435_BIOID51061    -            248   2.8e-06   27.3   0.0   1   1   1.3e-09   3.7e-06   26.9   0.0     1    60     3    67     3   173 0.77 NADH(P)-binding
BPD_transp_1         PF00528.17   185 seq436_BIOID51061    -            185   4.8e-17   61.9  11.2   1   1   4.7e-21   6.4e-17   61.5   7.8    44   179    47   179     2   182 0.88 Binding-protein-dependent transport system inner membrane component
Ribonuc_red_sm       PF00268.16   281 seq438_BIOID51061    -            319   1.1e-80  270.5   0.1   1   1   9.6e-85   1.3e-80  270.2   0.0     1   280     1   280     1   281 0.97 Ribonucleotide reductase, small chain
LPAM_2               PF13627.1     24 seq439_BIOID51061    -             67   1.6e-08   33.8   3.3   1   1   1.6e-12   2.1e-08   33.4   2.3     1    24     6    29     6    29 0.94 Prokaryotic lipoprotein-attachment site
Exonuc_X-T_C         PF08411.5    269 seq441_BIOID51061    -            479   8.2e-78  261.0   0.0   1   1   1.6e-81   1.1e-77  260.5   0.0     1   195   228   421   228   429 0.99 Exonuclease C-terminal
RNase_T              PF00929.19   164 seq441_BIOID51061    -            479   1.2e-25   90.6   0.0   1   1   2.7e-29   1.9e-25   89.9   0.0     2   162    29   208    28   210 0.95 Exonuclease
NiFeSe_Hases         PF00374.14   507 seq442_BIOID51061    -            597  1.2e-243  809.4   0.0   1   1  9.7e-248  1.3e-243  809.2   0.0     1   507    54   582    54   582 0.98 Nickel-dependent hydrogenase
DAP_epimerase        PF01678.14   121 seq443_BIOID51061    -            275   1.3e-77  257.4   0.7   1   2   1.8e-43   1.2e-39  134.8   0.0     1   120     4   124     4   125 0.98 Diaminopimelate epimerase
DAP_epimerase        PF01678.14   121 seq443_BIOID51061    -            275   1.3e-77  257.4   0.7   2   2   2.5e-39   1.7e-35  121.4   0.1     2   121   153   268   152   268 0.97 Diaminopimelate epimerase
PhzC-PhzF            PF02567.11   282 seq443_BIOID51061    -            275   3.6e-05   23.0   0.0   1   1   7.7e-09   5.2e-05   22.5   0.0    45   224    51   224    46   229 0.86 Phenazine biosynthesis-like protein
DUF1205              PF06722.7     97 seq444_BIOID51061    -            287   1.2e-26   92.6   0.0   1   1   3.8e-30   2.6e-26   91.5   0.0     1    97    77   172    77   172 0.96 Protein of unknown function (DUF1205)
UDPGT                PF00201.13   500 seq444_BIOID51061    -            287   1.7e-07   30.0   0.0   1   1   9.6e-11   6.6e-07   28.1   0.0   319   398   165   242   108   264 0.82 UDP-glucoronosyl and UDP-glucosyl transferase
AHS2                 PF02626.10   272 seq447_BIOID51061    -            310  1.3e-100  336.0   0.0   1   1  1.2e-104  1.6e-100  335.7   0.0     2   272    24   288    23   288 0.98 Allophanate hydrolase subunit 2
HypA                 PF01155.14   113 seq448_BIOID51061    -            120   9.1e-33  112.2   6.4   1   1   7.4e-37     1e-32  112.0   4.4     1   112     5   117     5   118 0.98 Hydrogenase expression/synthesis hypA family
BPD_transp_1         PF00528.17   185 seq450_BIOID51061    -            264   4.4e-13   49.0  14.3   1   1   3.2e-17   4.4e-13   49.0   9.9     2   167    80   247    79   258 0.78 Binding-protein-dependent transport system inner membrane component
Pep_deformylase      PF01327.16   157 seq451_BIOID51061    -            169   6.4e-53  178.2   0.1   1   1   5.6e-57   7.6e-53  177.9   0.1     2   156     4   152     3   153 0.94 Polypeptide deformylase
DUF3521              PF12035.3     35 seq452_BIOID51061    -             40   1.3e-19   69.5   2.8   1   1     1e-23   1.4e-19   69.4   1.9     1    34     6    39     6    40 0.99 Protein of unknown function (DUF3521)
YfiO                 PF13525.1    203 seq454_BIOID51061    -            245   1.1e-84  282.8   5.8   1   1   2.8e-88   1.3e-84  282.6   4.0     1   202    28   236    28   238 0.97 Outer membrane lipoprotein
TPR_18               PF13512.1    142 seq454_BIOID51061    -            245   5.1e-65  217.7   7.3   1   1     3e-68   1.4e-64  216.3   1.2     2   142    24   167    23   167 0.98 Tetratricopeptide repeat
StbA                 PF06406.6    318 seq456_BIOID51061    -            264  6.9e-121  402.9   0.3   1   1    6e-125  8.2e-121  402.6   0.2     1   253     1   255     1   260 0.99 StbA protein
FCD                  PF07729.7    125 seq458_BIOID51061    -            228   1.6e-26   92.9   5.9   1   1   3.5e-30   2.4e-26   92.3   4.1     5   124    89   208    87   209 0.99 FCD domain
GntR                 PF00392.16    64 seq458_BIOID51061    -            228   9.3e-18   63.3   0.0   1   1   3.6e-21   2.4e-17   61.9   0.0     3    64    15    75    13    75 0.98 Bacterial regulatory proteins, gntR family
GntR                 PF00392.16    64 seq459_BIOID51061    -            258   6.7e-23   79.7   0.2   1   1   1.9e-26   1.3e-22   78.8   0.1     1    64     9    72     9    72 0.99 Bacterial regulatory proteins, gntR family
FCD                  PF07729.7    125 seq459_BIOID51061    -            258   9.3e-19   67.8   5.0   1   1   2.1e-22   1.4e-18   67.2   3.5     1   125    96   220    96   220 0.90 FCD domain
ABC_tran             PF00005.22   118 seq460_BIOID51061    -            637   1.1e-36  125.6   1.0   1   2   2.4e-18   3.3e-15   56.3   0.0     1   118    41   178    41   178 0.87 ABC transporter
ABC_tran             PF00005.22   118 seq460_BIOID51061    -            637   1.1e-36  125.6   1.0   2   2   2.6e-21   3.6e-18   65.9   0.0     1   118   352   459   352   459 0.92 ABC transporter
ABC_tran_2           PF12848.2     85 seq460_BIOID51061    -            637   6.6e-29   99.4   4.3   1   1   4.8e-32   6.6e-29   99.4   3.0     1    83   217   298   217   302 0.93 ABC transporter
cobW                 PF02492.14   178 seq461_BIOID51061    -            290     1e-48  165.0   0.0   1   1   9.8e-53   1.3e-48  164.6   0.0     2   177   106   267   105   268 0.98 CobW/HypB/UreG, nucleotide-binding domain
Phage_integrase      PF00589.17   173 seq462_BIOID51061    -            420   1.4e-26   93.0   0.0   1   1   3.9e-30   2.6e-26   92.1   0.0    13   171   214   384   202   386 0.87 Phage integrase family
DUF4102              PF13356.1     89 seq462_BIOID51061    -            420   1.3e-24   85.7   0.1   1   1   3.7e-28   2.5e-24   84.8   0.0     1    88     3    89     3    90 0.98 Domain of unknown function (DUF4102)
SBP_bac_11           PF13531.1    231 seq464_BIOID51061    -            329   1.4e-44  152.3   0.2   1   1     5e-48   1.7e-44  152.0   0.1     4   231    28   280    25   280 0.87 Bacterial extracellular solute-binding protein
SBP_bac_1            PF01547.20   314 seq464_BIOID51061    -            329   1.5e-18   67.5   2.8   1   1   5.5e-22   1.9e-18   67.1   2.0     4   314    32   272    29   272 0.88 Bacterial extracellular solute-binding protein
SBP_bac_8            PF13416.1    281 seq464_BIOID51061    -            329   1.8e-13   50.7   1.2   1   1     9e-17   3.1e-13   49.9   0.8    85   262   108   281    34   300 0.75 Bacterial extracellular solute-binding protein
SBP_bac_6            PF13343.1    242 seq464_BIOID51061    -            329   3.7e-13   49.2   1.1   1   1     2e-16   6.8e-13   48.3   0.8    53   235   112   303    77   306 0.83 Bacterial extracellular solute-binding protein
ABC_tran             PF00005.22   118 seq465_BIOID51061    -            500   4.1e-38  130.2   0.0   1   2   2.4e-25   6.6e-22   77.9   0.0     1   118    49   174    49   174 0.95 ABC transporter
ABC_tran             PF00005.22   118 seq465_BIOID51061    -            500   4.1e-38  130.2   0.0   2   2   9.4e-17   2.6e-13   50.2   0.0     5   117   304   430   300   431 0.89 ABC transporter
RNase_T              PF00929.19   164 seq466_BIOID51061    -            246     5e-40  137.3   0.4   1   1   9.7e-44   1.3e-39  135.9   0.1     1   164    12   178    12   178 0.93 Exonuclease
adh_short_C2         PF13561.1    243 seq469_BIOID51061    -            294   4.9e-30  104.9   0.0   1   1   1.3e-33   5.7e-30  104.7   0.0     5   241    58   290    55   292 0.92 Enoyl-(Acyl carrier protein) reductase
adh_short            PF00106.20   167 seq469_BIOID51061    -            294   3.3e-26   92.0   0.2   1   1     9e-30   4.1e-26   91.7   0.1     3   166    52   217    50   218 0.95 short chain dehydrogenase
KR                   PF08659.5    181 seq469_BIOID51061    -            294   2.3e-08   33.7   0.0   1   1   6.9e-12   3.2e-08   33.3   0.0     4   167    53   221    51   234 0.77 KR domain
YbjM                 PF11045.3    125 seq470_BIOID51061    -            125   5.5e-63  210.1   9.7   1   1   4.5e-67   6.1e-63  210.0   6.7     1   124     1   124     1   125 0.99 Putative inner membrane protein of Enterobacteriaceae
ACT_5                PF13710.1     63 seq472_BIOID51061    -             87   2.1e-26   91.4   0.1   1   1   1.9e-30   2.6e-26   91.0   0.1     2    63    13    73    12    73 0.98 ACT domain
Mannitol_dh_C        PF08125.8    245 seq473_BIOID51061    -            486   1.3e-96  322.4   0.0   1   1  2.6e-100   1.7e-96  321.9   0.0     1   245   216   463   216   463 0.99 Mannitol dehydrogenase C-terminal domain
Mannitol_dh          PF01232.18   151 seq473_BIOID51061    -            486   3.1e-54  182.9   0.0   1   1   7.2e-58   4.9e-54  182.2   0.0     2   151    24   188    23   188 0.99 Mannitol dehydrogenase Rossmann domain
DUF520               PF04461.8    160 seq475_BIOID51061    -            163     4e-66  221.6   3.7   1   1   3.3e-70   4.5e-66  221.5   2.5     1   160     1   162     1   162 0.99 Protein of unknown function (DUF520)
DUF484               PF04340.7    225 seq476_BIOID51061    -            235   1.1e-89  299.6   0.4   1   1   9.5e-94   1.3e-89  299.4   0.3     1   224    10   232    10   233 0.99 Protein of unknown function, DUF484
ABC_tran             PF00005.22   118 seq477_BIOID51061    -            467   5.3e-26   91.1   0.0   1   1   3.3e-29   1.1e-25   90.1   0.0     1   117   135   259   135   260 0.97 ABC transporter
CBS                  PF00571.23    57 seq477_BIOID51061    -            467   2.8e-06   26.7   0.0   1   1   4.2e-07    0.0014   18.0   0.0    32    55   436   459   413   461 0.86 CBS domain
Formyl_trans_N       PF00551.14   181 seq478_BIOID51061    -            315   3.3e-55  186.3   0.0   1   1     7e-59   4.8e-55  185.8   0.0     2   180     6   183     5   184 0.98 Formyl transferase
Formyl_trans_C       PF02911.13   100 seq478_BIOID51061    -            315   1.1e-33  115.1   0.1   1   1   2.5e-37   1.7e-33  114.5   0.0     1    99   207   304   207   305 0.98 Formyl transferase, C-terminal domain
SecE                 PF00584.15    57 seq479_BIOID51061    -            127   2.4e-21   74.9   1.0   1   1   1.8e-25   2.4e-21   74.9   0.7     2    56    68   122    67   123 0.97 SecE/Sec61-gamma subunits of protein translocation complex
Aminotran_4          PF01063.14   231 seq480_BIOID51061    -            331   1.3e-46  158.8   0.0   1   1   1.2e-50   1.6e-46  158.5   0.0     3   231    76   311    74   311 0.96 Aminotransferase class IV
Glu_synthase         PF01645.12   368 seq482_BIOID51061    -           1522  1.2e-158  527.7   0.0   1   1  7.4e-162  2.5e-158  526.6   0.0     1   367   829  1192   829  1193 0.99 Conserved region in glutamate synthase
GATase_2             PF00310.16   361 seq482_BIOID51061    -           1522  3.4e-133  443.7   0.0   1   1  1.3e-136  4.5e-133  443.3   0.0     1   360    48   410    48   411 0.99 Glutamine amidotransferases class-II
Glu_syn_central      PF04898.9    288 seq482_BIOID51061    -           1522  3.6e-113  377.4   0.0   1   1    2e-116  6.7e-113  376.5   0.0     3   287   492   773   490   774 0.99 Glutamate synthase central domain
GXGXG                PF01493.14   202 seq482_BIOID51061    -           1522   6.6e-67  224.3   4.5   1   1   3.4e-70   1.2e-66  223.5   3.1     3   201  1271  1465  1269  1466 0.98 GXGXG motif
Aldedh               PF00171.17   462 seq483_BIOID51061    -            474  1.6e-166  554.1   0.1   1   1  1.3e-170  1.8e-166  553.9   0.1     3   462    13   470    11   470 0.97 Aldehyde dehydrogenase family
LamB_YcsF            PF03746.11   242 seq485_BIOID51061    -            244  4.7e-103  343.3   0.5   1   1  3.9e-107  5.4e-103  343.1   0.3     1   241     2   237     2   238 0.99 LamB/YcsF family
StbA                 PF06406.6    318 seq488_BIOID51061    -             63   8.6e-19   67.5   0.1   1   1   6.7e-23   9.1e-19   67.4   0.0   260   317     2    59     1    60 0.96 StbA protein
NusG                 PF02357.14    92 seq492_BIOID51061    -            181   5.3e-25   87.3   0.0   1   1   1.1e-28   7.7e-25   86.8   0.0     1    92     7   106     7   106 0.93 Transcription termination factor nusG
KOW                  PF00467.24    32 seq492_BIOID51061    -            181   1.3e-08   33.9   0.1   1   1   9.1e-12   6.2e-08   31.7   0.0     1    28   130   161   130   165 0.86 KOW motif
YdfZ                 PF14001.1     64 seq493_BIOID51061    -             67     2e-33  114.3   0.1   1   1   1.6e-37   2.2e-33  114.1   0.1     1    64     2    65     2    65 0.99 YdfZ protein
Ribosomal_S30AE      PF02482.14    94 seq494_BIOID51061    -            113   3.8e-29  100.7   0.1   1   1   3.5e-33   4.8e-29  100.4   0.1     2    92     3    93     2    95 0.97 Sigma 54 modulation protein / S30EA ribosomal protein
Plasmid_stab_B       PF10784.4     72 seq495_BIOID51061    -            130   4.1e-30  103.0   0.0   1   1   4.4e-34   6.1e-30  102.5   0.0     1    71     8    77     8    78 0.98 Plasmid stability protein
HupF_HypC            PF01455.13    68 seq497_BIOID51061    -             90   1.9e-25   88.4   0.2   1   1   1.7e-29   2.3e-25   88.2   0.1     1    68     1    72     1    72 0.98 HupF/HypC family
Glyco_hydro_38       PF01074.17   277 seq498_BIOID51061    -           1024   1.2e-68  231.3   0.0   1   1   4.5e-72     2e-68  230.5   0.0     2   261   250   499   249   509 0.98 Glycosyl hydrolases family 38 N-terminal domain
Glyco_hydro_38C      PF07748.8    458 seq498_BIOID51061    -           1024     2e-52  178.4   0.0   1   1   7.9e-56   3.6e-52  177.5   0.0    71   458   656  1021   620  1021 0.85 Glycosyl hydrolases family 38 C-terminal domain
Alpha-mann_mid       PF09261.6     80 seq498_BIOID51061    -           1024   2.8e-21   75.3   0.1   1   1   1.6e-24   7.4e-21   74.0   0.1     1    80   514   590   514   590 0.95 Alpha mannosidase, middle domain
FAD_binding_5        PF00941.16   171 seq499_BIOID51061    -            292   1.7e-50  170.7   0.0   1   1   3.4e-54   2.4e-50  170.2   0.0     4   170     6   173     3   174 0.98 FAD binding domain in molybdopterin dehydrogenase
CO_deh_flav_C        PF03450.12   103 seq499_BIOID51061    -            292   4.8e-25   87.3   0.1   1   1   2.5e-28   1.7e-24   85.6   0.0     2   103   183   283   182   283 0.97 CO dehydrogenase flavoprotein C-terminal domain
HTH_DeoR             PF08220.7     57 seq500_BIOID51061    -            147   5.2e-16   57.8   0.0   1   1   1.2e-19   8.3e-16   57.1   0.0     1    52     5    56     5    61 0.97 DeoR-like helix-turn-helix domain
HTH_11               PF08279.7     55 seq500_BIOID51061    -            147   3.4e-05   23.2   0.0   1   1   7.9e-09   5.4e-05   22.6   0.0     1    44     5    47     5    57 0.89 HTH domain
Phage_integrase      PF00589.17   173 seq501_BIOID51061    -            298   7.1e-50  168.9   0.0   1   1   1.7e-53   1.2e-49  168.1   0.0     3   172   114   281   112   282 0.97 Phage integrase family
Phage_integr_N       PF02899.12    84 seq501_BIOID51061    -            298   8.3e-27   93.0   0.7   1   1   2.9e-30     2e-26   91.8   0.5     1    83     8    90     8    91 0.98 Phage integrase, N-terminal SAM-like domain
DUF1418              PF07214.7     96 seq502_BIOID51061    -             95   2.8e-42  142.1   1.9   1   1   2.3e-46   3.1e-42  141.9   1.3     1    96     1    95     1    95 0.99 Protein of unknown function (DUF1418)
DNA_pol_A            PF00476.15   383 seq505_BIOID51061    -            928  2.7e-160  533.0   0.0   1   1  1.1e-163  3.7e-160  532.6   0.0     2   383   548   927   547   927 0.99 DNA polymerase family A
5_3_exonuc_N         PF02739.11   169 seq505_BIOID51061    -            928   1.7e-59  199.8   0.0   1   1   1.1e-62   3.9e-59  198.7   0.0     2   169     8   169     7   169 0.99 5'-3' exonuclease, N-terminal resolvase-like domain
DNA_pol_A_exo1       PF01612.15   174 seq505_BIOID51061    -            928   6.4e-45  152.5   0.1   1   1   3.6e-48   1.2e-44  151.6   0.1     1   174   330   517   330   517 0.97 3'-5' exonuclease
5_3_exonuc           PF01367.15   101 seq505_BIOID51061    -            928     3e-31  107.5   0.0   1   1   2.2e-34   7.5e-31  106.2   0.0     1    99   171   275   171   277 0.97 5'-3' exonuclease, C-terminal SAM fold
SNARE_assoc          PF09335.6    123 seq508_BIOID51061    -            220   1.6e-22   79.8   5.4   1   1   1.2e-26   1.6e-22   79.8   3.7     1   123    48   174    48   174 0.96 SNARE associated Golgi protein
Cytochrom_B_N        PF00033.14   188 seq510_BIOID51061    -            235   3.1e-37  127.6  22.0   1   1   5.2e-41   3.5e-37  127.4  15.2     2   188    12   220    11   220 0.98 Cytochrome b(N-terminal)/b6/petB
Ni_hydr_CYTB         PF01292.15   182 seq510_BIOID51061    -            235   3.4e-36  124.2  19.8   1   1   5.8e-40     4e-36  124.0  13.7     2   182    14   220    13   220 0.95 Prokaryotic cytochrome b561
HypD                 PF01924.11   356 seq512_BIOID51061    -            373  9.8e-154  511.2   0.0   1   1  8.2e-158  1.1e-153  511.0   0.0     5   355    13   368     9   369 0.96 Hydrogenase formation hypA family
Transposase_20       PF02371.11    87 seq513_BIOID51061    -            283   3.9e-22   78.0   0.1   1   1   1.1e-25   7.8e-22   77.0   0.1     2    80   159   238   158   245 0.94 Transposase IS116/IS110/IS902 family
DEDD_Tnp_IS110       PF01548.12   144 seq513_BIOID51061    -            283   2.7e-21   75.6   1.2   1   1   2.4e-24   1.7e-20   73.0   0.1    52   144     1    88     1    88 0.96 Transposase
CDH                  PF02611.10   222 seq514_BIOID51061    -            241   7.8e-96  319.4   0.0   1   1  6.4e-100   8.8e-96  319.3   0.0     2   221    21   240    20   241 0.99 CDP-diacylglycerol pyrophosphatase
HTH_Tnp_1            PF01527.15    76 seq515_BIOID51061    -            136   1.8e-19   69.3   0.5   1   1   4.6e-23   3.1e-19   68.5   0.4     2    74    23   102    22   104 0.89 Transposase
HTH_28               PF13518.1     52 seq515_BIOID51061    -            136   2.3e-06   27.3   0.5   1   1   6.5e-10   4.4e-06   26.4   0.0     1    43    32    75    32    78 0.93 Helix-turn-helix domain
Nitroreductase       PF00881.19   165 seq516_BIOID51061    -            240   1.7e-22   79.8   0.2   1   1   2.6e-26   3.5e-22   78.8   0.2     3   165    10   159     8   159 0.78 Nitroreductase family
Nol1_Nop2_Fmu        PF01189.12   283 seq517_BIOID51061    -            429  1.3e-104  349.4   0.0   1   1  8.4e-108  1.6e-104  349.1   0.0     1   282   164   426   164   427 0.99 NOL1/NOP2/sun family
NusB                 PF01029.13   134 seq517_BIOID51061    -            429   6.1e-26   90.8   0.0   1   1   5.1e-29   9.9e-26   90.1   0.0     1   134     5   127     5   127 0.97 NusB family
Methyltransf_26      PF13659.1    117 seq517_BIOID51061    -            429   3.7e-11   42.9   0.0   1   1   3.7e-14   7.3e-11   42.0   0.0     2   116   248   375   247   376 0.90 Methyltransferase domain
Methyltransf_18      PF12847.2    112 seq517_BIOID51061    -            429   2.3e-10   40.8   0.0   1   1   2.2e-13   4.2e-10   40.0   0.0     2   112   247   375   246   375 0.84 Methyltransferase domain
Methyltransf_31      PF13847.1    152 seq517_BIOID51061    -            429   1.9e-09   37.1   0.0   1   1   1.8e-12   3.5e-09   36.3   0.0     2   113   245   380   244   416 0.82 Methyltransferase domain
MTS                  PF05175.9    170 seq517_BIOID51061    -            429   1.1e-06   28.0   0.0   1   1   1.1e-09   2.1e-06   27.1   0.0    24   151   239   385   229   397 0.86 Methyltransferase small domain
FtsJ                 PF01728.14   181 seq517_BIOID51061    -            429   8.9e-05   22.4   0.0   1   1   9.1e-08   0.00018   21.4   0.0    19    99   242   323   233   400 0.60 FtsJ-like methyltransferase
H2TH                 PF06831.9     93 seq518_BIOID51061    -            263   3.5e-18   65.0   0.0   1   1   1.4e-21   6.4e-18   64.1   0.0     1    77   126   205   126   215 0.85 Formamidopyrimidine-DNA glycosylase H2TH domain
Fapy_DNA_glyco       PF01149.19   116 seq518_BIOID51061    -            263   7.7e-15   55.1   0.0   1   1     3e-18   1.4e-14   54.3   0.0     1   106     2   104     2   110 0.88 Formamidopyrimidine-DNA glycosylase N-terminal domain
zf-FPG_IleRS         PF06827.9     30 seq518_BIOID51061    -            263   6.9e-07   28.6   2.7   1   1   2.8e-10   1.3e-06   27.8   1.9     1    29   235   263   235   263 0.97 Zinc finger found in FPG and IleRS
PDT                  PF00800.13   182 seq519_BIOID51061    -            386   9.1e-61  204.4   0.2   1   1     2e-64   1.3e-60  203.9   0.1     1   180   106   286   106   288 0.96 Prephenate dehydratase
CM_2                 PF01817.16    81 seq519_BIOID51061    -            386   1.9e-22   79.0   2.0   1   1   6.3e-26   4.3e-22   77.8   1.4     1    80    11    90    11    91 0.99 Chorismate mutase type II
PfkB                 PF00294.19   301 seq520_BIOID51061    -            241   3.4e-46  157.6   1.3   1   1   8.6e-50   3.9e-46  157.4   0.9    78   298     7   220     1   223 0.93 pfkB family carbohydrate kinase
Phos_pyr_kin         PF08543.7    246 seq520_BIOID51061    -            241   2.7e-17   62.7   0.1   1   1   8.9e-21     4e-17   62.1   0.1   104   235    90   214    69   225 0.91 Phosphomethylpyrimidine kinase
ILVD_EDD             PF00920.16   521 seq521_BIOID51061    -            616  5.1e-195  648.6   1.9   1   1  4.3e-199  5.9e-195  648.5   1.3     1   521    34   607    34   607 0.95 Dehydratase family
TetR_N               PF00440.18    47 seq522_BIOID51061    -            199   2.5e-11   42.9   0.0   1   1   2.9e-15   3.9e-11   42.2   0.0     1    46    13    58    13    59 0.93 Bacterial regulatory proteins, tetR family
Ribosomal_L11_N      PF03946.9     60 seq523_BIOID51061    -            142   3.2e-32  109.6   0.3   1   1   8.7e-36   5.9e-32  108.7   0.2     1    60     8    67     8    67 0.99 Ribosomal protein L11, N-terminal domain
Ribosomal_L11        PF00298.14    69 seq523_BIOID51061    -            142   6.6e-29   99.7   2.9   1   1   1.8e-32   1.2e-28   98.8   2.0     1    69    72   140    72   140 0.99 Ribosomal protein L11, RNA binding domain
SIS_2                PF13580.1    138 seq526_BIOID51061    -            246   3.1e-31  107.7   0.3   1   1   9.4e-35   6.4e-31  106.7   0.2    15   138    78   200    56   200 0.92 SIS domain
SIS                  PF01380.17   131 seq526_BIOID51061    -            246   5.9e-08   32.2   0.0   1   1   2.3e-11   1.6e-07   30.9   0.0    51   104   163   216   152   229 0.91 SIS domain
rve                  PF00665.21   120 seq527_BIOID51061    -            301   8.6e-23   80.6   0.0   1   1   3.4e-26   1.6e-22   79.7   0.0     3   119   123   243   121   244 0.96 Integrase core domain
rve_3                PF13683.1     67 seq527_BIOID51061    -            301   1.4e-17   62.8   0.1   1   1   9.9e-21   4.5e-17   61.2   0.0     2    67   216   281   215   281 0.98 Integrase core domain
HTH_21               PF13276.1     60 seq527_BIOID51061    -            301   6.8e-17   61.1   1.7   1   1   7.2e-19   3.3e-15   55.7   0.3     6    57    49   106    44   109 0.80 HTH-like domain
BPD_transp_2         PF02653.11   267 seq528_BIOID51061    -            340     8e-48  162.6  44.3   1   1   7.6e-52     1e-47  162.2  30.7     4   267    57   320    54   320 0.92 Branched-chain amino acid transport system / permease component
BPD_transp_1         PF00528.17   185 seq529_BIOID51061    -            354   2.5e-26   92.2  16.2   1   1   1.8e-30   2.5e-26   92.2  11.2     1   176   163   324   163   332 0.91 Binding-protein-dependent transport system inner membrane component
SecD-TM1             PF13721.1    101 seq530_BIOID51061    -            127   2.7e-16   59.5   0.0   1   1   2.6e-20   3.6e-16   59.1   0.0    11   101    17   105     8   105 0.91 SecD export protein N-terminal TM region
Fer2_2               PF01799.15    75 seq531_BIOID51061    -            159     4e-27   93.8   0.4   1   1   5.8e-31     4e-27   93.8   0.3     1    73    78   152    78   154 0.93 [2Fe-2S] binding domain
Fer2                 PF00111.22    78 seq531_BIOID51061    -            159   4.4e-07   29.4   1.1   1   1   6.5e-11   4.4e-07   29.4   0.8     2    55    12    64    11    85 0.81 2Fe-2S iron-sulfur cluster binding domain
HycI                 PF01750.13   130 seq532_BIOID51061    -            195   4.8e-39  132.7   0.0   1   1   4.3e-43   5.8e-39  132.4   0.0     1   129    23   151    23   152 0.99 Hydrogenase maturation protease
GntR                 PF00392.16    64 seq533_BIOID51061    -            257   1.8e-23   81.5   1.4   1   1     7e-27   3.2e-23   80.8   0.2     1    64    10    73    10    73 0.99 Bacterial regulatory proteins, gntR family
FCD                  PF07729.7    125 seq533_BIOID51061    -            257   3.9e-21   75.5   7.6   1   1   1.3e-24   5.8e-21   74.9   5.3     1   125    97   226    97   226 0.92 FCD domain
Rrf2                 PF02082.15    83 seq533_BIOID51061    -            257   5.4e-05   23.1   0.1   1   1   2.9e-08   0.00013   21.8   0.0    28    69    36    76    23    82 0.88 Transcriptional regulator
HAD_2                PF13419.1    176 seq534_BIOID51061    -            238   8.5e-20   71.6   0.1   1   1   2.4e-23   1.1e-19   71.2   0.0     1   176    13   207    13   207 0.76 Haloacid dehalogenase-like hydrolase
Hydrolase_like       PF13242.1     75 seq534_BIOID51061    -            238   4.5e-09   35.7   0.0   1   1   2.2e-12   9.9e-09   34.6   0.0     2    50   161   209   160   223 0.93 HAD-hyrolase-like
Hydrolase            PF00702.21   204 seq534_BIOID51061    -            238   1.3e-08   35.4   0.0   1   1   4.1e-12   1.9e-08   34.9   0.0     1   202    10   199    10   201 0.71 haloacid dehalogenase-like hydrolase
Abhydrolase_1        PF00561.15   230 seq535_BIOID51061    -            340   3.4e-26   92.1   0.0   1   1   2.6e-29     9e-26   90.7   0.0     4   218   105   312   102   315 0.96 alpha/beta hydrolase fold
Abhydrolase_6        PF12697.2    228 seq535_BIOID51061    -            340     3e-16   59.9   0.7   1   1   1.2e-19   4.2e-16   59.4   0.5     1   219    75   312    75   320 0.70 Alpha/beta hydrolase family
Abhydrolase_5        PF12695.2    142 seq535_BIOID51061    -            340   7.6e-11   41.8   0.4   1   1   7.2e-14   2.5e-10   40.1   0.2     2   141    75   308    74   309 0.65 Alpha/beta hydrolase family
Ribosomal_L1         PF00687.16   221 seq537_BIOID51061    -            234   9.2e-50  168.8   0.2   1   1   7.9e-54   1.1e-49  168.6   0.2    13   220    28   220     8   221 0.90 Ribosomal protein L1p/L10e family
RimK                 PF08443.6    190 seq540_BIOID51061    -            300   1.9e-82  275.2   0.0   1   1   8.6e-86   2.4e-82  274.9   0.0     1   190    97   286    97   286 1.00 RimK-like ATP-grasp domain
GSH-S_ATP            PF02955.11   174 seq540_BIOID51061    -            300   9.1e-19   67.1   0.2   1   1   4.9e-22   1.3e-18   66.5   0.2    13   163   115   265   103   276 0.84 Prokaryotic glutathione synthetase, ATP-grasp domain
ATP-grasp_4          PF13535.1    184 seq540_BIOID51061    -            300   6.4e-15   55.2   0.0   1   1   3.3e-18     9e-15   54.7   0.0     1   177    96   263    96   268 0.82 ATP-grasp domain
ATP-grasp_3          PF02655.9    161 seq540_BIOID51061    -            300     2e-09   37.3   0.0   1   1   1.1e-12   3.1e-09   36.7   0.0     1   156    97   263    97   266 0.79 ATP-grasp domain
Dala_Dala_lig_C      PF07478.8    203 seq540_BIOID51061    -            300   1.3e-05   24.5   0.2   1   1   1.7e-08   4.6e-05   22.7   0.1    33   177   135   267   107   273 0.76 D-ala D-ala ligase C-terminus
Oxidored_FMN         PF00724.15   341 seq541_BIOID51061    -            365   6.8e-91  304.6   0.0   1   1   5.7e-95   7.8e-91  304.4   0.0     1   340     5   343     5   344 0.93 NADH:flavin oxidoreductase / NADH oxidase family
Hexapep              PF00132.19    36 seq542_BIOID51061    -            269   3.9e-13   48.1  10.9   1   1   1.4e-13   1.9e-09   36.4   4.4     1    36   151   186   151   186 0.96 Bacterial transferase hexapeptide (six repeats)
AIRS_C               PF02769.17   153 seq546_BIOID51061    -            336   5.8e-24   84.7   2.0   1   1   1.6e-27   1.1e-23   83.8   1.4     2   149   166   313   165   315 0.95 AIR synthase related protein, C-terminal domain
AIRS                 PF00586.19    96 seq546_BIOID51061    -            336   7.8e-14   51.5   2.4   1   1   2.6e-17   1.8e-13   50.4   0.1     8    96    42   132    35   132 0.90 AIR synthase related protein, N-terminal domain
DUF1090              PF06476.7    115 seq547_BIOID51061    -            122   6.8e-38  128.7  16.9   1   1   6.2e-42   8.4e-38  128.4  11.7     2   114     7   116     5   117 0.92 Protein of unknown function (DUF1090)
HyaE                 PF07449.6    107 seq550_BIOID51061    -            132   2.7e-40  136.4   0.0   1   1   2.2e-44   3.1e-40  136.2   0.0     1   107    10   116    10   116 0.99 Hydrogenase-1 expression protein HyaE
GATase_4             PF13230.1    272 seq552_BIOID51061    -            255  3.2e-107  357.1   0.0   1   1  7.7e-111  3.5e-107  357.0   0.0     1   252     1   252     1   255 0.99 Glutamine amidotransferases class-II
GATase_2             PF00310.16   361 seq552_BIOID51061    -            255   3.3e-17   62.1   0.1   1   1   2.1e-15   9.7e-12   44.1   0.1   189   359    65   215    60   217 0.87 Glutamine amidotransferases class-II
OEP                  PF02321.13   188 seq553_BIOID51061    -            459   1.9e-51  174.2  38.9   1   2   1.4e-26   1.9e-22   79.6  12.3     3   188    65   247    63   247 0.97 Outer membrane efflux protein
OEP                  PF02321.13   188 seq553_BIOID51061    -            459   1.9e-51  174.2  38.9   2   2   4.8e-33   6.5e-29  100.7   9.1     7   188   275   455   270   455 0.94 Outer membrane efflux protein
Sel1                 PF08238.7     39 seq556_BIOID51061    -            331   3.2e-17   62.4   9.7   1   3   3.9e-11   5.3e-07   29.9   0.1     2    39    74   109    73   109 0.79 Sel1 repeat
Sel1                 PF08238.7     39 seq556_BIOID51061    -            331   3.2e-17   62.4   9.7   2   3     2e-08   0.00027   21.3   0.8     2    38   111   144   110   145 0.89 Sel1 repeat
Sel1                 PF08238.7     39 seq556_BIOID51061    -            331   3.2e-17   62.4   9.7   3   3   1.3e-06     0.017   15.6   0.2     3    33   148   175   147   176 0.88 Sel1 repeat
Cys_Met_Meta_PP      PF01053.15   386 seq557_BIOID51061    -            440  3.7e-122  407.2   0.0   1   1  3.1e-126  4.2e-122  407.0   0.0     1   385    52   436    52   437 0.97 Cys/Met metabolism PLP-dependent enzyme
BPD_transp_2         PF02653.11   267 seq559_BIOID51061    -            331     3e-44  150.8  43.6   1   1   3.4e-48   4.6e-44  150.2  30.2     2   266    35   304    34   305 0.88 Branched-chain amino acid transport system / permease component
TrkA_N               PF02254.13   116 seq560_BIOID51061    -            458   4.2e-58  194.2   3.5   1   2   5.4e-33   5.3e-30  103.6   0.0     1   108     3   111     3   125 0.92 TrkA-N domain
TrkA_N               PF02254.13   116 seq560_BIOID51061    -            458   4.2e-58  194.2   3.5   2   2   5.9e-29   5.7e-26   90.6   0.7     1   116   235   350   235   350 0.95 TrkA-N domain
TrkA_C               PF02080.16    71 seq560_BIOID51061    -            458   1.9e-21   75.3   0.7   1   2   4.7e-13   4.5e-10   38.8   0.0     3    70   157   225   155   226 0.91 TrkA-C domain
TrkA_C               PF02080.16    71 seq560_BIOID51061    -            458   1.9e-21   75.3   0.7   2   2     2e-11   1.9e-08   33.6   0.2     8    70   390   451   388   452 0.89 TrkA-C domain
F420_oxidored        PF03807.12    96 seq560_BIOID51061    -            458   1.9e-12   47.2   2.2   1   2   1.5e-07   0.00015   22.0   0.0     1    52     2    49     2    88 0.87 NADP oxidoreductase coenzyme F420-dependent
F420_oxidored        PF03807.12    96 seq560_BIOID51061    -            458   1.9e-12   47.2   2.2   2   2   1.5e-07   0.00015   22.0   0.3     2    48   235   279   234   355 0.80 NADP oxidoreductase coenzyme F420-dependent
NAD_binding_7        PF13241.1    103 seq560_BIOID51061    -            458   1.2e-11   44.6   3.0   1   1   7.5e-08   7.3e-05   22.8   0.0     8    82   233   319   228   323 0.75 Putative NAD(P)-binding
Shikimate_DH         PF01488.15   135 seq560_BIOID51061    -            458   1.4e-11   44.4   0.6   1   1   5.3e-09   5.2e-06   26.4   0.2    12   102   232   332   222   367 0.77 Shikimate / quinate 5-dehydrogenase
UvrD_C               PF13361.1    319 seq562_BIOID51061    -            738   1.3e-99  333.6   0.0   1   1  7.6e-103   1.7e-99  333.1   0.0     1   318   295   634   295   635 0.98 UvrD-like helicase C-terminal domain
UvrD-helicase        PF00580.16   315 seq562_BIOID51061    -            738   2.2e-76  257.0   0.0   1   1   2.7e-79   6.1e-76  255.6   0.0     1   314    28   289    28   290 0.98 UvrD/REP helicase N-terminal domain
AAA_19               PF13245.1     76 seq562_BIOID51061    -            738   5.5e-14   51.5   0.2   1   1   8.5e-17   1.9e-13   49.8   0.1     1    75    34   111    34   112 0.85 Part of AAA domain
UvrD_C_2             PF13538.1    104 seq562_BIOID51061    -            738   1.1e-10   41.4   0.0   1   1   1.1e-13   2.6e-10   40.2   0.0    54   103   561   630   509   631 0.77 Family description
DUF883               PF05957.8     94 seq564_BIOID51061    -            101   1.1e-31  108.9   1.7   1   1   9.3e-36   1.3e-31  108.7   1.2     2    94     9   101     8   101 0.99 Bacterial protein of unknown function (DUF883)
HupH_C               PF04809.8    120 seq566_BIOID51061    -            305   1.5e-49  166.6   0.0   1   2   3.8e-11   5.2e-07   29.3   0.0     6    96    70   160    67   175 0.82 HupH hydrogenase expression protein, C-terminal conserved region
HupH_C               PF04809.8    120 seq566_BIOID51061    -            305   1.5e-49  166.6   0.0   2   2   5.3e-44   7.2e-40  135.3   0.0     1   119   183   299   183   300 0.99 HupH hydrogenase expression protein, C-terminal conserved region
OpuAC                PF04069.7    257 seq567_BIOID51061    -            344   1.6e-55  188.1   3.7   1   1   1.4e-59   1.9e-55  187.8   2.6     2   256    44   326    43   327 0.94 Substrate binding domain of ABC-type glycine betaine transport system
OMP_b-brl            PF13505.1    176 seq568_BIOID51061    -            171   3.9e-27   95.2  13.5   1   1   6.8e-31   4.7e-27   94.9   9.3     2   176     9   171     6   171 0.87 Outer membrane protein beta-barrel domain
Ail_Lom              PF06316.6    199 seq568_BIOID51061    -            171   1.5e-23   83.2   4.7   1   2   2.2e-18   1.5e-14   53.8   0.9     1   126     1   115     1   127 0.77 Enterobacterial Ail/Lom protein
Ail_Lom              PF06316.6    199 seq568_BIOID51061    -            171   1.5e-23   83.2   4.7   2   2   2.2e-11   1.5e-07   31.0   0.1   154   199   126   171   120   171 0.93 Enterobacterial Ail/Lom protein
UPF0270              PF06794.7     70 seq571_BIOID51061    -             72   9.2e-36  121.3   0.1   1   1   7.4e-40     1e-35  121.2   0.0     1    70     1    70     1    70 0.99 Uncharacterised protein family (UPF0270)
DUF1469              PF07332.6    121 seq573_BIOID51061    -            134     1e-25   89.6   7.5   1   1   8.4e-30   1.1e-25   89.5   5.2     6   120    19   129    14   130 0.97 Protein of unknown function (DUF1469)
DUF606               PF04657.8    138 seq574_BIOID51061    -            202   2.7e-32  111.6  16.0   1   1   2.4e-35   3.2e-31  108.1   6.5     1   137    10   154    10   155 0.92 Protein of unknown function, DUF606
YbjN                 PF10722.4    127 seq575_BIOID51061    -            158   6.8e-14   51.8   0.2   1   1   5.8e-18   7.9e-14   51.6   0.2     2   123     9   132     8   136 0.97 Putative bacterial sensory transduction regulator
Ribosomal_L10        PF00466.15   100 seq576_BIOID51061    -            165   2.5e-26   91.3   0.0   1   1   2.6e-30   3.6e-26   90.8   0.0     3   100     5   101     3   101 0.98 Ribosomal protein L10
Peptidase_S6         PF02395.11   769 seq577_BIOID51061    -            193   2.7e-39  134.8   2.1   1   1   4.7e-43   3.2e-39  134.6   1.5     3   156    43   192    41   193 0.91 Immunoglobulin A1 protease
ESPR                 PF13018.1     24 seq577_BIOID51061    -            193   2.3e-07   30.0   0.0   1   1   1.1e-10   7.5e-07   28.3   0.0     1    24     1    24     1    24 0.99 Extended Signal Peptide of Type V secretion system
PRK                  PF00485.13   194 seq580_BIOID51061    -            289     3e-74  248.6   0.0   1   1   2.7e-78   3.6e-74  248.4   0.0     1   194     7   214     7   214 0.99 Phosphoribulokinase / Uridine kinase family
Glyoxalase           PF00903.20   128 seq582_BIOID51061    -            135   3.7e-25   88.2   0.0   1   1   9.3e-29   4.2e-25   88.0   0.0     2   128     3   123     2   123 0.92 Glyoxalase/Bleomycin resistance protein/Dioxygenase superfamily
Glyoxalase_2         PF12681.2    108 seq582_BIOID51061    -            135   3.6e-18   66.0   0.0   1   1   9.1e-22   4.2e-18   65.8   0.0     1   108     8   124     8   124 0.77 Glyoxalase-like domain
Glyoxalase_4         PF13669.1    110 seq582_BIOID51061    -            135   5.7e-09   35.8   0.0   1   1   6.2e-12   2.8e-08   33.6   0.0     2   106     5   108     4   112 0.88 Glyoxalase/Bleomycin resistance protein/Dioxygenase superfamily
S-methyl_trans       PF02574.11   305 seq583_BIOID51061    -           1232  1.4e-104  349.6   0.1   1   1  9.1e-108  2.5e-104  348.7   0.1     1   304    21   331    21   332 0.98 Homocysteine S-methyltransferase
Met_synt_B12         PF02965.12   136 seq583_BIOID51061    -           1232   9.2e-54  180.5   0.0   1   1     9e-57   2.4e-53  179.2   0.0     1   136  1060  1197  1060  1197 0.99 Vitamin B12 dependent methionine synthase, activation domain
Pterin_bind          PF00809.17   210 seq583_BIOID51061    -           1232   1.5e-48  164.8   0.4   1   1   1.7e-51   4.6e-48  163.2   0.3     1   210   361   573   361   573 0.98 Pterin binding enzyme
B12-binding_2        PF02607.12    79 seq583_BIOID51061    -           1232   4.4e-21   74.5   0.0   1   1   6.5e-24   1.8e-20   72.6   0.0     4    79   664   739   662   739 0.96 B12 binding domain
B12-binding          PF02310.14   121 seq583_BIOID51061    -           1232   6.8e-20   71.0   0.2   1   1   1.8e-22     5e-19   68.2   0.1     2    94   753   845   752   856 0.93 B12 binding domain
DUF1281              PF06924.6    134 seq584_BIOID51061    -            354   6.2e-59  197.1   0.0   1   1   6.5e-63   8.9e-59  196.5   0.0     1   134    55   188    55   188 0.99 Protein of unknown function (DUF1281)
PALP                 PF00291.20   307 seq585_BIOID51061    -            514   9.6e-70  235.0   2.1   1   1   1.9e-73   1.3e-69  234.6   1.5     5   307    29   316    25   316 0.91 Pyridoxal-phosphate dependent enzyme
Thr_dehydrat_C       PF00585.13    91 seq585_BIOID51061    -            514   3.8e-64  212.2   0.0   1   2   3.6e-35   2.4e-31  107.0   0.0     1    91   329   419   329   419 0.98 C-terminal regulatory domain of Threonine dehydratase
Thr_dehydrat_C       PF00585.13    91 seq585_BIOID51061    -            514   3.8e-64  212.2   0.0   2   2   6.7e-34   4.6e-30  102.9   0.0     2    91   425   512   424   512 0.96 C-terminal regulatory domain of Threonine dehydratase
Sigma54_activat      PF00158.21   168 seq586_BIOID51061    -            692   4.3e-71  237.6   0.1   1   1   3.8e-74   7.4e-71  236.9   0.0     1   168   381   548   381   548 0.99 Sigma-54 interaction domain
GAF_3                PF13492.1    129 seq586_BIOID51061    -            692   1.1e-17   64.1   0.0   1   1   6.6e-15   1.3e-11   44.5   0.0     1   129   202   346   202   346 0.85 GAF domain
GAF                  PF01590.21   154 seq586_BIOID51061    -            692   2.4e-16   60.1   0.1   1   1   1.5e-14     3e-11   43.6   0.0     1   154   202   344   202   344 0.91 GAF domain
GAF_2                PF13185.1    148 seq586_BIOID51061    -            692   4.7e-13   49.7   0.0   1   1   5.4e-12     1e-08   35.6   0.0     3   148   202   345   194   345 0.76 GAF domain
AAA_5                PF07728.9    139 seq586_BIOID51061    -            692   5.3e-08   32.5   0.1   1   1   6.5e-11   1.3e-07   31.3   0.0     2   130   405   529   404   538 0.79 AAA domain (dynein-related subfamily)
AAA                  PF00004.24   132 seq586_BIOID51061    -            692   3.3e-06   27.2   0.0   1   1   4.7e-09   9.2e-06   25.7   0.0     1   112   405   525   405   541 0.81 ATPase family associated with various cellular activities (AAA)
HTH_8                PF02954.14    42 seq586_BIOID51061    -            692   7.6e-05   22.0   0.2   1   1   3.9e-08   7.6e-05   22.0   0.1     6    42   645   684   642   684 0.90 Bacterial regulatory protein, Fis family
YqjK                 PF13997.1     73 seq588_BIOID51061    -             99   3.6e-30  103.8   9.8   1   1   3.3e-34   4.5e-30  103.5   6.8     1    73    14    86    14    86 0.99 YqjK-like protein
DUF805               PF05656.9    117 seq590_BIOID51061    -            146   5.2e-20   71.3  11.4   1   1   8.3e-24   1.1e-19   70.2   7.9     2   116     7   134     6   135 0.82 Protein of unknown function (DUF805)
DUF2566              PF10753.4     55 seq591_BIOID51061    -             82   7.5e-29   99.3   5.6   1   1   7.1e-33   9.7e-29   98.9   3.9     1    55    28    82    28    82 0.99 Protein of unknown function (DUF2566)
Ribosomal_L12        PF00542.14    68 seq592_BIOID51061    -            121   1.8e-31  107.8   8.6   1   1   2.8e-35   3.8e-31  106.7   6.0     1    68    54   121    54   121 0.99 Ribosomal protein L7/L12 C-terminal domain
DUF606               PF04657.8    138 seq593_BIOID51061    -             87   1.8e-05   24.7  14.6   1   1   1.5e-09   2.1e-05   24.5  10.1    67   137     1    69     1    70 0.97 Protein of unknown function, DUF606
SBP_bac_8            PF13416.1    281 seq596_BIOID51061    -            395   3.3e-37  128.6   2.3   1   1   1.6e-40   4.4e-37  128.2   1.6     3   280    71   361    69   362 0.86 Bacterial extracellular solute-binding protein
SBP_bac_6            PF13343.1    242 seq596_BIOID51061    -            395   1.2e-27   96.6   0.9   1   1   6.8e-31   1.9e-27   96.0   0.6     5   216   105   343    83   374 0.85 Bacterial extracellular solute-binding protein
SBP_bac_1            PF01547.20   314 seq596_BIOID51061    -            395   6.8e-17   62.0   6.9   1   1   3.9e-20   1.1e-16   61.3   4.8    17   311    69   328    59   331 0.75 Bacterial extracellular solute-binding protein
SBP_bac_11           PF13531.1    231 seq596_BIOID51061    -            395   1.3e-07   31.3   0.0   1   1   3.5e-10   9.5e-07   28.5   0.0    15   228    69   336    64   338 0.77 Bacterial extracellular solute-binding protein
RNase_T              PF00929.19   164 seq597_BIOID51061    -            215   9.4e-37  126.7   0.1   1   1   7.9e-41   1.1e-36  126.5   0.0     1   164    20   194    20   194 0.96 Exonuclease
DoxX                 PF07681.7     85 seq598_BIOID51061    -            160   6.2e-18   64.8  12.8   1   1   1.5e-21   1.1e-17   64.1   8.9     2    84    39   117    38   118 0.98 DoxX
Bac_Ubq_Cox          PF01654.12   436 seq599_BIOID51061    -            514  1.8e-184  613.0  24.7   1   1  1.8e-188  2.4e-184  612.6  17.1     1   435     7   502     7   503 0.97 Bacterial Cytochrome Ubiquinol Oxidase
Peptidase_S6         PF02395.11   769 seq600_BIOID51061    -            101   9.5e-12   43.7   2.6   1   1   7.3e-16     1e-11   43.6   1.8   202   293     3    98     1   101 0.71 Immunoglobulin A1 protease
DUF2526              PF10735.4     77 seq602_BIOID51061    -             77   3.1e-47  158.3   5.7   1   1   2.5e-51   3.4e-47  158.2   4.0     1    77     1    77     1    77 1.00 Protein of unknown function (DUF2526)
CusF_Ec              PF11604.3     70 seq603_BIOID51061    -            110   1.2e-21   76.2   0.3   1   1   1.2e-25   1.6e-21   75.7   0.2     1    67    42   107    42   110 0.93 Copper binding periplasmic protein CusF
PTE                  PF02126.13   308 seq605_BIOID51061    -            344   5.3e-51  173.3   0.0   1   1   5.2e-55     7e-51  172.9   0.0     3   308    14   343    12   343 0.90 Phosphotriesterase family
HTH_Tnp_1            PF01527.15    76 seq607_BIOID51061    -            144   1.6e-13   50.2   0.0   1   1   2.9e-17     2e-13   49.9   0.0     3    49    11    58     9   101 0.86 Transposase
HTH_28               PF13518.1     52 seq607_BIOID51061    -            144   4.4e-05   23.2   0.0   1   1   9.2e-09   6.3e-05   22.7   0.0     1    41    19    60    19    67 0.92 Helix-turn-helix domain
SNARE_assoc          PF09335.6    123 seq608_BIOID51061    -            219   3.3e-19   69.1   5.8   1   1   2.4e-23   3.3e-19   69.1   4.0     1   122    48   173    48   174 0.96 SNARE associated Golgi protein
MFS_1                PF07690.11   354 seq609_BIOID51061    -            394   1.1e-36  126.1  55.2   1   2   1.5e-29     1e-25   90.1  17.3     2   188    17   198    16   220 0.86 Major Facilitator Superfamily
MFS_1                PF07690.11   354 seq609_BIOID51061    -            394   1.1e-36  126.1  55.2   2   2     1e-14   7.2e-11   41.3  16.1     3   175   218   387   216   394 0.89 Major Facilitator Superfamily
Sugar_tr             PF00083.19   451 seq609_BIOID51061    -            394   3.2e-12   45.6  16.5   1   1   4.7e-16   3.2e-12   45.6  11.4    43   188    39   181    11   184 0.83 Sugar (and other) transporter
MscL                 PF01741.13   128 seq610_BIOID51061    -            136     1e-56  190.4   3.2   1   1   8.4e-61   1.1e-56  190.2   2.2     1   128     3   132     3   132 0.98 Large-conductance mechanosensitive channel, MscL
rve_2                PF13333.1     52 seq611_BIOID51061    -             86   5.6e-12   45.4   0.1   1   1   5.1e-16     7e-12   45.1   0.1     1    39     2    41     2    58 0.89 Integrase core domain
DUF406               PF04175.7     94 seq612_BIOID51061    -             99     2e-28   98.5   3.2   1   1   1.6e-32   2.2e-28   98.4   2.2     4    94     3    96     1    96 0.96 Protein of unknown function (DUF406)
GPW_gp25             PF04965.9     99 seq614_BIOID51061    -            133   4.3e-12   45.3   0.0   1   1   4.7e-16   6.4e-12   44.7   0.0     5    94    23   111    19   116 0.89 Gene 25-like lysozyme
HlyD_2               PF12700.2    328 seq615_BIOID51061    -            407   1.3e-14   53.9   0.0   1   1   1.2e-17     8e-14   51.4   0.0   136   327   187   378    98   379 0.77 HlyD family secretion protein
HlyD_3               PF13437.1    105 seq615_BIOID51061    -            407   1.7e-13   50.6   0.2   1   1     2e-14   1.4e-10   41.3   0.0     1   105   209   310   209   310 0.96 HlyD family secretion protein
RNA_pol_Rpb2_6       PF00562.23   386 seq616_BIOID51061    -           1342  4.7e-162  539.0   0.0   1   1  3.5e-162  7.9e-159  528.4   0.1     2   386   716  1264   715  1264 0.98 RNA polymerase Rpb2, domain 6
RNA_pol_Rpb2_7       PF04560.15    83 seq616_BIOID51061    -           1342   5.7e-32  109.6   0.1   1   1   8.2e-35   1.9e-31  108.0   0.0     1    82  1266  1341  1266  1342 0.98 RNA polymerase Rpb2, domain 7
RNA_pol_Rpb2_3       PF04565.11    68 seq616_BIOID51061    -           1342   7.1e-30  102.4   0.0   1   1   7.4e-33   1.7e-29  101.2   0.0     1    68   513   582   513   582 0.98 RNA polymerase Rpb2, domain 3
RNA_pol_Rpb2_45      PF10385.4     66 seq616_BIOID51061    -           1342   4.6e-29   99.9   0.3   1   1   1.5e-31   3.5e-28   97.0   0.2     1    66   591   656   591   656 1.00 RNA polymerase beta subunit external 1 domain
RNA_pol_Rpb2_1       PF04563.10   203 seq616_BIOID51061    -           1342   1.5e-26   92.4   0.0   1   1   1.4e-29   3.1e-26   91.4   0.0     2   203    27   509    26   509 0.98 RNA polymerase beta subunit
RNA_pol_Rpb2_2       PF04561.9    190 seq616_BIOID51061    -           1342   1.6e-25   89.5   0.9   1   2   8.4e-11   1.9e-07   30.5   0.0     1    74   151   225   151   276 0.82 RNA polymerase Rpb2, domain 2
RNA_pol_Rpb2_2       PF04561.9    190 seq616_BIOID51061    -           1342   1.6e-25   89.5   0.9   2   2   1.9e-18   4.4e-15   55.4   0.0    80   190   340   454   329   454 0.88 RNA polymerase Rpb2, domain 2
GST_N_2              PF13409.1     70 seq617_BIOID51061    -            328   1.5e-23   82.4   0.0   1   1   9.4e-27   3.2e-23   81.3   0.0     1    70    62   159    62   159 0.85 Glutathione S-transferase, N-terminal domain
GST_C_2              PF13410.1     69 seq617_BIOID51061    -            328   3.9e-14   52.1   0.0   1   1   2.3e-17     8e-14   51.1   0.0     1    54   203   256   203   280 0.89 Glutathione S-transferase, C-terminal domain
GST_C                PF00043.20    95 seq617_BIOID51061    -            328   8.7e-07   28.7   0.0   1   1   4.1e-10   1.4e-06   28.0   0.0    20    67   200   247   166   281 0.76 Glutathione S-transferase, C-terminal domain
TnpB_IS66            PF05717.8    108 seq620_BIOID51061    -            116   1.1e-40  137.2   0.0   1   1   9.1e-45   1.2e-40  137.1   0.0     2   104     7   107     6   111 0.97 IS66 Orf2 like protein
Usp                  PF00582.21   140 seq621_BIOID51061    -            142   3.2e-17   62.8   0.0   1   1   2.7e-21   3.7e-17   62.7   0.0     2   140     3   138     2   138 0.95 Universal stress protein family
DEAD_assoc           PF08494.6    187 seq622_BIOID51061    -           1538   6.8e-59  198.6   0.0   1   1   6.4e-62   2.2e-58  196.9   0.0     2   186   679   867   678   868 0.96 DEAD/H associated
DEAD                 PF00270.24   173 seq622_BIOID51061    -           1538   1.6e-27   95.9   0.0   1   1   1.2e-30     4e-27   94.6   0.0     1   167    31   218    31   224 0.88 DEAD/DEAH box helicase
Helicase_C           PF00271.26    78 seq622_BIOID51061    -           1538     2e-13   49.8   0.1   1   1   1.9e-16   6.6e-13   48.2   0.0    12    75   354   417   348   419 0.96 Helicase conserved C-terminal domain
ResIII               PF04851.10   184 seq622_BIOID51061    -           1538   1.8e-07   31.0   0.0   1   1   1.1e-10   3.8e-07   30.0   0.0     8   182    29   217    23   219 0.73 Type III restriction enzyme, res subunit
OTCace               PF00185.19   158 seq624_BIOID51061    -            396   1.1e-34  119.5   0.0   1   1   2.7e-38   1.8e-34  118.7   0.0     1   156   187   373   187   374 0.91 Aspartate/ornithine carbamoyltransferase, Asp/Orn binding domain
OTCace_N             PF02729.16   142 seq624_BIOID51061    -            396   3.3e-28   98.0   0.0   1   1     2e-31   1.4e-27   95.9   0.0     1   142    22   179    22   179 0.88 Aspartate/ornithine carbamoyltransferase, carbamoyl-P binding domain
rve_2                PF13333.1     52 seq627_BIOID51061    -             50   2.7e-08   33.6   0.1   1   1   2.3e-12   3.2e-08   33.3   0.1    11    50     1    46     1    47 0.86 Integrase core domain
Mur_ligase_M         PF08245.7    189 seq629_BIOID51061    -            457   4.5e-17   62.5   0.0   1   1   1.4e-20   6.4e-17   62.1   0.0     1   189   108   291   108   291 0.77 Mur ligase middle domain
Mur_ligase           PF01225.20    83 seq629_BIOID51061    -            457   9.2e-16   57.5   0.0   1   1   4.7e-19   2.1e-15   56.4   0.0     1    80     2   100     2   103 0.96 Mur ligase family, catalytic domain
Mur_ligase_C         PF02875.16    91 seq629_BIOID51061    -            457   1.5e-10   40.8   0.0   1   1   1.3e-13     6e-10   38.9   0.0     2    50   312   361   311   390 0.83 Mur ligase family, glutamate ligase domain
cNMP_binding         PF00027.24    91 seq630_BIOID51061    -            210   8.9e-24   83.0   0.0   1   1     4e-27   1.4e-23   82.4   0.0     3    90    23   111    21   112 0.97 Cyclic nucleotide-binding domain
Crp                  PF00325.15    32 seq630_BIOID51061    -            210   2.1e-15   55.7   0.4   1   1   1.1e-18   3.9e-15   54.8   0.3     1    32   166   197   166   197 0.98 Bacterial regulatory proteins, crp family
HTH_Crp_2            PF13545.1     76 seq630_BIOID51061    -            210   2.2e-11   43.2   0.1   1   1   1.5e-14     5e-11   42.1   0.1     1    67   142   206   142   207 0.94 Crp-like helix-turn-helix domain
LZ_Tnp_IS66          PF13007.2     78 seq631_BIOID51061    -            193   8.4e-14   51.8   9.6   1   1   1.2e-17   8.4e-14   51.8   6.6     1    77    59   131    59   132 0.89 Transposase C of IS166 homeodomain
HTH_Tnp_IS66         PF13005.2     59 seq631_BIOID51061    -            193   1.2e-08   34.5   0.3   1   1   1.8e-12   1.2e-08   34.5   0.2     1    42   134   175   134   177 0.96 putative Helix-turn-helix domain of transposase IS66
NLPC_P60             PF00877.14   105 seq633_BIOID51061    -            257   4.6e-31  106.6   0.0   1   1   1.2e-34   8.2e-31  105.8   0.0     1   105   139   249   139   249 0.98 NlpC/P60 family
ABC_tran             PF00005.22   118 seq635_BIOID51061    -            404   2.9e-27   95.2   0.0   1   1   1.1e-30   5.2e-27   94.4   0.0     1   117    86   204    86   205 0.93 ABC transporter
TOBE_2               PF08402.5     75 seq635_BIOID51061    -            404   1.2e-19   69.9   0.0   1   1   6.5e-23   2.9e-19   68.6   0.0     1    75   322   402   322   402 0.92 TOBE domain
DUF2799              PF10973.3     89 seq636_BIOID51061    -            134   3.4e-17   62.1   0.9   1   1   3.3e-21   4.5e-17   61.7   0.6     1    88    44   126    44   127 0.93 Protein of unknown function (DUF2799)
Pyr_redox_2          PF07992.9    200 seq638_BIOID51061    -            472   2.4e-14   53.5   0.5   1   1   6.7e-09   8.3e-06   25.6   0.0     1    47   148   195   148   272 0.81 Pyridine nucleotide-disulphide oxidoreductase
Pyr_redox            PF00070.22    80 seq638_BIOID51061    -            472   6.6e-12   45.5   4.2   1   1   1.5e-08   1.8e-05   24.9   0.2     1    77   289   364   289   370 0.87 Pyridine nucleotide-disulphide oxidoreductase
NAD_binding_8        PF13450.1     68 seq638_BIOID51061    -            472   1.1e-08   34.7   0.2   1   1   2.3e-11   2.9e-08   33.4   0.2     1    35   151   185   151   189 0.96 NAD(P)-binding Rossmann-like domain
Thi4                 PF01946.12   230 seq638_BIOID51061    -            472     9e-07   28.0   1.0   1   1   1.1e-09   1.3e-06   27.5   0.1    18    83   147   213   138   223 0.80 Thi4 family
FAD_binding_3        PF01494.14   356 seq638_BIOID51061    -            472   1.1e-06   27.7   0.1   1   1   1.7e-09   2.1e-06   26.9   0.0     3    34   148   179   147   182 0.95 FAD binding domain
Peptidase_M48        PF01435.13   226 seq639_BIOID51061    -            325   7.9e-27   94.1   0.3   1   1   7.6e-31     1e-26   93.7   0.2     5   226   113   314   109   314 0.89 Peptidase family M48
Pili_assembly_N      PF00345.15   122 seq640_BIOID51061    -            260   3.1e-34  117.2   0.0   1   1   6.6e-38   4.5e-34  116.7   0.0     2   121    87   213    86   214 0.91 Gram-negative pili assembly chaperone, N-terminal domain
ADH_zinc_N           PF00107.21   130 seq642_BIOID51061    -            376   7.6e-18   64.1   0.0   1   1   1.8e-21   1.2e-17   63.5   0.0     1   122   192   327   192   334 0.92 Zinc-binding dehydrogenase
ADH_zinc_N_2         PF13602.1    127 seq642_BIOID51061    -            376   6.9e-07   30.0   0.0   1   1   1.8e-10   1.3e-06   29.2   0.0     1   127   225   370   225   370 0.78 Zinc-binding dehydrogenase
Peptidase_S6         PF02395.11   769 seq644_BIOID51061    -             57   6.5e-11   41.0   0.1   1   1   5.5e-15   7.5e-11   40.7   0.0     3    46     6    50     4    54 0.91 Immunoglobulin A1 protease
Cyto_ox_2            PF02322.10   328 seq645_BIOID51061    -            378  5.8e-112  373.9  33.8   1   1  4.8e-116  6.6e-112  373.7  23.4     1   328     6   362     6   362 0.99 Cytochrome oxidase subunit II
AzlC                 PF03591.9    143 seq647_BIOID51061    -            245   7.3e-42  142.5  10.2   1   1   5.3e-46   7.3e-42  142.5   7.1     1   141    23   165    23   167 0.97 AzlC protein
YihI                 PF04220.7    169 seq648_BIOID51061    -            169   3.4e-56  189.0  15.5   1   1   2.8e-60   3.9e-56  188.9  10.8     3   167     5   165     2   167 0.94 Der GTPase activator (YihI)
DDE_Tnp_IS66         PF03050.9    271 seq649_BIOID51061    -            287   1.5e-87  293.1   0.2   1   1   1.3e-91   1.7e-87  292.9   0.1    13   261     2   271     1   279 0.98 Transposase IS66 family
FUSC-like            PF12805.2    284 seq650_BIOID51061    -            696     3e-72  242.8   3.3   1   1   8.7e-76     3e-72  242.8   2.3     2   280    63   335    62   340 0.95 FUSC-like inner membrane protein yccS
FUSC_2               PF13515.1    128 seq650_BIOID51061    -            696   8.6e-20   70.8  11.0   1   1   2.5e-23   8.6e-20   70.8   7.6     2   126   377   498   375   500 0.90 Fusaric acid resistance protein-like
FUSC                 PF04632.7    650 seq650_BIOID51061    -            696   6.1e-08   31.4   4.1   1   1   1.8e-11   6.1e-08   31.4   2.8     7   263   369   642   363   689 0.80 Fusaric acid resistance protein family
ALMT                 PF11744.3    406 seq650_BIOID51061    -            696   1.6e-05   23.6   2.1   1   1   1.8e-08   6.3e-05   21.6   1.1    41   193   389   528   373   595 0.80 Aluminium activated malate transporter
ACR_tran             PF00873.14  1021 seq652_BIOID51061    -           1047  8.2e-239  794.7   1.6   1   1  7.6e-243    1e-238  794.4   1.1     2  1019     6  1037     2  1039 0.98 AcrB/AcrD/AcrF family
DUF4154              PF13689.1    145 seq653_BIOID51061    -            172     6e-33  113.3   0.0   1   1   5.4e-37   7.3e-33  113.0   0.0     6   145    32   168    27   168 0.95 Domain of unknown function (DUF4154)
Fe_dep_repr_C        PF02742.10    71 seq654_BIOID51061    -            155   1.4e-13   50.2   0.9   1   1   1.5e-16   2.9e-13   49.1   0.6     1    57    95   150    95   154 0.95 Iron dependent repressor, metal binding and dimerisation domain
Fe_dep_repress       PF01325.14    60 seq654_BIOID51061    -            155   6.9e-11   41.8   0.0   1   1   6.3e-14   1.2e-10   40.9   0.0     6    60    38    92    35    92 0.95 Iron dependent repressor, N-terminal DNA binding domain
HTH_24               PF13412.1     48 seq654_BIOID51061    -            155   1.2e-07   30.9   0.0   1   1     9e-11   1.8e-07   30.3   0.0     3    48    40    85    38    85 0.90 Winged helix-turn-helix DNA-binding
MarR                 PF01047.17    59 seq654_BIOID51061    -            155   1.7e-06   27.4   0.0   1   1   1.6e-09   3.1e-06   26.6   0.0    11    48    48    85    47    87 0.95 MarR family
DUF805               PF05656.9    117 seq655_BIOID51061    -             97   6.2e-28   96.8   4.3   1   1     5e-32   6.8e-28   96.7   3.0    16   116     1    94     1    95 0.97 Protein of unknown function (DUF805)
Fe-ADH               PF00465.14   366 seq658_BIOID51061    -            387   4.3e-88  295.3   0.1   1   1   7.4e-92     5e-88  295.0   0.1     1   351     9   363     9   377 0.91 Iron-containing alcohol dehydrogenase
Fe-ADH_2             PF13685.1    250 seq658_BIOID51061    -            387   1.8e-13   50.2   0.1   1   1   3.3e-11   2.3e-07   30.3   0.0     4   101    16   111    13   114 0.81 Iron-containing alcohol dehydrogenase
PALP                 PF00291.20   307 seq659_BIOID51061    -            398   1.1e-44  152.7   0.2   1   1     1e-48   1.4e-44  152.4   0.1     4   305    41   374    39   377 0.81 Pyridoxal-phosphate dependent enzyme
IlvN                 PF07991.7    165 seq661_BIOID51061    -            491   5.6e-61  204.5   0.1   1   1   1.4e-64   9.3e-61  203.8   0.1     2   165    35   204    34   204 0.98 Acetohydroxy acid isomeroreductase, catalytic domain
IlvC                 PF01450.14   145 seq661_BIOID51061    -            491   4.1e-56  188.8   0.1   1   2   3.3e-21   2.3e-17   63.1   0.0     1   128   210   337   210   345 0.91 Acetohydroxy acid isomeroreductase, catalytic domain
IlvC                 PF01450.14   145 seq661_BIOID51061    -            491   4.1e-56  188.8   0.1   2   2   7.7e-40   5.3e-36  123.6   0.0    15   145   359   485   349   485 0.93 Acetohydroxy acid isomeroreductase, catalytic domain
CitMHS               PF03600.11   349 seq664_BIOID51061    -            372   2.1e-28   98.7  20.9   1   1   3.1e-32   2.1e-28   98.7  14.5    41   321    32   306    12   330 0.89 Citrate transporter
Na_sulph_symp        PF00939.14   471 seq664_BIOID51061    -            372   1.1e-07   31.0   5.8   1   1   1.6e-11   1.1e-07   31.0   4.0   320   449    41   166    35   184 0.80 Sodium:sulfate symporter transmembrane region
GGDEF                PF00990.16   161 seq665_BIOID51061    -            406   5.6e-45  152.6   0.4   1   1   6.5e-49   8.9e-45  152.0   0.3     1   159   249   403   249   405 0.96 GGDEF domain
MutS_V               PF00488.16   235 seq667_BIOID51061    -            853  7.7e-105  349.3   0.0   1   1  4.6e-108  1.3e-104  348.6   0.0     1   234   567   798   567   799 0.99 MutS domain V
MutS_III             PF05192.13   204 seq667_BIOID51061    -            853   3.1e-49  167.4   3.1   1   1   2.1e-52   5.7e-49  166.5   2.2     1   204   271   560   271   560 0.96 MutS domain III
MutS_I               PF01624.15   113 seq667_BIOID51061    -            853   6.2e-44  148.5   0.0   1   1   6.1e-47   1.7e-43  147.1   0.0     1   112    11   122    11   123 0.99 MutS domain I
MutS_II              PF05188.12   137 seq667_BIOID51061    -            853   1.9e-33  115.3   0.0   1   1   1.6e-36   4.5e-33  114.1   0.0     1   137   131   256   131   256 0.98 MutS domain II
MutS_IV              PF05190.13    92 seq667_BIOID51061    -            853   3.6e-28   97.4   0.1   1   1   3.6e-31   9.9e-28   96.0   0.1     1    90   428   517   428   519 0.97 MutS family domain IV
Radical_SAM          PF04055.16   166 seq668_BIOID51061    -            457   3.6e-15   56.4   0.0   1   1     8e-19   5.4e-15   55.8   0.0     2   164    57   227    56   229 0.79 Radical SAM superfamily
HemN_C               PF06969.11    66 seq668_BIOID51061    -            457   7.3e-11   41.8   0.2   1   1   5.3e-14   3.6e-10   39.6   0.0     1    66   363   431   363   431 0.94 HemN C-terminal domain
AzlD                 PF05437.7     99 seq669_BIOID51061    -            111   1.8e-12   46.9   5.7   1   1   1.5e-16   2.1e-12   46.7   4.0     1    98     5   104     5   105 0.92 Branched-chain amino acid transport protein (AzlD)
DUF805               PF05656.9    117 seq671_BIOID51061    -            118   1.5e-35  121.4   2.5   1   1   1.3e-39   1.8e-35  121.2   1.7     1   116    10   114    10   115 0.98 Protein of unknown function (DUF805)
CorA                 PF01544.13   292 seq672_BIOID51061    -            316   4.9e-56  189.7   0.4   1   1   4.4e-60     6e-56  189.5   0.2     4   292    26   312    24   312 0.95 CorA-like Mg2+ transporter protein
DDE_3                PF13358.1    146 seq674_BIOID51061    -            134     4e-17   62.2   0.0   1   1   3.5e-21   4.8e-17   61.9   0.0    10   140     3   130     1   133 0.96 DDE superfamily endonuclease
YbgT_YccB            PF08173.6     28 seq676_BIOID51061    -             30   3.4e-12   45.8   4.6   1   1   2.6e-16   3.5e-12   45.7   3.2     1    27     1    27     1    28 0.97 Membrane bound YbgT-like protein
FCD                  PF07729.7    125 seq677_BIOID51061    -            221   1.7e-23   83.2   2.5   1   1   3.4e-27   2.3e-23   82.7   1.7     2   124    85   209    84   210 0.96 FCD domain
GntR                 PF00392.16    64 seq677_BIOID51061    -            221   9.4e-12   44.0   0.1   1   1   3.9e-15   2.7e-11   42.6   0.1     2    64    13    74    12    74 0.95 Bacterial regulatory proteins, gntR family
MarR                 PF01047.17    59 seq678_BIOID51061    -            176   1.6e-17   62.8   2.8   1   1   1.3e-20     6e-17   60.9   0.1     1    58    53   112    53   113 0.98 MarR family
MarR_2               PF12802.2     62 seq678_BIOID51061    -            176     1e-08   34.5   0.1   1   1   4.8e-12   2.2e-08   33.5   0.0     5    61    55   111    51   112 0.90 MarR family
HTH_27               PF13463.1     68 seq678_BIOID51061    -            176   3.6e-07   30.3   0.1   1   1   1.8e-10   8.1e-07   29.1   0.0    17    68    70   121    54   121 0.86 Winged helix DNA-binding domain
DUF1016              PF06250.6    320 seq679_BIOID51061    -            100   4.7e-26   91.3   0.0   1   1   3.7e-30   5.1e-26   91.2   0.0     1    83    15    98    15   100 0.95 Protein of unknown function (DUF1016)
His_Phos_2           PF00328.17   347 seq680_BIOID51061    -            442   7.1e-40  137.2   0.0   1   1   6.2e-44   8.5e-40  137.0   0.0     1   345    39   383    39   387 0.85 Histidine phosphatase superfamily (branch 2)
BPD_transp_1         PF00528.17   185 seq682_BIOID51061    -            155   4.3e-24   84.9   8.9   1   1   3.4e-28   4.6e-24   84.8   6.2    44   183    13   151     1   153 0.91 Binding-protein-dependent transport system inner membrane component
HisG                 PF01634.13   163 seq683_BIOID51061    -            299   8.2e-55  184.7   0.0   1   1   1.7e-58   1.2e-54  184.1   0.0     1   163    53   221    53   221 0.94 ATP phosphoribosyltransferase
HisG_C               PF08029.6     75 seq683_BIOID51061    -            299   5.6e-28   96.5   0.1   1   1   2.2e-31   1.5e-27   95.2   0.0     1    75   222   297   222   297 0.98 HisG, C-terminal domain
DUF1016              PF06250.6    320 seq685_BIOID51061    -            296  1.1e-108  362.9   0.1   1   1  2.5e-105  3.5e-101  338.2   0.0    81   319    43   284    38   285 0.96 Protein of unknown function (DUF1016)
PmbA_TldD            PF01523.11   293 seq686_BIOID51061    -            450   6.2e-66  222.5   0.0   1   1   7.1e-70   9.7e-66  221.8   0.0     1   292    34   326    34   327 0.96 Putative modulator of DNA gyrase
Aldo_ket_red         PF00248.16   283 seq689_BIOID51061    -            275   7.7e-57  192.1   0.0   1   1   6.7e-61   9.2e-57  191.8   0.0     2   282    18   261    17   262 0.96 Aldo/keto reductase family
Peptidase_M20        PF01546.23   171 seq690_BIOID51061    -            403   3.4e-20   72.2   0.0   1   1   8.1e-24   5.5e-20   71.5   0.0     1   168    77   395    77   398 0.94 Peptidase family M20/M25/M40
M20_dimer            PF07687.9    109 seq690_BIOID51061    -            403   2.4e-17   62.5   0.0   1   1   6.5e-21   4.5e-17   61.6   0.0     2   100   183   282   182   290 0.96 Peptidase dimerisation domain
BPD_transp_1         PF00528.17   185 seq691_BIOID51061    -            281   1.9e-14   53.4  20.7   1   1   1.4e-18   1.9e-14   53.4  14.3     3   184    81   273    79   274 0.86 Binding-protein-dependent transport system inner membrane component
Na_Pi_cotrans        PF02690.10   142 seq694_BIOID51061    -            138   3.4e-31  107.7   6.8   1   1   2.7e-35   3.8e-31  107.6   4.7     1   127    13   135    13   138 0.93 Na+/Pi-cotransporter
HlyD                 PF00529.15   306 seq695_BIOID51061    -            390   3.6e-79  266.1  15.0   1   1   1.3e-82   4.5e-79  265.8  10.4     1   306    60   343    60   343 0.99 HlyD family secretion protein
HlyD_2               PF12700.2    328 seq695_BIOID51061    -            390   2.2e-17   63.1   1.3   1   1   9.2e-21   3.1e-17   62.6   0.9    20   234    60   290    51   316 0.77 HlyD family secretion protein
HlyD_3               PF13437.1    105 seq695_BIOID51061    -            390   5.2e-16   58.7   3.5   1   1   1.4e-16   4.9e-13   49.2   0.2     2   105   218   338   217   338 0.79 HlyD family secretion protein
Biotin_lipoyl_2      PF13533.1     50 seq695_BIOID51061    -            390   1.1e-08   34.4   1.6   1   1   5.4e-11   1.9e-07   30.5   0.1     2    49    61   108    60   109 0.91 Biotin-lipoyl like
OmpA                 PF00691.15    97 seq697_BIOID51061    -            160   3.6e-18   65.6   0.1   1   1     4e-22   5.5e-18   65.0   0.1     1    97    55   151    55   151 0.95 OmpA family
ABC_tran             PF00005.22   118 seq702_BIOID51061    -            251   3.4e-21   75.6   0.0   1   1   8.5e-25   5.8e-21   74.9   0.0     1   118    44   149    44   149 0.90 ABC transporter
AAA_21               PF13304.1    303 seq702_BIOID51061    -            251   2.8e-10   40.5   0.0   1   1   4.8e-11   3.3e-07   30.4   0.0     4   302    35   184    32   186 0.87 AAA domain
Peptidase_S6         PF02395.11   769 seq704_BIOID51061    -            154   1.4e-49  168.8   3.5   1   1   1.2e-53   1.6e-49  168.6   2.4    77   230     1   151     1   153 0.98 Immunoglobulin A1 protease
Na_Pi_cotrans        PF02690.10   142 seq705_BIOID51061    -            403   4.5e-10   39.2  10.9   1   1   1.1e-13   7.8e-10   38.5   7.5     4   123     2   125     1   152 0.88 Na+/Pi-cotransporter
Pirin                PF02678.11   107 seq706_BIOID51061    -            233   2.1e-21   75.7   0.0   1   1   2.8e-25   3.8e-21   74.8   0.0     2   107     4   119     3   119 0.95 Pirin
Histidinol_dh        PF00815.15   413 seq707_BIOID51061    -            434  3.4e-182  605.5   1.1   1   1  2.9e-186    4e-182  605.3   0.8     2   413    18   428    17   428 0.99 Histidinol dehydrogenase
HTH_18               PF12833.2     81 seq711_BIOID51061    -            319     2e-18   66.1   0.5   1   1     3e-22     2e-18   66.1   0.3     1    80   239   317   239   318 0.97 Helix-turn-helix domain
HTH_AraC             PF00165.18    42 seq711_BIOID51061    -            319     4e-07   29.5   0.0   1   1   2.8e-10   1.9e-06   27.3   0.0     8    38   282   313   278   317 0.89 Bacterial regulatory helix-turn-helix proteins, AraC family
POTRA_2              PF08479.6     76 seq713_BIOID51061    -            244   6.1e-12   44.9   0.0   1   1   1.1e-15   1.5e-11   43.6   0.0    40    76     1    37     1    37 0.97 POTRA domain, ShlB-type
OmpA                 PF00691.15    97 seq714_BIOID51061    -            296   4.9e-15   55.6   0.1   1   1   1.4e-18   1.9e-14   53.7   0.0     1    92   155   248   155   252 0.84 OmpA family
DUF2593              PF10767.4    144 seq715_BIOID51061    -            162   7.6e-72  239.5   6.3   1   1   6.3e-76   8.7e-72  239.4   4.3     2   144    20   162    19   162 0.99 Protein of unknown function (DUF2593)
DUF3828              PF12883.2    120 seq716_BIOID51061    -            308   8.4e-12   44.9   2.7   1   1   4.2e-11   2.8e-07   30.3   0.1     2   118    26   142    25   144 0.88 Protein of unknown function (DUF3828)
Lumazine_bd          PF12870.2    111 seq716_BIOID51061    -            308   3.1e-07   30.3   3.1   1   1   1.8e-08   0.00012   21.9   0.1    66   110   240   283   196   284 0.92 Lumazine-binding domain
PTS_2-RNA            PF01885.11   186 seq718_BIOID51061    -            184   6.8e-53  178.6   0.0   1   1     6e-57   8.3e-53  178.3   0.0     2   180     6   175     5   180 0.96 RNA 2'-phosphotransferase, Tpt1 / KptA family
ABC-3                PF00950.12   258 seq721_BIOID51061    -            261   1.6e-87  292.9  26.0   1   1   2.6e-91   1.8e-87  292.7  18.0     2   257     2   257     1   258 0.99 ABC 3 transport family
FecCD                PF01032.13   311 seq721_BIOID51061    -            261   8.9e-07   27.9  27.7   1   1   1.3e-10   8.9e-07   27.9  19.2   103   309    56   255    29   257 0.76 FecCD transport family
ABC_tran             PF00005.22   118 seq722_BIOID51061    -            530   1.4e-36  125.3   0.0   1   2   1.1e-18   1.9e-15   57.1   0.0     1   118    41   184    41   184 0.98 ABC transporter
ABC_tran             PF00005.22   118 seq722_BIOID51061    -            530   1.4e-36  125.3   0.0   2   2   2.2e-21   3.7e-18   65.8   0.0     1   118   359   467   359   467 0.95 ABC transporter
ABC_tran_2           PF12848.2     85 seq722_BIOID51061    -            530   3.4e-23   81.1   3.0   1   1   1.8e-23     3e-20   71.7   1.4     2    85   224   309   223   309 0.91 ABC transporter
Amidohydro_5         PF13594.1     68 seq724_BIOID51061    -            126     1e-10   41.1   0.2   1   1   8.4e-14   5.8e-10   38.7   0.1     2    45    22    69     3   102 0.76 Amidohydrolase
MFS_1                PF07690.11   354 seq726_BIOID51061    -            512   5.7e-55  186.3  38.3   1   1   4.2e-59   5.7e-55  186.3  26.5     1   353    19   413    19   414 0.89 Major Facilitator Superfamily
Peptidase_S6         PF02395.11   769 seq727_BIOID51061    -            196   1.7e-79  267.7  10.4   1   1   1.5e-83     2e-79  267.5   7.2   358   528     1   179     1   192 0.93 Immunoglobulin A1 protease
Cytochrom_B562       PF07361.6    103 seq729_BIOID51061    -            128   2.2e-34  117.8   5.4   1   1   1.9e-38   2.6e-34  117.6   3.7     1   103    23   128    23   128 0.99 Cytochrome b562
tRNA_U5-meth_tr      PF05958.6    352 seq730_BIOID51061    -            375   1.7e-19   69.6   0.0   1   1   3.7e-20   1.3e-16   60.1   0.0   172   351   208   374   183   375 0.90 tRNA (Uracil-5-)-methyltransferase
Methyltransf_31      PF13847.1    152 seq730_BIOID51061    -            375     3e-09   36.5   0.0   1   1   1.6e-12   5.4e-09   35.7   0.0     5    67   235   295   233   346 0.87 Methyltransferase domain
Methyltransf_26      PF13659.1    117 seq730_BIOID51061    -            375     2e-07   30.9   0.0   1   1   1.1e-10   3.7e-07   30.0   0.0     4    80   237   310   234   369 0.88 Methyltransferase domain
MTS                  PF05175.9    170 seq730_BIOID51061    -            375   6.2e-06   25.6   0.0   1   1   2.9e-09   9.9e-06   24.9   0.0    32   109   234   311   209   329 0.83 Methyltransferase small domain
UvrD_C               PF13361.1    319 seq732_BIOID51061    -            690   1.4e-92  310.4   0.0   1   1   6.1e-95   1.4e-91  307.2   0.0     1   318   288   630   288   631 0.97 UvrD-like helicase C-terminal domain
UvrD-helicase        PF00580.16   315 seq732_BIOID51061    -            690   1.4e-73  247.8   0.3   1   1   8.9e-76     2e-72  244.0   0.2     1   314    20   282    20   283 0.94 UvrD/REP helicase N-terminal domain
AAA_19               PF13245.1     76 seq732_BIOID51061    -            690     2e-13   49.7   0.6   1   1   2.1e-16   4.9e-13   48.5   0.4     8    75    32   104    25   105 0.82 Part of AAA domain
UvrD_C_2             PF13538.1    104 seq732_BIOID51061    -            690   2.1e-10   40.5   0.0   1   1   5.5e-13   1.2e-09   38.0   0.0    54   103   563   626   513   627 0.80 Family description
Amidohydro_4         PF13147.1    304 seq733_BIOID51061    -            368   9.9e-18   65.0   0.1   1   1   1.9e-21   1.3e-17   64.6   0.1    79   304    38   299     5   299 0.84 Amidohydrolase
Amidohydro_1         PF01979.15   333 seq733_BIOID51061    -            368   1.5e-05   24.7   0.0   1   1   1.5e-08    0.0001   21.9   0.0   284   333   241   302   200   302 0.78 Amidohydrolase family
RNA_pol_Rpb1_5       PF04998.12   277 seq734_BIOID51061    -           1316   9.8e-81  270.9   0.0   1   1   6.9e-84   1.9e-80  269.9   0.0     1   276   675  1230   675  1231 1.00 RNA polymerase Rpb1, domain 5
RNA_pol_Rpb1_1       PF04997.7    338 seq734_BIOID51061    -           1316   2.1e-76  257.2   0.1   1   1   2.1e-79   5.7e-76  255.8   0.1    64   338     4   251     1   251 0.95 RNA polymerase Rpb1, domain 1
RNA_pol_Rpb1_2       PF00623.15   166 seq734_BIOID51061    -           1316   5.1e-51  172.8   0.0   1   1   4.9e-53   1.3e-49  168.2   0.0     1   166   253   395   253   395 0.95 RNA polymerase Rpb1, domain 2
RNA_pol_Rpb1_3       PF04983.13   157 seq734_BIOID51061    -           1316   1.3e-27   96.3   0.0   1   1   1.1e-30     3e-27   95.1   0.0     1   157   398   553   398   553 0.93 RNA polymerase Rpb1, domain 3
RNA_pol_Rpb1_4       PF05000.12   108 seq734_BIOID51061    -           1316   2.3e-18   65.8   0.3   1   1   8.4e-22   2.3e-18   65.8   0.2     2   107   583   672   582   673 0.82 RNA polymerase Rpb1, domain 4
AA_permease          PF00324.16   479 seq736_BIOID51061    -            470    1e-115  386.7  42.2   1   1  1.7e-119  1.1e-115  386.5  29.3     1   464    39   462    39   470 0.93 Amino acid permease
AA_permease_2        PF13520.1    426 seq736_BIOID51061    -            470   2.2e-43  148.2  46.9   1   1   4.3e-47   2.9e-43  147.8  32.5     9   410    43   444    39   464 0.82 Amino acid permease
Metallophos          PF00149.23   201 seq738_BIOID51061    -            218   2.3e-15   56.4   4.0   1   1   1.1e-18   7.2e-15   54.8   2.8     2   197    16   187    15   191 0.81 Calcineurin-like phosphoesterase
Metallophos_2        PF12850.2    156 seq738_BIOID51061    -            218   1.7e-06   27.8   0.0   1   1   4.1e-10   2.8e-06   27.1   0.0     3   118    17   188    16   211 0.60 Calcineurin-like phosphoesterase superfamily domain
AAA_11               PF13086.1    241 seq740_BIOID51061    -            288   2.1e-14   53.6   0.3   1   1   1.4e-17   4.8e-14   52.4   0.1     2    94   178   256   177   283 0.85 AAA domain
AAA_19               PF13245.1     76 seq740_BIOID51061    -            288   7.9e-13   47.8   0.0   1   1   8.3e-16   2.8e-12   46.0   0.0     2    62   185   240   184   259 0.90 Part of AAA domain
AAA_30               PF13604.1    196 seq740_BIOID51061    -            288   2.1e-07   30.6   0.0   1   1     9e-11   3.1e-07   30.0   0.0     2    67   178   241   177   269 0.84 AAA domain
DUF2075              PF09848.4    352 seq740_BIOID51061    -            288   2.8e-07   29.7   0.1   1   1   1.1e-10   3.8e-07   29.3   0.1     2    56   193   248   192   275 0.83 Uncharacterized conserved protein (DUF2075)
IMS                  PF00817.15   148 seq742_BIOID51061    -            351     9e-48  161.7   0.0   1   1   3.2e-51   1.4e-47  161.0   0.0     1   148     7   154     7   154 0.98 impB/mucB/samB family
IMS_C                PF11799.3    137 seq742_BIOID51061    -            351   2.1e-09   37.7   0.1   1   1   8.2e-13   3.7e-09   36.9   0.0     3    99   211   309   210   327 0.85 impB/mucB/samB family C-terminal
IMS_HHH              PF11798.3     32 seq742_BIOID51061    -            351   1.3e-08   34.2   0.0   1   1   7.1e-12   3.2e-08   33.0   0.0     1    32   166   197   166   197 0.96 IMS family HHH motif
AMP-binding          PF00501.23   418 seq743_BIOID51061    -           1773  2.9e-103  345.3   0.0   1   1  2.3e-106  3.9e-103  344.9   0.0     2   418   594   990   593   990 0.98 AMP-binding enzyme
Condensation         PF00668.15   301 seq743_BIOID51061    -           1773   4.7e-99  330.9   0.0   1   2   2.1e-60   3.6e-57  193.3   0.0     2   300   112   409   111   410 0.96 Condensation domain
Condensation         PF00668.15   301 seq743_BIOID51061    -           1773   4.7e-99  330.9   0.0   2   2     1e-42   1.8e-39  135.2   0.0     3   237  1494  1718  1492  1720 0.97 Condensation domain
PP-binding           PF00550.20    67 seq743_BIOID51061    -           1773   2.4e-20   72.4   0.0   1   2   7.4e-10   1.3e-06   28.4   0.0     1    62    22    82    22    86 0.92 Phosphopantetheine attachment site
PP-binding           PF00550.20    67 seq743_BIOID51061    -           1773   2.4e-20   72.4   0.0   2   2   8.5e-14   1.4e-10   41.1   0.0     2    66  1412  1473  1411  1474 0.94 Phosphopantetheine attachment site
NRPS                 PF08415.5     58 seq743_BIOID51061    -           1773   1.7e-19   69.2   0.1   1   1   2.7e-22   4.7e-19   67.8   0.1     1    58   431   486   431   486 0.98 Nonribosomal peptide synthase
Methyltransf_12      PF08242.7     99 seq743_BIOID51061    -           1773   4.5e-10   39.7   0.0   1   1   6.2e-13   1.1e-09   38.5   0.0     1    99  1182  1279  1182  1279 0.95 Methyltransferase domain
Methyltransf_23      PF13489.1    162 seq743_BIOID51061    -           1773   6.4e-08   32.3   0.0   1   1     2e-10   3.4e-07   29.9   0.0     8   159  1163  1324  1157  1326 0.71 Methyltransferase domain
Methyltransf_11      PF08241.7     95 seq743_BIOID51061    -           1773   1.3e-05   25.4   0.0   1   1     2e-08   3.4e-05   24.1   0.0     1    94  1182  1280  1182  1281 0.90 Methyltransferase domain
Aminotran_1_2        PF00155.16   363 seq744_BIOID51061    -            359   7.8e-67  225.6   0.0   1   1     7e-71   9.6e-67  225.3   0.0    31   363    49   354    33   354 0.93 Aminotransferase class I and II
PQQ_2                PF13360.1    238 seq753_BIOID51061    -            353   1.2e-07   31.2   1.3   1   1     2e-10   5.5e-07   29.1   0.8     3   236    69   308    67   310 0.71 PQQ-like domain
PLA1                 PF02253.10   260 seq756_BIOID51061    -            289   1.6e-93  312.8   5.0   1   1   1.4e-97   1.9e-93  312.5   3.4     8   260    39   286    33   286 0.98 Phospholipase A1
DDE_Tnp_IS66_C       PF13817.1     39 seq759_BIOID51061    -             61   2.3e-21   75.3   0.2   1   1     2e-25   2.8e-21   75.1   0.1     2    39    18    55    17    55 0.99 IS66 C-terminal element
DUF3521              PF12035.3     35 seq760_BIOID51061    -             51   1.7e-14   53.2   0.6   1   1   1.5e-18     2e-14   52.9   0.4     1    33     6    38     6    40 0.94 Protein of unknown function (DUF3521)
DUF904               PF06005.7     72 seq762_BIOID51061    -             79     3e-28   97.7  17.2   1   1   2.6e-32   3.6e-28   97.5  11.9     1    72     1    79     1    79 0.99 Protein of unknown function (DUF904)
AAA_12               PF13087.1    199 seq763_BIOID51061    -            605   5.9e-22   77.9   0.2   1   1   7.2e-17   2.4e-13   49.7   0.0   112   196   338   419   323   422 0.84 AAA domain
DUF2726              PF10881.3    126 seq763_BIOID51061    -            605   4.8e-13   48.7   0.0   1   1     6e-16   2.1e-12   46.6   0.0    50   112   528   590   491   600 0.86 Protein of unknown function (DUF2726)
AAA_11               PF13086.1    241 seq763_BIOID51061    -            605   9.5e-09   35.1   0.0   1   1   5.2e-12   1.8e-08   34.2   0.0   127   237   112   232     8   234 0.72 AAA domain
Viral_helicase1      PF01443.13   226 seq763_BIOID51061    -            605   1.2e-07   31.4   0.1   1   1   6.9e-09   2.4e-05   23.9   0.0    33   226   171   419   143   419 0.70 Viral (Superfamily 1) RNA helicase
AA_kinase            PF00696.23   241 seq764_BIOID51061    -            310   1.4e-27   96.6   0.8   1   1   1.3e-31   1.8e-27   96.3   0.6     1   239     3   290     3   291 0.88 Amino acid kinase family
FtsX                 PF02687.16   121 seq768_BIOID51061    -            387   2.4e-06   27.2  14.4   1   1   1.7e-10   2.4e-06   27.2  10.0     3   121   266   378   264   378 0.92 FtsX-like permease family
Acetyltransf_10      PF13673.1    117 seq771_BIOID51061    -            150   1.4e-20   73.4   0.0   1   1   5.1e-24   1.7e-20   73.1   0.0     1   117    13   124    13   124 0.92 Acetyltransferase (GNAT) domain
Acetyltransf_7       PF13508.1     79 seq771_BIOID51061    -            150     7e-10   38.8   0.0   1   1   4.1e-13   1.4e-09   37.8   0.0     3    78    56   125    54   126 0.90 Acetyltransferase (GNAT) domain
Acetyltransf_9       PF13527.1    128 seq771_BIOID51061    -            150   1.6e-07   31.1   0.0   1   1   8.1e-10   2.8e-06   27.1   0.0     1   128     5   127     5   127 0.93 Acetyltransferase (GNAT) domain
Acetyltransf_1       PF00583.19    83 seq771_BIOID51061    -            150     7e-07   29.0   0.0   1   1   5.2e-10   1.8e-06   27.7   0.0    25    83    75   125    34   125 0.77 Acetyltransferase (GNAT) family
IGPD                 PF00475.13   145 seq772_BIOID51061    -            355   8.7e-65  216.8   0.4   1   1   4.5e-68   1.5e-64  216.0   0.3     1   145   196   338   196   338 0.99 Imidazoleglycerol-phosphate dehydratase
HAD_2                PF13419.1    176 seq772_BIOID51061    -            355   5.6e-07   29.8   0.1   1   1   5.7e-09   1.9e-05   24.8   0.0    76   173    30   145    20   148 0.80 Haloacid dehalogenase-like hydrolase
PNK3P                PF08645.6    158 seq772_BIOID51061    -            355   5.6e-06   25.7   0.0   1   1   2.8e-09   9.7e-06   25.0   0.0     5   129     8   134     4   181 0.75 Polynucleotide kinase 3 phosphatase
Hydrolase_like       PF13242.1     75 seq772_BIOID51061    -            355   8.7e-06   25.2   0.0   1   1   5.5e-09   1.9e-05   24.1   0.0     2    44   103   144   102   148 0.88 HAD-hyrolase-like
DEDD_Tnp_IS110       PF01548.12   144 seq775_BIOID51061    -            326   4.2e-44  149.5   0.2   1   1   2.4e-47   1.7e-43  147.6   0.1     1   144     7   151     7   151 0.99 Transposase
Transposase_20       PF02371.11    87 seq775_BIOID51061    -            326   1.1e-27   95.8   0.4   1   1     3e-31     2e-27   94.9   0.3     2    85   196   280   195   282 0.96 Transposase IS116/IS110/IS902 family
DUF2819              PF10995.3    317 seq777_BIOID51061    -            342  6.3e-124  412.7   0.0   1   1  5.3e-128  7.3e-124  412.5   0.0    22   317     2   293     1   293 0.99 Protein of unknown function (DUF2819)
Phage_AlpA           PF05930.7     51 seq779_BIOID51061    -             92   2.2e-18   65.6   0.1   1   1   2.1e-22   2.9e-18   65.2   0.0     1    51    34    83    34    83 0.98 Prophage CP4-57 regulatory protein (AlpA)
NAD_binding_2        PF03446.10   162 seq781_BIOID51061    -            302   1.8e-36  125.4   5.8   1   1   1.9e-40   2.6e-36  124.8   4.1     3   161     8   168     6   169 0.95 NAD binding domain of 6-phosphogluconate dehydrogenase
Sdh_cyt              PF01127.17   121 seq785_BIOID51061    -            134   4.5e-30  103.8   5.0   1   1   3.8e-34   5.2e-30  103.6   3.4     2   120    11   128    10   129 0.90 Succinate dehydrogenase/Fumarate reductase transmembrane subunit
RQC                  PF09382.5    106 seq790_BIOID51061    -            611   4.4e-28   96.9   0.0   1   1   3.5e-31   1.2e-27   95.6   0.0     1   104   413   514   413   516 0.97 RQC domain
Helicase_C           PF00271.26    78 seq790_BIOID51061    -            611   4.6e-24   83.9   0.0   1   1   2.6e-24   8.9e-21   73.4   0.1     3    78   258   333   256   333 0.98 Helicase conserved C-terminal domain
HRDC                 PF00570.18    68 seq790_BIOID51061    -            611   8.1e-24   83.0   0.1   1   1   6.4e-27   2.2e-23   81.6   0.0     2    68   535   601   534   601 0.97 HRDC domain
DEAD                 PF00270.24   173 seq790_BIOID51061    -            611   2.6e-21   75.7   0.0   1   1   8.5e-24   2.9e-20   72.3   0.0     2   168    30   189    29   194 0.85 DEAD/DEAH box helicase
UPF0027              PF01139.12   420 seq791_BIOID51061    -            388   7.7e-98  328.1   0.0   1   2   1.1e-28   1.5e-24   86.6   0.0     6    98    23   115    19   124 0.94 Uncharacterized protein family UPF0027
UPF0027              PF01139.12   420 seq791_BIOID51061    -            388   7.7e-98  328.1   0.0   2   2     4e-75   5.5e-71  239.6   0.0   145   419   128   381   116   382 0.92 Uncharacterized protein family UPF0027
DUF830               PF05708.7    158 seq794_BIOID51061    -            267   2.4e-43  147.7   0.0   1   1   2.3e-47   3.1e-43  147.3   0.0     2   158    76   252    75   252 0.98 Orthopoxvirus protein of unknown function (DUF830)
Sdh_cyt              PF01127.17   121 seq795_BIOID51061    -            115   8.9e-12   44.7  15.1   1   1   7.9e-16   1.1e-11   44.5  10.5    18   120    11   104     2   113 0.83 Succinate dehydrogenase/Fumarate reductase transmembrane subunit
S-AdoMet_synt_C      PF02773.11   138 seq796_BIOID51061    -            384   3.7e-76  253.3   0.0   1   1   1.2e-79   5.6e-76  252.7   0.0     1   138   233   370   233   370 1.00 S-adenosylmethionine synthetase, C-terminal domain
S-AdoMet_synt_M      PF02772.11   120 seq796_BIOID51061    -            384   5.5e-51  171.4   0.0   1   1   3.7e-54   1.7e-50  169.8   0.0     2   120   114   231   113   231 0.99 S-adenosylmethionine synthetase, central domain
S-AdoMet_synt_N      PF00438.15   100 seq796_BIOID51061    -            384     2e-43  146.5   0.1   1   1   8.4e-47   3.8e-43  145.6   0.1     2   100     3   101     2   101 0.99 S-adenosylmethionine synthetase, N-terminal domain
GATase               PF00117.23   192 seq798_BIOID51061    -            196   9.7e-29  100.0   0.0   1   1   3.3e-32   1.1e-28   99.8   0.0     1   189     4   194     4   196 0.81 Glutamine amidotransferase class-I
GATase_3             PF07685.9    158 seq798_BIOID51061    -            196   4.9e-06   26.0   0.0   1   1   2.2e-09   7.7e-06   25.4   0.0     5    79    36   100    32   106 0.86 CobB/CobQ-like glutamine amidotransferase domain
MFS_1                PF07690.11   354 seq801_BIOID51061    -            393     2e-24   85.8  58.2   1   1   1.3e-26   1.8e-22   79.4  34.4     2   328    14   320    10   327 0.84 Major Facilitator Superfamily
FAD_binding_2        PF00890.19   421 seq802_BIOID51061    -            588  2.6e-117  392.1   6.1   1   1    7e-121  3.2e-117  391.8   4.2     1   421     9   405     9   405 0.98 FAD binding domain
Succ_DH_flav_C       PF02910.15   129 seq802_BIOID51061    -            588   3.1e-38  130.4   0.1   1   1   1.1e-41   5.1e-38  129.7   0.1     1   129   460   588   460   588 0.96 Fumarate reductase flavoprotein C-term
DUF2636              PF11120.3     62 seq803_BIOID51061    -             63   5.2e-33  112.2   0.6   1   1   4.2e-37   5.7e-33  112.1   0.4     1    62     2    63     2    63 0.99 Protein of unknown function (DUF2636)
DUF1537              PF07005.6    223 seq804_BIOID51061    -            420   1.7e-61  207.6  15.1   1   1   2.1e-65   2.8e-61  206.9  10.5     1   223   161   380   161   380 0.95 Protein of unknown function, DUF1537
Cytochrom_C_asm      PF01578.15   214 seq806_BIOID51061    -            288   5.7e-45  153.3  17.3   1   1   4.2e-49   5.7e-45  153.3  12.0     5   212    62   286    58   288 0.97 Cytochrome C assembly protein
DUF3260              PF11658.3    518 seq807_BIOID51061    -            559  4.4e-234  777.2   0.0   1   1  3.7e-238  5.1e-234  777.0   0.0     2   518    24   554    23   554 0.99 Protein of unknown function (DUF3260)
NLPC_P60             PF00877.14   105 seq808_BIOID51061    -            153   5.1e-34  116.1   0.0   1   1   1.5e-37   6.8e-34  115.7   0.0     1   105    35   145    35   145 0.98 NlpC/P60 family
His_biosynth         PF00977.16   228 seq809_BIOID51061    -            291   2.4e-74  249.3   0.4   1   1   6.1e-78   2.8e-74  249.1   0.3     1   228    47   280    47   280 0.98 Histidine biosynthesis protein
Trp_syntA            PF00290.15   259 seq809_BIOID51061    -            291   7.2e-06   24.5   1.1   1   1     2e-08   9.2e-05   20.9   0.1   174   232    97   154    78   160 0.85 Tryptophan synthase alpha chain
Molybdop_Fe4S4       PF04879.11    55 seq810_BIOID51061    -            195   2.2e-21   75.3   0.2   1   1   2.6e-24   1.8e-20   72.4   0.1     2    55    44   104    43   104 0.96 Molybdopterin oxidoreductase Fe4S4 domain
Molybdopterin        PF00384.17   432 seq810_BIOID51061    -            195   2.4e-06   26.4   0.1   1   1   4.2e-10   2.9e-06   26.1   0.0     1    35   107   139   107   190 0.79 Molybdopterin oxidoreductase
RF-1                 PF00472.15   114 seq811_BIOID51061    -            204   2.7e-23   81.8   1.9   1   1   3.5e-27   4.8e-23   81.0   1.3     9   103   103   196    97   200 0.84 RF-1 domain
DUF3440              PF11922.3    181 seq813_BIOID51061    -            410   1.2e-56  191.0   1.1   1   2   3.6e-46   1.6e-42  144.9   0.1     2   108   243   354   242   359 0.95 Domain of unknown function (DUF3440)
DUF3440              PF11922.3    181 seq813_BIOID51061    -            410   1.2e-56  191.0   1.1   2   2   8.6e-16   3.9e-12   45.9   0.1   138   181   355   395   352   395 0.90 Domain of unknown function (DUF3440)
PAPS_reduct          PF01507.14   174 seq813_BIOID51061    -            410   1.3e-17   64.0   0.2   1   2   4.2e-11   1.9e-07   30.9   0.0     3    52    35    89    33    98 0.89 Phosphoadenosine phosphosulfate reductase family
PAPS_reduct          PF01507.14   174 seq813_BIOID51061    -            410   1.3e-17   64.0   0.2   2   2   4.7e-11   2.1e-07   30.7   0.0   101   164   165   240   158   241 0.84 Phosphoadenosine phosphosulfate reductase family
Sod_Fe_C             PF02777.13   106 seq816_BIOID51061    -            193   1.9e-45  152.9   1.9   1   1   1.5e-48     1e-44  150.5   0.1     1   105    87   190    87   191 0.98 Iron/manganese superoxide dismutases, C-terminal domain
Sod_Fe_N             PF00081.17    82 seq816_BIOID51061    -            193     3e-35  120.2   0.6   1   1   7.4e-39   5.1e-35  119.5   0.4     1    82     2    82     2    82 0.98 Iron/manganese superoxide dismutases, alpha-hairpin domain
BolA                 PF01722.13    75 seq821_BIOID51061    -            104   2.1e-29  101.1   0.1   1   1   1.8e-33   2.5e-29  100.8   0.1     1    75     9    84     8    84 0.97 BolA-like protein
DUF21                PF01595.15   183 seq823_BIOID51061    -            420   3.5e-55  186.0   4.7   1   1   1.1e-58   4.9e-55  185.5   3.3     3   175     2   175     1   180 0.98 Domain of unknown function DUF21
CorC_HlyC            PF03471.12    81 seq823_BIOID51061    -            420   2.9e-20   71.7   0.2   1   1     2e-23   9.2e-20   70.1   0.1     2    79   335   410   334   412 0.95 Transporter associated domain
CBS                  PF00571.23    57 seq823_BIOID51061    -            420   9.6e-06   25.0   0.2   1   1   8.6e-08   0.00039   19.9   0.0     8    56   270   318   249   319 0.87 CBS domain
His_biosynth         PF00977.16   228 seq825_BIOID51061    -            258     4e-78  261.6   0.7   1   1   1.3e-81   4.6e-78  261.5   0.5     1   227     5   239     5   240 0.96 Histidine biosynthesis protein
GTP_EFTU             PF00009.22   188 seq826_BIOID51061    -            607     1e-56  191.2   0.0   1   1   7.2e-60     2e-56  190.3   0.0     2   187     4   195     3   196 0.96 Elongation factor Tu GTP binding domain
EFG_C                PF00679.19    89 seq826_BIOID51061    -            607   1.9e-21   75.6   0.0   1   1   1.6e-24   4.3e-21   74.4   0.0     3    83   397   477   395   483 0.96 Elongation factor G C-terminus
GTP_EFTU_D2          PF03144.20    74 seq826_BIOID51061    -            607   7.4e-10   38.6   3.2   1   1   8.1e-13   2.2e-09   37.1   2.2     1    74   219   289   219   289 0.94 Elongation factor Tu domain 2
MMR_HSR1             PF01926.18   114 seq826_BIOID51061    -            607   1.3e-05   25.0   0.2   1   1   1.5e-08   4.1e-05   23.4   0.0     2   113     8   128     7   129 0.55 50S ribosome-binding GTPase
Molybdopterin        PF00384.17   432 seq827_BIOID51061    -            803   9.6e-25   87.0   0.0   1   1   3.1e-25   2.1e-21   76.0   0.0   103   379     2   377     1   381 0.84 Molybdopterin oxidoreductase
Molydop_binding      PF01568.16   109 seq827_BIOID51061    -            803   5.5e-17   61.4   0.1   1   1     3e-20     2e-16   59.6   0.1     4   108   681   796   678   797 0.93 Molydopterin dinucleotide binding domain
GST_N_3              PF13417.1     75 seq828_BIOID51061    -            205   6.5e-09   35.7   0.0   1   1   1.7e-12   1.1e-08   35.0   0.0    15    72    17    79    13    84 0.88 Glutathione S-transferase, N-terminal domain
GST_N_2              PF13409.1     70 seq828_BIOID51061    -            205   4.2e-06   26.5   0.0   1   1   1.1e-09   7.3e-06   25.7   0.0     9    67    16    74    12    77 0.89 Glutathione S-transferase, N-terminal domain
Sugar_tr             PF00083.19   451 seq830_BIOID51061    -            464    2e-138  461.6  28.9   1   1  5.1e-142  2.3e-138  461.4  20.0     1   449    18   449    18   451 0.97 Sugar (and other) transporter
MFS_1                PF07690.11   354 seq830_BIOID51061    -            464   6.5e-42  143.4  43.8   1   2   8.5e-34   3.9e-30  104.6  13.1     2   241    23   284    22   287 0.82 Major Facilitator Superfamily
MFS_1                PF07690.11   354 seq830_BIOID51061    -            464   6.5e-42  143.4  43.8   2   2   1.8e-16   8.2e-13   47.7  13.2     3   186   258   449   256   459 0.85 Major Facilitator Superfamily
LysE                 PF01810.13   191 seq832_BIOID51061    -            206   5.7e-54  182.1  12.2   1   1   4.9e-58   6.7e-54  181.9   8.5     2   190    14   205    13   206 0.98 LysE type translocator
Aldolase_II          PF00596.16   183 seq834_BIOID51061    -            212   3.4e-44  150.5   0.0   1   1   2.8e-48   3.9e-44  150.3   0.0     2   181    14   190    13   192 0.93 Class II Aldolase and Adducin N-terminal domain
Pyr_redox_2          PF07992.9    200 seq837_BIOID51061    -            847     2e-36  125.6   0.0   1   1   3.9e-39   8.8e-36  123.5   0.0     1   198     5   285     5   287 0.95 Pyridine nucleotide-disulphide oxidoreductase
NIR_SIR              PF01077.17   157 seq837_BIOID51061    -            847   2.8e-27   94.8   0.1   1   1   3.5e-30     8e-27   93.4   0.0     2   150   632   770   631   776 0.94 Nitrite and sulphite reductase 4Fe-4S domain
Fer2_BFD             PF04324.10    55 seq837_BIOID51061    -            847   2.8e-21   75.1   4.8   1   1     7e-19   1.6e-15   56.7   2.0     2    53   423   472   422   474 0.93 BFD-like [2Fe-2S] binding domain
Pyr_redox            PF00070.22    80 seq837_BIOID51061    -            847   1.5e-15   57.2   0.7   1   1   6.4e-19   1.5e-15   57.2   0.5     2    72   148   219   147   229 0.91 Pyridine nucleotide-disulphide oxidoreductase
NIR_SIR_ferr         PF03460.12    69 seq837_BIOID51061    -            847   4.4e-12   45.3   0.0   1   1     4e-15   9.1e-12   44.3   0.0     3    68   560   622   558   623 0.95 Nitrite/Sulfite reductase ferredoxin-like half domain
Pyr_redox_3          PF13738.1    203 seq837_BIOID51061    -            847     2e-08   34.3   0.4   1   1   1.5e-09   3.5e-06   27.1   0.0    78   196    55   174    42   179 0.83 Pyridine nucleotide-disulphide oxidoreductase
DUF796               PF05638.7    134 seq843_BIOID51061    -            172   9.9e-35  119.3   0.0   1   1   8.3e-39   1.1e-34  119.1   0.0     1   133     6   155     6   156 0.94 Protein of unknown function (DUF796)
Trigger_N            PF05697.8    145 seq844_BIOID51061    -            432   6.8e-46  155.5   0.2   1   1   1.5e-49   6.8e-46  155.5   0.1     1   145     1   145     1   145 0.99 Bacterial trigger factor protein (TF)
Trigger_C            PF05698.9    162 seq844_BIOID51061    -            432     2e-39  134.9  11.2   1   1   1.2e-42   5.7e-39  133.4   7.6     1   161   262   412   262   413 0.99 Bacterial trigger factor protein (TF) C-terminus
FKBP_C               PF00254.23    94 seq844_BIOID51061    -            432     8e-17   60.9   0.4   1   1   4.7e-20   2.1e-16   59.5   0.3     5    93   158   237   154   238 0.93 FKBP-type peptidyl-prolyl cis-trans isomerase
Fer2_3               PF13085.1    110 seq847_BIOID51061    -            238   3.8e-31  107.0   0.0   1   1   1.6e-34   5.5e-31  106.5   0.0     2   109     5   111     4   112 0.93 2Fe-2S iron-sulfur cluster binding domain
Fer4_17              PF13534.1     61 seq847_BIOID51061    -            238     2e-10   40.7   0.8   1   1   1.1e-13   3.9e-10   39.8   0.5     1    61   148   221   148   221 0.80 4Fe-4S dicluster domain
Fer4_8               PF13183.1     57 seq847_BIOID51061    -            238   1.3e-09   37.8   1.5   1   1     8e-13   2.7e-09   36.7   1.0     2    56   146   219   145   220 0.71 4Fe-4S dicluster domain
Fer4_18              PF13746.1     69 seq847_BIOID51061    -            238   3.2e-07   30.5   1.1   1   1     1e-09   3.5e-06   27.2   0.1     2    67   155   221   154   223 0.97 4Fe-4S dicluster domain
ABC_tran             PF00005.22   118 seq848_BIOID51061    -            209     3e-19   69.4   0.0   1   1   1.3e-22   5.7e-19   68.5   0.0     1   118    41   163    41   163 0.84 ABC transporter
AAA_21               PF13304.1    303 seq848_BIOID51061    -            209   9.6e-17   61.7   6.1   1   1   1.6e-14   7.4e-11   42.4   0.8   187   303    78   198    59   198 0.65 AAA domain
PRA-CH               PF01502.13    75 seq850_BIOID51061    -            203   2.2e-34  116.8   0.0   1   1   6.1e-38   4.1e-34  115.9   0.0     1    74    33   106    33   107 0.99 Phosphoribosyl-AMP cyclohydrolase
PRA-PH               PF01503.12    83 seq850_BIOID51061    -            203   4.2e-13   49.2   0.4   1   1   8.6e-17   5.9e-13   48.7   0.3     2    82   116   201   115   202 0.95 Phosphoribosyl-ATP pyrophosphohydrolase
AP_endonuc_2         PF01261.19   211 seq852_BIOID51061    -            258   1.1e-30  106.4   2.1   1   1   9.7e-35   1.3e-30  106.1   1.5     1   211    21   219    21   219 0.95 Xylose isomerase-like TIM barrel
ParBc                PF02195.13    90 seq854_BIOID51061    -            212   2.8e-09   36.8   0.0   1   1   3.3e-13   4.5e-09   36.1   0.0     2    89    54   148    53   149 0.87 ParB-like nuclease domain
NTP_transf_3         PF12804.2    179 seq855_BIOID51061    -            192   1.3e-30  106.8   0.0   1   1   1.1e-34   1.5e-30  106.6   0.0     1   179     6   182     6   182 0.88 MobA-like NTP transferase domain
DcuC                 PF03606.10   463 seq862_BIOID51061    -            455  1.2e-127  425.9  49.5   1   1    1e-131  1.4e-127  425.7  34.3     1   462     2   454     2   455 0.97 C4-dicarboxylate anaerobic carrier
Thioredoxin          PF00085.15   104 seq864_BIOID51061    -            109   3.5e-34  116.5   0.0   1   1   8.4e-38   3.8e-34  116.3   0.0     2   103     5   106     4   107 0.98 Thioredoxin
Thioredoxin_2        PF13098.1    112 seq864_BIOID51061    -            109   1.6e-10   41.0   0.1   1   1   3.2e-13   1.4e-09   37.9   0.0     7   112    23   104    17   104 0.90 Thioredoxin-like domain
Transket_pyr         PF02779.19   178 seq868_BIOID51061    -            933   5.3e-67  224.6   0.0   1   1   1.3e-70     9e-67  223.8   0.0     3   178   591   785   589   785 0.99 Transketolase, pyrimidine binding domain
E1_dh                PF00676.15   300 seq868_BIOID51061    -            933   1.7e-46  158.1   0.0   1   1   5.4e-50   3.7e-46  157.1   0.0    15   282   219   511   207   516 0.84 Dehydrogenase E1 component
Abhydrolase_1        PF00561.15   230 seq869_BIOID51061    -            340   2.3e-31  109.0   0.0   1   1   8.6e-35     3e-31  108.6   0.0     1   228    82   319    82   321 0.97 alpha/beta hydrolase fold
Hydrolase_4          PF12146.3     79 seq869_BIOID51061    -            340     4e-24   84.1   0.5   1   1   1.9e-27   6.4e-24   83.4   0.3     3    79    42   122    40   122 0.90 Putative lysophospholipase
Abhydrolase_6        PF12697.2    228 seq869_BIOID51061    -            340   3.5e-20   72.7   3.3   1   1   1.5e-23   5.2e-20   72.2   2.3     2   220    58   310    57   316 0.72 Alpha/beta hydrolase family
Abhydrolase_5        PF12695.2    142 seq869_BIOID51061    -            340     3e-12   46.3   0.0   1   1   1.5e-15     5e-12   45.6   0.0     1   141    56   305    56   306 0.79 Alpha/beta hydrolase family
SprT-like            PF10263.4    157 seq870_BIOID51061    -            165   1.5e-25   89.6   0.7   1   1   2.6e-29   1.8e-25   89.3   0.5     3   154    20   163    18   165 0.86 SprT-like family
PerC                 PF06069.6     90 seq872_BIOID51061    -             89   2.2e-36  123.6   0.0   1   1   1.8e-40   2.4e-36  123.5   0.0     6    89     2    87     1    88 0.98 PerC transcriptional activator
GntP_permease        PF02447.11   441 seq873_BIOID51061    -            454  1.4e-153  511.4  49.8   1   1  2.3e-157  1.5e-153  511.2  34.5     2   440     5   453     4   454 0.97 GntP family permease
CitMHS               PF03600.11   349 seq873_BIOID51061    -            454   1.4e-08   33.6  37.9   1   1   2.6e-12   1.8e-08   33.2  26.3     3   318    11   375     7   403 0.80 Citrate transporter
Phage_GPD            PF05954.6    292 seq876_BIOID51061    -            714   1.4e-62  211.4   0.1   1   1   3.1e-66   2.1e-62  210.8   0.0     2   291    40   340    39   341 0.91 Phage late control gene D protein (GPD)
Phage_base_V         PF04717.7     79 seq876_BIOID51061    -            714   1.8e-27   94.9   0.2   1   1   5.2e-31   3.6e-27   94.0   0.1     1    77   378   470   378   472 0.92 Phage-related baseplate assembly protein
Pyr_redox_2          PF07992.9    200 seq878_BIOID51061    -           1032   3.6e-19   69.3   0.0   1   1     6e-22   9.1e-19   68.0   0.0     2   198   553   829   552   831 0.84 Pyridine nucleotide-disulphide oxidoreductase
NAD_binding_8        PF13450.1     68 seq878_BIOID51061    -           1032   1.2e-08   34.7   0.7   1   1     3e-11   4.6e-08   32.8   0.0     1    37   555   591   555   617 0.89 NAD(P)-binding Rossmann-like domain
Fer4_9               PF13187.1     55 seq878_BIOID51061    -           1032   3.1e-06   27.2   7.6   1   1     2e-09   3.1e-06   27.2   5.3     1    53   897   951   867   952 0.90 4Fe-4S dicluster domain
Thi4                 PF01946.12   230 seq878_BIOID51061    -           1032     4e-06   25.9   0.2   1   1   6.5e-08   9.8e-05   21.4   0.0    20    54   553   587   538   592 0.93 Thi4 family
FAD_binding_3        PF01494.14   356 seq878_BIOID51061    -           1032   5.1e-05   22.3   0.1   1   1   7.4e-08   0.00011   21.2   0.1     3    35   552   584   550   590 0.92 FAD binding domain
FAD_binding_2        PF00890.19   421 seq878_BIOID51061    -           1032    0.0001   21.2   0.8   1   1   6.6e-08    0.0001   21.2   0.5     2    36   553   587   552   591 0.94 FAD binding domain
Pribosyltran         PF00156.22   125 seq879_BIOID51061    -            152   2.2e-11   43.4   0.0   1   1   2.3e-15   3.2e-11   42.9   0.0     2   112     4   105     3   112 0.87 Phosphoribosyl transferase domain
NRPS                 PF08415.5     58 seq881_BIOID51061    -            261   3.8e-20   71.2   0.3   1   1   9.7e-24   6.6e-20   70.5   0.2     1    58    28    84    28    84 0.98 Nonribosomal peptide synthase
PP-binding           PF00550.20    67 seq881_BIOID51061    -            261   1.5e-10   41.0   0.1   1   1   8.4e-14   5.7e-10   39.2   0.0     3    67   178   239   176   239 0.93 Phosphopantetheine attachment site
ATP-synt_ab          PF00006.20   215 seq883_BIOID51061    -            443   5.9e-42  143.4   0.0   1   1   2.9e-45   7.9e-42  143.0   0.0     3   214   183   388   181   389 0.95 ATP synthase alpha/beta family, nucleotide-binding domain
Rho_RNA_bind         PF07497.7     78 seq883_BIOID51061    -            443   6.5e-42  140.9   0.1   1   1   4.2e-45   1.1e-41  140.1   0.0     1    78    73   150    73   150 0.98 Rho termination factor, RNA-binding domain
Rho_N                PF07498.7     43 seq883_BIOID51061    -            443   8.2e-18   63.7   0.8   1   1   1.7e-20   4.8e-17   61.3   0.2     1    43    29    71    29    71 0.98 Rho termination factor, N-terminal domain
NACHT                PF05729.7    167 seq883_BIOID51061    -            443   8.9e-05   22.0   0.0   1   1   6.2e-08   0.00017   21.1   0.0    12    96   207   297   203   311 0.80 NACHT domain
NAD_kinase           PF01513.16   285 seq885_BIOID51061    -            292   6.2e-73  244.9   0.0   1   1   5.2e-77     7e-73  244.7   0.0     2   284     8   271     7   272 0.98 ATP-NAD kinase
CLP_protease         PF00574.18   182 seq886_BIOID51061    -            207   9.3e-87  289.2   0.0   1   1     8e-91   1.1e-86  289.0   0.0     1   181    25   205    25   206 0.99 Clp protease
UTRA                 PF07702.8    141 seq887_BIOID51061    -            236   2.1e-20   72.6   0.0   1   1   5.6e-24   3.8e-20   71.8   0.0     1   140    91   230    91   231 0.97 UTRA domain
GntR                 PF00392.16    64 seq887_BIOID51061    -            236   6.3e-20   70.2   0.0   1   1   1.4e-23   9.4e-20   69.7   0.0     2    64     8    70     7    70 0.97 Bacterial regulatory proteins, gntR family
Peripla_BP_3         PF13377.1    160 seq890_BIOID51061    -            341   9.6e-43  145.8   0.0   1   1   9.5e-46   3.2e-42  144.1   0.0     2   160   171   331   170   331 0.92 Periplasmic binding protein-like domain
Peripla_BP_1         PF00532.16   279 seq890_BIOID51061    -            341   8.6e-35  120.1   0.0   1   1     3e-38     1e-34  119.9   0.0     2   275    60   325    59   329 0.93 Periplasmic binding proteins and sugar binding domain of LacI family
LacI                 PF00356.16    46 seq890_BIOID51061    -            341   3.7e-21   74.3   0.8   1   1   2.1e-24   7.1e-21   73.4   0.6     1    46     3    48     3    48 0.99 Bacterial regulatory proteins, lacI family
Peripla_BP_4         PF13407.1    258 seq890_BIOID51061    -            341   2.6e-20   72.7   0.0   1   1   1.1e-23   3.6e-20   72.3   0.0     1   253    62   308    62   313 0.89 Periplasmic binding protein domain
Endonuclease_1       PF04231.8    218 seq891_BIOID51061    -            235   6.1e-79  264.7   6.4   1   1   5.4e-83   7.3e-79  264.4   4.4    35   218    40   230    21   230 0.94 Endonuclease I
HOK_GEF              PF01848.11    43 seq892_BIOID51061    -             50   7.7e-18   63.4   1.4   1   1   6.2e-22   8.5e-18   63.2   1.0     1    43     4    46     4    46 0.99 Hok/gef family
YbjQ_1               PF01906.12   105 seq894_BIOID51061    -            107   1.2e-40  138.0   0.5   1   1   9.3e-45   1.3e-40  137.9   0.4     1   104     1   104     1   105 0.99 Putative heavy-metal-binding
Trp_Tyr_perm         PF03222.8    394 seq898_BIOID51061    -            444     1e-05   24.4  35.7   1   1   1.3e-09   1.8e-05   23.6  24.8     7   374    42   425    38   437 0.75 Tryptophan/tyrosine permease family
DUF1100              PF06500.6    411 seq900_BIOID51061    -            414  1.2e-221  735.4   0.0   1   1  2.8e-225  1.3e-221  735.2   0.0     1   411     1   414     1   414 0.99 Alpha/beta hydrolase of unknown function (DUF1100)
Abhydrolase_5        PF12695.2    142 seq900_BIOID51061    -            414   2.3e-08   33.7   0.0   1   1   9.2e-12   4.2e-08   32.9   0.0     1   121   196   375   196   392 0.75 Alpha/beta hydrolase family
Abhydrolase_6        PF12697.2    228 seq900_BIOID51061    -            414   2.1e-06   27.6   0.5   1   1   9.1e-10   4.2e-06   26.7   0.1    12   107   208   326   197   390 0.70 Alpha/beta hydrolase family
Fer4_11              PF13247.1     99 seq902_BIOID51061    -            294   1.2e-29  101.9  13.1   1   1   1.8e-32   2.2e-29  101.1   5.5     2    98    92   188    91   189 0.94 4Fe-4S dicluster domain
Form-deh_trans       PF09163.6     44 seq902_BIOID51061    -            294   7.8e-20   69.9   0.0   1   1   1.1e-22   1.4e-19   69.1   0.0     1    44   246   289   246   290 0.96 Formate dehydrogenase N, transmembrane
Fer4_7               PF12838.2     52 seq902_BIOID51061    -            294   4.9e-15   55.5  25.2   1   1   8.3e-11     1e-07   32.0   5.6     1    50    38   114    38   117 0.90 4Fe-4S dicluster domain
Fer4_9               PF13187.1     55 seq902_BIOID51061    -            294   3.3e-13   49.5  27.2   1   1   4.6e-11   5.7e-08   32.7   7.7     1    55   132   184   132   184 0.97 4Fe-4S dicluster domain
Fer4_10              PF13237.1     52 seq902_BIOID51061    -            294   2.6e-12   46.2  27.8   1   1   3.4e-11   4.2e-08   32.7   7.1     2    52    93   144    92   144 0.86 4Fe-4S dicluster domain
Fer4_2               PF12797.2     22 seq902_BIOID51061    -            294   3.3e-10   39.1  34.5   1   1   6.4e-09     8e-06   25.3   2.4     4    20    33    49    31    51 0.91 4Fe-4S binding domain
Fer4_3               PF12798.2     15 seq902_BIOID51061    -            294   9.7e-08   31.9  41.1   1   3   0.00035      0.43   11.1   3.8     1    15   100   117   100   117 0.89 4Fe-4S binding domain
Fer4_3               PF12798.2     15 seq902_BIOID51061    -            294   9.7e-08   31.9  41.1   2   3   6.7e-05     0.083   13.3   2.9     1    14   133   146   133   147 0.94 4Fe-4S binding domain
Fer4_3               PF12798.2     15 seq902_BIOID51061    -            294   9.7e-08   31.9  41.1   3   3   3.4e-06    0.0042   17.4   2.5     1    15   160   183   160   183 0.98 4Fe-4S binding domain
Fer4_4               PF12800.2     17 seq902_BIOID51061    -            294   3.1e-07   30.0  31.6   1   2   4.7e-05     0.059   13.6   1.8     3    15    38    50    36    56 0.91 4Fe-4S binding domain
Fer4_4               PF12800.2     17 seq902_BIOID51061    -            294   3.1e-07   30.0  31.6   2   2     1e-07   0.00013   21.9   1.8     1    17   130   146   130   146 0.92 4Fe-4S binding domain
Fer4                 PF00037.22    24 seq902_BIOID51061    -            294   3.1e-07   29.6  37.3   1   1   4.1e-08   5.1e-05   22.5   2.0     5    22   130   147   126   149 0.87 4Fe-4S binding domain
Amidase_2            PF01510.20   132 seq903_BIOID51061    -            276   1.2e-26   93.1   0.0   1   1   1.5e-30   2.1e-26   92.4   0.0     6   131    41   179    35   180 0.92 N-acetylmuramoyl-L-alanine amidase
HOK_GEF              PF01848.11    43 seq905_BIOID51061    -             83   7.1e-18   63.5   1.4   1   1   6.8e-22   9.3e-18   63.1   1.0     1    43    37    79    37    79 0.99 Hok/gef family
Hydrolase_3          PF08282.7    254 seq906_BIOID51061    -            266   2.7e-61  207.2   0.0   1   1   6.7e-65   3.1e-61  207.0   0.0     1   254     5   260     5   260 0.96 haloacid dehalogenase-like hydrolase
S6PP                 PF05116.8    247 seq906_BIOID51061    -            266     3e-16   59.3   0.0   1   2     4e-09   1.8e-05   24.0   0.0     4    75     4    73     1    91 0.89 Sucrose-6F-phosphate phosphohydrolase
S6PP                 PF05116.8    247 seq906_BIOID51061    -            266     3e-16   59.3   0.0   2   2   5.3e-12   2.4e-08   33.4   0.0   135   218   159   242   141   253 0.83 Sucrose-6F-phosphate phosphohydrolase
Hydrolase            PF00702.21   204 seq906_BIOID51061    -            266   3.3e-11   44.0   0.1   1   1   2.5e-13   1.1e-09   38.9   0.1     2   204     3   226     2   226 0.59 haloacid dehalogenase-like hydrolase
ketoacyl-synt        PF00109.21   255 seq908_BIOID51061    -           3163   3.1e-71  239.7   0.2   1   1   1.1e-73   7.7e-71  238.4   0.1     2   255    27   276    26   276 0.95 Beta-ketoacyl synthase, N-terminal domain
Acyl_transf_1        PF00698.16   318 seq908_BIOID51061    -           3163   4.6e-58  196.9   0.9   1   1     1e-60   7.2e-58  196.2   0.6     1   317   551   863   551   864 0.94 Acyl transferase domain
Condensation         PF00668.15   301 seq908_BIOID51061    -           3163   6.4e-43  146.6   3.9   1   1   2.2e-45   1.6e-42  145.3   2.7     4   300  1915  2209  1912  2210 0.90 Condensation domain
Methyltransf_12      PF08242.7     99 seq908_BIOID51061    -           3163   5.1e-41  139.0   0.0   1   2     1e-23   7.4e-21   74.3   0.0     1    99  1093  1194  1093  1194 0.97 Methyltransferase domain
Methyltransf_12      PF08242.7     99 seq908_BIOID51061    -           3163   5.1e-41  139.0   0.0   2   2   8.5e-20   6.2e-17   61.7   0.0     1    99  2593  2693  2593  2693 0.98 Methyltransferase domain
Ketoacyl-synt_C      PF02801.17   119 seq908_BIOID51061    -           3163   5.4e-40  135.8   0.1   1   1   1.9e-42   1.4e-39  134.5   0.1     2   119   285   402   284   402 0.98 Beta-ketoacyl synthase, C-terminal domain
KR                   PF08659.5    181 seq908_BIOID51061    -           3163   2.3e-38  131.5  12.0   1   1   7.2e-41   5.2e-38  130.4   3.5     3   180  1560  1730  1559  1731 0.95 KR domain
adh_short            PF00106.20   167 seq908_BIOID51061    -           3163   6.3e-36  123.6   5.3   1   1   8.8e-39   6.3e-36  123.6   3.7     2   162  1559  1712  1558  1715 0.95 short chain dehydrogenase
PP-binding           PF00550.20    67 seq908_BIOID51061    -           3163   7.8e-23   80.4   0.0   1   2     6e-10   4.3e-07   29.9   0.0     2    65  1823  1887  1822  1889 0.85 Phosphopantetheine attachment site
PP-binding           PF00550.20    67 seq908_BIOID51061    -           3163   7.8e-23   80.4   0.0   2   2   1.8e-15   1.3e-12   47.6   0.0     2    67  2832  2894  2831  2894 0.93 Phosphopantetheine attachment site
NRPS                 PF08415.5     58 seq908_BIOID51061    -           3163   1.4e-22   79.0   0.6   1   1   7.5e-25   5.4e-22   77.1   0.2     1    58  2232  2293  2232  2293 0.99 Nonribosomal peptide synthase
Thioesterase         PF00975.15   229 seq908_BIOID51061    -           3163     1e-21   78.1   0.5   1   1   5.2e-24   3.7e-21   76.2   0.3     2   229  2915  3152  2914  3152 0.69 Thioesterase domain
Methyltransf_23      PF13489.1    162 seq908_BIOID51061    -           3163   5.1e-21   74.9   0.1   1   2   3.3e-13   2.4e-10   40.2   0.0    20   160  1086  1246  1065  1247 0.66 Methyltransferase domain
Methyltransf_23      PF13489.1    162 seq908_BIOID51061    -           3163   5.1e-21   74.9   0.1   2   2   1.7e-10   1.2e-07   31.4   0.0    12   157  2579  2745  2556  2749 0.63 Methyltransferase domain
Methyltransf_31      PF13847.1    152 seq908_BIOID51061    -           3163   1.3e-18   66.9   0.0   1   1   5.9e-13   4.2e-10   39.2   0.0     2   112  1087  1200  1086  1248 0.88 Methyltransferase domain
Methyltransf_18      PF12847.2    112 seq908_BIOID51061    -           3163   2.2e-18   66.7   0.4   1   2   1.3e-09   9.2e-07   29.3   0.0     3   110  1090  1197  1088  1199 0.79 Methyltransferase domain
Methyltransf_18      PF12847.2    112 seq908_BIOID51061    -           3163   2.2e-18   66.7   0.4   2   2   9.4e-10   6.8e-07   29.7   0.0     3   110  2590  2696  2588  2698 0.81 Methyltransferase domain
Methyltransf_11      PF08241.7     95 seq908_BIOID51061    -           3163   4.5e-16   59.0   0.0   1   2   1.9e-10   1.4e-07   31.8   0.0     1    94  1093  1195  1093  1196 0.90 Methyltransferase domain
Methyltransf_11      PF08241.7     95 seq908_BIOID51061    -           3163   4.5e-16   59.0   0.0   2   2   3.9e-08   2.8e-05   24.4   0.0     1    95  2593  2695  2593  2695 0.86 Methyltransferase domain
Ubie_methyltran      PF01209.13   233 seq908_BIOID51061    -           3163     7e-11   41.5   0.0   1   1   2.9e-07   0.00021   20.3   0.0    40   158  1081  1203  1074  1213 0.86 ubiE/COQ5 methyltransferase family
Thiolase_N           PF00108.18   264 seq908_BIOID51061    -           3163   1.3e-05   24.1   0.1   1   1   3.4e-08   2.5e-05   23.2   0.1    75   115   185   225   153   235 0.85 Thiolase, N-terminal domain
Rieske_2             PF13806.1    104 seq909_BIOID51061    -            108   2.3e-40  136.3   0.0   1   1   1.9e-44   2.6e-40  136.2   0.0     1   103     3   106     3   107 0.98 Rieske-like [2Fe-2S] domain
AP_endonuc_2         PF01261.19   211 seq910_BIOID51061    -            326   3.1e-14   52.6   0.1   1   1   3.4e-18   4.7e-14   52.0   0.1     1   204    41   222    41   229 0.91 Xylose isomerase-like TIM barrel
AAA_2                PF07724.9    171 seq911_BIOID51061    -            424   5.9e-49  166.1   0.0   1   1   5.3e-52   9.1e-49  165.5   0.0     3   170   112   310   110   311 0.97 AAA domain (Cdc48 subfamily)
zf-C4_ClpX           PF06689.8     41 seq911_BIOID51061    -            424   2.3e-22   78.0   3.5   1   1   3.7e-25   6.3e-22   76.7   2.4     2    41    13    51    12    51 0.97 ClpX C4-type zinc finger
ClpB_D2-small        PF10431.4     81 seq911_BIOID51061    -            424   4.3e-18   64.8   0.6   1   1   2.5e-21   4.3e-18   64.8   0.4     1    74   317   394   317   399 0.95 C-terminal, D2-small domain, of ClpB protein
AAA                  PF00004.24   132 seq911_BIOID51061    -            424   4.3e-16   59.1   0.0   1   1   1.3e-18   2.2e-15   56.8   0.0     1    98   115   220   115   256 0.83 ATPase family associated with various cellular activities (AAA)
Mg_chelatase         PF01078.16   207 seq911_BIOID51061    -            424   2.5e-07   29.9   0.2   1   1   6.2e-08   0.00011   21.3   0.3    20    55   110   146    75   171 0.81 Magnesium chelatase, subunit ChlI
AAA_5                PF07728.9    139 seq911_BIOID51061    -            424   7.9e-07   28.7   0.0   1   1   3.8e-09   6.4e-06   25.8   0.1     1    79   114   191   114   195 0.74 AAA domain (dynein-related subfamily)
RuvB_N               PF05496.7    234 seq911_BIOID51061    -            424   2.6e-06   26.5   0.0   1   1   3.4e-09   5.8e-06   25.4   0.0    16   116    68   192    53   196 0.72 Holliday junction DNA helicase ruvB N-terminus
Epimerase            PF01370.16   236 seq912_BIOID51061    -             84   1.2e-13   50.9   0.1   1   1   3.7e-17   1.3e-13   50.8   0.0     2    74     4    84     3    84 0.86 NAD dependent epimerase/dehydratase family
adh_short            PF00106.20   167 seq912_BIOID51061    -             84   1.3e-07   31.5   0.0   1   1   4.3e-11   1.5e-07   31.3   0.0     3    73     3    73     1    83 0.80 short chain dehydrogenase
RmlD_sub_bind        PF04321.12   287 seq912_BIOID51061    -             84   3.5e-05   22.7   0.0   1   1   1.3e-08   4.3e-05   22.4   0.0     1    60     1    84     1    84 0.97 RmlD substrate binding domain
3Beta_HSD            PF01073.14   280 seq912_BIOID51061    -             84   6.6e-05   21.6   0.0   1   1   2.1e-08   7.1e-05   21.5   0.0     1    75     4    84     4    84 0.73 3-beta hydroxysteroid dehydrogenase/isomerase family
Methyltrans_RNA      PF04452.9    225 seq914_BIOID51061    -            252   1.1e-73  246.9   0.0   1   1   9.2e-78   1.3e-73  246.7   0.0     3   225    29   246    27   246 0.98 RNA methyltransferase
SMC_N                PF02463.14   220 seq915_BIOID51061    -            553   8.4e-19   67.5   0.0   1   1   2.4e-22   1.6e-18   66.5   0.0     1   217     1   511     1   514 0.94 RecF/RecN/SMC N terminal domain
AAA_23               PF13476.1    202 seq915_BIOID51061    -            553     2e-18   67.3   4.3   1   1   1.5e-19   9.9e-16   58.5   3.0     1   195     4   215     4   381 0.48 AAA domain
Transgly             PF00912.17   178 seq917_BIOID51061    -            858   1.4e-67  226.3   0.0   1   1   4.3e-71   2.9e-67  225.2   0.0     1   177    62   237    62   238 0.98 Transglycosylase
Transpeptidase       PF00905.17   304 seq917_BIOID51061    -            858   2.9e-28   98.6   3.2   1   1   1.5e-29     1e-25   90.3   0.0     2   204   436   617   435   681 0.79 Penicillin binding protein transpeptidase domain
Isochorismatase      PF00857.15   174 seq919_BIOID51061    -            188     2e-38  131.9   0.0   1   1   1.7e-42   2.3e-38  131.7   0.0     1   173     9   182     9   183 0.86 Isochorismatase family
Epimerase            PF01370.16   236 seq920_BIOID51061    -            199   2.5e-20   72.8   0.0   1   1     2e-24   2.8e-20   72.6   0.0   129   222     5    95     1   126 0.91 NAD dependent epimerase/dehydratase family
Cytochrom_B_N        PF00033.14   188 seq921_BIOID51061    -            217   1.4e-20   73.3  19.2   1   1   2.5e-24   1.7e-20   73.0  13.3     4   188    10   186     7   186 0.92 Cytochrome b(N-terminal)/b6/petB
Ni_hydr_CYTB         PF01292.15   182 seq921_BIOID51061    -            217   1.4e-18   66.8  17.8   1   1   2.5e-22   1.7e-18   66.5  12.3     5   182    13   186     9   186 0.89 Prokaryotic cytochrome b561
Glycos_transf_4      PF00953.16   159 seq922_BIOID51061    -            367   1.1e-28   99.9  21.3   1   1   7.8e-33   1.1e-28   99.9  14.8     3   157    75   233    73   235 0.94 Glycosyl transferase family 4
EamA                 PF00892.15   126 seq924_BIOID51061    -            299   3.3e-18   65.8  28.8   1   2   5.4e-10   7.4e-06   25.9   9.3     1   124     9   128     9   130 0.91 EamA-like transporter family
EamA                 PF00892.15   126 seq924_BIOID51061    -            299   3.3e-18   65.8  28.8   2   2   2.7e-16   3.8e-12   46.2   5.2     1   123   149   274   149   277 0.89 EamA-like transporter family
HTH_Tnp_1            PF01527.15    76 seq925_BIOID51061    -            141   3.7e-18   65.1   0.5   1   1   1.3e-21     6e-18   64.4   0.1     3    49    10    61     8    94 0.77 Transposase
HTH_28               PF13518.1     52 seq925_BIOID51061    -            141   2.5e-05   24.0   0.1   1   1     1e-08   4.6e-05   23.1   0.0     1    41    18    59    18    64 0.94 Helix-turn-helix domain
PseudoU_synth_2      PF00849.17   164 seq927_BIOID51061    -            290     1e-15   57.8   0.1   1   1   6.3e-18   4.3e-14   52.5   0.1     2   164    69   195    68   195 0.87 RNA pseudouridylate synthase
S4                   PF01479.20    48 seq927_BIOID51061    -            290   3.1e-14   52.0   1.3   1   1   1.5e-17     1e-13   50.3   0.0     1    48     7    52     7    52 0.97 S4 domain
Crl                  PF07417.7    127 seq928_BIOID51061    -            133     1e-54  183.5   0.1   1   1   8.7e-59   1.2e-54  183.3   0.1     2   122     3   123     2   131 0.96 Transcriptional regulator Crl
GSH-S_ATP            PF02955.11   174 seq929_BIOID51061    -            316   7.6e-77  256.2   0.0   1   1   2.4e-80   1.1e-76  255.6   0.0     1   171   124   295   124   298 0.99 Prokaryotic glutathione synthetase, ATP-grasp domain
GSH-S_N              PF02951.9    119 seq929_BIOID51061    -            316   1.8e-48  163.1   0.0   1   1     6e-52   2.7e-48  162.5   0.0     1   119     2   120     2   120 0.99 Prokaryotic glutathione synthetase, N-terminal domain
RimK                 PF08443.6    190 seq929_BIOID51061    -            316   1.6e-11   43.9   0.0   1   1   4.8e-15   2.2e-11   43.4   0.0    18   156   135   277   131   309 0.81 RimK-like ATP-grasp domain
Transposase_31       PF04754.7    205 seq932_BIOID51061    -            314   1.4e-83  279.2   0.5   1   1   1.3e-87   1.8e-83  278.8   0.3     1   204     8   210     8   211 0.98 Putative transposase, YhgA-like
MFS_1                PF07690.11   354 seq934_BIOID51061    -            421   8.3e-23   80.5  33.7   1   1   6.1e-27   8.3e-23   80.5  23.4    21   351    32   365    12   366 0.79 Major Facilitator Superfamily
RHS_repeat           PF05593.9     38 seq936_BIOID51061    -           1134   1.2e-61  203.7 122.8   1   7   1.3e-09   1.8e-05   24.6   0.6     6    37   413   444   412   446 0.89 RHS Repeat
RHS_repeat           PF05593.9     38 seq936_BIOID51061    -           1134   1.2e-61  203.7 122.8   2   7     9e-12   1.2e-07   31.5   2.9     1    37   429   466   429   467 0.98 RHS Repeat
RHS_repeat           PF05593.9     38 seq936_BIOID51061    -           1134   1.2e-61  203.7 122.8   3   7   7.2e-11   9.9e-07   28.6   3.0     1    38   493   532   493   532 0.92 RHS Repeat
RHS_repeat           PF05593.9     38 seq936_BIOID51061    -           1134   1.2e-61  203.7 122.8   4   7   1.8e-10   2.4e-06   27.4   0.0     1    36   537   572   537   573 0.92 RHS Repeat
RHS_repeat           PF05593.9     38 seq936_BIOID51061    -           1134   1.2e-61  203.7 122.8   5   7   6.7e-14   9.2e-10   38.3   1.8     1    37   579   615   579   616 0.97 RHS Repeat
RHS_repeat           PF05593.9     38 seq936_BIOID51061    -           1134   1.2e-61  203.7 122.8   6   7   4.8e-10   6.6e-06   26.0   0.2     1    37   621   656   621   657 0.97 RHS Repeat
RHS_repeat           PF05593.9     38 seq936_BIOID51061    -           1134   1.2e-61  203.7 122.8   7   7   9.4e-11   1.3e-06   28.3   0.6     1    29   950   987   950   996 0.90 RHS Repeat
DinI                 PF06183.8     65 seq938_BIOID51061    -             82   5.3e-28   96.7   0.2   1   1   4.6e-32   6.3e-28   96.4   0.1     1    64    15    80    15    81 0.98 DinI-like family
E1-E2_ATPase         PF00122.15   230 seq939_BIOID51061    -            898     8e-57  191.7   1.7   1   1   3.5e-60     8e-57  191.7   1.2     1   229   123   362   123   363 0.97 E1-E2 ATPase
Hydrolase            PF00702.21   204 seq939_BIOID51061    -            898   1.9e-24   87.2   0.5   1   1   1.9e-27   4.2e-24   86.0   0.2     1   204   367   653   367   653 0.83 haloacid dehalogenase-like hydrolase
HAD                  PF12710.2    191 seq939_BIOID51061    -            898   1.6e-16   60.9   0.1   1   1   1.4e-19   3.3e-16   59.9   0.0     2   191   371   650   370   650 0.78 haloacid dehalogenase-like hydrolase
Cation_ATPase_N      PF00690.21    69 seq939_BIOID51061    -            898   2.2e-15   55.7   0.0   1   1   2.2e-18   5.1e-15   54.5   0.0     4    69    48   112    46   112 0.97 Cation transporter/ATPase, N-terminus
Hydrolase_like2      PF13246.1     91 seq939_BIOID51061    -            898   5.2e-11   42.2   0.0   1   1   4.8e-14   1.1e-10   41.1   0.0    40    91   411   481   369   481 0.68 Putative hydrolase of sodium-potassium ATPase alpha subunit
Lon_C                PF05362.8    205 seq940_BIOID51061    -            799   2.1e-99  330.7   0.1   1   1  1.6e-102   3.7e-99  330.0   0.0     2   204   585   787   584   788 0.99 Lon protease (S16) C-terminal proteolytic domain
LON                  PF02190.11   205 seq940_BIOID51061    -            799   4.9e-43  147.0   0.3   1   1   2.2e-46   4.9e-43  147.0   0.2     1   204    25   216    25   217 0.91 ATP-dependent protease La (LON) domain
AAA                  PF00004.24   132 seq940_BIOID51061    -            799   7.1e-18   64.9   0.0   1   1   7.1e-21   1.6e-17   63.8   0.0     1   128   367   504   367   508 0.93 ATPase family associated with various cellular activities (AAA)
AAA_5                PF07728.9    139 seq940_BIOID51061    -            799   5.6e-10   38.9   0.0   1   1   8.8e-13     2e-09   37.1   0.0     2   138   367   499   366   500 0.79 AAA domain (dynein-related subfamily)
ChlI                 PF13541.1    121 seq940_BIOID51061    -            799   5.1e-08   32.3   0.0   1   1   5.6e-11   1.3e-07   31.0   0.0     1   121   628   755   628   755 0.83 Subunit ChlI of Mg-chelatase
AAA_PrkA             PF08298.6    358 seq940_BIOID51061    -            799   7.9e-06   24.6   0.0   1   1   6.5e-09   1.5e-05   23.7   0.0    51   111   327   387   303   400 0.88 PrkA AAA domain
MFS_1                PF07690.11   354 seq941_BIOID51061    -            403   1.5e-43  148.8  41.6   1   1   2.1e-47   1.5e-43  148.8  28.8     4   347    14   341    11   348 0.86 Major Facilitator Superfamily
Sugar_tr             PF00083.19   451 seq941_BIOID51061    -            403   4.4e-09   35.3   4.8   1   1   6.5e-13   4.4e-09   35.3   3.3    44   123    39   115    16   185 0.88 Sugar (and other) transporter
CSD                  PF00313.17    66 seq942_BIOID51061    -             70   2.6e-33  113.5   0.3   1   1   4.1e-37   2.8e-33  113.3   0.2     1    65     5    69     5    70 0.98 'Cold-shock' DNA-binding domain
OB_RNB               PF08206.6     58 seq942_BIOID51061    -             70   1.5e-05   24.2   0.3   1   1   3.5e-09   2.4e-05   23.6   0.2     7    28    15    36    11    40 0.87 Ribonuclease B OB domain
2-oxoacid_dh         PF00198.18   231 seq943_BIOID51061    -            405   7.8e-82  273.8   0.0   1   1   2.2e-85     1e-81  273.5   0.0     3   231   175   403   173   403 0.98 2-oxoacid dehydrogenases acyltransferase (catalytic domain)
Biotin_lipoyl        PF00364.17    74 seq943_BIOID51061    -            405   6.9e-18   63.9   0.3   1   1   3.6e-21   1.6e-17   62.7   0.2     2    73     5    76     4    77 0.96 Biotin-requiring enzyme
E3_binding           PF02817.12    39 seq943_BIOID51061    -            405   4.6e-15   54.8   2.3   1   1     1e-18   4.6e-15   54.8   0.1     5    39   114   148   111   148 0.96 e3 binding domain
Wzz                  PF02706.10   152 seq944_BIOID51061    -             65   4.8e-09   36.0   1.8   1   1   4.2e-13   5.7e-09   35.8   1.2     1    37    15    51    15    53 0.96 Chain length determinant protein
SmpA_OmlA            PF04355.8     71 seq947_BIOID51061    -            113   5.7e-27   93.0   0.3   1   1   5.1e-31     7e-27   92.7   0.2     1    70    35   104    35   105 0.98 SmpA / OmlA family
MMR_HSR1             PF01926.18   114 seq949_BIOID51061    -            290   1.3e-13   50.8   0.0   1   1   2.5e-16   5.7e-13   48.7   0.0     2   111    39   150    38   153 0.74 50S ribosome-binding GTPase
DUF258               PF03193.11   161 seq949_BIOID51061    -            290   1.1e-06   27.8   0.0   1   1   7.3e-10   1.7e-06   27.2   0.0    24   103    24   100     4   117 0.72 Protein of unknown function, DUF258
Transaldolase        PF00923.14   287 seq952_BIOID51061    -            222   7.7e-45  153.1   0.1   1   1   1.1e-48   1.5e-44  152.1   0.1     1   242     5   206     5   217 0.95 Transaldolase
Amidohydro_1         PF01979.15   333 seq953_BIOID51061    -            442   3.4e-49  168.1   0.2   1   1   7.2e-53   4.9e-49  167.6   0.1     1   333    53   375    53   375 0.96 Amidohydrolase family
Amidohydro_5         PF13594.1     68 seq953_BIOID51061    -            442   2.6e-08   33.4   0.0   1   1     9e-12   6.2e-08   32.2   0.0     1    68    23   122    23   122 0.66 Amidohydrolase
GnsAB                PF08178.6     54 seq955_BIOID51061    -             57   6.1e-33  112.1   4.2   1   1     5e-37   6.8e-33  111.9   2.9     1    54     1    54     1    54 1.00 GnsA/GnsB family
MMR_HSR1             PF01926.18   114 seq956_BIOID51061    -            303   9.7e-13   48.0   0.0   1   1   1.5e-15   4.2e-12   45.9   0.0     3   111    53   163    52   169 0.75 50S ribosome-binding GTPase
DUF258               PF03193.11   161 seq956_BIOID51061    -            303   6.9e-06   25.2   0.0   1   1   4.4e-09   1.2e-05   24.4   0.0    26   101    39   111    17   125 0.69 Protein of unknown function, DUF258
Band_7               PF01145.20   179 seq960_BIOID51061    -            375   4.2e-25   88.5   0.4   1   1   4.1e-27   5.6e-23   81.6   0.2     2   178   147   318   146   320 0.94 SPFH domain / Band 7 family
UPF0081              PF03652.10   135 seq961_BIOID51061    -            138   4.2e-44  149.8   0.0   1   1   3.4e-48   4.6e-44  149.7   0.0     2   135     4   136     3   136 0.98 Uncharacterised protein family (UPF0081)
Meth_synt_2          PF01717.13   324 seq963_BIOID51061    -            753  3.8e-162  538.6   0.0   1   2   1.7e-10   1.2e-06   27.6   0.0   119   186   153   221   113   237 0.83 Cobalamin-independent synthase, Catalytic domain
Meth_synt_2          PF01717.13   324 seq963_BIOID51061    -            753  3.8e-162  538.6   0.0   2   2  7.8e-157  5.3e-153  508.5   0.0     1   324   426   749   426   749 1.00 Cobalamin-independent synthase, Catalytic domain
Meth_synt_1          PF08267.7    311 seq963_BIOID51061    -            753    1e-140  468.3   0.0   1   2  2.6e-129  1.8e-125  418.2   0.0     2   308     5   313     4   316 0.98 Cobalamin-independent synthase, N-terminal domain
Meth_synt_1          PF08267.7    311 seq963_BIOID51061    -            753    1e-140  468.3   0.0   2   2   3.6e-14   2.5e-10   40.0   0.0   141   285   538   690   528   715 0.80 Cobalamin-independent synthase, N-terminal domain
AA_kinase            PF00696.23   241 seq964_BIOID51061    -            396   4.4e-43  147.4   2.1   1   1   8.2e-47   5.6e-43  147.1   1.5     2   240    35   263    34   264 0.93 Amino acid kinase family
PUA                  PF01472.15    74 seq964_BIOID51061    -            396     1e-22   79.4   0.1   1   1   4.6e-26   3.1e-22   77.9   0.1     1    74   305   379   305   379 0.98 PUA domain
MarR                 PF01047.17    59 seq968_BIOID51061    -            135     4e-13   48.7   0.1   1   1   1.6e-16   7.2e-13   47.9   0.0     1    58    29    86    29    87 0.98 MarR family
HTH_27               PF13463.1     68 seq968_BIOID51061    -            135   6.1e-10   39.1   0.1   1   1     2e-13   9.3e-10   38.5   0.0     1    68    29    95    29    95 0.97 Winged helix DNA-binding domain
MarR_2               PF12802.2     62 seq968_BIOID51061    -            135   2.4e-09   36.6   0.1   1   1   7.9e-13   3.6e-09   36.0   0.1     2    62    28    86    27    86 0.98 MarR family
Trans_reg_C          PF00486.23    77 seq970_BIOID51061    -            219   1.8e-22   78.8   0.5   1   1     5e-26   3.4e-22   78.0   0.1     1    77   145   216   145   216 0.98 Transcriptional regulatory protein, C terminal
Response_reg         PF00072.19   112 seq970_BIOID51061    -            219   3.7e-21   75.0   0.0   1   1   7.5e-25   5.1e-21   74.6   0.0     1   111     3   112     3   113 0.98 Response regulator receiver domain
Epimerase_2          PF02350.14   346 seq971_BIOID51061    -            376  2.5e-126  421.0   0.0   1   1  2.1e-130  2.8e-126  420.8   0.0     2   346    22   370    21   370 0.97 UDP-N-acetylglucosamine 2-epimerase
ATP-grasp_2          PF08442.5    202 seq972_BIOID51061    -            388   1.4e-82  275.8   0.0   1   1   5.7e-86   1.9e-82  275.4   0.0     1   202     2   203     2   203 1.00 ATP-grasp domain
Ligase_CoA           PF00549.14   153 seq972_BIOID51061    -            388     1e-24   86.7   3.4   1   1   5.1e-28   1.8e-24   86.0   2.4     1   153   262   382   262   382 0.98 CoA-ligase
ATP-grasp_5          PF13549.1    222 seq972_BIOID51061    -            388   1.5e-13   50.3   0.1   1   1   1.2e-16     4e-13   48.9   0.1    10   219     3   215     1   217 0.83 ATP-grasp domain
ATP-grasp_4          PF13535.1    184 seq972_BIOID51061    -            388   7.1e-08   32.2   0.1   1   1   5.1e-11   1.7e-07   31.0   0.0     7   110     7   126     4   200 0.77 ATP-grasp domain
CMAS                 PF02353.15   273 seq974_BIOID51061    -            382  1.6e-106  355.2   0.2   1   1  1.6e-109  2.4e-106  354.6   0.2     2   273   108   368   107   368 0.98 Mycolic acid cyclopropane synthetase
Methyltransf_23      PF13489.1    162 seq974_BIOID51061    -            382   1.5e-14   53.9   0.0   1   1   1.6e-17   2.4e-14   53.2   0.0    14   135   157   287   143   315 0.73 Methyltransferase domain
Methyltransf_11      PF08241.7     95 seq974_BIOID51061    -            382   8.6e-13   48.4   0.0   1   1   1.1e-15   1.6e-12   47.5   0.0     1    94   172   264   172   265 0.97 Methyltransferase domain
Methyltransf_18      PF12847.2    112 seq974_BIOID51061    -            382     8e-11   42.3   0.0   1   1   1.4e-13   2.1e-10   41.0   0.0     1   111   167   267   167   268 0.91 Methyltransferase domain
Methyltransf_31      PF13847.1    152 seq974_BIOID51061    -            382   5.2e-11   42.2   0.0   1   1   5.6e-14   8.6e-11   41.5   0.0     2   112   166   269   165   329 0.85 Methyltransferase domain
Methyltransf_12      PF08242.7     99 seq974_BIOID51061    -            382     4e-08   33.5   0.0   1   1   5.5e-11   8.4e-08   32.4   0.0     1    99   172   263   172   263 0.83 Methyltransferase domain
Methyltransf_25      PF13649.1    101 seq974_BIOID51061    -            382   2.1e-07   31.1   0.0   1   1   2.8e-10   4.2e-07   30.1   0.0     1   101   171   261   171   261 0.90 Methyltransferase domain
PCMT                 PF01135.14   210 seq974_BIOID51061    -            382   3.9e-06   26.4   0.0   1   1   3.8e-09   5.7e-06   25.8   0.0    61   123   155   215   135   230 0.82 Protein-L-isoaspartate(D-aspartate) O-methyltransferase (PCMT)
MTS                  PF05175.9    170 seq974_BIOID51061    -            382   3.7e-05   23.0   0.0   1   1     4e-08   6.1e-05   22.3   0.0    22   104   158   234   152   265 0.81 Methyltransferase small domain
Ribosomal_L31        PF01197.13    69 seq975_BIOID51061    -             70   1.4e-30  104.9   0.2   1   1   1.1e-34   1.5e-30  104.8   0.1     1    67     1    65     1    67 0.98 Ribosomal protein L31
Autotransporter      PF03797.14   265 seq976_BIOID51061    -           1005   1.8e-55  188.0  17.8   1   1   2.6e-59   1.8e-55  188.0  12.3     2   265   705   989   704   989 0.98 Autotransporter beta-domain
ESPR                 PF13018.1     24 seq976_BIOID51061    -           1005   3.2e-08   32.7   0.1   1   1   1.1e-11   7.4e-08   31.5   0.1     2    24    62    84    62    84 0.96 Extended Signal Peptide of Type V secretion system
SmpB                 PF01668.13    68 seq978_BIOID51061    -            160   1.3e-29  101.6   0.0   1   1   1.5e-33   2.1e-29  100.9   0.0     2    67    13    78    12    80 0.96 SmpB protein
Dynamin_N            PF00350.18   168 seq980_BIOID51061    -            649   4.3e-19   68.8   0.5   1   1   3.6e-22   1.6e-18   66.9   0.0     1   167    71   299    71   300 0.74 Dynamin family
MMR_HSR1             PF01926.18   114 seq980_BIOID51061    -            649   2.1e-08   34.0   0.1   1   1   5.8e-11   2.6e-07   30.4   0.1     2   114    71   299    70   299 0.72 50S ribosome-binding GTPase
RHS_repeat           PF05593.9     38 seq982_BIOID51061    -           1314   3.6e-55  183.0 105.2   1   7   7.4e-11   3.4e-07   30.1   1.3     1    38   425   463   425   463 0.97 RHS Repeat
RHS_repeat           PF05593.9     38 seq982_BIOID51061    -           1314   3.6e-55  183.0 105.2   2   7   1.7e-08   7.5e-05   22.6   1.4     1    26   489   514   489   528 0.90 RHS Repeat
RHS_repeat           PF05593.9     38 seq982_BIOID51061    -           1314   3.6e-55  183.0 105.2   3   7     5e-09   2.3e-05   24.3   0.1     1    36   533   568   533   570 0.92 RHS Repeat
RHS_repeat           PF05593.9     38 seq982_BIOID51061    -           1314   3.6e-55  183.0 105.2   4   7     4e-13   1.8e-09   37.3   0.4     1    37   575   611   575   612 0.98 RHS Repeat
RHS_repeat           PF05593.9     38 seq982_BIOID51061    -           1314   3.6e-55  183.0 105.2   5   7   2.4e-12   1.1e-08   34.9   0.4     1    38   637   674   637   674 0.99 RHS Repeat
RHS_repeat           PF05593.9     38 seq982_BIOID51061    -           1314   3.6e-55  183.0 105.2   6   7   1.3e-08   6.1e-05   22.9   1.1     1    31   699   729   699   737 0.92 RHS Repeat
RHS_repeat           PF05593.9     38 seq982_BIOID51061    -           1314   3.6e-55  183.0 105.2   7   7   7.2e-09   3.3e-05   23.8   5.2     1    37   879   924   879   925 0.90 RHS Repeat
DUF4329              PF14220.1    124 seq982_BIOID51061    -           1314   8.3e-28   96.9   0.4   1   1   5.5e-31   2.5e-27   95.4   0.3     2    94  1196  1298  1195  1308 0.92 Domain of unknown function (DUF4329)
RHS                  PF03527.9     41 seq982_BIOID51061    -           1314     1e-22   79.5   1.5   1   1   2.1e-23   9.7e-20   69.9   0.3     1    41  1083  1123  1083  1123 0.98 RHS protein
Esterase             PF00756.15   251 seq983_BIOID51061    -            400   1.2e-49  168.9   0.0   1   1   1.7e-53   1.2e-49  168.9   0.0     1   251   172   391   172   391 0.98 Putative esterase
DUF3327              PF11806.3    122 seq983_BIOID51061    -            400   1.9e-37  128.1   2.6   1   1   4.2e-41   2.9e-37  127.5   0.3     3   121    29   155    21   156 0.97 Domain of unknown function (DUF3327)
FAD_binding_5        PF00941.16   171 seq984_BIOID51061    -            259   3.7e-23   81.6   0.0   1   1   9.2e-27   6.3e-23   80.9   0.0     4   167     4   153     1   156 0.90 FAD binding domain in molybdopterin dehydrogenase
CO_deh_flav_C        PF03450.12   103 seq984_BIOID51061    -            259   7.3e-10   38.6   0.3   1   1   2.3e-13   1.6e-09   37.5   0.2     4   102   165   250   161   251 0.85 CO dehydrogenase flavoprotein C-terminal domain
HisKA                PF00512.20    68 seq985_BIOID51061    -            430   7.6e-13   48.1   1.6   1   1   2.7e-16   1.9e-12   46.8   1.1     3    67   238   301   236   302 0.96 His Kinase A (phospho-acceptor) domain
HATPase_c            PF02518.21   111 seq985_BIOID51061    -            430   1.1e-09   37.8   0.0   1   1   4.3e-13   2.9e-09   36.4   0.0     4    63   351   406   348   418 0.92 Histidine kinase-, DNA gyrase B-, and HSP90-like ATPase
Nuc-transf           PF10127.4    247 seq987_BIOID51061    -            263   9.6e-99  329.6   0.0   1   1  7.9e-103   1.1e-98  329.4   0.0     1   246    10   256    10   257 0.99 Predicted nucleotidyltransferase
DUF1043              PF06295.7    128 seq988_BIOID51061    -            134   2.2e-57  192.1   0.0   1   1   1.8e-61   2.4e-57  191.9   0.0     1   127     7   132     7   133 0.99 Protein of unknown function (DUF1043)
Aldedh               PF00171.17   462 seq989_BIOID51061    -            417   6.8e-21   74.0   3.4   1   1   1.3e-20   1.7e-16   59.4   1.0    37   298     8   282     2   304 0.82 Aldehyde dehydrogenase family
DUF1127              PF06568.6     40 seq990_BIOID51061    -             59   7.1e-12   44.4   8.5   1   1   5.2e-16   7.1e-12   44.4   5.9     2    39    22    59    21    59 0.96 Domain of unknown function (DUF1127)
IgaA                 PF07095.6    706 seq992_BIOID51061    -            711         0 1230.7   0.0   1   1         0         0 1230.4   0.0     1   705     1   706     1   707 1.00 Intracellular growth attenuator protein IgaA
UDPG_MGDP_dh_N       PF03721.9    185 seq993_BIOID51061    -            420   3.6e-61  205.6   0.2   1   1     1e-62   3.5e-59  199.2   0.0     2   183     5   189     4   191 0.96 UDP-glucose/GDP-mannose dehydrogenase family, NAD binding domain
UDPG_MGDP_dh         PF00984.14    96 seq993_BIOID51061    -            420     4e-30  103.7   0.0   1   1   2.3e-33     8e-30  102.7   0.0     2    93   206   292   205   296 0.88 UDP-glucose/GDP-mannose dehydrogenase family, central domain
UDPG_MGDP_dh_C       PF03720.10   106 seq993_BIOID51061    -            420   7.4e-19   67.7   0.0   1   1   5.7e-22   1.9e-18   66.4   0.0     1   104   324   419   324   420 0.91 UDP-glucose/GDP-mannose dehydrogenase family, UDP binding domain
NAD_binding_2        PF03446.10   162 seq993_BIOID51061    -            420     7e-07   29.1   0.1   1   1   2.1e-09   7.1e-06   25.8   0.0     2   110     4   136     3   141 0.76 NAD binding domain of 6-phosphogluconate dehydrogenase
Bac_DNA_binding      PF00216.16    90 seq994_BIOID51061    -             90   2.5e-34  117.0   0.1   1   1   2.1e-38   2.8e-34  116.8   0.1     1    90     1    90     1    90 1.00 Bacterial DNA-binding protein
CoA_binding          PF02629.14    96 seq995_BIOID51061    -            289   1.7e-30  105.2   0.7   1   1   4.9e-34   1.7e-30  105.2   0.5     1    96     6    99     6    99 0.99 CoA binding domain
Ligase_CoA           PF00549.14   153 seq995_BIOID51061    -            289   2.4e-20   72.5   0.6   1   1   1.2e-23     4e-20   71.8   0.4     1   152   151   271   151   272 0.96 CoA-ligase
Succ_CoA_lig         PF13607.1    138 seq995_BIOID51061    -            289   8.7e-12   44.7   0.0   1   1   4.4e-15   1.5e-11   43.9   0.0     1   138   145   284   145   287 0.83 Succinyl-CoA ligase like flavodoxin domain
Ala_racemase_N       PF01168.15   217 seq996_BIOID51061    -            234   1.3e-49  168.5   0.2   1   1   1.1e-53   1.5e-49  168.3   0.1     2   217     7   230     6   230 0.90 Alanine racemase, N-terminal domain
Ald_Xan_dh_C2        PF02738.13   543 seq998_BIOID51061    -            956  6.9e-191  635.1   0.0   1   1  2.2e-194  9.9e-191  634.6   0.0    17   543   363   893   351   893 0.98 Molybdopterin-binding domain of aldehyde dehydrogenase
Ald_Xan_dh_C         PF01315.17   111 seq998_BIOID51061    -            956   4.4e-31  107.1   0.0   1   1   1.9e-34   8.9e-31  106.1   0.0     2   111   187   298   186   298 0.96 Aldehyde oxidase and xanthine dehydrogenase, a/b hammerhead domain
Fer2_2               PF01799.15    75 seq998_BIOID51061    -            956   7.1e-13   48.1   0.0   1   1   4.3e-16     2e-12   46.7   0.0     1    73    73   145    73   147 0.97 [2Fe-2S] binding domain
PDZ                  PF00595.19    81 seq1000_BIOID51061   -            455   5.7e-29   99.9   6.3   1   2   7.2e-19   2.5e-15   56.3   0.0     5    80   261   345   257   346 0.94 PDZ domain (Also known as DHR or GLGF)
PDZ                  PF00595.19    81 seq1000_BIOID51061   -            455   5.7e-29   99.9   6.3   2   2   5.6e-15   1.9e-11   43.8   0.8    12    80   376   443   366   444 0.87 PDZ domain (Also known as DHR or GLGF)
PDZ_2                PF13180.1     82 seq1000_BIOID51061   -            455   9.5e-29   99.0   0.6   1   2   3.1e-21   1.1e-17   63.5   0.0     7    82   273   358   267   358 0.89 PDZ domain
PDZ_2                PF13180.1     82 seq1000_BIOID51061   -            455   9.5e-29   99.0   0.6   2   2     1e-11   3.4e-08   33.1   0.1    13    59   389   435   375   451 0.86 PDZ domain
Trypsin_2            PF13365.1    120 seq1000_BIOID51061   -            455   6.1e-20   71.2   0.3   1   1   3.1e-23     1e-19   70.5   0.2     1   120    92   228    92   228 0.80 Trypsin-like peptidase domain
Trypsin              PF00089.21   220 seq1000_BIOID51061   -            455   1.1e-16   60.9   0.0   1   1   5.4e-20   1.9e-16   60.2   0.0    28   215    93   250    84   254 0.82 Trypsin
Penicil_amidase      PF01804.13   735 seq1001_BIOID51061   -            846  1.5e-212  708.5  21.8   1   1  1.3e-216  1.7e-212  708.3  15.1     4   734    34   837    31   838 0.94 Penicillin amidase
Phage_integrase      PF00589.17   173 seq1002_BIOID51061   -            423   2.1e-22   79.5   0.3   1   1   7.9e-26   5.4e-22   78.1   0.0     2   169   232   396   231   399 0.90 Phage integrase family
DUF4102              PF13356.1     89 seq1002_BIOID51061   -            423   1.5e-22   79.1   0.0   1   1   6.8e-26   4.7e-22   77.5   0.0     1    87    22   112    22   114 0.91 Domain of unknown function (DUF4102)
Rotamase_2           PF13145.1    121 seq1003_BIOID51061   -            623   4.2e-34  117.6  24.5   1   1     9e-28   2.1e-24   86.3   0.2     1   121   247   369   247   369 0.92 PPIC-type PPIASE domain
SurA_N_3             PF13624.1    154 seq1003_BIOID51061   -            623   6.8e-32  110.4   1.1   1   1     3e-35   6.8e-32  110.4   0.8     1   153     1   165     1   166 0.86 SurA N-terminal domain
Rotamase_3           PF13616.1    117 seq1003_BIOID51061   -            623   1.8e-16   60.3   0.4   1   1   7.8e-20   1.8e-16   60.3   0.3    12   115   265   355   212   357 0.87 PPIC-type PPIASE domain
Rotamase             PF00639.16    95 seq1003_BIOID51061   -            623   6.7e-15   55.4   8.8   1   1   6.2e-18   1.4e-14   54.4   0.1    13    95   275   355   258   355 0.92 PPIC-type PPIASE domain
SurA_N_2             PF13623.1    145 seq1003_BIOID51061   -            623   1.5e-08   34.5   0.3   1   1   6.7e-12   1.5e-08   34.5   0.2     9   140    12   137     3   142 0.83 SurA N-terminal domain
Peptidase_A24        PF01478.13   106 seq1004_BIOID51061   -            155   2.3e-23   82.2   8.7   1   1   1.7e-27   2.3e-23   82.2   6.0     2   103    10   116     8   121 0.88 Type IV leader peptidase family
RHS                  PF03527.9     41 seq1005_BIOID51061   -            274   6.7e-21   73.6   0.8   1   1   9.7e-25   1.3e-20   72.7   0.6     1    40    26    65    26    66 0.97 RHS protein
MbtH                 PF03621.8     54 seq1006_BIOID51061   -             72   1.8e-21   75.1   0.6   1   1   1.6e-25   2.1e-21   74.8   0.4     1    53     1    54     1    55 0.96 MbtH-like protein
NUDIX                PF00293.23   135 seq1008_BIOID51061   -            257   1.9e-21   75.9   0.1   1   1   1.3e-24     6e-21   74.3   0.0     6   125   132   240   127   249 0.90 NUDIX domain
zf-NADH-PPase        PF09297.6     32 seq1008_BIOID51061   -            257   2.8e-10   39.4   5.4   1   1     1e-13   4.8e-10   38.6   3.8     1    32    93   124    93   124 0.98 NADH pyrophosphatase zinc ribbon domain
NUDIX-like           PF09296.6     98 seq1008_BIOID51061   -            257   3.7e-06   27.0   0.1   1   1   1.6e-09   7.3e-06   26.1   0.1     2    97    11    90    10    91 0.96 NADH pyrophosphatase-like rudimentary NUDIX domain
AMP-binding          PF00501.23   418 seq1009_BIOID51061   -           1335  6.6e-117  390.2   0.0   1   1  3.2e-120  8.8e-117  389.8   0.0     1   417   524   928   524   929 0.96 AMP-binding enzyme
Condensation         PF00668.15   301 seq1009_BIOID51061   -           1335   9.4e-58  195.3   0.0   1   1   5.2e-61   1.4e-57  194.7   0.0     2   300    44   342    43   343 0.91 Condensation domain
Thioesterase         PF00975.15   229 seq1009_BIOID51061   -           1335     8e-46  156.9   0.5   1   1   1.3e-46   3.6e-43  148.3   0.0     2   215  1109  1318  1108  1332 0.96 Thioesterase domain
PP-binding           PF00550.20    67 seq1009_BIOID51061   -           1335   3.7e-11   43.0   0.1   1   1   4.2e-14   1.1e-10   41.4   0.0     3    65  1022  1082  1020  1084 0.91 Phosphopantetheine attachment site
Abhydrolase_6        PF12697.2    228 seq1009_BIOID51061   -           1335   5.9e-06   26.2   0.2   1   1   2.2e-09   5.9e-06   26.2   0.1     2   127  1111  1240  1110  1309 0.66 Alpha/beta hydrolase family
YGGT                 PF02325.12    75 seq1011_BIOID51061   -            188   1.3e-41  140.2  21.6   1   2   8.4e-26   1.1e-21   76.3   3.0     1    73     8    80     8    82 0.97 YGGT family
YGGT                 PF02325.12    75 seq1011_BIOID51061   -            188   1.3e-41  140.2  21.6   2   2   8.2e-24   1.1e-19   69.9   6.5     3    73   101   170    88   172 0.93 YGGT family
MatE                 PF01554.13   162 seq1014_BIOID51061   -            457   5.5e-74  247.0  34.1   1   2   1.4e-41   1.9e-37  128.2   3.8     1   162    17   177    17   177 0.98 MatE
MatE                 PF01554.13   162 seq1014_BIOID51061   -            457   5.5e-74  247.0  34.1   2   2   3.8e-42   5.2e-38  130.0   8.5     1   162   244   405   244   405 1.00 MatE
Asparaginase_2       PF01112.13   319 seq1015_BIOID51061   -            321  3.1e-125  417.0   2.9   1   1  2.8e-129  3.8e-125  416.7   2.0     2   315     3   315     2   317 0.99 Asparaginase
Epimerase            PF01370.16   236 seq1018_BIOID51061   -            355   2.4e-79  265.9   0.0   1   1   1.3e-82   2.9e-79  265.7   0.0     1   236     4   252     4   252 0.97 NAD dependent epimerase/dehydratase family
RmlD_sub_bind        PF04321.12   287 seq1018_BIOID51061   -            355   2.8e-17   62.4   0.0   1   1   1.7e-20   3.9e-17   61.9   0.0     2   254     3   296     1   333 0.79 RmlD substrate binding domain
Polysacc_synt_2      PF02719.10   294 seq1018_BIOID51061   -            355   1.8e-16   59.8   0.0   1   1   1.3e-19   2.9e-16   59.1   0.0     1   117     4   114     4   135 0.93 Polysaccharide biosynthesis protein
NAD_binding_4        PF07993.7    249 seq1018_BIOID51061   -            355   2.8e-15   55.8   0.1   1   1   2.7e-14   6.2e-11   41.5   0.0    87   197    74   189    56   250 0.85 Male sterility protein
3Beta_HSD            PF01073.14   280 seq1018_BIOID51061   -            355   2.9e-15   55.6   0.0   1   1     2e-18   4.6e-15   54.9   0.0     1   229     5   240     5   250 0.82 3-beta hydroxysteroid dehydrogenase/isomerase family
adh_short            PF00106.20   167 seq1018_BIOID51061   -            355   4.3e-08   33.1   0.3   1   1   3.1e-10     7e-07   29.1   0.0     3    96     4    91     2   126 0.79 short chain dehydrogenase
DUF167               PF02594.11    78 seq1022_BIOID51061   -             96   6.3e-29   99.6   0.1   1   1   5.3e-33   7.2e-29   99.4   0.1     2    77     8    82     7    83 0.97 Uncharacterised ACR, YggU family COG1872
OsmC                 PF02566.14   100 seq1025_BIOID51061   -            143   1.5e-19   69.9   0.1   1   1   1.4e-23   1.9e-19   69.5   0.0     2    99    42   139    41   140 0.89 OsmC-like protein
URO-D                PF01208.12   343 seq1026_BIOID51061   -            354  1.6e-140  467.8   0.0   1   1  1.3e-144  1.8e-140  467.6   0.0     2   342     5   347     4   348 0.98 Uroporphyrinogen decarboxylase (URO-D)
Flavodoxin_2         PF02525.12   199 seq1027_BIOID51061   -            193   6.5e-38  130.1   0.0   1   1   7.2e-42   9.8e-38  129.5   0.0     2   199     3   188     2   190 0.87 Flavodoxin-like fold
Ham1p_like           PF01725.11   189 seq1030_BIOID51061   -            197   1.1e-64  217.1   0.0   1   1   9.1e-69   1.2e-64  217.0   0.0     1   188     4   193     4   194 0.96 Ham1 family
Trypsin              PF00089.21   220 seq1033_BIOID51061   -            355   6.1e-17   61.8   0.0   1   1   3.8e-20   1.3e-16   60.7   0.0    23   214    72   239    50   245 0.79 Trypsin
Trypsin_2            PF13365.1    120 seq1033_BIOID51061   -            355   9.9e-17   60.9   0.5   1   1   4.5e-20   1.5e-16   60.3   0.4     1   120    80   215    80   215 0.82 Trypsin-like peptidase domain
PDZ_2                PF13180.1     82 seq1033_BIOID51061   -            355   8.9e-14   51.0   0.5   1   1     1e-16   3.5e-13   49.1   0.1     3    82   259   348   257   348 0.87 PDZ domain
PDZ                  PF00595.19    81 seq1033_BIOID51061   -            355   4.3e-11   42.7   1.4   1   1   1.2e-14   4.3e-11   42.7   0.9    10    80   257   335   248   336 0.77 PDZ domain (Also known as DHR or GLGF)
PTS_EIIA_2           PF00359.17   142 seq1036_BIOID51061   -            658   2.4e-31  108.2   0.0   1   1   8.9e-35     4e-31  107.5   0.0     5   141    29   170    25   171 0.95 Phosphoenolpyruvate-dependent sugar phosphotransferase system, EIIA 2
PTS_IIB              PF02302.12    90 seq1036_BIOID51061   -            658   1.4e-15   57.3   0.1   1   1   5.6e-19   2.6e-15   56.5   0.1     2    90   188   279   187   279 0.95 PTS system, Lactose/Cellobiose specific IIB subunit
PTS_EIIC             PF02378.13   321 seq1036_BIOID51061   -            658   3.9e-11   42.2  35.5   1   1   7.1e-14   3.2e-10   39.2  24.1     2   269   312   563   311   630 0.73 Phosphotransferase system, EIIC
PNP_UDP_1            PF01048.15   234 seq1037_BIOID51061   -            253   8.2e-42  142.6   1.4   1   1   6.8e-46   9.2e-42  142.4   1.0     2   230    21   247    20   253 0.85 Phosphorylase superfamily
ABC_tran             PF00005.22   118 seq1038_BIOID51061   -            623   7.2e-41  139.1   0.0   1   2   5.7e-21   7.1e-18   64.9   0.1    24   118    90   197    56   197 0.81 ABC transporter
ABC_tran             PF00005.22   118 seq1038_BIOID51061   -            623   7.2e-41  139.1   0.0   2   2   4.1e-23   5.1e-20   71.9   0.0     1   117   364   491   364   492 0.93 ABC transporter
oligo_HPY            PF08352.7     64 seq1038_BIOID51061   -            623   8.6e-21   73.9   0.4   1   2   8.8e-12   1.1e-08   35.1   0.0     1    33   248   280   248   303 0.88 Oligopeptide/dipeptide transporter, C-terminal region
oligo_HPY            PF08352.7     64 seq1038_BIOID51061   -            623   8.6e-21   73.9   0.4   2   2     3e-12   3.8e-09   36.6   0.0     1    33   543   575   543   594 0.85 Oligopeptide/dipeptide transporter, C-terminal region
ABM                  PF03992.11    78 seq1041_BIOID51061   -            104   5.2e-22   77.5   0.1   1   1   4.5e-26   6.2e-22   77.3   0.0     1    78     1    87     1    87 0.92 Antibiotic biosynthesis monooxygenase
HAD_2                PF13419.1    176 seq1042_BIOID51061   -            237   4.6e-23   82.2   0.1   1   1   8.7e-27     6e-23   81.8   0.1     1   174    28   205    28   206 0.87 Haloacid dehalogenase-like hydrolase
Dynamin_N            PF00350.18   168 seq1043_BIOID51061   -            795   1.9e-19   69.9   0.5   1   1   2.5e-22   1.1e-18   67.4   0.0     1   167    72   300    72   301 0.75 Dynamin family
MMR_HSR1             PF01926.18   114 seq1043_BIOID51061   -            795   1.6e-08   34.4   0.1   1   1   4.9e-11   2.2e-07   30.7   0.1     2   114    72   300    71   300 0.74 50S ribosome-binding GTPase
Radical_SAM          PF04055.16   166 seq1044_BIOID51061   -            378   3.2e-17   63.0   0.0   1   1   7.4e-21   5.1e-17   62.4   0.0     2   158    11   175    10   180 0.79 Radical SAM superfamily
HemN_C               PF06969.11    66 seq1044_BIOID51061   -            378   2.7e-07   30.4   0.0   1   1     9e-11   6.2e-07   29.2   0.0     4    66   305   366   302   366 0.92 HemN C-terminal domain
DDE_Tnp_1_assoc      PF13808.1     90 seq1045_BIOID51061   -            138   1.3e-18   66.3   0.0   1   1   2.7e-22   1.8e-18   65.8   0.0     1    57     6    62     6    81 0.93 DDE_Tnp_1-associated
DDE_Tnp_1            PF01609.16   211 seq1045_BIOID51061   -            138     1e-12   47.9   0.1   1   1   2.7e-16   1.9e-12   47.1   0.0    45   120    59   135    52   138 0.89 Transposase DDE domain
Peripla_BP_1         PF00532.16   279 seq1046_BIOID51061   -            342   3.5e-94  315.0   0.0   1   1   5.9e-98     4e-94  314.8   0.0     1   279    44   337    44   337 0.98 Periplasmic binding proteins and sugar binding domain of LacI family
Peripla_BP_4         PF13407.1    258 seq1046_BIOID51061   -            342   1.6e-19   70.1   0.0   1   1     3e-23     2e-19   69.8   0.0     5   257    51   296    49   297 0.87 Periplasmic binding protein domain
NTP_transferase      PF00483.18   248 seq1047_BIOID51061   -            293   1.2e-72  244.0   0.0   1   1   2.1e-76   1.4e-72  243.8   0.0     1   246     2   238     2   240 0.98 Nucleotidyl transferase
NTP_transf_3         PF12804.2    179 seq1047_BIOID51061   -            293   1.1e-08   35.3   0.0   1   1     2e-12   1.4e-08   35.0   0.0     1   120     3   133     3   188 0.83 MobA-like NTP transferase domain
EII-GUT              PF03608.8    168 seq1048_BIOID51061   -            187     7e-77  256.8   0.7   1   1   5.9e-81     8e-77  256.6   0.5     2   168     5   171     4   171 0.99 PTS system enzyme II sorbitol-specific factor
HHH_3                PF12836.2     65 seq1049_BIOID51061   -            123   4.6e-19   68.0   0.0   1   1   1.3e-22     6e-19   67.6   0.0     3    61    59   118    57   122 0.93 Helix-hairpin-helix motif
Endonuclease_5       PF04493.9    206 seq1051_BIOID51061   -            223   1.1e-70  237.0   0.0   1   1   9.3e-75   1.3e-70  236.8   0.0     1   205     9   208     9   209 0.99 Endonuclease V
RmuC                 PF02646.11   305 seq1055_BIOID51061   -            475  7.2e-112  373.0   2.2   1   1  5.3e-116  7.2e-112  373.0   1.5     1   304   135   437   135   438 0.99 RmuC family
S4                   PF01479.20    48 seq1056_BIOID51061   -            133   7.9e-13   47.5   0.0   1   1   9.3e-17   1.3e-12   46.8   0.0     1    46     9    53     9    55 0.95 S4 domain
4HBT_2               PF13279.1    121 seq1058_BIOID51061   -            132   5.5e-17   62.2   0.0   1   1   1.4e-20   6.3e-17   62.0   0.0     4   109    10   114     7   129 0.88 Thioesterase-like superfamily
Acyl-ACP_TE          PF01643.12   249 seq1058_BIOID51061   -            132   1.1e-14   53.8   0.2   1   2   9.6e-09   4.4e-05   22.4   0.1   155   182     2    29     1    33 0.91 Acyl-ACP thioesterase
Acyl-ACP_TE          PF01643.12   249 seq1058_BIOID51061   -            132   1.1e-14   53.8   0.2   2   2   5.4e-11   2.5e-07   29.8   0.0    46   133    39   128    32   132 0.90 Acyl-ACP thioesterase
4HBT                 PF03061.17    79 seq1058_BIOID51061   -            132   3.8e-14   52.4   0.0   1   1   1.1e-17   5.1e-14   52.0   0.0     2    77    16    97    15    99 0.96 Thioesterase superfamily
EIIBC-GUT_N          PF03612.9    183 seq1059_BIOID51061   -             67   5.1e-05   22.8   0.1   1   1   4.5e-09   6.1e-05   22.5   0.1     2    26     3    27     2    34 0.86 Sorbitol phosphotransferase enzyme II N-terminus
Acetyltransf_1       PF00583.19    83 seq1060_BIOID51061   -            224   1.7e-05   24.6   0.5   1   1   7.7e-09   5.3e-05   23.0   0.4    39    78   170   209   144   214 0.93 Acetyltransferase (GNAT) family
Acetyltransf_10      PF13673.1    117 seq1060_BIOID51061   -            224   3.6e-05   23.7   0.5   1   1   8.5e-09   5.8e-05   23.0   0.3     1   114    92   207    92   212 0.80 Acetyltransferase (GNAT) domain
Xan_ur_permease      PF00860.15   389 seq1061_BIOID51061   -            485  2.4e-110  368.5  44.5   1   1    2e-114  2.7e-110  368.3  30.8     1   389    41   435    41   435 0.98 Permease family
EIIBC-GUT_C          PF07663.6     93 seq1062_BIOID51061   -            216   2.8e-48  161.8   5.0   1   1   4.1e-52   2.8e-48  161.8   3.5     1    93   123   215   123   215 0.99 Sorbitol phosphotransferase enzyme II C-terminus
EIIBC-GUT_N          PF03612.9    183 seq1062_BIOID51061   -            216   1.8e-13   50.3   0.1   1   1   6.2e-17   4.3e-13   49.1   0.1   104   183     2    68     1    68 0.90 Sorbitol phosphotransferase enzyme II N-terminus
HSP33                PF01430.14   280 seq1063_BIOID51061   -            294     1e-97  326.5   0.0   1   1  8.3e-102   1.1e-97  326.3   0.0     1   279     6   275     6   276 0.96 Hsp33 protein
DUF416               PF04222.7    191 seq1064_BIOID51061   -            196   2.2e-87  291.0   0.1   1   1   1.8e-91   2.5e-87  290.8   0.0     1   189     4   192     4   194 0.99 Protein of unknown function (DUF416)
PGI                  PF00342.14   486 seq1066_BIOID51061   -            549  1.2e-234  779.1   0.1   1   1  9.8e-239  1.3e-234  778.9   0.0     1   486    52   541    52   541 0.99 Phosphoglucose isomerase
SBP_bac_5            PF00496.17   374 seq1070_BIOID51061   -            512     3e-96  322.4  11.3   1   1  2.8e-100   3.8e-96  322.0   7.8     1   372    70   429    70   431 0.95 Bacterial extracellular solute-binding proteins, family 5 Middle
Glyco_hydro_38       PF01074.17   277 seq1071_BIOID51061   -            877   5.8e-44  150.3   0.0   1   1     2e-47   9.3e-44  149.6   0.0     2   266     7   266     6   274 0.88 Glycosyl hydrolases family 38 N-terminal domain
Glyco_hydro_38C      PF07748.8    458 seq1071_BIOID51061   -            877   7.5e-31  107.2   0.0   1   1   2.4e-34   1.1e-30  106.7   0.0     2   417   386   843   385   862 0.77 Glycosyl hydrolases family 38 C-terminal domain
Alpha-mann_mid       PF09261.6     80 seq1071_BIOID51061   -            877   1.2e-06   28.4   0.0   1   1   6.3e-10   2.9e-06   27.2   0.0     2    79   280   356   279   357 0.88 Alpha mannosidase, middle domain
DegT_DnrJ_EryC1      PF01041.12   363 seq1072_BIOID51061   -            376   3.7e-87  292.6   0.0   1   1   9.7e-91   4.4e-87  292.3   0.0     7   361    13   370     9   372 0.93 DegT/DnrJ/EryC1/StrS aminotransferase family
Aminotran_1_2        PF00155.16   363 seq1072_BIOID51061   -            376   7.6e-11   41.4   0.1   1   1   3.7e-14   1.7e-10   40.3   0.0    67   189    46   154     9   187 0.88 Aminotransferase class I and II
Aminotran_5          PF00266.14   371 seq1072_BIOID51061   -            376   4.7e-08   32.0   0.1   1   1   1.6e-11   7.5e-08   31.3   0.0    62   182    47   159    33   204 0.90 Aminotransferase class-V
PTSIIA_gutA          PF03829.8    117 seq1073_BIOID51061   -            123   1.6e-44  150.2   0.0   1   1   1.4e-48   1.9e-44  149.9   0.0     1   116     1   116     1   118 0.98 PTS system glucitol/sorbitol-specific IIA component
Bac_DNA_binding      PF00216.16    90 seq1074_BIOID51061   -             90   3.2e-33  113.4   1.4   1   1   2.6e-37   3.6e-33  113.3   1.0     1    90     1    90     1    90 0.99 Bacterial DNA-binding protein
DEDD_Tnp_IS110       PF01548.12   144 seq1075_BIOID51061   -            326   4.2e-44  149.5   0.2   1   1   2.4e-47   1.7e-43  147.6   0.1     1   144     7   151     7   151 0.99 Transposase
Transposase_20       PF02371.11    87 seq1075_BIOID51061   -            326   1.1e-27   95.8   0.4   1   1     3e-31     2e-27   94.9   0.3     2    85   196   280   195   282 0.96 Transposase IS116/IS110/IS902 family
Cytochrom_NNT        PF03264.9    174 seq1078_BIOID51061   -            390   2.9e-65  218.8   7.6   1   1   4.6e-68   3.1e-64  215.4   4.3     2   174    11   184    10   184 0.98 NapC/NirT cytochrome c family, N-terminal region
ydhR                 PF08803.6     97 seq1079_BIOID51061   -            101   1.1e-43  147.1   0.0   1   1   8.6e-48   1.2e-43  146.9   0.0     1    97     4   100     4   100 0.99 Putative mono-oxygenase ydhR
Arg_repressor        PF01316.16    70 seq1081_BIOID51061   -            156   3.1e-26   90.5   0.1   1   1   7.1e-30   4.9e-26   89.9   0.0     2    69     6    74     5    75 0.97 Arginine repressor, DNA binding domain
Arg_repressor_C      PF02863.13    70 seq1081_BIOID51061   -            156   2.1e-24   84.6   0.1   1   1   5.1e-28   3.5e-24   83.9   0.1     2    69    82   150    81   151 0.96 Arginine repressor, C-terminal domain
Ubie_methyltran      PF01209.13   233 seq1082_BIOID51061   -            251  5.9e-114  378.8   0.0   1   1  5.4e-117  6.7e-114  378.6   0.0     2   233    15   250    14   250 0.99 ubiE/COQ5 methyltransferase family
Methyltransf_31      PF13847.1    152 seq1082_BIOID51061   -            251   3.9e-23   81.5   0.0   1   1   4.7e-26   5.8e-23   81.0   0.0     3   113    63   179    61   229 0.81 Methyltransferase domain
Methyltransf_11      PF08241.7     95 seq1082_BIOID51061   -            251   1.5e-21   76.5   0.1   1   1   3.2e-24   3.9e-21   75.2   0.0     1    94    68   167    68   168 0.97 Methyltransferase domain
Methyltransf_23      PF13489.1    162 seq1082_BIOID51061   -            251   5.1e-19   68.4   0.0   1   1   5.9e-22   7.3e-19   67.9   0.0    20   160    61   233    43   235 0.85 Methyltransferase domain
Methyltransf_25      PF13649.1    101 seq1082_BIOID51061   -            251   9.4e-17   61.1   0.0   1   1     2e-19   2.5e-16   59.7   0.0     1   101    67   164    67   164 0.93 Methyltransferase domain
Methyltransf_12      PF08242.7     99 seq1082_BIOID51061   -            251     4e-14   52.7   0.0   1   1   6.8e-17   8.4e-14   51.7   0.0     1    99    68   166    68   166 0.93 Methyltransferase domain
Methyltransf_18      PF12847.2    112 seq1082_BIOID51061   -            251   2.3e-13   50.5   0.0   1   1   3.3e-16   4.1e-13   49.7   0.0     2   109    64   168    63   171 0.88 Methyltransferase domain
Methyltransf_26      PF13659.1    117 seq1082_BIOID51061   -            251   5.2e-09   36.0   0.0   1   1   8.1e-12     1e-08   35.1   0.0     1   114    64   169    64   171 0.91 Methyltransferase domain
PCMT                 PF01135.14   210 seq1082_BIOID51061   -            251   4.5e-07   29.5   0.0   1   1   5.7e-10   7.1e-07   28.8   0.0    71   171    61   168    51   179 0.86 Protein-L-isoaspartate(D-aspartate) O-methyltransferase (PCMT)
MTS                  PF05175.9    170 seq1082_BIOID51061   -            251   5.3e-06   25.8   0.0   1   1   7.6e-09   9.5e-06   24.9   0.0    31   140    63   169    53   188 0.85 Methyltransferase small domain
adh_short            PF00106.20   167 seq1083_BIOID51061   -            259     4e-26   91.7   1.6   1   1   1.1e-29   4.9e-26   91.5   1.1     2   166     4   172     3   173 0.94 short chain dehydrogenase
adh_short_C2         PF13561.1    243 seq1083_BIOID51061   -            259   2.6e-16   60.0   0.0   1   1   8.4e-20   3.8e-16   59.4   0.0     7   241    13   255     9   256 0.87 Enoyl-(Acyl carrier protein) reductase
DUF1481              PF07356.7    195 seq1084_BIOID51061   -            211   5.4e-71  237.9   0.6   1   1   4.5e-75   6.2e-71  237.7   0.4     1   195    22   207    22   207 0.99 Protein of unknown function (DUF1481)
YjcZ                 PF13990.1    270 seq1086_BIOID51061   -            301  4.3e-118  393.2   6.1   1   1  3.5e-122  4.8e-118  393.0   4.2     1   270    26   296    26   296 1.00 YjcZ-like protein
NAD_binding_9        PF13454.1    156 seq1087_BIOID51061   -            534   5.7e-33  113.7   0.2   1   1   8.7e-37   1.2e-32  112.7   0.0     1   155     5   164     5   165 0.90 FAD-NAD(P)-binding
Amidohydro_1         PF01979.15   333 seq1088_BIOID51061   -            439   7.7e-61  206.4   0.0   1   1   2.8e-64   9.5e-61  206.1   0.0     2   332    74   391    73   392 0.97 Amidohydrolase family
Amidohydro_5         PF13594.1     68 seq1088_BIOID51061   -            439   1.3e-09   37.6   0.0   1   1   1.3e-12   4.3e-09   35.9   0.0     2    67    41   137    40   138 0.67 Amidohydrolase
Amidohydro_3         PF07969.6    404 seq1088_BIOID51061   -            439   1.2e-08   34.4   1.2   1   1   4.4e-09   1.5e-05   24.2   0.0   314   404   308   390   114   390 0.89 Amidohydrolase family
Wzz                  PF02706.10   152 seq1090_BIOID51061   -            394     8e-25   87.3   0.9   1   1   5.8e-29     8e-25   87.3   0.7     1   150    42   190    42   192 0.92 Chain length determinant protein
Polysacc_synt        PF01943.12   273 seq1091_BIOID51061   -            416     1e-13   51.0  19.1   1   1   7.7e-18     1e-13   51.0  13.3     1   272     3   283     3   284 0.84 Polysaccharide biosynthesis protein
SCP2                 PF02036.12   101 seq1092_BIOID51061   -            201     2e-20   72.8   0.0   1   1   2.2e-24     3e-20   72.2   0.0     1   100    15   112    15   113 0.97 SCP-2 sterol transfer family
DUF1471              PF07338.8     56 seq1093_BIOID51061   -             87   6.3e-23   80.0   0.2   1   1   6.9e-27   9.4e-23   79.5   0.1     2    56    34    87    33    87 0.97 Protein of unknown function (DUF1471)
TetR_N               PF00440.18    47 seq1094_BIOID51061   -            197   5.1e-12   45.1   0.0   1   1   8.5e-16   1.2e-11   43.9   0.0     2    46    22    66    21    67 0.95 Bacterial regulatory proteins, tetR family
GutM                 PF06923.6    109 seq1095_BIOID51061   -            119   6.1e-37  125.5   0.0   1   1   5.1e-41   6.9e-37  125.3   0.0     2   109     3   110     2   110 0.98 Glucitol operon activator protein (GutM)
Molybdopterin        PF00384.17   432 seq1097_BIOID51061   -            848  1.7e-105  353.1   0.0   1   1    3e-109  2.1e-105  352.8   0.0     1   431    99   572    99   573 0.95 Molybdopterin oxidoreductase
Molydop_binding      PF01568.16   109 seq1097_BIOID51061   -            848   1.8e-23   82.3   0.0   1   1   5.3e-27   3.6e-23   81.3   0.0     1   108   690   811   690   812 0.95 Molydopterin dinucleotide binding domain
BPD_transp_1         PF00528.17   185 seq1099_BIOID51061   -            306     4e-43  146.9  10.6   1   1   2.9e-47     4e-43  146.9   7.4     1   184   113   304   113   305 0.99 Binding-protein-dependent transport system inner membrane component
YjbE                 PF11106.3     80 seq1100_BIOID51061   -             80   4.1e-43  145.0  29.8   1   1   3.3e-47   4.5e-43  144.9  20.7     1    80     1    80     1    80 0.99 Exopolysaccharide production protein YjbE
GFO_IDH_MocA         PF01408.17   120 seq1102_BIOID51061   -            366   1.5e-23   83.4   0.0   1   1     2e-27   2.8e-23   82.6   0.0     2   119    10   126     9   127 0.96 Oxidoreductase family, NAD-binding Rossmann fold
Patatin              PF01734.17   204 seq1103_BIOID51061   -            356   6.8e-21   75.0   3.8   1   1   2.9e-24   3.9e-20   72.5   2.6     1   199     9   237     9   242 0.73 Patatin-like phospholipase
DeoRC                PF00455.17   162 seq1105_BIOID51061   -            257   1.1e-52  177.7   0.6   1   1   3.9e-56   1.8e-52  177.1   0.2     3   160    74   231    72   233 0.97 DeoR C terminal sensor domain
HTH_DeoR             PF08220.7     57 seq1105_BIOID51061   -            257   8.9e-22   76.2   0.1   1   1   3.8e-25   1.7e-21   75.3   0.1     1    56     6    61     6    62 0.98 DeoR-like helix-turn-helix domain
HTH_11               PF08279.7     55 seq1105_BIOID51061   -            257   5.4e-09   35.4   0.1   1   1   3.9e-12   1.8e-08   33.8   0.0     1    46     6    50     6    56 0.92 HTH domain
Cys_Met_Meta_PP      PF01053.15   386 seq1106_BIOID51061   -            445  1.1e-139  464.9   0.0   1   1  2.8e-143  1.3e-139  464.7   0.0     1   385    65   439    65   440 0.99 Cys/Met metabolism PLP-dependent enzyme
Aminotran_1_2        PF00155.16   363 seq1106_BIOID51061   -            445   2.3e-07   29.9   0.0   1   1   7.6e-11   3.5e-07   29.3   0.0    49   192   116   237   102   270 0.84 Aminotransferase class I and II
Aminotran_5          PF00266.14   371 seq1106_BIOID51061   -            445    0.0001   21.0   0.0   1   1   3.8e-08   0.00017   20.3   0.0    68   201   132   257   103   273 0.84 Aminotransferase class-V
ABC1                 PF03109.11   119 seq1107_BIOID51061   -            546   1.9e-35  121.3   0.0   1   1   2.7e-39   3.7e-35  120.3   0.0     4   119   115   232   112   232 0.97 ABC1 family
HATPase_c            PF02518.21   111 seq1108_BIOID51061   -            458   1.5e-28   98.5   0.8   1   1   6.1e-32   4.2e-28   97.1   0.1     2   110   346   449   345   450 0.98 Histidine kinase-, DNA gyrase B-, and HSP90-like ATPase
HisKA                PF00512.20    68 seq1108_BIOID51061   -            458   1.5e-14   53.5   0.4   1   1     8e-18   5.5e-14   51.7   0.0     2    65   238   300   237   302 0.91 His Kinase A (phospho-acceptor) domain
DUF2886              PF11102.3    200 seq1109_BIOID51061   -            212     1e-56  191.5   1.2   1   1   8.3e-61   1.1e-56  191.4   0.8     1   199    13   206    13   207 0.98 Protein of unknown function (DUF2886)
DUF386               PF04074.7    153 seq1111_BIOID51061   -            150   4.9e-52  175.4   0.0   1   1   3.9e-56   5.4e-52  175.2   0.0     1   152     1   149     1   150 0.99 Domain of unknown function (DUF386)
Hydrolase_3          PF08282.7    254 seq1112_BIOID51061   -            276   3.3e-51  174.2   0.0   1   1   5.4e-55   3.7e-51  174.0   0.0     2   254    10   262     9   262 0.98 haloacid dehalogenase-like hydrolase
S6PP                 PF05116.8    247 seq1112_BIOID51061   -            276   1.8e-17   63.3   0.0   1   2     2e-08   0.00014   21.1   0.0     4    79     8    83     5   111 0.71 Sucrose-6F-phosphate phosphohydrolase
S6PP                 PF05116.8    247 seq1112_BIOID51061   -            276   1.8e-17   63.3   0.0   2   2   2.9e-14     2e-10   40.2   0.0   119   213   149   240   143   257 0.87 Sucrose-6F-phosphate phosphohydrolase
Xan_ur_permease      PF00860.15   389 seq1114_BIOID51061   -            455   1.3e-78  264.1  50.1   1   1   1.3e-82   1.8e-78  263.6  34.7     1   388    32   415    32   416 0.98 Permease family
Glyco_transf_56      PF07429.6    361 seq1118_BIOID51061   -            359  2.8e-193  641.6   0.0   1   1  4.6e-197  3.1e-193  641.4   0.0     1   360     1   358     1   359 0.99 4-alpha-L-fucosyltransferase glycosyl transferase group 56
BPD_transp_1         PF00528.17   185 seq1119_BIOID51061   -            303   7.2e-31  107.0  13.0   1   1   1.1e-34   7.2e-31  107.0   9.0     1   184   119   302   119   303 0.99 Binding-protein-dependent transport system inner membrane component
OppC_N               PF12911.2     56 seq1119_BIOID51061   -            303   1.3e-17   62.7   0.2   1   1     2e-21   1.3e-17   62.7   0.2     2    56    24    79    23    79 0.86 N-terminal TM domain of oligopeptide transport permease C
Caps_synth_GfcC      PF06251.6    229 seq1121_BIOID51061   -            245   1.4e-90  302.3   0.0   1   1   1.1e-94   1.6e-90  302.2   0.0     2   229    20   245    19   245 0.99 Capsule biosynthesis GfcC
SIS                  PF01380.17   131 seq1122_BIOID51061   -            321   3.9e-27   94.3   0.0   1   1   9.9e-31   6.8e-27   93.5   0.0     2   130    39   169    38   170 0.98 SIS domain
CBS                  PF00571.23    57 seq1122_BIOID51061   -            321   5.8e-15   54.5   0.0   1   2   1.9e-08   0.00013   21.4   0.0     1    56   199   256   199   257 0.92 CBS domain
CBS                  PF00571.23    57 seq1122_BIOID51061   -            321   5.8e-15   54.5   0.0   2   2   3.9e-10   2.6e-06   26.8   0.0     4    51   268   315   265   318 0.84 CBS domain
PEPCK_ATP            PF01293.15   467 seq1123_BIOID51061   -            540  3.4e-216  718.1   0.0   1   1  2.8e-220  3.9e-216  717.9   0.0     3   466    21   492    19   493 0.98 Phosphoenolpyruvate carboxykinase
Thioesterase         PF00975.15   229 seq1126_BIOID51061   -            267     3e-58  197.6   0.4   1   1   8.2e-62   3.8e-58  197.3   0.3     2   223    20   246    19   251 0.93 Thioesterase domain
Abhydrolase_6        PF12697.2    228 seq1126_BIOID51061   -            267     2e-10   40.8   3.6   1   1   6.2e-14   2.8e-10   40.3   2.5     2   222    22   237    21   243 0.69 Alpha/beta hydrolase family
Abhydrolase_5        PF12695.2    142 seq1126_BIOID51061   -            267   2.2e-09   37.1   0.0   1   1   6.6e-13     3e-09   36.6   0.0     2   142    21   231    20   231 0.70 Alpha/beta hydrolase family
DUF932               PF06067.6    239 seq1130_BIOID51061   -            272   1.5e-58  197.8   0.0   1   1   1.2e-62   1.7e-58  197.6   0.0     2   239    37   261    36   261 0.99 Domain of unknown function (DUF932)
AsnC_trans_reg       PF01037.16    74 seq1131_BIOID51061   -            181   1.2e-21   76.0   0.0   1   1   5.7e-25     2e-21   75.3   0.0     1    74    97   171    97   171 0.97 AsnC family
HTH_AsnC-type        PF13404.1     42 seq1131_BIOID51061   -            181   7.1e-18   63.7   0.7   1   1   3.3e-21   1.1e-17   63.1   0.5     1    42    31    72    31    72 0.99 AsnC-type helix-turn-helix domain
HTH_24               PF13412.1     48 seq1131_BIOID51061   -            181   3.5e-17   61.3   0.4   1   1   1.7e-20     6e-17   60.6   0.3     1    47    31    77    31    78 0.98 Winged helix-turn-helix DNA-binding
HTH_11               PF08279.7     55 seq1131_BIOID51061   -            181   9.9e-05   21.8   0.0   1   1     5e-08   0.00017   21.0   0.0     3    46    36    78    35    82 0.90 HTH domain
DUF1440              PF07274.7    136 seq1132_BIOID51061   -            204   3.9e-55  185.4   2.3   1   1   3.4e-59   4.7e-55  185.1   1.6     1   136    26   182    26   182 0.99 Protein of unknown function (DUF1440)
Homoserine_dh        PF00742.14   179 seq1135_BIOID51061   -            810   6.9e-51  172.3   0.0   1   1   2.3e-54   1.1e-50  171.7   0.0     1   178   608   803   608   804 0.99 Homoserine dehydrogenase
AA_kinase            PF00696.23   241 seq1135_BIOID51061   -            810   1.8e-42  145.4   0.0   1   1   8.3e-46   3.8e-42  144.3   0.0     2   238    12   284    11   287 0.89 Amino acid kinase family
NAD_binding_3        PF03447.11   117 seq1135_BIOID51061   -            810   3.5e-24   85.3   0.0   1   1   1.8e-27   8.4e-24   84.1   0.0     1   116   465   599   465   600 0.98 Homoserine dehydrogenase, NAD binding domain
Sigma54_activat      PF00158.21   168 seq1136_BIOID51061   -            441   1.1e-72  242.8   0.1   1   1   6.6e-76   1.8e-72  242.1   0.1     1   168   141   308   141   308 0.99 Sigma-54 interaction domain
Response_reg         PF00072.19   112 seq1136_BIOID51061   -            441   1.6e-29  102.0   0.2   1   1   1.2e-32   3.3e-29  101.0   0.1     1   111     8   117     8   118 0.98 Response regulator receiver domain
HTH_8                PF02954.14    42 seq1136_BIOID51061   -            441     2e-14   52.7   0.6   1   1   7.2e-18     2e-14   52.7   0.4     3    39   403   439   401   441 0.93 Bacterial regulatory protein, Fis family
AAA_5                PF07728.9    139 seq1136_BIOID51061   -            441   1.3e-07   31.2   0.0   1   1   9.7e-11   2.7e-07   30.3   0.0     2   123   165   283   164   301 0.84 AAA domain (dynein-related subfamily)
AAA                  PF00004.24   132 seq1136_BIOID51061   -            441   1.6e-05   24.9   0.0   1   1   1.2e-08   3.4e-05   23.9   0.0     1   126   165   296   165   302 0.72 ATPase family associated with various cellular activities (AAA)
OEP                  PF02321.13   188 seq1137_BIOID51061   -            495   6.9e-60  201.7  39.4   1   2   1.2e-30   1.7e-26   92.9  13.5     2   188    28   211    27   211 0.98 Outer membrane efflux protein
OEP                  PF02321.13   188 seq1137_BIOID51061   -            495   6.9e-60  201.7  39.4   2   2   1.8e-37   2.5e-33  115.1   8.2     2   188   234   429   233   429 0.98 Outer membrane efflux protein
Alpha-amylase_C      PF02806.13    96 seq1138_BIOID51061   -            347   4.7e-06   26.5   0.0   1   1   8.8e-10   1.2e-05   25.2   0.0     8    90   246   334   244   338 0.82 Alpha amylase, C-terminal all-beta domain
DUF940               PF06082.6    658 seq1139_BIOID51061   -            698  2.7e-258  858.7  13.5   1   1  2.3e-262  3.1e-258  858.6   9.3     1   658    29   693    29   693 0.97 Bacterial putative lipoprotein (DUF940)
DUF2813              PF11398.3    373 seq1141_BIOID51061   -            552  8.2e-154  512.0   0.0   1   1  2.5e-157  1.1e-153  511.5   0.0     1   373     1   375     1   375 0.99 Protein of unknown function (DUF2813)
EAL                  PF00563.15   236 seq1142_BIOID51061   -            808   1.6e-63  214.2   0.1   1   1   1.9e-67   2.6e-63  213.5   0.1     2   236   558   793   557   793 0.97 EAL domain
Bac_Ubq_Cox          PF01654.12   436 seq1143_BIOID51061   -            523  1.2e-183  610.3  21.3   1   1    1e-187  1.4e-183  610.1  14.7     1   435     8   503     8   504 0.98 Bacterial Cytochrome Ubiquinol Oxidase
AMP-binding          PF00501.23   418 seq1144_BIOID51061   -            525   7.9e-89  297.7   0.0   1   1   1.3e-92   9.2e-89  297.5   0.0     1   418    41   447    41   447 0.96 AMP-binding enzyme
WzyE                 PF06899.6    449 seq1145_BIOID51061   -            450  1.2e-277  920.6  45.5   1   1  9.8e-282  1.3e-277  920.4  31.5     1   448     1   449     1   450 1.00 WzyE protein
MttA_Hcf106          PF02416.11    53 seq1146_BIOID51061   -             89   6.9e-16   56.9   0.6   1   1   8.2e-20   1.1e-15   56.3   0.4     1    52     4    55     4    83 0.90 mttA/Hcf106 family
ABC_membrane         PF00664.18   275 seq1147_BIOID51061   -            590   1.7e-34  119.4   5.9   1   1   3.2e-38   2.2e-34  119.0   4.1     5   274    22   290    18   291 0.94 ABC transporter transmembrane region
ABC_tran             PF00005.22   118 seq1147_BIOID51061   -            590   1.2e-19   70.7   0.0   1   1   3.3e-23   2.2e-19   69.8   0.0     1   117   376   500   376   501 0.93 ABC transporter
Antirestrict         PF03230.8     94 seq1151_BIOID51061   -            161   5.1e-39  132.0   0.2   1   1   4.7e-43   6.4e-39  131.7   0.1     1    94    64   161    64   161 0.98 Antirestriction protein
Adenine_glyco        PF03352.8    179 seq1153_BIOID51061   -            242   4.5e-84  280.2   0.0   1   1     4e-88   5.4e-84  280.0   0.0     1   177    61   237    61   239 0.99 Methyladenine glycosylase
Nitrate_red_del      PF02613.10   136 seq1156_BIOID51061   -            199   1.4e-21   76.6   1.6   1   1   1.9e-25   2.7e-21   75.7   1.1     3   135    41   171    14   173 0.87 Nitrate reductase delta subunit
HhH-GPD              PF00730.20   121 seq1159_BIOID51061   -            350     3e-22   79.0   0.0   1   1   9.7e-26   4.4e-22   78.4   0.0     2   118    36   167    35   170 0.97 HhH-GPD superfamily base excision DNA repair protein
HHH                  PF00633.18    30 seq1159_BIOID51061   -            350   8.4e-08   31.3   0.0   1   1   3.5e-11   1.6e-07   30.5   0.0     2    29   100   127    99   128 0.95 Helix-hairpin-helix motif
EndIII_4Fe-2S        PF10576.4     17 seq1159_BIOID51061   -            350   2.5e-05   24.1   7.9   1   1     1e-08   4.8e-05   23.2   5.5     1    17   192   208   192   208 1.00 Iron-sulfur binding domain of endonuclease III
DUF1044              PF06296.7    120 seq1160_BIOID51061   -            105   8.1e-08   32.0   0.1   1   1   2.8e-11   3.9e-07   29.8   0.0    41   100    44   104    30   105 0.81 Protein of unknown function (DUF1044)
TatC                 PF00902.13   215 seq1161_BIOID51061   -            258     3e-68  229.3  21.2   1   1   3.1e-72   4.2e-68  228.8  14.7     2   215    11   221    10   221 0.99 Sec-independent protein translocase protein (TatC)
RadC                 PF04002.10   123 seq1163_BIOID51061   -            163   5.7e-47  158.3   0.0   1   1   5.1e-51   6.9e-47  158.0   0.0     2   123    42   163    41   163 0.98 RadC-like JAB domain
CsiD                 PF08943.5    297 seq1164_BIOID51061   -            325  1.1e-148  493.9   0.0   1   1  1.8e-152  1.2e-148  493.7   0.0     1   297    20   315    20   315 1.00 CsiD
TauD                 PF02668.11   258 seq1164_BIOID51061   -            325   3.6e-11   43.0   0.1   1   1   7.3e-15     5e-11   42.6   0.1    33   256    88   309    64   311 0.80 Taurine catabolism dioxygenase TauD, TfdA family
HTH_31               PF13560.1     64 seq1165_BIOID51061   -             98   2.6e-10   40.2   0.1   1   1   4.7e-12   3.2e-08   33.5   0.1     7    45    40    77    39    87 0.89 Helix-turn-helix domain
HTH_3                PF01381.17    55 seq1165_BIOID51061   -             98   1.8e-06   27.5   0.0   1   1   7.8e-09   5.3e-05   22.8   0.0     1    37    39    75    39    77 0.96 Helix-turn-helix
Acetyltransf_10      PF13673.1    117 seq1166_BIOID51061   -            146   3.4e-14   52.8   0.0   1   1   1.3e-17   4.3e-14   52.5   0.0     7   117    12   120     8   120 0.81 Acetyltransferase (GNAT) domain
Acetyltransf_7       PF13508.1     79 seq1166_BIOID51061   -            146   1.2e-13   50.8   0.1   1   1   4.7e-17   1.6e-13   50.4   0.1     3    78    48   121    46   122 0.92 Acetyltransferase (GNAT) domain
Acetyltransf_1       PF00583.19    83 seq1166_BIOID51061   -            146   1.5e-12   47.2   0.1   1   1   7.5e-16   2.6e-12   46.5   0.1     1    83    53   121    53   121 0.97 Acetyltransferase (GNAT) family
PfkB                 PF00294.19   301 seq1167_BIOID51061   -            300   2.7e-63  213.7   0.5   1   1   2.3e-67   3.1e-63  213.5   0.4     3   299     5   287     3   289 0.93 pfkB family carbohydrate kinase
Glyco_tran_WecB      PF03808.8    172 seq1170_BIOID51061   -            246   3.1e-56  189.3   0.1   1   1   3.1e-60   4.2e-56  188.9   0.1     2   172    61   231    60   231 0.96 Glycosyl transferase WecB/TagA/CpsF family
DUF1190              PF06693.6    165 seq1171_BIOID51061   -            234     7e-56  188.7  12.3   1   1   6.7e-60   9.1e-56  188.3   8.5     2   164    51   221    50   222 0.96 Protein of unknown function (DUF1190)
DUF987               PF06174.6     66 seq1172_BIOID51061   -             73   2.6e-43  145.2   0.2   1   1   2.1e-47   2.9e-43  145.0   0.1     1    66     1    66     1    66 0.99 Protein of unknown function (DUF987)
Cyto_ox_2            PF02322.10   328 seq1175_BIOID51061   -            379  7.9e-121  403.1  36.0   1   1  6.7e-125  9.2e-121  402.8  25.0     2   327     7   362     6   363 0.99 Cytochrome oxidase subunit II
MFS_1                PF07690.11   354 seq1176_BIOID51061   -            416   1.6e-25   89.5  61.2   1   2   3.7e-20   2.5e-16   59.2  19.0     1   224    22   237    22   242 0.81 Major Facilitator Superfamily
MFS_1                PF07690.11   354 seq1176_BIOID51061   -            416   1.6e-25   89.5  61.2   2   2   7.4e-13     5e-09   35.2  19.8    10   179   237   409   232   415 0.80 Major Facilitator Superfamily
MFS_3                PF05977.8    524 seq1176_BIOID51061   -            416   4.8e-21   74.3  33.9   1   1   9.1e-25   6.2e-21   73.9  23.5     9   396    16   400    12   414 0.89 Transmembrane secretion effector
TatD_DNase           PF01026.16   255 seq1177_BIOID51061   -            264   2.4e-70  236.5   0.0   1   1     2e-74   2.7e-70  236.3   0.0     1   255     6   261     6   261 0.98 TatD related DNase
TonB_dep_Rec         PF00593.19   276 seq1180_BIOID51061   -            673   9.8e-27   94.4  13.9   1   1   1.4e-30   9.8e-27   94.4   9.6     3   273   434   668   432   671 0.87 TonB dependent receptor
Plug                 PF07715.10   108 seq1180_BIOID51061   -            673   4.2e-15   55.8   1.8   1   1   1.3e-18   8.8e-15   54.8   1.3     6   108    48   149    42   149 0.92 TonB-dependent Receptor Plug Domain
Lactamase_B          PF00753.22   194 seq1181_BIOID51061   -            479   5.4e-28   97.8   0.2   1   1   1.6e-31   7.4e-28   97.4   0.1     2   158    31   179    30   246 0.90 Metallo-beta-lactamase superfamily
Rubredoxin           PF00301.15    47 seq1181_BIOID51061   -            479   1.2e-19   69.8   2.7   1   1   4.7e-23   2.2e-19   68.9   1.9     1    47   425   471   425   471 0.98 Rubredoxin
Flavodoxin_1         PF00258.20   143 seq1181_BIOID51061   -            479     1e-11   44.9   0.0   1   1   3.8e-15   1.7e-11   44.1   0.0     1   142   256   388   256   389 0.78 Flavodoxin
LysR_substrate       PF03466.15   209 seq1182_BIOID51061   -            309     7e-38  129.7   0.0   1   1   1.3e-41   9.1e-38  129.3   0.0     4   207    90   291    87   293 0.95 LysR substrate binding domain
HTH_1                PF00126.22    60 seq1182_BIOID51061   -            309   2.1e-20   72.0   0.7   1   1   5.1e-24   3.5e-20   71.3   0.5     1    60     4    63     4    63 0.97 Bacterial regulatory helix-turn-helix protein, lysR family
Iron_traffic         PF04362.9     88 seq1183_BIOID51061   -             91   1.5e-41  139.5   1.1   1   1   1.2e-45   1.7e-41  139.4   0.8     1    88     1    88     1    88 0.99 Bacterial Fe(2+) trafficking
YagB_YeeU_YfjZ       PF06154.6    105 seq1184_BIOID51061   -            124   1.4e-53  179.4   0.0   1   1   1.2e-57   1.7e-53  179.1   0.0     2   104    16   118    15   119 0.98 YagB/YeeU/YfjZ family
ABC_membrane         PF00664.18   275 seq1185_BIOID51061   -            593   8.2e-35  120.4   9.0   1   1   1.5e-38     1e-34  120.1   6.3     3   274    27   297    25   298 0.92 ABC transporter transmembrane region
ABC_tran             PF00005.22   118 seq1185_BIOID51061   -            593   2.4e-20   72.9   0.1   1   1   7.5e-24   5.1e-20   71.8   0.0     1   118   381   505   381   505 0.95 ABC transporter
Peptidase_M28        PF04389.12   176 seq1186_BIOID51061   -            345   6.5e-30  104.0   0.1   1   1   2.7e-33   1.2e-29  103.1   0.0     2   173   111   318   110   320 0.88 Peptidase family M28
Peptidase_M20        PF01546.23   171 seq1186_BIOID51061   -            345     9e-07   28.5   0.0   1   1   2.6e-10   1.2e-06   28.1   0.0     1    73   113   198   113   310 0.75 Peptidase family M20/M25/M40
Peptidase_M42        PF05343.9    292 seq1186_BIOID51061   -            345   4.7e-06   25.4   0.2   1   1   3.8e-08   0.00017   20.3   0.0   134   180   143   189   136   216 0.87 M42 glutamyl aminopeptidase
DUF1260              PF06877.6    104 seq1187_BIOID51061   -            138   1.8e-34  118.3   1.1   1   1   1.7e-38   2.3e-34  118.0   0.8     2   104    10   113     9   113 0.98 Protein of unknown function (DUF1260)
GSP_synth            PF03738.9     97 seq1189_BIOID51061   -            386   2.8e-29  101.0   0.1   1   1   5.1e-33     7e-29   99.8   0.1     2    97   174   265   173   265 0.97 Glutathionylspermidine synthase preATP-grasp
DUF3393              PF11873.3    204 seq1190_BIOID51061   -            360   1.5e-74  249.8   0.0   1   1     3e-78     2e-74  249.3   0.0     1   204     3   192     3   192 0.99 Domain of unknown function (DUF3393)
SLT                  PF01464.15   121 seq1190_BIOID51061   -            360   9.9e-30  102.4   0.1   1   1   2.2e-33   1.5e-29  101.8   0.0     3   118   197   320   195   323 0.95 Transglycosylase SLT domain
DeoRC                PF00455.17   162 seq1192_BIOID51061   -            268   2.4e-50  170.1   1.3   1   1   2.7e-53   3.1e-50  169.8   0.9     2   161    85   244    84   245 0.99 DeoR C terminal sensor domain
HTH_DeoR             PF08220.7     57 seq1192_BIOID51061   -            268   5.8e-23   80.0   0.9   1   1   5.1e-26   5.8e-23   80.0   0.6     1    56    18    73    18    74 0.97 DeoR-like helix-turn-helix domain
HTH_11               PF08279.7     55 seq1192_BIOID51061   -            268   6.4e-10   38.4   0.1   1   1     1e-12   1.2e-09   37.5   0.1     4    44    21    60    18    67 0.87 HTH domain
MarR_2               PF12802.2     62 seq1192_BIOID51061   -            268   3.5e-07   29.6   0.1   1   1   7.3e-10   8.3e-07   28.4   0.1     5    61    17    70    11    71 0.88 MarR family
MarR                 PF01047.17    59 seq1192_BIOID51061   -            268   4.7e-07   29.2   0.1   1   1   8.8e-10     1e-06   28.2   0.0     8    50    22    64    16    66 0.94 MarR family
HTH_27               PF13463.1     68 seq1192_BIOID51061   -            268   5.2e-06   26.5   0.1   1   1   1.1e-08   1.2e-05   25.4   0.0     2    53    16    66    16    77 0.89 Winged helix DNA-binding domain
GntR                 PF00392.16    64 seq1192_BIOID51061   -            268   8.6e-06   24.9   0.0   1   1   1.7e-08   1.9e-05   23.8   0.0    27    60    34    67    26    70 0.93 Bacterial regulatory proteins, gntR family
HTH_24               PF13412.1     48 seq1192_BIOID51061   -            268   2.2e-05   23.6   0.1   1   1   4.6e-08   5.2e-05   22.4   0.1     7    48    21    62    16    62 0.95 Winged helix-turn-helix DNA-binding
DAO                  PF01266.19   358 seq1193_BIOID51061   -            422   5.7e-63  212.8   0.0   1   1     1e-66   6.8e-63  212.6   0.0     1   356     3   390     3   392 0.86 FAD dependent oxidoreductase
DUF1219              PF06755.7    117 seq1195_BIOID51061   -            124   2.6e-58  194.5   0.0   1   1   2.2e-62   2.9e-58  194.3   0.0     1   113     1   113     1   123 0.98 Protein of unknown function (DUF1219)
AA_permease          PF00324.16   479 seq1196_BIOID51061   -            461   4.9e-99  331.7  55.9   1   1  9.1e-103   6.2e-99  331.3  38.8     1   435    16   427    16   455 0.94 Amino acid permease
AA_permease_2        PF13520.1    426 seq1196_BIOID51061   -            461   1.6e-43  148.7  59.1   1   1   3.1e-47   2.1e-43  148.3  41.0     9   425    20   440    15   441 0.88 Amino acid permease
GGDEF                PF00990.16   161 seq1197_BIOID51061   -            442   2.3e-26   92.1   0.0   1   1   3.3e-30   4.5e-26   91.2   0.0     1   160   295   437   295   438 0.89 GGDEF domain
MTHFR                PF02219.12   287 seq1199_BIOID51061   -            296  3.9e-109  364.0   0.0   1   1  3.2e-113  4.4e-109  363.8   0.0     4   287    14   291    11   291 0.97 Methylenetetrahydrofolate reductase
PsiE                 PF06146.7     69 seq1200_BIOID51061   -            136   1.8e-16   59.9   5.7   1   1   1.3e-20   1.8e-16   59.9   3.9     5    69    62   123    58   123 0.95 Phosphate-starvation-inducible E
YbgT_YccB            PF08173.6     28 seq1205_BIOID51061   -             37   6.1e-16   57.8   4.2   1   1   4.9e-20   6.7e-16   57.6   2.9     1    28     1    28     1    28 0.97 Membrane bound YbgT-like protein
Xan_ur_permease      PF00860.15   389 seq1207_BIOID51061   -            525  5.6e-121  403.5  46.5   1   1  5.7e-125  7.8e-121  403.0  32.2     2   385    72   451    71   455 0.98 Permease family
Cyd_oper_YbgE        PF09600.5     82 seq1208_BIOID51061   -             97   1.5e-33  114.6   7.9   1   1   1.4e-37   1.9e-33  114.3   5.5     1    81    16    96    16    97 0.97 Cyd operon protein YbgE (Cyd_oper_YbgE)
HlyD_2               PF12700.2    328 seq1212_BIOID51061   -            263   1.7e-20   73.3   0.5   1   1   2.9e-24     2e-20   73.1   0.4    82   328     9   254     1   254 0.82 HlyD family secretion protein
HlyD_3               PF13437.1    105 seq1212_BIOID51061   -            263   5.7e-15   55.4   2.7   1   1   3.5e-18   2.4e-14   53.4   0.1     1    97    77   177    77   188 0.87 HlyD family secretion protein
HAD_2                PF13419.1    176 seq1213_BIOID51061   -            199   4.9e-29  101.7   0.1   1   1   1.7e-32   5.7e-29  101.5   0.1     2   176     4   184     3   184 0.85 Haloacid dehalogenase-like hydrolase
Hydrolase_like       PF13242.1     75 seq1213_BIOID51061   -            199   2.5e-08   33.3   0.0   1   1   1.6e-11   5.5e-08   32.2   0.0     2    50   139   186   138   198 0.93 HAD-hyrolase-like
Hydrolase            PF00702.21   204 seq1213_BIOID51061   -            199   1.8e-06   28.4   0.0   1   1   6.1e-10   2.1e-06   28.3   0.0   109   203    73   177     6   178 0.76 haloacid dehalogenase-like hydrolase
UbiD                 PF01977.11   407 seq1215_BIOID51061   -            497  2.5e-165  549.7   0.0   1   1  2.1e-169  2.8e-165  549.6   0.0     2   407    14   437    13   437 0.95 3-octaprenyl-4-hydroxybenzoate carboxy-lyase
DUF898               PF05987.8    339 seq1216_BIOID51061   -            407   1.4e-78  264.0  29.5   1   1   1.2e-81   1.6e-77  260.5  20.5     3   328    21   387    19   395 0.97 Bacterial protein of unknown function (DUF898)
DUF957               PF06117.6     65 seq1217_BIOID51061   -             65   5.8e-36  121.7   0.2   1   1   4.6e-40   6.3e-36  121.6   0.2     1    65     1    65     1    65 0.99 Enterobacterial protein of unknown function (DUF957)
GD_AH_C              PF04295.8    397 seq1218_BIOID51061   -            523  1.6e-147  491.2   0.1   1   1  2.7e-151  1.8e-147  491.0   0.0     2   396   117   522   116   523 0.97 D-galactarate dehydratase / Altronate hydrolase, C terminus
SAF                  PF08666.7     63 seq1218_BIOID51061   -            523   5.1e-14   52.3   1.0   1   1   2.3e-17   1.6e-13   50.7   0.2     1    62    22    91    22    92 0.98 SAF domain
Pyr_redox_2          PF07992.9    200 seq1219_BIOID51061   -            377   8.4e-27   94.2   0.0   1   1   1.9e-29   2.9e-26   92.4   0.0     2   198     5   277     4   279 0.90 Pyridine nucleotide-disulphide oxidoreductase
Pyr_redox            PF00070.22    80 seq1219_BIOID51061   -            377     3e-18   65.8   0.0   1   1   4.2e-20   6.4e-17   61.6   0.0     1    75   143   216   143   223 0.95 Pyridine nucleotide-disulphide oxidoreductase
K_oxygenase          PF13434.1    341 seq1219_BIOID51061   -            377   9.8e-10   37.7   0.0   1   1   2.9e-09   4.4e-06   25.7   0.0   139   216    91   167    66   179 0.84 L-lysine 6-monooxygenase (NADPH-requiring)
4HBT                 PF03061.17    79 seq1220_BIOID51061   -            134     8e-19   67.4   0.4   1   1   2.4e-22   1.1e-18   66.9   0.3     1    77    20   103    20   105 0.98 Thioesterase superfamily
4HBT_2               PF13279.1    121 seq1220_BIOID51061   -            134   2.7e-12   47.0   0.2   1   1   7.1e-16   3.2e-12   46.8   0.1     3   117    14   128    12   132 0.88 Thioesterase-like superfamily
Acyl-ACP_TE          PF01643.12   249 seq1220_BIOID51061   -            134   1.3e-05   24.2   0.1   1   1   3.1e-09   1.4e-05   24.0   0.0    31   132    33   132     4   134 0.79 Acyl-ACP thioesterase
Nuc_H_symport        PF03825.11   400 seq1222_BIOID51061   -            434  7.4e-189  627.4  41.1   1   1  1.2e-192  8.5e-189  627.2  28.5     1   399    17   422    17   423 1.00 Nucleoside H+ symporter
MFS_1                PF07690.11   354 seq1222_BIOID51061   -            434   2.2e-11   43.0  55.9   1   1   3.3e-12   2.3e-08   33.0  12.6    33   173   268   418   258   432 0.83 Major Facilitator Superfamily
Methyltransf_27      PF13708.1    194 seq1224_BIOID51061   -            135   9.9e-12   44.6   0.1   1   1   1.1e-15   1.6e-11   44.0   0.1     2    49    86   133    85   135 0.94 Methyltransferase domain
Aldedh               PF00171.17   462 seq1225_BIOID51061   -            482  8.8e-176  584.6   0.1   1   1  7.2e-180  9.9e-176  584.4   0.1     1   461    19   477    19   478 0.99 Aldehyde dehydrogenase family
Virul_fac_BrkB       PF03631.10   260 seq1229_BIOID51061   -            290     1e-55  188.8  24.6   1   1   8.7e-60   1.2e-55  188.6  17.0     2   258    29   274    28   276 0.88 Virulence factor BrkB
peroxidase           PF00141.18   229 seq1230_BIOID51061   -            739   4.5e-87  291.2   0.0   1   2   4.1e-53   5.6e-49  166.5   0.0     3   229    89   409    87   409 0.87 Peroxidase
peroxidase           PF00141.18   229 seq1230_BIOID51061   -            739   4.5e-87  291.2   0.0   2   2   1.3e-39   1.8e-35  122.4   0.0     3   229   416   713   414   713 0.88 Peroxidase
MotA_ExbB            PF01618.11   139 seq1231_BIOID51061   -            230   6.2e-47  158.6   0.2   1   1     6e-51   8.1e-47  158.2   0.1     2   138    74   210    73   211 0.98 MotA/TolQ/ExbB proton channel family
GreA_GreB_N          PF03449.10    74 seq1232_BIOID51061   -            170   1.1e-29  102.1   0.7   1   1   2.7e-33   1.9e-29  101.4   0.5     1    74    13    86    13    86 0.97 Transcription elongation factor, N-terminal
GreA_GreB            PF01272.14    77 seq1232_BIOID51061   -            170   1.6e-22   78.9   0.0   1   1   3.8e-26   2.6e-22   78.2   0.0     2    77    93   167    92   167 0.98 Transcription elongation factor, GreA/GreB, C-term
MacB_PCD             PF12704.2    232 seq1235_BIOID51061   -            648   1.7e-54  184.7   3.1   1   1     5e-58   1.7e-54  184.7   2.1     1   231   261   491   261   492 0.94 MacB-like periplasmic core domain
ABC_tran             PF00005.22   118 seq1235_BIOID51061   -            648   6.1e-21   74.8   0.0   1   1   3.4e-24   1.2e-20   73.9   0.0     1   117    48   172    48   173 0.94 ABC transporter
FtsX                 PF02687.16   121 seq1235_BIOID51061   -            648   4.3e-21   74.7  10.1   1   1   1.3e-24   4.3e-21   74.7   7.0     2   121   527   641   526   641 0.97 FtsX-like permease family
AAA_21               PF13304.1    303 seq1235_BIOID51061   -            648   8.3e-12   45.5   0.1   1   1   6.3e-10   2.1e-06   27.7   0.0   222   300   130   205    85   208 0.88 AAA domain
P-II                 PF00543.17   102 seq1236_BIOID51061   -            112   2.4e-40  136.9   1.0   1   1     2e-44   2.7e-40  136.8   0.7     1   102     4   105     4   105 0.99 Nitrogen regulatory protein P-II
HTH_Tnp_1            PF01527.15    76 seq1237_BIOID51061   -            115   3.9e-09   36.2   0.5   1   1   1.1e-12     5e-09   35.8   0.3     2    76    16    91    15    97 0.89 Transposase
HTH_28               PF13518.1     52 seq1237_BIOID51061   -            115   3.3e-07   30.0   0.1   1   1   1.3e-10     6e-07   29.2   0.0     1    40    25    65    25    72 0.88 Helix-turn-helix domain
OmpA                 PF00691.15    97 seq1243_BIOID51061   -            219   1.2e-23   83.2   0.1   1   1     4e-27   1.8e-23   82.6   0.1     1    97   115   210   115   210 0.97 OmpA family
Gly-zipper_Omp       PF13488.1     46 seq1243_BIOID51061   -            219   1.2e-12   47.1  16.5   1   1   2.7e-16   1.2e-12   47.1  11.4     1    46    37    85    37    85 0.95 Glycine zipper
Gly-zipper_YMGG      PF13441.1     45 seq1243_BIOID51061   -            219   6.8e-09   34.9  18.1   1   1   1.5e-12   6.8e-09   34.9  12.5     5    45    33    80    29    80 0.81 YMGG-like Gly-zipper
Zip                  PF02535.17   319 seq1245_BIOID51061   -            265   2.2e-32  112.2  21.1   1   1   4.2e-31   5.7e-27   94.4   3.7   150   317    94   254    89   256 0.96 ZIP Zinc transporter
Ammonium_transp      PF00909.16   399 seq1246_BIOID51061   -            428    2e-131  438.0  40.4   1   1  1.6e-135  2.3e-131  437.8  28.0     1   399    33   426    33   426 0.97 Ammonium Transporter Family
Chorismate_bind      PF00425.13   257 seq1247_BIOID51061   -            391     2e-68  230.3   0.0   1   1   1.8e-72   2.5e-68  230.0   0.0     2   257   126   380   125   380 0.97 chorismate binding enzyme
His_Phos_2           PF00328.17   347 seq1248_BIOID51061   -            413   2.4e-39  135.5   0.0   1   1   2.1e-43   2.9e-39  135.2   0.0     1   344    30   359    30   364 0.84 Histidine phosphatase superfamily (branch 2)
rve                  PF00665.21   120 seq1250_BIOID51061   -            248   6.2e-27   93.9   0.0   1   1   4.1e-30   1.1e-26   93.1   0.0     2   120    76   192    75   192 0.98 Integrase core domain
rve_3                PF13683.1     67 seq1250_BIOID51061   -            248   6.9e-14   51.0   0.4   1   1   6.2e-17   1.7e-13   49.7   0.3     3    67   165   230   164   230 0.96 Integrase core domain
DDE_Tnp_IS240        PF13610.1    140 seq1250_BIOID51061   -            248   2.8e-11   43.4   0.0   1   1   1.5e-14     4e-11   42.9   0.0     2   139    81   222    80   223 0.90 DDE domain
rve_2                PF13333.1     52 seq1250_BIOID51061   -            248     7e-09   35.5   0.2   1   1     5e-12   1.4e-08   34.5   0.1     1    50   182   236   182   237 0.90 Integrase core domain
HTH_21               PF13276.1     60 seq1250_BIOID51061   -            248   7.2e-09   35.4   0.1   1   1     6e-12   1.6e-08   34.2   0.0     9    58     4    52     2    56 0.90 HTH-like domain
ExbD                 PF02472.11   130 seq1251_BIOID51061   -            142     5e-23   81.3   0.1   1   1   4.1e-27   5.6e-23   81.2   0.1     2   129    10   141     9   142 0.89 Biopolymer transport protein ExbD/TolR
Tex_N                PF09371.5    193 seq1253_BIOID51061   -            773   2.9e-80  268.0   0.4   1   1   1.2e-83   5.5e-80  267.1   0.3     1   192    10   201    10   202 0.99 Tex-like protein N-terminal domain
HHH_3                PF12836.2     65 seq1253_BIOID51061   -            773   4.9e-27   93.5   0.0   1   1   2.5e-30   1.1e-26   92.3   0.0     1    65   491   555   491   555 0.99 Helix-hairpin-helix motif
S1                   PF00575.18    74 seq1253_BIOID51061   -            773   4.2e-24   84.3   0.6   1   1   1.7e-27   7.8e-24   83.4   0.4     2    74   648   720   647   720 0.98 S1 RNA binding domain
DUF3442              PF11924.3    280 seq1255_BIOID51061   -            236   3.6e-07   29.9   0.1   1   1     4e-11   5.4e-07   29.3   0.1     3    68   151   216   149   230 0.90 Protein of unknown function (DUF3442)
Tyr_Deacylase        PF02580.11   145 seq1258_BIOID51061   -            145   6.3e-55  185.0   0.1   1   1   5.1e-59     7e-55  184.8   0.0     2   144     3   144     2   145 0.99 D-Tyr-tRNA(Tyr) deacylase
NUDIX                PF00293.23   135 seq1260_BIOID51061   -            182   3.8e-18   65.3   0.0   1   1   3.4e-22   4.6e-18   65.0   0.0     2   131    32   161    31   165 0.83 NUDIX domain
NAD_binding_1        PF00175.16   109 seq1261_BIOID51061   -            233   9.6e-21   74.2   0.0   1   1   2.3e-24   1.6e-20   73.6   0.0     1   108   108   211   108   212 0.97 Oxidoreductase NAD-binding domain
FAD_binding_6        PF00970.19    99 seq1261_BIOID51061   -            233   7.9e-09   35.4   0.0   1   1   1.8e-12   1.2e-08   34.8   0.0     1    76     5    74     5    97 0.77 Oxidoreductase FAD-binding domain
2-Hacid_dh_C         PF02826.14   178 seq1264_BIOID51061   -            328   1.4e-62  209.8   0.0   1   1   4.9e-66   2.3e-62  209.2   0.0     1   178   112   291   112   291 0.97 D-isomer specific 2-hydroxyacid dehydrogenase, NAD binding domain
2-Hacid_dh           PF00389.25   133 seq1264_BIOID51061   -            328   1.7e-31  108.3   0.1   1   1   4.2e-35   1.9e-31  108.1   0.1     1   133     9   323     9   323 0.97 D-isomer specific 2-hydroxyacid dehydrogenase, catalytic domain
NAD_binding_2        PF03446.10   162 seq1264_BIOID51061   -            328   3.1e-05   23.8   0.1   1   1     3e-08   0.00014   21.7   0.0     2   116   150   263   149   271 0.85 NAD binding domain of 6-phosphogluconate dehydrogenase
TolA                 PF06519.6     96 seq1265_BIOID51061   -            421   2.2e-38  129.9   0.0   1   1   3.3e-42   2.2e-38  129.9   0.0     1    96   325   419   325   419 0.98 TolA C-terminal
TonB_2               PF13103.1     85 seq1265_BIOID51061   -            421   3.2e-05   23.7   0.0   1   1   1.4e-08   9.4e-05   22.2   0.0     2    73   338   405   337   414 0.86 TonB C terminal
Aminotran_3          PF00202.16   339 seq1268_BIOID51061   -            428  3.5e-121  404.0   0.2   1   1    3e-125  4.1e-121  403.8   0.1     2   338    29   362    28   363 0.98 Aminotransferase class-III
YiiD_Cterm           PF09500.5    144 seq1269_BIOID51061   -            329   6.7e-49  165.0   0.0   1   1   2.9e-52   9.9e-49  164.4   0.0     1   143   174   313   174   314 0.99 Putative thioesterase (yiiD_Cterm)
Acetyltransf_7       PF13508.1     79 seq1269_BIOID51061   -            329   4.5e-13   49.0   0.0   1   1   2.4e-16   8.3e-13   48.1   0.0     3    78    60   139    58   140 0.87 Acetyltransferase (GNAT) domain
Acetyltransf_1       PF00583.19    83 seq1269_BIOID51061   -            329   2.5e-12   46.5   0.0   1   1   2.1e-15   7.1e-12   45.0   0.0     2    82    66   138    65   139 0.96 Acetyltransferase (GNAT) family
Acetyltransf_10      PF13673.1    117 seq1269_BIOID51061   -            329   1.6e-08   34.5   0.0   1   1   7.8e-12   2.7e-08   33.8   0.0    38   117    55   138    16   138 0.81 Acetyltransferase (GNAT) domain
Methyltransf_27      PF13708.1    194 seq1273_BIOID51061   -            134   2.5e-51  173.8   0.0   1   1     2e-55   2.8e-51  173.7   0.0    63   194     1   132     1   132 0.99 Methyltransferase domain
Toxin_YhaV           PF11663.3    141 seq1274_BIOID51061   -            154   8.2e-60  200.5   0.1   1   1   6.7e-64   9.2e-60  200.3   0.1     2   140    12   152    11   153 0.98 Toxin with endonuclease activity YhaV
Big_1                PF02369.11   100 seq1276_BIOID51061   -            609   1.4e-89  294.3  69.4   1   5   8.2e-15   3.8e-11   42.6   1.4    50    99     2    50     1    51 0.91 Bacterial Ig-like domain (group 1)
Big_1                PF02369.11   100 seq1276_BIOID51061   -            609   1.4e-89  294.3  69.4   2   5     5e-24   2.3e-20   72.2   5.0     2    97    53   145    52   148 0.96 Bacterial Ig-like domain (group 1)
Big_1                PF02369.11   100 seq1276_BIOID51061   -            609   1.4e-89  294.3  69.4   3   5   4.5e-23   2.1e-19   69.1   4.2     7    96   157   245   151   248 0.86 Bacterial Ig-like domain (group 1)
Big_1                PF02369.11   100 seq1276_BIOID51061   -            609   1.4e-89  294.3  69.4   4   5   2.8e-23   1.3e-19   69.8   5.1    17   100   262   343   249   343 0.90 Bacterial Ig-like domain (group 1)
Big_1                PF02369.11   100 seq1276_BIOID51061   -            609   1.4e-89  294.3  69.4   5   5   6.4e-20   2.9e-16   59.0   6.8     5    99   350   445   346   446 0.92 Bacterial Ig-like domain (group 1)
YliH                 PF10799.3    127 seq1277_BIOID51061   -            127   2.3e-73  243.8   4.9   1   1   1.8e-77   2.5e-73  243.6   3.4     1   127     1   127     1   127 0.99 Biofilm formation protein (YliH/bssR)
AMP-binding          PF00501.23   418 seq1279_BIOID51061   -            536   4.5e-86  288.7   0.0   1   1   7.8e-90   5.3e-86  288.4   0.0     1   417    50   461    50   462 0.95 AMP-binding enzyme
DUF4009              PF13193.1     41 seq1279_BIOID51061   -            536     8e-08   31.4   0.1   1   1   3.6e-11   2.4e-07   29.9   0.0     1    29   501   529   501   535 0.92 Domain of unknown function (DUF4009)
PK                   PF00224.16   348 seq1281_BIOID51061   -            542  4.7e-150  498.9   9.4   1   1  8.5e-154  5.8e-150  498.6   6.5     1   344    73   413    73   417 0.98 Pyruvate kinase, barrel domain
PK_C                 PF02887.11   117 seq1281_BIOID51061   -            542   6.8e-28   96.4   3.0   1   1   1.3e-31   8.9e-28   96.0   0.6     1   116   427   540   427   541 0.97 Pyruvate kinase, alpha/beta domain
GSDH                 PF07995.6    331 seq1283_BIOID51061   -            371  1.5e-127  425.1   0.1   1   1  1.3e-131  1.8e-127  424.9   0.1     1   331    34   366    34   366 0.98 Glucose / Sorbosone dehydrogenase
EamA                 PF00892.15   126 seq1285_BIOID51061   -            312   1.3e-47  160.8  35.9   1   2   2.4e-25   1.7e-21   76.4  11.3     1   125    31   152    31   153 0.93 EamA-like transporter family
EamA                 PF00892.15   126 seq1285_BIOID51061   -            312   1.3e-47  160.8  35.9   2   2     1e-29   7.1e-26   90.6   8.1     1   125   173   300   173   301 0.97 EamA-like transporter family
2-Hacid_dh_C         PF02826.14   178 seq1286_BIOID51061   -            325   2.2e-45  153.8   0.0   1   1   1.3e-48   8.9e-45  151.9   0.0     2   178   118   290   117   290 0.95 D-isomer specific 2-hydroxyacid dehydrogenase, NAD binding domain
NAD_binding_2        PF03446.10   162 seq1286_BIOID51061   -            325   5.1e-06   26.3   0.0   1   1   1.9e-09   1.3e-05   25.0   0.0     3    90   151   236   149   241 0.92 NAD binding domain of 6-phosphogluconate dehydrogenase
PD40                 PF07676.7     39 seq1287_BIOID51061   -            431   1.2e-35  120.5   5.0   1   4   2.5e-08   8.6e-05   21.9   0.0    11    34   203   224   198   227 0.82 WD40-like Beta Propeller Repeat
PD40                 PF07676.7     39 seq1287_BIOID51061   -            431   1.2e-35  120.5   5.0   2   4   8.4e-13   2.9e-09   36.2   0.0     2    39   238   273   237   273 0.95 WD40-like Beta Propeller Repeat
PD40                 PF07676.7     39 seq1287_BIOID51061   -            431   1.2e-35  120.5   5.0   3   4   6.4e-13   2.2e-09   36.6   0.1     2    38   282   316   281   317 0.96 WD40-like Beta Propeller Repeat
PD40                 PF07676.7     39 seq1287_BIOID51061   -            431   1.2e-35  120.5   5.0   4   4   4.2e-07    0.0014   18.0   0.0     3    30   370   397   368   403 0.93 WD40-like Beta Propeller Repeat
TolB_N               PF04052.8    105 seq1287_BIOID51061   -            431   9.2e-32  109.1   0.0   1   1   7.2e-35   2.5e-31  107.7   0.0     1    99    24   122    24   127 0.97 TolB amino-terminal domain
DPPIV_N              PF00930.16   353 seq1287_BIOID51061   -            431   1.6e-13   49.8   0.0   1   1   2.3e-13     8e-10   37.7   0.0   239   348   249   353   220   358 0.87 Dipeptidyl peptidase IV (DPP IV) N-terminal region
ClpS                 PF02617.12    82 seq1289_BIOID51061   -            106   8.1e-35  118.3   0.1   1   1     7e-39   9.6e-35  118.0   0.1     2    82    23   103    22   103 0.98 ATP-dependent Clp protease adaptor protein ClpS
BMFP                 PF04380.8     79 seq1290_BIOID51061   -            108   3.1e-27   94.3   6.0   1   1   2.7e-31   3.7e-27   94.1   4.2     1    78    13    90    13    91 0.98 Membrane fusogenic activity
YscW                 PF09619.5    106 seq1292_BIOID51061   -            190     8e-42  141.1   0.6   1   1   8.2e-46   1.1e-41  140.6   0.4     1   106    41   152    41   152 0.99 Type III secretion system lipoprotein chaperone (YscW)
AAA_2                PF07724.9    171 seq1296_BIOID51061   -            758   2.6e-51  173.8   0.0   1   1   1.5e-50   1.5e-47  161.6   0.0     1   171   486   647   486   647 0.97 AAA domain (Cdc48 subfamily)
ClpB_D2-small        PF10431.4     81 seq1296_BIOID51061   -            758     5e-25   87.1   0.0   1   1   1.5e-27   1.5e-24   85.5   0.0     1    81   653   733   653   733 0.98 C-terminal, D2-small domain, of ClpB protein
AAA                  PF00004.24   132 seq1296_BIOID51061   -            758   1.8e-24   86.3   0.1   1   2   4.1e-16     4e-13   49.5   0.0     2   125   211   342   210   347 0.76 ATPase family associated with various cellular activities (AAA)
AAA                  PF00004.24   132 seq1296_BIOID51061   -            758   1.8e-24   86.3   0.1   2   2   5.9e-11   5.7e-08   32.9   0.0     2   111   492   607   491   621 0.85 ATPase family associated with various cellular activities (AAA)
AAA_5                PF07728.9    139 seq1296_BIOID51061   -            758   4.2e-19   68.5   0.0   1   1   2.9e-16   2.8e-13   49.6   0.0     2   125   491   609   490   619 0.89 AAA domain (dynein-related subfamily)
Clp_N                PF02861.15    53 seq1296_BIOID51061   -            758   2.3e-16   59.3   1.3   1   1     1e-17   9.9e-15   54.1   0.7     1    52    13    62    13    63 0.97 Clp amino terminal domain
AAA_16               PF13191.1    166 seq1296_BIOID51061   -            758   1.7e-13   51.1   6.7   1   1     6e-11   5.9e-08   33.1   0.0     1    95   187   287   187   354 0.79 AAA ATPase domain
Sigma54_activat      PF00158.21   168 seq1296_BIOID51061   -            758   1.3e-12   47.3   0.2   1   2     1e-07   9.8e-05   21.7   0.0     2   105   189   290   188   328 0.85 Sigma-54 interaction domain
Sigma54_activat      PF00158.21   168 seq1296_BIOID51061   -            758   1.3e-12   47.3   0.2   2   2   3.1e-08   3.1e-05   23.4   0.0    22   148   484   612   460   618 0.77 Sigma-54 interaction domain
KGG                  PF10685.4     23 seq1297_BIOID51061   -             57   2.5e-20   71.7  18.2   1   2   5.5e-14   7.5e-10   38.3   4.3     1    23    10    31    10    31 0.98 Stress-induced bacterial acidophilic repeat motif
KGG                  PF10685.4     23 seq1297_BIOID51061   -             57   2.5e-20   71.7  18.2   2   2   2.5e-14   3.4e-10   39.5   2.8     1    23    32    53    32    53 0.99 Stress-induced bacterial acidophilic repeat motif
Tagatose_6_P_K       PF08013.6    424 seq1299_BIOID51061   -            426  1.6e-208  692.2   0.0   1   1  1.3e-212  1.8e-208  692.0   0.0     1   423     1   424     1   425 1.00 Tagatose 6 phosphate kinase
PHP                  PF02811.14   175 seq1301_BIOID51061   -            245   1.5e-17   63.8   1.3   1   1   1.9e-21   2.6e-17   63.0   0.9     1   169     4   164     4   174 0.91 PHP domain
HTH_3                PF01381.17    55 seq1302_BIOID51061   -             96   8.2e-06   25.4   0.0   1   1   8.4e-10   1.2e-05   24.9   0.0     1    43    38    80    38    82 0.95 Helix-turn-helix
DUF1706              PF08020.6    166 seq1303_BIOID51061   -            172   6.9e-59  197.9   0.1   1   1   5.7e-63   7.8e-59  197.7   0.1     1   166     1   166     1   166 0.99 Protein of unknown function (DUF1706)
Isochorismatase      PF00857.15   174 seq1304_BIOID51061   -            285   5.9e-38  130.3   0.0   1   1   1.1e-41   7.6e-38  130.0   0.0     2   173    32   204    31   205 0.97 Isochorismatase family
PP-binding           PF00550.20    67 seq1304_BIOID51061   -            285   2.5e-08   33.9   0.0   1   1   9.9e-12   6.8e-08   32.5   0.0     2    62   217   275   216   280 0.86 Phosphopantetheine attachment site
Fimbrial             PF00419.15   145 seq1308_BIOID51061   -            183   1.2e-18   67.6   3.1   1   1     1e-22   1.4e-18   67.3   2.1     1   145    30   183    30   183 0.85 Fimbrial protein
FeoA                 PF04023.9     74 seq1310_BIOID51061   -             75   3.5e-09   36.3   0.0   1   1     3e-13   4.1e-09   36.1   0.0     7    73     4    71     2    72 0.90 FeoA domain
DUF554               PF04474.7    226 seq1311_BIOID51061   -            235   8.2e-77  257.2  19.0   1   1   6.9e-81   9.4e-77  257.0  13.2     2   226     3   230     2   230 0.97 Protein of unknown function (DUF554)
FeoB_N               PF02421.13   189 seq1314_BIOID51061   -            773   2.8e-71  238.5   0.1   1   1   2.3e-74   5.3e-71  237.6   0.0     2   187     5   192     4   194 0.94 Ferrous iron transport protein B
Gate                 PF07670.9    109 seq1314_BIOID51061   -            773   7.2e-48  160.8  20.5   1   2   5.2e-18   1.2e-14   54.0   2.5     3   106   352   443   350   450 0.94 Nucleoside recognition
Gate                 PF07670.9    109 seq1314_BIOID51061   -            773   7.2e-48  160.8  20.5   2   2   2.7e-38   6.2e-35  119.2   0.3     1   107   512   689   512   691 0.99 Nucleoside recognition
FeoB_C               PF07664.7     54 seq1314_BIOID51061   -            773   3.2e-21   74.3   2.1   1   1   1.4e-24   3.2e-21   74.3   1.5     1    54   454   507   454   507 0.99 Ferrous iron transport protein B C terminus
MMR_HSR1             PF01926.18   114 seq1314_BIOID51061   -            773   2.1e-17   63.0   0.0   1   1   1.7e-20     4e-17   62.1   0.0     2   113     6   120     5   121 0.68 50S ribosome-binding GTPase
SRPRB                PF09439.5    181 seq1314_BIOID51061   -            773   3.7e-06   26.1   0.0   1   1   2.7e-09   6.1e-06   25.4   0.0     5    71     5    72     1   126 0.67 Signal recognition particle receptor beta subunit
DDE_Tnp_ISL3         PF01610.12   248 seq1317_BIOID51061   -            406   4.5e-57  193.3   2.7   1   1   9.1e-61   6.2e-57  192.8   1.9     2   246   158   393   157   395 0.95 Transposase
HTH_Tnp_ISL3         PF13542.1     65 seq1317_BIOID51061   -            406   3.3e-12   45.8   5.9   1   1   1.2e-15     8e-12   44.5   4.1     4    65    42   101    39   101 0.93 Helix-turn-helix domain of transposase family ISL3
OmpA                 PF00691.15    97 seq1318_BIOID51061   -            173   1.1e-19   70.5   0.0   1   1   1.4e-23     2e-19   69.6   0.0     1    97    72   167    72   167 0.95 OmpA family
LPP                  PF04728.8     11 seq1319_BIOID51061   -             78   5.8e-11   41.3  16.8   1   2   4.2e-10   5.8e-06   25.7   1.0     1    11    24    34    24    34 0.99 Repeated sequence found in lipoprotein LPP
LPP                  PF04728.8     11 seq1319_BIOID51061   -             78   5.8e-11   41.3  16.8   2   2   6.3e-10   8.6e-06   25.1   2.1     1    11    38    48    38    48 0.99 Repeated sequence found in lipoprotein LPP
CSD                  PF00313.17    66 seq1320_BIOID51061   -             70   3.6e-33  113.0   0.2   1   1   5.8e-37   3.9e-33  112.9   0.1     1    65     5    69     5    70 0.98 'Cold-shock' DNA-binding domain
OB_RNB               PF08206.6     58 seq1320_BIOID51061   -             70   9.9e-06   24.8   0.4   1   1     2e-09   1.4e-05   24.4   0.3     7    29    15    37     7    39 0.86 Ribonuclease B OB domain
Usher                PF00577.15   552 seq1321_BIOID51061   -            834  1.7e-177  591.3  30.7   1   1  4.6e-181  2.1e-177  591.1  21.3     3   551   195   746   193   747 0.96 Type VII secretion system (T7SS), usher protein
PapC_N               PF13954.1    146 seq1321_BIOID51061   -            834   3.5e-38  130.3   0.1   1   1   2.1e-41   9.3e-38  128.9   0.1     1   146    34   179    34   179 0.98 PapC N-terminal domain
PapC_C               PF13953.1     68 seq1321_BIOID51061   -            834     3e-14   52.2   0.4   1   1   3.6e-16   1.6e-12   46.7   0.0     3    59   759   813   758   820 0.91 PapC C-terminal domain
Nitrate_red_del      PF02613.10   136 seq1322_BIOID51061   -            184   3.9e-19   68.6   0.4   1   1   4.2e-23   5.8e-19   68.1   0.3     3   135    31   150    29   151 0.90 Nitrate reductase delta subunit
Peptidase_S11        PF00768.15   241 seq1323_BIOID51061   -            407  8.9e-101  336.0   0.4   1   1  2.5e-104  1.1e-100  335.7   0.2     2   241    36   273    35   273 0.99 D-alanyl-D-alanine carboxypeptidase
PBP5_C               PF07943.8     91 seq1323_BIOID51061   -            407   5.7e-25   87.0   0.0   1   1   2.3e-28   1.1e-24   86.1   0.0     1    91   292   383   292   383 0.99 Penicillin-binding protein 5, C-terminal domain
Beta-lactamase2      PF13354.1    197 seq1323_BIOID51061   -            407     1e-13   51.0   0.1   1   1   3.1e-17   1.4e-13   50.6   0.1     4   144    57   209    54   262 0.75 Beta-lactamase enzyme family
adh_short_C2         PF13561.1    243 seq1324_BIOID51061   -            258   1.2e-28  100.4   0.0   1   1   3.4e-32   1.6e-28  100.0   0.0     3   242    24   254    22   255 0.92 Enoyl-(Acyl carrier protein) reductase
adh_short            PF00106.20   167 seq1324_BIOID51061   -            258   5.5e-27   94.5   8.2   1   1   1.1e-29   5.1e-26   91.4   5.7     2   164    17   170    16   173 0.88 short chain dehydrogenase
KR                   PF08659.5    181 seq1324_BIOID51061   -            258   1.9e-10   40.6   7.3   1   1   7.4e-13   3.4e-09   36.5   4.8    56   160    57   165    17   183 0.91 KR domain
DUF1428              PF07237.6    103 seq1325_BIOID51061   -            117   1.3e-49  166.2   2.0   1   1     1e-53   1.4e-49  166.1   1.4     1   103     2   104     2   104 0.99 Protein of unknown function (DUF1428)
PTSIIB_sorb          PF03830.10   151 seq1328_BIOID51061   -            169   5.9e-55  185.1   0.3   1   1   4.9e-59   6.7e-55  184.9   0.2     1   149    15   162    15   164 0.99 PTS system sorbose subfamily IIB component
TPR_6                PF13174.1     33 seq1329_BIOID51061   -            263   1.8e-22   78.0   1.7   1   3   2.8e-07   0.00047   20.3   0.0     4    33   146   176   145   176 0.86 Tetratricopeptide repeat
TPR_6                PF13174.1     33 seq1329_BIOID51061   -            263   1.8e-22   78.0   1.7   2   3   2.2e-08   3.8e-05   23.7   0.1     3    33   183   213   181   213 0.95 Tetratricopeptide repeat
TPR_6                PF13174.1     33 seq1329_BIOID51061   -            263   1.8e-22   78.0   1.7   3   3   7.2e-11   1.2e-07   31.5   0.0     1    33   218   250   218   250 0.96 Tetratricopeptide repeat
TPR_16               PF13432.1     65 seq1329_BIOID51061   -            263   6.3e-12   45.7   0.0   1   1   1.6e-09   2.7e-06   27.7   0.0     2    65   147   214   146   214 0.92 Tetratricopeptide repeat
TPR_2                PF07719.12    34 seq1329_BIOID51061   -            263   1.1e-09   37.3   0.2   1   2   2.1e-06    0.0035   17.0   0.1     2    33   181   212   180   213 0.93 Tetratricopeptide repeat
TPR_2                PF07719.12    34 seq1329_BIOID51061   -            263   1.1e-09   37.3   0.2   2   2   5.3e-06    0.0091   15.7   0.0     1    33   217   249   217   250 0.95 Tetratricopeptide repeat
TPR_8                PF13181.1     34 seq1329_BIOID51061   -            263   2.9e-06   26.5   0.9   1   2   0.00027      0.46   10.2   0.2     2    29   181   208   180   213 0.89 Tetratricopeptide repeat
TPR_8                PF13181.1     34 seq1329_BIOID51061   -            263   2.9e-06   26.5   0.9   2   2   2.7e-05     0.046   13.3   0.0     5    29   221   245   217   250 0.85 Tetratricopeptide repeat
DUF1097              PF06496.6    144 seq1331_BIOID51061   -            173   1.6e-46  157.6  25.0   1   1   1.4e-50   1.9e-46  157.3  17.4     1   143    18   156    18   157 0.99 Protein of unknown function (DUF1097)
EII-Sor              PF03609.9    237 seq1334_BIOID51061   -            259   1.2e-79  266.8  26.2   1   1   9.9e-84   1.3e-79  266.6  18.2     1   236     1   236     1   237 1.00 PTS system sorbose-specific iic component
4HBT                 PF03061.17    79 seq1336_BIOID51061   -            137   7.5e-17   61.1   0.1   1   1   8.9e-21   1.2e-16   60.4   0.1     1    79    50   127    50   127 0.98 Thioesterase superfamily
Sugar_tr             PF00083.19   451 seq1338_BIOID51061   -            438   9.9e-28   96.7  34.1   1   1   1.3e-29   5.8e-26   90.9  23.6     6   417    27   407    23   432 0.76 Sugar (and other) transporter
MFS_1                PF07690.11   354 seq1338_BIOID51061   -            438   1.4e-27   96.2  50.5   1   2   1.1e-19   5.1e-16   58.2  16.9    38   258    70   296    26   303 0.68 Major Facilitator Superfamily
MFS_1                PF07690.11   354 seq1338_BIOID51061   -            438   1.4e-27   96.2  50.5   2   2   6.9e-15   3.1e-11   42.5  16.3    22   173   276   431   264   438 0.77 Major Facilitator Superfamily
MFS_2                PF13347.1    427 seq1338_BIOID51061   -            438   1.1e-09   37.1  21.4   1   1   2.3e-13   1.1e-09   37.1  14.9    31   343    53   372    40   383 0.79 MFS/sugar transport protein
PTS_EIIC             PF02378.13   321 seq1341_BIOID51061   -            485     5e-42  143.7  31.2   1   1   7.2e-46     5e-42  143.7  21.6     3   321   113   396   111   396 0.92 Phosphotransferase system, EIIC
PTS_EIIB             PF00367.15    35 seq1341_BIOID51061   -            485   1.5e-16   59.2   0.2   1   1   3.6e-20   2.4e-16   58.5   0.1     1    35     9    43     9    43 0.98 phosphotransferase system, EIIB
ABC_tran             PF00005.22   118 seq1342_BIOID51061   -            108   3.2e-06   27.3   0.0   1   1   5.7e-10   3.9e-06   27.1   0.0     1    61    43   101    43   108 0.85 ABC transporter
DUF258               PF03193.11   161 seq1342_BIOID51061   -            108   1.8e-05   23.8   0.0   1   1   2.7e-09   1.9e-05   23.8   0.0    26    63    19    57     1    75 0.77 Protein of unknown function, DUF258
Peptidase_M24        PF00557.19   205 seq1345_BIOID51061   -            443   1.5e-43  148.7   0.1   1   1   1.4e-47   1.9e-43  148.3   0.1     1   205   168   430   168   430 0.82 Metallopeptidase family M24
CstA                 PF02554.9    376 seq1347_BIOID51061   -            701  5.2e-156  518.8  28.7   1   1  7.7e-160  5.2e-156  518.8  19.9     1   359    32   420    32   436 0.95 Carbon starvation protein CstA
DUF4161              PF13722.1    127 seq1347_BIOID51061   -            701   1.8e-46  157.4   7.5   1   1   2.7e-50   1.8e-46  157.4   5.2     3   127   467   596   464   596 0.98 C-terminal domain on CstA (DUF4161)
ABC_tran             PF00005.22   118 seq1349_BIOID51061   -            263   5.1e-12   46.1   0.3   1   1   2.8e-15   1.3e-11   44.8   0.0    66   117     3    53     2    54 0.96 ABC transporter
TOBE_2               PF08402.5     75 seq1349_BIOID51061   -            263   3.9e-12   45.8   0.4   1   1   4.4e-15     2e-11   43.5   0.1     1    75   175   247   175   247 0.95 TOBE domain
HTH_31               PF13560.1     64 seq1350_BIOID51061   -             96   6.8e-11   42.0   0.0   1   1   7.9e-14   3.6e-10   39.7   0.0     4    46    35    76    34    93 0.82 Helix-turn-helix domain
HTH_3                PF01381.17    55 seq1350_BIOID51061   -             96   3.2e-09   36.3   0.1   1   1     2e-12   9.2e-09   34.9   0.0     1    38    37    74    37    85 0.96 Helix-turn-helix
HTH_19               PF12844.2     64 seq1350_BIOID51061   -             96     2e-08   34.0   0.0   1   1   2.1e-11   9.4e-08   31.8   0.0     3    55    36    87    36    95 0.83 Helix-turn-helix domain
EIID-AGA             PF03613.9    264 seq1351_BIOID51061   -            292   1.9e-96  321.9   9.1   1   1  1.6e-100   2.2e-96  321.7   6.3     2   263    35   291    34   292 0.99 PTS system mannose/fructose/sorbose family IID component
YjgP_YjgQ            PF03739.9    354 seq1354_BIOID51061   -            359   5.7e-68  229.1   6.5   1   1   4.9e-72   6.7e-68  228.8   4.5     4   351     1   338     1   341 0.97 Predicted permease YjgP/YjgQ family
FeoC                 PF09012.5     69 seq1355_BIOID51061   -             78   1.9e-15   56.1   0.4   1   1   3.3e-19   2.3e-15   55.9   0.3     1    65     3    69     3    75 0.92 FeoC like transcriptional regulator
TrmB                 PF01978.14    68 seq1355_BIOID51061   -             78   2.2e-06   27.1   0.0   1   1   4.3e-10   2.9e-06   26.7   0.0    17    59    10    53     7    56 0.92 Sugar-specific transcriptional regulator TrmB
AMNp_N               PF10423.4    160 seq1359_BIOID51061   -            519   7.1e-51  171.8   0.1   1   1   1.5e-54   1.1e-50  171.2   0.1     2   158    47   205    46   207 0.96 Bacterial AMP nucleoside phosphorylase N-terminus
PNP_UDP_1            PF01048.15   234 seq1359_BIOID51061   -            519   5.3e-20   71.2   0.0   1   1   1.2e-23   8.5e-20   70.6   0.0    33   200   297   464   264   487 0.83 Phosphorylase superfamily
MarR                 PF01047.17    59 seq1360_BIOID51061   -            165     5e-15   54.8   0.1   1   1   1.1e-18   7.5e-15   54.2   0.1     1    58    46   103    46   104 0.98 MarR family
MarR_2               PF12802.2     62 seq1360_BIOID51061   -            165   2.5e-07   30.1   0.0   1   1   7.1e-11   4.9e-07   29.2   0.0     1    61    44   102    44   103 0.94 MarR family
LamB                 PF02264.10   398 seq1364_BIOID51061   -            446  8.4e-169  561.7  25.0   1   1  6.9e-173  9.5e-169  561.5  17.3     1   398    28   446    28   446 0.97 LamB porin
Transposase_31       PF04754.7    205 seq1365_BIOID51061   -            292   5.6e-84  280.4   0.0   1   1   5.7e-88   7.8e-84  280.0   0.0     1   204     8   209     8   210 0.99 Putative transposase, YhgA-like
Pili_assembly_N      PF00345.15   122 seq1366_BIOID51061   -             85   2.6e-12   46.4   0.0   1   1   2.2e-16     3e-12   46.2   0.0     2    58    30    83    29    85 0.90 Gram-negative pili assembly chaperone, N-terminal domain
EIIA-man             PF03610.11   116 seq1367_BIOID51061   -            144   3.5e-33  114.0   0.0   1   1   2.9e-37     4e-33  113.8   0.0     1   114     3   115     3   117 0.97 PTS system fructose IIA component
Glyco_hydro_1        PF00232.13   455 seq1369_BIOID51061   -            476  7.8e-133  442.8   0.3   1   1  7.1e-137  9.7e-133  442.5   0.2     4   454     5   472     2   473 0.92 Glycosyl hydrolase family 1
UPF0029              PF01205.14   110 seq1373_BIOID51061   -            204   4.9e-37  125.8   0.0   1   1   9.3e-41   6.4e-37  125.4   0.0     1   109    17   125    17   126 0.98 Uncharacterized protein family UPF0029
DUF1949              PF09186.6     56 seq1373_BIOID51061   -            204   6.1e-16   57.6   0.0   1   1   1.8e-19   1.2e-15   56.6   0.0     1    55   141   195   141   196 0.98 Domain of unknown function (DUF1949)
Pili_assembly_N      PF00345.15   122 seq1374_BIOID51061   -            170   8.5e-18   64.1   1.1   1   1     2e-21   1.4e-17   63.5   0.5    57   121     1    65     1    66 0.89 Gram-negative pili assembly chaperone, N-terminal domain
Pili_assembly_C      PF02753.12    68 seq1374_BIOID51061   -            170   1.4e-07   31.1   1.0   1   1   3.7e-11   2.5e-07   30.3   0.3     2    64    89   148    88   152 0.84 Gram-negative pili assembly chaperone, C-terminal domain
NadA                 PF02445.11   296 seq1375_BIOID51061   -            347  2.3e-105  351.5   0.0   1   1  1.9e-109  2.6e-105  351.3   0.0     2   295    31   340    30   341 0.98 Quinolinate synthetase A protein
MCPsignal            PF00015.16   213 seq1378_BIOID51061   -            551   3.9e-74  248.6  37.0   1   1   2.1e-75   9.7e-72  240.8  18.4     1   213   324   518   324   518 0.99 Methyl-accepting chemotaxis protein (MCP) signalling domain
TarH                 PF02203.10   171 seq1378_BIOID51061   -            551   2.5e-53  180.3   3.7   1   1   5.4e-57   2.5e-53  180.3   2.6     1   170     1   176     1   177 0.97 Tar ligand binding domain homologue
HAMP                 PF00672.20    70 seq1378_BIOID51061   -            551   3.1e-14   52.7   0.4   1   1   6.8e-18   3.1e-14   52.7   0.3     1    68   196   263   196   265 0.95 HAMP domain
Amidohydro_1         PF01979.15   333 seq1380_BIOID51061   -            377   1.8e-15   57.3   0.7   1   1   9.6e-18   3.3e-14   53.1   0.5     2   333    47   360    46   360 0.65 Amidohydrolase family
Amidohydro_4         PF13147.1    304 seq1380_BIOID51061   -            377     2e-14   54.1  10.3   1   1   8.5e-17   2.9e-13   50.3   7.1     6   304    46   357    43   357 0.85 Amidohydrolase
YjgP_YjgQ            PF03739.9    354 seq1381_BIOID51061   -            360   9.9e-69  231.6   5.9   1   1   8.5e-73   1.2e-68  231.3   4.1     1   354     9   358     9   358 0.98 Predicted permease YjgP/YjgQ family
MFS_1                PF07690.11   354 seq1382_BIOID51061   -            410   8.8e-29  100.2  41.7   1   1   1.8e-32   1.2e-28   99.7  28.9     5   351    26   362    22   365 0.71 Major Facilitator Superfamily
Sugar_tr             PF00083.19   451 seq1382_BIOID51061   -            410   6.8e-06   24.8  32.5   1   1   4.9e-09   3.3e-05   22.5   8.7    52   188    58   188    44   196 0.92 Sugar (and other) transporter
HTH_23               PF13384.1     50 seq1383_BIOID51061   -            102   6.2e-10   38.2   0.1   1   1   1.6e-13   1.1e-09   37.4   0.0     3    50    26    73    24    73 0.95 Homeodomain-like domain
HTH_28               PF13518.1     52 seq1383_BIOID51061   -            102   1.8e-07   30.9   0.1   1   1   3.6e-11   2.5e-07   30.4   0.1     1    52    29    81    29    83 0.92 Helix-turn-helix domain
Fimbrial             PF00419.15   145 seq1385_BIOID51061   -            354     2e-10   40.9   0.8   1   1   2.7e-14   3.6e-10   40.0   0.1    13   145   219   354   204   354 0.90 Fimbrial protein
DUF3442              PF11924.3    280 seq1386_BIOID51061   -           1417  1.6e-106  355.9   0.5   1   1    9e-110  4.1e-106  354.5   0.3     2   280    71   350    70   350 0.99 Protein of unknown function (DUF3442)
Big_1                PF02369.11   100 seq1386_BIOID51061   -           1417   2.5e-54  181.2 108.2   1   3   4.4e-18     2e-14   53.1   8.5     5    97   994  1086   990  1088 0.86 Bacterial Ig-like domain (group 1)
Big_1                PF02369.11   100 seq1386_BIOID51061   -           1417   2.5e-54  181.2 108.2   2   3   6.5e-17   2.9e-13   49.4   3.2     7    97  1099  1187  1093  1190 0.85 Bacterial Ig-like domain (group 1)
Big_1                PF02369.11   100 seq1386_BIOID51061   -           1417   2.5e-54  181.2 108.2   3   3     8e-16   3.6e-12   45.9  10.5    11    95  1204  1287  1192  1292 0.83 Bacterial Ig-like domain (group 1)
TrkH                 PF02386.11   339 seq1387_BIOID51061   -            483     4e-78  262.2  24.7   1   1   8.1e-82   1.1e-77  260.8  11.1     2   339   153   481   152   481 0.99 Cation transport protein
Flavodoxin_1         PF00258.20   143 seq1392_BIOID51061   -            173     1e-27   96.7   0.0   1   1   8.7e-32   1.2e-27   96.5   0.0     1   143     5   160     5   160 0.94 Flavodoxin
DUF466               PF04328.8     65 seq1393_BIOID51061   -             65   2.9e-32  110.1   0.5   1   1   2.3e-36   3.1e-32  110.0   0.3     1    65     1    65     1    65 0.99 Protein of unknown function (DUF466)
NMN_transporter      PF04973.7    182 seq1395_BIOID51061   -            234   1.5e-46  158.0  27.2   1   1   1.2e-48   1.6e-44  151.3  18.8     1   180    18   222    18   224 0.94 Nicotinamide mononucleotide transporter
Pribosyltran         PF00156.22   125 seq1398_BIOID51061   -            227   9.4e-10   38.1   0.0   1   1   1.1e-13   1.5e-09   37.4   0.0    45   124   141   223   136   224 0.82 Phosphoribosyl transferase domain
Transcrip_reg        PF01709.15   234 seq1399_BIOID51061   -            238   9.7e-83  276.7   0.8   1   1     8e-87   1.1e-82  276.5   0.6     1   233     3   235     3   236 0.98 Transcriptional regulator
Acyl_transf_3        PF01757.17   340 seq1400_BIOID51061   -            331   4.2e-34  117.7  34.9   1   1   3.8e-38   5.2e-34  117.4  24.2     2   339     6   318     5   322 0.87 Acyltransferase family
Curlin_rpt           PF07012.7     34 seq1401_BIOID51061   -            160   8.3e-22   76.5  32.2   1   3   1.1e-15   1.5e-11   43.7   0.8     1    34    62    95    62    95 0.99 Curlin associated repeat
Curlin_rpt           PF07012.7     34 seq1401_BIOID51061   -            160   8.3e-22   76.5  32.2   2   3   2.3e-09   3.2e-05   23.4   2.1     9    32    92   115    91   116 0.95 Curlin associated repeat
Curlin_rpt           PF07012.7     34 seq1401_BIOID51061   -            160   8.3e-22   76.5  32.2   3   3   7.8e-12   1.1e-07   31.3   4.2     1    34   106   139   106   139 0.98 Curlin associated repeat
SIS                  PF01380.17   131 seq1404_BIOID51061   -            384   6.9e-53  177.6   0.0   1   2     2e-34   2.7e-30  104.5   0.0     2   130    49   188    48   189 0.98 SIS domain
SIS                  PF01380.17   131 seq1404_BIOID51061   -            384   6.9e-53  177.6   0.0   2   2   3.5e-24   4.8e-20   71.3   0.0     3   131   222   357   220   357 0.94 SIS domain
DUF1449              PF07290.6    202 seq1407_BIOID51061   -            209  1.5e-111  370.4   0.3   1   1  1.2e-115  1.7e-111  370.2   0.2     1   202     4   205     4   205 1.00 Protein of unknown function (DUF1449)
Flavodoxin_5         PF12724.2    143 seq1408_BIOID51061   -            181   1.8e-51  173.8   0.0   1   1   2.4e-55   3.3e-51  172.9   0.0     1   142     4   152     4   153 0.95 Flavodoxin domain
Curlin_rpt           PF07012.7     34 seq1409_BIOID51061   -            151   9.8e-29   98.6  29.3   1   3   3.6e-16   4.9e-12   45.2   0.6     1    34    40    74    40    74 0.99 Curlin associated repeat
Curlin_rpt           PF07012.7     34 seq1409_BIOID51061   -            151   9.8e-29   98.6  29.3   2   3   7.7e-17   1.1e-12   47.3   0.3     2    34    86   119    85   119 0.98 Curlin associated repeat
Curlin_rpt           PF07012.7     34 seq1409_BIOID51061   -            151   9.8e-29   98.6  29.3   3   3   1.2e-09   1.7e-05   24.3   3.5     8    34   115   141   114   141 0.95 Curlin associated repeat
Fe-S_biosyn          PF01521.15    91 seq1411_BIOID51061   -            191   2.1e-23   81.7   0.0   1   1   1.6e-26   1.1e-22   79.4   0.0     1    91     2    94     2    94 0.98 Iron-sulphur cluster biosynthesis
NifU                 PF01106.12    68 seq1411_BIOID51061   -            191     2e-10   40.1   0.0   1   1   4.4e-14     3e-10   39.5   0.0     2    65   112   177   111   180 0.90 NifU-like domain
rve                  PF00665.21   120 seq1413_BIOID51061   -            131   2.6e-11   43.5   0.0   1   1   6.4e-15   4.4e-11   42.8   0.0    68   120     5    57     1    57 0.93 Integrase core domain
rve_3                PF13683.1     67 seq1413_BIOID51061   -            131   3.2e-08   32.8   0.0   1   1   9.2e-12   6.3e-08   31.9   0.0     2    50    29    76    28    78 0.95 Integrase core domain
TetR_C_3             PF08362.6    143 seq1416_BIOID51061   -            212     3e-59  198.7   0.0   1   1   5.7e-63   3.9e-59  198.3   0.0     1   143    70   212    70   212 0.99 YcdC-like protein, C-terminal region
TetR_N               PF00440.18    47 seq1416_BIOID51061   -            212   1.3e-16   59.8   0.2   1   1   2.9e-20     2e-16   59.2   0.1     1    47    23    69    23    69 0.98 Bacterial regulatory proteins, tetR family
GCV_T                PF01571.16   211 seq1420_BIOID51061   -            326   4.9e-28   97.8   0.3   1   1   5.6e-32   7.7e-28   97.1   0.2     4   209    24   217    21   219 0.90 Aminomethyltransferase folate-binding domain
Aminotran_1_2        PF00155.16   363 seq1421_BIOID51061   -            386   9.2e-58  195.7   0.0   1   1   3.1e-61     1e-57  195.6   0.0     3   363    32   383    30   383 0.94 Aminotransferase class I and II
Cys_Met_Meta_PP      PF01053.15   386 seq1421_BIOID51061   -            386   4.6e-08   31.6   0.0   1   1   2.3e-11   7.8e-08   30.8   0.0    75   180    96   205    63   212 0.85 Cys/Met metabolism PLP-dependent enzyme
DegT_DnrJ_EryC1      PF01041.12   363 seq1421_BIOID51061   -            386   1.3e-05   24.2   0.0   1   1   9.1e-09   3.1e-05   23.0   0.0    46   146    97   202    86   204 0.88 DegT/DnrJ/EryC1/StrS aminotransferase family
Aminotran_5          PF00266.14   371 seq1421_BIOID51061   -            386   3.1e-05   22.7   0.0   1   1   1.3e-08   4.5e-05   22.2   0.0    46   165    74   189    48   236 0.80 Aminotransferase class-V
Pentapeptide_4       PF13599.1     78 seq1422_BIOID51061   -            179   1.1e-18   66.6  16.9   1   1   2.4e-17   1.1e-13   50.6   4.1     6    78    90   165    85   169 0.92 Pentapeptide repeats (9 copies)
Tafi-CsgC            PF10610.4    106 seq1424_BIOID51061   -            110   5.5e-67  222.1   4.5   1   1   4.6e-71   6.3e-67  221.9   3.1     1   106     5   110     5   110 0.99 Thin aggregative fimbriae synthesis protein
Band_7               PF01145.20   179 seq1425_BIOID51061   -            553     7e-19   68.3   2.9   1   1   5.1e-23     7e-19   68.3   2.0     5   151    38   189    34   222 0.84 SPFH domain / Band 7 family
F_bP_aldolase        PF01116.15   287 seq1430_BIOID51061   -            286  1.8e-102  342.2   0.0   1   1  1.5e-106    2e-102  342.0   0.0     4   286     5   283     2   284 0.99 Fructose-bisphosphate aldolase class-II
PTS_IIB              PF02302.12    90 seq1431_BIOID51061   -            106   5.2e-21   74.7   1.5   1   1   4.5e-25   6.1e-21   74.5   1.0     2    88     6    95     5    97 0.94 PTS system, Lactose/Cellobiose specific IIB subunit
GntP_permease        PF02447.11   441 seq1433_BIOID51061   -            438  2.1e-188  626.2  45.8   1   1  5.2e-192  2.4e-188  626.0  31.7     1   441     1   437     1   437 0.99 GntP family permease
CitMHS               PF03600.11   349 seq1433_BIOID51061   -            438   5.3e-09   35.0  40.0   1   1   1.6e-12   7.2e-09   34.5  27.5     5   348     8   386     3   387 0.78 Citrate transporter
Na_H_antiporter      PF03553.9    303 seq1433_BIOID51061   -            438   3.8e-06   26.0  19.5   1   1   8.3e-10   3.8e-06   26.0  13.5    67   257   215   393   160   394 0.69 Na+/H+ antiporter family
SopA                 PF13981.1    135 seq1434_BIOID51061   -            118   3.3e-16   59.4   5.8   1   1   2.9e-20   3.9e-16   59.1   4.0     3    94    12   104    10   111 0.95 SopA-like central domain
PFL                  PF02901.10   648 seq1439_BIOID51061   -            765  4.4e-205  682.8   0.0   1   1    8e-209  5.5e-205  682.5   0.0     1   648     1   626     1   626 0.98 Pyruvate formate lyase
Gly_radical          PF01228.16   106 seq1439_BIOID51061   -            765   2.7e-25   88.6   0.0   1   1   9.7e-29   6.6e-25   87.4   0.0     3   106   645   747   643   747 0.97 Glycine radical
Macro                PF01661.16   118 seq1440_BIOID51061   -            177   7.1e-41  138.7   0.0   1   1   6.5e-45   8.9e-41  138.3   0.0     1   118    21   137    21   137 0.99 Macro domain
DAHP_synth_1         PF00793.15   272 seq1443_BIOID51061   -            350  1.3e-105  351.8   0.0   1   1  1.1e-109  1.5e-105  351.6   0.0     8   271    40   338    25   339 0.96 DAHP synthetase I family
PLDc_2               PF13091.1    126 seq1444_BIOID51061   -            565   8.9e-35  119.0   0.0   1   2   1.5e-13     1e-09   38.1   0.0     6   124   131   274   127   276 0.68 PLD-like domain
PLDc_2               PF13091.1    126 seq1444_BIOID51061   -            565   8.9e-35  119.0   0.0   2   2   3.4e-26   2.3e-22   78.9   0.0     5   123   367   509   363   512 0.92 PLD-like domain
PTSIIB_sorb          PF03830.10   151 seq1445_BIOID51061   -            158   2.7e-52  176.5   0.6   1   1   2.2e-56     3e-52  176.3   0.5     1   150     5   154     5   155 0.98 PTS system sorbose subfamily IIB component
TetR_N               PF00440.18    47 seq1446_BIOID51061   -            178   4.9e-09   35.5   0.1   1   1   1.2e-12   7.9e-09   34.9   0.1     1    47    13    59    13    59 0.97 Bacterial regulatory proteins, tetR family
TetR_C_6             PF13977.1    131 seq1446_BIOID51061   -            178   6.7e-08   32.3   0.2   1   1   2.3e-11   1.6e-07   31.0   0.2    16   125    80   176    66   178 0.89 Bacterial transcriptional repressor
Chor_lyase           PF04345.8    168 seq1447_BIOID51061   -            165   5.8e-31  107.0   0.0   1   1     5e-35   6.8e-31  106.8   0.0    13   163    18   165    11   165 0.90 Chorismate lyase
EII-Sor              PF03609.9    237 seq1452_BIOID51061   -            267   3.4e-72  242.4  24.2   1   1   2.8e-76   3.9e-72  242.2  16.8     1   236     1   238     1   239 0.99 PTS system sorbose-specific iic component
ADH_N                PF08240.7    109 seq1455_BIOID51061   -            345   3.9e-34  116.5   1.6   1   1   1.5e-37     7e-34  115.7   1.1     2   108    33   138    32   139 0.97 Alcohol dehydrogenase GroES-like domain
ADH_zinc_N           PF00107.21   130 seq1455_BIOID51061   -            345   7.5e-25   86.8   0.1   1   1   2.8e-28   1.3e-24   86.1   0.1     1   129   178   305   178   306 0.98 Zinc-binding dehydrogenase
AlaDh_PNT_C          PF01262.16   168 seq1455_BIOID51061   -            345   9.5e-07   28.4   0.2   1   1   4.4e-10     2e-06   27.3   0.2    21    60   169   208   159   231 0.90 Alanine dehydrogenase/PNT, C-terminal domain
Phage_integrase      PF00589.17   173 seq1456_BIOID51061   -            415   1.8e-28   99.2   0.0   1   1   4.4e-32     3e-28   98.5   0.0     2   171   204   384   203   386 0.96 Phage integrase family
DUF4102              PF13356.1     89 seq1456_BIOID51061   -            415   1.4e-26   92.1   0.1   1   1     4e-30   2.8e-26   91.1   0.1     1    88     3    89     3    90 0.97 Domain of unknown function (DUF4102)
UbiA                 PF01040.13   257 seq1458_BIOID51061   -            290   8.5e-41  139.7  25.0   1   1   7.6e-45     1e-40  139.4  17.3     2   256    26   277    25   283 0.85 UbiA prenyltransferase family
Glyco_hydro_1        PF00232.13   455 seq1461_BIOID51061   -            479  6.5e-131  436.5   1.8   1   1  5.6e-135  7.6e-131  436.3   1.2     3   454     6   476     4   477 0.92 Glycosyl hydrolase family 1
DUF3950              PF13132.1     30 seq1463_BIOID51061   -             61     2e-16   59.0   0.1   1   1     2e-20   2.7e-16   58.6   0.1     1    29    21    49    21    50 0.98 Domain of unknown function (DUF3950)
EIID-AGA             PF03613.9    264 seq1465_BIOID51061   -            270   1.1e-92  309.6   4.6   1   1     9e-97   1.2e-92  309.4   3.2     2   264    11   270    10   270 0.97 PTS system mannose/fructose/sorbose family IID component
ADH_zinc_N           PF00107.21   130 seq1466_BIOID51061   -            324   8.4e-17   60.8   0.1   1   1   3.1e-20   1.4e-16   60.0   0.0     1   128   158   282   158   284 0.91 Zinc-binding dehydrogenase
ADH_N                PF08240.7    109 seq1466_BIOID51061   -            324   3.9e-06   26.4   0.1   1   1   6.4e-09   2.9e-05   23.6   0.0     2    61    28    85    27    92 0.89 Alcohol dehydrogenase GroES-like domain
AlaDh_PNT_C          PF01262.16   168 seq1466_BIOID51061   -            324   9.7e-05   21.8   0.2   1   1   4.7e-08   0.00022   20.7   0.1    17    69   142   197   127   210 0.82 Alanine dehydrogenase/PNT, C-terminal domain
AsnC_trans_reg       PF01037.16    74 seq1470_BIOID51061   -            164   1.9e-24   85.0   0.1   1   1   1.4e-27   6.5e-24   83.3   0.0     1    74    78   152    78   152 0.98 AsnC family
HTH_24               PF13412.1     48 seq1470_BIOID51061   -            164   2.3e-21   74.8   0.2   1   1   1.1e-24     5e-21   73.7   0.1     1    48    12    59    12    59 0.98 Winged helix-turn-helix DNA-binding
HTH_AsnC-type        PF13404.1     42 seq1470_BIOID51061   -            164   2.6e-20   71.5   0.4   1   1     9e-24   4.1e-20   70.9   0.2     1    42    12    53    12    53 0.99 AsnC-type helix-turn-helix domain
Radical_SAM          PF04055.16   166 seq1471_BIOID51061   -            292   1.9e-22   80.1   0.0   1   1   5.8e-26   2.6e-22   79.6   0.0     1   157    41   222    41   231 0.94 Radical SAM superfamily
Fer4_12              PF13353.1    139 seq1471_BIOID51061   -            292   1.1e-10   41.6   0.1   1   1   9.2e-14   4.2e-10   39.7   0.1     2    82    34   145    33   186 0.81 4Fe-4S single cluster domain
Fer4_14              PF13394.1    117 seq1471_BIOID51061   -            292     1e-06   28.6   0.6   1   1     6e-09   2.7e-05   24.0   0.4     3   103    42   171    40   183 0.83 4Fe-4S single cluster domain
Methyltransf_26      PF13659.1    117 seq1474_BIOID51061   -            473   3.6e-11   43.0   0.0   1   1   5.2e-15   7.1e-11   42.0   0.0     1   113    79   409    79   413 0.70 Methyltransferase domain
Aldo_ket_red         PF00248.16   283 seq1476_BIOID51061   -            294     1e-46  158.8   0.0   1   1   9.4e-51   1.3e-46  158.6   0.0     2   281    20   267    19   269 0.92 Aldo/keto reductase family
Glucosamine_iso      PF01182.15   199 seq1477_BIOID51061   -            251   2.5e-19   69.6   0.0   1   1   2.5e-23   3.4e-19   69.2   0.0     4   198    30   226    28   227 0.81 Glucosamine-6-phosphate isomerases/6-phosphogluconolactonase
FtsK_SpoIIIE         PF01580.13   205 seq1479_BIOID51061   -           1113   4.7e-50  169.7   0.0   1   1   1.1e-53   7.9e-50  169.0   0.0     2   136   974  1107   973  1112 0.98 FtsK/SpoIIIE family
DUF4117              PF13491.1    171 seq1479_BIOID51061   -           1113   2.7e-41  140.7  17.3   1   1   5.4e-45   3.7e-41  140.3  12.0     2   171    20   191    19   191 0.95 Domain of unknown function (DUF4117)
FdhD-NarQ            PF02634.10   236 seq1481_BIOID51061   -            277   7.6e-73  244.7   0.0   1   1   6.6e-77     9e-73  244.4   0.0     1   235    38   275    38   276 0.92 FdhD/NarQ family
PTS_IIB              PF02302.12    90 seq1484_BIOID51061   -            113   7.1e-13   48.6   0.0   1   1   6.3e-17   8.6e-13   48.4   0.0     2    87     6    94     5    97 0.92 PTS system, Lactose/Cellobiose specific IIB subunit
TetR_C_2             PF08361.6    121 seq1485_BIOID51061   -            215   4.5e-57  191.0   1.6   1   1   9.1e-61   6.2e-57  190.6   1.1     1   119    84   202    84   204 0.99 MAATS-type transcriptional repressor, C-terminal region
TetR_N               PF00440.18    47 seq1485_BIOID51061   -            215   4.8e-20   70.8   0.0   1   1     1e-23   7.1e-20   70.2   0.0     1    47    16    62    16    62 0.98 Bacterial regulatory proteins, tetR family
Peripla_BP_4         PF13407.1    258 seq1488_BIOID51061   -            330   1.4e-62  211.2  13.0   1   1   2.4e-66   1.6e-62  211.0   9.0    13   258    40   286    28   286 0.95 Periplasmic binding protein domain
Peripla_BP_1         PF00532.16   279 seq1488_BIOID51061   -            330     3e-13   49.5   1.9   1   1   1.1e-16   7.4e-13   48.2   1.3    23   214    47   244    26   278 0.78 Periplasmic binding proteins and sugar binding domain of LacI family
MdoG                 PF04349.7    484 seq1491_BIOID51061   -            517  1.1e-262  871.3   1.2   1   1  9.2e-267  1.3e-262  871.1   0.8     1   483    29   514    29   515 1.00 Periplasmic glucan biosynthesis protein, MdoG
Fimbrial             PF00419.15   145 seq1492_BIOID51061   -            194   3.6e-13   49.8   0.0   1   1   3.5e-17   4.8e-13   49.4   0.0     3   144    29   193    27   194 0.76 Fimbrial protein
Biotin_lipoyl        PF00364.17    74 seq1493_BIOID51061   -            156   5.4e-27   93.1   0.5   1   1   7.9e-31   5.4e-27   93.1   0.4     2    74    82   155    81   155 0.98 Biotin-requiring enzyme
MscS_TM              PF12794.2    340 seq1498_BIOID51061   -           1120     2e-97  325.7  28.8   1   1  4.5e-101     2e-97  325.7  20.0     5   340   508   826   505   826 0.97 Mechanosensitive ion channel inner membrane domain 1
MscS_porin           PF12795.2    240 seq1498_BIOID51061   -           1120   4.9e-66  222.3  54.0   1   1   1.1e-69   4.9e-66  222.3  37.4     1   240    49   290    49   290 0.98 Mechanosensitive ion channel porin domain
MS_channel           PF00924.13   206 seq1498_BIOID51061   -           1120   3.3e-61  206.0   0.5   1   1   7.3e-65   3.3e-61  206.0   0.3     2   206   887  1086   886  1086 0.99 Mechanosensitive ion channel
SSF                  PF00474.12   406 seq1499_BIOID51061   -            502  3.3e-148  493.5  29.8   1   1  3.7e-152  5.1e-148  492.9  20.7     1   406    35   437    35   437 0.99 Sodium:solute symporter family
DUF3829              PF12889.2    277 seq1505_BIOID51061   -            346   2.3e-79  266.3  13.0   1   1   1.9e-83   2.6e-79  266.1   9.0     2   277    66   346    65   346 0.98 Protein of unknown function (DUF3829)
CPSase_L_D2          PF02786.12   211 seq1508_BIOID51061   -            449   1.5e-86  288.9   0.0   1   1   1.3e-89   2.2e-86  288.4   0.0     1   210   115   323   115   324 0.99 Carbamoyl-phosphate synthase L chain, ATP binding domain
CPSase_L_chain       PF00289.17   110 seq1508_BIOID51061   -            449   4.7e-41  139.2   0.1   1   1   5.6e-44   9.7e-41  138.2   0.1     1   110     1   110     1   110 0.99 Carbamoyl-phosphate synthase L chain, N-terminal domain
Biotin_carb_C        PF02785.14   107 seq1508_BIOID51061   -            449   5.6e-38  129.0   0.0   1   1   6.7e-41   1.2e-37  128.0   0.0     1   107   336   441   336   441 0.99 Biotin carboxylase C-terminal domain
ATP-grasp_4          PF13535.1    184 seq1508_BIOID51061   -            449   7.3e-13   48.5   0.0   1   1   1.8e-15     3e-12   46.5   0.0     4   179   115   293   112   294 0.76 ATP-grasp domain
ATP-grasp_3          PF02655.9    161 seq1508_BIOID51061   -            449   1.6e-07   31.2   0.0   1   1   1.6e-10   2.8e-07   30.4   0.0     2   159   114   294   113   296 0.87 ATP-grasp domain
Dala_Dala_lig_C      PF07478.8    203 seq1508_BIOID51061   -            449   1.8e-07   30.6   0.0   1   1   3.1e-10   5.3e-07   29.1   0.0    25   173   145   291   123   292 0.80 D-ala D-ala ligase C-terminus
ATP-grasp            PF02222.17   172 seq1508_BIOID51061   -            449   1.1e-06   28.0   0.0   1   1   1.2e-09   2.1e-06   27.0   0.0    18   160   143   292   138   294 0.81 ATP-grasp domain
PTPS                 PF01242.14   123 seq1509_BIOID51061   -            121   8.8e-36  122.1   0.0   1   1   7.1e-40   9.7e-36  122.0   0.0     2   123     6   121     5   121 0.97 6-pyruvoyl tetrahydropterin synthase
Pili_assembly_N      PF00345.15   122 seq1510_BIOID51061   -            231   1.7e-41  140.7   0.0   1   1   4.5e-45   3.1e-41  139.8   0.0     1   122    25   145    25   145 0.94 Gram-negative pili assembly chaperone, N-terminal domain
Pili_assembly_C      PF02753.12    68 seq1510_BIOID51061   -            231     3e-17   62.0   0.2   1   1     1e-20   7.1e-17   60.8   0.1     1    67   164   226   164   227 0.91 Gram-negative pili assembly chaperone, C-terminal domain
AhpC-TSA             PF00578.16   124 seq1511_BIOID51061   -            187   1.5e-33  114.9   0.1   1   1   4.3e-37     2e-33  114.6   0.1     4   123     7   133     4   134 0.94 AhpC/TSA family
Redoxin              PF08534.5    146 seq1511_BIOID51061   -            187   1.8e-13   50.1   0.0   1   1   4.7e-17   2.2e-13   49.9   0.0    15   140    18   146     4   152 0.84 Redoxin
1-cysPrx_C           PF10417.4     40 seq1511_BIOID51061   -            187   1.6e-06   27.4   0.1   1   1   6.5e-10     3e-06   26.6   0.1     1    31   154   182   154   186 0.88 C-terminal domain of 1-Cys peroxiredoxin
ABC_tran             PF00005.22   118 seq1512_BIOID51061   -            338   7.1e-20   71.4   0.1   1   1   2.8e-23   1.3e-19   70.6   0.1     1   118    56   183    56   183 0.89 ABC transporter
FGGY_C               PF02782.11   197 seq1518_BIOID51061   -            173   1.6e-15   57.1   0.0   1   1   1.6e-19   2.2e-15   56.7   0.0   121   195    25    99    18   101 0.94 FGGY family of carbohydrate kinases, C-terminal domain
DAGK_prokar          PF01219.14   104 seq1519_BIOID51061   -            122   5.5e-39  131.8   8.1   1   1   4.6e-43   6.3e-39  131.6   5.6     2   104    16   118    15   118 0.99 Prokaryotic diacylglycerol kinase
Phage_CP76           PF06892.6    162 seq1522_BIOID51061   -            169   3.7e-62  208.3   0.2   1   1     3e-66   4.1e-62  208.1   0.2     1   161     3   160     3   161 0.99 Phage regulatory protein CII (CP76)
Glycos_transf_2      PF00535.21   169 seq1523_BIOID51061   -            847   1.4e-19   70.2   0.0   1   1   6.3e-23   2.2e-19   69.6   0.0     2   168   246   429   245   430 0.98 Glycosyl transferase family 2
Glyco_tranf_2_3      PF13641.1    230 seq1523_BIOID51061   -            847   3.3e-15   56.4   0.3   1   1     3e-18     1e-14   54.8   0.0     2   230   243   493   242   493 0.84 Glycosyltransferase like family 2
Glyco_trans_2_3      PF13632.1    192 seq1523_BIOID51061   -            847   2.6e-13   50.0  14.4   1   1   7.6e-17   2.6e-13   50.0  10.0     1   185   341   533   341   708 0.82 Glycosyl transferase family group 2
Glyco_transf_21      PF13506.1    174 seq1523_BIOID51061   -            847   4.5e-08   32.5   0.0   1   1   4.7e-11   1.6e-07   30.6   0.0     6   147   312   468   308   492 0.77 Glycosyl transferase family 21
Pyr_redox_2          PF07992.9    200 seq1524_BIOID51061   -            531   1.5e-32  113.0   0.0   1   1   2.4e-34   4.7e-31  108.1   0.0     1   199   224   503   224   504 0.91 Pyridine nucleotide-disulphide oxidoreductase
Pyr_redox            PF00070.22    80 seq1524_BIOID51061   -            531   1.9e-14   53.6   7.3   1   1   1.4e-17   2.7e-14   53.2   0.3     1    75   367   437   367   442 0.93 Pyridine nucleotide-disulphide oxidoreductase
Pyr_redox_3          PF13738.1    203 seq1524_BIOID51061   -            531   3.9e-11   43.2   1.9   1   1   7.1e-13   1.4e-09   38.2   0.6    15   196   216   394   213   400 0.80 Pyridine nucleotide-disulphide oxidoreductase
Thioredoxin_3        PF13192.1     76 seq1524_BIOID51061   -            531   2.5e-08   33.4   0.0   1   1   3.9e-11   7.6e-08   31.9   0.0     4    74   132   205   129   207 0.82 Thioredoxin domain
PapC_N               PF13954.1    146 seq1525_BIOID51061   -            107   5.5e-14   51.8   0.0   1   1     5e-18   6.8e-14   51.5   0.0     1    56    43   100    43   106 0.91 PapC N-terminal domain
UPF0118              PF01594.11   327 seq1526_BIOID51061   -            370   1.6e-65  221.1  41.1   1   1   1.4e-69   1.9e-65  220.9  28.5     2   327    15   345    14   345 0.99 Domain of unknown function DUF20
TerC                 PF03741.11   184 seq1527_BIOID51061   -            540   4.9e-49  166.1  13.4   1   1   1.6e-52   7.4e-49  165.5   9.3     1   183    27   216    27   217 0.94 Integral membrane protein TerC family
CorC_HlyC            PF03471.12    81 seq1527_BIOID51061   -            540   2.4e-20   72.0   0.1   1   1   5.5e-23   2.5e-19   68.7   0.0     2    79   453   529   452   531 0.93 Transporter associated domain
CBS                  PF00571.23    57 seq1527_BIOID51061   -            540   7.2e-16   57.4   1.3   1   2   8.5e-09   3.9e-05   23.1   0.4     1    53   315   371   315   374 0.94 CBS domain
CBS                  PF00571.23    57 seq1527_BIOID51061   -            540   7.2e-16   57.4   1.3   2   2   9.7e-12   4.4e-08   32.5   0.0     3    53   382   432   381   436 0.93 CBS domain
LexA_DNA_bind        PF01726.11    65 seq1529_BIOID51061   -            202   6.6e-32  108.7   0.1   1   1   1.5e-35   1.1e-31  108.1   0.1     1    65     1    65     1    65 0.99 LexA DNA binding domain
Peptidase_S24        PF00717.18    70 seq1529_BIOID51061   -            202   8.9e-17   60.3   0.8   1   1   1.9e-20   1.3e-16   59.8   0.5     1    68   114   180   114   182 0.96 Peptidase S24-like
Usher                PF00577.15   552 seq1530_BIOID51061   -            721    7e-209  695.0  27.4   1   1    2e-212    9e-209  694.6  19.0     1   552    89   631    89   631 0.99 Type VII secretion system (T7SS), usher protein
PapC_C               PF13953.1     68 seq1530_BIOID51061   -            721   4.3e-20   71.0   0.1   1   1   2.2e-23     1e-19   69.8   0.0     2    67   642   708   641   709 0.95 PapC C-terminal domain
PapC_N               PF13954.1    146 seq1530_BIOID51061   -            721   1.2e-19   70.2   0.0   1   1     6e-23   2.7e-19   69.0   0.0    75   146     2    75     1    75 0.94 PapC N-terminal domain
DUF2724              PF10893.3     68 seq1531_BIOID51061   -             85   1.1e-39  133.9   0.8   1   1   9.7e-44   1.3e-39  133.7   0.6     1    68    20    85    20    85 0.99 Protein of unknown function (DUF2724)
DUF997               PF06196.7     80 seq1536_BIOID51061   -             80   1.1e-31  108.0   1.0   1   1   8.9e-36   1.2e-31  107.8   0.7     2    78     7    78     6    80 0.97 Protein of unknown function (DUF997)
SSF                  PF00474.12   406 seq1542_BIOID51061   -            485  8.8e-143  475.6  29.8   1   1    8e-147  1.1e-142  475.3  20.6     1   406    38   434    38   434 1.00 Sodium:solute symporter family
FTR1                 PF03239.9    306 seq1543_BIOID51061   -            276   4.8e-77  258.7  18.5   1   1   3.9e-81   5.3e-77  258.6  12.8     1   304     1   274     1   276 0.98 Iron permease FTR1 family
MatE                 PF01554.13   162 seq1545_BIOID51061   -            441     7e-39  132.9  31.0   1   2   7.8e-35   1.1e-30  106.3   5.9     1   161    17   177    17   178 0.99 MatE
MatE                 PF01554.13   162 seq1545_BIOID51061   -            441     7e-39  132.9  31.0   2   2   3.6e-13   4.9e-09   35.9   7.2     2   143   241   382   241   417 0.92 MatE
Cupin_6              PF12852.2    186 seq1546_BIOID51061   -            284   1.8e-26   92.7   0.5   1   1   1.2e-29   5.6e-26   91.1   0.4     1   186     2   162     2   162 0.93 Cupin
HTH_18               PF12833.2     81 seq1546_BIOID51061   -            284   1.5e-20   72.9   0.2   1   1   2.3e-23     1e-19   70.2   0.1     1    81   199   278   199   278 0.97 Helix-turn-helix domain
HTH_AraC             PF00165.18    42 seq1546_BIOID51061   -            284   2.6e-15   55.5   0.0   1   2   1.1e-08   4.9e-05   22.9   0.0     7    41   192   226   188   227 0.94 Bacterial regulatory helix-turn-helix proteins, AraC family
HTH_AraC             PF00165.18    42 seq1546_BIOID51061   -            284   2.6e-15   55.5   0.0   2   2   4.5e-11   2.1e-07   30.4   0.0    13    41   247   276   238   277 0.92 Bacterial regulatory helix-turn-helix proteins, AraC family
MobA_MobL            PF03389.10   216 seq1547_BIOID51061   -            198   3.1e-41  141.0   0.0   1   1   2.7e-45   3.6e-41  140.8   0.0     1   138    17   156    17   175 0.95 MobA/MobL family
GerE                 PF00196.14    58 seq1549_BIOID51061   -            901   4.2e-20   70.7   0.0   1   1   1.3e-23   1.7e-19   68.7   0.0     2    58   834   890   833   890 0.97 Bacterial regulatory proteins, luxR family
DUF2732              PF10809.3     77 seq1550_BIOID51061   -             77   9.2e-36  121.1   5.6   1   1   7.4e-40     1e-35  121.0   3.9     1    77     1    77     1    77 1.00 Protein of unknown function (DUF2732)
Ftsk_gamma           PF09397.5     67 seq1552_BIOID51061   -            242   3.7e-31  106.5   0.0   1   1   1.1e-34   7.7e-31  105.5   0.0     2    65   175   238   174   240 0.96 Ftsk gamma domain
FtsK_SpoIIIE         PF01580.13   205 seq1552_BIOID51061   -            242   3.1e-17   62.6   0.0   1   1   7.2e-21   4.9e-17   61.9   0.0   146   205    19    74     7    74 0.92 FtsK/SpoIIIE family
zf-dskA_traR         PF01258.12    36 seq1555_BIOID51061   -             75   2.2e-11   43.1   4.5   1   1   1.6e-15   2.2e-11   43.1   3.1     4    35    32    64    28    65 0.90 Prokaryotic dksA/traR C4-type zinc finger
MethyltransfD12      PF02086.10   260 seq1558_BIOID51061   -            302   2.7e-70  236.6   0.5   1   1   2.3e-74   3.1e-70  236.4   0.4     1   260    24   261    24   261 0.96 D12 class N6 adenine-specific DNA methyltransferase
DUF1870              PF08965.5    118 seq1560_BIOID51061   -             65   4.2e-26   90.8   0.4   1   1   3.4e-30   4.7e-26   90.6   0.3     1    62     1    62     1    64 0.97 Domain of unknown function (DUF1870)
Peptidase_M75        PF09375.5    285 seq1561_BIOID51061   -            375   3.3e-52  177.4   5.4   1   1   6.5e-56   4.5e-52  177.0   3.7     1   285   135   368   135   368 0.96 Imelysin
Cupredoxin_1         PF13473.1    104 seq1561_BIOID51061   -            375   4.7e-25   87.3   0.1   1   1   1.1e-28   7.8e-25   86.6   0.1     4   104    13   115    10   115 0.95 Cupredoxin-like domain
ABC_tran             PF00005.22   118 seq1562_BIOID51061   -            173   5.6e-11   42.7   0.0   1   1   6.3e-15   8.6e-11   42.1   0.0    52   117    17    93     1    94 0.70 ABC transporter
LolA                 PF03548.10   165 seq1564_BIOID51061   -            204   3.3e-57  192.5   4.4   1   1   2.8e-61   3.8e-57  192.3   3.0     2   165    34   192    33   192 0.99 Outer membrane lipoprotein carrier protein LolA
MFS_1                PF07690.11   354 seq1566_BIOID51061   -            404   8.4e-36  123.3  69.8   1   2   9.4e-32   1.3e-27   96.4  33.7     2   354    13   351    12   351 0.82 Major Facilitator Superfamily
MFS_1                PF07690.11   354 seq1566_BIOID51061   -            404   8.4e-36  123.3  69.8   2   2   7.8e-15   1.1e-10   40.7   9.2    37   183   249   394   245   402 0.79 Major Facilitator Superfamily
PrmA                 PF06325.8    295 seq1568_BIOID51061   -            293  1.2e-105  352.7   0.0   1   1  9.1e-109  1.4e-105  352.5   0.0     1   294     2   292     2   293 0.99 Ribosomal protein L11 methyltransferase (PrmA)
Methyltransf_18      PF12847.2    112 seq1568_BIOID51061   -            293   2.2e-11   44.2   0.1   1   1   2.4e-14   3.6e-11   43.5   0.1     2    77   159   230   158   273 0.82 Methyltransferase domain
Methyltransf_26      PF13659.1    117 seq1568_BIOID51061   -            293   1.5e-11   44.2   0.0   1   1   2.2e-14   3.4e-11   43.0   0.0     1    78   159   231   159   252 0.80 Methyltransferase domain
MTS                  PF05175.9    170 seq1568_BIOID51061   -            293   4.3e-11   42.3   0.0   1   1   4.4e-14   6.7e-11   41.7   0.0    17   105   142   230   127   238 0.81 Methyltransferase small domain
Methyltransf_31      PF13847.1    152 seq1568_BIOID51061   -            293   1.5e-10   40.7   0.0   1   1   1.5e-13   2.2e-10   40.1   0.0     4    80   159   230   156   277 0.79 Methyltransferase domain
Methyltransf_23      PF13489.1    162 seq1568_BIOID51061   -            293   1.1e-07   31.5   0.0   1   1   1.3e-10     2e-07   30.7   0.0    21    86   157   230   141   268 0.73 Methyltransferase domain
UPF0020              PF01170.13   180 seq1568_BIOID51061   -            293   8.9e-06   25.2   0.1   1   1     1e-08   1.5e-05   24.5   0.1    29   113   159   230   155   231 0.85 Putative RNA methylase family UPF0020
Methyltransf_11      PF08241.7     95 seq1568_BIOID51061   -            293   2.2e-05   24.7   0.0   1   1   2.6e-08     4e-05   23.9   0.0     2    65   164   228   163   238 0.76 Methyltransferase domain
Cons_hypoth95        PF03602.10   183 seq1568_BIOID51061   -            293   1.3e-05   24.5   0.0   1   1   1.5e-08   2.3e-05   23.7   0.0    34    98   150   214   138   234 0.86 Conserved hypothetical protein 95
CsbD                 PF05532.7     53 seq1569_BIOID51061   -             69   1.5e-21   75.6   8.3   1   1   1.3e-25   1.8e-21   75.4   5.8     1    53     4    56     4    56 0.97 CsbD-like
BPD_transp_2         PF02653.11   267 seq1570_BIOID51061   -            393   1.8e-50  171.2  42.5   1   1   1.3e-54   1.8e-50  171.2  29.5     2   267    57   383    56   383 0.98 Branched-chain amino acid transport system / permease component
Phage_GPA            PF05840.8    371 seq1571_BIOID51061   -            804  2.8e-146  486.8   0.1   1   1    2e-150  2.8e-146  486.8   0.1     1   370   188   562   188   563 0.99 Bacteriophage replication gene A protein (GPA)
CCG                  PF02754.11    85 seq1572_BIOID51061   -            239   9.7e-30  102.3   0.2   1   2   2.2e-17   3.1e-13   49.4   0.0     1    84     3    84     3    85 0.95 Cysteine-rich domain
CCG                  PF02754.11    85 seq1572_BIOID51061   -            239   9.7e-30  102.3   0.2   2   2   6.3e-18   8.6e-14   51.2   0.0     2    84   133   216   132   217 0.92 Cysteine-rich domain
ADH_N                PF08240.7    109 seq1573_BIOID51061   -            412   2.4e-30  104.3   0.2   1   1   1.2e-33   5.4e-30  103.2   0.1     2   106    26   151    25   154 0.94 Alcohol dehydrogenase GroES-like domain
ADH_N_assoc          PF13823.1     23 seq1573_BIOID51061   -            412   3.7e-13   48.7   0.1   1   1   1.5e-16     7e-13   47.8   0.1     1    23     1    23     1    23 0.99 Alcohol dehydrogenase GroES-associated
ADH_zinc_N           PF00107.21   130 seq1573_BIOID51061   -            412   2.3e-12   46.4   0.2   1   1   4.5e-13     2e-09   36.9   0.0     1    69   197   268   197   286 0.90 Zinc-binding dehydrogenase
LemA                 PF04011.7    186 seq1576_BIOID51061   -            206     5e-60  201.6   1.7   1   1   4.4e-64     6e-60  201.4   1.2     4   186     7   199     5   199 0.95 LemA family
Fimbrial             PF00419.15   145 seq1577_BIOID51061   -            363     6e-21   75.0   0.5   1   1   4.4e-25     6e-21   75.0   0.4     2   143   211   361   210   363 0.85 Fimbrial protein
SH3_3                PF08239.6     52 seq1578_BIOID51061   -            206   9.6e-06   25.0   0.1   1   1   1.4e-09   1.9e-05   24.0   0.0     5    46    36    80    30    86 0.91 Bacterial SH3 domain
DUF3521              PF12035.3     35 seq1579_BIOID51061   -             57   3.6e-19   68.1   1.8   1   1   3.4e-23   4.6e-19   67.8   1.3     1    35     1    35     1    35 0.99 Protein of unknown function (DUF3521)
MgsA_C               PF12002.3    168 seq1580_BIOID51061   -            447   3.2e-68  228.5   0.6   1   1   4.5e-71   5.5e-68  227.7   0.4     1   167   268   435   268   436 0.99 MgsA AAA+ ATPase C terminal
AAA                  PF00004.24   132 seq1580_BIOID51061   -            447   2.4e-18   66.4   0.1   1   1   2.3e-20   2.8e-17   63.0   0.0     1   126    53   159    53   165 0.91 ATPase family associated with various cellular activities (AAA)
RuvB_N               PF05496.7    234 seq1580_BIOID51061   -            447   3.5e-16   58.8   0.1   1   1   1.6e-18     2e-15   56.3   0.0    15   133    17   138     7   155 0.79 Holliday junction DNA helicase ruvB N-terminus
AAA_5                PF07728.9    139 seq1580_BIOID51061   -            447   8.9e-08   31.8   0.1   1   1   9.5e-10   1.2e-06   28.2   0.1     2   102    53   143    52   236 0.84 AAA domain (dynein-related subfamily)
AAA_19               PF13245.1     76 seq1580_BIOID51061   -            447   1.4e-07   31.0   0.4   1   1   1.3e-09   1.6e-06   27.6   0.0    10    62    51    95    43   134 0.65 Part of AAA domain
DUF1375              PF07119.7     76 seq1581_BIOID51061   -             75   2.1e-20   72.1   0.2   1   1   2.2e-24     3e-20   71.7   0.2     6    75     8    69     3    70 0.91 Protein of unknown function (DUF1375)
Dyp_perox            PF04261.7    313 seq1583_BIOID51061   -            423  4.4e-111  370.4   0.0   1   1  3.7e-115    5e-111  370.2   0.0     1   312    61   410    61   411 0.99 Dyp-type peroxidase family
DUF162               PF02589.10   189 seq1587_BIOID51061   -            475   1.5e-51  174.5   0.1   1   1   1.3e-54     2e-51  174.0   0.1     3   189    72   294    70   294 0.99 Uncharacterised ACR, YkgG family COG1556
Fer4_8               PF13183.1     57 seq1587_BIOID51061   -            475   1.2e-11   44.2   2.1   1   1   1.9e-14   2.9e-11   43.1   1.5     2    57   309   376   308   376 0.79 4Fe-4S dicluster domain
DUF3390              PF11870.3     93 seq1587_BIOID51061   -            475   4.5e-10   39.2   0.6   1   1   7.1e-13   1.1e-09   37.9   0.4    13    92   387   470   379   471 0.83 Domain of unknown function (DUF3390)
Fer4_9               PF13187.1     55 seq1587_BIOID51061   -            475   1.1e-08   35.0   0.5   1   1   2.2e-11   3.3e-08   33.5   0.4     1    53   311   375   311   376 0.94 4Fe-4S dicluster domain
Fer4_17              PF13534.1     61 seq1587_BIOID51061   -            475   1.2e-07   31.8   1.9   1   1   2.5e-10   3.8e-07   30.2   1.3     1    60   311   376   311   377 0.71 4Fe-4S dicluster domain
Fer4_10              PF13237.1     52 seq1587_BIOID51061   -            475     9e-08   31.6   4.1   1   1   2.1e-10   3.2e-07   29.9   3.0     7    52   310   373   305   373 0.69 4Fe-4S dicluster domain
Fer4_7               PF12838.2     52 seq1587_BIOID51061   -            475   1.8e-07   31.3   4.3   1   1   3.2e-10   4.8e-07   29.9   2.9     1    51   311   375   311   376 0.77 4Fe-4S dicluster domain
Repair_PSII          PF04536.9    119 seq1588_BIOID51061   -            311     1e-31  109.1   0.3   1   1   9.9e-36   1.4e-31  108.7   0.2     2   119    46   164    45   164 0.98 Repair protein
DUF454               PF04304.8     71 seq1589_BIOID51061   -            125   3.1e-22   78.2  15.2   1   1   2.3e-26   3.1e-22   78.2  10.6     1    71    46   115    46   115 0.95 Protein of unknown function (DUF454)
PolyA_pol            PF01743.15   126 seq1590_BIOID51061   -            412   2.6e-28   98.6   0.0   1   1   1.3e-31   6.1e-28   97.4   0.0     1   126     3   122     3   122 0.88 Poly A polymerase head domain
PolyA_pol_RNAbd      PF12627.2     64 seq1590_BIOID51061   -            412   5.4e-17   61.0   0.1   1   1   3.3e-20   1.5e-16   59.5   0.1     1    62   149   212   149   214 0.97 Probable RNA and SrmB- binding site of polymerase A
HD                   PF01966.17   122 seq1590_BIOID51061   -            412   4.3e-13   49.2   0.1   1   1   5.7e-16   2.6e-12   46.6   0.0     2   121   229   328   228   329 0.96 HD domain
DUF2713              PF10897.3    246 seq1592_BIOID51061   -            340  2.9e-165  547.4   5.9   1   1  3.2e-169  4.4e-165  546.7   4.1     1   246    93   340    93   340 0.99 Protein of unknown function (DUF2713)
GerE                 PF00196.14    58 seq1593_BIOID51061   -            241   2.9e-10   39.1   0.7   1   1   3.8e-14   5.2e-10   38.3   0.5     4    57   154   207   152   208 0.95 Bacterial regulatory proteins, luxR family
Dus                  PF01207.12   310 seq1595_BIOID51061   -            321  9.6e-116  385.8   0.0   1   1  1.6e-119  1.1e-115  385.6   0.0     2   307    14   318    12   321 0.98 Dihydrouridine synthase (Dus)
MFS_1                PF07690.11   354 seq1596_BIOID51061   -            421   1.4e-31  109.4  58.5   1   1   3.2e-32   4.4e-28   97.9  28.1     1   334    18   337    18   338 0.81 Major Facilitator Superfamily
Peripla_BP_3         PF13377.1    160 seq1597_BIOID51061   -            392   2.7e-38  131.3   0.7   1   1   6.8e-40   2.3e-36  125.0   0.1     3   160   113   277   111   277 0.95 Periplasmic binding protein-like domain
HTH_AraC             PF00165.18    42 seq1597_BIOID51061   -            392   3.3e-22   77.5   0.1   1   2   2.8e-11   9.7e-08   31.4   0.0     1    42   294   335   294   335 0.97 Bacterial regulatory helix-turn-helix proteins, AraC family
HTH_AraC             PF00165.18    42 seq1597_BIOID51061   -            392   3.3e-22   77.5   0.1   2   2   9.9e-15   3.4e-11   42.4   0.1     6    41   348   384   346   385 0.95 Bacterial regulatory helix-turn-helix proteins, AraC family
HTH_18               PF12833.2     81 seq1597_BIOID51061   -            392   8.3e-20   70.5   0.1   1   1   1.7e-22   5.8e-19   67.8   0.0     3    79   309   384   307   385 0.97 Helix-turn-helix domain
Peripla_BP_4         PF13407.1    258 seq1597_BIOID51061   -            392   5.4e-13   48.7   0.0   1   1   2.6e-16   8.8e-13   48.0   0.0    75   258    72   258    52   258 0.85 Periplasmic binding protein domain
Porin_1              PF00267.16   337 seq1598_BIOID51061   -            380    9e-145  482.0  30.0   1   1  1.5e-148    1e-144  481.8  20.8     1   337    49   380    49   380 0.98 Gram-negative porin
Porin_4              PF13609.1    311 seq1598_BIOID51061   -            380   3.4e-22   79.2  38.0   1   1   7.5e-26   5.1e-22   78.6  26.3     1   304    30   351    29   354 0.79 Gram-negative porin
Pribosyltran         PF00156.22   125 seq1599_BIOID51061   -            183   3.4e-20   71.8   0.2   1   1   3.2e-24   4.4e-20   71.5   0.1     2   124    33   155    32   156 0.95 Phosphoribosyl transferase domain
DUF4222              PF13973.1     53 seq1601_BIOID51061   -             63   4.9e-23   80.1   0.1   1   1   3.9e-27   5.4e-23   80.0   0.1     2    51     7    56     6    58 0.95 Domain of unknown function (DUF4222)
tRNA-synt_2b         PF00587.20   173 seq1602_BIOID51061   -            430   2.9e-38  131.0   0.0   1   1   6.1e-42   4.2e-38  130.5   0.0     2   172   173   349   172   350 0.96 tRNA synthetase class II core domain (G, H, P, S and T)
Seryl_tRNA_N         PF02403.17   108 seq1602_BIOID51061   -            430   4.2e-34  116.6   3.5   1   1     1e-37   6.8e-34  116.0   2.4     1   108     1   107     1   107 0.99 Seryl-tRNA synthetase N-terminal domain
DUF2592              PF10766.4     41 seq1605_BIOID51061   -             49     1e-26   91.8   4.7   1   1   8.2e-31   1.1e-26   91.7   3.3     1    41     4    44     4    44 0.98 Protein of unknown function (DUF2592)
DNA_pol3_tau_5       PF12170.3    142 seq1607_BIOID51061   -            643   1.5e-93  310.1   6.5   1   1   1.8e-96     3e-93  309.1   4.5     1   142   499   640   499   640 1.00 DNA polymerase III tau subunit V interacting with alpha
DNA_pol3_delta2      PF13177.1    162 seq1607_BIOID51061   -            643   3.3e-40  137.2   0.0   1   1   3.2e-43   5.5e-40  136.5   0.0     1   161    20   178    20   179 0.98 DNA polymerase III, delta subunit
DNA_pol3_gamma3      PF12169.3    143 seq1607_BIOID51061   -            643   1.5e-30  105.7   1.1   1   1   8.9e-34   1.5e-30  105.7   0.8     1   131   232   360   232   372 0.91 DNA polymerase III subunits gamma and tau domain III
DNA_pol3_tau_4       PF12168.3     84 seq1607_BIOID51061   -            643   3.7e-22   78.4  12.8   1   1   7.6e-25   1.3e-21   76.6   8.9     1    84   416   498   416   498 0.98 DNA polymerase III subunits tau domain IV DnaB-binding
AAA                  PF00004.24   132 seq1607_BIOID51061   -            643   7.5e-12   45.4   0.1   1   1   2.9e-14     5e-11   42.8   0.0     2   125    42   171    41   177 0.80 ATPase family associated with various cellular activities (AAA)
RuvB_N               PF05496.7    234 seq1607_BIOID51061   -            643   1.8e-06   27.1   0.0   1   1   2.2e-08   3.8e-05   22.7   0.0    15    85     7    73     2    82 0.85 Holliday junction DNA helicase ruvB N-terminus
AAA_5                PF07728.9    139 seq1607_BIOID51061   -            643   2.8e-05   23.7   0.0   1   1   5.2e-08   8.9e-05   22.1   0.0     3    93    42   147    40   161 0.76 AAA domain (dynein-related subfamily)
DNA_pol3_delta       PF06144.8    172 seq1607_BIOID51061   -            643   9.2e-05   21.9   0.1   1   1   1.1e-07    0.0002   20.8   0.1    73   161   131   215   121   219 0.86 DNA polymerase III, delta subunit
GerE                 PF00196.14    58 seq1610_BIOID51061   -            121   6.4e-16   57.3   0.1   1   1   6.8e-20   9.3e-16   56.7   0.1     3    55    48   100    46   103 0.95 Bacterial regulatory proteins, luxR family
SBP_bac_11           PF13531.1    231 seq1611_BIOID51061   -            257   3.3e-55  187.1   4.4   1   1   5.7e-59   3.9e-55  186.8   3.1     1   231    29   255    29   255 0.95 Bacterial extracellular solute-binding protein
SBP_bac_1            PF01547.20   314 seq1611_BIOID51061   -            257   1.2e-16   61.2   6.8   1   1   2.1e-20   1.5e-16   60.9   4.7     1   313    34   246    34   247 0.89 Bacterial extracellular solute-binding protein
HTH_8                PF02954.14    42 seq1612_BIOID51061   -             98     1e-14   53.6   0.3   1   1   1.1e-18   1.5e-14   53.0   0.2     2    42    55    95    54    95 0.98 Bacterial regulatory protein, Fis family
DUF162               PF02589.10   189 seq1614_BIOID51061   -            231   1.4e-36  125.7   0.1   1   1   1.5e-40     2e-36  125.1   0.0    19   189    65   228    47   228 0.91 Uncharacterised ACR, YkgG family COG1556
LppC                 PF04348.8    536 seq1615_BIOID51061   -            678    3e-135  451.6  23.1   1   2   5.5e-52   7.5e-48  163.2  13.3     1   285    40   318    40   351 0.89 LppC putative lipoprotein
LppC                 PF04348.8    536 seq1615_BIOID51061   -            678    3e-135  451.6  23.1   2   2   1.3e-90   1.8e-86  290.7   0.1   248   536   349   672   341   672 0.96 LppC putative lipoprotein
PhoH                 PF02562.11   205 seq1616_BIOID51061   -            307     6e-76  254.1   0.0   1   1   5.6e-80   7.7e-76  253.7   0.0     2   204   102   306   101   307 0.98 PhoH-like protein
Dus                  PF01207.12   310 seq1619_BIOID51061   -            345  7.9e-100  333.5   0.0   1   1  6.8e-104  9.3e-100  333.3   0.0     2   308    30   340    29   342 0.98 Dihydrouridine synthase (Dus)
Shikimate_dh_N       PF08501.6     83 seq1620_BIOID51061   -            288   6.9e-27   93.2   0.0   1   1     2e-30   1.4e-26   92.2   0.0     1    83    12    94    12    94 0.99 Shikimate dehydrogenase substrate binding domain
Shikimate_DH         PF01488.15   135 seq1620_BIOID51061   -            288   8.4e-07   29.0   0.0   1   1   2.1e-10   1.4e-06   28.3   0.0     9    95   121   216   114   224 0.86 Shikimate / quinate 5-dehydrogenase
N6_N4_Mtase          PF01555.13   231 seq1622_BIOID51061   -            294   2.4e-53  180.8   0.0   1   1   6.5e-57     3e-53  180.5   0.0     1   227    34   250    34   254 0.92 DNA methylase
DinI                 PF06183.8     65 seq1625_BIOID51061   -             85   2.7e-25   88.0   0.2   1   1   2.8e-29   3.8e-25   87.5   0.1     1    65    21    85    21    85 0.97 DinI-like family
BPD_transp_1         PF00528.17   185 seq1626_BIOID51061   -            229   9.1e-22   77.3  13.6   1   1   8.5e-26   1.2e-21   77.0   9.5     2   175    26   215    25   227 0.78 Binding-protein-dependent transport system inner membrane component
Molybdopterin        PF00384.17   432 seq1628_BIOID51061   -            814  9.8e-114  380.3   0.0   1   1  2.6e-117  1.2e-113  380.0   0.0     1   432   119   576   119   576 0.96 Molybdopterin oxidoreductase
Molydop_binding      PF01568.16   109 seq1628_BIOID51061   -            814   3.2e-29  100.8   0.0   1   1   1.7e-32   7.7e-29   99.5   0.0     1   107   695   806   695   808 0.97 Molydopterin dinucleotide binding domain
Molybdop_Fe4S4       PF04879.11    55 seq1628_BIOID51061   -            814   8.6e-18   63.7   0.9   1   1   3.4e-21   1.5e-17   62.9   0.6     1    55    56   116    56   116 0.98 Molybdopterin oxidoreductase Fe4S4 domain
MASE1                PF05231.9    299 seq1629_BIOID51061   -            177   2.6e-19   69.2  13.5   1   1   2.4e-23   3.2e-19   68.9   9.3     2   127    19   143    18   145 0.97 MASE1
Semialdhyde_dh       PF01118.19   121 seq1630_BIOID51061   -            334   6.7e-33  113.4   0.0   1   1   1.9e-36   1.3e-32  112.5   0.0     3   121     5   146     3   146 0.97 Semialdehyde dehydrogenase, NAD binding domain
Semialdhyde_dhC      PF02774.13   184 seq1630_BIOID51061   -            334     3e-20   72.7   0.0   1   1   6.6e-24   4.5e-20   72.1   0.0     1   184   163   311   163   311 0.95 Semialdehyde dehydrogenase, dimerisation domain
DHquinase_I          PF01487.10   224 seq1631_BIOID51061   -            252   1.5e-71  240.5   1.0   1   1   1.2e-75   1.7e-71  240.3   0.7     2   223    20   246    19   247 0.99 Type I 3-dehydroquinase
DUF1435              PF07256.7     78 seq1634_BIOID51061   -             91   7.7e-39  131.4   8.6   1   1   6.8e-43   9.3e-39  131.1   6.0     1    78    14    91    14    91 0.99 Protein of unknown function (DUF1435)
MASE1                PF05231.9    299 seq1636_BIOID51061   -            253   1.2e-14   53.9  20.1   1   1     1e-18   1.4e-14   53.6  14.0   132   298    46   196    25   197 0.77 MASE1
DUF2556              PF10831.3     53 seq1638_BIOID51061   -             59   9.6e-40  133.9   6.2   1   1   7.8e-44   1.1e-39  133.7   4.3     1    53     1    53     1    53 0.99 Protein of unknown function (DUF2556)
Rhodanese            PF00581.15   113 seq1641_BIOID51061   -            350   4.8e-17   62.2   0.1   1   1   9.6e-21   1.3e-16   60.8   0.0     2   112   138   233   137   234 0.94 Rhodanese-like domain
Phageshock_PspG      PF09583.5     65 seq1642_BIOID51061   -             80   1.4e-25   89.0  25.7   1   1   1.1e-29   1.5e-25   88.8  17.8     1    64     1    64     1    65 0.98 Phage shock protein G (Phageshock_PspG)
ABC_tran             PF00005.22   118 seq1643_BIOID51061   -            352   6.2e-26   90.9   0.0   1   1   2.9e-29   1.3e-25   89.9   0.0     1   117    38   156    38   157 0.91 ABC transporter
TOBE                 PF03459.12    64 seq1643_BIOID51061   -            352   3.5e-19   68.5   0.0   1   1     2e-20   9.2e-17   60.7   0.0     1    62   290   350   290   352 0.97 TOBE domain
G3P_acyltransf       PF02660.10   178 seq1644_BIOID51061   -            205   3.4e-57  192.7  10.4   1   1   2.9e-61   3.9e-57  192.5   7.2     1   177    10   184    10   185 0.96 Glycerol-3-phosphate acyltransferase
Alpha-amylase        PF00128.19   316 seq1645_BIOID51061   -            676     1e-42  146.5   5.9   1   1   1.9e-46   2.6e-42  145.2   4.1     1   308   226   595   226   598 0.74 Alpha amylase, catalytic domain
RtcR                 PF06956.6    183 seq1648_BIOID51061   -            532   1.2e-88  295.0   0.0   1   1   8.5e-92   1.9e-88  294.4   0.0     1   183     1   185     1   185 0.99 Regulator of RNA terminal phosphate cyclase
Sigma54_activat      PF00158.21   168 seq1648_BIOID51061   -            532   1.3e-51  174.3   0.1   1   1   9.9e-55   2.3e-51  173.5   0.0     2   166   187   355   186   357 0.93 Sigma-54 interaction domain
AAA                  PF00004.24   132 seq1648_BIOID51061   -            532   6.9e-08   32.6   0.0   1   1   6.6e-11   1.5e-07   31.5   0.0     1   100   211   321   211   345 0.81 ATPase family associated with various cellular activities (AAA)
AAA_5                PF07728.9    139 seq1648_BIOID51061   -            532     6e-07   29.1   0.0   1   1   1.3e-09     3e-06   26.8   0.0     2   119   211   328   210   344 0.78 AAA domain (dynein-related subfamily)
Mg_chelatase         PF01078.16   207 seq1648_BIOID51061   -            532     2e-06   26.9   0.2   1   1   2.2e-08     5e-05   22.4   0.2    16   135   202   311   194   330 0.71 Magnesium chelatase, subunit ChlI
NACHT                PF05729.7    167 seq1648_BIOID51061   -            532   2.5e-05   23.8   0.0   1   1   2.3e-08   5.3e-05   22.7   0.0     2   109   210   301   209   316 0.83 NACHT domain
YbaB_DNA_bd          PF02575.11    93 seq1650_BIOID51061   -            109   3.4e-38  129.3   7.0   1   1   2.8e-42   3.8e-38  129.1   4.8     1    93    11   102    11   102 0.99 YbaB/EbfC DNA-binding family
Pribosyltran         PF00156.22   125 seq1651_BIOID51061   -            189   8.9e-08   31.7   0.1   1   1     1e-11   1.4e-07   31.1   0.0    42   119    96   176    86   181 0.81 Phosphoribosyl transferase domain
AA_kinase            PF00696.23   241 seq1652_BIOID51061   -            258     1e-39  136.4   2.0   1   1   8.4e-44   1.1e-39  136.2   1.4     3   240     5   235     3   236 0.93 Amino acid kinase family
UPF0102              PF02021.12    93 seq1653_BIOID51061   -            131   2.2e-36  123.5   0.1   1   1   1.9e-40   2.6e-36  123.2   0.0     1    92    22   115    22   116 0.98 Uncharacterised protein family UPF0102
CoA_trans            PF01144.18   217 seq1656_BIOID51061   -            531   2.8e-57  193.2   1.1   1   1   3.4e-61   4.7e-57  192.5   0.1     2   216    16   252    15   253 0.98 Coenzyme A transferase
GGDEF                PF00990.16   161 seq1657_BIOID51061   -            730   2.3e-45  153.9   0.3   1   1   3.1e-48   6.1e-45  152.5   0.2     1   160   307   463   307   464 0.97 GGDEF domain
PAS_9                PF13426.1    104 seq1657_BIOID51061   -            730   8.7e-20   70.9   0.1   1   1   1.8e-12   3.6e-09   36.8   0.0     2   104   191   295   190   295 0.92 PAS domain
EAL                  PF00563.15   236 seq1657_BIOID51061   -            730   4.1e-18   65.6   1.5   1   1   3.3e-21   6.4e-18   64.9   0.1    37   234   521   713   515   715 0.92 EAL domain
PAS_3                PF08447.6     91 seq1657_BIOID51061   -            730   6.2e-17   61.3   0.0   1   1   6.7e-14   1.3e-10   41.0   0.0     2    91    77   162    76   162 0.96 PAS fold
PAS_4                PF08448.5    110 seq1657_BIOID51061   -            730   1.4e-16   60.3   0.0   1   1   5.6e-14   1.1e-10   41.4   0.0     1   109   186   297   186   298 0.94 PAS fold
PAS                  PF00989.19   113 seq1657_BIOID51061   -            730   1.2e-14   53.9   0.0   1   1   2.8e-11   5.5e-08   32.4   0.0     7   113   186   293   180   293 0.94 PAS fold
PAS_8                PF13188.1     64 seq1657_BIOID51061   -            730   7.5e-06   25.4   0.1   1   1   8.3e-08   0.00016   21.2   0.0     1    53   180   233   180   244 0.80 PAS domain
Toprim_4             PF13662.1     81 seq1658_BIOID51061   -            201   2.6e-22   78.5   0.0   1   1   8.9e-26   4.1e-22   77.8   0.0     1    81    81   172    81   172 0.95 Toprim domain
RecR                 PF02132.10    41 seq1658_BIOID51061   -            201   4.7e-16   57.8   1.1   1   1     1e-19   4.7e-16   57.8   0.8     2    41    39    78    38    78 0.95 RecR protein
Toprim               PF01751.17    88 seq1658_BIOID51061   -            201   9.5e-11   41.3   0.0   1   1   3.6e-14   1.7e-10   40.5   0.0     2    77    83   166    82   173 0.90 Toprim domain
DUF1391              PF07151.7     49 seq1659_BIOID51061   -             51   7.2e-35  118.1   0.3   1   1   5.7e-39   7.7e-35  118.0   0.2     1    48     2    49     2    50 0.97 Protein of unknown function (DUF1391)
DNA_processg_A       PF02481.10   212 seq1663_BIOID51061   -            325   2.4e-63  212.7   0.1   1   1   2.3e-67   3.1e-63  212.3   0.1     7   207    82   286    76   291 0.93 DNA recombination-mediator protein A
SIS_2                PF13580.1    138 seq1664_BIOID51061   -            196   1.2e-31  109.1   1.0   1   1   2.2e-35   1.5e-31  108.8   0.7     3   138    10   144     8   144 0.95 SIS domain
SIS                  PF01380.17   131 seq1664_BIOID51061   -            196   6.2e-07   28.9   0.3   1   1   7.1e-10   4.8e-06   26.0   0.0    49   105   105   164    77   182 0.82 SIS domain
HlyD                 PF00529.15   306 seq1665_BIOID51061   -            385   1.5e-81  273.9  13.7   1   1     5e-85   1.7e-81  273.7   9.5     1   306    63   360    63   360 0.99 HlyD family secretion protein
HlyD_2               PF12700.2    328 seq1665_BIOID51061   -            385   4.2e-19   68.7   2.2   1   1   1.4e-22   4.9e-19   68.5   1.5     2   328    44   360    43   360 0.82 HlyD family secretion protein
HlyD_3               PF13437.1    105 seq1665_BIOID51061   -            385   1.2e-15   57.6   4.6   1   1   7.4e-15   2.5e-11   43.7   0.2     1   105   174   289   174   289 0.94 HlyD family secretion protein
Biotin_lipoyl_2      PF13533.1     50 seq1665_BIOID51061   -            385     3e-13   49.0   0.2   1   1   8.2e-12   2.8e-08   33.1   0.0     4    49    66   111    59   121 0.88 Biotin-lipoyl like
HSP90                PF00183.13   531 seq1671_BIOID51061   -            624  3.6e-115  385.2   8.5   1   1  1.3e-117  6.1e-114  381.2   5.7    74   491   212   622   209   624 0.93 Hsp90 protein
HATPase_c_3          PF13589.1    137 seq1671_BIOID51061   -            624   2.2e-15   56.3   1.5   1   1   7.1e-19   3.2e-15   55.8   0.1     2   123    26   171    25   183 0.79 Histidine kinase-, DNA gyrase B-, and HSP90-like ATPase
HATPase_c            PF02518.21   111 seq1671_BIOID51061   -            624   8.1e-12   44.7   0.1   1   1   3.2e-15   1.5e-11   43.9   0.1     6   109    32   181    27   183 0.84 Histidine kinase-, DNA gyrase B-, and HSP90-like ATPase
Lyase_1              PF00206.15   312 seq1672_BIOID51061   -            457  1.3e-101  339.8   0.0   1   1  4.8e-105  6.5e-101  337.4   0.0     1   312     6   301     6   301 0.99 Lyase
DnaB_C               PF03796.10   265 seq1673_BIOID51061   -            471  4.1e-108  360.1   0.2   1   1  1.2e-111  5.4e-108  359.7   0.1     1   263   206   463   206   465 0.97 DnaB-like helicase C terminal domain
DnaB                 PF00772.16   103 seq1673_BIOID51061   -            471   8.7e-38  128.2   0.0   1   1   4.2e-41   1.9e-37  127.1   0.0     1   103    26   128    26   128 0.99 DnaB-like helicase N terminal domain
AAA_25               PF13481.1    194 seq1673_BIOID51061   -            471     1e-13   51.0   0.1   1   1   3.6e-17   1.6e-13   50.3   0.0    29   190   220   386   179   390 0.84 AAA domain
BON                  PF04972.12    64 seq1675_BIOID51061   -            191   2.5e-32  110.3   8.7   1   2   2.7e-19   3.6e-15   55.3   0.8     3    62    53   113    51   115 0.96 BON domain
BON                  PF04972.12    64 seq1675_BIOID51061   -            191   2.5e-32  110.3   8.7   2   2   1.8e-20   2.4e-16   59.1   0.8     1    57   129   184   129   188 0.97 BON domain
Fumerase             PF05681.9    271 seq1676_BIOID51061   -            321     1e-81  273.8   0.0   1   1   9.4e-86   1.3e-81  273.5   0.0     1   268    32   302    32   305 0.96 Fumarate hydratase (Fumerase)
DNA_III_psi          PF03603.8    128 seq1677_BIOID51061   -            137   1.3e-45  154.2   0.1   1   1   1.1e-49   1.5e-45  154.0   0.0     1   128     1   128     1   128 0.99 DNA polymerase III psi subunit
Fer4_11              PF13247.1     99 seq1679_BIOID51061   -            205   4.6e-32  109.7  10.9   1   1     3e-35   4.6e-32  109.7   7.5     3    97    60   153    58   155 0.97 4Fe-4S dicluster domain
Fer4_7               PF12838.2     52 seq1679_BIOID51061   -            205   3.9e-13   49.4  26.7   1   1   9.8e-11   1.5e-07   31.5   5.9     2    50    99   147    98   157 0.89 4Fe-4S dicluster domain
Fer4_2               PF12797.2     22 seq1679_BIOID51061   -            205   4.1e-13   48.3  31.6   1   1   6.2e-10   9.5e-07   28.2   0.6     2    20     6    24     5    33 0.89 4Fe-4S binding domain
Fer4                 PF00037.22    24 seq1679_BIOID51061   -            205   5.6e-13   47.7  34.4   1   1   7.7e-11   1.2e-07   30.9   3.3     1    23    92   114    92   115 0.94 4Fe-4S binding domain
Fer4_9               PF13187.1     55 seq1679_BIOID51061   -            205   2.7e-12   46.6  26.8   1   1   2.3e-10   3.6e-07   30.2   7.6     2    53    99   148    98   150 0.95 4Fe-4S dicluster domain
Fer4_6               PF12837.2     24 seq1679_BIOID51061   -            205   7.7e-11   41.2  39.9   1   1   2.7e-09   4.2e-06   26.2   3.2     1    23    91   113    91   114 0.95 4Fe-4S binding domain
Fer4_4               PF12800.2     17 seq1679_BIOID51061   -            205   1.9e-08   33.8  35.8   1   3   1.6e-05     0.025   14.7   1.8     1    15    11    25    11    31 0.91 4Fe-4S binding domain
Fer4_4               PF12800.2     17 seq1679_BIOID51061   -            205   1.9e-08   33.8  35.8   2   3   8.3e-05      0.13   12.5   1.9     2    16    65    81    64    85 0.86 4Fe-4S binding domain
Fer4_4               PF12800.2     17 seq1679_BIOID51061   -            205   1.9e-08   33.8  35.8   3   3   2.6e-07    0.0004   20.3   2.0     2    17    97   112    96   112 0.91 4Fe-4S binding domain
Fer4_3               PF12798.2     15 seq1679_BIOID51061   -            205   9.2e-07   28.8  40.4   1   2   8.7e-06     0.013   15.8   4.2     1    15    67    83    67    83 0.98 4Fe-4S binding domain
Fer4_3               PF12798.2     15 seq1679_BIOID51061   -            205   9.2e-07   28.8  40.4   2   2     4e-05     0.061   13.7   1.6     1    13   126   147   126   149 0.94 4Fe-4S binding domain
Lactonase            PF10282.4    344 seq1680_BIOID51061   -            331   1.1e-86  290.9   0.0   1   1     3e-90   1.4e-86  290.6   0.0     2   343     5   327     4   328 0.95 Lactonase, 7-bladed beta-propeller
DicB                 PF05358.6     62 seq1681_BIOID51061   -             62   5.3e-41  137.8   0.2   1   1   4.3e-45   5.8e-41  137.6   0.1     1    62     1    62     1    62 1.00 DicB protein
Aminotran_1_2        PF00155.16   363 seq1684_BIOID51061   -            452   1.4e-21   76.7   0.0   1   1   3.1e-25   4.3e-21   75.1   0.0   127   348   201   426    68   440 0.79 Aminotransferase class I and II
DUF1482              PF07358.6     57 seq1685_BIOID51061   -             66   3.7e-27   93.5   0.2   1   1   3.1e-31   4.2e-27   93.3   0.1     1    57     7    65     7    65 0.98 Protein of unknown function (DUF1482)
ZapA                 PF05164.8     89 seq1687_BIOID51061   -            109   2.1e-20   72.3   0.6   1   1     2e-24   2.7e-20   72.0   0.4     2    89     6    91     5    91 0.98 Cell division protein ZapA
Acyl-CoA_dh_1        PF00441.19   150 seq1688_BIOID51061   -            384     4e-46  156.6   4.6   1   1   1.8e-49   6.2e-46  156.0   3.2     1   150   229   378   229   378 0.98 Acyl-CoA dehydrogenase, C-terminal domain
Acyl-CoA_dh_2        PF08028.6    134 seq1688_BIOID51061   -            384   1.4e-18   67.3   2.4   1   1   6.2e-22   2.1e-18   66.7   1.7     3   125   246   358   244   361 0.96 Acyl-CoA dehydrogenase, C-terminal domain
Acyl-CoA_dh_N        PF02771.11   113 seq1688_BIOID51061   -            384   3.6e-17   62.8   0.0   1   1   2.3e-20   7.7e-17   61.7   0.0     1   105     7   109     7   115 0.92 Acyl-CoA dehydrogenase, N-terminal domain
Acyl-CoA_dh_M        PF02770.14    52 seq1688_BIOID51061   -            384   5.7e-15   54.4   0.0   1   1   3.5e-18   1.2e-14   53.4   0.0     1    50   122   171   122   173 0.98 Acyl-CoA dehydrogenase, middle domain
Acetyltransf_1       PF00583.19    83 seq1689_BIOID51061   -            148   2.4e-20   72.2   0.0   1   1   2.4e-23   3.6e-20   71.6   0.0     4    82    48   120    45   121 0.92 Acetyltransferase (GNAT) family
Acetyltransf_10      PF13673.1    117 seq1689_BIOID51061   -            148   2.3e-13   50.1   0.1   1   1     2e-16   3.1e-13   49.7   0.1    22   117    18   120     8   120 0.86 Acetyltransferase (GNAT) domain
FR47                 PF08445.5     86 seq1689_BIOID51061   -            148   1.4e-12   47.0   0.1   1   1   1.2e-15   1.9e-12   46.6   0.0    17    81    59   124    42   130 0.82 FR47-like protein
Acetyltransf_7       PF13508.1     79 seq1689_BIOID51061   -            148   3.5e-12   46.1   0.0   1   1   3.1e-15   4.8e-12   45.7   0.0     8    78    45   121    38   122 0.86 Acetyltransferase (GNAT) domain
Acetyltransf_4       PF13420.1    155 seq1689_BIOID51061   -            148   1.1e-08   35.0   0.0   1   1   8.6e-12   1.3e-08   34.8   0.0    32   148    23   134     5   141 0.82 Acetyltransferase (GNAT) domain
Acetyltransf_8       PF13523.1    152 seq1689_BIOID51061   -            148   1.7e-08   34.4   0.1   1   1   3.4e-10   5.1e-07   29.5   0.0    75   138    61   122     4   127 0.78 Acetyltransferase (GNAT) domain
Acetyltransf_3       PF13302.1    142 seq1689_BIOID51061   -            148   2.8e-07   30.8   0.1   1   1   6.4e-10   9.7e-07   29.0   0.1    67   142    49   121     3   121 0.73 Acetyltransferase (GNAT) domain
Acetyltransf_9       PF13527.1    128 seq1689_BIOID51061   -            148   4.6e-07   29.6   0.0   1   1   5.8e-10   8.7e-07   28.7   0.0    74   127    64   122    49   123 0.89 Acetyltransferase (GNAT) domain
Acetyltransf_6       PF13480.1    142 seq1689_BIOID51061   -            148   4.4e-05   23.3   0.0   1   1   3.7e-08   5.7e-05   22.9   0.0    73   131    42   100    17   107 0.90 Acetyltransferase (GNAT) domain
ACR_tran             PF00873.14  1021 seq1690_BIOID51061   -           1034         0 1454.0  23.4   1   1         0         0 1453.8  16.2     1  1021     1  1029     1  1029 1.00 AcrB/AcrD/AcrF family
SecD_SecF            PF02355.11   189 seq1690_BIOID51061   -           1034   1.1e-07   31.1  31.7   1   1   3.1e-08   0.00014   21.0   5.2    31   180   870  1018   856  1029 0.84 Protein export membrane protein
MMPL                 PF03176.10   333 seq1690_BIOID51061   -           1034   8.5e-06   24.5   9.5   1   1   1.9e-09   8.5e-06   24.5   6.6   135   305   330   499   288   525 0.78 MMPL family
Histone_HNS          PF00816.16    93 seq1691_BIOID51061   -            135   1.1e-19   70.5   5.0   1   1   8.4e-24   1.1e-19   70.5   3.5     2    92    25   128    22   129 0.86 H-NS histone family
Phage_AlpA           PF05930.7     51 seq1694_BIOID51061   -             92   8.5e-20   70.1   0.1   1   1   1.7e-23   1.1e-19   69.7   0.0     1    51    34    83    34    83 0.98 Prophage CP4-57 regulatory protein (AlpA)
HTH_17               PF12728.2     51 seq1694_BIOID51061   -             92   4.2e-07   29.9   0.1   1   1   8.4e-11   5.8e-07   29.5   0.0     9    50    44    86    39    87 0.90 Helix-turn-helix domain
DmsC                 PF04976.7    276 seq1696_BIOID51061   -             72   4.4e-30  104.7   4.2   1   1   3.5e-34   4.8e-30  104.6   2.9     1    71     1    72     1    72 0.99 DMSO reductase anchor subunit (DmsC)
5-FTHF_cyc-lig       PF01812.15   186 seq1697_BIOID51061   -            248   1.3e-43  148.8   0.0   1   1   1.2e-47   1.7e-43  148.4   0.0     2   186    62   242    61   242 0.98 5-formyltetrahydrofolate cyclo-ligase family
Fumerase_C           PF05683.7    206 seq1698_BIOID51061   -            201   1.8e-48  164.3   0.0   1   1   1.5e-52     2e-48  164.1   0.0    31   203     5   178     1   181 0.97 Fumarase C-terminus
HAD_2                PF13419.1    176 seq1699_BIOID51061   -            225   1.6e-27   96.7   0.0   1   1   4.1e-31   1.9e-27   96.5   0.0     1   176     6   195     6   195 0.91 Haloacid dehalogenase-like hydrolase
Hydrolase_like       PF13242.1     75 seq1699_BIOID51061   -            225   9.9e-13   47.4   0.0   1   1   3.3e-16   1.5e-12   46.9   0.0     3    75   149   218   147   218 0.85 HAD-hyrolase-like
Hydrolase            PF00702.21   204 seq1699_BIOID51061   -            225   1.4e-11   45.2   0.3   1   1   1.5e-14   6.6e-11   43.0   0.2   107   204    78   189     3   189 0.74 haloacid dehalogenase-like hydrolase
DmsC                 PF04976.7    276 seq1703_BIOID51061   -            230   3.5e-81  272.3  13.1   1   1   3.1e-85   4.3e-81  272.0   9.1    71   276    15   220    11   220 0.99 DMSO reductase anchor subunit (DmsC)
Ala_racemase_N       PF01168.15   217 seq1704_BIOID51061   -            359   3.7e-61  206.3   0.0   1   1   6.8e-65   4.7e-61  206.0   0.0     1   217     8   219     8   219 0.94 Alanine racemase, N-terminal domain
Ala_racemase_C       PF00842.16   129 seq1704_BIOID51061   -            359     8e-40  135.1   0.1   1   1   1.8e-43   1.2e-39  134.5   0.1     1   129   234   358   234   358 0.97 Alanine racemase, C-terminal domain
LysR_substrate       PF03466.15   209 seq1705_BIOID51061   -            315   9.6e-55  184.8   0.6   1   1   1.9e-58   1.3e-54  184.3   0.4     4   208    99   303    96   304 0.99 LysR substrate binding domain
HTH_1                PF00126.22    60 seq1705_BIOID51061   -            315   8.8e-22   76.4   0.5   1   1   2.5e-25   1.7e-21   75.5   0.1     1    59    13    71    13    72 0.98 Bacterial regulatory helix-turn-helix protein, lysR family
Na_sulph_symp        PF00939.14   471 seq1708_BIOID51061   -            487  2.6e-182  606.8  40.4   1   1  2.1e-186  2.9e-182  606.6  28.0     2   468     5   485     4   487 0.99 Sodium:sulfate symporter transmembrane region
HTH_18               PF12833.2     81 seq1709_BIOID51061   -            278   5.3e-26   90.4   2.2   1   1     2e-29   6.7e-26   90.0   0.8     1    80   193   271   193   272 0.97 Helix-turn-helix domain
AraC_binding         PF02311.14   136 seq1709_BIOID51061   -            278   1.1e-23   83.3   2.0   1   1   3.1e-27   1.1e-23   83.3   1.4     4   136    16   154    14   154 0.96 AraC-like ligand binding domain
HTH_AraC             PF00165.18    42 seq1709_BIOID51061   -            278   8.6e-21   72.9   0.1   1   2   1.9e-11   6.5e-08   32.0   0.0     1    42   180   221   180   221 0.97 Bacterial regulatory helix-turn-helix proteins, AraC family
HTH_AraC             PF00165.18    42 seq1709_BIOID51061   -            278   8.6e-21   72.9   0.1   2   2   1.3e-13   4.5e-10   38.9   0.0     1    42   232   271   232   271 0.93 Bacterial regulatory helix-turn-helix proteins, AraC family
Cupin_2              PF07883.6     71 seq1709_BIOID51061   -            278   5.6e-05   22.4   3.0   1   1   2.8e-08   9.4e-05   21.7   2.1     7    61    24    77    22    84 0.94 Cupin domain
ADK                  PF00406.17   151 seq1710_BIOID51061   -            214   1.3e-60  203.5   0.0   1   1   3.4e-64   1.5e-60  203.2   0.0     1   150     5   186     5   187 0.99 Adenylate kinase
ADK_lid              PF05191.9     36 seq1710_BIOID51061   -            214   8.3e-17   60.4   0.0   1   1   3.2e-20   1.5e-16   59.6   0.0     1    36   123   158   123   158 1.00 Adenylate kinase, active site lid
AAA_17               PF13207.1    121 seq1710_BIOID51061   -            214   1.5e-08   35.3   0.0   1   1   4.7e-12   2.1e-08   34.8   0.0     1   108     2   116     2   170 0.62 AAA domain
GTP_EFTU             PF00009.22   188 seq1711_BIOID51061   -            538     1e-44  152.1   0.0   1   1   3.4e-48   1.6e-44  151.5   0.0     3   187    22   286    20   287 0.92 Elongation factor Tu GTP binding domain
GTP_EFTU_D2          PF03144.20    74 seq1711_BIOID51061   -            538   2.8e-11   43.2   0.1   1   1   2.7e-14   1.2e-10   41.2   0.0     2    74   323   389   322   389 0.97 Elongation factor Tu domain 2
HSP70                PF00012.15   602 seq1718_BIOID51061   -            450   7.5e-25   86.7   0.0   1   2   7.1e-19   9.7e-15   53.3   0.0     2   207     3   228     2   259 0.77 Hsp70 protein
HSP70                PF00012.15   602 seq1718_BIOID51061   -            450   7.5e-25   86.7   0.0   2   2   8.8e-12   1.2e-07   29.9   0.0   250   352   329   423   305   448 0.80 Hsp70 protein
DAO                  PF01266.19   358 seq1720_BIOID51061   -            501   2.2e-44  151.7   0.1   1   1   9.3e-48   6.4e-44  150.2   0.1     1   356     5   357     5   359 0.82 FAD dependent oxidoreductase
PrpF                 PF04303.8    371 seq1722_BIOID51061   -            350    7e-162  538.2   1.9   1   1  1.1e-165  7.8e-162  538.1   1.3     1   371     1   350     1   350 0.99 PrpF protein
DJ-1_PfpI            PF01965.19   147 seq1723_BIOID51061   -            172   1.6e-42  144.3   0.0   1   1   2.7e-46   1.9e-42  144.1   0.0     1   147    31   171    31   171 0.97 DJ-1/PfpI family
DUF4066              PF13278.1    166 seq1723_BIOID51061   -            172   3.4e-13   49.1   0.0   1   1   5.9e-17     4e-13   48.8   0.0     1   151     8   153     8   155 0.89 Putative amidotransferase
Aminotran_1_2        PF00155.16   363 seq1724_BIOID51061   -            411   6.4e-87  291.7   0.0   1   1   5.3e-91   7.2e-87  291.5   0.0     2   362    41   406    40   407 0.98 Aminotransferase class I and II
AraC_binding         PF02311.14   136 seq1725_BIOID51061   -            312   2.2e-22   79.0   1.3   1   1   9.9e-26   3.4e-22   78.4   0.2     7   120    52   170    48   186 0.89 AraC-like ligand binding domain
HTH_18               PF12833.2     81 seq1725_BIOID51061   -            312   9.1e-22   76.8   0.1   1   1   5.5e-25   1.9e-21   75.8   0.1     2    79   229   305   228   307 0.97 Helix-turn-helix domain
HTH_AraC             PF00165.18    42 seq1725_BIOID51061   -            312   1.5e-20   72.2   0.2   1   2   3.2e-10   1.1e-06   28.1   0.0     2    42   216   256   215   256 0.93 Bacterial regulatory helix-turn-helix proteins, AraC family
HTH_AraC             PF00165.18    42 seq1725_BIOID51061   -            312   1.5e-20   72.2   0.2   2   2   1.6e-14   5.3e-11   41.8   0.0     2    42   268   306   267   306 0.94 Bacterial regulatory helix-turn-helix proteins, AraC family
Cupin_2              PF07883.6     71 seq1725_BIOID51061   -            312   1.4e-06   27.5   0.0   1   1   8.3e-10   2.8e-06   26.6   0.0     7    60    57   109    53   116 0.92 Cupin domain
Ferrochelatase       PF00762.14   316 seq1726_BIOID51061   -            320  1.6e-107  359.0   0.0   1   1  2.6e-111  1.8e-107  358.8   0.0     1   313     5   317     5   320 0.98 Ferrochelatase
MFS_1                PF07690.11   354 seq1728_BIOID51061   -            382   5.7e-28   97.5  53.1   1   2   9.3e-18   6.3e-14   51.3  20.9     2   233    12   226    11   227 0.79 Major Facilitator Superfamily
MFS_1                PF07690.11   354 seq1728_BIOID51061   -            382   5.7e-28   97.5  53.1   2   2   1.1e-17   7.4e-14   51.1  13.6     6   174   210   371   205   381 0.89 Major Facilitator Superfamily
Sugar_tr             PF00083.19   451 seq1728_BIOID51061   -            382     2e-07   29.8  17.4   1   1   2.9e-11     2e-07   29.8  12.0    44   176    39   167    16   184 0.85 Sugar (and other) transporter
ETF                  PF01012.16   164 seq1731_BIOID51061   -            254   3.8e-32  111.1   0.7   1   1     4e-36   5.4e-32  110.6   0.5     8   164    28   183    22   183 0.92 Electron transfer flavoprotein domain
Phage_GPO            PF05929.6    276 seq1734_BIOID51061   -            277  1.6e-129  430.8   3.8   1   1  1.4e-133  1.9e-129  430.7   2.6     1   276     5   277     5   277 0.98 Phage capsid scaffolding protein (GPO) serine peptidase
DUF1233              PF06806.7     72 seq1735_BIOID51061   -             83   2.3e-32  110.2   0.1   1   1     2e-36   2.7e-32  110.0   0.1     1    70     4    74     4    77 0.97 Putative excisionase (DUF1233)
GIY-YIG              PF01541.19    80 seq1736_BIOID51061   -            100   9.2e-10   38.6   0.0   1   1   8.1e-14   1.1e-09   38.3   0.0     2    76     4    73     3    77 0.91 GIY-YIG catalytic domain
Ldh_2                PF02615.9    335 seq1737_BIOID51061   -            332  1.1e-143  477.9   0.0   1   1  8.9e-148  1.2e-143  477.7   0.0     1   334     1   331     1   332 0.99 Malate/L-lactate dehydrogenase
Na_sulph_symp        PF00939.14   471 seq1738_BIOID51061   -            477  2.2e-177  590.5  46.1   1   1  1.8e-181  2.5e-177  590.3  32.0     2   471     4   474     3   474 0.99 Sodium:sulfate symporter transmembrane region
DUF3596              PF12167.3     88 seq1739_BIOID51061   -            396   8.8e-30  102.0   0.0   1   1   2.4e-33   1.6e-29  101.1   0.0     1    87     9    94     9    95 0.98 Domain of unknown function (DUF3596)
Phage_integrase      PF00589.17   173 seq1739_BIOID51061   -            396   1.8e-17   63.4   0.2   1   1   6.1e-21   4.2e-17   62.2   0.1     3   161   205   391   204   393 0.88 Phage integrase family
ETF_alpha            PF00766.14    86 seq1741_BIOID51061   -            312   1.1e-30  105.0   0.3   1   1   2.8e-34   1.9e-30  104.1   0.2     2    85   189   273   188   274 0.97 Electron transfer flavoprotein FAD-binding domain
ETF                  PF01012.16   164 seq1741_BIOID51061   -            312   6.5e-25   87.6   0.3   1   1   1.7e-28   1.2e-24   86.8   0.2     2   164     7   153     6   153 0.92 Electron transfer flavoprotein domain
RepB-RCR_reg         PF10723.4     85 seq1742_BIOID51061   -            123   1.8e-05   24.2   0.3   1   1   2.1e-09   2.9e-05   23.5   0.2    25    80    62   117    47   122 0.90 Replication regulatory protein RepB
BON                  PF04972.12    64 seq1743_BIOID51061   -            201   1.7e-39  133.2  15.7   1   2   7.5e-23     1e-18   66.7   3.7     1    63    60   122    60   123 0.98 BON domain
BON                  PF04972.12    64 seq1743_BIOID51061   -            201   1.7e-39  133.2  15.7   2   2   1.3e-24   1.8e-20   72.3   1.8     1    62   139   200   139   201 0.97 BON domain
AA_permease_2        PF13520.1    426 seq1747_BIOID51061   -            540   1.9e-42  145.1  47.0   1   1   3.9e-46   2.7e-42  144.6  32.6     2   422    75   515    74   526 0.85 Amino acid permease
AA_permease          PF00324.16   479 seq1747_BIOID51061   -            540   1.2e-15   56.7  40.4   1   1   2.4e-19   1.7e-15   56.2  28.0    28   446    99   513    76   536 0.76 Amino acid permease
TetR_N               PF00440.18    47 seq1750_BIOID51061   -            234   1.3e-13   50.2   2.0   1   1   1.5e-17   2.1e-13   49.5   0.1     1    46    34    80    34    81 0.95 Bacterial regulatory proteins, tetR family
Phage_cap_P2         PF05125.7    333 seq1751_BIOID51061   -            352  6.9e-147  488.5   0.5   1   1  5.7e-151  7.8e-147  488.4   0.4     1   333     6   340     6   340 0.97 Phage major capsid protein, P2 family
MMR_HSR1             PF01926.18   114 seq1753_BIOID51061   -            303   1.2e-13   50.9   0.0   1   1   3.1e-16     6e-13   48.6   0.0     2   109    52   161    51   169 0.74 50S ribosome-binding GTPase
DUF258               PF03193.11   161 seq1753_BIOID51061   -            303   1.8e-06   27.1   0.0   1   1   1.6e-09   3.2e-06   26.3   0.0    24   103    37   113    17   130 0.69 Protein of unknown function, DUF258
Ribosomal_S21        PF01165.15    57 seq1759_BIOID51061   -             71   3.2e-24   84.0   8.1   1   1   2.3e-28   3.2e-24   84.0   5.6     2    57     3    58     2    59 0.97 Ribosomal protein S21
DUF1328              PF07043.8     39 seq1761_BIOID51061   -             59   1.6e-12   47.0  24.5   1   1   1.4e-16   1.9e-12   46.8  17.0     1    39    12    50    12    50 0.99 Protein of unknown function (DUF1328)
DUF386               PF04074.7    153 seq1763_BIOID51061   -            155   1.4e-54  183.6   0.0   1   1   1.2e-58   1.6e-54  183.4   0.0     1   152     1   151     1   152 0.99 Domain of unknown function (DUF386)
SBP_bac_3            PF00497.15   225 seq1764_BIOID51061   -            341     8e-34  116.7   0.0   1   1   8.3e-38   1.1e-33  116.2   0.0     2   211    38   251    37   256 0.91 Bacterial extracellular solute-binding proteins, family 3
GGDEF                PF00990.16   161 seq1765_BIOID51061   -            476   1.9e-50  170.4   0.0   1   1     2e-54   2.7e-50  169.9   0.0     1   161   306   463   306   463 0.98 GGDEF domain
DUF1422              PF07226.6    118 seq1767_BIOID51061   -            119   1.1e-54  183.0   1.2   1   1   9.1e-59   1.2e-54  182.9   0.9     3   116     2   115     1   117 0.97 Protein of unknown function (DUF1422)
PfkB                 PF00294.19   301 seq1768_BIOID51061   -            434   2.4e-56  190.9   0.0   1   1   2.5e-60   3.4e-56  190.4   0.0     4   294    55   414    52   422 0.91 pfkB family carbohydrate kinase
DAO                  PF01266.19   358 seq1769_BIOID51061   -            429   4.2e-22   78.4   6.4   1   2     2e-10   2.8e-07   29.6   0.2     1    35     7    41     7    93 0.84 FAD dependent oxidoreductase
DAO                  PF01266.19   358 seq1769_BIOID51061   -            429   4.2e-22   78.4   6.4   2   2   5.5e-17   7.5e-14   51.2   0.8   144   356   105   328    99   330 0.63 FAD dependent oxidoreductase
FAD_binding_3        PF01494.14   356 seq1769_BIOID51061   -            429   7.3e-14   51.4   0.6   1   1   3.7e-16   5.1e-13   48.7   0.1     2   192     6   184     5   212 0.82 FAD binding domain
FAD_oxidored         PF12831.2    428 seq1769_BIOID51061   -            429   1.1e-08   34.5   1.3   1   1   7.7e-12   1.1e-08   34.5   0.9     1   142     7   156     7   161 0.76 FAD dependent oxidoreductase
HI0933_like          PF03486.9    409 seq1769_BIOID51061   -            429   1.8e-07   29.8   3.6   1   1   9.5e-10   1.3e-06   27.0   2.5     2   167     7   165     6   174 0.83 HI0933-like protein
NAD_binding_8        PF13450.1     68 seq1769_BIOID51061   -            429   5.5e-07   29.4   1.3   1   1     1e-09   1.4e-06   28.0   0.9     1    32    10    41    10    64 0.90 NAD(P)-binding Rossmann-like domain
FAD_binding_2        PF00890.19   421 seq1769_BIOID51061   -            429   3.4e-07   29.3  17.5   1   1   4.7e-08   6.4e-05   21.8   5.2     1    35     7    41     7    57 0.92 FAD binding domain
Thi4                 PF01946.12   230 seq1769_BIOID51061   -            429   6.2e-07   28.6   1.5   1   1   4.5e-09   6.2e-06   25.3   0.4    18    64     6    52     2    58 0.94 Thi4 family
Pyr_redox_2          PF07992.9    200 seq1769_BIOID51061   -            429     7e-06   25.9   3.4   1   1   1.4e-08   1.9e-05   24.4   2.3     1    90     7    95     7   307 0.83 Pyridine nucleotide-disulphide oxidoreductase
GIDA                 PF01134.17   392 seq1769_BIOID51061   -            429   0.00014   20.7   1.9   1   1     1e-07   0.00014   20.7   1.3     1    31     7    36     7    60 0.78 Glucose inhibited division protein A
Toprim_N             PF08275.6    128 seq1770_BIOID51061   -            581   1.5e-43  147.6   0.0   1   1   1.3e-46   2.5e-43  146.9   0.0     1   127   126   251   126   252 0.98 DNA primase catalytic core, N-terminal domain
[truncated: 1,444,024 more chars]
