# Supplementary material for: A domain sequence approach to pangenomics: applications to Escherichia coli
Source: F1000Res. 2013 May 29;1:19. Originally published 2012 Oct 1. [Version 2] doi: 10.12688/f1000research.1-19.v2 (PMC3901455; doi:10.12688/f1000research.1-19.v2)
Supplement: The 347 text files show the results from scanning each of the fasta-files against the Pfam-A database [file f1000research-1-1101-s0002.tgz › Escherichia_coli_DEC1A_BIOID50903.txt]

#                                                                            --- full sequence --- -------------- this domain -------------   hmm coord   ali coord   env coord
# target name        accession   tlen query name           accession   qlen   E-value  score  bias   #  of  c-Evalue  i-Evalue  score  bias  from    to  from    to  from    to  acc description of target
#------------------- ---------- ----- -------------------- ---------- ----- --------- ------ ----- --- --- --------- --------- ------ ----- ----- ----- ----- ----- ----- ----- ---- ---------------------
IstB_IS21            PF01695.12   178 seq3_BIOID50903      -            154   1.3e-37  128.8   0.2   1   1   5.2e-41   3.6e-37  127.3   0.1     1   107    41   147    41   150 0.97 IstB-like ATP binding protein
PhoH                 PF02562.11   205 seq3_BIOID50903      -            154   7.5e-06   25.1   0.1   1   1   3.1e-09   2.1e-05   23.7   0.0    11    48    79   116    68   130 0.80 PhoH-like protein
Dimer_Tnp_Tn5        PF02281.11   109 seq4_BIOID50903      -            108   7.4e-19   67.7   0.2   1   1   6.8e-23   9.3e-19   67.4   0.1     9   102    15   104     6   107 0.85 Transposase Tn5 dimerisation domain
Dimer_Tnp_Tn5        PF02281.11   109 seq8_BIOID50903      -            429   1.5e-17   63.5   0.2   1   1   2.3e-21   3.1e-17   62.5   0.1    10   102   337   425   327   428 0.85 Transposase Tn5 dimerisation domain
PTS_EIIA_2           PF00359.17   142 seq11_BIOID50903     -            658   1.3e-30  105.8   0.0   1   1   4.7e-34   2.2e-30  105.1   0.0     5   141    29   170    25   171 0.95 Phosphoenolpyruvate-dependent sugar phosphotransferase system, EIIA 2
PTS_IIB              PF02302.12    90 seq11_BIOID50903     -            658     1e-15   57.8   0.1   1   1     4e-19   1.8e-15   56.9   0.1     2    90   188   279   187   279 0.96 PTS system, Lactose/Cellobiose specific IIB subunit
PTS_EIIC             PF02378.13   321 seq11_BIOID50903     -            658   9.5e-12   44.2  32.6   1   1   1.3e-14   5.9e-11   41.6  22.2     2   268   312   562   311   631 0.73 Phosphotransferase system, EIIC
AA_permease_2        PF13520.1    426 seq13_BIOID50903     -            396   3.6e-48  164.0  45.9   1   1   6.4e-52   4.4e-48  163.7  31.8    80   425     3   359     1   366 0.89 Amino acid permease
AA_permease          PF00324.16   479 seq13_BIOID50903     -            396   5.1e-15   54.6  35.6   1   1     1e-18   6.9e-15   54.2  24.7    87   475    16   380     2   383 0.74 Amino acid permease
DUF4238              PF14022.1    267 seq14_BIOID50903     -            340     3e-47  160.9  12.3   1   1   6.1e-51   8.3e-47  159.5   8.5     1   266     5   311     5   312 0.99 Protein of unknown function (DUF4238)
EspG                 PF06872.6    383 seq15_BIOID50903     -            398  6.5e-205  679.6   1.5   1   1  5.3e-209  7.3e-205  679.4   1.1     1   383    15   397    15   397 1.00 EspG protein
Dimer_Tnp_Tn5        PF02281.11   109 seq16_BIOID50903     -            155   2.3e-18   66.1   0.2   1   1   2.4e-22   3.3e-18   65.6   0.2     9   102    62   151    52   154 0.85 Transposase Tn5 dimerisation domain
TMP_2                PF06791.8    210 seq18_BIOID50903     -            736   1.3e-47  161.9   0.8   1   1     2e-51   1.3e-47  161.9   0.6    76   209     3   144     1   145 0.94 Prophage tail length tape measure protein
Tape_meas_lam_C      PF09718.5     78 seq18_BIOID50903     -            736   1.9e-28   98.0   4.4   1   1   2.8e-32   1.9e-28   98.0   3.1     1    78   528   605   528   605 0.99 Lambda phage tail tape-measure protein (Tape_meas_lam_C)
Phage_lysozyme       PF00959.14   110 seq19_BIOID50903     -             57   5.2e-12   45.9   0.7   1   1   4.2e-16   5.7e-12   45.7   0.5    63   109     1    46     1    47 0.95 Phage lysozyme
Phage_lysis          PF03245.8    125 seq25_BIOID50903     -            145   1.7e-42  144.2   4.9   1   1   1.3e-46   1.8e-42  144.1   3.4     8   125    29   144    22   144 0.94 Bacteriophage lysis protein
Antirestrict         PF03230.8     94 seq26_BIOID50903     -            161   5.1e-39  132.0   0.2   1   1   4.7e-43   6.4e-39  131.7   0.1     1    94    64   161    64   161 0.98 Antirestriction protein
SecE                 PF00584.15    57 seq35_BIOID50903     -            127   2.4e-21   74.9   1.0   1   1   1.8e-25   2.4e-21   74.9   0.7     2    56    68   122    67   123 0.97 SecE/Sec61-gamma subunits of protein translocation complex
Y1_Tnp               PF01797.11   121 seq36_BIOID50903     -            127   7.7e-30  103.1   0.2   1   1   6.7e-34   9.2e-30  102.8   0.2     2    99    12   108    11   116 0.97 Transposase IS200 like
TauD                 PF02668.11   258 seq38_BIOID50903     -            182   1.1e-41  143.0   0.3   1   1   9.3e-46   1.3e-41  142.8   0.2   104   258     2   171     1   171 0.94 Taurine catabolism dioxygenase TauD, TfdA family
Lysis_S              PF04971.7     68 seq39_BIOID50903     -             86   1.8e-46  155.5   0.6   1   1   1.6e-50   2.2e-46  155.3   0.4     1    68    19    86    19    86 1.00 Lysis protein S
SDF                  PF00375.13   390 seq40_BIOID50903     -            414   4.9e-63  213.0  34.7   1   1   4.3e-67   5.9e-63  212.8  24.1     1   385    18   397    18   401 0.90 Sodium:dicarboxylate symporter family
HAD_2                PF13419.1    176 seq41_BIOID50903     -            219   1.3e-23   84.0   0.0   1   1   3.4e-27   1.5e-23   83.8   0.0     1   176     6   190     6   190 0.87 Haloacid dehalogenase-like hydrolase
Hydrolase            PF00702.21   204 seq41_BIOID50903     -            219   3.1e-11   44.0   0.0   1   1   9.8e-15   4.5e-11   43.5   0.0     3   203     5   183     3   184 0.83 haloacid dehalogenase-like hydrolase
Hydrolase_like       PF13242.1     75 seq41_BIOID50903     -            219   5.3e-07   29.1   0.0   1   1   2.2e-10     1e-06   28.2   0.0     3    56   146   198   144   207 0.93 HAD-hyrolase-like
IstB_IS21            PF01695.12   178 seq42_BIOID50903     -             61   5.2e-11   42.1   0.1   1   1   4.6e-15   6.3e-11   41.8   0.0   143   178     1    37     1    37 0.95 IstB-like ATP binding protein
Phage_antiter_Q      PF06323.6    230 seq45_BIOID50903     -            255  3.1e-105  350.5   8.7   1   1  2.5e-109  3.4e-105  350.3   6.0     1   229    27   254    27   255 1.00 Phage antitermination protein Q
HTH_Tnp_1            PF01527.15    76 seq47_BIOID50903     -             97   7.7e-17   60.9   0.1   1   1   1.3e-20   9.1e-17   60.6   0.1     2    57    23    78    22    93 0.83 Transposase
HTH_28               PF13518.1     52 seq47_BIOID50903     -             97   1.2e-06   28.2   0.5   1   1   3.1e-10   2.1e-06   27.4   0.0     1    43    32    75    32    78 0.93 Helix-turn-helix domain
Nuc_H_symport        PF03825.11   400 seq48_BIOID50903     -            434  1.9e-188  626.0  40.0   1   1  3.2e-192  2.2e-188  625.8  27.7     1   399    17   422    17   423 1.00 Nucleoside H+ symporter
MFS_1                PF07690.11   354 seq48_BIOID50903     -            434   1.5e-11   43.6  54.4   1   1   2.4e-12   1.6e-08   33.5  12.3    33   173   268   418   257   432 0.83 Major Facilitator Superfamily
HTH_Tnp_1            PF01527.15    76 seq49_BIOID50903     -            215   1.8e-20   72.5   0.0   1   1   1.2e-23   5.3e-20   71.0   0.0     2    69    91   162    90   169 0.87 Transposase
Phage_lysozyme       PF00959.14   110 seq53_BIOID50903     -            165   8.7e-32  109.5   0.1   1   1     8e-36   1.1e-31  109.2   0.1     1   109    48   154    48   155 0.98 Phage lysozyme
RadC                 PF04002.10   123 seq54_BIOID50903     -            163   5.7e-47  158.3   0.0   1   1   5.1e-51   6.9e-47  158.0   0.0     2   123    42   163    41   163 0.98 RadC-like JAB domain
phage_tail_N         PF08400.5    134 seq57_BIOID50903     -            311   1.9e-61  205.5   0.1   1   1   2.8e-65   1.9e-61  205.5   0.1     1   134     1   134     1   134 0.99 Prophage tail fibre N-terminal
CarboxypepD_reg      PF13620.1     82 seq57_BIOID50903     -            311   5.4e-08   32.6   0.2   1   1   2.1e-11   1.4e-07   31.3   0.2     1    74     4    82     4    89 0.82 Carboxypeptidase regulatory-like domain
DUF165               PF02592.10   145 seq58_BIOID50903     -            221   2.9e-35  121.4  11.9   1   1   3.7e-39     5e-35  120.6   8.2     1   145    43   186    43   186 0.90 Uncharacterized ACR, YhhQ family COG1738
NusG                 PF02357.14    92 seq59_BIOID50903     -            181   5.3e-25   87.3   0.0   1   1   1.1e-28   7.7e-25   86.8   0.0     1    92     7   106     7   106 0.92 Transcription termination factor nusG
KOW                  PF00467.24    32 seq59_BIOID50903     -            181   1.3e-08   33.9   0.1   1   1   9.1e-12   6.2e-08   31.7   0.0     1    28   130   161   130   165 0.86 KOW motif
ORF11CD3             PF10549.4     57 seq61_BIOID50903     -            205   3.6e-23   80.9   0.1   1   1   9.7e-27   6.6e-23   80.0   0.0     2    56   143   198   142   199 0.97 ORF11CD3 domain
Phage_pRha           PF09669.5     92 seq61_BIOID50903     -            205   1.1e-22   80.0   0.4   1   1   4.4e-26     3e-22   78.6   0.1     1    92    47   138    47   138 0.88 Phage regulatory protein Rha (Phage_pRha)
rve                  PF00665.21   120 seq62_BIOID50903     -            340     2e-20   73.0   0.0   1   1   2.2e-23   3.8e-20   72.0   0.0     3   118   118   242   117   244 0.96 Integrase core domain
HTH_38               PF13936.1     44 seq62_BIOID50903     -            340   1.8e-09   36.8   0.5   1   1   4.1e-12     7e-09   34.9   0.1     6    41     3    38     2    40 0.94 Helix-turn-helix domain
HTH_7                PF02796.10    45 seq62_BIOID50903     -            340   3.5e-09   36.2   0.3   1   1   5.4e-12   9.2e-09   34.9   0.2    13    44     9    40     5    41 0.93 Helix-turn-helix domain of resolvase
HTH_23               PF13384.1     50 seq62_BIOID50903     -            340   1.1e-06   27.9   0.0   1   1     2e-09   3.4e-06   26.3   0.0     9    40     9    40     2    43 0.89 Homeodomain-like domain
HTH_28               PF13518.1     52 seq62_BIOID50903     -            340     1e-05   25.2   0.1   1   1   1.5e-08   2.6e-05   23.9   0.1     7    34    12    39     8    40 0.89 Helix-turn-helix domain
Sigma70_r4_2         PF08281.7     54 seq62_BIOID50903     -            340   1.1e-05   24.6   0.0   1   1   1.5e-08   2.5e-05   23.5   0.0    25    48    16    39    12    40 0.94 Sigma-70, region 4
HTH_3                PF01381.17    55 seq62_BIOID50903     -            340   0.00013   21.6   0.1   1   1   1.4e-07   0.00024   20.7   0.1     7    37    15    45     8    48 0.91 Helix-turn-helix
Lysis_S              PF04971.7     68 seq64_BIOID50903     -             68   1.3e-46  155.9   0.6   1   1   1.1e-50   1.5e-46  155.8   0.4     1    68     1    68     1    68 1.00 Lysis protein S
UPF0126              PF03458.8     81 seq67_BIOID50903     -            205     2e-44  148.9  24.9   1   2   3.2e-25   4.3e-21   74.1   4.6     2    78     4    80     3    83 0.96 UPF0126 domain
UPF0126              PF03458.8     81 seq67_BIOID50903     -            205     2e-44  148.9  24.9   2   2   1.8e-28   2.5e-24   84.5   4.1     1    79    89   166    89   168 0.97 UPF0126 domain
Phage_lysozyme       PF00959.14   110 seq71_BIOID50903     -            165   2.3e-32  111.4   0.2   1   1   2.1e-36   2.8e-32  111.1   0.1     1   109    48   154    48   155 0.98 Phage lysozyme
ABC_tran             PF00005.22   118 seq76_BIOID50903     -            360     1e-20   74.1   0.0   1   1   7.3e-24     2e-20   73.2   0.0     1   117    44   162    44   163 0.93 ABC transporter
TOBE_2               PF08402.5     75 seq76_BIOID50903     -            360   1.5e-08   34.3   0.0   1   1   1.1e-11   2.9e-08   33.4   0.0     2    75   282   351   281   351 0.88 TOBE domain
TOBE                 PF03459.12    64 seq76_BIOID50903     -            360   6.6e-08   32.4   0.0   1   1   1.2e-08   3.3e-05   23.7   0.0     4    64   295   350   292   350 0.92 TOBE domain
Asp_Glu_race         PF01177.17   217 seq79_BIOID50903     -            273     3e-33  115.4   0.1   1   1   2.8e-37   3.8e-33  115.1   0.1     1   209    12   217    12   221 0.92 Asp/Glu/Hydantoin racemase
DUF987               PF06174.6     66 seq80_BIOID50903     -             73   2.6e-43  145.2   0.2   1   1   2.1e-47   2.9e-43  145.0   0.1     1    66     1    66     1    66 0.99 Protein of unknown function (DUF987)
TnpB_IS66            PF05717.8    108 seq81_BIOID50903     -            115   1.3e-44  149.9   0.0   1   1     1e-48   1.4e-44  149.8   0.0     2   107     7   110     6   111 0.96 IS66 Orf2 like protein
SdiA-regulated       PF06977.6    249 seq82_BIOID50903     -            272   3.1e-71  239.1   0.1   1   1   5.6e-75   3.9e-71  238.8   0.1     7   248    32   268    27   269 0.93 SdiA-regulated
Ribosomal_L11_N      PF03946.9     60 seq86_BIOID50903     -            142   3.2e-32  109.6   0.3   1   1   8.7e-36   5.9e-32  108.7   0.2     1    60     8    67     8    67 0.99 Ribosomal protein L11, N-terminal domain
Ribosomal_L11        PF00298.14    69 seq86_BIOID50903     -            142   6.6e-29   99.7   2.9   1   1   1.8e-32   1.2e-28   98.8   2.0     1    69    72   140    72   140 0.99 Ribosomal protein L11, RNA binding domain
Phage_fiber_C        PF06820.7     64 seq88_BIOID50903     -            186   6.1e-37  125.4   0.2   1   1   1.2e-40   8.5e-37  125.0   0.1     1    64   112   175   112   175 0.99 Putative prophage tail fibre C-terminus
Collagen             PF01391.13    60 seq88_BIOID50903     -            186   1.5e-18   65.9  61.8   1   2   2.1e-13   1.5e-09   37.1  19.5     1    59     3    61     1    62 0.77 Collagen triple helix repeat (20 copies)
Collagen             PF01391.13    60 seq88_BIOID50903     -            186   1.5e-18   65.9  61.8   2   2   1.4e-13   9.5e-10   37.7  23.0     1    59    51   109    51   112 0.94 Collagen triple helix repeat (20 copies)
DUF1795              PF08786.6    130 seq89_BIOID50903     -            185   7.8e-05   22.4   1.1   1   1   9.9e-09   0.00014   21.6   0.8     2   130    50   182    49   182 0.90 Domain of unknown function (DUF1795)
DDE_3                PF13358.1    146 seq91_BIOID50903     -            281   6.2e-16   58.3   0.1   1   1   4.5e-19   1.2e-15   57.3   0.0     2   125   159   280   158   281 0.97 DDE superfamily endonuclease
HTH_29               PF13551.1    113 seq91_BIOID50903     -            281   1.8e-11   43.9   0.3   1   1   1.3e-14   3.5e-11   43.0   0.2     1   109    16   122    16   124 0.91 Winged helix-turn helix
HTH_23               PF13384.1     50 seq91_BIOID50903     -            281   1.5e-09   37.0   0.6   1   1     2e-11   5.4e-08   32.1   0.1     3    50    12    59    10    62 0.89 Homeodomain-like domain
HTH_32               PF13565.1     77 seq91_BIOID50903     -            281   7.6e-08   32.9   3.7   1   1   6.8e-11   1.9e-07   31.6   0.4     1    77    42   122    42   122 0.87 Homeodomain-like domain
Phage_lysis          PF03245.8    125 seq92_BIOID50903     -            155   2.2e-39  134.1   4.3   1   1   1.8e-43   2.5e-39  133.9   3.0     1   125    29   154    29   154 0.97 Bacteriophage lysis protein
YagB_YeeU_YfjZ       PF06154.6    105 seq96_BIOID50903     -            124   1.4e-53  179.4   0.0   1   1   1.2e-57   1.7e-53  179.1   0.0     2   104    16   118    15   119 0.98 YagB/YeeU/YfjZ family
DDE_Tnp_IS66         PF03050.9    271 seq98_BIOID50903     -            335   9.2e-32  110.2   4.7   1   1   8.6e-35   3.9e-31  108.1   0.0     1   107   186   294   186   312 0.92 Transposase IS66 family
HTH_Tnp_IS66         PF13005.2     59 seq98_BIOID50903     -            335   5.8e-17   61.1   7.9   1   1   2.2e-20   9.9e-17   60.4   5.5     2    59   125   180   124   180 0.98 putative Helix-turn-helix domain of transposase IS66
LZ_Tnp_IS66          PF13007.2     78 seq98_BIOID50903     -            335   8.9e-13   48.5   7.3   1   1   4.2e-16   1.9e-12   47.5   5.0     2    77    46   121    45   122 0.82 Transposase C of IS166 homeodomain
IstB_IS21            PF01695.12   178 seq104_BIOID50903    -            259   6.1e-71  237.3   0.1   1   1   3.9e-74   1.3e-70  236.3   0.0     1   178    56   235    56   235 0.98 IstB-like ATP binding protein
Bac_DnaA             PF00308.13   219 seq104_BIOID50903    -            259   1.4e-07   31.2   0.0   1   1   6.2e-11   2.1e-07   30.6   0.0    37   136   105   202    75   207 0.85 Bacterial dnaA  protein
AAA                  PF00004.24   132 seq104_BIOID50903    -            259   2.5e-05   24.3   0.0   1   1   1.3e-08   4.3e-05   23.6   0.0     1    74   105   180   105   214 0.77 ATPase family associated with various cellular activities (AAA)
PhoH                 PF02562.11   205 seq104_BIOID50903    -            259   1.4e-05   24.3   0.1   1   1   1.6e-08   5.5e-05   22.3   0.0    11    48    94   131    83   142 0.80 PhoH-like protein
Ribosomal_L1         PF00687.16   221 seq105_BIOID50903    -            234   1.2e-49  168.5   0.2   1   1     1e-53   1.4e-49  168.3   0.2    13   220    28   220     8   221 0.90 Ribosomal protein L1p/L10e family
Glyco_hydro_38       PF01074.17   277 seq107_BIOID50903    -            877   8.2e-44  149.8   0.0   1   1   2.9e-47   1.3e-43  149.2   0.0     2   263     7   263     6   274 0.88 Glycosyl hydrolases family 38 N-terminal domain
Glyco_hydro_38C      PF07748.8    458 seq107_BIOID50903    -            877   3.3e-29  101.8   0.0   1   1   1.1e-32   4.8e-29  101.3   0.0     2   414   386   840   385   860 0.74 Glycosyl hydrolases family 38 C-terminal domain
Alpha-mann_mid       PF09261.6     80 seq107_BIOID50903    -            877   1.2e-06   28.4   0.0   1   1   6.3e-10   2.9e-06   27.2   0.0     2    79   280   356   279   357 0.88 Alpha mannosidase, middle domain
rve                  PF00665.21   120 seq108_BIOID50903    -            340     2e-20   73.0   0.0   1   1   2.2e-23   3.8e-20   72.0   0.0     3   118   118   242   117   244 0.96 Integrase core domain
HTH_38               PF13936.1     44 seq108_BIOID50903    -            340   1.8e-09   36.8   0.5   1   1   4.1e-12     7e-09   34.9   0.1     6    41     3    38     2    40 0.94 Helix-turn-helix domain
HTH_7                PF02796.10    45 seq108_BIOID50903    -            340   3.5e-09   36.2   0.3   1   1   5.4e-12   9.2e-09   34.9   0.2    13    44     9    40     5    41 0.93 Helix-turn-helix domain of resolvase
HTH_23               PF13384.1     50 seq108_BIOID50903    -            340   1.1e-06   27.9   0.0   1   1     2e-09   3.4e-06   26.3   0.0     9    40     9    40     2    43 0.89 Homeodomain-like domain
HTH_28               PF13518.1     52 seq108_BIOID50903    -            340     1e-05   25.2   0.1   1   1   1.5e-08   2.6e-05   23.9   0.1     7    34    12    39     8    40 0.89 Helix-turn-helix domain
Sigma70_r4_2         PF08281.7     54 seq108_BIOID50903    -            340   1.1e-05   24.6   0.0   1   1   1.5e-08   2.5e-05   23.5   0.0    25    48    16    39    12    40 0.94 Sigma-70, region 4
HTH_3                PF01381.17    55 seq108_BIOID50903    -            340   0.00013   21.6   0.1   1   1   1.4e-07   0.00024   20.7   0.1     7    37    15    45     8    48 0.91 Helix-turn-helix
Phage_fiber_C        PF06820.7     64 seq110_BIOID50903    -             89   4.4e-36  122.7   0.7   1   1   4.1e-40   5.7e-36  122.3   0.5     1    64    28    89    28    89 0.99 Putative prophage tail fibre C-terminus
DUF1219              PF06755.7    117 seq111_BIOID50903    -            124   2.6e-58  194.5   0.0   1   1   2.2e-62   2.9e-58  194.3   0.0     1   113     1   113     1   123 0.98 Protein of unknown function (DUF1219)
Methyltransf_23      PF13489.1    162 seq114_BIOID50903    -            252   1.1e-16   60.8   0.0   1   1   8.4e-20   1.6e-16   60.2   0.0     2   159    13   176     9   178 0.81 Methyltransferase domain
Methyltransf_18      PF12847.2    112 seq114_BIOID50903    -            252   1.4e-14   54.5   0.0   1   1   4.4e-17   8.7e-14   51.9   0.0     5   110    35   129    31   131 0.89 Methyltransferase domain
Methyltransf_11      PF08241.7     95 seq114_BIOID50903    -            252   1.4e-14   54.1   0.0   1   1   6.1e-17   1.2e-13   51.2   0.0     2    94    37   127    36   128 0.96 Methyltransferase domain
Methyltransf_31      PF13847.1    152 seq114_BIOID50903    -            252   2.1e-14   53.2   0.0   1   1   1.4e-17   2.7e-14   52.9   0.0     5   117    33   145    29   201 0.83 Methyltransferase domain
Methyltransf_25      PF13649.1    101 seq114_BIOID50903    -            252   3.2e-10   40.1   0.0   1   1   7.6e-13   1.5e-09   38.0   0.0     1    99    35   122    35   124 0.85 Methyltransferase domain
Methyltransf_12      PF08242.7     99 seq114_BIOID50903    -            252   7.8e-10   39.0   0.0   1   1   6.8e-13   1.3e-09   38.2   0.0     2    99    37   126    36   126 0.91 Methyltransferase domain
Phage_Nu1            PF07471.7    164 seq116_BIOID50903    -            169   4.2e-18   65.2   0.0   1   1   4.3e-22   5.8e-18   64.7   0.0    72   163    59   150    45   151 0.88 Phage DNA packaging protein Nu1
OMP_b-brl            PF13505.1    176 seq117_BIOID50903    -            248   1.7e-23   83.3  12.8   1   1   6.1e-27   2.1e-23   83.0   8.8     4   176    11   248     5   248 0.77 Outer membrane protein beta-barrel domain
OmpA_membrane        PF01389.12   183 seq117_BIOID50903    -            248   1.1e-07   31.3   2.7   1   1   1.3e-10   4.4e-07   29.4   1.9     5   179    28   248    24   248 0.71 OmpA-like transmembrane domain
Opacity              PF02462.10   132 seq117_BIOID50903    -            248   1.1e-06   28.5   2.0   1   1   1.4e-09   4.7e-06   26.4   1.1    24   114   116   217    72   248 0.75 Opacity family porin protein
Phage_min_tail       PF05939.8    109 seq119_BIOID50903    -            109     1e-40  137.9   0.0   1   1   8.1e-45   1.1e-40  137.8   0.0     1   108     1   108     1   109 0.99 Phage minor tail protein
Porin_OmpG           PF09381.5    301 seq121_BIOID50903    -            301  5.2e-218  721.7  13.9   1   1  1.3e-221  5.8e-218  721.6   9.6     1   301     1   301     1   301 1.00 Outer membrane protein G (OmpG)
DUF481               PF04338.7    210 seq121_BIOID50903    -            301   9.9e-06   25.2   2.3   1   1   2.2e-09   9.9e-06   25.2   1.6    93   197    95   206    91   212 0.84 Protein of unknown function, DUF481
Phage_pRha           PF09669.5     92 seq122_BIOID50903    -            174     2e-31  108.1   0.3   1   1   2.7e-35   3.6e-31  107.2   0.0     1    92    24   114    24   114 0.97 Phage regulatory protein Rha (Phage_pRha)
LPAM_1               PF08139.7     26 seq126_BIOID50903    -            180   4.7e-05   23.3   1.7   1   1   6.1e-09   8.3e-05   22.5   1.2     7    24     4    21     3    21 0.94 Prokaryotic membrane lipoprotein lipid attachment site
DUF1076              PF06416.7    113 seq129_BIOID50903    -            140   1.6e-43  146.8   0.3   1   1   1.3e-47   1.8e-43  146.6   0.2     2   112    27   137    26   138 0.97 Protein of unknown function (DUF1076)
Autotransporter      PF03797.14   265 seq132_BIOID50903    -            976   2.7e-42  144.8  30.2   1   1     2e-46   2.7e-42  144.8  20.9     3   259   714   956   712   967 0.95 Autotransporter beta-domain
Phage_tail_L         PF05100.7    206 seq133_BIOID50903    -            232     9e-97  322.0   0.2   1   1  7.6e-101     1e-96  321.8   0.1     1   206    29   230    29   230 0.99 Phage minor tail protein L
HTH_3                PF01381.17    55 seq134_BIOID50903    -             71   4.5e-12   45.4   0.0   1   1   1.3e-15   5.8e-12   45.1   0.0     1    49     4    52     4    55 0.96 Helix-turn-helix
HTH_31               PF13560.1     64 seq134_BIOID50903    -             71   4.2e-08   33.1   0.0   1   1     1e-11   4.7e-08   32.9   0.0     6    54     4    51     2    63 0.90 Helix-turn-helix domain
HTH_19               PF12844.2     64 seq134_BIOID50903    -             71     1e-07   31.7   0.0   1   1   2.6e-11   1.2e-07   31.5   0.0     2    43     2    43     2    63 0.86 Helix-turn-helix domain
Terminase_GpA        PF05876.7    557 seq136_BIOID50903    -            654  1.6e-178  594.4   0.1   1   1  1.5e-182  2.1e-178  594.1   0.1     1   547    51   613    51   621 0.98 Phage terminase large subunit (GpA)
HTH_Tnp_1            PF01527.15    76 seq138_BIOID50903    -            148   2.2e-14   53.0   0.6   1   1   1.3e-14   4.4e-11   42.4   0.3     2    38    94   130    93   134 0.95 Transposase
HTH_24               PF13412.1     48 seq138_BIOID50903    -            148   1.1e-05   24.6   0.1   1   1   8.1e-09   2.8e-05   23.3   0.0    16    46    26    56    22    56 0.93 Winged helix-turn-helix DNA-binding
DDE_Tnp_IS66         PF03050.9    271 seq141_BIOID50903    -            158   4.8e-43  147.2   0.6   1   1     4e-47   5.5e-43  147.0   0.4   143   270     1   131     1   132 0.98 Transposase IS66 family
HSP70                PF00012.15   602 seq142_BIOID50903    -            633  4.7e-270  896.5  15.9   1   1    4e-274  5.5e-270  896.3  11.0     1   600     4   602     4   604 0.99 Hsp70 protein
Gp49                 PF05973.9     91 seq144_BIOID50903    -            111   4.7e-18   64.8   0.1   1   1   4.4e-22     6e-18   64.5   0.1     1    89    19   101    19   103 0.90 Phage derived protein Gp49-like (DUF891)
Ribosomal_L10        PF00466.15   100 seq146_BIOID50903    -            165   2.5e-26   91.3   0.0   1   1   2.6e-30   3.6e-26   90.8   0.0     3   100     5   101     3   101 0.98 Ribosomal protein L10
DUF957               PF06117.6     65 seq147_BIOID50903    -             65   5.8e-36  121.7   0.2   1   1   4.6e-40   6.3e-36  121.6   0.2     1    65     1    65     1    65 0.99 Enterobacterial protein of unknown function (DUF957)
Phage_CII            PF05269.6     91 seq149_BIOID50903    -             98   4.9e-36  122.4   0.1   1   1     4e-40   5.4e-36  122.3   0.1     1    91     1    92     1    92 0.98 Bacteriophage CII protein
DUF4259              PF14078.1    128 seq150_BIOID50903    -            142   2.6e-06   27.8   0.7   1   1   2.4e-10   3.2e-06   27.5   0.5     1   102     2   106     2   134 0.75 Domain of unknown function (DUF4259)
IstB_IS21            PF01695.12   178 seq151_BIOID50903    -            259   6.1e-71  237.3   0.1   1   1   3.9e-74   1.3e-70  236.3   0.0     1   178    56   235    56   235 0.98 IstB-like ATP binding protein
Bac_DnaA             PF00308.13   219 seq151_BIOID50903    -            259   1.4e-07   31.2   0.0   1   1   6.2e-11   2.1e-07   30.6   0.0    37   136   105   202    75   207 0.85 Bacterial dnaA  protein
AAA                  PF00004.24   132 seq151_BIOID50903    -            259   2.5e-05   24.3   0.0   1   1   1.3e-08   4.3e-05   23.6   0.0     1    74   105   180   105   214 0.77 ATPase family associated with various cellular activities (AAA)
PhoH                 PF02562.11   205 seq151_BIOID50903    -            259   1.4e-05   24.3   0.1   1   1   1.6e-08   5.5e-05   22.3   0.0    11    48    94   131    83   142 0.80 PhoH-like protein
TcdA_TcdB            PF12919.2    514 seq154_BIOID50903    -            492   1.4e-56  191.9  10.0   1   1   2.1e-60   1.4e-56  191.9   6.9     1   161   313   491   313   492 0.98 TcdA/TcdB catalytic glycosyltransferase domain
TcdB_N               PF12918.2     66 seq154_BIOID50903    -            492   1.6e-17   63.1   3.2   1   1   2.4e-21   1.6e-17   63.1   2.2     2    66   219   280   218   280 0.97 TcdB toxin N-terminal helical domain
Sulfatase            PF00884.18   379 seq158_BIOID50903    -            500     2e-31  109.2   0.1   1   1     2e-35   2.7e-31  108.8   0.1     2   308   193   463   192   492 0.79 Sulfatase
EamA                 PF00892.15   126 seq160_BIOID50903    -            307   1.8e-35  121.5  41.3   1   2   4.7e-20   6.5e-16   58.4   9.7     1   126    16   145    16   145 0.85 EamA-like transporter family
EamA                 PF00892.15   126 seq160_BIOID50903    -            307   1.8e-35  121.5  41.3   2   2   1.9e-23   2.6e-19   69.3  13.4     1   126   167   291   167   291 0.96 EamA-like transporter family
Methyltransf_27      PF13708.1    194 seq161_BIOID50903    -            280   6.6e-76  254.0   0.1   1   1   6.3e-80   8.5e-76  253.6   0.1     2   194    86   278    85   278 0.99 Methyltransferase domain
NLPC_P60             PF00877.14   105 seq163_BIOID50903    -            247   5.6e-14   51.7   0.0   1   1   1.2e-17   8.1e-14   51.2   0.0     1   104   111   223   111   224 0.92 NlpC/P60 family
Prok-JAB             PF14464.1    105 seq163_BIOID50903    -            247   2.8e-12   46.0   0.2   1   1     7e-16   4.8e-12   45.2   0.1     3    96     3    98     1   109 0.92 Prokaryotic homologs of the JAB domain
Phage_rep_O          PF04492.8    100 seq165_BIOID50903    -            194   3.2e-40  136.2   0.0   1   1   3.5e-44   4.7e-40  135.7   0.0     3   100    18   115    16   115 0.99 Bacteriophage replication protein O
Dimer_Tnp_Tn5        PF02281.11   109 seq166_BIOID50903    -            429   1.4e-17   63.6   0.2   1   1   2.3e-21   3.1e-17   62.5   0.1    10   102   337   425   327   428 0.85 Transposase Tn5 dimerisation domain
UPF0118              PF01594.11   327 seq167_BIOID50903    -            376   8.9e-80  268.0  39.4   1   1   7.4e-84     1e-79  267.8  27.3     2   326    41   355    40   356 0.99 Domain of unknown function DUF20
IMS_C                PF11799.3    137 seq172_BIOID50903    -            228   1.8e-08   34.8   0.0   1   1   5.6e-12   2.5e-08   34.2   0.0     4    85   114   200   111   217 0.85 impB/mucB/samB family C-terminal
IMS_HHH              PF11798.3     32 seq172_BIOID50903    -            228   8.9e-07   28.4   0.5   1   1   4.8e-10   2.2e-06   27.2   0.4     6    32    73    99    71    99 0.92 IMS family HHH motif
IMS                  PF00817.15   148 seq172_BIOID50903    -            228   1.3e-06   28.2   0.0   1   1   7.8e-10   3.6e-06   26.7   0.0   100   146     2    47     1    49 0.94 impB/mucB/samB family
DUF1441              PF07278.6    152 seq173_BIOID50903    -            164   2.3e-62  209.0   0.1   1   1   1.9e-66   2.7e-62  208.8   0.1     2   152    10   155     9   155 0.99 Protein of unknown function (DUF1441)
Prok-JAB             PF14464.1    105 seq174_BIOID50903    -             69   2.5e-09   36.5   0.1   1   1   1.9e-13   2.6e-09   36.4   0.1    54   100     8    52     1    61 0.86 Prokaryotic homologs of the JAB domain
Ribosomal_L12        PF00542.14    68 seq175_BIOID50903    -            121   1.8e-31  107.8   8.6   1   1   2.8e-35   3.8e-31  106.7   6.0     1    68    54   121    54   121 0.99 Ribosomal protein L7/L12 C-terminal domain
Guanylate_kin        PF00625.16   183 seq176_BIOID50903    -            207   1.6e-70  236.1   0.0   1   1   1.3e-74   1.8e-70  235.9   0.0     2   183     4   186     3   186 0.98 Guanylate kinase
OrfB_IS605           PF01385.14   227 seq178_BIOID50903    -            376   9.4e-40  136.2   0.8   1   1   2.6e-43   1.2e-39  135.9   0.1     2   223    68   272    67   275 0.97 Probable transposase
OrfB_Zn_ribbon       PF07282.6     69 seq178_BIOID50903    -            376   3.3e-23   81.0   0.9   1   1   1.3e-26   6.1e-23   80.1   0.6     1    67   287   355   287   357 0.98 Putative transposase DNA-binding domain
HTH_OrfB_IS605       PF12323.3     46 seq178_BIOID50903    -            376   1.2e-22   78.8   2.3   1   1   5.2e-26   2.4e-22   77.8   1.6     1    45     1    45     1    46 0.97 Helix-turn-helix domain
OmpW                 PF03922.9    192 seq186_BIOID50903    -             40   9.5e-07   28.5   0.0   1   1   7.4e-11     1e-06   28.4   0.0   157   192     1    40     1    40 0.89 OmpW family
Terminase_GpA        PF05876.7    557 seq189_BIOID50903    -            518  3.7e-140  467.8   0.0   1   1  3.3e-144  4.5e-140  467.5   0.0     1   424    34   514    34   517 0.96 Phage terminase large subunit (GpA)
Lambda_tail_I        PF06805.7     82 seq190_BIOID50903    -            215   8.5e-23   79.8   0.0   1   1     1e-26   1.4e-22   79.2   0.0     2    82    14    97    13    97 0.98 Bacteriophage lambda tail assembly protein I
Sod_Cu               PF00080.15   142 seq191_BIOID50903    -            344   3.5e-30  104.9   0.1   1   1   3.8e-34   5.2e-30  104.3   0.1     9   142   202   343   189   343 0.89 Copper/zinc superoxide dismutase (SODC)
Lambda_tail_I        PF06805.7     82 seq192_BIOID50903    -            200   1.8e-23   82.0   0.0   1   1   2.1e-27   2.9e-23   81.3   0.0     2    82     1    84     1    84 0.98 Bacteriophage lambda tail assembly protein I
Phage_fiber_C        PF06820.7     64 seq193_BIOID50903    -            169   2.5e-37  126.7   0.3   1   1   5.4e-41   3.7e-37  126.1   0.2     1    64    95   158    95   158 0.99 Putative prophage tail fibre C-terminus
Collagen             PF01391.13    60 seq193_BIOID50903    -            169   6.4e-10   38.3  31.2   1   1     3e-13     2e-09   36.7  21.6     4    59    37    92    29    94 0.64 Collagen triple helix repeat (20 copies)
DUF4113              PF13438.1     75 seq196_BIOID50903    -             82   9.6e-29   99.0   0.0   1   1   7.8e-33   1.1e-28   98.8   0.0     1    75     7    80     7    80 0.98 Domain of unknown function (DUF4113)
RNA_pol_Rpb2_6       PF00562.23   386 seq198_BIOID50903    -           1342  4.7e-162  539.0   0.0   1   1  3.5e-162  7.9e-159  528.4   0.1     2   386   716  1264   715  1264 0.98 RNA polymerase Rpb2, domain 6
RNA_pol_Rpb2_7       PF04560.15    83 seq198_BIOID50903    -           1342   5.7e-32  109.6   0.1   1   1   8.2e-35   1.9e-31  108.0   0.0     1    82  1266  1341  1266  1342 0.98 RNA polymerase Rpb2, domain 7
RNA_pol_Rpb2_3       PF04565.11    68 seq198_BIOID50903    -           1342   7.1e-30  102.4   0.0   1   1   7.4e-33   1.7e-29  101.2   0.0     1    68   513   582   513   582 0.98 RNA polymerase Rpb2, domain 3
RNA_pol_Rpb2_45      PF10385.4     66 seq198_BIOID50903    -           1342   4.6e-29   99.9   0.3   1   1   1.5e-31   3.5e-28   97.0   0.2     1    66   591   656   591   656 1.00 RNA polymerase beta subunit external 1 domain
RNA_pol_Rpb2_1       PF04563.10   203 seq198_BIOID50903    -           1342   1.5e-26   92.4   0.0   1   1   1.4e-29   3.1e-26   91.4   0.0     2   203    27   509    26   509 0.98 RNA polymerase beta subunit
RNA_pol_Rpb2_2       PF04561.9    190 seq198_BIOID50903    -           1342   1.6e-25   89.5   0.9   1   2   8.4e-11   1.9e-07   30.5   0.0     1    74   151   225   151   276 0.82 RNA polymerase Rpb2, domain 2
RNA_pol_Rpb2_2       PF04561.9    190 seq198_BIOID50903    -           1342   1.6e-25   89.5   0.9   2   2   1.9e-18   4.4e-15   55.4   0.0    80   190   340   454   329   454 0.88 RNA polymerase Rpb2, domain 2
Phage_lambda_P       PF06992.6    233 seq199_BIOID50903    -            233  6.8e-167  552.3   4.0   1   1  5.6e-171  7.6e-167  552.1   2.8     1   233     1   233     1   233 1.00 Replication protein P
RNA_pol_Rpb6         PF01192.17    57 seq201_BIOID50903    -             91     1e-17   63.4   0.1   1   1   9.7e-22   1.3e-17   63.1   0.1     1    56     7    62     7    63 0.95 RNA polymerase Rpb6
rve                  PF00665.21   120 seq202_BIOID50903    -            340     2e-20   73.0   0.0   1   1   2.2e-23   3.8e-20   72.0   0.0     3   118   118   242   117   244 0.96 Integrase core domain
HTH_38               PF13936.1     44 seq202_BIOID50903    -            340   1.8e-09   36.8   0.5   1   1   4.1e-12     7e-09   34.9   0.1     6    41     3    38     2    40 0.94 Helix-turn-helix domain
HTH_7                PF02796.10    45 seq202_BIOID50903    -            340   3.5e-09   36.2   0.3   1   1   5.4e-12   9.2e-09   34.9   0.2    13    44     9    40     5    41 0.93 Helix-turn-helix domain of resolvase
HTH_23               PF13384.1     50 seq202_BIOID50903    -            340   1.1e-06   27.9   0.0   1   1     2e-09   3.4e-06   26.3   0.0     9    40     9    40     2    43 0.89 Homeodomain-like domain
HTH_28               PF13518.1     52 seq202_BIOID50903    -            340     1e-05   25.2   0.1   1   1   1.5e-08   2.6e-05   23.9   0.1     7    34    12    39     8    40 0.89 Helix-turn-helix domain
Sigma70_r4_2         PF08281.7     54 seq202_BIOID50903    -            340   1.1e-05   24.6   0.0   1   1   1.5e-08   2.5e-05   23.5   0.0    25    48    16    39    12    40 0.94 Sigma-70, region 4
HTH_3                PF01381.17    55 seq202_BIOID50903    -            340   0.00013   21.6   0.1   1   1   1.4e-07   0.00024   20.7   0.1     7    37    15    45     8    48 0.91 Helix-turn-helix
Cro                  PF09048.5     59 seq203_BIOID50903    -             66   7.7e-33  111.8   0.0   1   1   6.2e-37   8.5e-33  111.6   0.0     1    59     1    60     1    60 0.98 Cro
DUF463               PF04317.7    443 seq207_BIOID50903    -            465  4.9e-188  625.0   0.0   1   1  4.1e-192  5.6e-188  624.9   0.0     1   443    20   464    20   464 0.99 YcjX-like family, DUF463
DUF4098              PF13345.1     76 seq208_BIOID50903    -            138   2.5e-06   27.2  14.8   1   1   9.1e-10   1.2e-05   24.9  10.2     4    55    91   136    26   138 0.77 Domain of unknown function (DUF4098)
DUF1076              PF06416.7    113 seq209_BIOID50903    -            107   2.3e-38  130.2   0.0   1   1   2.3e-42   3.2e-38  129.8   0.0    14   113    15   107     3   107 0.95 Protein of unknown function (DUF1076)
DUF554               PF04474.7    226 seq210_BIOID50903    -            235   2.1e-76  255.9  19.7   1   1   1.7e-80   2.4e-76  255.7  13.7     2   226     3   230     2   230 0.97 Protein of unknown function (DUF554)
HD_4                 PF13328.1    153 seq211_BIOID50903    -            702   6.5e-54  181.6   1.2   1   1   2.4e-57   6.5e-54  181.6   0.8     2   152    27   175    26   176 0.97 HD domain
RelA_SpoT            PF04607.12   116 seq211_BIOID50903    -            702   1.1e-36  125.2   0.5   1   1   1.1e-39   3.1e-36  123.7   0.0     1   115   235   345   235   346 0.98 Region found in RelA / SpoT proteins
TGS                  PF02824.16    60 seq211_BIOID50903    -            702   6.9e-22   76.9   0.0   1   1   6.1e-25   1.7e-21   75.7   0.0     1    60   388   447   388   447 0.99 TGS domain
ACT_4                PF13291.1     80 seq211_BIOID50903    -            702   2.2e-18   66.2   2.5   1   1   2.1e-21   5.7e-18   64.9   1.0     2    80   622   699   621   699 0.97 ACT domain
HD                   PF01966.17   122 seq211_BIOID50903    -            702   1.3e-13   50.8   1.9   1   1   1.7e-16   4.7e-13   49.0   0.3     1   122    45   144    45   144 0.81 HD domain
Phage_fiber_C        PF06820.7     64 seq212_BIOID50903    -             89   1.5e-34  117.8   0.6   1   1   1.4e-38   1.9e-34  117.4   0.4     1    64    28    89    28    89 0.99 Putative prophage tail fibre C-terminus
ACPS                 PF01648.15   113 seq215_BIOID50903    -            195   9.8e-12   44.6   0.0   1   1   1.2e-15   1.6e-11   44.0   0.0     2    73    88   155    87   189 0.80 4'-phosphopantetheinyl transferase superfamily
2-Hacid_dh_C         PF02826.14   178 seq216_BIOID50903    -            312   4.4e-45  152.9   0.0   1   1   8.3e-49   5.7e-45  152.5   0.0     2   178   105   277   104   277 0.95 D-isomer specific 2-hydroxyacid dehydrogenase, NAD binding domain
NAD_binding_2        PF03446.10   162 seq216_BIOID50903    -            312   1.7e-06   27.9   0.0   1   1   5.6e-10   3.8e-06   26.7   0.0     3    90   138   223   136   231 0.92 NAD binding domain of 6-phosphogluconate dehydrogenase
gpW                  PF02831.10    68 seq218_BIOID50903    -             68   2.2e-33  113.4   2.3   1   1   1.8e-37   2.4e-33  113.3   1.6     1    68     1    68     1    68 0.99 gpW
DUF1283              PF06932.6     85 seq219_BIOID50903    -            113   2.5e-46  155.4   6.5   1   1   2.1e-50   2.9e-46  155.2   4.5     1    85    29   113    29   113 0.99 Protein of unknown function (DUF1283)
Phage-tail_3         PF13550.1    164 seq221_BIOID50903    -            450   1.1e-18   67.4   0.0   1   1   1.4e-22   1.9e-18   66.6   0.0     1    85   330   415   330   422 0.94 Putative phage tail protein
Phage_CII            PF05269.6     91 seq222_BIOID50903    -             99   2.6e-37  126.5   0.0   1   1   2.1e-41   2.9e-37  126.4   0.0     1    90     1    92     1    93 0.97 Bacteriophage CII protein
TcdA_TcdB            PF12919.2    514 seq224_BIOID50903    -            272   2.8e-96  322.9   0.7   1   1  4.9e-100   3.3e-96  322.6   0.5   200   470     1   259     1   270 0.98 TcdA/TcdB catalytic glycosyltransferase domain
Gly_transf_sug       PF04488.10   103 seq224_BIOID50903    -            272   1.6e-14   54.0   0.3   1   1   5.7e-18   3.9e-14   52.7   0.2    56    97     1    48     1    54 0.83 Glycosyltransferase sugar-binding region containing DXD motif
DnaJ_C               PF01556.13    81 seq227_BIOID50903    -            376   7.3e-34  115.4   0.1   1   1   3.5e-24   1.6e-20   72.6   0.0     1    81   262   340   262   340 0.95 DnaJ C terminal domain
DnaJ                 PF00226.26    64 seq227_BIOID50903    -            376   6.5e-29   99.3   4.4   1   1   2.3e-32     1e-28   98.6   3.1     1    64     5    67     5    67 0.99 DnaJ domain
DnaJ_CXXCXGXG        PF00684.14    66 seq227_BIOID50903    -            376   8.4e-16   57.6  16.9   1   1   3.3e-19   1.5e-15   56.8  11.7     1    66   144   204   144   204 0.97 DnaJ central domain
Phage_portal_2       PF05136.8    355 seq228_BIOID50903    -            467  1.2e-107  359.4   0.1   1   1    1e-111  1.4e-107  359.1   0.1     1   355    26   398    26   398 0.98 Phage portal protein, lambda family
DUF2773              PF10971.3     81 seq230_BIOID50903    -             79   2.6e-40  136.1   1.4   1   1     2e-44   2.8e-40  136.0   1.0     2    81     1    79     1    79 0.98 Protein of unknown function (DUF2773)
DUF1040              PF06288.8     86 seq236_BIOID50903    -             89   1.2e-46  156.7   0.5   1   1   9.9e-51   1.4e-46  156.5   0.4     1    86     1    86     1    86 1.00 Protein of unknown function (DUF1040)
Acetyltransf_3       PF13302.1    142 seq243_BIOID50903    -            186   4.2e-23   82.1   0.0   1   1   2.9e-26   5.7e-23   81.6   0.0     3   142     8   141     7   141 0.80 Acetyltransferase (GNAT) domain
Acetyltransf_1       PF00583.19    83 seq243_BIOID50903    -            186   3.4e-15   55.7   0.1   1   1   2.6e-18   5.1e-15   55.1   0.1     2    83    63   141    62   141 0.97 Acetyltransferase (GNAT) family
Acetyltransf_4       PF13420.1    155 seq243_BIOID50903    -            186   5.3e-15   55.5   0.6   1   1   3.5e-18   6.8e-15   55.2   0.4     1   152     9   158     9   160 0.93 Acetyltransferase (GNAT) domain
Acetyltransf_8       PF13523.1    152 seq243_BIOID50903    -            186   9.6e-14   51.4   0.3   1   1   6.7e-17   1.3e-13   50.9   0.2     1   141     9   145     9   157 0.89 Acetyltransferase (GNAT) domain
Acetyltransf_7       PF13508.1     79 seq243_BIOID50903    -            186   2.6e-07   30.5   0.2   1   1   2.5e-10   4.8e-07   29.7   0.1     2    79    56   142    55   142 0.80 Acetyltransferase (GNAT) domain
Acetyltransf_10      PF13673.1    117 seq243_BIOID50903    -            186   1.3e-05   25.1   0.0   1   1   9.3e-09   1.8e-05   24.7   0.0     1   117    16   140    16   140 0.75 Acetyltransferase (GNAT) domain
FR47                 PF08445.5     86 seq243_BIOID50903    -            186   1.4e-05   24.6   0.0   1   1   1.3e-08   2.5e-05   23.8   0.0    26    80    87   143    69   150 0.92 FR47-like protein
IpaB_EvcA            PF03278.8    153 seq244_BIOID50903    -            109   1.1e-21   76.5   0.1   1   1     1e-25   1.4e-21   76.1   0.1     1    61    39    97    39   104 0.95 IpaB/EvcA family
HTH_36               PF13730.1     55 seq248_BIOID50903    -            265   7.4e-13   48.3   0.0   1   1   8.9e-17   1.2e-12   47.6   0.0     7    55    19    67    16    67 0.95 Helix-turn-helix domain
Phage-tail_3         PF13550.1    164 seq249_BIOID50903    -            356   8.2e-41  139.4   0.0   1   1   8.7e-45   1.2e-40  138.8   0.0     1   162   164   332   164   334 0.94 Putative phage tail protein
Hexapep              PF00132.19    36 seq250_BIOID50903    -            293   8.6e-19   66.0   6.7   1   3   1.6e-09   2.2e-05   23.5   0.0     2    36   122   156   121   156 0.96 Bacterial transferase hexapeptide (six repeats)
Hexapep              PF00132.19    36 seq250_BIOID50903    -            293   8.6e-19   66.0   6.7   2   3   2.3e-10   3.1e-06   26.3   0.7     3    33   191   220   189   221 0.94 Bacterial transferase hexapeptide (six repeats)
Hexapep              PF00132.19    36 seq250_BIOID50903    -            293   8.6e-19   66.0   6.7   3   3   1.8e-11   2.5e-07   29.7   0.6     1    34   206   239   206   241 0.95 Bacterial transferase hexapeptide (six repeats)
MurB_C               PF02873.11   105 seq251_BIOID50903    -            342   5.4e-41  138.4   0.0   1   1   1.4e-44   9.4e-41  137.7   0.0     1   105   203   330   203   330 0.99 UDP-N-acetylenolpyruvoylglucosamine reductase, C-terminal domain
FAD_binding_4        PF01565.18   139 seq251_BIOID50903    -            342   8.5e-27   93.2   0.0   1   1   4.5e-30   3.1e-26   91.4   0.0     2   138    18   149    17   150 0.91 FAD binding domain
SBP_bac_5            PF00496.17   374 seq255_BIOID50903    -            524   6.6e-89  298.2   2.7   1   1   5.7e-93   7.8e-89  297.9   1.9     2   370    68   437    67   441 0.90 Bacterial extracellular solute-binding proteins, family 5 Middle
IstB_IS21            PF01695.12   178 seq257_BIOID50903    -            259   6.1e-71  237.3   0.1   1   1   3.9e-74   1.3e-70  236.3   0.0     1   178    56   235    56   235 0.98 IstB-like ATP binding protein
Bac_DnaA             PF00308.13   219 seq257_BIOID50903    -            259   1.4e-07   31.2   0.0   1   1   6.2e-11   2.1e-07   30.6   0.0    37   136   105   202    75   207 0.85 Bacterial dnaA  protein
AAA                  PF00004.24   132 seq257_BIOID50903    -            259   2.5e-05   24.3   0.0   1   1   1.3e-08   4.3e-05   23.6   0.0     1    74   105   180   105   214 0.77 ATPase family associated with various cellular activities (AAA)
PhoH                 PF02562.11   205 seq257_BIOID50903    -            259   1.4e-05   24.3   0.1   1   1   1.6e-08   5.5e-05   22.3   0.0    11    48    94   131    83   142 0.80 PhoH-like protein
APH                  PF01636.18   239 seq258_BIOID50903    -            328   1.6e-41  142.5   1.8   1   1   3.7e-45   2.5e-41  141.8   1.2     2   232    31   259    30   269 0.84 Phosphotransferase enzyme family
EcKinase             PF02958.15   293 seq258_BIOID50903    -            328   0.00012   21.2   0.0   1   1   3.1e-08   0.00021   20.4   0.0   197   280   176   252   149   257 0.79 Ecdysteroid kinase
TnpB_IS66            PF05717.8    108 seq260_BIOID50903    -            116   4.6e-39  132.0   0.0   1   1   3.8e-43   5.2e-39  131.8   0.0     2    95     7    98     6   108 0.94 IS66 Orf2 like protein
Aldo_ket_red         PF00248.16   283 seq261_BIOID50903    -            267   1.7e-56  191.0   0.8   1   1   1.6e-60   2.1e-56  190.6   0.5     2   281     6   250     5   251 0.95 Aldo/keto reductase family
IpaB_EvcA            PF03278.8    153 seq262_BIOID50903    -             87     9e-30  102.8   0.6   1   1   7.2e-34   9.9e-30  102.6   0.4    75   152     2    75     1    76 0.97 IpaB/EvcA family
Terminase_GpA        PF05876.7    557 seq265_BIOID50903    -             94   1.5e-12   46.6   0.0   1   1   1.3e-16   1.8e-12   46.2   0.0   421   492     4    81     3    91 0.91 Phage terminase large subunit (GpA)
PHP                  PF02811.14   175 seq268_BIOID50903    -            245   2.3e-16   59.9   0.5   1   1   4.9e-20   3.4e-16   59.4   0.3     1   169     4   164     4   212 0.91 PHP domain
RNase_P_p30          PF01876.11   150 seq268_BIOID50903    -            245   4.7e-05   22.5   0.0   1   1   1.1e-08   7.5e-05   21.8   0.0    32   100   111   174   110   198 0.80 RNase P subunit p30
DUF4102              PF13356.1     89 seq270_BIOID50903    -            421   1.6e-28   98.2   0.2   1   1   4.4e-32     3e-28   97.4   0.1     1    88     3    89     3    90 0.98 Domain of unknown function (DUF4102)
Phage_integrase      PF00589.17   173 seq270_BIOID50903    -            421   5.2e-24   84.7   0.0   1   1   1.3e-27   8.9e-24   83.9   0.0     4   171   205   383   202   385 0.91 Phage integrase family
NinB                 PF05772.7    127 seq271_BIOID50903    -            148   5.8e-53  177.7   0.1   1   1     5e-57   6.8e-53  177.5   0.1     1   127     6   132     6   132 0.99 NinB protein
MFS_1                PF07690.11   354 seq272_BIOID50903    -            466   4.7e-57  193.2  43.5   1   2   1.8e-52   2.5e-48  164.5  15.1     2   269    50   321    49   334 0.89 Major Facilitator Superfamily
MFS_1                PF07690.11   354 seq272_BIOID50903    -            466   4.7e-57  193.2  43.5   2   2   1.2e-12   1.6e-08   33.5  10.6    59   178   334   450   322   464 0.85 Major Facilitator Superfamily
Terminase_GpA        PF05876.7    557 seq273_BIOID50903    -            113   5.7e-16   57.8   0.1   1   1   5.6e-20   7.7e-16   57.4   0.1   492   557     1    57     1    57 0.97 Phage terminase large subunit (GpA)
Dimer_Tnp_Tn5        PF02281.11   109 seq274_BIOID50903    -            457   1.4e-17   63.6   0.2   1   1   2.5e-21   3.4e-17   62.4   0.1    10   102   365   453   355   456 0.85 Transposase Tn5 dimerisation domain
HicB                 PF05534.7     51 seq275_BIOID50903    -            115   8.8e-21   73.1   0.0   1   1   1.9e-24   1.3e-20   72.6   0.0     1    51    54   104    54   104 0.99 HicB family
RHH_1                PF01402.16    39 seq275_BIOID50903    -            115   2.4e-05   23.8   0.1   1   1   7.9e-09   5.4e-05   22.7   0.0     2    37    73   108    72   110 0.94 Ribbon-helix-helix protein, copG family
DUF697               PF05128.7    162 seq276_BIOID50903    -            353   4.1e-54  182.3   0.2   1   1     3e-58   4.1e-54  182.3   0.1     2   161   183   341   182   342 0.98 Domain of unknown function (DUF697)
DUF262               PF03235.9    221 seq278_BIOID50903    -            371   4.2e-24   85.6   4.5   1   1   5.5e-27   7.5e-23   81.5   0.2     5   217    47   184    43   188 0.88 Protein of unknown function DUF262
Phage-tail_3         PF13550.1    164 seq283_BIOID50903    -            223     9e-13   48.2   0.0   1   1   1.6e-16   2.2e-12   46.9   0.0   100   161     1    65     1    68 0.89 Putative phage tail protein
CbiA                 PF01656.18   195 seq286_BIOID50903    -            214   8.1e-16   57.8   0.0   1   1     5e-19   1.1e-15   57.4   0.0     2   148     4   138     3   182 0.72 CobQ/CobB/MinD/ParA nucleotide binding domain
MipZ                 PF09140.6    261 seq286_BIOID50903    -            214   2.5e-13   49.5   3.1   1   1   1.1e-10   2.6e-07   29.9   0.1     2    53     2    52     1    61 0.88 ATPase MipZ
SRP54                PF00448.17   196 seq286_BIOID50903    -            214   4.1e-09   36.0   0.3   1   1   3.3e-12   7.6e-09   35.1   0.2     6    98     4    93     1   100 0.79 SRP54-type protein, GTPase domain
VirC1                PF07015.6    231 seq286_BIOID50903    -            214   2.9e-06   26.4   0.1   1   1   1.5e-09   3.5e-06   26.1   0.1     8   201     7   200     1   210 0.72 VirC1 protein
Toprim_2             PF13155.1     95 seq288_BIOID50903    -            626   2.5e-11   43.6   0.0   1   1   2.6e-14   1.2e-10   41.4   0.0     1    95   209   296   209   296 0.87 Toprim-like
Toprim_4             PF13662.1     81 seq288_BIOID50903    -            626   1.2e-08   34.7   0.0   1   1   8.2e-12   3.7e-08   33.1   0.0     2    76   207   281   206   286 0.78 Toprim domain
AAA_25               PF13481.1    194 seq288_BIOID50903    -            626   1.5e-08   34.1   0.0   1   1   6.1e-12   2.8e-08   33.2   0.0    32   193   357   507   344   508 0.83 AAA domain
Dam                  PF05869.6    181 seq290_BIOID50903    -            175   3.6e-62  208.8   0.3   1   1   2.9e-66     4e-62  208.7   0.2     2   175     3   172     2   175 0.98 DNA N-6-adenine-methyltransferase (Dam)
BATS                 PF06968.8     92 seq291_BIOID50903    -            346   1.7e-29  101.3   0.0   1   1   5.5e-33   3.7e-29  100.2   0.0     1    92   220   312   220   312 0.99 Biotin and Thiamin Synthesis associated domain
Radical_SAM          PF04055.16   166 seq291_BIOID50903    -            346   3.9e-19   69.3   0.0   1   1   4.6e-22   3.2e-18   66.3   0.0     4   160    50   203    47   209 0.92 Radical SAM superfamily
BPL_LplA_LipB        PF03099.14   125 seq293_BIOID50903    -            321   8.2e-21   74.1   0.0   1   1   2.7e-24   1.3e-20   73.6   0.0     4   125    86   208    83   208 0.89 Biotin/lipoate A/B protein ligase family
HTH_11               PF08279.7     55 seq293_BIOID50903    -            321     8e-13   47.7   0.0   1   1   4.4e-16     2e-12   46.4   0.0     4    54     9    58     8    59 0.92 HTH domain
BPL_C                PF02237.12    48 seq293_BIOID50903    -            321   5.2e-11   41.9   0.2   1   1   2.8e-14   1.3e-10   40.7   0.1     1    48   271   317   271   317 0.97 Biotin protein ligase C terminal domain
ROK                  PF00480.15   179 seq294_BIOID50903    -            331   1.1e-58  197.8   0.2   1   1     3e-62   1.4e-58  197.5   0.1     1   179    33   222    33   222 0.96 ROK family
Glucokinase          PF02685.11   316 seq294_BIOID50903    -            331   5.3e-10   38.4   0.0   1   1   2.2e-13     1e-09   37.5   0.0     4   235    35   266    32   276 0.81 Glucokinase
DUF3672              PF12421.3    136 seq295_BIOID50903    -            605   1.4e-36  125.5   1.5   1   1   6.3e-40   2.9e-36  124.5   1.1     1   136   417   567   417   567 0.94 Fibronectin type III protein
DUF1983              PF09327.6     81 seq295_BIOID50903    -            605   2.9e-28   97.5   0.1   1   1   1.6e-31   7.3e-28   96.2   0.0     2    81   314   393   313   393 0.98 Domain of unknown function (DUF1983)
DUF3491              PF11996.3    936 seq296_BIOID50903    -            852  4.8e-311 1033.6   0.0   1   1  4.1e-315  5.6e-311 1033.4   0.0     1   720   130   848   130   851 0.99 Protein of unknown function (DUF3491)
HTS                  PF04204.11   298 seq297_BIOID50903    -            309  1.2e-131  437.7   0.0   1   1  9.6e-136  1.3e-131  437.6   0.0     1   298     2   299     2   299 1.00 Homoserine O-succinyltransferase
DSBA                 PF01323.15   193 seq298_BIOID50903    -            208   1.1e-31  109.8   3.4   1   1   1.3e-34   9.2e-31  106.7   2.4     1   192    40   197    40   198 0.95 DSBA-like thioredoxin domain
Thioredoxin_4        PF13462.1    163 seq298_BIOID50903    -            208   4.5e-10   39.6   0.0   1   1   9.5e-14   6.5e-10   39.1   0.0    16   149    40   180    33   191 0.71 Thioredoxin
Nitrate_red_del      PF02613.10   136 seq299_BIOID50903    -            184   1.1e-19   70.5   0.2   1   1   1.1e-23   1.5e-19   70.0   0.1     3   135    31   150    29   151 0.90 Nitrate reductase delta subunit
DUF413               PF04219.7     94 seq300_BIOID50903    -            112   1.5e-38  130.2   0.1   1   1   1.4e-42   1.9e-38  129.9   0.1     1    90    10    99    10   102 0.97 Protein of unknown function, DUF
DUF1161              PF06649.7     52 seq302_BIOID50903    -            102   2.9e-25   87.8   0.0   1   1   2.7e-29   3.6e-25   87.5   0.0     1    52    27    80    27    80 0.99 Protein of unknown function (DUF1161)
Dimer_Tnp_Tn5        PF02281.11   109 seq304_BIOID50903    -            457   1.4e-17   63.6   0.2   1   1   2.6e-21   3.6e-17   62.3   0.1    10   102   365   453   355   456 0.85 Transposase Tn5 dimerisation domain
SlyX                 PF04102.7     69 seq310_BIOID50903    -             72   4.1e-26   91.0   2.4   1   1   3.4e-30   4.6e-26   90.8   1.7     1    69     5    72     5    72 0.99 SlyX
DUF3672              PF12421.3    136 seq311_BIOID50903    -            586     6e-36  123.4   2.0   1   1   1.3e-39     6e-36  123.4   1.4     1   135   398   547   398   548 0.94 Fibronectin type III protein
DUF1983              PF09327.6     81 seq311_BIOID50903    -            586   3.6e-27   94.0   1.0   1   1   2.6e-30   1.2e-26   92.3   0.7     1    81   294   374   294   374 0.99 Domain of unknown function (DUF1983)
SpoU_methylase       PF00588.14   142 seq312_BIOID50903    -            229   9.1e-37  125.9   0.1   1   1   1.8e-40   1.3e-36  125.5   0.1     2   142    20   159    19   159 0.96 SpoU rRNA Methylase family
SpoU_methylas_C      PF12105.3     57 seq312_BIOID50903    -            229   1.3e-25   88.5   1.4   1   1   2.9e-29     2e-25   87.9   0.4     1    57   163   221   163   221 0.99 SpoU, rRNA methylase, C-terminal
Channel_Tsx          PF03502.8    238 seq317_BIOID50903    -            253   1.8e-39  135.8  26.1   1   1   1.6e-43   2.2e-39  135.5  18.1     2   238    38   253    37   253 0.97 Nucleoside-specific channel-forming protein, Tsx
Peptidase_S49        PF01343.13   154 seq319_BIOID50903    -            360   3.2e-44  150.3   0.7   1   1   4.3e-48   5.9e-44  149.4   0.5     2   153     4   154     3   155 0.97 Peptidase family S49
BPD_transp_1         PF00528.17   185 seq320_BIOID50903    -            314   2.7e-45  154.0  10.0   1   1     2e-49   2.7e-45  154.0   6.9     2   185   117   308   116   308 0.99 Binding-protein-dependent transport system inner membrane component
Phage_portal_2       PF05136.8    355 seq321_BIOID50903    -            310   5.5e-51  173.0   0.1   1   1   5.2e-55   7.1e-51  172.6   0.0   174   355    11   181     4   181 0.96 Phage portal protein, lambda family
Molybdopterin        PF00384.17   432 seq323_BIOID50903    -            662   3.6e-97  325.7   0.0   1   1  6.4e-101   4.4e-97  325.4   0.0     1   432   111   566   111   566 0.92 Molybdopterin oxidoreductase
Molybdop_Fe4S4       PF04879.11    55 seq323_BIOID50903    -            662     1e-14   53.9   1.0   1   1   2.5e-18   1.7e-14   53.2   0.7     1    55    49   108    49   108 0.97 Molybdopterin oxidoreductase Fe4S4 domain
DUF1097              PF06496.6    144 seq327_BIOID50903    -            173   1.6e-46  157.6  25.0   1   1   1.4e-50   1.9e-46  157.3  17.4     1   143    18   156    18   157 0.99 Protein of unknown function (DUF1097)
ANT                  PF03374.9    112 seq328_BIOID50903    -            240   5.8e-35  119.6   0.0   1   1   1.4e-38   9.3e-35  118.9   0.0     1   111   125   233   125   234 0.97 Phage antirepressor protein KilAC domain
Phage_pRha           PF09669.5     92 seq328_BIOID50903    -            240   3.2e-16   59.3   0.0   1   1   9.1e-20   6.2e-16   58.4   0.0     2    91    12   100    11   101 0.83 Phage regulatory protein Rha (Phage_pRha)
Relaxase             PF03432.9    242 seq332_BIOID50903    -            409   3.3e-10   39.6   0.4   1   1   2.4e-14   3.3e-10   39.6   0.3    49   159   119   236    75   293 0.78 Relaxase/Mobilisation nuclease domain
Sigma54_activat      PF00158.21   168 seq333_BIOID50903    -            513   3.8e-56  189.0   0.0   1   1   1.3e-59   5.7e-56  188.4   0.0     2   167   207   365   206   366 0.98 Sigma-54 interaction domain
PAS_8                PF13188.1     64 seq333_BIOID50903    -            513   7.3e-06   25.5   0.0   1   1   5.4e-09   2.5e-05   23.8   0.0     3    52    82   135    81   148 0.79 PAS domain
AAA                  PF00004.24   132 seq333_BIOID50903    -            513   4.9e-05   23.4   0.0   1   1   2.6e-08   0.00012   22.1   0.0     1   111   230   341   230   358 0.85 ATPase family associated with various cellular activities (AAA)
DUF945               PF06097.6    459 seq334_BIOID50903    -            490  8.8e-101  337.7  10.7   1   1  7.7e-105    1e-100  337.5   7.4     3   459    18   481    16   481 0.98 Bacterial protein of unknown function (DUF945)
GntR                 PF00392.16    64 seq340_BIOID50903    -            258   6.8e-23   79.7   0.2   1   1   1.9e-26   1.3e-22   78.8   0.1     1    64     9    72     9    72 0.99 Bacterial regulatory proteins, gntR family
FCD                  PF07729.7    125 seq340_BIOID50903    -            258   1.2e-18   67.5   5.9   1   1   2.7e-22   1.8e-18   66.9   4.1     1   125    96   220    96   220 0.90 FCD domain
DDE_Tnp_IS66         PF03050.9    271 seq341_BIOID50903    -            430   8.5e-98  326.7   0.5   1   1  2.8e-101   1.3e-97  326.2   0.4     1   262   129   407   129   414 0.98 Transposase IS66 family
HTH_Tnp_IS66         PF13005.2     59 seq341_BIOID50903    -            430     5e-18   64.5   2.7   1   1   2.2e-21     1e-17   63.5   1.9     4    59    70   123    67   123 0.96 putative Helix-turn-helix domain of transposase IS66
LZ_Tnp_IS66          PF13007.2     78 seq341_BIOID50903    -            430   1.9e-05   25.1   0.3   1   1   1.2e-08   5.7e-05   23.5   0.2     2    27    39    63    38    75 0.83 Transposase C of IS166 homeodomain
Aminotran_1_2        PF00155.16   363 seq342_BIOID50903    -            384   7.1e-68  229.0   0.0   1   1   1.3e-71   8.6e-68  228.8   0.0     3   363    41   380    40   380 0.97 Aminotransferase class I and II
Beta_elim_lyase      PF01212.16   290 seq342_BIOID50903    -            384     6e-07   28.7   0.0   1   1     5e-10   3.4e-06   26.2   0.0    27    86    82   141    67   206 0.82 Beta-eliminating lyase
Exo_endo_phos        PF03372.18   251 seq346_BIOID50903    -            274   6.6e-12   45.7   0.3   1   1   8.9e-16   1.2e-11   44.8   0.2     2   251    56   260    55   260 0.65 Endonuclease/Exonuclease/phosphatase family
DEAD                 PF00270.24   173 seq348_BIOID50903    -            693   7.3e-24   84.0   0.3   1   1   3.5e-25     8e-22   77.4   0.0     4   169   273   434   270   438 0.80 DEAD/DEAH box helicase
Helicase_C           PF00271.26    78 seq348_BIOID50903    -            693   3.5e-17   61.9   0.0   1   1   1.5e-18   3.4e-15   55.5   0.0     3    77   513   588   511   589 0.95 Helicase conserved C-terminal domain
ResIII               PF04851.10   184 seq348_BIOID50903    -            693   1.1e-08   34.9   0.0   1   1   1.2e-11   2.7e-08   33.7   0.0    29   182   293   430   267   432 0.75 Type III restriction enzyme, res subunit
SecA_DEAD            PF07517.9    266 seq348_BIOID50903    -            693   3.3e-07   29.7   0.0   1   1   3.2e-10   7.2e-07   28.6   0.0    95   163   294   362   230   398 0.87 SecA DEAD-like domain
tRNA_anti            PF01336.20    76 seq348_BIOID50903    -            693   4.6e-07   29.4   0.0   1   1   4.3e-10   9.8e-07   28.4   0.0     2    74    63   134    62   136 0.96 OB-fold nucleic acid binding domain
SNF2_N               PF00176.18   296 seq348_BIOID50903    -            693   5.5e-05   22.0   0.0   1   1   4.5e-08    0.0001   21.1   0.0    27   172   297   435   274   440 0.81 SNF2 family N-terminal domain
Malate_synthase      PF01274.17   523 seq350_BIOID50903    -            539  6.2e-214  710.7   0.0   1   1  5.1e-218    7e-214  710.5   0.0     2   522    18   538    17   539 0.99 Malate synthase
DDE_Tnp_ISL3         PF01610.12   248 seq351_BIOID50903    -            180   1.7e-12   47.3   0.1   1   1   1.4e-16     2e-12   47.1   0.0   141   248    75   175    50   175 0.88 Transposase
Glycos_transf_N      PF04413.11   186 seq352_BIOID50903    -            425   4.5e-75  250.8   0.0   1   1   6.1e-78   4.2e-74  247.6   0.0     1   185    31   212    31   213 0.98 3-Deoxy-D-manno-octulosonic-acid transferase (kdotransferase)
Glycos_transf_1      PF00534.15   172 seq352_BIOID50903    -            425   3.5e-10   39.4   0.0   1   1   9.8e-14   6.7e-10   38.5   0.0    65   169   291   398   231   401 0.75 Glycosyl transferases group 1
Sulfatase            PF00884.18   379 seq354_BIOID50903    -            497   9.7e-78  261.6   0.2   1   1   1.8e-81   1.2e-77  261.3   0.1     1   376    31   452    31   466 0.86 Sulfatase
Phosphodiest         PF01663.17   364 seq354_BIOID50903    -            497   1.2e-11   44.4   0.0   1   1   3.3e-15   2.3e-11   43.5   0.0     1   256    33   322    33   367 0.75 Type I phosphodiesterase / nucleotide pyrophosphatase
DUF1364              PF07102.7     94 seq356_BIOID50903    -             96   8.6e-44  147.2   0.7   1   1   6.9e-48   9.5e-44  147.1   0.5     1    94     1    94     1    94 0.98 Protein of unknown function (DUF1364)
SbmA_BacA            PF05992.7    315 seq357_BIOID50903    -            406  2.3e-164  546.0  12.3   1   1  4.8e-168  3.3e-164  545.5   8.5     1   314    80   393    80   394 1.00 SbmA/BacA-like family
ABC_membrane_2       PF06472.10   282 seq357_BIOID50903    -            406   4.1e-13   48.9   8.2   1   1   3.8e-16   2.6e-12   46.3   5.7    20   214    79   284    70   343 0.87 ABC transporter transmembrane region 2
BPD_transp_1         PF00528.17   185 seq359_BIOID50903    -            277   9.9e-28   96.7  12.3   1   1   7.2e-32   9.9e-28   96.7   8.6     1   183    89   271    86   273 0.97 Binding-protein-dependent transport system inner membrane component
TraD                 PF06412.6     65 seq360_BIOID50903    -            101     3e-14   52.2   0.2   1   1     3e-18     4e-14   51.8   0.1     1    64    32    95    32    96 0.96 Conjugal transfer protein TraD
B12-binding          PF02310.14   121 seq364_BIOID50903    -            170   2.5e-13   49.8   0.3   1   1   2.4e-17   3.2e-13   49.4   0.2     2    91    26   116    25   139 0.93 B12 binding domain
HDPD                 PF02924.9    118 seq366_BIOID50903    -            115   6.9e-18   64.4   0.8   1   1   5.6e-22   7.6e-18   64.3   0.5     2   115     4   109     3   112 0.92 Bacteriophage lambda head decoration protein D
RusA                 PF05866.6    116 seq367_BIOID50903    -            120   3.8e-21   75.5   0.0   1   1   3.2e-25   4.4e-21   75.3   0.0     1   116     8   117     8   117 0.91 Endodeoxyribonuclease RusA
NinB                 PF05772.7    127 seq368_BIOID50903    -            146   2.4e-53  178.9   0.1   1   1   2.1e-57   2.9e-53  178.7   0.1     2   127     8   129     7   129 0.99 NinB protein
PNP_UDP_1            PF01048.15   234 seq369_BIOID50903    -            253   1.2e-41  142.1   1.5   1   1   9.9e-46   1.3e-41  141.9   1.0     2   227    21   247    20   253 0.85 Phosphorylase superfamily
Peptidase_M20        PF01546.23   171 seq370_BIOID50903    -            408   2.5e-19   69.3   0.2   1   1   8.2e-23   3.7e-19   68.8   0.1    23   170   139   402    74   403 0.84 Peptidase family M20/M25/M40
M20_dimer            PF07687.9    109 seq370_BIOID50903    -            408   1.2e-11   44.2   0.1   1   1   5.7e-15   2.6e-11   43.0   0.1     2   105   206   302   205   308 0.89 Peptidase dimerisation domain
Peptidase_M42        PF05343.9    292 seq370_BIOID50903    -            408   2.8e-06   26.2   0.0   1   1   3.1e-08   0.00014   20.6   0.0   134   194   140   201   110   235 0.90 M42 glutamyl aminopeptidase
Ail_Lom              PF06316.6    199 seq372_BIOID50903    -            199  1.3e-121  403.2   4.9   1   1  3.2e-125  1.5e-121  403.1   3.4     1   199     1   199     1   199 1.00 Enterobacterial Ail/Lom protein
OMP_b-brl            PF13505.1    176 seq372_BIOID50903    -            199   2.7e-26   92.4   5.2   1   1   7.3e-30   3.3e-26   92.1   3.6     2   176    11   199     7   199 0.87 Outer membrane protein beta-barrel domain
Methyltransf_11      PF08241.7     95 seq374_BIOID50903    -            256   8.7e-25   86.9   0.0   1   1   1.5e-27   1.5e-24   86.1   0.0     1    95    49   145    49   145 0.97 Methyltransferase domain
Methyltransf_31      PF13847.1    152 seq374_BIOID50903    -            256   1.3e-20   73.3   0.0   1   1   1.7e-23   1.7e-20   73.0   0.0     5   113    46   158    43   236 0.85 Methyltransferase domain
Methyltransf_23      PF13489.1    162 seq374_BIOID50903    -            256   1.1e-19   70.5   0.0   1   1   1.5e-22   1.5e-19   70.1   0.0     7   159    31   191    26   194 0.80 Methyltransferase domain
Ubie_methyltran      PF01209.13   233 seq374_BIOID50903    -            256   1.1e-16   60.5   0.0   1   1   1.5e-19   1.5e-16   60.0   0.0    32   158    27   152     2   162 0.83 ubiE/COQ5 methyltransferase family
Methyltransf_18      PF12847.2    112 seq374_BIOID50903    -            256     3e-16   59.8   0.1   1   1   5.7e-19     6e-16   58.9   0.0     1   109    44   145    44   148 0.90 Methyltransferase domain
Methyltransf_12      PF08242.7     99 seq374_BIOID50903    -            256   7.1e-14   51.9   0.0   1   1   1.1e-16   1.2e-13   51.2   0.0     1    99    49   143    49   143 0.93 Methyltransferase domain
Methyltransf_25      PF13649.1    101 seq374_BIOID50903    -            256   2.6e-13   50.0   0.3   1   1   4.9e-16   5.1e-13   49.1   0.0     1   101    48   141    48   141 0.92 Methyltransferase domain
Methyltransf_26      PF13659.1    117 seq374_BIOID50903    -            256   6.8e-11   42.1   0.9   1   1   1.3e-13   1.4e-10   41.1   0.3     3   113    47   145    45   147 0.92 Methyltransferase domain
Methyltransf_8       PF05148.10   219 seq374_BIOID50903    -            256   5.9e-09   35.7   0.0   1   1   4.5e-11   4.8e-08   32.7   0.0    50   165    16   154     6   181 0.68 Hypothetical methyltransferase
MTS                  PF05175.9    170 seq374_BIOID50903    -            256   5.5e-09   35.5   0.1   1   1     1e-11   1.1e-08   34.5   0.0    25   149    38   155    32   173 0.81 Methyltransferase small domain
Methyltransf_29      PF03141.11   506 seq374_BIOID50903    -            256   4.6e-08   31.7   0.0   1   1   5.5e-11   5.8e-08   31.4   0.0   117   218    44   146     8   174 0.76 Putative S-adenosyl-L-methionine-dependent methyltransferase
TehB                 PF03848.9    192 seq374_BIOID50903    -            256   2.9e-06   26.4   0.0   1   1   5.5e-09   5.8e-06   25.4   0.0    31   135    45   149    13   157 0.81 Tellurite resistance protein TehB
PrmA                 PF06325.8    295 seq374_BIOID50903    -            256   0.00012   21.1   0.0   1   1   1.7e-07   0.00018   20.6   0.0   161   263    44   151    29   188 0.71 Ribosomal protein L11 methyltransferase (PrmA)
RNA_pol_Rpb1_1       PF04997.7    338 seq375_BIOID50903    -           1407  2.9e-100  335.7   0.1   1   1  2.7e-103  7.5e-100  334.3   0.1     2   338    15   342    14   342 0.95 RNA polymerase Rpb1, domain 1
RNA_pol_Rpb1_5       PF04998.12   277 seq375_BIOID50903    -           1407   1.3e-80  270.5   0.0   1   1   9.4e-84   2.6e-80  269.5   0.0     1   276   766  1321   766  1322 1.00 RNA polymerase Rpb1, domain 5
RNA_pol_Rpb1_2       PF00623.15   166 seq375_BIOID50903    -           1407   6.2e-51  172.5   0.0   1   1   5.3e-53   1.5e-49  168.0   0.0     1   166   344   486   344   486 0.95 RNA polymerase Rpb1, domain 2
RNA_pol_Rpb1_3       PF04983.13   157 seq375_BIOID50903    -           1407   8.1e-28   97.0   0.0   1   1   6.9e-31   1.9e-27   95.8   0.0     1   157   489   644   489   644 0.94 RNA polymerase Rpb1, domain 3
RNA_pol_Rpb1_4       PF05000.12   108 seq375_BIOID50903    -           1407   9.2e-19   67.0   0.3   1   1   9.1e-22   2.5e-18   65.7   0.2     2   107   674   763   673   764 0.82 RNA polymerase Rpb1, domain 4
Sigma70_r4_2         PF08281.7     54 seq378_BIOID50903    -             97   2.3e-07   30.0   0.0   1   1   6.6e-11   4.5e-07   29.1   0.0     9    47    20    57    20    64 0.93 Sigma-70, region 4
GerE                 PF00196.14    58 seq378_BIOID50903    -             97   8.3e-06   24.9   0.0   1   1   1.6e-09   1.1e-05   24.4   0.0     2    47    20    65    19    75 0.90 Bacterial regulatory proteins, luxR family
SNARE_assoc          PF09335.6    123 seq380_BIOID50903    -            220   1.6e-22   79.8   5.4   1   1   1.2e-26   1.6e-22   79.8   3.7     1   123    48   174    48   174 0.96 SNARE associated Golgi protein
Methyltransf_11      PF08241.7     95 seq381_BIOID50903    -            251     1e-23   83.5   0.0   1   1   1.1e-26   1.9e-23   82.6   0.0     1    95    47   138    47   138 0.98 Methyltransferase domain
Methyltransf_23      PF13489.1    162 seq381_BIOID50903    -            251   1.1e-15   57.6   0.0   1   1   9.2e-19   1.6e-15   57.0   0.0     4   150    25   173    18   178 0.78 Methyltransferase domain
Methyltransf_31      PF13847.1    152 seq381_BIOID50903    -            251   7.4e-15   54.7   0.0   1   1   5.6e-18   9.5e-15   54.3   0.0     5   122    44   154    40   196 0.84 Methyltransferase domain
Methyltransf_12      PF08242.7     99 seq381_BIOID50903    -            251   1.1e-10   41.7   0.0   1   1   1.4e-13   2.4e-10   40.6   0.0     1    98    47   135    47   136 0.86 Methyltransferase domain
Methyltransf_18      PF12847.2    112 seq381_BIOID50903    -            251   5.3e-10   39.7   0.0   1   1     6e-13     1e-09   38.8   0.0     4   110    45   139    42   141 0.80 Methyltransferase domain
Methyltransf_25      PF13649.1    101 seq381_BIOID50903    -            251   1.8e-09   37.7   0.0   1   1     5e-12   8.6e-09   35.5   0.0     1   101    46   134    46   134 0.91 Methyltransferase domain
Ubie_methyltran      PF01209.13   233 seq381_BIOID50903    -            251   1.9e-08   33.6   0.0   1   1   1.4e-11   2.4e-08   33.2   0.0    43   168    38   155     2   174 0.84 ubiE/COQ5 methyltransferase family
Methyltransf_8       PF05148.10   219 seq381_BIOID50903    -            251   3.7e-06   26.6   0.0   1   1   3.3e-09   5.6e-06   26.0   0.0    59   156    30   138    17   158 0.77 Hypothetical methyltransferase
Ail_Lom              PF06316.6    199 seq382_BIOID50903    -            199  1.3e-121  403.3   4.9   1   1  3.1e-125  1.4e-121  403.1   3.4     1   199     1   199     1   199 1.00 Enterobacterial Ail/Lom protein
OMP_b-brl            PF13505.1    176 seq382_BIOID50903    -            199   6.6e-26   91.1   5.4   1   1   1.8e-29   8.2e-26   90.8   3.7     2   176    11   199     8   199 0.88 Outer membrane protein beta-barrel domain
Antiterm             PF03589.8     95 seq383_BIOID50903    -            207   2.8e-59  197.0   2.0   1   2   7.4e-32     1e-27   95.9   0.3     1    95    14   111    14   111 0.99 Antitermination protein
Antiterm             PF03589.8     95 seq383_BIOID50903    -            207   2.8e-59  197.0   2.0   2   2   1.8e-33   2.5e-29  101.0   0.0     4    95   114   204   112   204 0.98 Antitermination protein
PilS                 PF08805.6    133 seq384_BIOID50903    -            185   9.4e-34  115.6   9.3   1   1   1.7e-37   1.1e-33  115.4   6.4     1   132    43   184    43   185 0.95 PilS N terminal
Bundlin              PF05307.6     97 seq384_BIOID50903    -            185   8.4e-08   31.8   1.4   1   1   1.2e-11   8.4e-08   31.8   1.0     7    89     7    89     1    97 0.87 Bundlin
ABC_tran             PF00005.22   118 seq387_BIOID50903    -            254   1.4e-14   54.3   0.0   1   1   2.1e-18   2.9e-14   53.3   0.0     9   118    55   169    47   169 0.81 ABC transporter
Adenine_deam_C       PF13382.1    171 seq390_BIOID50903    -            645   7.6e-58  194.3   0.0   1   1   4.5e-61   1.2e-57  193.6   0.0    24   171   491   638   473   638 0.95 Adenine deaminase C-terminal domain
Amidohydro_1         PF01979.15   333 seq390_BIOID50903    -            645   8.3e-38  130.7   0.0   1   1   1.1e-40   3.1e-37  128.8   0.0     2   333   139   404   138   404 0.95 Amidohydrolase family
Amidohydro_5         PF13594.1     68 seq390_BIOID50903    -            645   2.5e-12   46.2   0.2   1   1   3.3e-15     9e-12   44.5   0.1     1    68   109   172   109   172 0.85 Amidohydrolase
Amidohydro_4         PF13147.1    304 seq390_BIOID50903    -            645   3.6e-11   43.5   0.2   1   1   2.3e-12   6.4e-09   36.1   0.1     1   304   133   401   133   401 0.80 Amidohydrolase
HNH_3                PF13392.1     46 seq391_BIOID50903    -            168   8.1e-19   66.6   0.6   1   1   1.9e-22   1.3e-18   66.0   0.4     2    46    58   102    57   102 0.97 HNH endonuclease
AP2                  PF00847.15    55 seq391_BIOID50903    -            168   1.2e-06   28.4   0.2   1   1   1.7e-10   1.2e-06   28.4   0.1     1    54   112   161   112   162 0.92 AP2 domain
TPP_enzyme_N         PF02776.13   172 seq395_BIOID50903    -            548   1.2e-58  197.3   0.2   1   1   2.6e-62   1.2e-58  197.3   0.1     1   169     1   167     1   170 0.98 Thiamine pyrophosphate enzyme, N-terminal TPP binding domain
TPP_enzyme_C         PF02775.16   153 seq395_BIOID50903    -            548   3.6e-52  175.9   0.3   1   1   5.3e-54   2.4e-50  169.9   0.0     1   153   374   522   374   522 0.98 Thiamine pyrophosphate enzyme, C-terminal TPP binding domain
TPP_enzyme_M         PF00205.17   137 seq395_BIOID50903    -            548   2.8e-41  140.3   0.2   1   1   1.5e-44   6.8e-41  139.1   0.1     1   137   186   321   186   321 0.98 Thiamine pyrophosphate enzyme, central domain
phage_tail_N         PF08400.5    134 seq396_BIOID50903    -            434   2.6e-60  201.8   0.3   1   1   7.6e-64   2.6e-60  201.8   0.2     1   134     1   134     1   134 0.99 Prophage tail fibre N-terminal
Phage_fiber_C        PF06820.7     64 seq396_BIOID50903    -            434   2.3e-36  123.6   0.3   1   1     1e-39   3.5e-36  123.0   0.2     1    64   360   423   360   423 0.99 Putative prophage tail fibre C-terminus
Collagen             PF01391.13    60 seq396_BIOID50903    -            434     6e-18   64.0  67.4   1   2   4.6e-13   1.6e-09   37.0  23.8     1    59   251   309   249   310 0.73 Collagen triple helix repeat (20 copies)
Collagen             PF01391.13    60 seq396_BIOID50903    -            434     6e-18   64.0  67.4   2   2   1.1e-12   3.8e-09   35.8  22.5     1    59   299   357   299   360 0.94 Collagen triple helix repeat (20 copies)
CarboxypepD_reg      PF13620.1     82 seq396_BIOID50903    -            434   4.6e-08   32.8   0.3   1   1   3.4e-11   1.1e-07   31.6   0.2     1    74     4    82     4    89 0.81 Carboxypeptidase regulatory-like domain
CTP_transf_2         PF01467.21   157 seq397_BIOID50903    -            159   1.1e-24   87.1   0.1   1   1     2e-28   1.3e-24   86.8   0.1     1   156     6   134     6   135 0.98 Cytidylyltransferase
Citrate_ly_lig       PF08218.6    182 seq397_BIOID50903    -            159   6.9e-06   25.5   0.1   1   1   1.6e-09   1.1e-05   24.8   0.0     9   106    12   113    10   120 0.81 Citrate lyase ligase C-terminal domain
DUF3491              PF11996.3    936 seq398_BIOID50903    -            321   6.1e-74  248.9   0.7   1   1   5.3e-78   7.2e-74  248.7   0.5   726   936     3   205     1   205 0.99 Protein of unknown function (DUF3491)
Molydop_binding      PF01568.16   109 seq400_BIOID50903    -            146   2.4e-29  101.2   0.0   1   1   2.1e-33   2.8e-29  100.9   0.0     1   107    25   138    25   140 0.97 Molydopterin dinucleotide binding domain
DUF1615              PF07759.7    319 seq402_BIOID50903    -            364  1.4e-148  493.7   0.0   1   1  1.2e-152  1.6e-148  493.5   0.0     2   318    49   363    48   364 0.99 Protein of unknown function (DUF1615)
SecD-TM1             PF13721.1    101 seq404_BIOID50903    -            127   1.2e-16   60.6   0.0   1   1   1.2e-20   1.7e-16   60.2   0.0     6   101    12   105     8   105 0.92 SecD export protein N-terminal TM region
RmuC                 PF02646.11   305 seq407_BIOID50903    -            475  7.1e-112  373.0   2.3   1   1  5.2e-116  7.1e-112  373.0   1.6     1   304   135   437   135   438 0.99 RmuC family
DUF955               PF06114.8    122 seq408_BIOID50903    -            360   1.1e-12   47.6   0.0   1   1   4.4e-16     2e-12   46.7   0.0    28   117   240   332   216   335 0.84 Domain of unknown function (DUF955)
Shufflon_N           PF04917.7    356 seq409_BIOID50903    -            487   3.9e-18   65.5  23.5   1   2   1.1e-10   1.4e-06   27.4   8.9     5   266     4   273     1   295 0.72 Bacterial shufflon protein, N-terminal constant region
Shufflon_N           PF04917.7    356 seq409_BIOID50903    -            487   3.9e-18   65.5  23.5   2   2   1.8e-15   2.5e-11   43.1   2.0   298   356   346   405   317   405 0.80 Bacterial shufflon protein, N-terminal constant region
ICL                  PF00463.16   526 seq410_BIOID50903    -            439  3.2e-200  665.6   1.7   1   2  4.6e-118  3.2e-114  381.9   0.0     1   255    12   262    12   264 0.99 Isocitrate lyase family
ICL                  PF00463.16   526 seq410_BIOID50903    -            439  3.2e-200  665.6   1.7   2   2   1.5e-88     1e-84  284.5   1.0   353   526   262   439   260   439 0.98 Isocitrate lyase family
PEP_mutase           PF13714.1    238 seq410_BIOID50903    -            439   4.8e-19   68.4   0.0   1   1   2.3e-22   1.6e-18   66.7   0.0    26   198    86   320    74   352 0.86 Phosphoenolpyruvate phosphomutase
PHP                  PF02811.14   175 seq411_BIOID50903    -            873     2e-14   53.6   0.0   1   1   1.3e-17   5.9e-14   52.1   0.0     1   139    14   180    14   206 0.88 PHP domain
phage_tail_N         PF08400.5    134 seq412_BIOID50903    -            437   6.6e-60  200.5   0.1   1   1   1.9e-63   6.6e-60  200.5   0.1     1   134     1   134     1   134 0.99 Prophage tail fibre N-terminal
Phage_fiber_C        PF06820.7     64 seq412_BIOID50903    -            437     4e-37  126.0   0.2   1   1   1.8e-40   6.2e-37  125.4   0.2     1    64   363   426   363   426 0.99 Putative prophage tail fibre C-terminus
Collagen             PF01391.13    60 seq412_BIOID50903    -            437   1.6e-18   65.8  70.4   1   2   3.3e-13   1.1e-09   37.5  23.8     1    59   251   309   249   310 0.80 Collagen triple helix repeat (20 copies)
Collagen             PF01391.13    60 seq412_BIOID50903    -            437   1.6e-18   65.8  70.4   2   2   1.5e-10   5.2e-07   28.9  29.4     1    54   296   349   290   363 0.39 Collagen triple helix repeat (20 copies)
CarboxypepD_reg      PF13620.1     82 seq412_BIOID50903    -            437     2e-07   30.8   0.2   1   1   1.4e-10   4.9e-07   29.6   0.1     1    74     4    82     4    89 0.81 Carboxypeptidase regulatory-like domain
AAA_26               PF13500.1    199 seq413_BIOID50903    -            225   1.2e-42  145.6   0.0   1   1   3.1e-46   1.4e-42  145.4   0.0     2   193     4   208     3   213 0.95 AAA domain
CbiA                 PF01656.18   195 seq413_BIOID50903    -            225   9.2e-22   77.2   0.0   1   1   2.4e-25   1.1e-21   77.0   0.0     2   180     6   199     5   217 0.81 CobQ/CobB/MinD/ParA nucleotide binding domain
LysR_substrate       PF03466.15   209 seq415_BIOID50903    -            293     4e-45  153.3   0.1   1   1     9e-49   6.2e-45  152.7   0.1     2   204    85   282    84   285 0.98 LysR substrate binding domain
HTH_1                PF00126.22    60 seq415_BIOID50903    -            293   2.4e-18   65.4   0.9   1   1   6.9e-22   4.7e-18   64.5   0.6     1    60     3    62     3    62 0.97 Bacterial regulatory helix-turn-helix protein, lysR family
SLT                  PF01464.15   121 seq416_BIOID50903    -            206   2.2e-18   65.7   0.0   1   1   4.4e-22     6e-18   64.3   0.0     8   115    11   146     7   151 0.93 Transglycosylase SLT domain
NinF                 PF05810.7     58 seq417_BIOID50903    -             57   2.4e-05   23.9   0.4   1   1     2e-09   2.7e-05   23.7   0.3    36    58    35    55    23    56 0.86 NinF protein
MR_MLE_N             PF02746.11   117 seq419_BIOID50903    -            321   1.9e-32  111.6   0.0   1   1   9.6e-36   4.4e-32  110.4   0.0     1   117     1   112     1   112 0.99 Mandelate racemase / muconate lactonizing enzyme, N-terminal domain
MR_MLE               PF01188.16    67 seq419_BIOID50903    -            321   5.3e-11   42.7   3.0   1   1     2e-14   9.1e-11   42.0   1.0     3    67   162   225   160   225 0.85 Mandelate racemase / muconate lactonizing enzyme, C-terminal domain
MR_MLE_C             PF13378.1    111 seq419_BIOID50903    -            321   4.3e-10   39.4   0.2   1   1   2.2e-13     1e-09   38.2   0.0     1    82   225   304   225   321 0.79 Enolase C-terminal domain-like
Molybdopterin        PF00384.17   432 seq423_BIOID50903    -            808   1.8e-88  297.0   0.0   1   1   4.8e-92   2.2e-88  296.7   0.0     1   432   115   566   115   566 0.93 Molybdopterin oxidoreductase
Molydop_binding      PF01568.16   109 seq423_BIOID50903    -            808     5e-27   93.7   0.0   1   1   2.2e-30     1e-26   92.7   0.0     1   107   687   800   687   802 0.97 Molydopterin dinucleotide binding domain
Molybdop_Fe4S4       PF04879.11    55 seq423_BIOID50903    -            808   2.7e-13   49.4   0.9   1   1     1e-16   4.7e-13   48.6   0.6     1    55    53   112    53   112 0.96 Molybdopterin oxidoreductase Fe4S4 domain
DUF1090              PF06476.7    115 seq424_BIOID50903    -            122   4.6e-38  129.3  17.6   1   1   4.1e-42   5.7e-38  129.0  12.2     2   114     7   116     5   117 0.92 Protein of unknown function (DUF1090)
DUF1364              PF07102.7     94 seq427_BIOID50903    -             96   1.8e-42  142.9   0.6   1   1   1.5e-46     2e-42  142.8   0.4     1    94     1    94     1    94 0.98 Protein of unknown function (DUF1364)
TrbC                 PF04956.8     99 seq428_BIOID50903    -            108   1.2e-15   57.1   5.9   1   1     1e-19   1.4e-15   56.9   4.1    10    98    20   105     6   106 0.93 TrbC/VIRB2 family
DNA_pol_A            PF00476.15   383 seq430_BIOID50903    -            928  9.7e-160  531.2   0.0   1   1  3.8e-163  1.3e-159  530.8   0.0     2   383   548   927   547   927 0.99 DNA polymerase family A
5_3_exonuc_N         PF02739.11   169 seq430_BIOID50903    -            928     2e-59  199.6   0.0   1   1   1.1e-62   3.9e-59  198.7   0.0     2   169     8   169     7   169 0.99 5'-3' exonuclease, N-terminal resolvase-like domain
DNA_pol_A_exo1       PF01612.15   174 seq430_BIOID50903    -            928   3.2e-45  153.5   0.1   1   1   1.8e-48   6.3e-45  152.6   0.1     1   174   330   517   330   517 0.97 3'-5' exonuclease
5_3_exonuc           PF01367.15   101 seq430_BIOID50903    -            928   3.7e-31  107.2   0.0   1   1   2.7e-34   9.2e-31  105.9   0.0     1    99   171   275   171   277 0.97 5'-3' exonuclease, C-terminal SAM fold
DUF883               PF05957.8     94 seq432_BIOID50903    -            101   1.2e-31  108.8   1.6   1   1     1e-35   1.4e-31  108.6   1.1     2    94     9   101     8   101 0.99 Bacterial protein of unknown function (DUF883)
Transposase_mut      PF00872.13   381 seq433_BIOID50903    -            131   1.3e-20   73.1   0.0   1   1   1.1e-24   1.5e-20   73.0   0.0     5   121     5   121     1   123 0.83 Transposase, Mutator family
Pep_deformylase      PF01327.16   157 seq434_BIOID50903    -            169   6.4e-53  178.2   0.1   1   1   5.6e-57   7.6e-53  177.9   0.1     2   156     4   152     3   153 0.94 Polypeptide deformylase
YfiO                 PF13525.1    203 seq436_BIOID50903    -            245   1.1e-84  282.8   5.8   1   1   2.8e-88   1.3e-84  282.6   4.0     1   202    28   236    28   238 0.97 Outer membrane lipoprotein
TPR_18               PF13512.1    142 seq436_BIOID50903    -            245   5.1e-65  217.7   7.3   1   1     3e-68   1.4e-64  216.3   1.2     2   142    24   167    23   167 0.98 Tetratricopeptide repeat
Phage_fiber_C        PF06820.7     64 seq439_BIOID50903    -             82   6.5e-36  122.1   0.8   1   1     6e-40   8.2e-36  121.8   0.5     1    64    21    82    21    82 0.99 Putative prophage tail fibre C-terminus
CagE_TrbE_VirB       PF03135.9    205 seq440_BIOID50903    -            915   7.8e-48  162.8   0.1   1   1   1.7e-51   7.8e-48  162.8   0.0     1   205   269   472   269   472 0.98 CagE, TrbE, VirB family, component of type IV transporter system
AAA_10               PF12846.2    328 seq440_BIOID50903    -            915   1.8e-26   93.0   0.0   1   1   6.9e-30   3.1e-26   92.2   0.0     3   327   536   834   535   835 0.85 AAA-like domain
VirB3                PF05101.8     89 seq440_BIOID50903    -            915   1.7e-13   50.2   2.4   1   1   7.8e-17   3.6e-13   49.2   1.7     7    89     2    84     1    84 0.97 Type IV secretory pathway, VirB3-like protein
NikR_C               PF08753.6     79 seq442_BIOID50903    -            133   3.9e-30  103.4   4.3   1   1   8.4e-34   5.7e-30  102.9   3.0     2    78    54   130    53   131 0.97 NikR C terminal nickel binding domain
RHH_1                PF01402.16    39 seq442_BIOID50903    -            133   2.3e-10   39.7   0.5   1   1   5.4e-14   3.7e-10   39.1   0.3     1    38     3    41     3    42 0.95 Ribbon-helix-helix protein, copG family
DUF1469              PF07332.6    121 seq443_BIOID50903    -            134     1e-25   89.6   7.5   1   1   8.4e-30   1.1e-25   89.5   5.2     6   120    19   129    14   130 0.97 Protein of unknown function (DUF1469)
ABC_tran             PF00005.22   118 seq445_BIOID50903    -            637   1.1e-36  125.6   1.0   1   2   2.4e-18   3.3e-15   56.3   0.0     1   118    41   178    41   178 0.87 ABC transporter
ABC_tran             PF00005.22   118 seq445_BIOID50903    -            637   1.1e-36  125.6   1.0   2   2   2.6e-21   3.6e-18   65.9   0.0     1   118   352   459   352   459 0.92 ABC transporter
ABC_tran_2           PF12848.2     85 seq445_BIOID50903    -            637   6.6e-29   99.4   4.3   1   1   4.8e-32   6.6e-29   99.4   3.0     1    83   217   298   217   302 0.93 ABC transporter
Phage_NinH           PF06322.6     64 seq446_BIOID50903    -             62   5.9e-27   92.9   0.5   1   1   4.6e-31   6.2e-27   92.8   0.3     1    60     1    60     1    62 0.96 Phage NinH protein
MFS_1                PF07690.11   354 seq448_BIOID50903    -            396   5.2e-34  117.4  59.1   1   1   3.8e-38   5.2e-34  117.4  41.0     2   353    19   349    18   350 0.89 Major Facilitator Superfamily
UvrB                 PF12344.3     44 seq449_BIOID50903    -            673   6.7e-23   79.8   0.9   1   1   1.3e-25   2.9e-22   77.7   0.1     1    43   552   594   552   595 0.97 Ultra-violet resistance protein B
Helicase_C           PF00271.26    78 seq449_BIOID50903    -            673   1.2e-15   57.0   0.0   1   1   1.2e-18   2.8e-15   55.8   0.0     2    77   465   545   464   546 0.98 Helicase conserved C-terminal domain
ResIII               PF04851.10   184 seq449_BIOID50903    -            673   1.1e-11   44.8   0.0   1   1     3e-14   6.9e-11   42.1   0.0     4    94    13   101    10   134 0.79 Type III restriction enzyme, res subunit
UVR                  PF02151.14    36 seq449_BIOID50903    -            673   5.2e-07   28.8   1.1   1   1     7e-10   1.6e-06   27.3   0.8     2    35   634   667   633   668 0.93 UvrB/uvrC motif
Phage_fiber_C        PF06820.7     64 seq451_BIOID50903    -             89   8.4e-35  118.6   0.5   1   1   7.9e-39   1.1e-34  118.2   0.3     1    64    28    89    28    89 0.99 Putative prophage tail fibre C-terminus
HTH_Tnp_1            PF01527.15    76 seq452_BIOID50903    -            141   3.9e-17   61.8   0.2   1   1   1.1e-20   7.3e-17   60.9   0.0     2    54     9    62     8    99 0.79 Transposase
HTH_23               PF13384.1     50 seq452_BIOID50903    -            141   3.7e-07   29.4   0.0   1   1     1e-10   7.1e-07   28.5   0.0     6    46    18    59    13    64 0.90 Homeodomain-like domain
ACT_5                PF13710.1     63 seq453_BIOID50903    -             87   2.1e-26   91.4   0.1   1   1   1.9e-30   2.6e-26   91.0   0.1     2    63    13    73    12    73 0.98 ACT domain
Formyl_trans_N       PF00551.14   181 seq456_BIOID50903    -            315   9.4e-56  188.1   0.0   1   1     2e-59   1.3e-55  187.5   0.0     2   180     6   183     5   184 0.98 Formyl transferase
Formyl_trans_C       PF02911.13   100 seq456_BIOID50903    -            315   1.1e-33  115.1   0.1   1   1   2.5e-37   1.7e-33  114.5   0.0     1    99   207   304   207   305 0.98 Formyl transferase, C-terminal domain
AceK                 PF06315.6    562 seq457_BIOID50903    -            574  2.7e-239  795.0   0.0   1   1  2.3e-243  3.1e-239  794.8   0.0     1   562     9   568     9   568 0.99 Isocitrate dehydrogenase kinase/phosphatase (AceK)
Ubie_methyltran      PF01209.13   233 seq458_BIOID50903    -            251  5.7e-113  375.6   0.1   1   1  5.2e-116  6.4e-113  375.4   0.0     2   233    15   250    14   250 0.99 ubiE/COQ5 methyltransferase family
Methyltransf_31      PF13847.1    152 seq458_BIOID50903    -            251   3.9e-23   81.5   0.0   1   1   4.7e-26   5.8e-23   81.0   0.0     3   113    63   179    61   229 0.81 Methyltransferase domain
Methyltransf_11      PF08241.7     95 seq458_BIOID50903    -            251   1.5e-21   76.5   0.1   1   1   3.2e-24   3.9e-21   75.2   0.0     1    94    68   167    68   168 0.97 Methyltransferase domain
Methyltransf_23      PF13489.1    162 seq458_BIOID50903    -            251   5.1e-19   68.4   0.0   1   1   5.9e-22   7.3e-19   67.9   0.0    20   160    61   233    43   235 0.85 Methyltransferase domain
Methyltransf_25      PF13649.1    101 seq458_BIOID50903    -            251   9.4e-17   61.1   0.0   1   1     2e-19   2.5e-16   59.7   0.0     1   101    67   164    67   164 0.93 Methyltransferase domain
Methyltransf_12      PF08242.7     99 seq458_BIOID50903    -            251     4e-14   52.7   0.0   1   1   6.8e-17   8.4e-14   51.7   0.0     1    99    68   166    68   166 0.93 Methyltransferase domain
Methyltransf_18      PF12847.2    112 seq458_BIOID50903    -            251   2.3e-13   50.5   0.0   1   1   3.3e-16   4.1e-13   49.7   0.0     2   109    64   168    63   171 0.88 Methyltransferase domain
Methyltransf_26      PF13659.1    117 seq458_BIOID50903    -            251   5.2e-09   36.0   0.0   1   1   8.1e-12     1e-08   35.1   0.0     1   114    64   169    64   171 0.91 Methyltransferase domain
PCMT                 PF01135.14   210 seq458_BIOID50903    -            251   4.5e-07   29.5   0.0   1   1   5.7e-10   7.1e-07   28.8   0.0    71   171    61   168    51   179 0.86 Protein-L-isoaspartate(D-aspartate) O-methyltransferase (PCMT)
MTS                  PF05175.9    170 seq458_BIOID50903    -            251   5.3e-06   25.8   0.0   1   1   7.6e-09   9.5e-06   24.9   0.0    31   140    63   169    53   188 0.85 Methyltransferase small domain
Curlin_rpt           PF07012.7     34 seq459_BIOID50903    -            160   8.3e-22   76.5  32.2   1   3   1.1e-15   1.5e-11   43.7   0.8     1    34    62    95    62    95 0.99 Curlin associated repeat
Curlin_rpt           PF07012.7     34 seq459_BIOID50903    -            160   8.3e-22   76.5  32.2   2   3   2.3e-09   3.2e-05   23.4   2.1     9    32    92   115    91   116 0.95 Curlin associated repeat
Curlin_rpt           PF07012.7     34 seq459_BIOID50903    -            160   8.3e-22   76.5  32.2   3   3   7.8e-12   1.1e-07   31.3   4.2     1    34   106   139   106   139 0.98 Curlin associated repeat
YqjK                 PF13997.1     73 seq460_BIOID50903    -             99   3.6e-30  103.8   9.8   1   1   3.3e-34   4.5e-30  103.5   6.8     1    73    14    86    14    86 0.99 YqjK-like protein
DUF2754              PF10953.3     70 seq461_BIOID50903    -             70   1.5e-47  159.4   2.6   1   1   1.2e-51   1.6e-47  159.2   1.8     1    70     1    70     1    70 0.99 Protein of unknown function (DUF2754)
Aminotran_4          PF01063.14   231 seq463_BIOID50903    -            331   1.3e-46  158.8   0.0   1   1   1.2e-50   1.6e-46  158.5   0.0     3   231    76   311    74   311 0.96 Aminotransferase class IV
Na_H_antiport_1      PF06965.7    378 seq464_BIOID50903    -            388  7.3e-166  551.4  29.5   1   1  6.1e-170  8.3e-166  551.2  20.4     2   378     5   380     4   380 0.99 Na+/H+ antiporter 1
DUF1076              PF06416.7    113 seq466_BIOID50903    -            192   3.4e-43  145.8   0.1   1   1   3.4e-47   4.7e-43  145.3   0.0     7   113    88   190    80   190 0.93 Protein of unknown function (DUF1076)
TnpB_IS66            PF05717.8    108 seq469_BIOID50903    -            116   2.6e-39  132.8   0.0   1   1   2.1e-43   2.9e-39  132.7   0.0     2   104     7   107     6   111 0.97 IS66 Orf2 like protein
Nterm_IS4            PF13006.2     98 seq472_BIOID50903    -            240   1.8e-31  107.9   0.0   1   1     4e-35   2.7e-31  107.3   0.0     3    97    17   109    15   110 0.97 Insertion element 4 transposase N-terminal
DDE_Tnp_1            PF01609.16   211 seq472_BIOID50903    -            240   3.5e-07   29.8   0.2   1   1   6.6e-10   4.5e-06   26.2   0.0   154   197   177   224   168   226 0.79 Transposase DDE domain
Xan_ur_permease      PF00860.15   389 seq473_BIOID50903    -            463  4.4e-113  377.5  39.0   1   1  4.4e-117    6e-113  377.1  27.0     2   388    34   427    33   428 0.97 Permease family
DoxX                 PF07681.7     85 seq474_BIOID50903    -            160   2.7e-18   66.0  13.4   1   1   6.8e-22   4.6e-18   65.2   9.3     2    84    39   117    38   118 0.98 DoxX
Bac_Ubq_Cox          PF01654.12   436 seq476_BIOID50903    -            523  1.2e-183  610.3  21.3   1   1    1e-187  1.4e-183  610.1  14.7     1   435     8   503     8   504 0.98 Bacterial Cytochrome Ubiquinol Oxidase
Curlin_rpt           PF07012.7     34 seq478_BIOID50903    -            151   2.3e-28   97.4  29.0   1   3   8.8e-16   1.2e-11   43.9   0.5     1    34    40    74    40    74 0.99 Curlin associated repeat
Curlin_rpt           PF07012.7     34 seq478_BIOID50903    -            151   2.3e-28   97.4  29.0   2   3     8e-17   1.1e-12   47.3   0.3     2    34    86   119    85   119 0.98 Curlin associated repeat
Curlin_rpt           PF07012.7     34 seq478_BIOID50903    -            151   2.3e-28   97.4  29.0   3   3   1.2e-09   1.7e-05   24.3   3.5     8    34   115   141   114   141 0.95 Curlin associated repeat
Methyltransf_11      PF08241.7     95 seq479_BIOID50903    -            240   2.3e-12   47.1   0.0   1   1   2.6e-16   3.6e-12   46.4   0.0    45    95    67   125    50   125 0.83 Methyltransferase domain
Dimer_Tnp_Tn5        PF02281.11   109 seq481_BIOID50903    -            296   8.5e-16   57.9   0.5   1   1   1.2e-19   1.7e-15   56.9   0.3    10   102   204   292   194   295 0.84 Transposase Tn5 dimerisation domain
SCP2                 PF02036.12   101 seq482_BIOID50903    -            201   6.5e-20   71.1   0.0   1   1   7.1e-24   9.8e-20   70.6   0.0     1   100    15   112    15   113 0.97 SCP-2 sterol transfer family
Dimer_Tnp_Tn5        PF02281.11   109 seq484_BIOID50903    -            219   1.8e-08   34.3   0.0   1   1   2.4e-12   3.3e-08   33.5   0.0    10    75   153   214   143   219 0.79 Transposase Tn5 dimerisation domain
LysR_substrate       PF03466.15   209 seq485_BIOID50903    -            299   5.7e-36  123.4   0.0   1   1   1.2e-39   8.4e-36  122.9   0.0     2   205    90   294    89   298 0.95 LysR substrate binding domain
HTH_1                PF00126.22    60 seq485_BIOID50903    -            299     7e-21   73.6   2.8   1   1   1.9e-24   1.3e-20   72.7   1.9     2    60     7    65     6    65 0.97 Bacterial regulatory helix-turn-helix protein, lysR family
DDE_Tnp_IS66         PF03050.9    271 seq486_BIOID50903    -            467   5.7e-98  327.3   0.6   1   1  3.9e-101   1.3e-97  326.1   0.0     1   271   126   417   126   417 0.98 Transposase IS66 family
DDE_Tnp_IS66_C       PF13817.1     39 seq486_BIOID50903    -            467     5e-20   71.1   0.2   1   1   3.5e-23   1.2e-19   69.8   0.1     2    39   424   461   423   461 0.99 IS66 C-terminal element
HTH_Tnp_IS66         PF13005.2     59 seq486_BIOID50903    -            467     4e-14   52.0   3.6   1   1   1.2e-17     4e-14   52.0   2.5     1    59    64   120    64   120 0.97 putative Helix-turn-helix domain of transposase IS66
LZ_Tnp_IS66          PF13007.2     78 seq486_BIOID50903    -            467   4.9e-09   36.6   5.6   1   1     4e-12   1.4e-08   35.1   3.9    13    77     1    61     1    62 0.88 Transposase C of IS166 homeodomain
Nol1_Nop2_Fmu        PF01189.12   283 seq487_BIOID50903    -            429  1.4e-104  349.3   0.0   1   1  8.9e-108  1.7e-104  349.0   0.0     1   282   164   426   164   427 0.99 NOL1/NOP2/sun family
NusB                 PF01029.13   134 seq487_BIOID50903    -            429   3.4e-26   91.6   0.0   1   1   2.8e-29   5.6e-26   90.9   0.0     1   134     5   127     5   127 0.97 NusB family
Methyltransf_26      PF13659.1    117 seq487_BIOID50903    -            429   2.8e-11   43.3   0.0   1   1   2.9e-14   5.6e-11   42.3   0.0     2   116   248   375   247   376 0.90 Methyltransferase domain
Methyltransf_18      PF12847.2    112 seq487_BIOID50903    -            429     2e-10   41.1   0.0   1   1   1.8e-13   3.5e-10   40.3   0.0     2   112   247   375   246   375 0.84 Methyltransferase domain
Methyltransf_31      PF13847.1    152 seq487_BIOID50903    -            429   2.1e-09   37.0   0.0   1   1   1.9e-12   3.7e-09   36.2   0.0     2   113   245   380   244   416 0.82 Methyltransferase domain
MTS                  PF05175.9    170 seq487_BIOID50903    -            429   1.3e-06   27.7   0.0   1   1   1.3e-09   2.6e-06   26.8   0.0    24   151   239   385   229   397 0.86 Methyltransferase small domain
FtsJ                 PF01728.14   181 seq487_BIOID50903    -            429   9.4e-05   22.3   0.0   1   1   9.5e-08   0.00019   21.3   0.0    19    69   242   287   233   400 0.61 FtsJ-like methyltransferase
PHP                  PF02811.14   175 seq488_BIOID50903    -            293   7.8e-33  113.5   0.1   1   1   7.6e-37     1e-32  113.1   0.0     1   169    10   233    10   239 0.92 PHP domain
GST_N_2              PF13409.1     70 seq489_BIOID50903    -            328   1.5e-23   82.4   0.0   1   1   9.4e-27   3.2e-23   81.3   0.0     1    70    62   159    62   159 0.85 Glutathione S-transferase, N-terminal domain
GST_C_2              PF13410.1     69 seq489_BIOID50903    -            328   5.1e-14   51.7   0.0   1   1     3e-17     1e-13   50.8   0.0     1    54   203   256   203   280 0.89 Glutathione S-transferase, C-terminal domain
GST_C                PF00043.20    95 seq489_BIOID50903    -            328   8.7e-07   28.7   0.0   1   1   4.2e-10   1.4e-06   28.0   0.0    20    67   200   247   170   281 0.76 Glutathione S-transferase, C-terminal domain
Tafi-CsgC            PF10610.4    106 seq491_BIOID50903    -            110   8.7e-66  218.2   4.0   1   1   7.3e-70     1e-65  218.1   2.8     1   106     5   110     5   110 0.99 Thin aggregative fimbriae synthesis protein
DFP                  PF04127.10   183 seq493_BIOID50903    -            430   7.1e-72  240.7   0.2   1   1     1e-75   7.1e-72  240.7   0.2     2   182   211   395   210   396 0.97 DNA / pantothenate metabolism flavoprotein
Flavoprotein         PF02441.14   129 seq493_BIOID50903    -            430   2.7e-31  107.8   0.3   1   1   8.1e-35   5.6e-31  106.7   0.2     1   128    30   157    30   158 0.90 Flavoprotein
ILVD_EDD             PF00920.16   521 seq495_BIOID50903    -            616  6.6e-195  648.3   2.0   1   1  5.5e-199  7.6e-195  648.1   1.4     1   521    34   607    34   607 0.95 Dehydratase family
Fer4_11              PF13247.1     99 seq498_BIOID50903    -            205   1.2e-31  108.4  10.9   1   1   8.5e-35   1.2e-31  108.4   7.5     3    97    60   153    58   155 0.97 4Fe-4S dicluster domain
Fer4_2               PF12797.2     22 seq498_BIOID50903    -            205   1.1e-13   50.0  30.8   1   1   6.7e-10   9.1e-07   28.3   0.6     2    20     6    24     5    33 0.89 4Fe-4S binding domain
Fer4                 PF00037.22    24 seq498_BIOID50903    -            205   9.1e-13   47.1  35.1   1   1   8.5e-11   1.2e-07   30.9   3.3     1    23    92   114    92   115 0.94 4Fe-4S binding domain
Fer4_7               PF12838.2     52 seq498_BIOID50903    -            205   2.4e-12   46.9  28.1   1   1   9.2e-10   1.3e-06   28.6   7.3     2    50    99   147    98   149 0.87 4Fe-4S dicluster domain
Fer4_9               PF13187.1     55 seq498_BIOID50903    -            205   8.2e-12   45.0  26.6   1   1   5.5e-10   7.5e-07   29.2   7.4     2    53    99   148    98   150 0.95 4Fe-4S dicluster domain
Fer4_10              PF13237.1     52 seq498_BIOID50903    -            205   4.5e-11   42.2  30.2   1   1   8.2e-09   1.1e-05   24.9   8.0     2    52    92   146    91   146 0.76 4Fe-4S dicluster domain
Fer4_4               PF12800.2     17 seq498_BIOID50903    -            205   1.7e-10   40.2  32.5   1   3     3e-05      0.04   14.1   2.3     1    15    11    25    11    29 0.90 4Fe-4S binding domain
Fer4_4               PF12800.2     17 seq498_BIOID50903    -            205   1.7e-10   40.2  32.5   2   3   3.3e-05     0.045   13.9   2.0     2    16    65    81    64    85 0.86 4Fe-4S binding domain
Fer4_4               PF12800.2     17 seq498_BIOID50903    -            205   1.7e-10   40.2  32.5   3   3   2.9e-07    0.0004   20.3   2.0     2    17    97   112    96   112 0.91 4Fe-4S binding domain
Fer4_6               PF12837.2     24 seq498_BIOID50903    -            205   2.4e-10   39.7  39.6   1   1   3.1e-09   4.2e-06   26.2   3.2     1    23    91   113    91   114 0.95 4Fe-4S binding domain
Fer4_3               PF12798.2     15 seq498_BIOID50903    -            205   7.3e-07   29.1  40.1   1   2   9.4e-06     0.013   15.9   4.2     1    15    67    83    67    83 0.98 4Fe-4S binding domain
Fer4_3               PF12798.2     15 seq498_BIOID50903    -            205   7.3e-07   29.1  40.1   2   2   4.8e-05     0.065   13.7   1.6     1    13   126   147   126   149 0.94 4Fe-4S binding domain
HTH_1                PF00126.22    60 seq500_BIOID50903    -            301   5.1e-16   58.0   0.0   1   1   1.5e-19     1e-15   57.0   0.0     2    60     9    67     8    67 0.97 Bacterial regulatory helix-turn-helix protein, lysR family
LysR_substrate       PF03466.15   209 seq500_BIOID50903    -            301   6.7e-13   48.1   0.0   1   1   1.3e-16   8.9e-13   47.6   0.0     9   200    98   287    92   290 0.95 LysR substrate binding domain
Antitoxin-MazE       PF04014.13    47 seq501_BIOID50903    -             76   5.2e-07   29.1   0.2   1   1   6.4e-11   8.7e-07   28.4   0.1     1    44     7    45     7    48 0.94 Antidote-toxin recognition MazE
ABC1                 PF03109.11   119 seq502_BIOID50903    -            546   1.9e-35  121.3   0.0   1   1   2.7e-39   3.7e-35  120.3   0.0     4   119   115   232   112   232 0.97 ABC1 family
Ribosomal_S30AE      PF02482.14    94 seq508_BIOID50903    -            113   3.8e-29  100.7   0.1   1   1   3.5e-33   4.8e-29  100.4   0.1     2    92     3    93     2    95 0.97 Sigma 54 modulation protein / S30EA ribosomal protein
Abhydrolase_1        PF00561.15   230 seq509_BIOID50903    -            340   6.4e-26   91.2   0.0   1   1     6e-29     2e-25   89.5   0.0     4   218   105   312   102   315 0.96 alpha/beta hydrolase fold
Abhydrolase_6        PF12697.2    228 seq509_BIOID50903    -            340   5.5e-16   59.0   0.6   1   1   2.2e-19   7.6e-16   58.5   0.4     1   219    75   312    75   320 0.70 Alpha/beta hydrolase family
Abhydrolase_5        PF12695.2    142 seq509_BIOID50903    -            340   7.9e-11   41.7   0.2   1   1   7.2e-14   2.5e-10   40.1   0.2     2   141    75   308    74   309 0.65 Alpha/beta hydrolase family
DmsC                 PF04976.7    276 seq511_BIOID50903    -            364  1.9e-114  381.5  20.4   1   1  1.7e-118  2.3e-114  381.2  14.1     1   276    81   354    81   354 0.99 DMSO reductase anchor subunit (DmsC)
Sua5_yciO_yrdC       PF01300.13   179 seq515_BIOID50903    -            206   1.2e-47  161.3   0.0   1   1   1.1e-51   1.4e-47  161.0   0.0     2   179    23   198    22   198 0.95 Telomere recombination
AsmA                 PF05170.9    604 seq516_BIOID50903    -            577  4.5e-166  553.8   7.0   1   1  1.2e-169  5.7e-166  553.5   4.9     1   565     9   558     9   574 0.98 AsmA family
Anti-adapt_IraP      PF10796.4     87 seq518_BIOID50903    -             86     9e-38  128.4   1.8   1   1   7.2e-42   9.8e-38  128.3   1.2     1    87     1    86     1    86 0.99 Sigma-S stabilisation anti-adaptor protein
MarR                 PF01047.17    59 seq519_BIOID50903    -            144   5.2e-18   64.3   0.0   1   1   1.9e-21   8.8e-18   63.6   0.0     1    59    38    96    38    96 0.98 MarR family
MarR_2               PF12802.2     62 seq519_BIOID50903    -            144   1.4e-13   50.1   0.0   1   1   5.2e-17   2.4e-13   49.4   0.0     1    62    36    95    36    95 0.98 MarR family
HTH_27               PF13463.1     68 seq519_BIOID50903    -            144   3.5e-09   36.7   0.0   1   1   1.8e-12   8.1e-09   35.5   0.0     1    68    38   104    38   104 0.93 Winged helix DNA-binding domain
RNase_T              PF00929.19   164 seq520_BIOID50903    -            246   8.5e-40  136.6   0.5   1   1   1.7e-43   2.3e-39  135.2   0.1     1   164    12   178    12   178 0.93 Exonuclease
Macro                PF01661.16   118 seq521_BIOID50903    -            177     3e-41  139.8   0.0   1   1   2.8e-45   3.8e-41  139.5   0.0     1   118    21   137    21   137 0.99 Macro domain
HypA                 PF01155.14   113 seq522_BIOID50903    -            120   9.1e-33  112.2   6.4   1   1   7.4e-37     1e-32  112.0   4.4     1   112     5   117     5   118 0.98 Hydrogenase expression/synthesis hypA family
Peptidase_S24        PF00717.18    70 seq523_BIOID50903    -            255     4e-15   55.0   0.0   1   1   3.3e-18   1.1e-14   53.6   0.0     3    68   166   230   164   232 0.91 Peptidase S24-like
HTH_3                PF01381.17    55 seq523_BIOID50903    -            255   2.3e-08   33.6   0.0   1   1   1.5e-11     5e-08   32.5   0.0     3    46    39    82    37    90 0.92 Helix-turn-helix
HTH_19               PF12844.2     64 seq523_BIOID50903    -            255   6.9e-08   32.3   0.0   1   1   3.8e-11   1.3e-07   31.4   0.0     2    60    35    93    35    97 0.96 Helix-turn-helix domain
FxsA                 PF04186.8    120 seq524_BIOID50903    -            158   1.1e-36  124.9   8.3   1   1   9.6e-41   1.3e-36  124.7   5.7     1   113     6   118     6   127 0.93 FxsA cytoplasmic membrane protein
rve                  PF00665.21   120 seq525_BIOID50903    -            288   8.9e-30  103.1   0.0   1   1   6.7e-33   1.8e-29  102.1   0.0     3   119   126   240   124   241 0.96 Integrase core domain
rve_2                PF13333.1     52 seq525_BIOID50903    -            288   1.3e-20   73.1   1.5   1   1   1.5e-22     4e-19   68.3   0.1     1    52   231   287   231   287 0.98 Integrase core domain
rve_3                PF13683.1     67 seq525_BIOID50903    -            288   1.9e-15   55.9   0.0   1   1   1.4e-18   3.8e-15   55.0   0.0     4    67   215   279   212   279 0.96 Integrase core domain
HTH_21               PF13276.1     60 seq525_BIOID50903    -            288     2e-10   40.4   0.1   1   1   3.2e-13   8.8e-10   38.3   0.0     4    59    47   101    44   102 0.90 HTH-like domain
DDE_Tnp_IS240        PF13610.1    140 seq525_BIOID50903    -            288   3.6e-10   39.8   0.0   1   1   2.3e-13   6.3e-10   39.0   0.0     2   129   130   260   129   272 0.88 DDE domain
SBP_bac_5            PF00496.17   374 seq528_BIOID50903    -            544   6.5e-87  291.6  12.4   1   1   6.7e-91   9.2e-87  291.1   8.6     1   368    84   459    84   464 0.95 Bacterial extracellular solute-binding proteins, family 5 Middle
Cyto_ox_2            PF02322.10   328 seq529_BIOID50903    -            379  7.9e-121  403.1  36.0   1   1  6.7e-125  9.2e-121  402.8  25.0     2   327     7   362     6   363 0.99 Cytochrome oxidase subunit II
Alk_phosphatase      PF00245.15   421 seq530_BIOID50903    -            494  2.5e-145  484.2   3.6   1   1  5.7e-146  2.6e-142  474.3   2.5     1   421    87   493    87   493 0.99 Alkaline phosphatase
Metalloenzyme        PF01676.13   262 seq530_BIOID50903    -            494   2.8e-07   29.9   3.8   1   1   3.9e-10   1.8e-06   27.3   0.7   136   228   345   470   168   491 0.86 Metalloenzyme superfamily
Phosphodiest         PF01663.17   364 seq530_BIOID50903    -            494   3.5e-05   23.1   0.0   1   1   1.2e-08   5.5e-05   22.5   0.0   138   254   327   430   248   471 0.69 Type I phosphodiesterase / nucleotide pyrophosphatase
PDT                  PF00800.13   182 seq531_BIOID50903    -            386   2.4e-60  203.1   0.2   1   1   5.1e-64   3.5e-60  202.5   0.1     1   180   106   286   106   288 0.96 Prephenate dehydratase
CM_2                 PF01817.16    81 seq531_BIOID50903    -            386     2e-22   78.9   2.0   1   1   6.3e-26   4.3e-22   77.8   1.4     1    80    11    90    11    91 0.99 Chorismate mutase type II
Peptidase_M85        PF13678.1    251 seq533_BIOID50903    -            339    9e-114  378.9   0.2   1   1  8.1e-118  1.1e-113  378.6   0.1     2   251    34   283    33   283 0.99 NFkB-p65-degrading zinc protease
TrkA_N               PF02254.13   116 seq534_BIOID50903    -            458   4.2e-58  194.2   3.5   1   2   5.4e-33   5.3e-30  103.6   0.0     1   108     3   111     3   125 0.92 TrkA-N domain
TrkA_N               PF02254.13   116 seq534_BIOID50903    -            458   4.2e-58  194.2   3.5   2   2   5.9e-29   5.7e-26   90.6   0.7     1   116   235   350   235   350 0.95 TrkA-N domain
TrkA_C               PF02080.16    71 seq534_BIOID50903    -            458   1.9e-21   75.3   0.7   1   2   4.7e-13   4.5e-10   38.8   0.0     3    70   157   225   155   226 0.91 TrkA-C domain
TrkA_C               PF02080.16    71 seq534_BIOID50903    -            458   1.9e-21   75.3   0.7   2   2     2e-11   1.9e-08   33.6   0.2     8    70   390   451   388   452 0.89 TrkA-C domain
F420_oxidored        PF03807.12    96 seq534_BIOID50903    -            458   1.9e-12   47.2   2.2   1   2   1.5e-07   0.00015   22.0   0.0     1    52     2    49     2    88 0.87 NADP oxidoreductase coenzyme F420-dependent
F420_oxidored        PF03807.12    96 seq534_BIOID50903    -            458   1.9e-12   47.2   2.2   2   2   1.5e-07   0.00015   22.0   0.3     2    48   235   279   234   355 0.80 NADP oxidoreductase coenzyme F420-dependent
NAD_binding_7        PF13241.1    103 seq534_BIOID50903    -            458   1.2e-11   44.6   3.0   1   1   7.5e-08   7.3e-05   22.8   0.0     8    82   233   319   228   323 0.75 Putative NAD(P)-binding
Shikimate_DH         PF01488.15   135 seq534_BIOID50903    -            458   1.4e-11   44.4   0.6   1   1   5.3e-09   5.2e-06   26.4   0.2    12   102   232   332   222   367 0.77 Shikimate / quinate 5-dehydrogenase
DUF805               PF05656.9    117 seq535_BIOID50903    -            122   1.4e-37  127.9   4.7   1   1   1.2e-41   1.6e-37  127.7   3.3     1   116    10   118    10   119 0.98 Protein of unknown function (DUF805)
cobW                 PF02492.14   178 seq536_BIOID50903    -            290     1e-48  165.0   0.0   1   1   9.8e-53   1.3e-48  164.6   0.0     2   177   106   267   105   268 0.98 CobW/HypB/UreG, nucleotide-binding domain
T4SS                 PF07996.6    195 seq537_BIOID50903    -            238   3.9e-38  131.1  13.5   1   1   3.5e-42   4.8e-38  130.8   9.3     1   189    22   217    22   224 0.94 Type IV secretion system proteins
dUTPase              PF00692.14   129 seq538_BIOID50903    -            152   1.2e-41  141.0   0.0   1   1   9.9e-46   1.4e-41  140.9   0.0     2   129    17   150    16   150 0.98 dUTPase
HTH_18               PF12833.2     81 seq540_BIOID50903    -            113   7.9e-20   70.6   0.3   1   1   1.4e-23   9.4e-20   70.3   0.2     2    79    18    94    17    96 0.96 Helix-turn-helix domain
HTH_AraC             PF00165.18    42 seq540_BIOID50903    -            113   3.3e-18   64.7   0.2   1   2   1.5e-09     1e-05   25.0   0.0     1    42     4    45     4    45 0.97 Bacterial regulatory helix-turn-helix proteins, AraC family
HTH_AraC             PF00165.18    42 seq540_BIOID50903    -            113   3.3e-18   64.7   0.2   2   2   1.5e-13     1e-09   37.7   0.0     2    41    57    94    52    95 0.93 Bacterial regulatory helix-turn-helix proteins, AraC family
PLDc_2               PF13091.1    126 seq541_BIOID50903    -            493   4.5e-35  120.0   0.0   1   2   9.4e-14   6.4e-10   38.7   0.0     6   122    59   200    55   204 0.69 PLD-like domain
PLDc_2               PF13091.1    126 seq541_BIOID50903    -            493   4.5e-35  120.0   0.0   2   2   2.6e-26   1.8e-22   79.3   0.0     5   123   295   437   291   440 0.92 PLD-like domain
DUF2207              PF09972.4    511 seq544_BIOID50903    -            629   8.2e-88  295.0   0.0   1   1   7.7e-92   1.1e-87  294.7   0.0     2   508    33   573    32   575 0.96 Predicted membrane protein (DUF2207)
rve                  PF00665.21   120 seq545_BIOID50903    -            362   8.9e-21   74.1   0.0   1   1   5.5e-24   1.5e-20   73.3   0.0     3   120   176   288   174   288 0.90 Integrase core domain
rve_3                PF13683.1     67 seq545_BIOID50903    -            362   1.1e-16   60.0   0.1   1   1     1e-19   2.7e-16   58.7   0.0     2    67   260   328   259   328 0.98 Integrase core domain
HTH_28               PF13518.1     52 seq545_BIOID50903    -            362   5.3e-09   35.7   0.2   1   1   7.3e-12     2e-08   33.9   0.0     9    51    39    81    33    86 0.92 Helix-turn-helix domain
HTH_23               PF13384.1     50 seq545_BIOID50903    -            362   8.2e-08   31.5   0.0   1   1   7.6e-11   2.1e-07   30.2   0.0     5    50    31    75    28    75 0.94 Homeodomain-like domain
rve                  PF00665.21   120 seq546_BIOID50903    -            348   8.2e-21   74.2   0.0   1   1   5.1e-24   1.4e-20   73.4   0.0     3   120   176   288   174   288 0.90 Integrase core domain
rve_3                PF13683.1     67 seq546_BIOID50903    -            348   9.8e-17   60.1   0.1   1   1   9.3e-20   2.6e-16   58.7   0.0     2    67   260   328   259   328 0.98 Integrase core domain
HTH_28               PF13518.1     52 seq546_BIOID50903    -            348   4.8e-09   35.8   0.2   1   1   6.9e-12   1.9e-08   33.9   0.0     9    51    39    81    33    86 0.92 Helix-turn-helix domain
HTH_23               PF13384.1     50 seq546_BIOID50903    -            348   7.7e-08   31.6   0.0   1   1   7.2e-11     2e-07   30.3   0.0     5    50    31    75    28    75 0.94 Homeodomain-like domain
UPF0270              PF06794.7     70 seq547_BIOID50903    -             72   9.2e-36  121.3   0.1   1   1   7.4e-40     1e-35  121.2   0.0     1    70     1    70     1    70 0.99 Uncharacterised protein family (UPF0270)
Toxin_15             PF07906.8    284 seq548_BIOID50903    -            140   7.8e-45  153.4   2.2   1   1   6.6e-49     9e-45  153.2   1.6   110   233     1   123     1   138 0.93 ShET2 enterotoxin, N-terminal region
Response_reg         PF00072.19   112 seq549_BIOID50903    -            229   1.1e-29  102.5   0.0   1   1   2.4e-33   1.6e-29  102.0   0.0     1   112     5   117     5   117 0.97 Response regulator receiver domain
Trans_reg_C          PF00486.23    77 seq549_BIOID50903    -            229   5.8e-28   96.5   0.0   1   1   1.4e-31   9.6e-28   95.8   0.0     2    77   151   225   149   225 0.95 Transcriptional regulatory protein, C terminal
S-methyl_trans       PF02574.11   305 seq550_BIOID50903    -           1232  7.3e-105  350.4   0.1   1   1  4.9e-108  1.3e-104  349.6   0.1     1   304    21   331    21   332 0.98 Homocysteine S-methyltransferase
Met_synt_B12         PF02965.12   136 seq550_BIOID50903    -           1232   8.6e-54  180.6   0.0   1   1     9e-57   2.4e-53  179.2   0.0     1   136  1060  1197  1060  1197 0.99 Vitamin B12 dependent methionine synthase, activation domain
Pterin_bind          PF00809.17   210 seq550_BIOID50903    -           1232   3.3e-48  163.7   0.6   1   1   3.6e-51   9.8e-48  162.1   0.4     1   210   361   573   361   573 0.98 Pterin binding enzyme
B12-binding_2        PF02607.12    79 seq550_BIOID50903    -           1232   8.3e-21   73.7   0.0   1   1   1.1e-23   2.9e-20   71.9   0.0     5    79   665   739   663   739 0.95 B12 binding domain
B12-binding          PF02310.14   121 seq550_BIOID50903    -           1232   6.3e-20   71.1   0.2   1   1   1.8e-22     5e-19   68.2   0.1     2    94   753   845   752   856 0.93 B12 binding domain
MarB                 PF13999.1     66 seq551_BIOID50903    -             72   5.5e-35  118.6   0.2   1   1   4.5e-39   6.1e-35  118.4   0.1     2    66     6    70     5    70 0.98 MarB protein
Nitrate_red_del      PF02613.10   136 seq552_BIOID50903    -            204   3.6e-31  107.6   1.1   1   1   3.7e-35     5e-31  107.2   0.7     7   134    41   164    19   166 0.93 Nitrate reductase delta subunit
HTH_3                PF01381.17    55 seq553_BIOID50903    -            142   6.4e-11   41.8   0.0   1   1     3e-14   1.4e-10   40.7   0.0     1    52    76   127    76   130 0.96 Helix-turn-helix
HTH_19               PF12844.2     64 seq553_BIOID50903    -            142   1.6e-09   37.5   0.0   1   1   9.3e-13   4.3e-09   36.1   0.0     3    60    75   132    73   136 0.92 Helix-turn-helix domain
HTH_31               PF13560.1     64 seq553_BIOID50903    -            142     5e-09   36.0   0.0   1   1   1.8e-12   8.1e-09   35.4   0.0     6    58    76   127    74   134 0.95 Helix-turn-helix domain
PRK                  PF00485.13   194 seq554_BIOID50903    -            289   8.7e-74  247.1   0.0   1   1   7.7e-78   1.1e-73  246.8   0.0     1   194     7   214     7   214 0.99 Phosphoribulokinase / Uridine kinase family
TetR_N               PF00440.18    47 seq555_BIOID50903    -            198   2.8e-11   42.7   0.0   1   1   3.4e-15   4.6e-11   42.0   0.0     3    46    18    61    16    62 0.94 Bacterial regulatory proteins, tetR family
FAD_syn              PF06574.7    158 seq556_BIOID50903    -            313   3.6e-57  192.3   0.0   1   1   7.3e-61     5e-57  191.8   0.0     2   158    12   168    11   168 0.98 FAD synthetase
Flavokinase          PF01687.12   125 seq556_BIOID50903    -            313   6.2e-40  135.8   0.0   1   1   1.4e-43   9.4e-40  135.2   0.0     1   124   184   307   184   308 0.97 Riboflavin kinase
HD_assoc             PF13286.1     92 seq557_BIOID50903    -            417   3.4e-19   68.7   0.0   1   1     2e-22   1.3e-18   66.8   0.0     8    91   324   412   321   413 0.93 Phosphohydrolase-associated domain
HD                   PF01966.17   122 seq557_BIOID50903    -            417     8e-16   58.0   0.0   1   1   3.2e-19   2.2e-15   56.6   0.0     1   121    81   227    81   228 0.80 HD domain
PALP                 PF00291.20   307 seq558_BIOID50903    -            515   9.6e-70  235.0   2.1   1   1   1.9e-73   1.3e-69  234.6   1.5     5   307    30   317    26   317 0.91 Pyridoxal-phosphate dependent enzyme
Thr_dehydrat_C       PF00585.13    91 seq558_BIOID50903    -            515   2.6e-63  209.5   0.0   1   2   3.6e-35   2.4e-31  107.0   0.0     1    91   330   420   330   420 0.98 C-terminal regulatory domain of Threonine dehydratase
Thr_dehydrat_C       PF00585.13    91 seq558_BIOID50903    -            515   2.6e-63  209.5   0.0   2   2   4.5e-33   3.1e-29  100.2   0.0     2    91   426   513   425   513 0.96 C-terminal regulatory domain of Threonine dehydratase
TrbL                 PF04610.9    225 seq560_BIOID50903    -            364   2.9e-44  151.3  26.9   1   1   2.1e-48   2.9e-44  151.3  18.7     1   218    40   253    40   261 0.94 TrbL/VirB6 plasmid conjugal transfer protein
MttA_Hcf106          PF02416.11    53 seq561_BIOID50903    -             89   1.4e-15   56.0   0.8   1   1   1.6e-19   2.2e-15   55.4   0.6     1    49     4    52     4    82 0.86 mttA/Hcf106 family
Mob_synth_C          PF06463.8    128 seq563_BIOID50903    -            352   3.2e-35  120.5   0.0   1   1   1.6e-38   5.6e-35  119.7   0.0     1   127   209   335   209   336 0.98 Molybdenum Cofactor Synthesis C
Radical_SAM          PF04055.16   166 seq563_BIOID50903    -            352   6.6e-27   94.5   0.0   1   1   2.7e-30   9.4e-27   94.0   0.0     2   166    42   204    41   204 0.97 Radical SAM superfamily
Fer4_12              PF13353.1    139 seq563_BIOID50903    -            352   1.6e-07   31.4   0.0   1   1   8.7e-11     3e-07   30.5   0.0    15   116    47   148    36   154 0.84 4Fe-4S single cluster domain
Fer4_14              PF13394.1    117 seq563_BIOID50903    -            352   6.7e-07   29.2   0.0   1   1   5.8e-10     2e-06   27.7   0.0     6    90    45   127    38   148 0.70 4Fe-4S single cluster domain
HupF_HypC            PF01455.13    68 seq564_BIOID50903    -             90   1.9e-25   88.4   0.2   1   1   1.7e-29   2.3e-25   88.2   0.1     1    68     1    72     1    72 0.98 HupF/HypC family
Cyd_oper_YbgE        PF09600.5     82 seq571_BIOID50903    -             97   2.4e-33  114.0   8.1   1   1   2.2e-37   2.9e-33  113.7   5.6     1    81    16    96    16    97 0.97 Cyd operon protein YbgE (Cyd_oper_YbgE)
DUF3329              PF11808.3     90 seq572_BIOID50903    -            431   1.1e-31  108.5   6.1   1   1   8.1e-35   1.8e-31  107.9   4.2     2    90     4    92     3    92 0.98 Domain of unknown function (DUF3329)
HATPase_c            PF02518.21   111 seq572_BIOID50903    -            431   1.4e-30  105.1   0.0   1   1   1.1e-33   2.6e-30  104.3   0.0     2   110   314   423   313   424 0.98 Histidine kinase-, DNA gyrase B-, and HSP90-like ATPase
HisKA                PF00512.20    68 seq572_BIOID50903    -            431   1.7e-20   72.6   1.4   1   1   1.4e-23   3.3e-20   71.7   0.3     2    67   204   268   203   269 0.97 His Kinase A (phospho-acceptor) domain
PAS                  PF00989.19   113 seq572_BIOID50903    -            431     4e-11   42.5   0.0   1   1   3.7e-14   8.4e-11   41.5   0.0     2   113    99   194    98   194 0.95 PAS fold
HATPase_c_2          PF13581.1    125 seq572_BIOID50903    -            431   1.5e-08   34.3   0.0   1   1   1.3e-11   2.9e-08   33.4   0.0    30   114   316   408   281   420 0.83 Histidine kinase-like ATPase domain
HATPase_c_3          PF13589.1    137 seq572_BIOID50903    -            431     1e-06   28.2   0.0   1   1   7.7e-10   1.8e-06   27.5   0.0     3    93   318   410   316   429 0.78 Histidine kinase-, DNA gyrase B-, and HSP90-like ATPase
HypD                 PF01924.11   356 seq573_BIOID50903    -            373    1e-153  511.2   0.0   1   1  8.5e-158  1.2e-153  511.0   0.0     5   355    13   368     9   369 0.96 Hydrogenase formation hypA family
Voltage_CLC          PF00654.15   355 seq576_BIOID50903    -            438   1.7e-72  244.2  34.2   1   1   1.3e-76   1.7e-72  244.2  23.7     5   354    83   422    79   423 0.91 Voltage gated chloride channel
YihI                 PF04220.7    169 seq577_BIOID50903    -            169   3.4e-56  189.0  15.5   1   1   2.8e-60   3.9e-56  188.9  10.8     3   167     5   165     2   167 0.94 Der GTPase activator (YihI)
Pirin                PF02678.11   107 seq578_BIOID50903    -            233   4.6e-22   77.7   0.0   1   1   6.1e-26   8.4e-22   76.9   0.0     2   107     4   119     3   119 0.95 Pirin
MscL                 PF01741.13   128 seq582_BIOID50903    -            136   2.3e-57  192.5   3.1   1   1   1.9e-61   2.6e-57  192.3   2.2     1   128     3   132     3   132 0.98 Large-conductance mechanosensitive channel, MscL
PsiF_repeat          PF07769.9     35 seq583_BIOID50903    -            106     5e-37  125.0  21.0   1   2   7.1e-24   9.7e-20   69.7   4.0     2    35    26    59    25    59 0.97 psiF repeat
PsiF_repeat          PF07769.9     35 seq583_BIOID50903    -            106     5e-37  125.0  21.0   2   2   2.4e-21   3.3e-17   61.5   5.0     2    35    70   103    69   103 0.97 psiF repeat
4HBT                 PF03061.17    79 seq584_BIOID50903    -            134     8e-19   67.4   0.4   1   1   2.4e-22   1.1e-18   66.9   0.3     1    77    20   103    20   105 0.98 Thioesterase superfamily
4HBT_2               PF13279.1    121 seq584_BIOID50903    -            134   2.7e-12   47.0   0.2   1   1   7.1e-16   3.2e-12   46.8   0.1     3   117    14   128    12   132 0.88 Thioesterase-like superfamily
Acyl-ACP_TE          PF01643.12   249 seq584_BIOID50903    -            134   1.3e-05   24.2   0.1   1   1   3.1e-09   1.4e-05   24.0   0.0    31   132    33   132     4   134 0.79 Acyl-ACP thioesterase
TatC                 PF00902.13   215 seq586_BIOID50903    -            258     3e-68  229.3  21.2   1   1   3.1e-72   4.2e-68  228.8  14.7     2   215    11   221    10   221 0.99 Sec-independent protein translocase protein (TatC)
Rep_3                PF01051.16   218 seq587_BIOID50903    -            325   3.1e-21   75.8   0.1   1   1   3.5e-25   4.8e-21   75.2   0.1     3   210    10   265     8   271 0.86 Initiator Replication protein
Ivy                  PF08816.6    118 seq588_BIOID50903    -            149   5.8e-35  119.7   0.1   1   1   5.1e-39     7e-35  119.4   0.1     1   118    29   144    29   144 0.98 Inhibitor of vertebrate lysozyme (Ivy)
tRNA-synt_1          PF00133.17   601 seq589_BIOID50903    -            938  2.9e-233  775.1   0.0   1   1  1.8e-236  3.5e-233  774.8   0.0     2   601    28   641    27   641 0.98 tRNA synthetases class I (I, L, M and V)
Anticodon_1          PF08264.8    153 seq589_BIOID50903    -            938   4.6e-29  101.0   0.0   1   1   4.2e-32   8.2e-29  100.2   0.0     1   152   685   841   685   842 0.89 Anticodon-binding domain of tRNA
tRNA-synt_1g         PF09334.6    391 seq589_BIOID50903    -            938   1.5e-20   73.1   0.3   1   2   1.9e-13   3.6e-10   38.9   0.0     8    69    58   119    55   245 0.68 tRNA synthetases class I (M)
tRNA-synt_1g         PF09334.6    391 seq589_BIOID50903    -            938   1.5e-20   73.1   0.3   2   2   2.4e-08   4.8e-05   22.0   0.0   310   356   584   631   566   650 0.81 tRNA synthetases class I (M)
zf-FPG_IleRS         PF06827.9     30 seq589_BIOID50903    -            938   1.1e-09   37.6   3.5   1   1   5.4e-13   1.1e-09   37.6   2.4     1    29   898   926   898   927 0.96 Zinc finger found in FPG and IleRS
tRNA-synt_1e         PF01406.14   301 seq589_BIOID50903    -            938   3.8e-08   32.7   0.0   1   1   2.2e-09   4.2e-06   25.9   0.0   227   299   575   648   548   650 0.83 tRNA synthetases class I (C) catalytic domain
tRNA-synt_1_2        PF13603.1    185 seq589_BIOID50903    -            938   2.5e-06   26.7   0.0   1   1   2.4e-09   4.6e-06   25.9   0.0    13   141   225   358   219   368 0.77 Leucyl-tRNA synthetase, Domain 2
tRNA-synt_1f         PF01921.13   360 seq589_BIOID50903    -            938   3.4e-06   25.8   0.0   1   1     6e-09   1.2e-05   24.1   0.0   241   340   562   659   545   675 0.81 tRNA synthetases class I (K)
Cpn10                PF00166.16    93 seq591_BIOID50903    -             97   5.2e-29   99.9   1.8   1   1   4.2e-33   5.7e-29   99.7   1.3     1    93     2    95     2    95 0.97 Chaperonin 10 Kd subunit
MFS_1                PF07690.11   354 seq593_BIOID50903    -            395   8.7e-29  100.2  39.6   1   1   1.3e-32   8.7e-29  100.2  27.4     2   344    13   341    12   344 0.82 Major Facilitator Superfamily
GGDEF                PF00990.16   161 seq595_BIOID50903    -            371   2.1e-47  160.6   0.0   1   1     4e-51   2.7e-47  160.2   0.0     2   161   211   366   210   366 0.97 GGDEF domain
MASE2                PF05230.6     91 seq595_BIOID50903    -            371   6.6e-33  112.4   9.6   1   1   2.1e-36   1.5e-32  111.3   3.4     1    91    39   129    39   129 0.99 MASE2 domain
MoCF_biosynth        PF00994.19   144 seq596_BIOID50903    -            170   5.6e-31  106.7   0.0   1   1   5.1e-35     7e-31  106.4   0.0     1   143    14   156    12   157 0.92 Probable molybdopterin binding domain
MotA_ExbB            PF01618.11   139 seq599_BIOID50903    -            230   5.4e-47  158.7   0.2   1   1   5.3e-51   7.2e-47  158.3   0.1     2   138    74   210    73   211 0.98 MotA/TolQ/ExbB proton channel family
Cpn60_TCP1           PF00118.19   488 seq601_BIOID50903    -            548  1.2e-126  423.1  10.9   1   1  9.8e-131  1.3e-126  422.9   7.5     1   486    23   523    23   525 0.94 TCP-1/cpn60 chaperonin family
Radical_SAM          PF04055.16   166 seq604_BIOID50903    -            457   3.6e-15   56.4   0.0   1   1     8e-19   5.4e-15   55.8   0.0     2   164    57   227    56   229 0.79 Radical SAM superfamily
HemN_C               PF06969.11    66 seq604_BIOID50903    -            457   3.1e-12   46.2   0.6   1   1   1.7e-15   1.2e-11   44.4   0.0     1    66   363   431   363   431 0.94 HemN C-terminal domain
cNMP_binding         PF00027.24    91 seq606_BIOID50903    -            210   8.9e-24   83.0   0.0   1   1     4e-27   1.4e-23   82.4   0.0     3    90    23   111    21   112 0.97 Cyclic nucleotide-binding domain
Crp                  PF00325.15    32 seq606_BIOID50903    -            210   2.1e-15   55.7   0.4   1   1   1.1e-18   3.9e-15   54.8   0.3     1    32   166   197   166   197 0.98 Bacterial regulatory proteins, crp family
HTH_Crp_2            PF13545.1     76 seq606_BIOID50903    -            210   2.2e-11   43.2   0.1   1   1   1.5e-14     5e-11   42.1   0.1     1    67   142   206   142   207 0.94 Crp-like helix-turn-helix domain
AIRS_C               PF02769.17   153 seq607_BIOID50903    -            336   2.3e-23   82.7   1.9   1   1   6.2e-27   4.3e-23   81.9   1.3     2   149   166   313   165   315 0.95 AIR synthase related protein, C-terminal domain
AIRS                 PF00586.19    96 seq607_BIOID50903    -            336   1.8e-13   50.3   0.1   1   1   2.7e-17   1.8e-13   50.3   0.1    10    96    44   132    35   132 0.90 AIR synthase related protein, N-terminal domain
PseudoU_synth_2      PF00849.17   164 seq608_BIOID50903    -            291   3.3e-16   59.4   0.0   1   1   2.9e-19     2e-15   56.9   0.0     2   161    69   199    68   202 0.83 RNA pseudouridylate synthase
S4                   PF01479.20    48 seq608_BIOID50903    -            291   1.1e-11   43.8   0.1   1   1   4.2e-15   2.9e-11   42.5   0.1     2    43     4    43     3    57 0.93 S4 domain
VirB8                PF04335.8    212 seq612_BIOID50903    -            228   9.8e-53  178.7   2.8   1   1   8.1e-57   1.1e-52  178.5   2.0     2   212    12   224    11   224 0.93 VirB8 protein
TatD_DNase           PF01026.16   255 seq613_BIOID50903    -            264   4.7e-69  232.3   0.0   1   1   3.9e-73   5.4e-69  232.1   0.0     1   255     6   261     6   261 0.98 TatD related DNase
MoaC                 PF01967.16   136 seq616_BIOID50903    -            161   1.5e-60  202.6   1.3   1   1   1.3e-64   1.7e-60  202.4   0.9     1   136    15   150    15   150 1.00 MoaC family
ExbD                 PF02472.11   130 seq618_BIOID50903    -            142     5e-23   81.3   0.1   1   1   4.1e-27   5.6e-23   81.2   0.1     2   129    10   141     9   142 0.89 Biopolymer transport protein ExbD/TolR
DUF2534              PF10749.4     85 seq620_BIOID50903    -             85   8.3e-44  147.3   3.7   1   1   6.7e-48   9.2e-44  147.1   2.6     2    85     1    84     1    84 0.97 Protein of unknown function (DUF2534)
Branch_AA_trans      PF05525.8    428 seq623_BIOID50903    -            439  4.3e-158  526.2  32.3   1   1  3.6e-162  4.9e-158  526.0  22.4     3   427     8   429     6   430 0.99 Branched-chain amino acid transport protein
FUSC-like            PF12805.2    284 seq624_BIOID50903    -            696   5.1e-72  242.0   3.0   1   1   1.1e-75   5.1e-72  242.0   2.1     2   280    63   335    62   340 0.95 FUSC-like inner membrane protein yccS
FUSC_2               PF13515.1    128 seq624_BIOID50903    -            696   2.5e-19   69.3  10.9   1   1   5.4e-23   2.5e-19   69.3   7.5     2   126   377   498   375   500 0.90 Fusaric acid resistance protein-like
ALMT                 PF11744.3    406 seq624_BIOID50903    -            696     2e-05   23.2   1.9   1   1   1.9e-08   8.5e-05   21.2   1.0    41   193   389   528   373   594 0.82 Aluminium activated malate transporter
ThiS                 PF02597.15    78 seq625_BIOID50903    -             81   5.5e-22   77.8   0.0   1   1   4.5e-26   6.1e-22   77.7   0.0     1    78     4    81     4    81 0.99 ThiS family
ORF6N                PF10543.4     88 seq626_BIOID50903    -            248   7.6e-18   64.2   0.0   1   1   9.6e-22   1.3e-17   63.4   0.0     2    87    11    92    10    93 0.95 ORF6N domain
MdoG                 PF04349.7    484 seq629_BIOID50903    -            517  8.5e-263  871.7   1.2   1   1  7.2e-267  9.8e-263  871.5   0.8     1   483    29   514    29   515 1.00 Periplasmic glucan biosynthesis protein, MdoG
MoaE                 PF02391.12   117 seq630_BIOID50903    -            150   8.1e-40  135.1   0.0   1   1     7e-44   9.6e-40  134.9   0.0     2   116     6   121     5   122 0.97 MoaE protein
CagX                 PF03524.10   215 seq631_BIOID50903    -            271     5e-52  176.1   2.2   1   1   4.5e-56   6.1e-52  175.8   1.5     4   214     1   246     1   247 0.89 Conjugal transfer protein
IlvN                 PF07991.7    165 seq633_BIOID50903    -            491   5.4e-61  204.6   0.2   1   1   1.3e-64     9e-61  203.9   0.1     2   165    35   204    34   204 0.98 Acetohydroxy acid isomeroreductase, catalytic domain
IlvC                 PF01450.14   145 seq633_BIOID50903    -            491   3.8e-56  188.9   0.1   1   2   3.3e-21   2.3e-17   63.1   0.0     1   128   210   337   210   345 0.91 Acetohydroxy acid isomeroreductase, catalytic domain
IlvC                 PF01450.14   145 seq633_BIOID50903    -            491   3.8e-56  188.9   0.1   2   2   7.7e-40   5.3e-36  123.6   0.0    15   145   359   485   349   485 0.93 Acetohydroxy acid isomeroreductase, catalytic domain
Sigma54_activat      PF00158.21   168 seq635_BIOID50903    -            692   4.5e-71  237.6   0.1   1   1     4e-74   7.8e-71  236.8   0.1     1   168   381   548   381   548 0.99 Sigma-54 interaction domain
GAF_3                PF13492.1    129 seq635_BIOID50903    -            692   6.2e-17   61.7   0.0   1   1   6.2e-15   1.2e-11   44.6   0.0     1   129   202   346   202   346 0.85 GAF domain
GAF                  PF01590.21   154 seq635_BIOID50903    -            692   2.1e-15   57.0   0.0   1   1   2.8e-14   5.4e-11   42.7   0.0     1   154   202   344   202   344 0.90 GAF domain
GAF_2                PF13185.1    148 seq635_BIOID50903    -            692   1.9e-12   47.8   0.0   1   1   5.3e-12     1e-08   35.6   0.0     3   148   202   345   194   345 0.77 GAF domain
AAA_5                PF07728.9    139 seq635_BIOID50903    -            692   3.2e-08   33.2   0.1   1   1   3.9e-11   7.5e-08   32.0   0.1     2   130   405   529   404   538 0.79 AAA domain (dynein-related subfamily)
AAA                  PF00004.24   132 seq635_BIOID50903    -            692   2.7e-06   27.4   0.0   1   1   3.8e-09   7.5e-06   26.0   0.0     1   112   405   525   405   541 0.80 ATPase family associated with various cellular activities (AAA)
HTH_8                PF02954.14    42 seq635_BIOID50903    -            692   7.6e-05   22.0   0.2   1   1   3.9e-08   7.6e-05   22.0   0.1     6    42   645   684   642   684 0.90 Bacterial regulatory protein, Fis family
DUF2799              PF10973.3     89 seq637_BIOID50903    -            121   3.5e-17   62.0   0.5   1   1   3.2e-21   4.3e-17   61.7   0.3     1    88    31   113    31   114 0.93 Protein of unknown function (DUF2799)
DUF4156              PF13698.1     93 seq646_BIOID50903    -            121   4.1e-32  109.8   0.1   1   1   3.6e-36   4.9e-32  109.5   0.0     2    93    27   119    26   119 0.98 Domain of unknown function (DUF4156)
UbiD                 PF01977.11   407 seq647_BIOID50903    -            497  2.5e-165  549.7   0.0   1   1  2.1e-169  2.8e-165  549.6   0.0     2   407    14   437    13   437 0.95 3-octaprenyl-4-hydroxybenzoate carboxy-lyase
DUF188               PF02639.9    130 seq650_BIOID50903    -            152     1e-50  170.4   0.0   1   1   8.8e-55   1.2e-50  170.1   0.0     1   127    17   143    17   146 0.98 Uncharacterized BCR, YaiI/YqxD family COG1671
TrbI                 PF03743.9    187 seq651_BIOID50903    -            369   2.1e-58  196.7   0.1   1   1   1.1e-60   1.6e-56  190.6   0.0     2   187   181   360   180   360 0.95 Bacterial conjugation TrbI-like protein
Bundlin              PF05307.6     97 seq652_BIOID50903    -            193   2.3e-59  197.2   7.5   1   1   3.3e-63   2.3e-59  197.2   5.2     1    97     1    97     1    97 0.99 Bundlin
PilS                 PF08805.6    133 seq652_BIOID50903    -            193   1.7e-13   50.1   7.7   1   1   3.5e-17   2.4e-13   49.6   5.4     3   130    45   190    40   193 0.80 PilS N terminal
DUF4154              PF13689.1    145 seq653_BIOID50903    -            172   5.6e-32  110.2   0.0   1   1     5e-36   6.8e-32  109.9   0.0     6   145    32   168    27   168 0.95 Domain of unknown function (DUF4154)
YicC_N               PF03755.8    159 seq655_BIOID50903    -            287   4.1e-49  166.4   0.1   1   1     6e-53   4.1e-49  166.4   0.1     1   158     2   154     2   155 0.96 YicC-like family, N-terminal region
DUF1732              PF08340.6     87 seq655_BIOID50903    -            287     2e-34  117.1   7.3   1   1   2.9e-38     2e-34  117.1   5.0     1    87   202   287   202   287 0.97 Domain of unknown function (DUF1732)
tRNA-synt_1g         PF09334.6    391 seq656_BIOID50903    -            680  3.1e-156  519.8   0.1   1   1  1.4e-159  3.8e-156  519.5   0.0     1   390    11   400    11   401 0.98 tRNA synthetases class I (M)
tRNA_bind            PF01588.15    95 seq656_BIOID50903    -            680   1.5e-22   79.1   0.0   1   1   1.2e-25   3.4e-22   77.9   0.0     1    94   584   677   584   678 0.98 Putative tRNA binding domain
tRNA-synt_1          PF00133.17   601 seq656_BIOID50903    -            680   3.1e-18   65.0   1.7   1   1   3.2e-15   8.8e-12   43.7   0.1    25   103    11    88     3   115 0.83 tRNA synthetases class I (I, L, M and V)
tRNA-synt_1e         PF01406.14   301 seq656_BIOID50903    -            680   3.6e-14   52.4   0.5   1   2   5.1e-09   1.4e-05   24.2   0.0    10   120    11   122     3   135 0.87 tRNA synthetases class I (C) catalytic domain
tRNA-synt_1e         PF01406.14   301 seq656_BIOID50903    -            680   3.6e-14   52.4   0.5   2   2   1.5e-09   4.2e-06   25.9   0.0   213   282   297   365   290   383 0.82 tRNA synthetases class I (C) catalytic domain
DUF2776              PF10951.3    347 seq657_BIOID50903    -            354  1.5e-162  540.4  33.6   1   1  1.3e-166  1.7e-162  540.2  23.3     1   347     5   352     5   352 0.99 Protein of unknown function (DUF2776)
AA_permease          PF00324.16   479 seq660_BIOID50903    -            457  4.2e-103  345.1  48.2   1   1  7.3e-107    5e-103  344.8  33.4     1   474    15   451    15   455 0.96 Amino acid permease
AA_permease_2        PF13520.1    426 seq660_BIOID50903    -            457   1.1e-47  162.4  56.6   1   1   1.8e-51   1.2e-47  162.2  39.2     2   425    12   442    11   445 0.88 Amino acid permease
Peptidase_A8         PF01252.13   150 seq665_BIOID50903    -            164   1.8e-44  150.8   6.9   1   1   1.6e-48   2.2e-44  150.6   4.8     2   147    15   160    13   164 0.92 Signal peptidase (SPase) II
GGDEF                PF00990.16   161 seq666_BIOID50903    -            408   7.3e-45  152.3   0.5   1   1   8.6e-49   1.2e-44  151.6   0.3     1   159   249   403   249   405 0.96 GGDEF domain
Iso_dh               PF00180.15   348 seq669_BIOID50903    -            416  7.1e-116  386.8   0.0   1   1    6e-120  8.2e-116  386.6   0.0     2   348    29   412    28   412 0.98 Isocitrate/isopropylmalate dehydrogenase
ProQ                 PF04352.8    115 seq670_BIOID50903    -             42   3.5e-06   26.4   0.1   1   1   2.6e-10   3.5e-06   26.4   0.1    73   110     3    40     1    42 0.92 ProQ/FINO family
TcpQ                 PF10671.4     85 seq671_BIOID50903    -            137   2.3e-24   84.9   0.4   1   1   2.7e-28   3.7e-24   84.3   0.3     2    81    54   134    53   136 0.97 Toxin co-regulated pilus biosynthesis protein Q
SKI                  PF01202.17   158 seq675_BIOID50903    -            174   4.8e-48  162.8   0.0   1   1   1.6e-51   5.5e-48  162.7   0.0     1   157    11   168    11   169 0.98 Shikimate kinase
AAA_17               PF13207.1    121 seq675_BIOID50903    -            174   1.9e-06   28.5   0.0   1   1   1.3e-09   4.3e-06   27.4   0.0     3    66     6    67     5   172 0.67 AAA domain
AAA                  PF00004.24   132 seq675_BIOID50903    -            174   2.2e-06   27.7   0.0   1   1   3.1e-08   0.00011   22.3   0.0     2    30     6    34     5    95 0.86 ATPase family associated with various cellular activities (AAA)
SIS_2                PF13580.1    138 seq676_BIOID50903    -            246   3.5e-31  107.6   0.3   1   1   9.4e-35   6.4e-31  106.7   0.2    15   138    78   200    56   200 0.92 SIS domain
SIS                  PF01380.17   131 seq676_BIOID50903    -            246   7.4e-08   31.9   0.0   1   1   2.3e-11   1.6e-07   30.9   0.0    51   104   163   216   152   229 0.91 SIS domain
Glycos_transf_2      PF00535.21   169 seq679_BIOID50903    -            847   1.4e-19   70.2   0.0   1   1   6.3e-23   2.2e-19   69.6   0.0     2   168   246   429   245   430 0.98 Glycosyl transferase family 2
Glyco_tranf_2_3      PF13641.1    230 seq679_BIOID50903    -            847   3.3e-15   56.4   0.3   1   1     3e-18     1e-14   54.8   0.0     2   230   243   493   242   493 0.84 Glycosyltransferase like family 2
Glyco_trans_2_3      PF13632.1    192 seq679_BIOID50903    -            847   2.9e-13   49.8  14.5   1   1   8.6e-17   2.9e-13   49.8  10.1     1   185   341   533   341   708 0.82 Glycosyl transferase family group 2
Glyco_transf_21      PF13506.1    174 seq679_BIOID50903    -            847   4.5e-08   32.5   0.0   1   1   4.7e-11   1.6e-07   30.6   0.0     6   147   312   468   308   492 0.77 Glycosyl transferase family 21
Peptidase_S49_N      PF08496.5    155 seq680_BIOID50903    -            349   2.9e-64  215.4   3.5   1   1   6.3e-68   2.9e-64  215.4   2.4     1   155     1   158     1   158 0.98 Peptidase family S49 N-terminal
Peptidase_S49        PF01343.13   154 seq680_BIOID50903    -            349   1.4e-50  170.9   0.0   1   1   3.1e-54   1.4e-50  170.9   0.0     2   153   161   310   160   311 0.98 Peptidase family S49
SDH_sah              PF01972.11   286 seq680_BIOID50903    -            349   1.8e-05   23.5   1.9   1   1   5.1e-09   2.3e-05   23.2   0.0    89   163   133   208   119   225 0.81 Serine dehydrogenase proteinase
Bax1-I               PF01027.15   205 seq681_BIOID50903    -            171   1.2e-08   34.7  17.7   1   1   1.1e-12   1.4e-08   34.4  12.3    64   201    12   154     1   159 0.80 Inhibitor of apoptosis-promoting Bax1
Secretin             PF00263.16   165 seq684_BIOID50903    -            552   9.6e-23   80.2   4.8   1   1   1.4e-26   9.6e-23   80.2   3.3     2   165   376   546   375   546 0.92 Bacterial type II and III secretion system protein
Secretin_N_2         PF07655.8     98 seq684_BIOID50903    -            552   3.3e-10   40.1   8.9   1   1   4.8e-14   3.3e-10   40.1   6.2    28    97   216   278   201   279 0.78 Secretin N-terminal domain
Phage_integrase      PF00589.17   173 seq687_BIOID50903    -            447   7.2e-21   74.4   0.0   1   1   1.6e-24   1.1e-20   73.8   0.0     1   170   241   413   241   416 0.91 Phage integrase family
DUF4102              PF13356.1     89 seq687_BIOID50903    -            447   3.1e-17   62.1   0.2   1   1   1.3e-20   9.1e-17   60.6   0.1     1    88    32   120    32   121 0.87 Domain of unknown function (DUF4102)
FKBP_C               PF00254.23    94 seq688_BIOID50903    -            149   1.2e-16   60.3   0.0   1   1   1.3e-20   1.7e-16   59.8   0.0     4    94     4   141     2   141 0.87 FKBP-type peptidyl-prolyl cis-trans isomerase
T2SE                 PF00437.15   272 seq689_BIOID50903    -            342   2.7e-61  206.7   0.0   1   1   2.3e-65   3.1e-61  206.5   0.0     3   270    20   322    18   324 0.96 Type II/IV secretion system protein
DUF4222              PF13973.1     53 seq690_BIOID50903    -             80   3.1e-16   58.3   0.1   1   1   2.7e-20   3.7e-16   58.1   0.1     2    53     4    54     3    54 0.97 Domain of unknown function (DUF4222)
Na_Pi_cotrans        PF02690.10   142 seq693_BIOID50903    -            543   1.6e-44  150.9  29.8   1   2   1.4e-39   9.3e-36  122.5   7.0     1   140    13   148    13   150 0.98 Na+/Pi-cotransporter
Na_Pi_cotrans        PF02690.10   142 seq693_BIOID50903    -            543   1.6e-44  150.9  29.8   2   2   1.5e-13     1e-09   38.1   9.9     1   115   139   257   139   283 0.91 Na+/Pi-cotransporter
UvrD_C               PF13361.1    319 seq694_BIOID50903    -            673   2.1e-92  309.9   0.0   1   1   8.6e-95     2e-91  306.7   0.0     1   318   271   613   271   614 0.97 UvrD-like helicase C-terminal domain
UvrD-helicase        PF00580.16   315 seq694_BIOID50903    -            673     2e-74  250.6   0.4   1   1   1.3e-76   2.9e-73  246.7   0.3     1   314     3   265     3   266 0.94 UvrD/REP helicase N-terminal domain
AAA_19               PF13245.1     76 seq694_BIOID50903    -            673   2.1e-13   49.6   0.6   1   1   2.1e-16   4.7e-13   48.5   0.4     8    75    15    87     8    88 0.82 Part of AAA domain
UvrD_C_2             PF13538.1    104 seq694_BIOID50903    -            673   2.1e-10   40.5   0.0   1   1   5.7e-13   1.3e-09   38.0   0.0    54   103   546   609   496   610 0.80 Family description
NAD_binding_1        PF00175.16   109 seq698_BIOID50903    -            233   9.6e-21   74.2   0.0   1   1   2.3e-24   1.6e-20   73.6   0.0     1   108   108   211   108   212 0.97 Oxidoreductase NAD-binding domain
FAD_binding_6        PF00970.19    99 seq698_BIOID50903    -            233   7.9e-09   35.4   0.0   1   1   1.8e-12   1.2e-08   34.8   0.0     1    76     5    74     5    97 0.77 Oxidoreductase FAD-binding domain
LYTB                 PF02401.13   281 seq700_BIOID50903    -            344  1.9e-119  397.6   0.2   1   1  1.6e-123  2.2e-119  397.4   0.1     1   280    31   312    31   313 0.99 LytB protein
TOBE                 PF03459.12    64 seq701_BIOID50903    -            147   1.2e-32  111.6   6.6   1   2   4.9e-21   6.7e-17   61.2   0.8     2    64     9    71     8    71 0.98 TOBE domain
TOBE                 PF03459.12    64 seq701_BIOID50903    -            147   1.2e-32  111.6   6.6   2   2     1e-18   1.4e-14   53.8   0.3     2    63    81   142    81   143 0.98 TOBE domain
DUF1233              PF06806.7     72 seq703_BIOID50903    -             84   2.7e-34  116.4   0.5   1   1   2.3e-38   3.2e-34  116.1   0.3     1    72     4    76     4    76 0.97 Putative excisionase (DUF1233)
GATase_4             PF13230.1    272 seq704_BIOID50903    -            255  3.2e-107  357.1   0.0   1   1  7.7e-111  3.5e-107  357.0   0.0     1   252     1   252     1   255 0.99 Glutamine amidotransferases class-II
GATase_2             PF00310.16   361 seq704_BIOID50903    -            255   3.3e-17   62.1   0.1   1   1   2.1e-15   9.7e-12   44.1   0.1   189   359    65   215    60   217 0.87 Glutamine amidotransferases class-II
MFS_1                PF07690.11   354 seq705_BIOID50903    -            396   1.9e-39  135.2  46.6   1   1   4.3e-43   1.9e-39  135.2  32.3     2   352    16   351    15   353 0.84 Major Facilitator Superfamily
MFS_3                PF05977.8    524 seq705_BIOID50903    -            396   5.9e-08   31.1   6.0   1   1   1.3e-11   5.9e-08   31.1   4.2    32   206    32   201     5   207 0.84 Transmembrane secretion effector
TRI12                PF06609.8    599 seq705_BIOID50903    -            396   2.8e-06   25.7   4.5   1   1   6.2e-10   2.8e-06   25.7   3.1    87   212    54   179    14   190 0.80 Fungal trichothecene efflux pump (TRI12)
AroM                 PF07302.6    221 seq706_BIOID50903    -            225   9.6e-85  283.2   3.1   1   1   7.8e-89   1.1e-84  283.1   2.2     2   220     5   224     4   225 0.99 AroM protein
MFS_1                PF07690.11   354 seq707_BIOID50903    -            417   5.7e-39  133.7  62.4   1   2   1.9e-31   1.3e-27   96.3  18.5     1   224    41   261    41   271 0.82 Major Facilitator Superfamily
MFS_1                PF07690.11   354 seq707_BIOID50903    -            417   5.7e-39  133.7  62.4   2   2     1e-14   7.1e-11   41.3  23.0     7   168   249   407   247   414 0.82 Major Facilitator Superfamily
Sugar_tr             PF00083.19   451 seq707_BIOID50903    -            417     2e-14   52.9  33.8   1   1   9.1e-18   6.2e-14   51.2   7.0    46   197    71   217    11   223 0.90 Sugar (and other) transporter
Alpha-amylase        PF00128.19   316 seq708_BIOID50903    -            605   1.4e-79  267.7   0.0   1   1   2.6e-83   1.8e-79  267.3   0.0     1   316   178   494   178   494 0.96 Alpha amylase, catalytic domain
Alpha-amylase_N      PF02903.9    120 seq708_BIOID50903    -            605   1.1e-08   34.9   0.0   1   1   3.4e-12   2.3e-08   33.8   0.0     5   108     4   105     1   115 0.83 Alpha amylase, N-terminal ig-like domain
OmpA                 PF00691.15    97 seq709_BIOID50903    -            160   1.8e-17   63.4   0.1   1   1     2e-21   2.7e-17   62.8   0.1     1    97    55   151    55   151 0.94 OmpA family
DUF3596              PF12167.3     88 seq710_BIOID50903    -            428   5.2e-30  102.7   0.0   1   1   1.9e-33   1.3e-29  101.5   0.0     1    88     7    93     7    93 0.98 Domain of unknown function (DUF3596)
Phage_integrase      PF00589.17   173 seq710_BIOID50903    -            428     2e-19   69.8   0.4   1   1   5.8e-23     4e-19   68.8   0.1     3   166   203   396   201   402 0.87 Phage integrase family
NUDIX                PF00293.23   135 seq714_BIOID50903    -            257   1.9e-21   76.0   0.0   1   1   8.7e-25     4e-21   74.9   0.0     6   125   132   240   128   249 0.90 NUDIX domain
zf-NADH-PPase        PF09297.6     32 seq714_BIOID50903    -            257   2.8e-10   39.4   5.4   1   1     1e-13   4.8e-10   38.6   3.8     1    32    93   124    93   124 0.98 NADH pyrophosphatase zinc ribbon domain
NUDIX-like           PF09296.6     98 seq714_BIOID50903    -            257     8e-07   29.2   0.2   1   1   3.3e-10   1.5e-06   28.3   0.1     2    97    11    90    10    91 0.97 NADH pyrophosphatase-like rudimentary NUDIX domain
T4SS-DNA_transf      PF02534.9    469 seq716_BIOID50903    -            620   1.8e-92  310.2   0.0   1   1   5.4e-96   2.4e-92  309.8   0.0    45   452   147   568   101   589 0.87 Type IV secretory system Conjugative DNA transfer
TraG-D_C             PF12696.2    128 seq716_BIOID50903    -            620   1.5e-22   79.6   0.0   1   1   5.7e-26   2.6e-22   78.9   0.0     2   127   422   541   421   542 0.91 TraM recognition site of TraD and TraG
TrwB_AAD_bind        PF10412.4    386 seq716_BIOID50903    -            620   2.5e-14   52.5   0.0   1   1   9.6e-18   4.4e-14   51.8   0.0   166   380   338   555   323   557 0.75 Type IV secretion-system coupling protein DNA-binding domain
DUF4132              PF13569.1    180 seq718_BIOID50903    -           1252   9.1e-54  181.5   0.0   1   1   3.6e-57   2.4e-53  180.1   0.0     1   179   986  1171   986  1172 0.96 Domain of unknown function (DUF4132)
WGR                  PF05406.10    81 seq718_BIOID50903    -           1252   1.2e-14   53.8   2.7   1   1   3.1e-18   2.1e-14   53.0   0.9    11    78     4    68     1    71 0.92 WGR domain
DUF1255              PF06865.6     94 seq719_BIOID50903    -             94   5.4e-35  119.4   0.0   1   1   4.3e-39   5.9e-35  119.3   0.0     1    94     1    94     1    94 0.98 Protein of unknown function (DUF1255)
Elong-fact-P_C       PF09285.6     56 seq720_BIOID50903    -            188   5.3e-27   92.8   1.0   1   1   2.4e-30   1.1e-26   91.8   0.2     1    56   131   186   131   186 0.99 Elongation factor P, C-terminal
EFP                  PF01132.15    55 seq720_BIOID50903    -            188   3.2e-24   84.2   0.1   1   1   1.2e-27   5.5e-24   83.4   0.0     3    55    71   123    69   123 0.97 Elongation factor P (EF-P) OB domain
EFP_N                PF08207.7     58 seq720_BIOID50903    -            188   5.8e-24   83.6   0.0   1   1   4.5e-27     2e-23   81.8   0.0     3    57     7    61     5    62 0.97 Elongation factor P (EF-P) KOW-like domain
Topoisom_bac         PF01131.15   403 seq722_BIOID50903    -            879  7.1e-131  436.6   0.7   1   1  3.7e-134  1.3e-130  435.7   0.5     2   403   171   579   170   579 0.93 DNA topoisomerase
Topo_Zn_Ribbon       PF08272.6     42 seq722_BIOID50903    -            879   1.1e-39  133.3   0.7   1   2   1.5e-19   5.2e-16   57.6   0.0     2    42   772   811   771   811 0.96 Topoisomerase I zinc-ribbon-like
Topo_Zn_Ribbon       PF08272.6     42 seq722_BIOID50903    -            879   1.1e-39  133.3   0.7   2   2   7.4e-24   2.5e-20   71.4   1.8     1    42   838   879   838   879 0.98 Topoisomerase I zinc-ribbon-like
Toprim               PF01751.17    88 seq722_BIOID50903    -            879   3.4e-26   90.8   0.0   1   1   2.1e-29   7.1e-26   89.7   0.0     2    88    19   156    18   156 0.98 Toprim domain
zf-C4_Topoisom       PF01396.14    39 seq722_BIOID50903    -            879   4.1e-19   67.6  16.9   1   2   3.6e-09   1.2e-05   24.5   0.3     3    27   612   636   610   653 0.84 Topoisomerase DNA binding C4 zinc finger
zf-C4_Topoisom       PF01396.14    39 seq722_BIOID50903    -            879   4.1e-19   67.6  16.9   2   2   6.9e-15   2.4e-11   42.8   1.9     2    38   723   758   722   759 0.94 Topoisomerase DNA binding C4 zinc finger
IU_nuc_hydro         PF01156.14   314 seq725_BIOID50903    -            304   1.8e-91  306.5   0.0   1   1   1.4e-95     2e-91  306.4   0.0     3   311     4   301     2   304 0.96 Inosine-uridine preferring nucleoside hydrolase
MutS_V               PF00488.16   235 seq726_BIOID50903    -            853  7.3e-105  349.4   0.0   1   1  4.6e-108  1.3e-104  348.6   0.0     1   234   567   798   567   799 0.99 MutS domain V
MutS_III             PF05192.13   204 seq726_BIOID50903    -            853   5.2e-49  166.6   3.1   1   1   3.5e-52   9.6e-49  165.8   2.1     1   204   271   560   271   560 0.96 MutS domain III
MutS_I               PF01624.15   113 seq726_BIOID50903    -            853   1.2e-44  150.7   0.0   1   1   1.2e-47   3.4e-44  149.3   0.0     1   112    11   122    11   123 0.99 MutS domain I
MutS_II              PF05188.12   137 seq726_BIOID50903    -            853   1.8e-33  115.3   0.0   1   1   1.6e-36   4.5e-33  114.1   0.0     1   137   131   256   131   256 0.98 MutS domain II
MutS_IV              PF05190.13    92 seq726_BIOID50903    -            853   3.3e-28   97.5   0.1   1   1   3.6e-31   9.9e-28   96.0   0.1     1    90   428   517   428   519 0.97 MutS family domain IV
PHO4                 PF01384.15   326 seq728_BIOID50903    -            499  4.3e-100  334.4  19.9   1   1  3.7e-104    5e-100  334.2  13.8     1   326    30   488    30   488 0.88 Phosphate transporter family
URO-D                PF01208.12   343 seq730_BIOID50903    -            354  1.5e-140  467.8   0.0   1   1  1.3e-144  1.7e-140  467.7   0.0     2   342     5   347     4   348 0.98 Uroporphyrinogen decarboxylase (URO-D)
HTH_Tnp_1            PF01527.15    76 seq732_BIOID50903    -            215   1.8e-20   72.5   0.0   1   1   1.2e-23   5.3e-20   71.0   0.0     2    69    91   162    90   169 0.87 Transposase
Entericidin          PF08085.6     21 seq733_BIOID50903    -             41   5.1e-09   35.4   0.0   1   1   4.6e-13   6.3e-09   35.1   0.0     1    21    20    40    20    40 0.99 Entericidin EcnA/B family
adh_short            PF00106.20   167 seq734_BIOID50903    -            248   2.3e-34  118.5   0.0   1   1   1.1e-37   2.9e-34  118.2   0.0     2   166     2   165     1   166 0.93 short chain dehydrogenase
adh_short_C2         PF13561.1    243 seq734_BIOID50903    -            248     7e-15   55.3   0.0   1   1   3.2e-18   8.7e-15   55.0   0.0     3   222     9   218     7   232 0.89 Enoyl-(Acyl carrier protein) reductase
KR                   PF08659.5    181 seq734_BIOID50903    -            248   1.1e-13   51.1   0.0   1   1   5.5e-17   1.5e-13   50.6   0.0     3   173     3   170     2   177 0.89 KR domain
Epimerase            PF01370.16   236 seq734_BIOID50903    -            248   1.1e-06   28.1   0.1   1   1   1.2e-09   3.4e-06   26.5   0.0     1   117     3   135     3   176 0.80 NAD dependent epimerase/dehydratase family
NAD_binding_10       PF13460.1    183 seq734_BIOID50903    -            248   2.9e-06   27.2   0.0   1   1   1.4e-09     4e-06   26.8   0.0     1    60     3    67     3   171 0.78 NADH(P)-binding
HlyD                 PF00529.15   306 seq736_BIOID50903    -            342   5.6e-49  166.9  12.1   1   1   1.9e-52   6.5e-49  166.7   8.4     3   306    47   337    45   337 0.88 HlyD family secretion protein
HlyD_2               PF12700.2    328 seq736_BIOID50903    -            342   2.9e-23   82.4   4.9   1   1   1.1e-26   3.8e-23   82.0   3.4    20   249    45   298    34   324 0.84 HlyD family secretion protein
HlyD_3               PF13437.1    105 seq736_BIOID50903    -            342   7.1e-21   74.4   0.3   1   1   1.5e-19     5e-16   58.8   0.0     2   105   213   332   212   332 0.82 HlyD family secretion protein
Biotin_lipoyl_2      PF13533.1     50 seq736_BIOID50903    -            342     4e-18   64.7   0.6   1   1   1.1e-18   3.6e-15   55.2   0.2     3    50    47    94    45    94 0.97 Biotin-lipoyl like
MerR_1               PF13411.1     69 seq737_BIOID50903    -            215   3.9e-09   36.0   0.3   1   1   2.7e-12   3.6e-08   32.9   0.0    26    68     2    44     1    45 0.96 MerR HTH family regulatory protein
Entericidin          PF08085.6     21 seq738_BIOID50903    -             48   1.2e-08   34.2   2.6   1   1   1.2e-12   1.7e-08   33.7   1.8     1    21    23    43    23    43 0.98 Entericidin EcnA/B family
Asr                  PF06392.6     19 seq741_BIOID50903    -            111   6.7e-07   29.4  23.8   1   1   4.9e-11   6.7e-07   29.4  16.5     1    19    53    71    53    71 0.99 Acid shock protein repeat
NLPC_P60             PF00877.14   105 seq742_BIOID50903    -            252   1.7e-30  104.8   0.0   1   1     4e-34   2.7e-30  104.1   0.0     1   105   134   244   134   244 0.98 NlpC/P60 family
DUF1375              PF07119.7     76 seq743_BIOID50903    -             75   8.9e-21   73.3   0.2   1   1   9.2e-25   1.3e-20   72.9   0.1     6    75     8    69     3    70 0.91 Protein of unknown function (DUF1375)
Multi_Drug_Res       PF00893.14    93 seq745_BIOID50903    -            126   9.9e-33  112.3  10.3   1   1   9.2e-37   1.3e-32  112.0   7.2     1    93    22   114    22   114 0.99 Small Multidrug Resistance protein
BMC                  PF00936.14    75 seq746_BIOID50903    -             37   2.3e-12   46.2   1.1   1   1   1.8e-16   2.4e-12   46.2   0.7     1    34     4    37     4    37 0.97 BMC domain
Phage_AlpA           PF05930.7     51 seq748_BIOID50903    -             67     9e-12   44.4   0.0   1   1   1.5e-15     1e-11   44.2   0.0     4    51    12    59     9    59 0.95 Prophage CP4-57 regulatory protein (AlpA)
HTH_17               PF12728.2     51 seq748_BIOID50903    -             67   4.6e-07   29.8   0.1   1   1   1.3e-10   8.8e-07   28.9   0.0     7    51    17    63    16    63 0.87 Helix-turn-helix domain
DapB_C               PF05173.9    132 seq749_BIOID50903    -            273   4.7e-47  158.9   0.3   1   1   9.8e-51   6.7e-47  158.4   0.2     1   132   132   268   132   268 0.98 Dihydrodipicolinate reductase, C-terminus
DapB_N               PF01113.15   124 seq749_BIOID50903    -            273   7.8e-42  141.9   0.5   1   1   5.4e-45   3.7e-41  139.8   0.1     1   124     6   129     6   129 0.99 Dihydrodipicolinate reductase, N-terminus
TnpB_IS66            PF05717.8    108 seq750_BIOID50903    -            115   1.3e-44  149.9   0.0   1   1     1e-48   1.4e-44  149.8   0.0     2   107     7   110     6   111 0.96 IS66 Orf2 like protein
BMC                  PF00936.14    75 seq751_BIOID50903    -             52   2.2e-08   33.5   1.0   1   1   1.9e-12   2.5e-08   33.3   0.7    40    75     1    38     1    38 0.95 BMC domain
Collar               PF07484.7     57 seq752_BIOID50903    -            164     2e-14   53.0   0.1   1   1   2.4e-18   3.3e-14   52.3   0.1     1    57    10    57    10    57 0.98 Phage Tail Collar Domain
BMC                  PF00936.14    75 seq756_BIOID50903    -            270     2e-31  107.3   6.0   1   2   4.1e-16   5.6e-12   45.0   0.1     1    68    79   153    79   160 0.88 BMC domain
BMC                  PF00936.14    75 seq756_BIOID50903    -            270     2e-31  107.3   6.0   2   2   4.5e-22   6.2e-18   64.1   1.3     1    70   185   258   185   263 0.94 BMC domain
FCD                  PF07729.7    125 seq759_BIOID50903    -            228   1.6e-26   92.9   5.9   1   1   3.5e-30   2.4e-26   92.3   4.1     5   124    89   208    87   209 0.99 FCD domain
GntR                 PF00392.16    64 seq759_BIOID50903    -            228   9.3e-18   63.3   0.0   1   1   3.6e-21   2.4e-17   61.9   0.0     3    64    15    75    13    75 0.98 Bacterial regulatory proteins, gntR family
Trypsin              PF00089.21   220 seq761_BIOID50903    -            273   1.2e-11   44.5   0.0   1   1   4.8e-15   3.3e-11   43.0   0.0     9   198    50   244    44   266 0.73 Trypsin
Trypsin_2            PF13365.1    120 seq761_BIOID50903    -            273   1.2e-07   31.5   0.0   1   1   3.1e-11   2.1e-07   30.8   0.0     1   120    69   240    69   240 0.64 Trypsin-like peptidase domain
Endonuclease_5       PF04493.9    206 seq762_BIOID50903    -            223   1.1e-70  237.0   0.0   1   1   9.3e-75   1.3e-70  236.8   0.0     1   205     9   208     9   209 0.99 Endonuclease V
Cag12                PF13117.1    113 seq763_BIOID50903    -            140   2.4e-14   53.0   0.0   1   1   2.8e-18   3.9e-14   52.4   0.0     2   112     8   113     7   114 0.92 Cag pathogenicity island protein Cag12
DDE_Tnp_IS66         PF03050.9    271 seq764_BIOID50903    -            523  1.5e-102  342.3   0.3   1   1  4.3e-106  1.5e-102  342.3   0.2     1   270   186   472   186   473 0.99 Transposase IS66 family
DDE_Tnp_IS66_C       PF13817.1     39 seq764_BIOID50903    -            523   3.3e-19   68.4   0.4   1   1   3.6e-22   1.2e-18   66.6   0.3     1    39   479   517   479   517 0.98 IS66 C-terminal element
HTH_Tnp_IS66         PF13005.2     59 seq764_BIOID50903    -            523   7.6e-17   60.7   7.9   1   1   5.5e-20   1.9e-16   59.5   5.5     2    59   125   180   124   180 0.98 putative Helix-turn-helix domain of transposase IS66
LZ_Tnp_IS66          PF13007.2     78 seq764_BIOID50903    -            523   1.6e-12   47.7   7.7   1   1   1.2e-15     4e-12   46.5   5.3     2    77    46   121    45   122 0.83 Transposase C of IS166 homeodomain
MFS_1                PF07690.11   354 seq766_BIOID50903    -            283   1.5e-27   96.1  28.0   1   1   2.4e-31   3.2e-27   95.0  19.4     2   251    13   270    12   283 0.79 Major Facilitator Superfamily
Caudo_TAP            PF02413.12   130 seq769_BIOID50903    -            200     6e-28   97.4   0.9   1   1     6e-32   8.3e-28   97.0   0.6     1   130    78   199    78   199 0.95 Caudovirales tail fibre assembly protein
AntA                 PF08346.7     71 seq770_BIOID50903    -            277   1.8e-21   75.9   0.0   1   1   3.6e-25   4.9e-21   74.5   0.0     1    71    47   129    47   129 0.95 AntA/AntB antirepressor
GTP_EFTU             PF00009.22   188 seq774_BIOID50903    -            607     1e-56  191.2   0.0   1   1   7.2e-60     2e-56  190.3   0.0     2   187     4   195     3   196 0.96 Elongation factor Tu GTP binding domain
EFG_C                PF00679.19    89 seq774_BIOID50903    -            607   1.9e-21   75.6   0.0   1   1   1.6e-24   4.3e-21   74.4   0.0     3    83   397   477   395   483 0.96 Elongation factor G C-terminus
GTP_EFTU_D2          PF03144.20    74 seq774_BIOID50903    -            607   7.4e-10   38.6   3.2   1   1   8.1e-13   2.2e-09   37.1   2.2     1    74   219   289   219   289 0.94 Elongation factor Tu domain 2
MMR_HSR1             PF01926.18   114 seq774_BIOID50903    -            607   1.3e-05   25.0   0.2   1   1   1.5e-08   4.1e-05   23.4   0.0     2   113     8   128     7   129 0.55 50S ribosome-binding GTPase
T2SE                 PF00437.15   272 seq775_BIOID50903    -            534   1.4e-37  129.0   0.0   1   1   4.6e-41   3.1e-37  127.8   0.0    11   271   120   401   112   402 0.80 Type II/IV secretion system protein
Queuosine_synth      PF02547.10   341 seq776_BIOID50903    -            356  2.2e-144  480.2   0.0   1   1  1.8e-148  2.5e-144  480.1   0.0     2   341     3   344     2   344 0.96 Queuosine biosynthesis protein
TrbM                 PF07424.6    166 seq778_BIOID50903    -            101   6.8e-07   29.2   0.1   1   1   6.1e-11   8.3e-07   29.0   0.1    10    59    28    86    21    99 0.77 TrbM
YbhQ                 PF11076.3    135 seq781_BIOID50903    -            136   4.3e-79  262.5  13.2   1   1   3.7e-83   5.1e-79  262.3   9.1     1   134     1   132     1   134 0.98 Putative inner membrane protein YbhQ
Dehydratase_LU       PF02286.10   554 seq783_BIOID50903    -            533  1.2e-304 1010.6   1.7   1   1    1e-308  1.4e-304 1010.5   1.2     1   533     1   533     1   533 1.00 Dehydratase large subunit
MFS_1                PF07690.11   354 seq784_BIOID50903    -            393     2e-24   85.8  58.2   1   1   1.3e-26   1.8e-22   79.4  34.4     2   328    14   320    10   327 0.84 Major Facilitator Superfamily
DUF416               PF04222.7    191 seq785_BIOID50903    -            196   6.5e-87  289.5   0.1   1   1   5.3e-91   7.2e-87  289.3   0.0     1   189     4   192     4   194 0.99 Protein of unknown function (DUF416)
YdfZ                 PF14001.1     64 seq786_BIOID50903    -             67     2e-33  114.3   0.1   1   1   1.6e-37   2.2e-33  114.1   0.1     1    64     2    65     2    65 0.99 YdfZ protein
CPSase_sm_chain      PF00988.17   131 seq789_BIOID50903    -            391   1.7e-56  189.1   0.1   1   1   6.1e-60   2.8e-56  188.5   0.0     2   131    13   142    12   142 0.99 Carbamoyl-phosphate synthase small chain, CPSase domain
GATase               PF00117.23   192 seq789_BIOID50903    -            391   1.8e-49  167.6   0.0   1   1   7.9e-53   3.6e-49  166.7   0.0     3   191   206   381   203   382 0.95 Glutamine amidotransferase class-I
Peptidase_C26        PF07722.8    217 seq789_BIOID50903    -            391   1.2e-08   34.5   0.1   1   1     1e-10   4.8e-07   29.3   0.1    93   217   258   364   247   364 0.80 Peptidase C26
MFS_1                PF07690.11   354 seq790_BIOID50903    -            180   8.7e-12   44.3  11.5   1   1   8.1e-16   1.1e-11   43.9   7.9    12   138    11   139     1   155 0.54 Major Facilitator Superfamily
DUF4222              PF13973.1     53 seq791_BIOID50903    -             59   7.2e-25   86.0   0.1   1   1   5.7e-29   7.7e-25   85.9   0.0     2    53     7    58     6    58 0.97 Domain of unknown function (DUF4222)
Usp                  PF00582.21   140 seq793_BIOID50903    -            144   5.2e-21   75.1   0.0   1   1   4.3e-25   5.9e-21   75.0   0.0     2   140     3   138     2   138 0.98 Universal stress protein family
Phage_ASH            PF10554.4    108 seq795_BIOID50903    -            355   6.5e-28   97.1   0.1   1   1   8.3e-32   1.1e-27   96.3   0.1     1   100   124   226   124   249 0.94 Ash protein family
Metallophos          PF00149.23   201 seq796_BIOID50903    -            218   1.4e-12   47.3   2.9   1   1   6.5e-16   4.5e-12   45.7   2.0     2   167    16   150    15   191 0.73 Calcineurin-like phosphoesterase
Metallophos_2        PF12850.2    156 seq796_BIOID50903    -            218   1.2e-06   28.3   0.0   1   1   2.8e-10   1.9e-06   27.6   0.0     4   137    18   207    16   213 0.63 Calcineurin-like phosphoesterase superfamily domain
LysR_substrate       PF03466.15   209 seq797_BIOID50903    -            324   1.8e-44  151.2   0.0   1   1   3.5e-48   2.4e-44  150.8   0.0     5   206    92   293    90   296 0.96 LysR substrate binding domain
HTH_1                PF00126.22    60 seq797_BIOID50903    -            324   5.4e-16   57.9   0.0   1   1   1.4e-19   9.6e-16   57.1   0.0     1    60     3    64     3    64 0.97 Bacterial regulatory helix-turn-helix protein, lysR family
Bac_DNA_binding      PF00216.16    90 seq801_BIOID50903    -             90   3.2e-33  113.4   1.4   1   1   2.6e-37   3.6e-33  113.3   1.0     1    90     1    90     1    90 0.99 Bacterial DNA-binding protein
TGT                  PF01702.13   238 seq802_BIOID50903    -            375  2.9e-105  350.7   0.0   1   1  2.5e-109  3.5e-105  350.4   0.0     1   237   125   362   125   363 0.99 Queuine tRNA-ribosyltransferase
SNase                PF00565.12   108 seq803_BIOID50903    -            171   2.9e-22   78.8   0.1   1   1   2.7e-26   3.7e-22   78.5   0.1     1   107    61   156    61   157 0.96 Staphylococcal nuclease homologue
Dimer_Tnp_Tn5        PF02281.11   109 seq805_BIOID50903    -            403   4.5e-08   33.0   0.0   1   1   6.9e-12   9.5e-08   32.0   0.0    10    75   337   398   327   403 0.80 Transposase Tn5 dimerisation domain
Resolvase            PF00239.16   141 seq807_BIOID50903    -            192   3.1e-49  166.3   0.4   1   1     6e-53   4.1e-49  165.9   0.3     2   140     3   135     2   136 0.98 Resolvase, N terminal domain
HTH_7                PF02796.10    45 seq807_BIOID50903    -            192   1.1e-11   44.2   0.0   1   1   3.8e-15   2.6e-11   43.0   0.0     1    44   138   181   138   182 0.98 Helix-turn-helix domain of resolvase
YmgB                 PF10798.3     61 seq808_BIOID50903    -             88   3.7e-29  100.2   2.6   1   1   3.8e-33   5.3e-29   99.7   1.8     1    61    28    88    28    88 0.98 Biofilm development protein YmgB/AriR
Smr                  PF01713.16    83 seq811_BIOID50903    -            187   5.3e-20   71.2   0.0   1   1   6.2e-24   8.5e-20   70.6   0.0     2    83    89   169    88   169 0.91 Smr domain
DUF1481              PF07356.7    195 seq812_BIOID50903    -            211   5.4e-71  237.9   0.6   1   1   4.5e-75   6.2e-71  237.7   0.4     1   195    22   207    22   207 0.99 Protein of unknown function (DUF1481)
PTR2                 PF00854.16   373 seq813_BIOID50903    -            489   3.4e-80  269.5  25.1   1   1   6.5e-84   4.4e-80  269.1  17.4     2   372    82   427    81   428 0.97 POT family
MFS_1                PF07690.11   354 seq813_BIOID50903    -            489   6.2e-14   51.4  60.9   1   1   6.3e-15   4.3e-11   42.0  22.1    12   298    30   288    16   347 0.63 Major Facilitator Superfamily
UPF0118              PF01594.11   327 seq815_BIOID50903    -            344   1.8e-73  247.2  42.8   1   1   1.5e-77     2e-73  247.1  29.7     2   326    14   328    13   329 0.99 Domain of unknown function DUF20
Peptidase_M24        PF00557.19   205 seq816_BIOID50903    -            443   1.5e-43  148.7   0.1   1   1   1.4e-47   1.9e-43  148.3   0.1     1   205   168   430   168   430 0.82 Metallopeptidase family M24
T2SF                 PF00482.18   124 seq818_BIOID50903    -            352     7e-33  113.0   8.1   1   2   4.1e-18   5.6e-14   52.0   0.0     4   124    21   143    18   143 0.96 Type II secretion system (T2SS), protein F
T2SF                 PF00482.18   124 seq818_BIOID50903    -            352     7e-33  113.0   8.1   2   2   3.2e-22   4.4e-18   65.2   0.6     1   122   218   340   218   342 0.97 Type II secretion system (T2SS), protein F
CPSase_L_D2          PF02786.12   211 seq820_BIOID50903    -           1073  3.2e-118  392.4   2.5   1   2   1.1e-80   1.6e-77  259.3   0.0     1   210   128   334   128   335 0.99 Carbamoyl-phosphate synthase L chain, ATP binding domain
CPSase_L_D2          PF02786.12   211 seq820_BIOID50903    -           1073  3.2e-118  392.4   2.5   2   2   6.5e-42   9.8e-39  132.7   0.4     1   210   674   876   674   877 0.95 Carbamoyl-phosphate synthase L chain, ATP binding domain
CPSase_L_chain       PF00289.17   110 seq820_BIOID50903    -           1073   5.3e-47  158.3   0.0   1   2   7.6e-26   1.1e-22   80.0   0.0     1   110     6   123     6   123 0.97 Carbamoyl-phosphate synthase L chain, N-terminal domain
CPSase_L_chain       PF00289.17   110 seq820_BIOID50903    -           1073   5.3e-47  158.3   0.0   2   2     2e-24     3e-21   75.4   0.0     3   110   560   669   558   669 0.97 Carbamoyl-phosphate synthase L chain, N-terminal domain
ATP-grasp_4          PF13535.1    184 seq820_BIOID50903    -           1073   1.3e-42  145.5   0.3   1   2   2.4e-22   3.6e-19   69.1   0.0     4   182   128   307   125   309 0.91 ATP-grasp domain
ATP-grasp_4          PF13535.1    184 seq820_BIOID50903    -           1073   1.3e-42  145.5   0.3   2   2     1e-23   1.5e-20   73.5   0.1     2   180   672   847   671   849 0.91 ATP-grasp domain
CPSase_L_D3          PF02787.14   121 seq820_BIOID50903    -           1073   2.6e-42  143.2   0.1   1   1   5.8e-45   8.8e-42  141.5   0.0     2   121   425   547   424   547 0.98 Carbamoyl-phosphate synthetase large chain, oligomerisation domain
MGS                  PF02142.17    95 seq820_BIOID50903    -           1073     3e-19   68.6   0.1   1   1   1.4e-21   2.2e-18   65.8   0.0     2    94   957  1041   956  1042 0.97 MGS-like domain
ATP-grasp            PF02222.17   172 seq820_BIOID50903    -           1073   3.6e-15   55.6   0.5   1   2   7.2e-09   1.1e-05   24.7   0.0     2   161   137   304   136   312 0.82 ATP-grasp domain
ATP-grasp            PF02222.17   172 seq820_BIOID50903    -           1073   3.6e-15   55.6   0.5   2   2   4.5e-10   6.8e-07   28.6   0.1     2   161   683   846   682   849 0.86 ATP-grasp domain
ATP-grasp_3          PF02655.9    161 seq820_BIOID50903    -           1073     6e-11   42.3   1.4   1   1   2.3e-10   3.6e-07   30.0   0.0     7   158   678   846   672   849 0.79 ATP-grasp domain
Dala_Dala_lig_C      PF07478.8    203 seq820_BIOID50903    -           1073   4.8e-11   42.3   0.3   1   1   1.7e-09   2.6e-06   26.8   0.1    15   173   695   844   681   864 0.78 D-ala D-ala ligase C-terminus
Pyr_redox_2          PF07992.9    200 seq821_BIOID50903    -            847     2e-36  125.6   0.0   1   1   3.9e-39   8.8e-36  123.5   0.0     1   198     5   285     5   287 0.95 Pyridine nucleotide-disulphide oxidoreductase
NIR_SIR              PF01077.17   157 seq821_BIOID50903    -            847   2.8e-27   94.8   0.1   1   1   3.5e-30     8e-27   93.4   0.0     2   150   632   770   631   776 0.94 Nitrite and sulphite reductase 4Fe-4S domain
Fer2_BFD             PF04324.10    55 seq821_BIOID50903    -            847   2.8e-21   75.1   4.8   1   1     7e-19   1.6e-15   56.7   2.0     2    53   423   472   422   474 0.93 BFD-like [2Fe-2S] binding domain
Pyr_redox            PF00070.22    80 seq821_BIOID50903    -            847   1.5e-15   57.2   0.7   1   1   6.4e-19   1.5e-15   57.2   0.5     2    72   148   219   147   229 0.91 Pyridine nucleotide-disulphide oxidoreductase
NIR_SIR_ferr         PF03460.12    69 seq821_BIOID50903    -            847   4.4e-12   45.3   0.0   1   1     4e-15   9.1e-12   44.3   0.0     3    68   560   622   558   623 0.95 Nitrite/Sulfite reductase ferredoxin-like half domain
Pyr_redox_3          PF13738.1    203 seq821_BIOID50903    -            847     2e-08   34.3   0.4   1   1   1.5e-09   3.5e-06   27.1   0.0    78   196    55   174    42   179 0.83 Pyridine nucleotide-disulphide oxidoreductase
Thioredoxin          PF00085.15   104 seq826_BIOID50903    -            109   3.5e-34  116.5   0.0   1   1   8.4e-38   3.8e-34  116.3   0.0     2   103     5   106     4   107 0.98 Thioredoxin
Thioredoxin_2        PF13098.1    112 seq826_BIOID50903    -            109   1.6e-10   41.0   0.1   1   1   3.2e-13   1.4e-09   37.9   0.0     7   112    23   104    17   104 0.90 Thioredoxin-like domain
Phage_sheath_1       PF04984.9    464 seq827_BIOID50903    -            395   1.4e-78  264.3   5.5   1   2   4.3e-22   5.9e-18   64.4   0.4     1    95     1    99     1   101 0.96 Phage tail sheath protein
Phage_sheath_1       PF04984.9    464 seq827_BIOID50903    -            395   1.4e-78  264.3   5.5   2   2   1.2e-64   1.7e-60  204.7   0.5   171   464    96   381    92   381 0.98 Phage tail sheath protein
Dehydratase_MU       PF02288.10   112 seq828_BIOID50903    -            222   6.4e-37  125.6   0.0   1   1   7.8e-41   1.1e-36  124.8   0.0     2   110    66   181    65   183 0.96 Dehydratase medium subunit
DUF4132              PF13569.1    180 seq830_BIOID50903    -           1115   6.3e-43  146.2   0.0   1   1   1.1e-46   1.5e-42  145.0   0.0     3   180   859  1044   857  1044 0.96 Domain of unknown function (DUF4132)
YajC                 PF02699.10    83 seq834_BIOID50903    -            120   4.5e-28   96.6   0.4   1   1   4.4e-32     6e-28   96.2   0.3     2    83    30   112    29   112 0.96 Preprotein translocase subunit
OmpA                 PF00691.15    97 seq835_BIOID50903    -            254   5.2e-15   55.5   0.1   1   1   1.3e-18   1.8e-14   53.7   0.0     1    92   113   206   113   210 0.83 OmpA family
EAL                  PF00563.15   236 seq838_BIOID50903    -            285   1.4e-60  204.6   0.0   1   1   1.1e-64   1.6e-60  204.4   0.0     2   236    27   262    26   262 0.96 EAL domain
ATP-synt_ab          PF00006.20   215 seq843_BIOID50903    -            443   5.9e-42  143.4   0.0   1   1   2.9e-45   7.9e-42  143.0   0.0     3   214   183   388   181   389 0.95 ATP synthase alpha/beta family, nucleotide-binding domain
Rho_RNA_bind         PF07497.7     78 seq843_BIOID50903    -            443   6.5e-42  140.9   0.1   1   1   4.2e-45   1.1e-41  140.1   0.0     1    78    73   150    73   150 0.98 Rho termination factor, RNA-binding domain
Rho_N                PF07498.7     43 seq843_BIOID50903    -            443   8.2e-18   63.7   0.8   1   1   1.7e-20   4.8e-17   61.3   0.2     1    43    29    71    29    71 0.98 Rho termination factor, N-terminal domain
NACHT                PF05729.7    167 seq843_BIOID50903    -            443   8.9e-05   22.0   0.0   1   1   6.2e-08   0.00017   21.1   0.0    12    96   207   297   203   311 0.80 NACHT domain
NAD_binding_2        PF03446.10   162 seq844_BIOID50903    -            302   5.7e-37  126.9   6.0   1   1   6.1e-41   8.3e-37  126.4   4.2     3   161     8   168     6   169 0.95 NAD binding domain of 6-phosphogluconate dehydrogenase
Rhodanese            PF00581.15   113 seq846_BIOID50903    -            240   3.2e-17   62.8   0.1   1   1   4.4e-21     6e-17   61.9   0.0     2   112    28   123    27   124 0.94 Rhodanese-like domain
SecD-TM1             PF13721.1    101 seq847_BIOID50903    -            615   1.4e-39  134.2   3.5   1   1   2.6e-41   8.8e-38  128.5   0.1     1   101     2   103     2   103 0.96 SecD export protein N-terminal TM region
SecD_SecF            PF02355.11   189 seq847_BIOID50903    -            615   7.2e-16   57.8  10.2   1   1     4e-19   1.4e-15   56.9   7.1    14   184   434   602   427   606 0.90 Protein export membrane protein
Sec_GG               PF07549.9     29 seq847_BIOID50903    -            615   3.7e-08   32.1   0.0   1   1     3e-11     1e-07   30.7   0.0     1    27   112   141   112   143 0.86 SecD/SecF GG Motif
MMPL                 PF03176.10   333 seq847_BIOID50903    -            615   6.3e-08   31.5  11.7   1   1   1.9e-11   6.3e-08   31.5   8.1   180   299   481   601   458   612 0.81 MMPL family
T2SE                 PF00437.15   272 seq848_BIOID50903    -            331     2e-28   98.9   0.0   1   1     2e-32   2.7e-28   98.5   0.0    94   259    97   266    53   279 0.77 Type II/IV secretion system protein
Dehydratase_SU       PF02287.10   137 seq849_BIOID50903    -            172   7.2e-67  223.2   3.2   1   1     7e-71   9.5e-67  222.8   2.2     3   137    35   169    33   169 0.98 Dehydratase small subunit
HATPase_c            PF02518.21   111 seq853_BIOID50903    -            458   5.3e-28   96.8   0.6   1   1   2.4e-31   1.6e-27   95.2   0.1     2   110   346   449   345   450 0.98 Histidine kinase-, DNA gyrase B-, and HSP90-like ATPase
HisKA                PF00512.20    68 seq853_BIOID50903    -            458     2e-14   53.2   0.6   1   1   9.5e-18   6.5e-14   51.5   0.1     2    65   238   300   237   302 0.90 His Kinase A (phospho-acceptor) domain
UPF0029              PF01205.14   110 seq856_BIOID50903    -            204   1.3e-36  124.4   0.0   1   1   2.5e-40   1.7e-36  124.1   0.0     1   109    17   125    17   126 0.98 Uncharacterized protein family UPF0029
DUF1949              PF09186.6     56 seq856_BIOID50903    -            204   5.5e-16   57.8   0.0   1   1   1.8e-19   1.2e-15   56.6   0.0     1    55   141   195   141   196 0.98 Domain of unknown function (DUF1949)
Aconitase            PF00330.15   465 seq857_BIOID50903    -            891  1.3e-186  620.5   0.0   1   1  2.3e-190  1.6e-186  620.2   0.0     1   465    57   562    57   562 0.99 Aconitase family (aconitate hydratase)
Aconitase_C          PF00694.14   131 seq857_BIOID50903    -            891   7.8e-49  165.0   0.0   1   1   2.7e-52   1.8e-48  163.8   0.0     3   130   691   818   689   819 0.98 Aconitase C-terminal domain
HTH_AraC             PF00165.18    42 seq862_BIOID50903    -            298   9.6e-22   76.0   0.1   1   2   2.3e-14   1.1e-10   40.9   0.0     1    41   203   243   203   244 0.96 Bacterial regulatory helix-turn-helix proteins, AraC family
HTH_AraC             PF00165.18    42 seq862_BIOID50903    -            298   9.6e-22   76.0   0.1   2   2   7.3e-12   3.3e-08   32.9   0.0     1    41   255   293   255   294 0.93 Bacterial regulatory helix-turn-helix proteins, AraC family
HTH_18               PF12833.2     81 seq862_BIOID50903    -            298     8e-17   61.0   0.1   1   1   2.7e-20   1.2e-16   60.4   0.0     2    80   217   294   216   295 0.94 Helix-turn-helix domain
AraC_binding         PF02311.14   136 seq862_BIOID50903    -            298   7.6e-07   28.7   0.0   1   1   4.7e-10   2.2e-06   27.3   0.0    27    91    75   139    64   170 0.85 AraC-like ligand binding domain
Topoisom_bac         PF01131.15   403 seq863_BIOID50903    -            717  1.9e-102  342.9   0.6   1   1  5.6e-106  2.6e-102  342.5   0.4     4   402   153   598   150   599 0.90 DNA topoisomerase
Toprim_Crpt          PF13342.1     62 seq863_BIOID50903    -            717     9e-18   63.5   2.5   1   1     2e-21     9e-18   63.5   1.7     1    60   652   711   652   713 0.92 C-terminal repeat of topoisomerase
Toprim               PF01751.17    88 seq863_BIOID50903    -            717   1.6e-11   43.8   0.0   1   1     1e-14   4.6e-11   42.3   0.0     2    86     3   132     2   134 0.94 Toprim domain
IMS                  PF00817.15   148 seq864_BIOID50903    -            351   4.3e-47  159.5   0.0   1   1   1.5e-50   6.9e-47  158.8   0.0     1   148     7   154     7   154 0.98 impB/mucB/samB family
IMS_C                PF11799.3    137 seq864_BIOID50903    -            351   1.8e-09   38.0   0.1   1   1   6.6e-13     3e-09   37.2   0.1     3    99   211   309   209   323 0.84 impB/mucB/samB family C-terminal
IMS_HHH              PF11798.3     32 seq864_BIOID50903    -            351   1.3e-08   34.2   0.0   1   1   7.1e-12   3.2e-08   33.0   0.0     1    32   166   197   166   197 0.96 IMS family HHH motif
Phage_tube           PF04985.9    167 seq866_BIOID50903    -            172   9.8e-68  226.6   0.0   1   1     8e-72   1.1e-67  226.5   0.0     1   167     2   172     2   172 0.99 Phage tail tube protein FII
DDR                  PF08841.5    332 seq867_BIOID50903    -            610  2.1e-169  562.4   2.2   1   1  3.1e-173  2.1e-169  562.4   1.5     1   331   274   604   274   605 0.99 Diol dehydratase reactivase ATPase-like domain
DUF1537              PF07005.6    223 seq871_BIOID50903    -            420   3.8e-62  209.7  14.7   1   1   4.6e-66   6.3e-62  209.0  10.2     1   223   161   380   161   380 0.95 Protein of unknown function, DUF1537
CorA                 PF01544.13   292 seq873_BIOID50903    -            327     6e-63  212.4   0.0   1   1   5.2e-67   7.1e-63  212.2   0.0     3   292    39   323    37   323 0.97 CorA-like Mg2+ transporter protein
TrkH                 PF02386.11   339 seq877_BIOID50903    -            483   1.5e-78  263.6  24.6   1   1   3.1e-82   4.3e-78  262.1  11.0     2   339   153   481   152   481 0.99 Cation transport protein
DiS_P_DiS            PF06750.8     92 seq878_BIOID50903    -            392   8.8e-27   92.6   1.5   1   1   4.6e-30   2.1e-26   91.4   1.0     2    90    13   105    12   107 0.95 Bacterial Peptidase A24 N-terminal domain
SLT                  PF01464.15   121 seq878_BIOID50903    -            392   2.4e-24   85.0   0.0   1   1   7.1e-28   3.2e-24   84.6   0.0     2   117   257   378   256   382 0.95 Transglycosylase SLT domain
Peptidase_A24        PF01478.13   106 seq878_BIOID50903    -            392   1.6e-14   53.7   8.7   1   1   3.6e-18   1.6e-14   53.7   6.0     2    98   117   214   116   223 0.77 Type IV leader peptidase family
FluMu_gp41           PF10109.4     82 seq881_BIOID50903    -             90   3.2e-11   42.8   0.0   1   1   2.6e-15   3.6e-11   42.7   0.0     2    81     9    87     8    88 0.97 Mu-like prophage FluMu protein gp41
NAD_binding_2        PF03446.10   162 seq882_BIOID50903    -            292   7.1e-48  162.4   1.5   1   1   2.1e-51   9.5e-48  162.0   1.1     1   160     1   162     1   164 0.98 NAD binding domain of 6-phosphogluconate dehydrogenase
F420_oxidored        PF03807.12    96 seq882_BIOID50903    -            292   5.6e-07   29.7   0.1   1   1   2.6e-10   1.2e-06   28.7   0.1     1    74     3    70     3    96 0.80 NADP oxidoreductase coenzyme F420-dependent
DUF927               PF06048.6    285 seq884_BIOID50903    -            918   3.6e-56  190.4   0.0   1   1   1.9e-59   6.4e-56  189.6   0.0     4   284   364   644   361   645 0.93 Domain of unknown function (DUF927)
Prim_Zn_Ribbon       PF08273.7     40 seq884_BIOID50903    -            918   8.3e-14   51.2   8.7   1   1   4.7e-17   1.6e-13   50.3   6.0     2    40    35    69    34    69 0.96 Zinc-binding domain of primase-helicase
Toprim_3             PF13362.1     96 seq884_BIOID50903    -            918   2.5e-13   49.9   0.1   1   1   1.9e-16   6.4e-13   48.6   0.1     2    95   221   318   220   319 0.86 Toprim domain
Toprim_4             PF13662.1     81 seq884_BIOID50903    -            918   3.6e-10   39.5   0.1   1   1   2.5e-13   8.6e-10   38.3   0.1     3    70   221   289   219   299 0.90 Toprim domain
Glycos_transf_4      PF00953.16   159 seq886_BIOID50903    -            367   1.1e-28   99.9  21.3   1   1   7.8e-33   1.1e-28   99.9  14.8     3   157    75   233    73   235 0.94 Glycosyl transferase family 4
Sigma54_activat      PF00158.21   168 seq887_BIOID50903    -            441   1.1e-72  242.8   0.1   1   1   6.6e-76   1.8e-72  242.1   0.1     1   168   141   308   141   308 0.99 Sigma-54 interaction domain
Response_reg         PF00072.19   112 seq887_BIOID50903    -            441   7.3e-30  103.1   0.2   1   1   5.4e-33   1.5e-29  102.1   0.1     1   111     8   117     8   118 0.98 Response regulator receiver domain
HTH_8                PF02954.14    42 seq887_BIOID50903    -            441     2e-14   52.7   0.6   1   1   7.2e-18     2e-14   52.7   0.4     3    39   403   439   401   441 0.93 Bacterial regulatory protein, Fis family
AAA_5                PF07728.9    139 seq887_BIOID50903    -            441   1.3e-07   31.2   0.0   1   1   9.7e-11   2.7e-07   30.3   0.0     2   123   165   283   164   301 0.84 AAA domain (dynein-related subfamily)
AAA                  PF00004.24   132 seq887_BIOID50903    -            441   1.6e-05   25.0   0.0   1   1   1.2e-08   3.4e-05   23.9   0.0     1   126   165   296   165   302 0.72 ATPase family associated with various cellular activities (AAA)
PhageMin_Tail        PF10145.4    202 seq889_BIOID50903    -            809   1.1e-42  145.9  19.4   1   1   7.9e-47   1.1e-42  145.9  13.4     1   202   238   440   238   440 0.98 Phage-related minor tail protein
Acetyltransf_10      PF13673.1    117 seq890_BIOID50903    -            124   6.4e-16   58.4   0.0   1   1   1.7e-19   7.7e-16   58.1   0.0    17   117     4    98     1    98 0.91 Acetyltransferase (GNAT) domain
Acetyltransf_7       PF13508.1     79 seq890_BIOID50903    -            124   5.9e-07   29.4   0.0   1   1   2.4e-10   1.1e-06   28.6   0.0     3    78    30    99    28   100 0.88 Acetyltransferase (GNAT) domain
Acetyltransf_1       PF00583.19    83 seq890_BIOID50903    -            124   7.6e-06   25.7   0.0   1   1   3.7e-09   1.7e-05   24.6   0.0    22    83    42    99     7    99 0.70 Acetyltransferase (GNAT) family
Rieske_2             PF13806.1    104 seq891_BIOID50903    -            108   2.7e-40  136.1   0.0   1   1   2.2e-44     3e-40  136.0   0.0     1   103     3   106     3   107 0.98 Rieske-like [2Fe-2S] domain
SecD_SecF            PF02355.11   189 seq894_BIOID50903    -            338   2.4e-68  228.9  10.7   1   1   5.3e-72   3.7e-68  228.3   7.4     4   188   132   316   129   317 0.97 Protein export membrane protein
Sec_GG               PF07549.9     29 seq894_BIOID50903    -            338     2e-08   33.0   0.1   1   1   7.5e-12   5.2e-08   31.7   0.0     2    27    56    81    55    83 0.90 SecD/SecF GG Motif
DeoC                 PF01791.4    236 seq899_BIOID50903    -            295   8.6e-35  120.0   0.0   1   1   7.3e-39     1e-34  119.8   0.0     2   235    21   261    20   262 0.94 DeoC/LacD family aldolase
Aldolase_II          PF00596.16   183 seq900_BIOID50903    -            212   1.6e-44  151.6   0.0   1   1   1.4e-48   1.9e-44  151.4   0.0     2   181    14   190    13   192 0.93 Class II Aldolase and Adducin N-terminal domain
Form_Nir_trans       PF01226.12   250 seq901_BIOID50903    -            268   8.6e-62  208.1  29.1   1   1   7.5e-66     1e-61  207.9  20.2    15   249    19   248     4   249 0.93 Formate/nitrite transporter
UPF0027              PF01139.12   420 seq903_BIOID50903    -            379     2e-97  326.7   0.0   1   2   6.1e-29   8.3e-25   87.5   0.0     6    98    14   106     9   118 0.93 Uncharacterized protein family UPF0027
UPF0027              PF01139.12   420 seq903_BIOID50903    -            379     2e-97  326.7   0.0   2   2   1.5e-74     2e-70  237.8   0.0   145   419   119   372   105   373 0.90 Uncharacterized protein family UPF0027
HTH_Tnp_1            PF01527.15    76 seq906_BIOID50903    -            215   1.8e-20   72.5   0.0   1   1   1.2e-23   5.3e-20   71.0   0.0     2    69    91   162    90   169 0.87 Transposase
DEAD                 PF00270.24   173 seq907_BIOID50903    -            457   1.7e-44  151.2   0.0   1   1   8.8e-46     3e-42  143.8   0.0     1   170    27   191    27   194 0.94 DEAD/DEAH box helicase
Helicase_C           PF00271.26    78 seq907_BIOID50903    -            457   1.4e-23   82.3   0.0   1   1   8.4e-27   2.9e-23   81.4   0.0     3    78   261   336   259   336 0.97 Helicase conserved C-terminal domain
DbpA                 PF03880.10    74 seq907_BIOID50903    -            457   1.9e-21   75.3   0.0   1   1   1.1e-24   3.9e-21   74.3   0.0     2    73   384   455   383   456 0.98 DbpA RNA binding domain
tRNA-synt_2          PF00152.15   335 seq908_BIOID50903    -            335   4.8e-70  235.8   0.0   1   1   4.4e-74   6.1e-70  235.5   0.0    21   333    25   333    14   335 0.88 tRNA synthetases class II (D, K and N)
Autotransporter      PF03797.14   265 seq909_BIOID50903    -            166   1.6e-11   43.9   4.4   1   1   4.4e-15     6e-11   42.0   3.0   142   265    36   152    13   155 0.88 Autotransporter beta-domain
Dehydratase_MU       PF02288.10   112 seq910_BIOID50903    -            116   1.6e-35  121.0   0.0   1   1   1.3e-39   1.8e-35  120.9   0.0     2   112     7   112     6   112 0.98 Dehydratase medium subunit
Flavodoxin_5         PF12724.2    143 seq912_BIOID50903    -            181   1.6e-51  173.9   0.0   1   1   4.3e-55   2.9e-51  173.1   0.0     1   142     4   152     4   153 0.95 Flavodoxin domain
Flavodoxin_1         PF00258.20   143 seq912_BIOID50903    -            181   9.7e-06   25.5   0.0   1   1   3.6e-09   2.5e-05   24.1   0.0     1    54     5    56     5    84 0.90 Flavodoxin
DUF1401              PF07180.6    146 seq917_BIOID50903    -            131   3.3e-06   26.7   0.1   1   1   3.1e-10   4.2e-06   26.4   0.1    22    75     8    61     4    95 0.90 Protein of unknown function (DUF1401)
Wzz                  PF02706.10   152 seq918_BIOID50903    -            348     4e-15   55.8   1.4   1   1   6.7e-19   9.2e-15   54.6   1.0     1   113    15   178    15   244 0.69 Chain length determinant protein
HHA                  PF05321.6     57 seq919_BIOID50903    -             68   3.2e-30  103.9   0.1   1   1   2.7e-34   3.6e-30  103.7   0.0     1    57     9    65     9    65 0.98 Haemolysin expression modulating protein
AP_endonuc_2         PF01261.19   211 seq920_BIOID50903    -            258   3.3e-31  108.1   0.9   1   1   2.9e-35   3.9e-31  107.9   0.6     1   211    21   219    21   219 0.95 Xylose isomerase-like TIM barrel
BMC                  PF00936.14    75 seq921_BIOID50903    -             91   1.1e-26   92.1   5.6   1   1     1e-30   1.4e-26   91.8   3.9     1    75     3    79     3    79 0.98 BMC domain
Histone_HNS          PF00816.16    93 seq924_BIOID50903    -            154   1.4e-15   57.4   1.7   1   1   1.3e-19   1.7e-15   57.1   1.2     1    92    33   139    33   140 0.94 H-NS histone family
TnpB_IS66            PF05717.8    108 seq927_BIOID50903    -            115   1.3e-44  149.9   0.0   1   1     1e-48   1.4e-44  149.8   0.0     2   107     7   110     6   111 0.96 IS66 Orf2 like protein
TP_methylase         PF00590.15   210 seq929_BIOID50903    -            457   1.6e-49  168.3   0.1   1   1   5.4e-53   2.5e-49  167.7   0.0     2   209   218   426   217   427 0.92 Tetrapyrrole (Corrin/Porphyrin) Methylases
NAD_binding_7        PF13241.1    103 seq929_BIOID50903    -            457   6.1e-28   96.9   0.1   1   1   1.3e-29     6e-26   90.5   0.0     1   103     6   115     6   115 0.89 Putative NAD(P)-binding
CysG_dimeriser       PF10414.4     60 seq929_BIOID50903    -            457   1.7e-19   68.9   0.9   1   1   3.7e-23   1.7e-19   68.9   0.6     2    60   150   209   149   209 0.97 Sirohaem synthase dimerisation region
HNH                  PF01844.18    47 seq930_BIOID50903    -            115   5.6e-10   38.8   8.2   1   1   5.6e-14   7.7e-10   38.3   5.7     1    47    27    75    27    75 0.98 HNH endonuclease
ADH_N                PF08240.7    109 seq931_BIOID50903    -            336   6.2e-32  109.4   0.4   1   1   2.8e-35   1.3e-31  108.5   0.3     1   107    29   134    29   136 0.98 Alcohol dehydrogenase GroES-like domain
ADH_zinc_N           PF00107.21   130 seq931_BIOID50903    -            336   5.1e-13   48.5   0.1   1   1   2.8e-16   1.3e-12   47.2   0.1     2   130   177   296   176   296 0.91 Zinc-binding dehydrogenase
ThiF                 PF00899.16   136 seq931_BIOID50903    -            336   4.7e-05   23.1   0.8   1   1     2e-08   9.2e-05   22.1   0.1     4    36   168   200   165   204 0.93 ThiF family
BMC                  PF00936.14    75 seq932_BIOID50903    -            140   5.6e-21   73.8   1.4   1   1   6.1e-25   8.3e-21   73.3   1.0     1    75     3    80     3    80 0.97 BMC domain
PseudoU_synth_2      PF00849.17   164 seq933_BIOID50903    -            290   9.9e-16   57.8   0.1   1   1   6.3e-18   4.3e-14   52.5   0.1     2   164    69   195    68   195 0.87 RNA pseudouridylate synthase
S4                   PF01479.20    48 seq933_BIOID50903    -            290     3e-14   52.0   1.6   1   1   1.1e-17   7.6e-14   50.7   0.0     1    48     7    52     7    52 0.98 S4 domain
DDE_Tnp_IS66         PF03050.9    271 seq939_BIOID50903    -            523  1.5e-102  342.3   0.3   1   1  4.3e-106  1.5e-102  342.3   0.2     1   270   186   472   186   473 0.99 Transposase IS66 family
DDE_Tnp_IS66_C       PF13817.1     39 seq939_BIOID50903    -            523   3.3e-19   68.4   0.4   1   1   3.6e-22   1.2e-18   66.6   0.3     1    39   479   517   479   517 0.98 IS66 C-terminal element
HTH_Tnp_IS66         PF13005.2     59 seq939_BIOID50903    -            523   7.6e-17   60.7   7.9   1   1   5.5e-20   1.9e-16   59.5   5.5     2    59   125   180   124   180 0.98 putative Helix-turn-helix domain of transposase IS66
LZ_Tnp_IS66          PF13007.2     78 seq939_BIOID50903    -            523   1.6e-12   47.7   7.7   1   1   1.2e-15     4e-12   46.5   5.3     2    77    46   121    45   122 0.83 Transposase C of IS166 homeodomain
RF-1                 PF00472.15   114 seq941_BIOID50903    -            204   1.2e-23   83.0   2.0   1   1   1.5e-27   2.1e-23   82.2   1.4     9   104   103   197    97   200 0.86 RF-1 domain
Lact-deh-memb        PF09330.6    291 seq943_BIOID50903    -            582  1.2e-153  510.4   1.9   1   1  1.8e-157  1.2e-153  510.4   1.3     1   291   289   578   289   578 1.00 D-lactate dehydrogenase, membrane binding
FAD_binding_4        PF01565.18   139 seq943_BIOID50903    -            582   2.6e-08   33.3   0.0   1   1   6.3e-12   4.3e-08   32.6   0.0     2   115    58   177    57   197 0.84 FAD binding domain
DUF519               PF04378.8    245 seq944_BIOID50903    -            280  1.4e-115  384.3   0.0   1   1  1.2e-119  1.6e-115  384.1   0.0     1   245    33   278    33   278 1.00 Protein of unknown function (DUF519)
DUF1471              PF07338.8     56 seq947_BIOID50903    -            314   4.1e-62  205.5   5.4   1   3   2.8e-22   3.9e-18   64.7   0.0     2    56    34    90    33    90 0.98 Protein of unknown function (DUF1471)
DUF1471              PF07338.8     56 seq947_BIOID50903    -            314   4.1e-62  205.5   5.4   2   3     3e-22   4.1e-18   64.6   0.1     3    56   119   174   117   174 0.98 Protein of unknown function (DUF1471)
DUF1471              PF07338.8     56 seq947_BIOID50903    -            314   4.1e-62  205.5   5.4   3   3   3.1e-26   4.3e-22   77.3   0.1     2    56   259   314   258   314 0.99 Protein of unknown function (DUF1471)
PduL                 PF06130.7     71 seq948_BIOID50903    -            210   3.1e-52  174.1   0.1   1   2   3.6e-28   4.9e-24   83.8   0.0     2    71    22   102    21   102 0.98 Propanediol utilisation protein PduL
PduL                 PF06130.7     71 seq948_BIOID50903    -            210   3.1e-52  174.1   0.1   2   2   1.4e-29   1.9e-25   88.3   0.3     2    70   130   197   129   198 0.96 Propanediol utilisation protein PduL
AA_permease_2        PF13520.1    426 seq950_BIOID50903    -            514   9.6e-33  113.2  61.1   1   1   1.9e-36   1.3e-32  112.7  42.3     2   419    23   482    22   497 0.77 Amino acid permease
AA_permease          PF00324.16   479 seq950_BIOID50903    -            514     3e-14   52.1  52.6   1   1   2.5e-17   1.7e-13   49.6  36.5    12   446    33   479    22   500 0.72 Amino acid permease
GntP_permease        PF02447.11   441 seq952_BIOID50903    -            454  2.9e-154  513.6  49.4   1   1  4.8e-158  3.3e-154  513.4  34.3     2   440     5   453     4   454 0.98 GntP family permease
CitMHS               PF03600.11   349 seq952_BIOID50903    -            454   6.7e-09   34.6  37.4   1   1   1.2e-12   8.5e-09   34.3  25.9     3   318    11   375     7   403 0.80 Citrate transporter
Epimerase_2          PF02350.14   346 seq953_BIOID50903    -            390  1.4e-126  421.8   0.0   1   1  1.2e-130  1.7e-126  421.5   0.0     2   346    36   384    35   384 0.97 UDP-N-acetylglucosamine 2-epimerase
DEAD                 PF00270.24   173 seq954_BIOID50903    -            453   4.5e-49  166.1   0.1   1   1   1.2e-51   5.4e-48  162.6   0.0     1   172    25   196    25   197 0.94 DEAD/DEAH box helicase
Helicase_C           PF00271.26    78 seq954_BIOID50903    -            453   8.2e-26   89.5   0.0   1   1   4.8e-29   2.2e-25   88.2   0.0     2    77   264   339   263   340 0.98 Helicase conserved C-terminal domain
PAP2                 PF01569.16   129 seq956_BIOID50903    -            254   5.8e-28   97.0   1.0   1   1   4.2e-32   5.8e-28   97.0   0.7     6   126    78   232    73   234 0.90 PAP2 superfamily
AAA_5                PF07728.9    139 seq957_BIOID50903    -            384   6.8e-38  129.4   0.0   1   1     8e-42   1.1e-37  128.7   0.0     2   139   101   242   100   242 0.98 AAA domain (dynein-related subfamily)
Phage_P2_GpU         PF06995.6    121 seq962_BIOID50903    -            154   3.9e-47  158.4   0.0   1   1   3.5e-51   4.7e-47  158.2   0.0     1   120     6   125     6   126 0.99 Phage P2 GpU
Autotransporter      PF03797.14   265 seq965_BIOID50903    -            103   1.9e-09   37.1   0.1   1   1   1.6e-13   2.1e-09   36.9   0.0   168   258     3    87     1    95 0.93 Autotransporter beta-domain
Sugar_tr             PF00083.19   451 seq969_BIOID50903    -            427   3.9e-31  108.0  31.5   1   1   1.1e-34   5.1e-31  107.6  21.8    51   432    23   402    16   413 0.84 Sugar (and other) transporter
MFS_1                PF07690.11   354 seq969_BIOID50903    -            427   4.3e-24   84.8  41.6   1   1   9.5e-28   4.3e-24   84.8  28.8    21   340     6   359     1   360 0.78 Major Facilitator Superfamily
MFS_2                PF13347.1    427 seq969_BIOID50903    -            427   6.5e-15   54.3  20.5   1   1   6.4e-13   2.9e-09   35.7   3.0   258   351    17   108     4   112 0.89 MFS/sugar transport protein
Pyr_redox_2          PF07992.9    200 seq971_BIOID50903    -            450   2.6e-43  148.1   1.3   1   1   1.1e-46   3.8e-43  147.5   0.9     2   196     7   305     6   308 0.95 Pyridine nucleotide-disulphide oxidoreductase
Pyr_redox_dim        PF02852.17   110 seq971_BIOID50903    -            450   7.8e-37  125.5   0.6   1   1   3.5e-39   1.2e-35  121.7   0.2     1   110   339   450   339   450 0.99 Pyridine nucleotide-disulphide oxidoreductase, dimerisation domain
Pyr_redox            PF00070.22    80 seq971_BIOID50903    -            450   5.1e-18   65.1   0.0   1   1   5.6e-21   1.9e-17   63.2   0.0     1    80   169   249   169   250 0.96 Pyridine nucleotide-disulphide oxidoreductase
Pyr_redox_3          PF13738.1    203 seq971_BIOID50903    -            450   4.1e-09   36.6   0.1   1   1   9.3e-11   3.2e-07   30.4   0.0     3   200    10   200     8   203 0.77 Pyridine nucleotide-disulphide oxidoreductase
Phage_GPD            PF05954.6    292 seq972_BIOID50903    -            390   1.2e-57  195.2   2.9   1   1   1.6e-61   2.1e-57  194.4   2.0     1   291    41   368    41   369 0.91 Phage late control gene D protein (GPD)
Phage_integrase      PF00589.17   173 seq975_BIOID50903    -            298   3.5e-24   85.2   0.1   1   1   8.1e-28   1.1e-23   83.6   0.1     2   170    67   266    66   269 0.90 Phage integrase family
AA_permease_2        PF13520.1    426 seq976_BIOID50903    -            460     4e-80  269.3  40.1   1   1   3.5e-84   4.8e-80  269.0  27.8     1   420     5   441     5   449 0.91 Amino acid permease
DUF4223              PF13978.1     56 seq977_BIOID50903    -             55   1.2e-36  124.0   0.7   1   1   9.5e-41   1.3e-36  123.9   0.5     1    55     1    55     1    55 0.99 Protein of unknown function (DUF4223)
EutN_CcmL            PF03319.8     83 seq979_BIOID50903    -             91   1.7e-27   95.4   0.1   1   1   1.5e-31   2.1e-27   95.2   0.1     1    83     1    87     1    87 0.93 Ethanolamine utilisation protein EutN/carboxysome
DUF1375              PF07119.7     76 seq980_BIOID50903    -             86   2.4e-15   55.9   0.1   1   1   3.1e-19   4.2e-15   55.2   0.1    15    75     1    53     1    54 0.97 Protein of unknown function (DUF1375)
DUF1049              PF06305.6     68 seq984_BIOID50903    -            102   1.3e-25   88.5   0.7   1   1   9.6e-30   1.3e-25   88.5   0.5     1    66    22    87    22    89 0.97 Protein of unknown function (DUF1049)
UDPG_MGDP_dh_N       PF03721.9    185 seq986_BIOID50903    -            420   3.5e-61  205.7   0.1   1   1   7.1e-63   2.4e-59  199.6   0.0     2   183     5   189     4   191 0.96 UDP-glucose/GDP-mannose dehydrogenase family, NAD binding domain
UDPG_MGDP_dh         PF00984.14    96 seq986_BIOID50903    -            420     4e-30  103.7   0.0   1   1   2.3e-33     8e-30  102.7   0.0     2    93   206   292   205   296 0.88 UDP-glucose/GDP-mannose dehydrogenase family, central domain
UDPG_MGDP_dh_C       PF03720.10   106 seq986_BIOID50903    -            420   9.2e-19   67.4   0.0   1   1   6.8e-22   2.3e-18   66.1   0.0     1   104   324   419   324   420 0.91 UDP-glucose/GDP-mannose dehydrogenase family, UDP binding domain
NAD_binding_2        PF03446.10   162 seq986_BIOID50903    -            420   7.1e-07   29.1   0.1   1   1   2.2e-09   7.4e-06   25.8   0.0     2   109     4   135     3   140 0.76 NAD binding domain of 6-phosphogluconate dehydrogenase
Cob_adeno_trans      PF01923.13   162 seq987_BIOID50903    -            335   8.2e-53  178.4   0.2   1   1   1.8e-56   1.2e-52  177.8   0.1     1   160     3   166     3   168 0.93 Cobalamin adenosyltransferase
DUF336               PF03928.9    132 seq987_BIOID50903    -            335   1.4e-37  128.3   0.0   1   1   3.1e-41   2.1e-37  127.7   0.0     3   132   200   329   198   329 0.98 Domain of unknown function (DUF336)
TPR_7                PF13176.1     36 seq991_BIOID50903    -            389     1e-13   49.8  11.2   1   1   1.6e-05     0.025   14.2   0.0     1    27    71    97    71   106 0.82 Tetratricopeptide repeat
TPR_2                PF07719.12    34 seq991_BIOID50903    -            389   1.5e-12   46.2   6.5   1   1     2e-05      0.03   14.1   0.0     6    32   219   245   216   247 0.91 Tetratricopeptide repeat
TPR_1                PF00515.23    34 seq991_BIOID50903    -            389   9.1e-09   34.4   3.3   1   1     3e-05     0.045   13.2   0.0     7    32   220   245   218   247 0.91 Tetratricopeptide repeat
TPR_8                PF13181.1     34 seq991_BIOID50903    -            389     3e-07   29.6   1.5   1   1   2.7e-05     0.041   13.5   0.0     5    29   218   242   217   246 0.91 Tetratricopeptide repeat
DUF3521              PF12035.3     35 seq992_BIOID50903    -             84   4.8e-18   64.5   3.8   1   1   4.9e-22   6.7e-18   64.1   0.7     1    34    12    45    12    46 0.98 Protein of unknown function (DUF3521)
ATP-cone             PF03477.11    90 seq993_BIOID50903    -            149     2e-17   63.2   0.1   1   1     2e-21   2.8e-17   62.8   0.1     2    89    50   136    49   137 0.98 ATP cone domain
CbiA                 PF01656.18   195 seq998_BIOID50903    -            219     7e-18   64.6   0.0   1   1     2e-21   9.3e-18   64.2   0.0     1   184     5   172     5   186 0.81 CobQ/CobB/MinD/ParA nucleotide binding domain
MipZ                 PF09140.6    261 seq998_BIOID50903    -            219   1.4e-10   40.6   0.1   1   1   1.6e-11   7.3e-08   31.6   0.0     2   129     4   111     3   186 0.84 ATPase MipZ
VirC1                PF07015.6    231 seq998_BIOID50903    -            219   4.6e-06   25.7   0.0   1   1   1.8e-09     8e-06   24.9   0.0     2    96     3    93     2   111 0.77 VirC1 protein
Sugar_tr             PF00083.19   451 seq999_BIOID50903    -            449   7.6e-38  130.1  26.5   1   1   3.2e-39   1.5e-35  122.5  18.4     4   442    22   429    20   437 0.78 Sugar (and other) transporter
MFS_1                PF07690.11   354 seq999_BIOID50903    -            449   1.4e-31  109.4  44.0   1   1   4.6e-32   2.1e-28   99.0  21.5    30   312    54   349    24   358 0.76 Major Facilitator Superfamily
MFS_2                PF13347.1    427 seq999_BIOID50903    -            449     2e-11   42.8  19.4   1   1   2.1e-13   9.6e-10   37.3   7.6   126   384   144   403   140   426 0.75 MFS/sugar transport protein
Helicase_C_2         PF13307.1    167 seq1001_BIOID50903   -            716   4.4e-26   91.6   0.0   1   1     2e-29   6.9e-26   91.0   0.0     8   165   533   688   526   690 0.93 Helicase C-terminal domain
DEAD                 PF00270.24   173 seq1001_BIOID50903   -            716   2.9e-09   36.5   0.1   1   1   1.8e-09   6.3e-06   25.6   0.0    12    78    43   108    28   126 0.74 DEAD/DEAH box helicase
DEAD_2               PF06733.10   174 seq1001_BIOID50903   -            716   1.2e-08   34.4   0.0   1   1   6.2e-12   2.1e-08   33.6   0.0   103   167   200   263   150   269 0.87 DEAD_2
RibD_C               PF01872.12   200 seq1003_BIOID50903   -            367   2.7e-64  216.3   0.0   1   1   5.4e-68   3.7e-64  215.9   0.0     1   200   147   362   147   362 0.96 RibD C-terminal domain
dCMP_cyt_deam_1      PF00383.17   102 seq1003_BIOID50903   -            367     1e-24   86.0   0.4   1   1   2.2e-28   1.5e-24   85.4   0.3     3   101     2    99     1   100 0.94 Cytidine and deoxycytidylate deaminase zinc-binding region
Pribosyltran         PF00156.22   125 seq1005_BIOID50903   -            152   2.2e-11   43.4   0.0   1   1   2.3e-15   3.2e-11   42.9   0.0     2   112     4   105     3   112 0.87 Phosphoribosyl transferase domain
Aldedh               PF00171.17   462 seq1010_BIOID50903   -            461   1.2e-30  106.1   0.5   1   1   1.7e-33   2.4e-29  101.8   0.3    29   427    32   416    24   428 0.87 Aldehyde dehydrogenase family
adh_short            PF00106.20   167 seq1013_BIOID50903   -            240   5.3e-16   58.8   0.1   1   1   1.6e-19   7.4e-16   58.3   0.1     3   166     9   170     8   171 0.87 short chain dehydrogenase
adh_short_C2         PF13561.1    243 seq1013_BIOID50903   -            240   1.4e-08   34.7   0.0   1   1   4.2e-12   1.9e-08   34.2   0.0     8   242    18   237    13   238 0.77 Enoyl-(Acyl carrier protein) reductase
KR                   PF08659.5    181 seq1013_BIOID50903   -            240   5.3e-07   29.3   0.3   1   1   2.2e-10     1e-06   28.4   0.2     4   172    10   175     8   184 0.84 KR domain
Epimerase            PF01370.16   236 seq1016_BIOID50903   -            355   6.8e-79  264.4   0.0   1   1   3.7e-82   8.5e-79  264.1   0.0     1   236     4   252     4   252 0.97 NAD dependent epimerase/dehydratase family
RmlD_sub_bind        PF04321.12   287 seq1016_BIOID50903   -            355   5.2e-17   61.5   0.0   1   1   3.3e-20   7.5e-17   61.0   0.0     2   255     3   297     1   333 0.78 RmlD substrate binding domain
Polysacc_synt_2      PF02719.10   294 seq1016_BIOID50903   -            355   1.6e-16   59.9   0.0   1   1   1.2e-19   2.8e-16   59.1   0.0     1   117     4   114     4   135 0.93 Polysaccharide biosynthesis protein
3Beta_HSD            PF01073.14   280 seq1016_BIOID50903   -            355   2.7e-15   55.6   0.0   1   1   1.9e-18   4.3e-15   55.0   0.0     1   229     5   240     5   250 0.82 3-beta hydroxysteroid dehydrogenase/isomerase family
NAD_binding_4        PF07993.7    249 seq1016_BIOID50903   -            355   4.2e-15   55.2   0.1   1   1   4.2e-14   9.5e-11   40.9   0.0    87   197    74   189    61   250 0.85 Male sterility protein
adh_short            PF00106.20   167 seq1016_BIOID50903   -            355   6.3e-08   32.5   0.2   1   1   4.7e-10   1.1e-06   28.6   0.0     3    96     4    91     2   126 0.79 short chain dehydrogenase
Peptidase_A24        PF01478.13   106 seq1017_BIOID50903   -            155     5e-23   81.1   9.1   1   1   3.7e-27     5e-23   81.1   6.3     2   104    10   117     8   120 0.88 Type IV leader peptidase family
FAD_binding_3        PF01494.14   356 seq1019_BIOID50903   -            372   1.3e-09   37.4   0.1   1   1   1.3e-09   1.8e-05   23.8   0.0   148   178   141   171   118   224 0.88 FAD binding domain
DUF1100              PF06500.6    411 seq1020_BIOID50903   -            414  2.6e-222  737.5   0.0   1   1  6.3e-226  2.9e-222  737.4   0.0     1   411     1   414     1   414 0.99 Alpha/beta hydrolase of unknown function (DUF1100)
Abhydrolase_5        PF12695.2    142 seq1020_BIOID50903   -            414   2.3e-08   33.8   0.0   1   1   9.2e-12   4.2e-08   32.9   0.0     1   121   196   375   196   392 0.75 Alpha/beta hydrolase family
Abhydrolase_6        PF12697.2    228 seq1020_BIOID50903   -            414   2.4e-06   27.4   0.5   1   1   9.9e-10   4.5e-06   26.6   0.1    12   107   208   326   197   390 0.70 Alpha/beta hydrolase family
ArsC                 PF03960.10   110 seq1022_BIOID50903   -            141   1.2e-31  108.8   0.0   1   1   1.1e-35   1.4e-31  108.6   0.0     1   109     7   114     7   115 0.99 ArsC family
OMPdecase            PF00215.19   226 seq1023_BIOID50903   -            265   1.1e-54  185.1   0.0   1   1   9.3e-59   1.3e-54  184.9   0.0     1   226    35   257    35   257 0.96 Orotidine 5'-phosphate decarboxylase / HUMPS family
PGI                  PF00342.14   486 seq1024_BIOID50903   -            549  9.6e-235  779.4   0.1   1   1    8e-239  1.1e-234  779.2   0.0     1   486    52   541    52   541 0.99 Phosphoglucose isomerase
DMRL_synthase        PF00885.14   144 seq1033_BIOID50903   -            156   2.2e-57  192.6   1.1   1   1   1.8e-61   2.5e-57  192.5   0.8     2   143    11   153    10   154 0.98 6,7-dimethyl-8-ribityllumazine synthase
Aldose_epim          PF01263.15   301 seq1037_BIOID50903   -            295   2.5e-20   72.7   0.0   1   1   2.5e-24   3.5e-20   72.2   0.0     3   196    29   212    27   262 0.86 Aldose 1-epimerase
SNARE_assoc          PF09335.6    123 seq1038_BIOID50903   -            192   4.6e-18   65.4   1.6   1   1   3.3e-22   4.6e-18   65.4   1.1     3   122    23   143    21   144 0.92 SNARE associated Golgi protein
DDE_Tnp_IS1          PF03400.8    131 seq1041_BIOID50903   -             50     1e-21   77.2   0.6   1   1   8.6e-26   1.2e-21   77.0   0.4    86   131     5    50     2    50 0.97 IS1 transposase
SUI1                 PF01253.17    83 seq1042_BIOID50903   -            108   1.1e-21   76.2   2.2   1   1   9.9e-26   1.4e-21   76.0   1.6     2    82    28   104    27   105 0.95 Translation initiation factor SUI1
Trans_reg_C          PF00486.23    77 seq1043_BIOID50903   -            251   8.3e-21   73.5   0.2   1   1   6.4e-24   4.3e-20   71.2   0.0     2    77   170   245   169   245 0.98 Transcriptional regulatory protein, C terminal
Response_reg         PF00072.19   112 seq1043_BIOID50903   -            251     1e-19   70.5   0.1   1   1   2.3e-23   1.6e-19   69.8   0.1     2   111    17   124    16   125 0.97 Response regulator receiver domain
NTP_transferase      PF00483.18   248 seq1046_BIOID50903   -            293   1.2e-72  244.0   0.0   1   1   2.1e-76   1.4e-72  243.8   0.0     1   246     2   238     2   240 0.98 Nucleotidyl transferase
NTP_transf_3         PF12804.2    179 seq1046_BIOID50903   -            293   1.1e-08   35.3   0.0   1   1     2e-12   1.4e-08   35.0   0.0     1   120     3   133     3   188 0.83 MobA-like NTP transferase domain
Fels1                PF05666.6     45 seq1048_BIOID50903   -            122   6.1e-39  131.0   2.2   1   2   1.7e-21   2.4e-17   61.9   0.1     2    45    20    62    19    62 0.96 Fels-1 Prophage Protein-like
Fels1                PF05666.6     45 seq1048_BIOID50903   -            122   6.1e-39  131.0   2.2   2   2   8.4e-24   1.2e-19   69.3   0.2     1    45    66   121    66   121 0.98 Fels-1 Prophage Protein-like
VWA_CoxE             PF05762.9    222 seq1049_BIOID50903   -            378   1.2e-65  220.6   0.1   1   1   3.7e-69   1.7e-65  220.1   0.1     1   222   151   372   151   372 0.98 VWA domain containing CoxE-like protein
VWA_2                PF13519.1    172 seq1049_BIOID50903   -            378   9.9e-09   35.4   0.3   1   1   7.6e-12   3.5e-08   33.6   0.1     2   151   217   353   216   375 0.79 von Willebrand factor type A domain
Fe-ADH               PF00465.14   366 seq1051_BIOID50903   -            403   3.2e-98  328.6   0.2   1   1  5.7e-102   3.9e-98  328.3   0.2     2   332     8   323     7   337 0.93 Iron-containing alcohol dehydrogenase
Fe-ADH_2             PF13685.1    250 seq1051_BIOID50903   -            403   5.2e-17   61.8   0.0   1   1   1.2e-20   8.1e-17   61.2   0.0    12   247    18   260    14   262 0.89 Iron-containing alcohol dehydrogenase
NusB                 PF01029.13   134 seq1055_BIOID50903   -            139   1.4e-34  118.8   0.2   1   1   1.2e-38   1.6e-34  118.6   0.1     1   133     7   131     7   132 0.93 NusB family
MarR                 PF01047.17    59 seq1056_BIOID50903   -            146     5e-12   45.2   0.2   1   1   1.9e-15   8.8e-12   44.4   0.0     1    58    40    97    40    98 0.98 MarR family
HTH_27               PF13463.1     68 seq1056_BIOID50903   -            146   1.8e-09   37.6   0.1   1   1   5.8e-13   2.6e-09   37.1   0.1     1    68    40   106    40   106 0.97 Winged helix DNA-binding domain
MarR_2               PF12802.2     62 seq1056_BIOID50903   -            146   1.7e-08   33.8   0.3   1   1   5.6e-12   2.6e-08   33.3   0.2     2    62    39    97    38    97 0.97 MarR family
Crl                  PF07417.7    127 seq1061_BIOID50903   -            133   1.1e-54  183.3   0.1   1   1   9.7e-59   1.3e-54  183.1   0.1     2   122     3   123     2   131 0.96 Transcriptional regulator Crl
MMR_HSR1             PF01926.18   114 seq1063_BIOID50903   -            294   2.6e-13   49.8   0.0   1   1   2.8e-16   4.7e-13   49.0   0.0     2   100    41   139    40   159 0.75 50S ribosome-binding GTPase
Dynamin_N            PF00350.18   168 seq1063_BIOID50903   -            294     3e-10   40.0   0.0   1   1   6.4e-08   0.00011   21.9   0.0   100   146    85   134    80   158 0.79 Dynamin family
Gtr1_RagA            PF04670.7    231 seq1063_BIOID50903   -            294   4.1e-06   26.0   0.0   1   1   3.6e-09   6.2e-06   25.4   0.0     4   102    43   142    41   184 0.85 Gtr1/RagA G protein conserved region
AIG1                 PF04548.11   212 seq1063_BIOID50903   -            294     4e-05   22.7   0.0   1   1   7.1e-08   0.00012   21.1   0.0     5    69    43   106    40   140 0.89 AIG1 family
Glycos_trans_3N      PF02885.12    66 seq1064_BIOID50903   -            320   2.4e-15   55.7   0.0   1   1   3.6e-19     5e-15   54.7   0.0     2    65     3    70     2    71 0.97 Glycosyl transferase family, helical bundle domain
AIRS                 PF00586.19    96 seq1065_BIOID50903   -            325   1.7e-23   82.5   0.0   1   1   6.1e-27   4.2e-23   81.2   0.0     1    96    28   123    28   123 0.98 AIR synthase related protein, N-terminal domain
AIRS_C               PF02769.17   153 seq1065_BIOID50903   -            325   1.2e-09   38.1   0.0   1   1   2.6e-13   1.7e-09   37.6   0.0     1   145   150   299   150   303 0.74 AIR synthase related protein, C-terminal domain
HTH_AraC             PF00165.18    42 seq1066_BIOID50903   -            158   3.2e-18   64.8   0.3   1   2   1.7e-09   1.2e-05   24.8   0.0     1    40    58    96    58    98 0.93 Bacterial regulatory helix-turn-helix proteins, AraC family
HTH_AraC             PF00165.18    42 seq1066_BIOID50903   -            158   3.2e-18   64.8   0.3   2   2   1.2e-13   7.9e-10   38.1   0.1     1    40   109   146   109   146 0.97 Bacterial regulatory helix-turn-helix proteins, AraC family
HTH_18               PF12833.2     81 seq1066_BIOID50903   -            158     2e-11   43.6   0.0   1   1   4.1e-15   2.8e-11   43.2   0.0     4    78    74   146    71   148 0.93 Helix-turn-helix domain
Slp                  PF03843.8    160 seq1067_BIOID50903   -            199   5.8e-46  155.2   0.0   1   1   5.1e-50     7e-46  155.0   0.0     1   157    27   184    27   187 0.91 Outer membrane lipoprotein Slp family
HATPase_c            PF02518.21   111 seq1068_BIOID50903   -            433   1.9e-22   78.9   0.0   1   1   8.1e-26   3.7e-22   78.0   0.0     6   110   320   423   316   424 0.96 Histidine kinase-, DNA gyrase B-, and HSP90-like ATPase
HisKA                PF00512.20    68 seq1068_BIOID50903   -            433   6.3e-08   32.3   1.3   1   1   3.7e-11   1.7e-07   30.9   0.9     1    67   211   270   211   271 0.90 His Kinase A (phospho-acceptor) domain
HAMP                 PF00672.20    70 seq1068_BIOID50903   -            433     3e-07   30.4   0.0   1   1   6.6e-11     3e-07   30.4   0.0     3    69   140   206   139   207 0.90 HAMP domain
HAD_2                PF13419.1    176 seq1070_BIOID50903   -            199   4.5e-29  101.8   0.2   1   1   1.2e-32   5.2e-29  101.6   0.1     2   176     4   184     3   184 0.84 Haloacid dehalogenase-like hydrolase
Hydrolase_like       PF13242.1     75 seq1070_BIOID50903   -            199   1.6e-08   33.9   0.0   1   1   7.8e-12   3.6e-08   32.8   0.0     2    50   139   186   138   198 0.93 HAD-hyrolase-like
Hydrolase            PF00702.21   204 seq1070_BIOID50903   -            199   5.7e-06   26.8   0.0   1   1   1.4e-09   6.3e-06   26.7   0.0   111   203    75   177     8   178 0.77 haloacid dehalogenase-like hydrolase
Acetyltransf_1       PF00583.19    83 seq1071_BIOID50903   -            224   1.6e-05   24.6   0.5   1   1   7.7e-09   5.3e-05   23.0   0.4    39    78   170   209   144   214 0.93 Acetyltransferase (GNAT) family
Acetyltransf_10      PF13673.1    117 seq1071_BIOID50903   -            224   3.4e-05   23.8   0.5   1   1   8.2e-09   5.6e-05   23.1   0.3     1   114    92   207    92   212 0.80 Acetyltransferase (GNAT) domain
YcgL                 PF05166.8     74 seq1073_BIOID50903   -            108   4.8e-34  116.1   0.2   1   1   4.7e-38   6.5e-34  115.7   0.1     1    74    14    87    14    87 0.99 YcgL domain
YjbE                 PF11106.3     80 seq1075_BIOID50903   -             78   1.6e-41  140.0  25.8   1   1   1.2e-45   1.7e-41  139.9  17.9     1    77     1    77     1    78 0.98 Exopolysaccharide production protein YjbE
PerB                 PF06590.6    129 seq1078_BIOID50903   -            129   5.9e-88  291.6   1.0   1   1   4.8e-92   6.6e-88  291.5   0.7     1   129     1   129     1   129 1.00 PerB protein
Acetyltransf_3       PF13302.1    142 seq1079_BIOID50903   -            194   1.1e-19   71.0   0.1   1   1   3.8e-23   1.3e-19   70.7   0.0     1   142    17   162    17   162 0.88 Acetyltransferase (GNAT) domain
Acetyltransf_4       PF13420.1    155 seq1079_BIOID50903   -            194   5.1e-14   52.3   0.0   1   1     2e-17   6.7e-14   52.0   0.0     2   154    21   181    20   182 0.79 Acetyltransferase (GNAT) domain
Acetyltransf_1       PF00583.19    83 seq1079_BIOID50903   -            194   1.9e-08   34.0   0.1   1   1   8.7e-12     3e-08   33.4   0.0     2    83    83   162    82   162 0.96 Acetyltransferase (GNAT) family
Acetyltransf_8       PF13523.1    152 seq1079_BIOID50903   -            194   1.4e-06   28.1   0.1   1   1   5.1e-10   1.7e-06   27.8   0.1    60   141    75   166    20   176 0.80 Acetyltransferase (GNAT) domain
Complex1_51K         PF01512.12   151 seq1080_BIOID50903   -            425   3.8e-39  133.7   0.0   1   1   2.3e-42   7.9e-39  132.6   0.0     8   151     2   135     1   135 0.98 Respiratory-chain NADH dehydrogenase 51 Kd subunit
RnfC_N               PF13375.1    101 seq1080_BIOID50903   -            425   4.1e-15   55.2   0.7   1   1   3.7e-18   1.3e-14   53.6   0.3    22    85   356   420   350   425 0.91 RnfC Barrel sandwich hybrid domain
SLBB                 PF10531.4     59 seq1080_BIOID50903   -            425   4.2e-13   48.8   1.1   1   1   2.1e-16   7.3e-13   48.0   0.7     1    58   147   194   147   195 0.96 SLBB domain
Fer4_17              PF13534.1     61 seq1080_BIOID50903   -            425   7.9e-08   32.4   3.9   1   1   4.4e-11   1.5e-07   31.5   2.7     2    60   238   298   237   299 0.94 4Fe-4S dicluster domain
Virul_fac_BrkB       PF03631.10   260 seq1084_BIOID50903   -            290     1e-55  188.8  24.6   1   1   8.7e-60   1.2e-55  188.6  17.0     2   258    29   274    28   276 0.88 Virulence factor BrkB
GerE                 PF00196.14    58 seq1085_BIOID50903   -            176     7e-09   34.7   0.9   1   1   9.5e-13   1.3e-08   33.8   0.7     3    56   115   168   113   170 0.96 Bacterial regulatory proteins, luxR family
FAA_hydrolase        PF01557.13   217 seq1086_BIOID50903   -            219   3.5e-56  189.9   0.0   1   1   2.9e-60     4e-56  189.7   0.0     1   208    18   210    18   219 0.93 Fumarylacetoacetate (FAA) hydrolase family
DUF2886              PF11102.3    200 seq1087_BIOID50903   -            212   2.5e-56  190.2   1.2   1   1   2.1e-60   2.8e-56  190.1   0.8     1   199    13   206    13   207 0.97 Protein of unknown function (DUF2886)
DegT_DnrJ_EryC1      PF01041.12   363 seq1088_BIOID50903   -            376   3.7e-87  292.6   0.0   1   1   9.7e-91   4.4e-87  292.3   0.0     7   361    13   370     9   372 0.93 DegT/DnrJ/EryC1/StrS aminotransferase family
Aminotran_1_2        PF00155.16   363 seq1088_BIOID50903   -            376   7.6e-11   41.4   0.1   1   1   3.7e-14   1.7e-10   40.3   0.0    67   189    46   154     9   187 0.88 Aminotransferase class I and II
Aminotran_5          PF00266.14   371 seq1088_BIOID50903   -            376   4.7e-08   32.0   0.1   1   1   1.6e-11   7.5e-08   31.3   0.0    62   182    47   159    33   204 0.90 Aminotransferase class-V
PgpA                 PF04608.8    143 seq1093_BIOID50903   -            172   3.8e-51  172.5   8.4   1   1   3.2e-55   4.4e-51  172.3   5.9     2   142    22   162    21   163 0.92 Phosphatidylglycerophosphatase A
PerC                 PF06069.6     90 seq1094_BIOID50903   -             89   1.8e-42  143.1   2.2   1   1   1.5e-46     2e-42  143.0   1.5     1    90     1    89     1    89 0.98 PerC transcriptional activator
WYL                  PF13280.1    172 seq1095_BIOID50903   -            244   3.4e-08   33.4   0.0   1   1   8.2e-12   5.6e-08   32.7   0.0    31    78   151   196   126   223 0.83 WYL domain
HTH_11               PF08279.7     55 seq1095_BIOID50903   -            244   7.9e-05   22.1   0.1   1   1   2.1e-08   0.00014   21.2   0.1     1    35    14    47    14    50 0.91 HTH domain
Ldh_2                PF02615.9    335 seq1096_BIOID50903   -            361    5e-138  459.2   0.0   1   1  4.2e-142  5.7e-138  459.0   0.0     1   334     5   340     5   341 0.99 Malate/L-lactate dehydrogenase
DUF480               PF04337.7    148 seq1099_BIOID50903   -            215   8.2e-65  217.0   0.4   1   1     1e-68   1.4e-64  216.3   0.3     1   148     5   158     5   158 0.99 Protein of unknown function, DUF480
Caps_synth_GfcC      PF06251.6    229 seq1104_BIOID50903   -            277     4e-90  300.8   0.0   1   1   3.4e-94   4.7e-90  300.6   0.0     2   229    52   277    51   277 0.99 Capsule biosynthesis GfcC
Ter                  PF05472.6    290 seq1105_BIOID50903   -            309  6.8e-115  383.0   6.7   1   1  5.6e-119  7.6e-115  382.8   4.6     2   290     9   307     8   307 0.99 DNA replication terminus site-binding protein (Ter protein)
GD_AH_C              PF04295.8    397 seq1106_BIOID50903   -            523  1.4e-147  491.4   0.1   1   1  2.4e-151  1.6e-147  491.2   0.0     2   396   117   522   116   523 0.97 D-galactarate dehydratase / Altronate hydrolase, C terminus
SAF                  PF08666.7     63 seq1106_BIOID50903   -            523   8.5e-14   51.5   0.8   1   1   4.2e-17   2.9e-13   49.9   0.1     1    62    22    91    22    92 0.98 SAF domain
AA_kinase            PF00696.23   241 seq1107_BIOID50903   -            367   3.5e-43  147.7   2.1   1   1   6.6e-47   4.5e-43  147.4   1.5     2   240     6   234     5   235 0.93 Amino acid kinase family
PUA                  PF01472.15    74 seq1107_BIOID50903   -            367   8.6e-23   79.7   0.1   1   1     4e-26   2.8e-22   78.1   0.1     1    74   276   350   276   350 0.98 PUA domain
FliB                 PF03692.10    85 seq1109_BIOID50903   -            153   1.3e-08   35.0  10.3   1   1   1.7e-12   2.4e-08   34.2   7.1     2    85    29    97    28    97 0.97 Flagellin N-methylase
GFO_IDH_MocA         PF01408.17   120 seq1113_BIOID50903   -            307   5.9e-25   88.0   0.0   1   1   1.4e-28   9.3e-25   87.3   0.0     1   120     4   121     4   121 0.98 Oxidoreductase family, NAD-binding Rossmann fold
GFO_IDH_MocA_C       PF02894.12   115 seq1113_BIOID50903   -            307   5.1e-08   32.6   0.1   1   1   1.7e-11   1.2e-07   31.4   0.0    19   114   141   226   132   227 0.93 Oxidoreductase family, C-terminal alpha/beta domain
rve                  PF00665.21   120 seq1114_BIOID50903   -            340     2e-20   73.0   0.0   1   1   2.2e-23   3.8e-20   72.0   0.0     3   118   118   242   117   244 0.96 Integrase core domain
HTH_38               PF13936.1     44 seq1114_BIOID50903   -            340   1.8e-09   36.8   0.5   1   1   4.1e-12     7e-09   34.9   0.1     6    41     3    38     2    40 0.94 Helix-turn-helix domain
HTH_7                PF02796.10    45 seq1114_BIOID50903   -            340   3.5e-09   36.2   0.3   1   1   5.4e-12   9.2e-09   34.9   0.2    13    44     9    40     5    41 0.93 Helix-turn-helix domain of resolvase
HTH_23               PF13384.1     50 seq1114_BIOID50903   -            340   1.1e-06   27.9   0.0   1   1     2e-09   3.4e-06   26.3   0.0     9    40     9    40     2    43 0.89 Homeodomain-like domain
HTH_28               PF13518.1     52 seq1114_BIOID50903   -            340     1e-05   25.2   0.1   1   1   1.5e-08   2.6e-05   23.9   0.1     7    34    12    39     8    40 0.89 Helix-turn-helix domain
Sigma70_r4_2         PF08281.7     54 seq1114_BIOID50903   -            340   1.1e-05   24.6   0.0   1   1   1.5e-08   2.5e-05   23.5   0.0    25    48    16    39    12    40 0.94 Sigma-70, region 4
HTH_3                PF01381.17    55 seq1114_BIOID50903   -            340   0.00013   21.6   0.1   1   1   1.4e-07   0.00024   20.7   0.1     7    37    15    45     8    48 0.91 Helix-turn-helix
BMC                  PF00936.14    75 seq1115_BIOID50903   -            184     5e-41  138.1   8.4   1   2   1.3e-25   1.8e-21   75.4   0.1     1    74     3    76     3    77 0.98 BMC domain
BMC                  PF00936.14    75 seq1115_BIOID50903   -            184     5e-41  138.1   8.4   2   2   2.3e-22   3.1e-18   65.0   2.9     1    75    95   173    95   173 0.97 BMC domain
Polysacc_synt        PF01943.12   273 seq1117_BIOID50903   -            416     1e-13   51.0  19.1   1   1   7.7e-18     1e-13   51.0  13.3     1   272     3   283     3   284 0.84 Polysaccharide biosynthesis protein
YiiD_Cterm           PF09500.5    144 seq1120_BIOID50903   -            329   6.7e-49  165.0   0.0   1   1   2.9e-52   9.9e-49  164.4   0.0     1   143   174   313   174   314 0.99 Putative thioesterase (yiiD_Cterm)
Acetyltransf_7       PF13508.1     79 seq1120_BIOID50903   -            329   4.5e-13   49.0   0.0   1   1   2.4e-16   8.3e-13   48.1   0.0     3    78    60   139    58   140 0.87 Acetyltransferase (GNAT) domain
Acetyltransf_1       PF00583.19    83 seq1120_BIOID50903   -            329   2.5e-12   46.5   0.0   1   1   2.1e-15   7.1e-12   45.0   0.0     2    82    66   138    65   139 0.96 Acetyltransferase (GNAT) family
Acetyltransf_10      PF13673.1    117 seq1120_BIOID50903   -            329   1.6e-08   34.5   0.0   1   1   7.8e-12   2.7e-08   33.8   0.0    38   117    55   138    16   138 0.81 Acetyltransferase (GNAT) domain
DUF940               PF06082.6    658 seq1124_BIOID50903   -            698  2.7e-257  855.4  13.2   1   1  2.3e-261  3.1e-257  855.3   9.2     1   658    29   693    29   693 0.97 Bacterial putative lipoprotein (DUF940)
BMC                  PF00936.14    75 seq1128_BIOID50903   -            116     8e-17   60.5   0.3   1   1   8.1e-21   1.1e-16   60.1   0.2     2    73    45   112    44   116 0.95 BMC domain
Aldedh               PF00171.17   462 seq1129_BIOID50903   -            417   1.2e-21   76.5   3.5   1   1   2.1e-21   2.9e-17   62.0   1.0    37   300     8   284     2   305 0.81 Aldehyde dehydrogenase family
Cytochrom_C_asm      PF01578.15   214 seq1132_BIOID50903   -            288   5.7e-45  153.3  17.3   1   1   4.2e-49   5.7e-45  153.3  12.0     5   212    62   286    58   288 0.97 Cytochrome C assembly protein
DUF1307              PF06998.6    123 seq1133_BIOID50903   -            157     8e-43  145.2   5.8   1   1     7e-47   9.5e-43  145.0   4.0     1   123    32   155    32   155 0.98 Protein of unknown function (DUF1307)
ETF                  PF01012.16   164 seq1134_BIOID50903   -            239   4.3e-33  114.2   2.7   1   1   4.2e-37   5.8e-33  113.8   1.9     9   164    51   208    45   208 0.91 Electron transfer flavoprotein domain
DDE_Tnp_1            PF01609.16   211 seq1135_BIOID50903   -            198   1.1e-06   28.2   2.8   1   1   1.3e-10   1.7e-06   27.6   1.9   124   208    26   124     9   128 0.73 Transposase DDE domain
PduV-EutP            PF10662.4    143 seq1136_BIOID50903   -            147   7.9e-60  200.3   0.0   1   1   6.5e-64   8.9e-60  200.2   0.0     1   142     1   141     1   142 0.99 Ethanolamine utilisation - propanediol utilisation
Peptidase_S24        PF00717.18    70 seq1137_BIOID50903   -            139   4.3e-13   48.5   0.0   1   1   4.6e-17   6.3e-13   48.0   0.0     2    68    56   120    55   122 0.91 Peptidase S24-like
IstB_IS21            PF01695.12   178 seq1138_BIOID50903   -            259   6.1e-71  237.3   0.1   1   1   3.9e-74   1.3e-70  236.3   0.0     1   178    56   235    56   235 0.98 IstB-like ATP binding protein
Bac_DnaA             PF00308.13   219 seq1138_BIOID50903   -            259   1.4e-07   31.2   0.0   1   1   6.2e-11   2.1e-07   30.6   0.0    37   136   105   202    75   207 0.85 Bacterial dnaA  protein
AAA                  PF00004.24   132 seq1138_BIOID50903   -            259   2.5e-05   24.3   0.0   1   1   1.3e-08   4.3e-05   23.6   0.0     1    74   105   180   105   214 0.77 ATPase family associated with various cellular activities (AAA)
PhoH                 PF02562.11   205 seq1138_BIOID50903   -            259   1.4e-05   24.3   0.1   1   1   1.6e-08   5.5e-05   22.3   0.0    11    48    94   131    83   142 0.80 PhoH-like protein
MVIN                 PF03023.9    452 seq1139_BIOID50903   -            511  4.7e-161  536.1  32.4   1   1  4.1e-165  5.7e-161  535.8  22.5     1   450    28   478    28   480 0.99 MviN-like protein
RNase_T              PF00929.19   164 seq1140_BIOID50903   -            204   4.9e-34  117.8   0.0   1   1   4.2e-38   5.7e-34  117.6   0.0     1   163    32   193    32   194 0.97 Exonuclease
Glyco_transf_56      PF07429.6    361 seq1148_BIOID50903   -            359  1.1e-192  639.6   0.0   1   1  8.9e-197  1.2e-192  639.5   0.0     1   360     1   358     1   359 0.99 4-alpha-L-fucosyltransferase glycosyl transferase group 56
IMS                  PF00817.15   148 seq1149_BIOID50903   -            422   4.3e-38  130.3   0.0   1   1   3.2e-41   1.1e-37  129.0   0.0     1   147     5   150     5   151 0.96 impB/mucB/samB family
DUF4113              PF13438.1     75 seq1149_BIOID50903   -            422   2.2e-28   97.8   0.1   1   1   3.1e-31     1e-27   95.6   0.0     1    75   347   421   347   421 0.98 Domain of unknown function (DUF4113)
IMS_C                PF11799.3    137 seq1149_BIOID50903   -            422     3e-09   37.2   0.0   1   1   1.8e-12   6.1e-09   36.2   0.0     3   122   214   333   212   344 0.90 impB/mucB/samB family C-terminal
IMS_HHH              PF11798.3     32 seq1149_BIOID50903   -            422   2.5e-07   30.2   0.1   1   1     2e-10   6.8e-07   28.8   0.0     4    32   172   200   169   200 0.92 IMS family HHH motif
IstB_IS21            PF01695.12   178 seq1152_BIOID50903   -             46   2.5e-13   49.7   0.0   1   1   9.6e-17   2.6e-13   49.6   0.0    36    80     2    46     1    46 0.96 IstB-like ATP binding protein
T2SE                 PF00437.15   272 seq1152_BIOID50903   -             46   7.7e-07   28.1   0.0   1   1   2.8e-10   7.7e-07   28.1   0.0   124   155     9    40     1    45 0.79 Type II/IV secretion system protein
ResIII               PF04851.10   184 seq1152_BIOID50903   -             46   5.7e-05   22.9   0.0   1   1   2.1e-08   5.7e-05   22.9   0.0    14    43     3    31     1    44 0.80 Type III restriction enzyme, res subunit
PhoH                 PF02562.11   205 seq1152_BIOID50903   -             46   5.2e-05   22.4   0.0   1   1     2e-08   5.5e-05   22.3   0.0    16    48    10    42     3    45 0.87 PhoH-like protein
Sigma54_activat      PF00158.21   168 seq1152_BIOID50903   -             46   0.00013   21.3   0.0   1   1   4.8e-08   0.00013   21.3   0.0    18    52     9    43     2    46 0.85 Sigma-54 interaction domain
PerC                 PF06069.6     90 seq1154_BIOID50903   -             95   2.5e-33  113.8   3.4   1   1     2e-37   2.8e-33  113.7   2.4     1    89     1    89     1    90 0.99 PerC transcriptional activator
DUF21                PF01595.15   183 seq1156_BIOID50903   -            420   3.5e-55  186.0   4.7   1   1   1.1e-58   4.9e-55  185.5   3.3     3   175     2   175     1   180 0.98 Domain of unknown function DUF21
CorC_HlyC            PF03471.12    81 seq1156_BIOID50903   -            420   2.9e-20   71.7   0.2   1   1     2e-23   9.2e-20   70.1   0.1     2    79   335   410   334   412 0.95 Transporter associated domain
CBS                  PF00571.23    57 seq1156_BIOID50903   -            420   9.6e-06   25.0   0.2   1   1   8.6e-08   0.00039   19.9   0.0     8    56   270   318   249   319 0.87 CBS domain
ETF_alpha            PF00766.14    86 seq1157_BIOID50903   -            313   6.1e-32  108.9   0.1   1   1   2.2e-35   1.5e-31  107.7   0.1     2    86   190   275   189   275 0.97 Electron transfer flavoprotein FAD-binding domain
ETF                  PF01012.16   164 seq1157_BIOID50903   -            313   1.9e-20   73.1   0.6   1   1   4.5e-24   3.1e-20   72.4   0.1    19   163    19   153     6   154 0.91 Electron transfer flavoprotein domain
IstB_IS21            PF01695.12   178 seq1158_BIOID50903   -             84   4.8e-20   71.6   0.1   1   1   3.8e-24   5.2e-20   71.4   0.0    96   177     2    81     1    82 0.95 IstB-like ATP binding protein
HTH_Tnp_1            PF01527.15    76 seq1161_BIOID50903   -            130   9.7e-21   73.4   0.0   1   1   1.1e-24   1.5e-20   72.7   0.0     2    69     6    77     5    86 0.87 Transposase
LrgA                 PF03788.9     96 seq1163_BIOID50903   -            132   4.4e-29   99.9  10.2   1   1     4e-33   5.4e-29   99.6   7.1     1    94    21   114    21   116 0.98 LrgA family
Tagatose_6_P_K       PF08013.6    424 seq1165_BIOID50903   -            426  4.4e-209  694.0   0.0   1   1  3.7e-213    5e-209  693.8   0.0     1   423     1   424     1   425 1.00 Tagatose 6 phosphate kinase
TnpB_IS66            PF05717.8    108 seq1167_BIOID50903   -            115   1.3e-44  149.9   0.0   1   1     1e-48   1.4e-44  149.8   0.0     2   107     7   110     6   111 0.96 IS66 Orf2 like protein
WzyE                 PF06899.6    449 seq1168_BIOID50903   -            450  8.7e-278  921.1  45.1   1   1  7.1e-282  9.7e-278  920.9  31.2     1   448     1   449     1   450 1.00 WzyE protein
LrgB                 PF04172.11   215 seq1170_BIOID50903   -            231   1.2e-82  276.2  15.2   1   1   9.7e-87   1.3e-82  276.0  10.6     1   215    12   226    12   226 0.99 LrgB-like family
DUF905               PF06006.7     71 seq1175_BIOID50903   -             77   2.2e-40  135.7   0.0   1   1   1.8e-44   2.5e-40  135.5   0.0     2    71     7    76     6    76 0.98 Bacterial protein of unknown function (DUF905)
HTH_31               PF13560.1     64 seq1177_BIOID50903   -             96   6.8e-11   42.0   0.0   1   1   7.9e-14   3.6e-10   39.7   0.0     4    46    35    76    34    93 0.82 Helix-turn-helix domain
HTH_3                PF01381.17    55 seq1177_BIOID50903   -             96   3.2e-09   36.3   0.1   1   1     2e-12   9.2e-09   34.9   0.0     1    38    37    74    37    85 0.96 Helix-turn-helix
HTH_19               PF12844.2     64 seq1177_BIOID50903   -             96     2e-08   34.0   0.0   1   1   2.1e-11   9.4e-08   31.8   0.0     3    55    36    87    36    95 0.83 Helix-turn-helix domain
DAO                  PF01266.19   358 seq1179_BIOID50903   -            428   2.8e-23   82.3   3.2   1   2   4.7e-10   4.6e-07   28.9   0.3     1    39     7    45     7    86 0.82 FAD dependent oxidoreductase
DAO                  PF01266.19   358 seq1179_BIOID50903   -            428   2.8e-23   82.3   3.2   2   2   1.2e-17   1.2e-14   53.8   0.1   146   356   107   328    99   330 0.74 FAD dependent oxidoreductase
FAD_binding_3        PF01494.14   356 seq1179_BIOID50903   -            428   4.5e-12   45.5   6.5   1   1   3.4e-14   3.3e-11   42.7   4.5     3   197     7   189     6   311 0.66 FAD binding domain
FAD_oxidored         PF12831.2    428 seq1179_BIOID50903   -            428   8.5e-10   38.1   1.2   1   1   8.8e-13   8.5e-10   38.1   0.8     1   143     7   157     7   172 0.77 FAD dependent oxidoreductase
Thi4                 PF01946.12   230 seq1179_BIOID50903   -            428   2.7e-09   36.3   1.5   1   1   2.3e-09   2.2e-06   26.8   0.3    18    64     6    52     2    57 0.94 Thi4 family
NAD_binding_8        PF13450.1     68 seq1179_BIOID50903   -            428   4.8e-09   35.9   1.3   1   1   4.1e-11     4e-08   33.0   0.4     1    34    10    43    10    74 0.75 NAD(P)-binding Rossmann-like domain
FAD_binding_2        PF00890.19   421 seq1179_BIOID50903   -            428   4.3e-09   35.6   7.8   1   1   4.6e-09   4.5e-06   25.6   3.0     1    35     7    41     7    54 0.91 FAD binding domain
HI0933_like          PF03486.9    409 seq1179_BIOID50903   -            428   6.1e-09   34.7   4.1   1   1   2.3e-11   2.2e-08   32.8   2.9     2   167     7   165     6   185 0.86 HI0933-like protein
Pyr_redox_2          PF07992.9    200 seq1179_BIOID50903   -            428   1.3e-07   31.6   0.2   1   1   2.6e-10   2.6e-07   30.6   0.1     1   124     7   167     7   201 0.84 Pyridine nucleotide-disulphide oxidoreductase
GIDA                 PF01134.17   392 seq1179_BIOID50903   -            428   7.5e-08   31.5   0.8   1   1   7.7e-11   7.5e-08   31.5   0.6     1   150     7   162     7   194 0.82 Glucose inhibited division protein A
Trp_halogenase       PF04820.9    454 seq1179_BIOID50903   -            428   1.1e-07   30.8   3.9   1   1   9.5e-08   9.3e-05   21.1   0.0   140   216    90   169    61   186 0.83 Tryptophan halogenase
DDE_Tnp_IS66         PF03050.9    271 seq1182_BIOID50903   -            523  1.5e-102  342.3   0.3   1   1  4.3e-106  1.5e-102  342.3   0.2     1   270   186   472   186   473 0.99 Transposase IS66 family
DDE_Tnp_IS66_C       PF13817.1     39 seq1182_BIOID50903   -            523   3.3e-19   68.4   0.4   1   1   3.6e-22   1.2e-18   66.6   0.3     1    39   479   517   479   517 0.98 IS66 C-terminal element
HTH_Tnp_IS66         PF13005.2     59 seq1182_BIOID50903   -            523   7.6e-17   60.7   7.9   1   1   5.5e-20   1.9e-16   59.5   5.5     2    59   125   180   124   180 0.98 putative Helix-turn-helix domain of transposase IS66
LZ_Tnp_IS66          PF13007.2     78 seq1182_BIOID50903   -            523   1.6e-12   47.7   7.7   1   1   1.2e-15     4e-12   46.5   5.3     2    77    46   121    45   122 0.83 Transposase C of IS166 homeodomain
PsiE                 PF06146.7     69 seq1185_BIOID50903   -            136   1.8e-16   59.9   5.7   1   1   1.3e-20   1.8e-16   59.9   3.9     5    69    62   123    58   123 0.95 Phosphate-starvation-inducible E
DUF932               PF06067.6    239 seq1186_BIOID50903   -            272   8.1e-63  211.7   0.0   1   1   6.8e-67   9.3e-63  211.5   0.0     1   239    36   261    36   261 0.99 Domain of unknown function (DUF932)
Peripla_BP_2         PF01497.13   238 seq1191_BIOID50903   -            330   1.5e-32  112.5   1.0   1   1   1.1e-36   1.5e-32  112.5   0.7     1   237    79   307    79   308 0.95 Periplasmic binding protein
DUF333               PF03891.10    50 seq1193_BIOID50903   -             88   2.4e-13   49.5   0.4   1   1   2.2e-17   3.1e-13   49.2   0.2     7    50    42    85    36    85 0.91 Domain of unknown function (DUF333)
dCMP_cyt_deam_2      PF08211.6    124 seq1195_BIOID50903   -            294   2.3e-50  169.6   0.2   1   1   6.8e-52   4.7e-48  162.1   0.0     1   123   157   278   157   279 0.98 Cytidine and deoxycytidylate deaminase zinc-binding region
dCMP_cyt_deam_1      PF00383.17   102 seq1195_BIOID50903   -            294   1.3e-17   63.2   0.0   1   1   4.4e-18     3e-14   52.3   0.0    10    93    56   139    47   143 0.86 Cytidine and deoxycytidylate deaminase zinc-binding region
Zn_Tnp_IS91          PF14319.1    111 seq1196_BIOID50903   -            113   6.9e-23   80.1   6.4   1   1   5.6e-27   7.6e-23   80.0   4.4     2   106     7   113     6   113 0.93 Transposase zinc-binding domain
Carb_kinase          PF01256.12   242 seq1198_BIOID50903   -            515   1.2e-82  276.7   4.4   1   1   5.5e-86   3.7e-82  275.1   1.2     2   242   258   496   257   496 0.99 Carbohydrate kinase
YjeF_N               PF03853.10   173 seq1198_BIOID50903   -            515   1.4e-46  158.0   0.0   1   1   3.6e-50   2.5e-46  157.2   0.0     2   173    35   199    34   199 0.98 YjeF-related protein N-terminus
RHH_1                PF01402.16    39 seq1199_BIOID50903   -             81   7.7e-11   41.2   0.5   1   1   5.7e-15   7.7e-11   41.2   0.4     2    39    15    52    14    52 0.96 Ribbon-helix-helix protein, copG family
PTSIIB_sorb          PF03830.10   151 seq1200_BIOID50903   -            169   5.9e-55  185.1   0.3   1   1   4.9e-59   6.7e-55  184.9   0.2     1   149    15   162    15   164 0.99 PTS system sorbose subfamily IIB component
NAD_kinase           PF01513.16   285 seq1202_BIOID50903   -            292   4.4e-73  245.4   0.0   1   1   3.7e-77     5e-73  245.2   0.0     2   284     8   271     7   272 0.98 ATP-NAD kinase
Glyco_tran_WecB      PF03808.8    172 seq1203_BIOID50903   -            246   3.1e-56  189.3   0.1   1   1   3.1e-60   4.2e-56  188.9   0.1     2   172    61   231    60   231 0.96 Glycosyl transferase WecB/TagA/CpsF family
Antirestrict         PF03230.8     94 seq1204_BIOID50903   -            161   3.4e-38  129.3   0.2   1   1   3.4e-42   4.6e-38  128.9   0.2     1    94    64   161    64   161 0.98 Antirestriction protein
Y2_Tnp               PF04986.8    183 seq1205_BIOID50903   -            168     6e-18   65.1   0.0   1   1   5.7e-22   7.8e-18   64.7   0.0    52   166     2   120     1   122 0.95 Putative transposase
ThiI                 PF02568.9    197 seq1206_BIOID50903   -            482   5.4e-77  257.5   0.0   1   1   1.2e-80   8.1e-77  257.0   0.0     1   197   175   369   175   369 0.99 Thiamine biosynthesis protein (ThiI)
THUMP                PF02926.12    93 seq1206_BIOID50903   -            482   3.1e-20   71.9   0.1   1   1   1.9e-23   1.3e-19   69.9   0.1     2    89    76   161    75   164 0.95 THUMP domain
EII-Sor              PF03609.9    237 seq1210_BIOID50903   -            259   1.2e-79  266.8  26.2   1   1   9.9e-84   1.3e-79  266.6  18.2     1   236     1   236     1   237 1.00 PTS system sorbose-specific iic component
Flg_bb_rod           PF00460.15    31 seq1212_BIOID50903   -            138   8.7e-13   47.5   0.2   1   1   1.5e-16   2.1e-12   46.3   0.2     1    31     9    39     9    39 0.98 Flagella basal body rod protein
Radical_SAM          PF04055.16   166 seq1213_BIOID50903   -            445   4.9e-13   49.4   0.0   1   1   6.1e-17   8.3e-13   48.7   0.0     3   158    63   227    61   234 0.85 Radical SAM superfamily
RadC                 PF04002.10   123 seq1216_BIOID50903   -            163   1.5e-46  157.0   0.0   1   1   1.3e-50   1.8e-46  156.7   0.0     2   123    42   163    41   163 0.98 RadC-like JAB domain
DUF218               PF02698.12   155 seq1218_BIOID50903   -            239   3.3e-21   75.2   0.0   1   1   3.3e-25   4.6e-21   74.8   0.0     4   132    47   172    45   186 0.93 DUF218 domain
Sugar_tr             PF00083.19   451 seq1219_BIOID50903   -            443   5.6e-52  176.7  27.0   1   1     1e-55   7.1e-52  176.3  18.7     9   449    26   434    21   436 0.92 Sugar (and other) transporter
MFS_1                PF07690.11   354 seq1219_BIOID50903   -            443   4.8e-37  127.4  63.6   1   1   1.7e-38   1.2e-34  119.5  23.7     6   353    28   386    25   387 0.83 Major Facilitator Superfamily
Flg_bbr_C            PF06429.8     74 seq1220_BIOID50903   -            134   1.5e-12   47.0   3.0   1   1   3.6e-16   2.5e-12   46.4   2.1    29    73    87   131    11   132 0.91 Flagellar basal body rod FlgEFG protein C-terminal
Flg_bb_rod           PF00460.15    31 seq1220_BIOID50903   -            134   2.7e-11   42.8   1.2   1   1   3.9e-15   2.7e-11   42.8   0.8     1    30     7    37     7    38 0.95 Flagella basal body rod protein
SMC_N                PF02463.14   220 seq1222_BIOID50903   -            553   4.5e-19   68.4   0.0   1   1   1.2e-22   8.5e-19   67.5   0.0     1   217     1   511     1   514 0.93 RecF/RecN/SMC N terminal domain
AAA_23               PF13476.1    202 seq1222_BIOID50903   -            553   2.7e-18   66.9   2.0   1   1     6e-20   4.1e-16   59.8   1.4     1   194     4   214     4   381 0.63 AAA domain
AA_permease          PF00324.16   479 seq1224_BIOID50903   -            461   6.6e-99  331.2  56.2   1   1  1.2e-102   8.5e-99  330.9  38.9     1   432    16   424    16   454 0.95 Amino acid permease
AA_permease_2        PF13520.1    426 seq1224_BIOID50903   -            461   2.1e-43  148.3  58.9   1   1   4.2e-47   2.8e-43  147.9  40.8     9   424    20   439    15   441 0.88 Amino acid permease
EIID-AGA             PF03613.9    264 seq1226_BIOID50903   -            292   2.9e-96  321.3   9.1   1   1  2.4e-100   3.3e-96  321.1   6.3     2   263    35   291    34   292 0.99 PTS system mannose/fructose/sorbose family IID component
DUF987               PF06174.6     66 seq1227_BIOID50903   -             73   1.7e-43  145.8   0.2   1   1   1.4e-47   1.9e-43  145.6   0.1     1    66     1    66     1    66 0.99 Protein of unknown function (DUF987)
FlgD                 PF03963.9     82 seq1230_BIOID50903   -            231   1.5e-23   82.5   3.9   1   1   1.8e-26     8e-23   80.2   2.0     7    81     7    79     2    80 0.86 Flagellar hook capping protein - N-terminal region
FlgD_ig              PF13860.1     81 seq1230_BIOID50903   -            231   2.4e-21   75.1   2.5   1   1   5.2e-25   2.4e-21   75.1   1.8     9    81   119   189   105   189 0.91 FlgD Ig-like domain
FLgD_tudor           PF13861.1     61 seq1230_BIOID50903   -            231   3.3e-15   55.7   0.0   1   1   2.3e-18     1e-14   54.1   0.0     1    60    86   230    86   231 0.97 FlgD Tudor-like domain
UPF0079              PF02367.12   123 seq1231_BIOID50903   -            153   7.3e-45  151.4   0.0   1   1   6.3e-49   8.6e-45  151.2   0.0     1   121    14   134    14   136 0.98 Uncharacterised P-loop hydrolase UPF0079
DUF2542              PF10808.3     79 seq1232_BIOID50903   -             79     5e-46  154.7   5.7   1   1     4e-50   5.5e-46  154.6   3.9     1    79     1    79     1    79 1.00 Protein of unknown function (DUF2542)
Methyltransf_10      PF05971.7    299 seq1234_BIOID50903   -            338  7.1e-153  507.8   0.0   1   1  1.2e-156  8.4e-153  507.6   0.0     2   299    33   326    32   326 0.99 Protein of unknown function (DUF890)
MTS                  PF05175.9    170 seq1234_BIOID50903   -            338   5.5e-05   22.5   0.0   1   1   1.7e-08   0.00012   21.4   0.0    30   114   131   224   117   235 0.77 Methyltransferase small domain
FadR_C               PF07840.7    164 seq1236_BIOID50903   -            239   6.9e-73  243.5   0.0   1   1   1.9e-76   8.5e-73  243.2   0.0     1   163    72   234    72   235 0.99 FadR C-terminal domain
GntR                 PF00392.16    64 seq1236_BIOID50903   -            239   2.3e-20   71.6   0.0   1   1     1e-23   4.7e-20   70.6   0.0     4    64    11    71     8    71 0.96 Bacterial regulatory proteins, gntR family
Exonuc_X-T_C         PF08411.5    269 seq1237_BIOID50903   -            491  3.1e-104  347.6   0.1   1   1  5.6e-108  3.8e-104  347.3   0.1     1   268   228   489   228   490 0.99 Exonuclease C-terminal
RNase_T              PF00929.19   164 seq1237_BIOID50903   -            491   9.9e-26   90.8   0.0   1   1   2.8e-29   1.9e-25   89.9   0.0     2   162    29   208    28   210 0.95 Exonuclease
DctA-YdbH            PF11739.3    207 seq1238_BIOID50903   -            879   4.3e-56  189.5   0.6   1   1     1e-59   1.4e-55  187.8   0.1     1   207   656   859   656   859 0.99 Dicarboxylate transport
YagB_YeeU_YfjZ       PF06154.6    105 seq1239_BIOID50903   -            122   3.2e-52  175.0   0.0   1   1   2.8e-56   3.9e-52  174.8   0.0     2   104    16   118    15   119 0.98 YagB/YeeU/YfjZ family
DUF3491              PF11996.3    936 seq1241_BIOID50903   -            105   1.7e-12   45.6   0.0   1   1   1.4e-16     2e-12   45.4   0.0   391   477     5    94     1    97 0.93 Protein of unknown function (DUF3491)
TerC                 PF03741.11   184 seq1246_BIOID50903   -            540   4.9e-49  166.1  13.4   1   1   1.6e-52   7.4e-49  165.5   9.3     1   183    27   216    27   217 0.94 Integral membrane protein TerC family
CorC_HlyC            PF03471.12    81 seq1246_BIOID50903   -            540   2.4e-20   72.0   0.1   1   1   5.5e-23   2.5e-19   68.7   0.0     2    79   453   529   452   531 0.93 Transporter associated domain
CBS                  PF00571.23    57 seq1246_BIOID50903   -            540   7.2e-16   57.4   1.3   1   2   8.5e-09   3.9e-05   23.1   0.4     1    53   315   371   315   374 0.94 CBS domain
CBS                  PF00571.23    57 seq1246_BIOID50903   -            540   7.2e-16   57.4   1.3   2   2   9.7e-12   4.4e-08   32.5   0.0     3    53   382   432   381   436 0.93 CBS domain
Pyr_redox_2          PF07992.9    200 seq1247_BIOID50903   -            412     8e-16   58.3   0.1   1   1   6.8e-18   7.7e-15   55.1   0.0     1   198   126   384   126   386 0.81 Pyridine nucleotide-disulphide oxidoreductase
Pyr_redox            PF00070.22    80 seq1247_BIOID50903   -            412   6.5e-14   51.9   0.6   1   1   2.5e-10   2.9e-07   30.6   0.0     2    76   256   328   255   332 0.78 Pyridine nucleotide-disulphide oxidoreductase
NAD_binding_8        PF13450.1     68 seq1247_BIOID50903   -            412   1.4e-08   34.4   0.0   1   1   3.3e-11   3.7e-08   33.1   0.0     1    37   129   165   129   184 0.92 NAD(P)-binding Rossmann-like domain
HI0933_like          PF03486.9    409 seq1247_BIOID50903   -            412   5.9e-07   28.1   0.5   1   1   4.6e-09   5.3e-06   25.0   0.0     2    36   126   160   125   165 0.94 HI0933-like protein
Thi4                 PF01946.12   230 seq1247_BIOID50903   -            412     9e-06   24.8   0.3   1   1   4.6e-08   5.3e-05   22.3   0.0    20    59   127   166   121   202 0.89 Thi4 family
FAD_binding_3        PF01494.14   356 seq1247_BIOID50903   -            412   1.6e-05   24.0   0.3   1   1   7.2e-08   8.2e-05   21.7   0.0     3    35   126   158   125   171 0.92 FAD binding domain
Amidase_3            PF01520.13   175 seq1248_BIOID50903   -            445   1.6e-48  164.6   0.0   1   1   4.2e-52   2.9e-48  163.8   0.0     1   174   194   413   194   414 0.99 N-acetylmuramoyl-L-alanine amidase
ChuX_HutX            PF06228.8    141 seq1249_BIOID50903   -            164   1.6e-49  166.8   0.0   1   1   2.7e-53   1.8e-49  166.6   0.0     1   141    21   157    21   157 0.97 Haem utilisation ChuX/HutX
HemS                 PF05171.7    129 seq1249_BIOID50903   -            164   2.2e-05   24.1   0.0   1   1   3.8e-09   2.6e-05   23.9   0.0    20   127    43   158    14   160 0.85 Haemin-degrading HemS.ChuX domain
DUF3491              PF11996.3    936 seq1251_BIOID50903   -             40   2.4e-06   25.3   0.0   1   1   1.9e-10   2.6e-06   25.1   0.0   499   534     2    37     1    39 0.94 Protein of unknown function (DUF3491)
FlaE                 PF07559.9    130 seq1253_BIOID50903   -            401     2e-23   83.3  12.7   1   1   4.5e-27     2e-23   83.3   8.8     1   130   170   282   170   282 0.93 Flagellar basal body protein FlaE
Flg_bbr_C            PF06429.8     74 seq1253_BIOID50903   -            401   4.6e-21   74.3   1.6   1   1   4.6e-24   2.1e-20   72.2   1.1     2    74   323   400   322   400 0.92 Flagellar basal body rod FlgEFG protein C-terminal
Flg_bb_rod           PF00460.15    31 seq1253_BIOID50903   -            401   9.7e-12   44.2   4.1   1   1   2.1e-15   9.7e-12   44.2   2.8     2    31     4    33     3    33 0.96 Flagella basal body rod protein
DUF1219              PF06755.7    117 seq1254_BIOID50903   -            124   1.2e-57  192.4   0.0   1   1   9.6e-62   1.3e-57  192.2   0.0     1   113     1   113     1   123 0.98 Protein of unknown function (DUF1219)
EIIA-man             PF03610.11   116 seq1255_BIOID50903   -            144   1.7e-32  111.8   0.0   1   1   1.4e-36   1.9e-32  111.6   0.0     1   114     3   115     3   117 0.97 PTS system fructose IIA component
DUF3491              PF11996.3    936 seq1256_BIOID50903   -            290   1.4e-89  300.7   4.4   1   1   1.4e-93   1.9e-89  300.3   3.1   545   857     2   286     1   289 0.98 Protein of unknown function (DUF3491)
Flavodoxin_2         PF02525.12   199 seq1257_BIOID50903   -            176   2.7e-41  141.1   0.0   1   1   4.8e-45   3.3e-41  140.8   0.0     3   199     2   167     1   167 0.90 Flavodoxin-like fold
FMN_red              PF03358.10   152 seq1257_BIOID50903   -            176   5.3e-08   32.3   0.0   1   1   1.1e-11   7.4e-08   31.9   0.0    58   125    43   117     2   135 0.76 NADPH-dependent FMN reductase
NAD_binding_10       PF13460.1    183 seq1261_BIOID50903   -            207     4e-28   98.5   1.8   1   1   6.8e-32   4.6e-28   98.3   1.2     2   181     5   187     5   189 0.93 NADH(P)-binding
NmrA                 PF05368.8    233 seq1261_BIOID50903   -            207   6.4e-06   25.4   0.4   1   1   1.2e-09   8.2e-06   25.1   0.3     2   100     5   103     5   198 0.78 NmrA-like family
Amidohydro_1         PF01979.15   333 seq1263_BIOID50903   -            384   1.1e-14   54.7   1.1   1   1     6e-17     2e-13   50.5   0.8     2   333    54   367    53   367 0.64 Amidohydrolase family
Amidohydro_4         PF13147.1    304 seq1263_BIOID50903   -            384   2.3e-14   54.0  11.0   1   1   9.3e-17   3.2e-13   50.2   7.7     6   304    53   364    50   364 0.85 Amidohydrolase
Amidohydro_5         PF13594.1     68 seq1263_BIOID50903   -            384   2.4e-05   23.9   0.3   1   1   2.1e-08   7.2e-05   22.4   0.2     3    65    31    91    29   101 0.70 Amidohydrolase
Amidohydro_3         PF07969.6    404 seq1263_BIOID50903   -            384   2.1e-05   23.8   5.1   1   1   8.7e-09     3e-05   23.3   0.5   306   403   172   364   141   365 0.66 Amidohydrolase family
TetR_N               PF00440.18    47 seq1265_BIOID50903   -            188     1e-16   60.1   0.8   1   1   2.3e-20   1.6e-16   59.5   0.0     1    47    16    62    16    62 0.98 Bacterial regulatory proteins, tetR family
TetR_C_6             PF13977.1    131 seq1265_BIOID50903   -            188   1.3e-06   28.1   0.1   1   1   3.6e-10   2.5e-06   27.2   0.0    36   129    95   185    84   187 0.83 Bacterial transcriptional repressor
Na_H_Exchanger       PF00999.16   384 seq1266_BIOID50903   -            154   3.2e-25   88.3  14.8   1   1   2.8e-29   3.8e-25   88.0  10.2     2   152    11   154    10   154 0.95 Sodium/hydrogen exchanger family
PMI_typeI            PF01238.16   373 seq1271_BIOID50903   -            417  1.3e-123  412.5   0.0   1   1  1.5e-126    1e-122  409.6   0.0     1   372    27   382    27   383 0.98 Phosphomannose isomerase type I
FCD                  PF07729.7    125 seq1272_BIOID50903   -            274   1.1e-22   80.5   6.2   1   1   2.4e-26   1.6e-22   80.0   4.3     1   124   116   246   116   247 0.90 FCD domain
GntR                 PF00392.16    64 seq1272_BIOID50903   -            274   6.1e-14   51.1   0.2   1   1   1.8e-17   1.2e-13   50.1   0.1     4    62    31    89    29    91 0.95 Bacterial regulatory proteins, gntR family
DUF957               PF06117.6     65 seq1273_BIOID50903   -             58   1.9e-28   97.6   0.0   1   1   1.5e-32     2e-28   97.5   0.0     1    57     1    57     1    58 0.98 Enterobacterial protein of unknown function (DUF957)
DUF3491              PF11996.3    936 seq1274_BIOID50903   -            168   2.2e-12   45.2   1.0   1   1   2.5e-16   3.4e-12   44.6   0.7   871   935     2    63     1    64 0.96 Protein of unknown function (DUF3491)
FecCD                PF01032.13   311 seq1275_BIOID50903   -            330   1.1e-95  319.8  30.7   1   1  9.9e-100   1.4e-95  319.6  21.3     1   311    18   325    17   325 0.97 FecCD transport family
DHO_dh               PF01180.16   293 seq1276_BIOID50903   -            411   9.9e-35  119.8   0.0   1   1   2.7e-38   1.2e-34  119.5   0.0     2   293     6   304     5   304 0.84 Dihydroorotate dehydrogenase
Dus                  PF01207.12   310 seq1276_BIOID50903   -            411     6e-08   31.7   0.1   1   1   2.4e-11   1.1e-07   30.9   0.1    43   153    91   198    80   203 0.83 Dihydrouridine synthase (Dus)
DUF4008              PF13186.1     64 seq1278_BIOID50903   -            411   2.4e-13   50.0   0.4   1   1   1.5e-16   5.2e-13   49.0   0.3     4    64   282   343   276   343 0.91 Domain of unknown function (DUF4008)
Radical_SAM          PF04055.16   166 seq1278_BIOID50903   -            411   3.8e-12   46.5   0.0   1   1     2e-15   6.7e-12   45.7   0.0     6   147    20   169    16   188 0.81 Radical SAM superfamily
Fer4_12              PF13353.1    139 seq1278_BIOID50903   -            411   5.8e-07   29.5   0.0   1   1   3.1e-10   1.1e-06   28.7   0.0    13   115    19   126    17   150 0.64 4Fe-4S single cluster domain
Na_H_Exchanger       PF00999.16   384 seq1279_BIOID50903   -            456     9e-31  106.6  22.7   1   1   1.6e-34   1.1e-30  106.3  15.7   172   378     8   211     1   216 0.86 Sodium/hydrogen exchanger family
TrkA_N               PF02254.13   116 seq1279_BIOID50903   -            456   3.9e-27   94.4   0.0   1   1   1.3e-30   8.6e-27   93.3   0.0     1   111   238   348   238   350 0.97 TrkA-N domain
DNA_mis_repair       PF01119.14   119 seq1281_BIOID50903   -            615   5.2e-37  125.8   0.0   1   1   2.5e-40   8.6e-37  125.1   0.0     2   118   213   330   212   331 0.95 DNA mismatch repair protein, C-terminal domain
MutL_C               PF08676.6    144 seq1281_BIOID50903   -            615   2.1e-23   82.3   0.2   1   1   6.2e-27   2.1e-23   82.3   0.1     2   134   435   563   434   572 0.92 MutL C terminal dimerisation domain
HATPase_c_3          PF13589.1    137 seq1281_BIOID50903   -            615   1.1e-13   50.9   0.0   1   1   5.6e-17   1.9e-13   50.1   0.0     4   103    24   123    21   142 0.81 Histidine kinase-, DNA gyrase B-, and HSP90-like ATPase
HATPase_c            PF02518.21   111 seq1281_BIOID50903   -            615   5.6e-11   42.0   0.0   1   1   3.8e-14   1.3e-10   40.8   0.0     2    72    19    87    18   147 0.79 Histidine kinase-, DNA gyrase B-, and HSP90-like ATPase
Flg_bbr_C            PF06429.8     74 seq1283_BIOID50903   -            251   1.8e-20   72.5   2.4   1   1     5e-24   3.4e-20   71.6   0.3     2    74   170   247   169   247 0.90 Flagellar basal body rod FlgEFG protein C-terminal
Flg_bb_rod           PF00460.15    31 seq1283_BIOID50903   -            251   2.2e-10   39.9   3.3   1   1   3.2e-14   2.2e-10   39.9   2.3     1    31     5    35     5    35 0.97 Flagella basal body rod protein
HlyD                 PF00529.15   306 seq1285_BIOID50903   -            384   1.1e-60  205.4  12.2   1   1     4e-64   1.4e-60  205.1   8.5     3   306    69   360    68   360 0.96 HlyD family secretion protein
HlyD_2               PF12700.2    328 seq1285_BIOID50903   -            384   2.3e-17   63.0   0.1   1   1     1e-20   3.4e-17   62.4   0.1     2   327    48   359    47   360 0.79 HlyD family secretion protein
HlyD_3               PF13437.1    105 seq1285_BIOID50903   -            384   6.4e-12   45.6   2.0   1   1   4.6e-11   1.6e-07   31.5   0.1     1   105   178   289   178   289 0.93 HlyD family secretion protein
Biotin_lipoyl_2      PF13533.1     50 seq1285_BIOID50903   -            384     6e-12   44.9   4.2   1   1   1.2e-13     4e-10   39.0   0.3     3    46    69   119    64   123 0.85 Biotin-lipoyl like
DUF520               PF04461.8    160 seq1287_BIOID50903   -            163   6.2e-66  221.0   3.7   1   1     5e-70   6.9e-66  220.9   2.6     1   160     1   162     1   162 0.99 Protein of unknown function (DUF520)
Gp49                 PF05973.9     91 seq1289_BIOID50903   -            112   1.5e-26   92.1   0.0   1   1   1.2e-30   1.7e-26   91.9   0.0     1    91    13   102    13   102 0.96 Phage derived protein Gp49-like (DUF891)
HTH_37               PF13744.1     80 seq1295_BIOID50903   -             96   5.7e-24   83.6   0.6   1   1   9.4e-28   6.4e-24   83.4   0.4     3    76    14    86    12    91 0.96 Helix-turn-helix domain
HTH_3                PF01381.17    55 seq1295_BIOID50903   -             96   4.9e-07   29.3   0.0   1   1   8.8e-11     6e-07   29.0   0.0     5    47    37    80    33    88 0.87 Helix-turn-helix
ABC_tran             PF00005.22   118 seq1296_BIOID50903   -            401   5.6e-22   78.2   0.0   1   1   3.6e-25   1.2e-21   77.0   0.0     1   117    73   191    73   192 0.92 ABC transporter
TOBE_2               PF08402.5     75 seq1296_BIOID50903   -            401   9.6e-12   44.6   0.3   1   1   1.2e-14   4.2e-11   42.5   0.1     1    75   313   385   313   385 0.95 TOBE domain
SIS                  PF01380.17   131 seq1297_BIOID50903   -            384   1.8e-52  176.2   0.0   1   2   1.4e-33     2e-29  101.7   0.0     2   130    49   188    48   189 0.98 SIS domain
SIS                  PF01380.17   131 seq1297_BIOID50903   -            384   1.8e-52  176.2   0.0   2   2   1.3e-24   1.7e-20   72.8   0.0     3   131   222   357   220   357 0.94 SIS domain
ABC_tran             PF00005.22   118 seq1298_BIOID50903   -            256   1.9e-16   60.3   0.0   1   1   4.8e-20   3.3e-16   59.6   0.0     1   118    41   166    41   166 0.85 ABC transporter
SNF2_N               PF00176.18   296 seq1299_BIOID50903   -            963   8.9e-37  126.4   1.3   1   1   2.6e-40   8.9e-37  126.4   0.9    13   254    52   285    29   334 0.78 SNF2 family N-terminal domain
Helicase_C           PF00271.26    78 seq1299_BIOID50903   -            963   1.1e-15   57.1   0.0   1   1   1.9e-18   6.4e-15   54.6   0.0    10    78   477   544   469   544 0.94 Helicase conserved C-terminal domain
DEAD                 PF00270.24   173 seq1299_BIOID50903   -            963   1.3e-10   40.8   0.0   1   1   1.3e-13   4.6e-10   39.1   0.0    12   167    55   199    40   206 0.78 DEAD/DEAH box helicase
ResIII               PF04851.10   184 seq1299_BIOID50903   -            963   5.2e-07   29.5   0.0   1   1   1.5e-10   5.2e-07   29.5   0.0     3   182    38   198    36   200 0.67 Type III restriction enzyme, res subunit
DAO                  PF01266.19   358 seq1300_BIOID50903   -            432   2.7e-72  243.5   0.4   1   1   2.3e-75   3.2e-72  243.3   0.3     2   358     3   397     2   397 0.95 FAD dependent oxidoreductase
Pyr_redox_2          PF07992.9    200 seq1300_BIOID50903   -            432   8.2e-09   35.5   0.2   1   1   3.8e-08   5.2e-05   23.0   0.1     1    36     2    37     2    66 0.92 Pyridine nucleotide-disulphide oxidoreductase
Pyr_redox            PF00070.22    80 seq1300_BIOID50903   -            432   1.4e-08   34.8   0.1   1   1     7e-09   9.6e-06   25.7   0.2     1    33     2    34     2    47 0.91 Pyridine nucleotide-disulphide oxidoreductase
NAD_binding_8        PF13450.1     68 seq1300_BIOID50903   -            432   8.6e-07   28.7   0.1   1   1   5.6e-09   7.6e-06   25.7   0.0     1    34     5    38     5    69 0.85 NAD(P)-binding Rossmann-like domain
ApbA                 PF02558.11   151 seq1300_BIOID50903   -            432   2.2e-05   23.8   0.2   1   1   3.8e-08   5.3e-05   22.6   0.1     1    33     3    34     3    48 0.87 Ketopantoate reductase PanE/ApbA
AlaDh_PNT_C          PF01262.16   168 seq1300_BIOID50903   -            432   0.00013   21.4   0.1   1   1   1.7e-07   0.00023   20.6   0.1    22    59     2    39     1    52 0.85 Alanine dehydrogenase/PNT, C-terminal domain
SmpB                 PF01668.13    68 seq1301_BIOID50903   -            160   1.3e-29  101.6   0.0   1   1   1.5e-33   2.1e-29  100.9   0.0     2    67    13    78    12    80 0.96 SmpB protein
DUF945               PF06097.6    459 seq1302_BIOID50903   -            502  8.3e-150  499.4  18.0   1   1  6.8e-154  9.3e-150  499.2  12.5     1   459     1   482     1   482 0.99 Bacterial protein of unknown function (DUF945)
Flg_bbr_C            PF06429.8     74 seq1303_BIOID50903   -            260   5.3e-27   93.4   3.1   1   1   1.6e-30   1.1e-26   92.4   1.3     2    74   183   260   182   260 0.91 Flagellar basal body rod FlgEFG protein C-terminal
Flg_bb_rod           PF00460.15    31 seq1303_BIOID50903   -            260   2.9e-14   52.2   1.2   1   1   1.1e-17   7.4e-14   50.9   0.8     1    31     5    35     5    35 0.98 Flagella basal body rod protein
Lipoprotein_19       PF13617.1     59 seq1305_BIOID50903   -             61   4.8e-27   93.2   0.6   1   1   3.8e-31   5.3e-27   93.1   0.4     1    59     2    60     2    60 0.97 YnbE-like lipoprotein
DUF1318              PF07027.7     95 seq1307_BIOID50903   -            108   2.9e-34  117.0   0.9   1   1   2.4e-38   3.2e-34  116.9   0.6     2    95    15   107    14   107 0.98 Protein of unknown function (DUF1318)
ACR_tran             PF00873.14  1021 seq1308_BIOID50903   -           1035         0 1265.5  14.6   1   1         0         0 1265.3  10.1     1  1021     2  1024     2  1024 0.99 AcrB/AcrD/AcrF family
Peptidase_M28        PF04389.12   176 seq1309_BIOID50903   -            345   4.2e-30  104.6   0.1   1   1   1.8e-33   8.1e-30  103.7   0.0     2   173   111   318   110   320 0.88 Peptidase family M28
Peptidase_M20        PF01546.23   171 seq1309_BIOID50903   -            345   7.7e-07   28.7   0.0   1   1   2.2e-10     1e-06   28.3   0.0     1    73   113   198   113   309 0.74 Peptidase family M20/M25/M40
Peptidase_M42        PF05343.9    292 seq1309_BIOID50903   -            345   5.1e-06   25.3   0.2   1   1   4.1e-08   0.00019   20.2   0.0   134   180   143   189   136   216 0.87 M42 glutamyl aminopeptidase
DHFR_1               PF00186.14   161 seq1310_BIOID50903   -            196   1.2e-58  197.0   0.0   1   1   1.1e-62   1.5e-58  196.8   0.0     1   161    38   195    38   195 0.97 Dihydrofolate reductase
FlgH                 PF02107.11   180 seq1315_BIOID50903   -            232   3.4e-69  231.9   0.3   1   1   2.9e-73   3.9e-69  231.6   0.2     4   180    44   231    41   231 0.95 Flagellar L-ring protein
IPPT                 PF01715.12   253 seq1316_BIOID50903   -            316  8.7e-108  359.0   0.0   1   1  1.5e-111    1e-107  358.7   0.0     2   252    45   297    44   298 0.99 IPP transferase
IPT                  PF01745.11   233 seq1316_BIOID50903   -            316   6.5e-07   28.6   0.0   1   1   1.7e-08   0.00012   21.2   0.0     5   100    14   109    10   120 0.80 Isopentenyl transferase
HTH_38               PF13936.1     44 seq1317_BIOID50903   -             79     4e-10   38.9   0.2   1   1   4.2e-13   5.2e-10   38.5   0.1     6    41     3    38     2    40 0.94 Helix-turn-helix domain
HTH_7                PF02796.10    45 seq1317_BIOID50903   -             79   5.8e-10   38.7   1.0   1   1     6e-13   7.4e-10   38.4   0.2    13    44     9    40     5    41 0.93 Helix-turn-helix domain of resolvase
HTH_23               PF13384.1     50 seq1317_BIOID50903   -             79   1.8e-07   30.4   0.0   1   1   2.1e-10   2.6e-07   29.9   0.0     9    40     9    40     2    43 0.90 Homeodomain-like domain
HTH_28               PF13518.1     52 seq1317_BIOID50903   -             79   1.7e-06   27.7   0.1   1   1   1.9e-09   2.3e-06   27.3   0.1     7    34    12    39     8    40 0.89 Helix-turn-helix domain
Sigma70_r4_2         PF08281.7     54 seq1317_BIOID50903   -             79   1.3e-06   27.6   0.0   1   1   2.1e-09   2.6e-06   26.6   0.0    25    48    16    39    12    40 0.94 Sigma-70, region 4
HTH_24               PF13412.1     48 seq1317_BIOID50903   -             79   7.1e-06   25.2   0.1   1   1   7.9e-09   9.8e-06   24.7   0.1    10    40    11    40    10    43 0.89 Winged helix-turn-helix DNA-binding
HTH_3                PF01381.17    55 seq1317_BIOID50903   -             79   1.4e-05   24.7   0.1   1   1   1.5e-08   1.8e-05   24.3   0.1     7    37    15    45     8    48 0.91 Helix-turn-helix
HTH_26               PF13443.1     63 seq1317_BIOID50903   -             79   2.4e-05   24.2   0.1   1   1   2.6e-08   3.2e-05   23.9   0.0     4    41    11    48    10    52 0.92 Cro/C1-type HTH DNA-binding domain
HTH_11               PF08279.7     55 seq1317_BIOID50903   -             79   2.8e-05   23.5   0.1   1   1   3.8e-08   4.7e-05   22.8   0.1     7    37    11    39     5    40 0.80 HTH domain
GerE                 PF00196.14    58 seq1317_BIOID50903   -             79   3.1e-05   23.0   0.1   1   1   3.4e-08   4.3e-05   22.6   0.0    17    39    16    38     6    40 0.87 Bacterial regulatory proteins, luxR family
HTH_IclR             PF09339.5     52 seq1317_BIOID50903   -             79   5.5e-05   22.5   0.1   1   1   6.5e-08   8.1e-05   22.0   0.0    15    40    14    39    13    40 0.95 IclR helix-turn-helix domain
F_bP_aldolase        PF01116.15   287 seq1319_BIOID50903   -            286  1.7e-102  342.2   0.1   1   1  1.4e-106  1.9e-102  342.1   0.0     4   286     5   283     2   284 0.99 Fructose-bisphosphate aldolase class-II
LamB                 PF02264.10   398 seq1320_BIOID50903   -            446  2.6e-168  560.0  25.6   1   1  2.2e-172    3e-168  559.9  17.8     1   398    28   446    28   446 0.97 LamB porin
AMP-binding          PF00501.23   418 seq1321_BIOID50903   -            574   4.3e-83  278.8   0.0   1   1   3.8e-87   5.2e-83  278.6   0.0     2   413    49   484    48   487 0.95 AMP-binding enzyme
CcdA                 PF07362.7     72 seq1322_BIOID50903   -             77   6.2e-28   96.3   0.6   1   1   5.1e-32     7e-28   96.1   0.4     2    72     7    77     6    77 0.98 Post-segregation antitoxin CcdA
Hexapep              PF00132.19    36 seq1324_BIOID50903   -            182   4.4e-10   38.4  13.7   1   1   2.8e-10   3.8e-06   26.0   1.8     1    35    64    98    64    99 0.95 Bacterial transferase hexapeptide (six repeats)
CesT                 PF05932.8    119 seq1327_BIOID50903   -             62   6.2e-06   25.9   0.1   1   1   4.9e-10   6.7e-06   25.8   0.0     1    47     4    49     4    58 0.88 Tir chaperone protein (CesT) family
Ala_racemase_N       PF01168.15   217 seq1328_BIOID50903   -            356   1.3e-58  197.9   0.0   1   1   2.6e-62   1.7e-58  197.5   0.0     2   217    10   217     9   217 0.95 Alanine racemase, N-terminal domain
Ala_racemase_C       PF00842.16   129 seq1328_BIOID50903   -            356   1.1e-38  131.5   0.4   1   1   2.6e-42   1.7e-38  130.7   0.3     1   127   232   354   232   356 0.97 Alanine racemase, C-terminal domain
rve                  PF00665.21   120 seq1330_BIOID50903   -            194   2.2e-18   66.3   0.0   1   1   2.4e-22   3.2e-18   65.8   0.0    10   118     2   119     1   121 0.96 Integrase core domain
CcdB                 PF01845.12   102 seq1332_BIOID50903   -            104   1.6e-40  137.0   0.0   1   1   1.3e-44   1.7e-40  136.9   0.0     1   102     1   104     1   104 0.99 CcdB protein
FlgI                 PF02119.11   342 seq1334_BIOID50903   -            366  3.2e-138  459.9  15.5   1   1  2.7e-142  3.6e-138  459.7  10.8     1   342    22   366    22   366 0.99 Flagellar P-ring protein
Phage_cap_E          PF03864.10   329 seq1335_BIOID50903   -            342   2.2e-41  141.7   0.1   1   1   2.1e-45   2.8e-41  141.3   0.0    10   329    17   341     8   341 0.86 Phage major capsid protein E
rve                  PF00665.21   120 seq1336_BIOID50903   -            424   1.2e-20   73.7   0.0   1   1   7.5e-24     2e-20   72.9   0.0     3   120   176   288   174   288 0.90 Integrase core domain
rve_3                PF13683.1     67 seq1336_BIOID50903   -            424   1.4e-16   59.6   0.1   1   1   1.3e-19   3.5e-16   58.3   0.0     2    67   260   328   259   328 0.98 Integrase core domain
HTH_28               PF13518.1     52 seq1336_BIOID50903   -            424   7.3e-09   35.3   0.2   1   1   9.2e-12   2.5e-08   33.6   0.0     9    51    39    81    33    86 0.92 Helix-turn-helix domain
HTH_23               PF13384.1     50 seq1336_BIOID50903   -            424     1e-07   31.2   0.0   1   1   9.5e-11   2.6e-07   29.9   0.0     5    50    31    75    28    75 0.94 Homeodomain-like domain
FdhD-NarQ            PF02634.10   236 seq1337_BIOID50903   -            278   7.3e-73  244.7   0.0   1   1   6.3e-77   8.6e-73  244.5   0.0     1   235    38   275    38   276 0.92 FdhD/NarQ family
Aldo_ket_red         PF00248.16   283 seq1338_BIOID50903   -            288   2.4e-52  177.3   0.0   1   1     2e-56   2.8e-52  177.1   0.0     1   282    15   284    15   285 0.95 Aldo/keto reductase family
LSM                  PF01423.17    68 seq1339_BIOID50903   -            102   7.6e-09   34.8   0.2   1   1   1.1e-12   1.4e-08   33.9   0.1     6    68    17    64    10    64 0.85 LSM domain
PTSIIB_sorb          PF03830.10   151 seq1341_BIOID50903   -            158   5.6e-52  175.5   0.7   1   1   4.6e-56   6.3e-52  175.3   0.5     1   150     5   154     5   155 0.98 PTS system sorbose subfamily IIB component
MMR_HSR1             PF01926.18   114 seq1343_BIOID50903   -            426   3.4e-21   75.2   0.1   1   1   3.3e-24   9.1e-21   73.8   0.1     2   114   200   318   199   318 0.83 50S ribosome-binding GTPase
GTP-bdg_N            PF13167.1     95 seq1343_BIOID50903   -            426   1.6e-15   56.9   0.0   1   1   1.4e-18   3.8e-15   55.6   0.0     8    95    25   112    18   112 0.96 GTP-binding GTPase N-terminal
FeoB_N               PF02421.13   189 seq1343_BIOID50903   -            426     1e-08   34.5   0.1   1   1   7.5e-12   2.1e-08   33.5   0.0     2   168   199   369   198   390 0.81 Ferrous iron transport protein B
Arf                  PF00025.16   175 seq1343_BIOID50903   -            426   1.2e-05   24.4   0.6   1   1   2.8e-08   7.6e-05   21.9   0.4    19   132   202   326   190   360 0.79 ADP-ribosylation factor family
DUF308               PF03729.8     72 seq1346_BIOID50903   -            190   3.1e-19   68.5  37.0   1   2   1.2e-15   1.6e-11   43.8   9.5     2    71    27    97    26    98 0.93 Short repeat of unknown function (DUF308)
DUF308               PF03729.8     72 seq1346_BIOID50903   -            190   3.1e-19   68.5  37.0   2   2   6.4e-13   8.8e-09   35.1   9.2     1    71    84   153    84   154 0.94 Short repeat of unknown function (DUF308)
EII-Sor              PF03609.9    237 seq1347_BIOID50903   -            267   3.4e-72  242.4  24.2   1   1   2.8e-76   3.9e-72  242.2  16.8     1   236     1   238     1   239 0.99 PTS system sorbose-specific iic component
MalM                 PF07148.7    136 seq1348_BIOID50903   -            311   1.5e-49  166.7   0.1   1   1   1.7e-53   2.3e-49  166.2   0.0     2   136    75   210    74   210 0.98 Maltose operon periplasmic protein precursor (MalM)
Glucosaminidase      PF01832.15   134 seq1349_BIOID50903   -            323   8.6e-38  129.4   0.7   1   1   2.2e-41   1.5e-37  128.6   0.5     5   133   170   305   167   306 0.96 Mannosyl-glycoprotein endo-beta-N-acetylglucosaminidase
Rod-binding          PF10135.4     49 seq1349_BIOID50903   -            323   8.9e-20   70.3   2.8   1   1   3.3e-23   2.2e-19   69.0   1.9     1    49    60   107    60   107 0.99 Rod binding protein
Epimerase            PF01370.16   236 seq1351_BIOID50903   -            304     4e-25   88.4   0.1   1   1   1.5e-27   2.6e-24   85.8   0.0     1   233     5   206     5   209 0.90 NAD dependent epimerase/dehydratase family
NAD_binding_10       PF13460.1    183 seq1351_BIOID50903   -            304   6.2e-22   78.3   0.0   1   1   4.7e-25     8e-22   77.9   0.0     1   177     5   192     5   198 0.87 NADH(P)-binding
NAD_binding_4        PF07993.7    249 seq1351_BIOID50903   -            304   4.6e-16   58.3   0.2   1   2   9.4e-08   0.00016   20.5   0.1     1    33     7    37     7    45 0.80 Male sterility protein
NAD_binding_4        PF07993.7    249 seq1351_BIOID50903   -            304   4.6e-16   58.3   0.2   2   2   9.9e-08   0.00017   20.4   0.0    79   137    55   114    39   121 0.85 Male sterility protein
3Beta_HSD            PF01073.14   280 seq1351_BIOID50903   -            304   5.6e-16   57.9   0.0   1   1   1.7e-14     3e-11   42.4   0.0     1   119     6   114     6   120 0.86 3-beta hydroxysteroid dehydrogenase/isomerase family
NmrA                 PF05368.8    233 seq1351_BIOID50903   -            304   8.7e-14   51.2   0.0   1   1   7.3e-17   1.2e-13   50.7   0.0     1   105     5   114     5   146 0.88 NmrA-like family
adh_short            PF00106.20   167 seq1351_BIOID50903   -            304   4.2e-05   23.3   4.2   1   1   1.1e-07   0.00019   21.2   1.2     2   156     4   130     3   140 0.82 short chain dehydrogenase
N6_N4_Mtase          PF01555.13   231 seq1353_BIOID50903   -           1034   1.4e-29  103.1   8.0   1   1   9.9e-34   1.4e-29  103.1   5.6     1   224   495   806   495   813 0.93 DNA methylase
HATPase_c_3          PF13589.1    137 seq1358_BIOID50903   -            611   2.1e-12   46.7   0.0   1   1   8.2e-16   3.8e-12   45.9   0.0     4   106    33   149    29   183 0.74 Histidine kinase-, DNA gyrase B-, and HSP90-like ATPase
HSP90                PF00183.13   531 seq1358_BIOID50903   -            611     3e-07   29.0   0.0   1   1     1e-10   4.8e-07   28.4   0.0   156   230   278   352   271   359 0.88 Hsp90 protein
HATPase_c            PF02518.21   111 seq1358_BIOID50903   -            611   9.4e-06   25.2   0.1   1   1   3.7e-09   1.7e-05   24.3   0.0     9   110    35   174    29   175 0.77 Histidine kinase-, DNA gyrase B-, and HSP90-like ATPase
DUF4102              PF13356.1     89 seq1359_BIOID50903   -            105   1.3e-20   72.8   0.0   1   1   1.2e-24   1.7e-20   72.6   0.0    12    87    11    87     4    89 0.90 Domain of unknown function (DUF4102)
EIID-AGA             PF03613.9    264 seq1362_BIOID50903   -            263   9.9e-93  309.7   4.6   1   1   8.1e-97   1.1e-92  309.5   3.2     2   264     4   263     3   263 0.97 PTS system mannose/fructose/sorbose family IID component
HisG                 PF01634.13   163 seq1363_BIOID50903   -            299   8.2e-55  184.7   0.0   1   1   1.7e-58   1.2e-54  184.1   0.0     1   163    53   221    53   221 0.94 ATP phosphoribosyltransferase
HisG_C               PF08029.6     75 seq1363_BIOID50903   -            299   5.6e-28   96.5   0.1   1   1   2.2e-31   1.5e-27   95.2   0.0     1    75   222   297   222   297 0.98 HisG, C-terminal domain
OEP                  PF02321.13   188 seq1364_BIOID50903   -            457   8.5e-55  185.1  32.1   1   2   1.2e-29   1.6e-25   89.6  12.7     1   188    57   240    57   240 0.96 Outer membrane efflux protein
OEP                  PF02321.13   188 seq1364_BIOID50903   -            457   8.5e-55  185.1  32.1   2   2   2.7e-33   3.6e-29  101.5   4.0     9   173   272   435   268   437 0.94 Outer membrane efflux protein
GGDEF                PF00990.16   161 seq1367_BIOID50903   -           1105   1.3e-44  151.5   0.3   1   1   1.7e-47   2.9e-44  150.3   0.2     1   160   682   838   682   839 0.97 GGDEF domain
MASE1                PF05231.9    299 seq1367_BIOID50903   -           1105     3e-33  115.0  43.3   1   1   1.8e-36     3e-33  115.0  30.0     2   298    19   294    18   295 0.88 MASE1
PAS_9                PF13426.1    104 seq1367_BIOID50903   -           1105     8e-29   99.9   0.0   1   2   3.3e-15   5.7e-12   45.8   0.0     3   104   314   416   312   416 0.95 PAS domain
PAS_9                PF13426.1    104 seq1367_BIOID50903   -           1105     8e-29   99.9   0.0   2   2   3.7e-12   6.4e-09   36.0   0.0     2   104   566   670   565   670 0.92 PAS domain
PAS_3                PF08447.6     91 seq1367_BIOID50903   -           1105   5.8e-26   90.3   0.0   1   2   1.2e-12     2e-09   37.3   0.0     5    89   328   409   324   411 0.93 PAS fold
PAS_3                PF08447.6     91 seq1367_BIOID50903   -           1105   5.8e-26   90.3   0.0   2   2   1.5e-13   2.6e-10   40.1   0.0     2    91   452   537   451   537 0.96 PAS fold
PAS_4                PF08448.5    110 seq1367_BIOID50903   -           1105   4.2e-23   81.3   0.0   1   2   1.9e-09   3.2e-06   27.0   0.0     7   110   314   419   309   419 0.90 PAS fold
PAS_4                PF08448.5    110 seq1367_BIOID50903   -           1105   4.2e-23   81.3   0.0   2   2   1.1e-13     2e-10   40.5   0.0     1   109   561   672   561   673 0.94 PAS fold
PAS                  PF00989.19   113 seq1367_BIOID50903   -           1105   9.3e-23   80.0   0.1   1   2   3.1e-12   5.2e-09   35.7   0.0     2   113   303   414   302   414 0.91 PAS fold
PAS                  PF00989.19   113 seq1367_BIOID50903   -           1105   9.3e-23   80.0   0.1   2   2   5.8e-11   9.9e-08   31.6   0.0     7   113   561   668   555   668 0.94 PAS fold
EAL                  PF00563.15   236 seq1367_BIOID50903   -           1105   1.1e-17   64.2   0.2   1   1   1.8e-20   3.2e-17   62.7   0.1    37   234   896  1088   892  1090 0.92 EAL domain
PAS_8                PF13188.1     64 seq1367_BIOID50903   -           1105   1.1e-11   44.0   0.0   1   2   7.5e-07    0.0013   18.4   0.0     2    51   303   358   302   371 0.72 PAS domain
PAS_8                PF13188.1     64 seq1367_BIOID50903   -           1105   1.1e-11   44.0   0.0   2   2   1.6e-07   0.00027   20.5   0.0     1    52   555   607   555   619 0.80 PAS domain
Ribosomal_L34        PF00468.12    44 seq1369_BIOID50903   -             46   5.1e-25   86.7  10.1   1   1   4.1e-29   5.5e-25   86.6   7.0     1    44     1    44     1    44 0.99 Ribosomal protein L34
DUF3418              PF11898.3    586 seq1371_BIOID50903   -           1300  7.2e-241  800.5   0.5   1   1  4.2e-244  9.5e-241  800.1   0.4     2   586   712  1298   711  1298 0.99 Domain of unknown function (DUF3418)
OB_NTP_bind          PF07717.11   111 seq1371_BIOID50903   -           1300   4.1e-25   87.5   0.0   1   1   3.5e-28     8e-25   86.6   0.0     2   111   600   699   599   699 0.97 Oligonucleotide/oligosaccharide-binding (OB)-fold
HA2                  PF04408.18   102 seq1371_BIOID50903   -           1300   2.7e-24   85.0   0.0   1   1   2.5e-27   5.8e-24   83.9   0.0     2   101   465   558   464   559 0.90 Helicase associated domain (HA2)
Helicase_C           PF00271.26    78 seq1371_BIOID50903   -           1300   1.1e-10   41.0   0.1   1   1   1.1e-13   2.5e-10   39.9   0.1     2    77   312   403   311   404 0.94 Helicase conserved C-terminal domain
DEAD                 PF00270.24   173 seq1371_BIOID50903   -           1300   5.9e-07   28.9   0.0   1   1     6e-10   1.4e-06   27.7   0.0     7   167    86   233    80   239 0.72 DEAD/DEAH box helicase
Flg_bbr_C            PF06429.8     74 seq1372_BIOID50903   -            547     6e-08   32.3   2.6   1   1   8.8e-12     6e-08   32.3   1.8    23    74   491   546   469   546 0.81 Flagellar basal body rod FlgEFG protein C-terminal
Flg_bb_rod           PF00460.15    31 seq1372_BIOID50903   -            547   2.8e-05   23.5  11.0   1   1   4.2e-09   2.8e-05   23.5   7.6     1    31     5    35     5    35 0.97 Flagella basal body rod protein
Band_7               PF01145.20   179 seq1373_BIOID50903   -            419   4.9e-33  114.4   1.1   1   1   1.2e-36   8.4e-33  113.6   0.7     1   178    98   271    98   272 0.96 SPFH domain / Band 7 family
HflK_N               PF12221.3     42 seq1373_BIOID50903   -            419   7.8e-17   60.6  18.5   1   1   4.1e-20   2.8e-16   58.8  12.8     1    42     1    60     1    60 0.96 Bacterial membrane protein N terminal
Chor_lyase           PF04345.8    168 seq1374_BIOID50903   -            165     4e-31  107.5   0.0   1   1   3.5e-35   4.8e-31  107.3   0.0    11   163    16   165    10   165 0.90 Chorismate lyase
PP-binding           PF00550.20    67 seq1375_BIOID50903   -             82   1.2e-12   47.8   0.8   1   1   9.7e-17   1.3e-12   47.6   0.6     1    66     9    74     9    75 0.92 Phosphopantetheine attachment site
GerE                 PF00196.14    58 seq1376_BIOID50903   -            201   8.9e-06   24.8   0.9   1   1   1.5e-09   2.1e-05   23.6   0.6     8    55   146   193   141   195 0.89 Bacterial regulatory proteins, luxR family
Ribonuclease_P       PF00825.13   111 seq1377_BIOID50903   -            108   2.9e-29  101.0   0.3   1   1   2.3e-33   3.2e-29  100.9   0.2     9   109     3   100     1   102 0.97 Ribonuclease P
Phage_integrase      PF00589.17   173 seq1378_BIOID50903   -            113   4.6e-22   78.3   0.0   1   1   3.7e-26     5e-22   78.2   0.0     3   112     4   112     2   113 0.91 Phage integrase family
Aminotran_1_2        PF00155.16   363 seq1380_BIOID50903   -            390   1.2e-54  185.5   0.0   1   1   4.2e-58   1.4e-54  185.2   0.0     2   362    44   384    43   385 0.92 Aminotransferase class I and II
Cys_Met_Meta_PP      PF01053.15   386 seq1380_BIOID50903   -            390   2.4e-05   22.7   0.0   1   1     1e-08   3.4e-05   22.1   0.0    26   183    55   216    47   240 0.88 Cys/Met metabolism PLP-dependent enzyme
Aminotran_5          PF00266.14   371 seq1380_BIOID50903   -            390     4e-05   22.4   0.0   1   1   1.9e-08   6.6e-05   21.7   0.0    48   181    93   216    67   219 0.88 Aminotransferase class-V
Glucosamine_iso      PF01182.15   199 seq1382_BIOID50903   -            255   8.5e-19   67.9   0.0   1   1   8.7e-23   1.2e-18   67.4   0.0     4   198    30   226    28   227 0.81 Glucosamine-6-phosphate isomerases/6-phosphogluconolactonase
Phage_integrase      PF00589.17   173 seq1384_BIOID50903   -             81   1.4e-06   27.9   0.0   1   1   1.3e-10   1.7e-06   27.6   0.0   129   171     3    46     1    48 0.93 Phage integrase family
UbiA                 PF01040.13   257 seq1385_BIOID50903   -            290   1.1e-40  139.4  25.2   1   1   9.5e-45   1.3e-40  139.1  17.5     2   256    26   277    25   283 0.86 UbiA prenyltransferase family
Histidinol_dh        PF00815.15   413 seq1386_BIOID50903   -            434  5.8e-183  608.0   1.0   1   1  4.9e-187  6.7e-183  607.8   0.7     2   413    18   428    17   428 0.99 Histidinol dehydrogenase
60KD_IMP             PF02096.15   196 seq1387_BIOID50903   -            548   3.4e-67  225.7  14.3   1   1   2.5e-71   3.4e-67  225.7   9.9     1   193   352   533   352   536 0.94 60Kd inner membrane protein
HlyD                 PF00529.15   306 seq1390_BIOID50903   -            385   2.4e-72  243.7  15.5   1   1   9.6e-76   3.3e-72  243.2  10.8     1   306    60   357    60   357 0.98 HlyD family secretion protein
HlyD_2               PF12700.2    328 seq1390_BIOID50903   -            385     5e-21   75.0   2.1   1   1   2.1e-24     7e-21   74.6   1.4    11   328    50   357    40   357 0.86 HlyD family secretion protein
HlyD_3               PF13437.1    105 seq1390_BIOID50903   -            385   6.4e-09   35.9   5.2   1   1   1.2e-10   4.1e-07   30.1   0.6     2   105   172   286   171   286 0.85 HlyD family secretion protein
Biotin_lipoyl_2      PF13533.1     50 seq1390_BIOID50903   -            385   3.5e-08   32.8   0.1   1   1     1e-11   3.5e-08   32.8   0.1     1    47    60   106    60   109 0.94 Biotin-lipoyl like
MFS_1                PF07690.11   354 seq1391_BIOID50903   -            387     7e-48  163.0  43.4   1   1   3.1e-51     1e-47  162.4  30.1     3   354    14   352    12   352 0.87 Major Facilitator Superfamily
Sugar_tr             PF00083.19   451 seq1391_BIOID50903   -            387   4.9e-12   45.0   9.3   1   1   1.4e-15   4.9e-12   45.0   6.4    39   194    35   185    13   191 0.86 Sugar (and other) transporter
MFS_3                PF05977.8    524 seq1391_BIOID50903   -            387   9.5e-05   20.5  20.5   1   1   3.9e-08   0.00013   20.0  14.2    63   315    60   303    35   383 0.77 Transmembrane secretion effector
Band_7               PF01145.20   179 seq1394_BIOID50903   -            334   1.4e-37  129.2   0.7   1   1   1.5e-41   2.1e-37  128.6   0.5     2   178    22   243    21   245 0.97 SPFH domain / Band 7 family
Transgly             PF00912.17   178 seq1396_BIOID50903   -            858   1.4e-67  226.3   0.0   1   1   4.3e-71   2.9e-67  225.2   0.0     1   177    62   237    62   238 0.98 Transglycosylase
Transpeptidase       PF00905.17   304 seq1396_BIOID50903   -            858   4.3e-28   98.1   3.4   1   1   1.5e-29     1e-25   90.3   0.0     2   204   436   617   435   681 0.79 Penicillin binding protein transpeptidase domain
SLT                  PF01464.15   121 seq1398_BIOID50903   -            203   5.4e-26   90.3   0.1   1   1   5.1e-30   6.9e-26   90.0   0.1     3   120    43   168    41   169 0.95 Transglycosylase SLT domain
Flagellin_N          PF00669.15   139 seq1399_BIOID50903   -            317   4.4e-34  117.1   9.6   1   1   3.2e-38   4.4e-34  117.1   6.7     2   139     4   141     3   141 0.99 Bacterial flagellin N-terminal helical region
OMP_b-brl            PF13505.1    176 seq1400_BIOID50903   -            171   2.8e-26   92.3  15.2   1   1   5.1e-30   3.5e-26   92.0  10.5     2   176     9   171     8   171 0.87 Outer membrane protein beta-barrel domain
Ail_Lom              PF06316.6    199 seq1400_BIOID50903   -            171   6.5e-24   84.4   4.4   1   1   3.4e-25   2.3e-21   76.0   3.0     1   199     1   171     1   171 0.81 Enterobacterial Ail/Lom protein
Aminotran_1_2        PF00155.16   363 seq1402_BIOID50903   -            356   1.1e-67  228.4   0.0   1   1   9.5e-72   1.3e-67  228.2   0.0    31   363    46   351    30   351 0.94 Aminotransferase class I and II
ACR_tran             PF00873.14  1021 seq1404_BIOID50903   -           1037         0 1415.7  27.4   1   1         0         0 1415.5  19.0     1  1020     1  1027     1  1028 1.00 AcrB/AcrD/AcrF family
MMPL                 PF03176.10   333 seq1404_BIOID50903   -           1037   1.2e-06   27.3  11.0   1   1   2.6e-10   1.2e-06   27.3   7.6   141   305   336   499   290   523 0.84 MMPL family
LppC                 PF04348.8    536 seq1406_BIOID50903   -            678  6.1e-137  457.2  24.4   1   2   1.6e-53   2.2e-49  168.3  14.3     1   316    40   347    40   352 0.92 LppC putative lipoprotein
LppC                 PF04348.8    536 seq1406_BIOID50903   -            678  6.1e-137  457.2  24.4   2   2   6.4e-91   8.8e-87  291.7   0.1   245   536   346   672   342   672 0.97 LppC putative lipoprotein
ResIII               PF04851.10   184 seq1407_BIOID50903   -           1126     7e-09   35.6   1.1   1   1   1.9e-12   1.3e-08   34.8   0.2    22   182   153   313    80   344 0.77 Type III restriction enzyme, res subunit
DEAD                 PF00270.24   173 seq1407_BIOID50903   -           1126   2.8e-05   23.5   0.0   1   1   1.3e-08   8.7e-05   21.9   0.0    22   166   177   313   162   318 0.74 DEAD/DEAH box helicase
DUF2065              PF09838.4     57 seq1409_BIOID50903   -             65   9.4e-23   79.5   3.3   1   1   7.6e-27     1e-22   79.4   2.3     1    57     5    61     5    61 0.98 Uncharacterized protein conserved in bacteria (DUF2065)
TrmE_N               PF10396.4    114 seq1410_BIOID50903   -            454   2.3e-43  146.6   0.0   1   1   3.5e-46   6.8e-43  145.1   0.0     1   114     6   120     6   120 0.99 GTP-binding protein TrmE N-terminus
GTPase_Cys_C         PF12631.2     73 seq1410_BIOID50903   -            454   1.5e-22   79.6   2.9   1   1   1.5e-25     3e-22   78.6   0.2     3    73   381   451   379   451 0.98 Catalytic cysteine-containing C-terminus of GTPase, MnmE
MMR_HSR1             PF01926.18   114 seq1410_BIOID50903   -            454   3.9e-22   78.2   0.0   1   1   4.7e-25   9.1e-22   77.1   0.0     1   114   218   336   218   336 0.77 50S ribosome-binding GTPase
Miro                 PF08477.8    119 seq1410_BIOID50903   -            454   3.6e-11   43.4   0.0   1   1   5.6e-14   1.1e-10   41.9   0.0     1   119   218   338   218   338 0.85 Miro-like protein
FeoB_N               PF02421.13   189 seq1410_BIOID50903   -            454   5.1e-09   35.5   0.0   1   1   2.4e-10   4.7e-07   29.1   0.0     2    89   218   306   217   312 0.85 Ferrous iron transport protein B
Adenylsucc_synt      PF00709.16   421 seq1411_BIOID50903   -            432  3.4e-177  589.2   0.0   1   1  2.8e-181  3.9e-177  588.9   0.0     2   420     5   424     4   425 0.99 Adenylosuccinate synthetase
IGPD                 PF00475.13   145 seq1413_BIOID50903   -            355   1.3e-64  216.3   0.3   1   1   6.7e-68   2.3e-64  215.5   0.2     1   145   196   338   196   338 0.99 Imidazoleglycerol-phosphate dehydratase
HAD_2                PF13419.1    176 seq1413_BIOID50903   -            355     6e-07   29.7   0.0   1   1     4e-09   1.4e-05   25.3   0.0    76   173    30   145    20   148 0.79 Haloacid dehalogenase-like hydrolase
Hydrolase_like       PF13242.1     75 seq1413_BIOID50903   -            355   1.8e-06   27.4   0.0   1   1   1.1e-09   3.8e-06   26.4   0.0     1    44   102   144   102   149 0.90 HAD-hyrolase-like
PNK3P                PF08645.6    158 seq1413_BIOID50903   -            355   2.5e-06   26.9   0.0   1   1   1.3e-09   4.4e-06   26.1   0.0     5   129     8   134     4   183 0.73 Polynucleotide kinase 3 phosphatase
Transgly_assoc       PF04226.8     48 seq1416_BIOID50903   -             84     5e-13   48.7  14.0   1   1   3.7e-17     5e-13   48.7   9.7     2    48    34    83    33    83 0.97 Transglycosylase associated protein
Adenylate_cycl       PF01295.13   605 seq1418_BIOID50903   -            848  3.3e-275  913.9   0.0   1   1  5.7e-279  3.9e-275  913.7   0.0     1   601   228   826   228   830 0.98 Adenylate cyclase, class-I
Adenyl_cycl_N        PF12633.2    204 seq1418_BIOID50903   -            848   3.3e-87  291.1   0.0   1   1   2.2e-86   1.5e-82  275.9   0.0     1   203     1   200     1   201 0.96 Adenylate cyclase NT domain
Esterase             PF00756.15   251 seq1420_BIOID50903   -            278   4.4e-72  242.4   0.0   1   1   1.5e-75   5.1e-72  242.1   0.0     1   251    21   271    21   271 0.99 Putative esterase
Abhydrolase_5        PF12695.2    142 seq1420_BIOID50903   -            278   9.5e-08   31.8   0.0   1   1   3.7e-11   1.3e-07   31.4   0.0     6   142    50   257    44   257 0.62 Alpha/beta hydrolase family
Peptidase_S9         PF00326.16   213 seq1420_BIOID50903   -            278   8.8e-07   28.2   0.0   1   1     4e-10   1.4e-06   27.6   0.0    54   208   127   274   118   278 0.77 Prolyl oligopeptidase family
GATase               PF00117.23   192 seq1421_BIOID50903   -            196   6.2e-28   97.4   0.0   1   1   2.1e-31   7.1e-28   97.2   0.0     1   189     4   194     4   196 0.81 Glutamine amidotransferase class-I
GATase_3             PF07685.9    158 seq1421_BIOID50903   -            196   9.7e-06   25.1   0.0   1   1   4.3e-09   1.5e-05   24.5   0.0     8    79    39   100    32   106 0.87 CobB/CobQ-like glutamine amidotransferase domain
PTPS                 PF01242.14   123 seq1422_BIOID50903   -            121   8.3e-36  122.2   0.0   1   1   6.7e-40   9.1e-36  122.1   0.0     2   123     6   121     5   121 0.97 6-pyruvoyl tetrahydropterin synthase
DUF1440              PF07274.7    136 seq1423_BIOID50903   -            204   3.9e-55  185.4   2.3   1   1   3.4e-59   4.7e-55  185.1   1.6     1   136    26   182    26   182 0.99 Protein of unknown function (DUF1440)
DUF218               PF02698.12   155 seq1424_BIOID50903   -            266     5e-24   84.4   0.0   1   1   5.4e-28   7.3e-24   83.9   0.0     1   137    36   183    36   208 0.92 DUF218 domain
DAGK_prokar          PF01219.14   104 seq1425_BIOID50903   -            122   5.4e-39  131.8   8.1   1   1   4.6e-43   6.3e-39  131.6   5.6     2   104    16   118    15   118 0.99 Prokaryotic diacylglycerol kinase
Rrf2                 PF02082.15    83 seq1426_BIOID50903   -            141   5.9e-25   87.0   0.2   1   1   6.8e-29   9.3e-25   86.4   0.2     1    82     1    82     1    83 0.99 Transcriptional regulator
SepZ                 PF06066.6     99 seq1427_BIOID50903   -             98   9.3e-48  160.1   9.7   1   1   7.5e-52     1e-47  160.0   6.7     1    99     1    98     1    98 0.99 SepZ
UPF0102              PF02021.12    93 seq1428_BIOID50903   -            131   2.1e-35  120.4   0.1   1   1   1.8e-39   2.5e-35  120.1   0.0     1    92    22   115    22   116 0.98 Uncharacterised protein family UPF0102
HSP70                PF00012.15   602 seq1429_BIOID50903   -            471   9.1e-25   86.5   0.0   1   2   7.3e-19     1e-14   53.3   0.0     2   207    24   249    23   280 0.76 Hsp70 protein
HSP70                PF00012.15   602 seq1429_BIOID50903   -            471   9.1e-25   86.5   0.0   2   2   1.1e-11   1.5e-07   29.6   0.0   250   352   350   444   326   469 0.79 Hsp70 protein
Beta_elim_lyase      PF01212.16   290 seq1430_BIOID50903   -            476   1.8e-97  325.8   0.0   1   1  3.1e-101   2.1e-97  325.6   0.0     1   289    54   442    54   443 0.99 Beta-eliminating lyase
Fe_dep_repr_C        PF02742.10    71 seq1431_BIOID50903   -            155   1.4e-13   50.2   0.9   1   1   1.5e-16   2.9e-13   49.1   0.6     1    57    95   150    95   154 0.95 Iron dependent repressor, metal binding and dimerisation domain
Fe_dep_repress       PF01325.14    60 seq1431_BIOID50903   -            155   6.9e-11   41.8   0.0   1   1   6.3e-14   1.2e-10   40.9   0.0     6    60    38    92    35    92 0.95 Iron dependent repressor, N-terminal DNA binding domain
HTH_24               PF13412.1     48 seq1431_BIOID50903   -            155   1.2e-07   30.9   0.0   1   1     9e-11   1.8e-07   30.3   0.0     3    48    40    85    38    85 0.90 Winged helix-turn-helix DNA-binding
MarR                 PF01047.17    59 seq1431_BIOID50903   -            155   1.7e-06   27.4   0.0   1   1   1.6e-09   3.1e-06   26.6   0.0    11    48    48    85    47    87 0.95 MarR family
DAO                  PF01266.19   358 seq1432_BIOID50903   -            433   1.5e-22   79.8   7.2   1   2   8.8e-13   1.1e-09   37.5   0.5     1    48    16    62    16    99 0.76 FAD dependent oxidoreductase
DAO                  PF01266.19   358 seq1432_BIOID50903   -            433   1.5e-22   79.8   7.2   2   2   3.6e-15   4.5e-12   45.4   0.7   141   357   106   334    99   335 0.63 FAD dependent oxidoreductase
FAD_oxidored         PF12831.2    428 seq1432_BIOID50903   -            433   2.2e-11   43.4   0.0   1   1     3e-14   3.7e-11   42.6   0.0     1   143    16   161    16   175 0.78 FAD dependent oxidoreductase
HI0933_like          PF03486.9    409 seq1432_BIOID50903   -            433   7.4e-10   37.7   0.0   1   1   3.2e-10     4e-07   28.7   0.0     1    43    15    57    15    97 0.91 HI0933-like protein
FAD_binding_2        PF00890.19   421 seq1432_BIOID50903   -            433   1.6e-09   37.0   1.6   1   1   1.5e-10   1.9e-07   30.1   0.4     1    33    16    48    16    63 0.88 FAD binding domain
Pyr_redox_2          PF07992.9    200 seq1432_BIOID50903   -            433   1.4e-08   34.7   0.0   1   1   1.7e-11   2.1e-08   34.1   0.0     1   123    16   170    16   187 0.86 Pyridine nucleotide-disulphide oxidoreductase
NAD_binding_8        PF13450.1     68 seq1432_BIOID50903   -            433   2.3e-07   30.6   0.2   1   1   6.2e-10   7.6e-07   28.9   0.1     1    32    19    50    19    74 0.87 NAD(P)-binding Rossmann-like domain
GIDA                 PF01134.17   392 seq1432_BIOID50903   -            433   4.3e-07   29.0   0.6   1   1   1.4e-09   1.8e-06   27.0   0.4     1   175    16   188    16   201 0.69 Glucose inhibited division protein A
FAD_binding_3        PF01494.14   356 seq1432_BIOID50903   -            433     6e-07   28.7   1.9   1   1   3.3e-09   4.1e-06   25.9   0.4     1   196    14   192    14   253 0.79 FAD binding domain
Thi4                 PF01946.12   230 seq1432_BIOID50903   -            433   2.7e-05   23.2   0.0   1   1   4.1e-08   5.1e-05   22.3   0.0    17    65    14    62     7    73 0.92 Thi4 family
MxiH                 PF09392.5     90 seq1433_BIOID50903   -            142   4.1e-12   46.3   0.9   1   1     3e-16   4.1e-12   46.3   0.6     2    90    56   141    55   141 0.96 Type III secretion needle MxiH like
RNB                  PF00773.14   325 seq1434_BIOID50903   -            827    5e-105  351.2   0.0   1   1  2.1e-108  7.3e-105  350.7   0.0     1   325   274   602   274   602 0.97 RNB domain
OB_RNB               PF08206.6     58 seq1434_BIOID50903   -            827   1.9e-29  100.8   9.9   1   2   2.4e-25   8.1e-22   76.3   0.1     1    58   101   158   101   158 0.99 Ribonuclease B OB domain
OB_RNB               PF08206.6     58 seq1434_BIOID50903   -            827   1.9e-29  100.8   9.9   2   2     2e-09   6.7e-06   25.4   0.0     6    58   172   227   170   227 0.96 Ribonuclease B OB domain
S1                   PF00575.18    74 seq1434_BIOID50903   -            827   8.7e-20   70.4   0.4   1   1   6.9e-23   2.4e-19   69.0   0.3     2    73   655   738   654   739 0.98 S1 RNA binding domain
HTH_12               PF08461.5     66 seq1434_BIOID50903   -            827   1.7e-13   49.9   0.8   1   1   1.1e-16   3.8e-13   48.8   0.5     2    64    37    97    36    99 0.93 Ribonuclease R winged-helix domain
SIS_2                PF13580.1    138 seq1435_BIOID50903   -            196   1.2e-31  109.1   1.0   1   1   2.2e-35   1.5e-31  108.8   0.7     3   138    10   144     8   144 0.95 SIS domain
SIS                  PF01380.17   131 seq1435_BIOID50903   -            196   6.2e-07   28.9   0.3   1   1   7.1e-10   4.8e-06   26.0   0.0    49   105   105   164    77   182 0.82 SIS domain
LexA_DNA_bind        PF01726.11    65 seq1436_BIOID50903   -            202   6.6e-32  108.7   0.1   1   1   1.5e-35   1.1e-31  108.1   0.1     1    65     1    65     1    65 0.99 LexA DNA binding domain
Peptidase_S24        PF00717.18    70 seq1436_BIOID50903   -            202   8.9e-17   60.3   0.8   1   1   1.9e-20   1.3e-16   59.8   0.5     1    68   114   180   114   182 0.96 Peptidase S24-like
His_biosynth         PF00977.16   228 seq1437_BIOID50903   -            245     4e-76  255.1   0.2   1   1   1.7e-79   4.5e-76  254.9   0.2     1   228     1   234     1   234 0.98 Histidine biosynthesis protein
Trp_syntA            PF00290.15   259 seq1437_BIOID50903   -            245     3e-06   25.7   0.9   1   1   1.2e-08   3.4e-05   22.3   0.1   174   232    51   108    32   114 0.88 Tryptophan synthase alpha chain
DnaJ                 PF00226.26    64 seq1441_BIOID50903   -            302   3.4e-14   52.2   0.2   1   1   8.9e-18   6.1e-14   51.3   0.1     4    56   239   297   236   300 0.94 DnaJ domain
TerB                 PF05099.8    140 seq1441_BIOID50903   -            302   3.3e-09   36.4   0.7   1   1   4.8e-13   3.3e-09   36.4   0.5    14   137    75   201    63   204 0.89 Tellurite resistance protein TerB
YscJ_FliF            PF01514.12   207 seq1442_BIOID50903   -            190   8.5e-59  198.0   5.3   1   1   7.4e-63     1e-58  197.8   3.7     1   196     1   185     1   189 0.97 Secretory protein of YscJ/FliF family
IgaA                 PF07095.6    706 seq1444_BIOID50903   -            711         0 1237.3   0.0   1   1         0         0 1237.0   0.0     1   705     1   706     1   707 1.00 Intracellular growth attenuator protein IgaA
Aldedh               PF00171.17   462 seq1446_BIOID50903   -            479    2e-165  550.5   0.8   1   1  3.3e-169  2.2e-165  550.3   0.5     8   462    22   475    15   475 0.98 Aldehyde dehydrogenase family
LuxC                 PF05893.9    400 seq1446_BIOID50903   -            479   0.00011   20.8   0.0   1   1   3.3e-08   0.00023   19.9   0.0    88   285   142   335   138   356 0.81 Acyl-CoA reductase (LuxC)
BON                  PF04972.12    64 seq1447_BIOID50903   -            191   2.5e-32  110.3   8.7   1   2   2.7e-19   3.6e-15   55.3   0.8     3    62    53   113    51   115 0.96 BON domain
BON                  PF04972.12    64 seq1447_BIOID50903   -            191   2.5e-32  110.3   8.7   2   2   1.8e-20   2.4e-16   59.1   0.8     1    57   129   184   129   188 0.97 BON domain
MatE                 PF01554.13   162 seq1449_BIOID50903   -            441   1.1e-38  132.3  30.1   1   2     9e-35   1.2e-30  106.1   5.5     1   161    17   177    17   178 0.99 MatE
MatE                 PF01554.13   162 seq1449_BIOID50903   -            441   1.1e-38  132.3  30.1   2   2   4.9e-13   6.7e-09   35.4   6.9     2   143   241   382   241   404 0.91 MatE
His_biosynth         PF00977.16   228 seq1450_BIOID50903   -            258   8.2e-79  263.9   0.5   1   1   2.7e-82   9.3e-79  263.7   0.4     1   227     5   239     5   240 0.96 Histidine biosynthesis protein
BolA                 PF01722.13    75 seq1451_BIOID50903   -            105   2.2e-29  101.0   0.1   1   1   1.9e-33   2.5e-29  100.8   0.1     1    75    10    85     9    85 0.97 BolA-like protein
PTS_EIIC             PF02378.13   321 seq1452_BIOID50903   -            598     8e-83  277.8  29.3   1   1   1.2e-86     8e-83  277.8  20.3     1   321    87   429    87   429 0.94 Phosphotransferase system, EIIC
PTS_EIIB             PF00367.15    35 seq1452_BIOID50903   -            598   1.4e-16   59.2   0.1   1   1   4.6e-20   3.1e-16   58.1   0.1     3    35   522   554   520   554 0.97 phosphotransferase system, EIIB
Trp_Tyr_perm         PF03222.8    394 seq1456_BIOID50903   -            400  4.3e-146  486.6  36.0   1   1  3.6e-150  4.9e-146  486.4  24.9    10   394     1   388     1   388 0.99 Tryptophan/tyrosine permease family
Dimer_Tnp_Tn5        PF02281.11   109 seq1458_BIOID50903   -            104     1e-15   57.6   0.2   1   1   9.4e-20   1.3e-15   57.3   0.1    28   102    27   100    21   103 0.89 Transposase Tn5 dimerisation domain
Secretin             PF00263.16   165 seq1459_BIOID50903   -            512   1.8e-32  111.9   3.4   1   1   2.6e-36   1.8e-32  111.9   2.4     1   162   336   504   336   507 0.93 Bacterial type II and III secretion system protein
Secretin_N           PF03958.12    82 seq1459_BIOID50903   -            512   2.5e-24   85.1   2.8   1   1   1.6e-22   1.1e-18   67.0   0.2     1    82   180   275   180   275 0.99 Bacterial type II/III secretion system short domain
Trigger_N            PF05697.8    145 seq1460_BIOID50903   -            432   6.8e-46  155.5   0.2   1   1   1.5e-49   6.8e-46  155.5   0.1     1   145     1   145     1   145 0.99 Bacterial trigger factor protein (TF)
Trigger_C            PF05698.9    162 seq1460_BIOID50903   -            432   5.7e-39  133.4  11.0   1   1   1.2e-42   5.7e-39  133.4   7.6     1   161   262   412   262   413 0.99 Bacterial trigger factor protein (TF) C-terminus
FKBP_C               PF00254.23    94 seq1460_BIOID50903   -            432     8e-17   60.9   0.4   1   1   4.7e-20   2.1e-16   59.5   0.3     5    93   158   237   154   238 0.93 FKBP-type peptidyl-prolyl cis-trans isomerase
G3P_antiterm         PF04309.7    175 seq1462_BIOID50903   -            191   3.6e-69  231.1   0.2   1   1     3e-73     4e-69  231.0   0.1     1   175    11   185    11   185 0.99 Glycerol-3-phosphate responsive antiterminator
PRA-CH               PF01502.13    75 seq1464_BIOID50903   -            203   1.1e-33  114.5   0.0   1   1   3.1e-37   2.1e-33  113.6   0.0     1    74    33   106    33   107 0.99 Phosphoribosyl-AMP cyclohydrolase
PRA-PH               PF01503.12    83 seq1464_BIOID50903   -            203   1.5e-13   50.6   0.5   1   1   3.2e-17   2.2e-13   50.1   0.4     2    82   116   201   115   202 0.96 Phosphoribosyl-ATP pyrophosphohydrolase
CsbD                 PF05532.7     53 seq1471_BIOID50903   -             69   1.5e-21   75.6   8.3   1   1   1.3e-25   1.8e-21   75.4   5.8     1    53     4    56     4    56 0.97 CsbD-like
DUF2655              PF10848.3     82 seq1474_BIOID50903   -            106   1.4e-57  191.3   1.3   1   1   1.3e-61   1.8e-57  191.0   0.9     1    82     1    82     1    82 1.00 Protein of unknown function (DUF2655)
HAD_2                PF13419.1    176 seq1475_BIOID50903   -            237   4.6e-23   82.2   0.1   1   1   8.7e-27     6e-23   81.8   0.1     1   174    28   205    28   206 0.87 Haloacid dehalogenase-like hydrolase
MFS_1                PF07690.11   354 seq1476_BIOID50903   -            391   1.5e-43  148.8  37.2   1   1   3.3e-47   1.5e-43  148.8  25.8     3   350    10   342     8   346 0.85 Major Facilitator Superfamily
Sugar_tr             PF00083.19   451 seq1476_BIOID50903   -            391   4.8e-12   45.0   9.2   1   1   1.1e-15   4.8e-12   45.0   6.4    42   190    34   176    21   182 0.85 Sugar (and other) transporter
TRI12                PF06609.8    599 seq1476_BIOID50903   -            391     9e-07   27.3   3.2   1   1     2e-10     9e-07   27.3   2.2    66   215    25   175     5   225 0.78 Fungal trichothecene efflux pump (TRI12)
ABC_tran             PF00005.22   118 seq1477_BIOID50903   -            530   1.4e-36  125.3   0.0   1   2   1.1e-18   1.9e-15   57.1   0.0     1   118    41   184    41   184 0.98 ABC transporter
ABC_tran             PF00005.22   118 seq1477_BIOID50903   -            530   1.4e-36  125.3   0.0   2   2   2.2e-21   3.7e-18   65.8   0.0     1   118   359   467   359   467 0.95 ABC transporter
ABC_tran_2           PF12848.2     85 seq1477_BIOID50903   -            530   3.4e-23   81.1   3.0   1   1   1.8e-23     3e-20   71.7   1.4     2    85   224   309   223   309 0.91 ABC transporter
SpoU_methylase       PF00588.14   142 seq1478_BIOID50903   -            243     7e-42  142.5   0.0   1   1   1.9e-45   1.3e-41  141.6   0.0     2   142    96   236    95   236 0.96 SpoU rRNA Methylase family
SpoU_sub_bind        PF08032.7     76 seq1478_BIOID50903   -            243   3.1e-19   68.7   0.1   1   1   2.9e-22     2e-18   66.2   0.0     1    72     4    76     4    80 0.96 RNA 2'-O ribose methyltransferase substrate binding
Aminotran_1_2        PF00155.16   363 seq1479_BIOID50903   -            390   9.3e-60  202.3   0.0   1   1   7.7e-64   1.1e-59  202.1   0.0     3   360    30   379    28   382 0.94 Aminotransferase class I and II
PseudoU_synth_2      PF00849.17   164 seq1480_BIOID50903   -            319   2.6e-30  105.3   0.1   1   1   6.1e-34   4.2e-30  104.6   0.0     1   163   101   249   101   250 0.90 RNA pseudouridylate synthase
S4                   PF01479.20    48 seq1480_BIOID50903   -            319   1.7e-10   40.0   0.2   1   1   4.7e-14   3.2e-10   39.1   0.2     1    48    20    66    20    66 0.96 S4 domain
TPR_3                PF07720.7     36 seq1482_BIOID50903   -            147   7.2e-10   38.3   0.2   1   1   5.3e-14   7.2e-10   38.3   0.2     1    36    32    65    32    65 0.96 Tetratricopeptide repeat
CLP_protease         PF00574.18   182 seq1484_BIOID50903   -            207   9.3e-87  289.2   0.0   1   1     8e-91   1.1e-86  289.0   0.0     1   181    25   205    25   206 0.99 Clp protease
Cytochrom_B_N        PF00033.14   188 seq1486_BIOID50903   -            188   4.7e-24   84.6  10.7   1   1   8.7e-28     6e-24   84.3   7.4     3   187    16   184    15   185 0.95 Cytochrome b(N-terminal)/b6/petB
Ni_hydr_CYTB         PF01292.15   182 seq1486_BIOID50903   -            188     4e-21   75.1  10.5   1   1     7e-25   4.8e-21   74.8   7.3     1   181    16   184    16   185 0.90 Prokaryotic cytochrome b561
S4                   PF01479.20    48 seq1487_BIOID50903   -            133   7.7e-13   47.5   0.0   1   1   9.3e-17   1.3e-12   46.8   0.0     1    46     9    53     9    55 0.95 S4 domain
DUF4065              PF13274.1     99 seq1488_BIOID50903   -            190   3.2e-17   62.9   0.0   1   1   4.2e-21   5.7e-17   62.0   0.0     1    92    27   137    27   146 0.87 Protein of unknown function (DUF4065)
DUF2170              PF09938.4    140 seq1489_BIOID50903   -            133   1.5e-42  144.1   1.5   1   1   1.2e-46   1.7e-42  143.9   1.0     3   139     2   132     1   133 0.96 Uncharacterized protein conserved in bacteria (DUF2170)
GIY-YIG              PF01541.19    80 seq1491_BIOID50903   -            100   1.2e-09   38.3   0.0   1   1     1e-13   1.4e-09   38.0   0.0     2    76     4    73     3    77 0.91 GIY-YIG catalytic domain
Sugarporin_N         PF11471.3     60 seq1492_BIOID50903   -            464   9.3e-16   57.1   8.1   1   1   1.1e-19   1.5e-15   56.4   5.6     1    60     1    58     1    58 0.96 Maltoporin periplasmic N-terminal extension
AAA_2                PF07724.9    171 seq1493_BIOID50903   -            424   5.9e-49  166.1   0.0   1   1   5.3e-52   9.1e-49  165.5   0.0     3   170   112   310   110   311 0.97 AAA domain (Cdc48 subfamily)
zf-C4_ClpX           PF06689.8     41 seq1493_BIOID50903   -            424   2.3e-22   78.0   3.5   1   1   3.7e-25   6.3e-22   76.7   2.4     2    41    13    51    12    51 0.97 ClpX C4-type zinc finger
ClpB_D2-small        PF10431.4     81 seq1493_BIOID50903   -            424   4.3e-18   64.8   0.6   1   1   2.5e-21   4.3e-18   64.8   0.4     1    74   317   394   317   399 0.95 C-terminal, D2-small domain, of ClpB protein
AAA                  PF00004.24   132 seq1493_BIOID50903   -            424   4.3e-16   59.1   0.0   1   1   1.3e-18   2.2e-15   56.8   0.0     1    98   115   220   115   256 0.83 ATPase family associated with various cellular activities (AAA)
Mg_chelatase         PF01078.16   207 seq1493_BIOID50903   -            424   2.5e-07   29.9   0.2   1   1   6.2e-08   0.00011   21.3   0.3    20    55   110   146    75   171 0.81 Magnesium chelatase, subunit ChlI
AAA_5                PF07728.9    139 seq1493_BIOID50903   -            424   7.9e-07   28.7   0.0   1   1   3.8e-09   6.4e-06   25.8   0.1     1    79   114   191   114   195 0.74 AAA domain (dynein-related subfamily)
RuvB_N               PF05496.7    234 seq1493_BIOID50903   -            424   2.6e-06   26.5   0.0   1   1   3.4e-09   5.8e-06   25.4   0.0    16   116    68   192    53   196 0.72 Holliday junction DNA helicase ruvB N-terminus
HSP33                PF01430.14   280 seq1494_BIOID50903   -            294     1e-97  326.5   0.0   1   1  8.3e-102   1.1e-97  326.3   0.0     1   279     6   275     6   276 0.96 Hsp33 protein
LysR_substrate       PF03466.15   209 seq1495_BIOID50903   -            319   3.5e-15   55.5   0.2   1   1   7.5e-19   5.1e-15   55.0   0.2    21   206   112   313    92   316 0.89 LysR substrate binding domain
HTH_1                PF00126.22    60 seq1495_BIOID50903   -            319   3.9e-13   48.8   0.0   1   1     1e-16   7.1e-13   47.9   0.0     1    57    10    66    10    67 0.96 Bacterial regulatory helix-turn-helix protein, lysR family
PspA_IM30            PF04012.7    221 seq1497_BIOID50903   -            232   4.3e-57  192.8  28.8   1   1   3.5e-61   4.8e-57  192.7  20.0     1   221     2   232     2   232 0.97 PspA/IM30 family
A_deaminase          PF00962.17   330 seq1498_BIOID50903   -            333  8.5e-100  333.8   0.0   1   1    7e-104  9.6e-100  333.6   0.0     2   329     6   328     5   329 0.99 Adenosine/AMP deaminase
DUF3521              PF12035.3     35 seq1506_BIOID50903   -             51   3.8e-13   48.9   2.8   1   1   3.6e-17   4.9e-13   48.5   2.0     1    35     6    40     6    40 0.96 Protein of unknown function (DUF3521)
DUF177               PF02620.12   119 seq1510_BIOID50903   -            173   4.8e-23   81.3   0.7   1   1   5.4e-27   7.4e-23   80.7   0.5     1   119    61   171    61   171 0.90 Uncharacterized ACR, COG1399
DUF2491              PF10679.4    212 seq1511_BIOID50903   -            219   6.2e-70  234.3   0.0   1   1     5e-74   6.8e-70  234.2   0.0     2   212     5   217     1   217 0.98 Protein of unknown function (DUF2491)
SLT                  PF01464.15   121 seq1513_BIOID50903   -            152   2.3e-32  110.9   0.9   1   1     2e-36   2.7e-32  110.6   0.6     1   120    19   138    19   139 0.97 Transglycosylase SLT domain
LPAM_2               PF13627.1     24 seq1515_BIOID50903   -             67   1.6e-08   33.8   3.3   1   1   1.6e-12   2.1e-08   33.4   2.3     1    24     6    29     6    29 0.94 Prokaryotic lipoprotein-attachment site
Dimer_Tnp_Tn5        PF02281.11   109 seq1519_BIOID50903   -            429   1.1e-17   64.0   0.2   1   1   1.7e-21   2.3e-17   62.9   0.1    10   102   337   425   327   428 0.85 Transposase Tn5 dimerisation domain
DAP_epimerase        PF01678.14   121 seq1521_BIOID50903   -            275     7e-78  258.2   0.7   1   2   1.8e-43   1.2e-39  134.8   0.0     1   120     4   124     4   125 0.98 Diaminopimelate epimerase
DAP_epimerase        PF01678.14   121 seq1521_BIOID50903   -            275     7e-78  258.2   0.7   2   2   1.3e-39   8.9e-36  122.3   0.1     2   121   153   268   152   268 0.97 Diaminopimelate epimerase
PhzC-PhzF            PF02567.11   282 seq1521_BIOID50903   -            275   4.2e-06   26.1   0.0   1   1   8.9e-10   6.1e-06   25.6   0.0    45   224    51   224    46   229 0.87 Phenazine biosynthesis-like protein
Peptidase_U32        PF01136.14   233 seq1522_BIOID50903   -            331   4.4e-62  208.9   0.0   1   1   4.1e-66   5.7e-62  208.5   0.0     3   232    76   330    74   331 0.94 Peptidase family U32
Cons_hypoth698       PF03601.9    305 seq1523_BIOID50903   -            349  3.8e-117  390.1  25.3   1   1  3.3e-121  4.4e-117  389.9  17.5     1   305    18   326    18   326 0.98 Conserved hypothetical protein 698
PspA_IM30            PF04012.7    221 seq1524_BIOID50903   -            222   1.1e-47  162.1  31.7   1   1   9.5e-52   1.3e-47  161.8  22.0     1   220     2   217     2   219 0.97 PspA/IM30 family
Lon_C                PF05362.8    205 seq1525_BIOID50903   -            799   2.1e-99  330.7   0.1   1   1  1.6e-102   3.7e-99  330.0   0.0     2   204   585   787   584   788 0.99 Lon protease (S16) C-terminal proteolytic domain
LON                  PF02190.11   205 seq1525_BIOID50903   -            799   4.9e-43  147.0   0.3   1   1   2.2e-46   4.9e-43  147.0   0.2     1   204    25   216    25   217 0.91 ATP-dependent protease La (LON) domain
AAA                  PF00004.24   132 seq1525_BIOID50903   -            799   7.1e-18   64.9   0.0   1   1   7.1e-21   1.6e-17   63.8   0.0     1   128   367   504   367   508 0.93 ATPase family associated with various cellular activities (AAA)
AAA_5                PF07728.9    139 seq1525_BIOID50903   -            799   5.6e-10   38.9   0.0   1   1   8.8e-13     2e-09   37.1   0.0     2   138   367   499   366   500 0.79 AAA domain (dynein-related subfamily)
ChlI                 PF13541.1    121 seq1525_BIOID50903   -            799   5.1e-08   32.3   0.0   1   1   5.6e-11   1.3e-07   31.0   0.0     1   121   628   755   628   755 0.83 Subunit ChlI of Mg-chelatase
AAA_PrkA             PF08298.6    358 seq1525_BIOID50903   -            799   7.9e-06   24.6   0.0   1   1   6.5e-09   1.5e-05   23.7   0.0    51   111   327   387   303   400 0.88 PrkA AAA domain
Ribosomal_L32p       PF01783.18    56 seq1527_BIOID50903   -             57   4.1e-19   68.3   0.9   1   1   3.3e-23   4.4e-19   68.2   0.7     1    56     2    57     2    57 0.98 Ribosomal L32p protein family
DUF350               PF03994.9     54 seq1529_BIOID50903   -            132   1.6e-31  107.6  11.9   1   2   2.3e-22   3.1e-18   65.1   0.4     1    53    13    65    13    66 0.98 Domain of Unknown Function (DUF350)
DUF350               PF03994.9     54 seq1529_BIOID50903   -            132   1.6e-31  107.6  11.9   2   2   8.5e-17   1.2e-12   47.2   3.4     1    54    78   130    78   130 0.99 Domain of Unknown Function (DUF350)
FA_synthesis         PF02504.10   323 seq1531_BIOID50903   -            346  4.2e-124  413.5   0.0   1   1  3.4e-128  4.7e-124  413.3   0.0     8   323     1   321     1   321 0.99 Fatty acid synthesis protein
FMN_red              PF03358.10   152 seq1532_BIOID50903   -            188   1.1e-38  132.0   0.0   1   1     2e-42   1.4e-38  131.7   0.0     2   147     6   149     5   153 0.93 NADPH-dependent FMN reductase
Flavodoxin_2         PF02525.12   199 seq1532_BIOID50903   -            188   1.8e-08   33.9   0.0   1   1   3.5e-12   2.4e-08   33.6   0.0    15   107    18   101     6   149 0.68 Flavodoxin-like fold
DUF1190              PF06693.6    165 seq1535_BIOID50903   -            212   5.3e-37  127.2   3.7   1   1   4.9e-41   6.6e-37  126.9   2.6     1   165    63   212    63   212 0.91 Protein of unknown function (DUF1190)
PspB                 PF06667.7     75 seq1538_BIOID50903   -             74   9.8e-32  108.6   0.3   1   1   7.8e-36   1.1e-31  108.4   0.2     1    74     1    73     1    74 0.97 Phage shock protein B
DUF484               PF04340.7    225 seq1539_BIOID50903   -            235   6.8e-89  297.0   0.3   1   1   5.7e-93   7.8e-89  296.8   0.2     1   224    10   232    10   233 0.99 Protein of unknown function, DUF484
PspC                 PF04024.7     61 seq1540_BIOID50903   -            119   3.6e-19   67.8   0.5   1   1   3.4e-23   4.6e-19   67.5   0.3     1    60     7    68     7    69 0.92 PspC domain
Peptidase_U32        PF01136.14   233 seq1541_BIOID50903   -            298   1.3e-34  118.9   0.0   1   1   1.3e-38   1.8e-34  118.5   0.0     5   195    88   269    82   293 0.89 Peptidase family U32
AP_endonuc_2         PF01261.19   211 seq1542_BIOID50903   -            285   6.7e-39  133.2   0.3   1   1   6.7e-43   9.1e-39  132.8   0.2     3   211    20   239    19   239 0.93 Xylose isomerase-like TIM barrel
GSP_synth            PF03738.9     97 seq1544_BIOID50903   -            387   1.5e-25   89.1   0.0   1   1   3.7e-29     5e-25   87.4   0.0     2    97   172   263   171   263 0.93 Glutathionylspermidine synthase preATP-grasp
Phageshock_PspD      PF09584.5     66 seq1545_BIOID50903   -             73   2.2e-31  107.2   4.5   1   1   1.8e-35   2.4e-31  107.0   3.1     1    64    10    71    10    73 0.98 Phage shock protein PspD (Phageshock_PspD)
Phage_integrase      PF00589.17   173 seq1548_BIOID50903   -            298   4.2e-50  169.6   0.0   1   1     1e-53     7e-50  168.9   0.0     3   172   114   281   112   282 0.97 Phage integrase family
Phage_integr_N       PF02899.12    84 seq1548_BIOID50903   -            298   7.9e-27   93.1   0.7   1   1   2.9e-30     2e-26   91.8   0.5     1    83     8    90     8    91 0.98 Phage integrase, N-terminal SAM-like domain
ACP_syn_III_C        PF08541.5     90 seq1549_BIOID50903   -            317   2.8e-37  126.5   0.0   1   1   2.8e-40   9.5e-37  124.7   0.0     1    90   228   317   228   317 0.98 3-Oxoacyl-[acyl-carrier-protein (ACP)] synthase III C terminal
ACP_syn_III          PF08545.5     80 seq1549_BIOID50903   -            317   4.2e-30  103.1   1.3   1   1   2.3e-33     8e-30  102.2   0.9     1    80   106   183   106   183 0.99 3-Oxoacyl-[acyl-carrier-protein (ACP)] synthase III
HMG_CoA_synt_N       PF01154.12   174 seq1549_BIOID50903   -            317   1.2e-05   24.8   0.1   1   1   5.7e-09     2e-05   24.1   0.1     7   150     5   143     2   167 0.85 Hydroxymethylglutaryl-coenzyme A synthase N terminal
Chal_sti_synt_N      PF00195.14   227 seq1549_BIOID50903   -            317   2.5e-05   23.5   0.7   1   1   1.3e-08   4.5e-05   22.6   0.5    98   225    48   168    21   170 0.81 Chalcone and stilbene synthases, N-terminal domain
HlyD_2               PF12700.2    328 seq1550_BIOID50903   -            464   3.3e-26   92.1   1.8   1   1   1.2e-29   4.2e-26   91.7   1.2     9   328   123   425   115   425 0.82 HlyD family secretion protein
HlyD                 PF00529.15   306 seq1550_BIOID50903   -            464   3.2e-23   82.3  16.5   1   1   1.2e-26   4.2e-23   82.0  11.2     1   241   135   360   135   425 0.85 HlyD family secretion protein
HlyD_3               PF13437.1    105 seq1550_BIOID50903   -            464   9.6e-17   61.1   4.3   1   1   1.5e-14   5.2e-11   42.6   0.6     1   101   246   351   246   356 0.93 HlyD family secretion protein
Biotin_lipoyl_2      PF13533.1     50 seq1550_BIOID50903   -            464     3e-14   52.2   6.6   1   1   7.9e-17   2.7e-13   49.2   0.3     2    50   136   184   135   184 0.97 Biotin-lipoyl like
Rhodanese            PF00581.15   113 seq1551_BIOID50903   -            104   2.2e-14   53.6   0.0   1   1   2.1e-18   2.9e-14   53.2   0.0    16   109    23    96    20    99 0.88 Rhodanese-like domain
Trehalase            PF01204.13   512 seq1552_BIOID50903   -            549  3.6e-161  537.1   0.1   1   1  3.2e-165  4.3e-161  536.8   0.0     1   511    70   546    70   547 0.96 Trehalase
PEPCK_ATP            PF01293.15   467 seq1553_BIOID50903   -            540  2.4e-216  718.6   0.0   1   1    2e-220  2.8e-216  718.4   0.0     3   467    21   493    19   493 0.98 Phosphoenolpyruvate carboxykinase
Bac_luciferase       PF00296.15   307 seq1556_BIOID50903   -            335   3.6e-29  101.7   0.4   1   1   4.7e-32   6.5e-28   97.6   0.3    18   300    23   299     8   306 0.77 Luciferase-like monooxygenase
PfkB                 PF00294.19   301 seq1557_BIOID50903   -            362   7.3e-58  195.9   0.0   1   1     2e-61   9.2e-58  195.6   0.0     2   293    58   344    57   352 0.92 pfkB family carbohydrate kinase
HTH_24               PF13412.1     48 seq1557_BIOID50903   -            362   8.2e-11   41.0   2.4   1   1   4.9e-14   2.2e-10   39.6   1.7     1    48     1    48     1    48 0.98 Winged helix-turn-helix DNA-binding
HTH_11               PF08279.7     55 seq1557_BIOID50903   -            362   6.7e-05   22.3   0.8   1   1   4.1e-08   0.00019   20.9   0.5     1    52     4    50     4    53 0.83 HTH domain
Alpha-amylase        PF00128.19   316 seq1561_BIOID50903   -            568   6.6e-19   68.3   0.0   1   1   2.7e-21   3.7e-17   62.6   0.0    21   271    93   347    84   352 0.76 Alpha amylase, catalytic domain
HHA                  PF05321.6     57 seq1562_BIOID50903   -             71   3.8e-25   87.6   0.0   1   1   3.2e-29   4.3e-25   87.4   0.0     1    57     8    68     8    68 0.97 Haemolysin expression modulating protein
HAD_2                PF13419.1    176 seq1564_BIOID50903   -            238     9e-20   71.5   0.1   1   1   2.5e-23   1.2e-19   71.1   0.0     1   176    13   207    13   207 0.76 Haloacid dehalogenase-like hydrolase
Hydrolase_like       PF13242.1     75 seq1564_BIOID50903   -            238   4.5e-09   35.7   0.0   1   1   2.2e-12   9.9e-09   34.6   0.0     2    50   161   209   160   223 0.93 HAD-hyrolase-like
Hydrolase            PF00702.21   204 seq1564_BIOID50903   -            238   1.4e-08   35.4   0.0   1   1   4.3e-12     2e-08   34.9   0.0     1   202    10   199    10   201 0.71 haloacid dehalogenase-like hydrolase
Acyl_transf_1        PF00698.16   318 seq1566_BIOID50903   -            309   8.7e-43  146.7   3.3   1   1   7.6e-47     1e-42  146.4   2.3     2   281     6   290     5   306 0.90 Acyl transferase domain
Acyl-CoA_dh_1        PF00441.19   150 seq1567_BIOID50903   -            546   1.1e-32  113.0   0.9   1   1   2.2e-35     1e-31  109.9   0.3     1   148   290   443   290   445 0.97 Acyl-CoA dehydrogenase, C-terminal domain
Acyl-CoA_dh_M        PF02770.14    52 seq1567_BIOID50903   -            546   4.8e-14   51.4   0.0   1   1     2e-17   8.9e-14   50.6   0.0     1    51   186   236   186   238 0.96 Acyl-CoA dehydrogenase, middle domain
Acyl-CoA_dh_2        PF08028.6    134 seq1567_BIOID50903   -            546   1.4e-08   34.9   0.2   1   1   1.3e-11   5.8e-08   32.9   0.0    10   123   314   423   308   432 0.86 Acyl-CoA dehydrogenase, C-terminal domain
HAD_2                PF13419.1    176 seq1568_BIOID50903   -            221     6e-21   75.3   0.1   1   1   5.2e-25   7.1e-21   75.1   0.0     1   176     7   185     7   185 0.87 Haloacid dehalogenase-like hydrolase
DUF2569              PF10754.4    149 seq1569_BIOID50903   -            146     4e-48  163.2  10.5   1   1   3.3e-52   4.5e-48  163.1   7.3     2   149     4   145     3   145 0.99 Protein of unknown function (DUF2569)
Phage_integrase      PF00589.17   173 seq1570_BIOID50903   -            198   1.4e-46  158.1   0.6   1   1   1.2e-50   1.6e-46  158.0   0.4     1   172     5   177     5   178 0.98 Phage integrase family
Bac_DNA_binding      PF00216.16    90 seq1571_BIOID50903   -             90   2.5e-34  117.0   0.1   1   1   2.1e-38   2.8e-34  116.8   0.1     1    90     1    90     1    90 1.00 Bacterial DNA-binding protein
MFS_1                PF07690.11   354 seq1573_BIOID50903   -            425   6.9e-23   80.8  45.9   1   1   7.8e-27   1.1e-22   80.2  27.0    13   330    26   346    12   365 0.76 Major Facilitator Superfamily
GST_C_2              PF13410.1     69 seq1576_BIOID50903   -            304   7.6e-10   38.4   0.3   1   1   6.9e-13   1.9e-09   37.1   0.2     2    68   190   260   189   261 0.82 Glutathione S-transferase, C-terminal domain
GST_C                PF00043.20    95 seq1576_BIOID50903   -            304   6.7e-09   35.5   0.0   1   1     5e-12   1.4e-08   34.5   0.0    33    95   199   266   187   266 0.85 Glutathione S-transferase, C-terminal domain
GST_N_2              PF13409.1     70 seq1576_BIOID50903   -            304   2.1e-06   27.4   0.0   1   1   1.7e-09   4.7e-06   26.3   0.0     3    69    69   143    67   144 0.89 Glutathione S-transferase, N-terminal domain
GST_N                PF02798.15    76 seq1576_BIOID50903   -            304   3.4e-05   23.8   0.0   1   1   4.2e-08   0.00012   22.1   0.0    17    76    82   143    74   143 0.91 Glutathione S-transferase, N-terminal domain
ACR_tran             PF00873.14  1021 seq1577_BIOID50903   -           1040         0 1228.3  35.5   1   1         0         0 1228.1  24.6     2  1020    13  1022    12  1023 1.00 AcrB/AcrD/AcrF family
SecD_SecF            PF02355.11   189 seq1577_BIOID50903   -           1040     1e-08   34.5  32.6   1   1   6.1e-10   4.1e-06   25.9  11.0    36   183   348   495   338   501 0.82 Protein export membrane protein
Rnf-Nqr              PF02508.9    190 seq1578_BIOID50903   -            193   2.6e-71  239.0  21.0   1   1   2.1e-75   2.9e-71  238.8  14.6     1   189     1   191     1   192 0.99 Rnf-Nqr subunit, membrane protein
Rotamase_2           PF13145.1    121 seq1579_BIOID50903   -            623   4.2e-34  117.6  24.5   1   1     9e-28   2.1e-24   86.3   0.2     1   121   247   369   247   369 0.92 PPIC-type PPIASE domain
SurA_N_3             PF13624.1    154 seq1579_BIOID50903   -            623   6.8e-32  110.4   1.1   1   1     3e-35   6.8e-32  110.4   0.8     1   153     1   165     1   166 0.86 SurA N-terminal domain
Rotamase_3           PF13616.1    117 seq1579_BIOID50903   -            623   1.8e-16   60.3   0.4   1   1   7.8e-20   1.8e-16   60.3   0.3    12   115   265   355   212   357 0.87 PPIC-type PPIASE domain
Rotamase             PF00639.16    95 seq1579_BIOID50903   -            623   6.7e-15   55.4   8.8   1   1   6.2e-18   1.4e-14   54.4   0.1    13    95   275   355   258   355 0.92 PPIC-type PPIASE domain
SurA_N_2             PF13623.1    145 seq1579_BIOID50903   -            623   1.5e-08   34.5   0.3   1   1   6.7e-12   1.5e-08   34.5   0.2     9   140    12   137     3   142 0.83 SurA N-terminal domain
CsiD                 PF08943.5    297 seq1580_BIOID50903   -            325  4.8e-147  488.4   0.0   1   1  8.1e-151  5.5e-147  488.2   0.0     1   297    20   315    20   315 1.00 CsiD
TauD                 PF02668.11   258 seq1580_BIOID50903   -            325   8.1e-10   38.6   0.1   1   1   2.7e-13   1.8e-09   37.5   0.0    34   256    90   309    72   311 0.79 Taurine catabolism dioxygenase TauD, TfdA family
UvrD_C               PF13361.1    319 seq1581_BIOID50903   -            738   1.3e-99  333.6   0.0   1   1  7.6e-103   1.7e-99  333.1   0.0     1   318   295   634   295   635 0.98 UvrD-like helicase C-terminal domain
UvrD-helicase        PF00580.16   315 seq1581_BIOID50903   -            738   2.2e-76  257.0   0.0   1   1   2.7e-79   6.1e-76  255.6   0.0     1   314    28   289    28   290 0.98 UvrD/REP helicase N-terminal domain
AAA_19               PF13245.1     76 seq1581_BIOID50903   -            738   5.6e-14   51.5   0.2   1   1   8.5e-17   1.9e-13   49.8   0.1     1    75    34   111    34   112 0.85 Part of AAA domain
UvrD_C_2             PF13538.1    104 seq1581_BIOID50903   -            738   1.1e-10   41.4   0.0   1   1   1.1e-13   2.6e-10   40.2   0.0    54   103   561   630   509   631 0.77 Family description
adh_short            PF00106.20   167 seq1583_BIOID50903   -            244   5.1e-40  136.9   1.7   1   1   3.2e-43   8.7e-40  136.2   1.2     1   166     6   169     6   170 0.92 short chain dehydrogenase
adh_short_C2         PF13561.1    243 seq1583_BIOID50903   -            244     3e-33  115.5   1.8   1   1   1.3e-36   3.7e-33  115.2   1.3     5   242    14   241    12   242 0.94 Enoyl-(Acyl carrier protein) reductase
KR                   PF08659.5    181 seq1583_BIOID50903   -            244   4.7e-21   75.1   0.9   1   1   2.8e-24   7.5e-21   74.4   0.6     3   174     8   180     7   196 0.84 KR domain
NAD_binding_10       PF13460.1    183 seq1583_BIOID50903   -            244   2.7e-06   27.3   0.4   1   1   2.5e-09   6.8e-06   26.0   0.3     2   125     9   156     8   190 0.72 NADH(P)-binding
Epimerase            PF01370.16   236 seq1583_BIOID50903   -            244   2.1e-05   23.9   0.2   1   1   1.1e-08   2.9e-05   23.4   0.1     1   119     8   142     8   192 0.77 NAD dependent epimerase/dehydratase family
Transaldolase        PF00923.14   287 seq1586_BIOID50903   -            253   1.9e-43  148.5   0.1   1   1   3.5e-47   4.7e-43  147.2   0.1     1   241    36   236    36   247 0.95 Transaldolase
FeS                  PF04060.8     35 seq1587_BIOID50903   -            192     1e-14   53.6   5.2   1   1   1.9e-17   2.8e-14   52.2   3.6     1    35    43    77    43    77 0.97 Putative Fe-S cluster
Fer4                 PF00037.22    24 seq1587_BIOID50903   -            192   8.5e-13   47.2  25.0   1   2     1e-10   1.5e-07   30.5   4.8     2    23   111   132   110   133 0.95 4Fe-4S binding domain
Fer4                 PF00037.22    24 seq1587_BIOID50903   -            192   8.5e-13   47.2  25.0   2   2   2.5e-09   3.8e-06   26.1   2.4     2    24   141   163   140   163 0.91 4Fe-4S binding domain
Fer4_9               PF13187.1     55 seq1587_BIOID50903   -            192   1.2e-10   41.4  31.0   1   1     1e-10   1.6e-07   31.3  10.3     1    55   116   162   116   162 0.95 4Fe-4S dicluster domain
Fer4_6               PF12837.2     24 seq1587_BIOID50903   -            192   2.9e-08   33.0  28.2   1   1   4.9e-10   7.5e-07   28.6   4.5     1    24   109   132   109   132 0.96 4Fe-4S binding domain
Fer4_10              PF13237.1     52 seq1587_BIOID50903   -            192   3.3e-08   33.0  25.8   1   1   1.2e-10   1.8e-07   30.7   9.6     3    52   111   158   109   158 0.86 4Fe-4S dicluster domain
Fer4_2               PF12797.2     22 seq1587_BIOID50903   -            192   1.6e-07   30.6  20.1   1   1   8.7e-09   1.3e-05   24.6   2.9     3    22   110   129   108   129 0.93 4Fe-4S binding domain
Fimbrial             PF00419.15   145 seq1588_BIOID50903   -            184     3e-20   72.7   9.6   1   1   2.2e-24     3e-20   72.7   6.6     1   145    35   184    35   184 0.87 Fimbrial protein
MCPsignal            PF00015.16   213 seq1591_BIOID50903   -             91   6.3e-22   78.0   8.6   1   1   5.2e-26   7.2e-22   77.8   5.9   138   213     2    77     1    77 0.98 Methyl-accepting chemotaxis protein (MCP) signalling domain
HTH_31               PF13560.1     64 seq1592_BIOID50903   -             98   2.6e-10   40.2   0.1   1   1   4.7e-12   3.2e-08   33.5   0.1     7    45    40    77    39    87 0.89 Helix-turn-helix domain
HTH_3                PF01381.17    55 seq1592_BIOID50903   -             98   1.8e-06   27.5   0.0   1   1   7.8e-09   5.3e-05   22.8   0.0     1    37    39    75    39    77 0.96 Helix-turn-helix
SBP_bac_1            PF01547.20   314 seq1593_BIOID50903   -            430   2.6e-38  132.4   4.2   1   1   5.1e-42   3.5e-38  131.9   2.9     7   310    43   325    36   329 0.88 Bacterial extracellular solute-binding protein
SBP_bac_8            PF13416.1    281 seq1593_BIOID50903   -            430   2.7e-30  105.9   9.8   1   1   5.3e-34   3.6e-30  105.5   6.8     1   276    48   355    48   360 0.77 Bacterial extracellular solute-binding protein
DAO                  PF01266.19   358 seq1595_BIOID50903   -            444     8e-63  212.3   0.0   1   1   6.9e-67   9.5e-63  212.1   0.0     1   356    25   412    25   414 0.86 FAD dependent oxidoreductase
FGGY_C               PF02782.11   197 seq1596_BIOID50903   -            492   1.7e-23   83.1   0.0   1   1     4e-27   2.7e-23   82.5   0.0     1   196   225   419   225   420 0.81 FGGY family of carbohydrate kinases, C-terminal domain
FGGY_N               PF00370.16   245 seq1596_BIOID50903   -            492   6.6e-22   77.8   0.0   1   2   8.1e-16   5.5e-12   45.3   0.0     1   105     5   110     5   120 0.92 FGGY family of carbohydrate kinases, N-terminal domain
FGGY_N               PF00370.16   245 seq1596_BIOID50903   -            492   6.6e-22   77.8   0.0   2   2   2.5e-11   1.7e-07   30.6   0.0   154   245   123   216   112   216 0.92 FGGY family of carbohydrate kinases, N-terminal domain
Complex1_51K         PF01512.12   151 seq1600_BIOID50903   -            709   1.9e-48  163.8   1.6   1   1   2.6e-51   2.7e-48  163.4   0.0     1   151   139   284   139   284 0.98 Respiratory-chain NADH dehydrogenase 51 Kd subunit
RnfC_N               PF13375.1    101 seq1600_BIOID50903   -            709   3.1e-34  116.5   0.2   1   1   1.1e-36   1.1e-33  114.7   0.0     1   101    14   115    14   115 0.96 RnfC Barrel sandwich hybrid domain
SLBB                 PF10531.4     59 seq1600_BIOID50903   -            709   2.2e-11   43.3   0.1   1   1   5.5e-14   5.8e-11   41.9   0.0     1    58   296   344   296   345 0.95 SLBB domain
Fer4_7               PF12838.2     52 seq1600_BIOID50903   -            709   1.5e-09   37.9   8.8   1   1     5e-12   5.3e-09   36.2   6.1     1    52   376   430   376   430 0.81 4Fe-4S dicluster domain
Fer4_8               PF13183.1     57 seq1600_BIOID50903   -            709   4.7e-09   36.0   5.1   1   1   1.3e-11   1.4e-08   34.5   3.5     3    57   375   430   372   462 0.80 4Fe-4S dicluster domain
Fer4_10              PF13237.1     52 seq1600_BIOID50903   -            709   5.7e-08   32.3  10.5   1   1   1.5e-10   1.6e-07   30.8   7.3     6    52   374   427   370   427 0.91 4Fe-4S dicluster domain
Fer4_9               PF13187.1     55 seq1600_BIOID50903   -            709   4.5e-07   29.9   8.9   1   1   1.5e-09   1.6e-06   28.1   6.1     2    53   377   429   376   430 0.71 4Fe-4S dicluster domain
Fer4_4               PF12800.2     17 seq1600_BIOID50903   -            709   4.8e-07   29.4  11.4   1   2   5.5e-06    0.0057   16.7   2.0     2    16   375   389   374   395 0.90 4Fe-4S binding domain
Fer4_4               PF12800.2     17 seq1600_BIOID50903   -            709   4.8e-07   29.4  11.4   2   2   5.1e-06    0.0054   16.8   1.0     3    16   415   428   413   436 0.91 4Fe-4S binding domain
Fer4_17              PF13534.1     61 seq1600_BIOID50903   -            709   1.4e-06   28.4  10.4   1   1   1.2e-08   1.3e-05   25.3   6.9     2    61   377   431   376   431 0.82 4Fe-4S dicluster domain
HTH_18               PF12833.2     81 seq1601_BIOID50903   -            278   5.1e-26   90.4   2.2   1   1     2e-29   6.7e-26   90.0   0.8     1    80   193   271   193   272 0.97 Helix-turn-helix domain
AraC_binding         PF02311.14   136 seq1601_BIOID50903   -            278   1.9e-23   82.5   2.3   1   1   5.5e-27   1.9e-23   82.5   1.6     4   136    16   154    14   154 0.95 AraC-like ligand binding domain
HTH_AraC             PF00165.18    42 seq1601_BIOID50903   -            278   8.6e-21   72.9   0.1   1   2   1.9e-11   6.5e-08   32.0   0.0     1    42   180   221   180   221 0.97 Bacterial regulatory helix-turn-helix proteins, AraC family
HTH_AraC             PF00165.18    42 seq1601_BIOID50903   -            278   8.6e-21   72.9   0.1   2   2   1.3e-13   4.5e-10   38.9   0.0     1    42   232   271   232   271 0.93 Bacterial regulatory helix-turn-helix proteins, AraC family
Antitoxin-MazE       PF04014.13    47 seq1602_BIOID50903   -             75   4.5e-06   26.1   0.2   1   1     5e-10   6.8e-06   25.5   0.2     3    42     8    51     6    55 0.82 Antidote-toxin recognition MazE
PP-binding           PF00550.20    67 seq1606_BIOID50903   -             78   2.7e-16   59.4   0.4   1   1   4.4e-20     3e-16   59.3   0.3     1    67     6    73     6    73 0.96 Phosphopantetheine attachment site
DUF1493              PF07377.7    111 seq1606_BIOID50903   -             78   0.00024   21.0   0.4   1   1   4.1e-08   0.00028   20.8   0.3     1    59     1    55     1    62 0.91 Protein of unknown function (DUF1493)
Fimbrial             PF00419.15   145 seq1607_BIOID50903   -            165   2.3e-15   56.9   0.0   1   1     2e-19   2.7e-15   56.7   0.0     2   145    19   165    18   165 0.86 Fimbrial protein
LysR_substrate       PF03466.15   209 seq1608_BIOID50903   -            323   1.9e-40  138.1   0.2   1   1   3.7e-44   2.6e-40  137.6   0.1     3   206   113   316   111   319 0.97 LysR substrate binding domain
HTH_1                PF00126.22    60 seq1608_BIOID50903   -            323   7.2e-19   67.1   0.6   1   1     2e-22   1.3e-18   66.3   0.4     2    59    29    86    28    87 0.97 Bacterial regulatory helix-turn-helix protein, lysR family
PIN                  PF01850.16   121 seq1609_BIOID50903   -            132   4.9e-16   59.0   0.0   1   1     4e-20   5.5e-16   58.8   0.0     2   120     5   125     4   126 0.93 PIN domain
ketoacyl-synt        PF00109.21   255 seq1610_BIOID50903   -            413     6e-60  202.7   1.1   1   1   1.7e-63     6e-60  202.7   0.8     2   255     4   247     3   247 0.93 Beta-ketoacyl synthase, N-terminal domain
Ketoacyl-synt_C      PF02801.17   119 seq1610_BIOID50903   -            413   2.5e-39  133.6   1.7   1   1   1.4e-42   4.7e-39  132.7   1.2     1   119   255   370   255   370 0.97 Beta-ketoacyl synthase, C-terminal domain
Thiolase_N           PF00108.18   264 seq1610_BIOID50903   -            413   1.2e-06   27.6   0.1   1   1   8.7e-10     3e-06   26.3   0.0    80   120   156   196   145   216 0.93 Thiolase, N-terminal domain
Pili_assembly_N      PF00345.15   122 seq1612_BIOID50903   -            241   1.1e-40  138.0   0.1   1   1   2.7e-44   1.9e-40  137.3   0.0     1   121    37   156    37   157 0.91 Gram-negative pili assembly chaperone, N-terminal domain
Pili_assembly_C      PF02753.12    68 seq1612_BIOID50903   -            241   2.9e-16   58.9   0.2   1   1   2.5e-19   1.7e-15   56.4   0.1     1    65   176   234   176   237 0.95 Gram-negative pili assembly chaperone, C-terminal domain
AraC_binding         PF02311.14   136 seq1613_BIOID50903   -            312   8.4e-23   80.4   1.2   1   1   4.2e-26   1.4e-22   79.6   0.2     7   129    52   175    48   186 0.88 AraC-like ligand binding domain
HTH_18               PF12833.2     81 seq1613_BIOID50903   -            312   2.5e-21   75.4   0.1   1   1   1.6e-24   5.4e-21   74.3   0.1     2    79   229   305   228   307 0.97 Helix-turn-helix domain
HTH_AraC             PF00165.18    42 seq1613_BIOID50903   -            312   7.6e-20   69.9   0.2   1   2   1.7e-09   5.9e-06   25.8   0.0     2    42   216   256   215   256 0.93 Bacterial regulatory helix-turn-helix proteins, AraC family
HTH_AraC             PF00165.18    42 seq1613_BIOID50903   -            312   7.6e-20   69.9   0.2   2   2   1.6e-14   5.3e-11   41.8   0.0     2    42   268   306   267   306 0.94 Bacterial regulatory helix-turn-helix proteins, AraC family
Cupin_2              PF07883.6     71 seq1613_BIOID50903   -            312   4.5e-07   29.1   0.0   1   1   2.7e-10   9.3e-07   28.1   0.0     7    60    57   109    53   116 0.92 Cupin domain
HHH_3                PF12836.2     65 seq1614_BIOID50903   -            123   4.7e-19   67.9   0.0   1   1   8.8e-23     6e-19   67.6   0.0     3    61    59   118    57   122 0.93 Helix-hairpin-helix motif
BPD_transp_1         PF00528.17   185 seq1615_BIOID50903   -            293   3.5e-23   81.9  16.7   1   1   2.6e-27   3.5e-23   81.9  11.6     2   171    88   282    87   285 0.88 Binding-protein-dependent transport system inner membrane component
Abhydrolase_5        PF12695.2    142 seq1617_BIOID50903   -            152   3.3e-08   33.2   0.0   1   1   5.5e-12   3.8e-08   33.0   0.0     2    50    30    78    29   133 0.84 Alpha/beta hydrolase family
Abhydrolase_6        PF12697.2    228 seq1617_BIOID50903   -            152   3.4e-06   27.0   0.1   1   1   5.5e-10   3.8e-06   26.8   0.1     1    42    30    72    30   123 0.79 Alpha/beta hydrolase family
Aldedh               PF00171.17   462 seq1618_BIOID50903   -            482  3.2e-174  579.5   0.2   1   1  2.6e-178  3.6e-174  579.3   0.1     1   461    19   477    19   478 0.99 Aldehyde dehydrogenase family
Virul_fac_BrkB       PF03631.10   260 seq1619_BIOID50903   -            337   3.4e-49  167.4  16.0   1   1     3e-53   4.1e-49  167.1  11.1     4   258    65   325    62   327 0.91 Virulence factor BrkB
cNMP_binding         PF00027.24    91 seq1620_BIOID50903   -            232   2.7e-14   52.6   0.0   1   1   3.3e-18   4.6e-14   51.9   0.0     3    87    35   119    33   122 0.95 Cyclic nucleotide-binding domain
4HBT_2               PF13279.1    121 seq1621_BIOID50903   -            132   7.4e-17   61.8   0.0   1   1   1.9e-20   8.5e-17   61.6   0.0     4   109    10   114     7   129 0.87 Thioesterase-like superfamily
Acyl-ACP_TE          PF01643.12   249 seq1621_BIOID50903   -            132   1.1e-14   53.9   0.2   1   2   9.8e-09   4.5e-05   22.4   0.1   155   182     2    29     1    33 0.91 Acyl-ACP thioesterase
Acyl-ACP_TE          PF01643.12   249 seq1621_BIOID50903   -            132   1.1e-14   53.9   0.2   2   2   4.6e-11   2.1e-07   30.0   0.0    46   133    39   128    30   132 0.90 Acyl-ACP thioesterase
4HBT                 PF03061.17    79 seq1621_BIOID50903   -            132   3.4e-14   52.5   0.0   1   1     1e-17   4.6e-14   52.1   0.0     2    77    16    97    15    99 0.96 Thioesterase superfamily
Peptidase_S9         PF00326.16   213 seq1622_BIOID50903   -            113   1.6e-06   27.3   0.0   1   1   1.2e-10   1.6e-06   27.3   0.0   131   190    38    98     7   113 0.77 Prolyl oligopeptidase family
PfkB                 PF00294.19   301 seq1623_BIOID50903   -            306   5.8e-73  245.5   0.0   1   1   5.1e-77   6.9e-73  245.2   0.0     2   299     3   298     2   300 0.95 pfkB family carbohydrate kinase
Usher                PF00577.15   552 seq1625_BIOID50903   -            878    3e-220  732.5  24.3   1   1  7.9e-224  3.6e-220  732.2  16.8     1   552   208   790   208   790 0.99 Type VII secretion system (T7SS), usher protein
PapC_N               PF13954.1    146 seq1625_BIOID50903   -            878   5.7e-48  162.0   0.0   1   1   3.1e-51   1.4e-47  160.7   0.0     2   146    48   194    47   194 0.98 PapC N-terminal domain
PapC_C               PF13953.1     68 seq1625_BIOID50903   -            878   1.3e-27   95.0   0.1   1   1   1.1e-30   4.8e-27   93.2   0.1     1    67   800   865   800   866 0.97 PapC C-terminal domain
Sigma54_activat      PF00158.21   168 seq1626_BIOID50903   -            642   2.9e-36  124.3   0.0   1   1   2.4e-39   5.4e-36  123.4   0.0     5   168   334   494   330   494 0.96 Sigma-54 interaction domain
PAS                  PF00989.19   113 seq1626_BIOID50903   -            642   1.7e-14   53.4   0.0   1   1   1.8e-17     4e-14   52.2   0.0     2   113   207   309   206   309 0.97 PAS fold
HTH_8                PF02954.14    42 seq1626_BIOID50903   -            642   1.7e-13   49.7   0.1   1   1   7.4e-17   1.7e-13   49.7   0.1     2    42   591   631   590   631 0.96 Bacterial regulatory protein, Fis family
GAF                  PF01590.21   154 seq1626_BIOID50903   -            642   2.7e-05   24.2   0.3   1   1     3e-08   6.9e-05   22.9   0.2     4   151    58   189    56   192 0.89 GAF domain
PAS_8                PF13188.1     64 seq1626_BIOID50903   -            642   0.00013   21.6   0.0   1   1   1.5e-07   0.00033   20.2   0.0     2    47   207   256   206   276 0.72 PAS domain
BPD_transp_1         PF00528.17   185 seq1627_BIOID50903   -            280   2.2e-17   63.0  17.9   1   1   1.6e-21   2.2e-17   63.0  12.4     2   178    89   267    88   271 0.81 Binding-protein-dependent transport system inner membrane component
Aminotran_4          PF01063.14   231 seq1628_BIOID50903   -            269   1.2e-43  149.0   0.0   1   1   1.1e-47   1.5e-43  148.8   0.0     2   225    38   259    37   266 0.87 Aminotransferase class IV
ACR_tran             PF00873.14  1021 seq1629_BIOID50903   -           1025         0 1224.5  14.7   1   1         0         0 1224.3  10.2     2  1020     4  1008     3  1009 0.99 AcrB/AcrD/AcrF family
SecD_SecF            PF02355.11   189 seq1629_BIOID50903   -           1025   2.8e-11   42.8  21.5   1   2   3.1e-10   1.4e-06   27.5   6.0    35   186   336   489   319   492 0.80 Protein export membrane protein
SecD_SecF            PF02355.11   189 seq1629_BIOID50903   -           1025   2.8e-11   42.8  21.5   2   2   3.3e-08   0.00015   20.8   3.4    25   183   844  1005   831  1011 0.86 Protein export membrane protein
MMPL                 PF03176.10   333 seq1629_BIOID50903   -           1025   1.1e-10   40.6  27.3   1   1   1.3e-10     6e-07   28.3   6.6   139   313   328   501   231   521 0.84 MMPL family
GreA_GreB_N          PF03449.10    74 seq1632_BIOID50903   -            170   3.9e-29  100.4   0.7   1   1   9.2e-33   6.3e-29   99.7   0.5     1    74    13    86    13    86 0.97 Transcription elongation factor, N-terminal
GreA_GreB            PF01272.14    77 seq1632_BIOID50903   -            170   1.6e-22   78.8   0.0   1   1   3.8e-26   2.6e-22   78.2   0.0     2    77    93   167    92   167 0.98 Transcription elongation factor, GreA/GreB, C-term
NQR2_RnfD_RnfE       PF03116.10   314 seq1633_BIOID50903   -            352  8.3e-122  406.1  15.2   1   1  6.9e-126  9.4e-122  405.9  10.5     3   314     4   350     2   350 0.93 NQR2, RnfD, RnfE family
Asparaginase_2       PF01112.13   319 seq1638_BIOID50903   -            321  2.8e-124  413.8   3.7   1   1  2.5e-128  3.5e-124  413.5   2.6     2   315     3   315     2   317 0.99 Asparaginase
AraC_binding         PF02311.14   136 seq1639_BIOID50903   -            298   6.1e-27   93.8   1.0   1   1   1.8e-30   6.1e-27   93.8   0.7     4   136    40   177    37   177 0.91 AraC-like ligand binding domain
HTH_AraC             PF00165.18    42 seq1639_BIOID50903   -            298     3e-22   77.6   0.0   1   2   1.5e-12   5.3e-09   35.5   0.0     2    41   204   244   203   245 0.91 Bacterial regulatory helix-turn-helix proteins, AraC family
HTH_AraC             PF00165.18    42 seq1639_BIOID50903   -            298     3e-22   77.6   0.0   2   2   1.8e-13   6.1e-10   38.4   0.0     1    41   256   294   256   295 0.96 Bacterial regulatory helix-turn-helix proteins, AraC family
HTH_18               PF12833.2     81 seq1639_BIOID50903   -            298   2.5e-19   69.0   0.5   1   1   2.2e-22   7.3e-19   67.5   0.0     1    80   217   295   217   296 0.97 Helix-turn-helix domain
Cupin_2              PF07883.6     71 seq1639_BIOID50903   -            298   2.3e-05   23.7   0.2   1   1   1.4e-08   4.8e-05   22.6   0.1    26    62    68   104    63   114 0.90 Cupin domain
LamB                 PF02264.10   398 seq1640_BIOID50903   -            505  3.2e-120  401.7  11.5   1   1    6e-124  4.1e-120  401.4   8.0     1   398    97   505    97   505 0.98 LamB porin
Sugarporin_N         PF11471.3     60 seq1640_BIOID50903   -            505   1.3e-07   30.9   4.5   1   1     2e-11   1.3e-07   30.9   3.1     1    58     1    57     1    59 0.84 Maltoporin periplasmic N-terminal extension
Sugar_tr             PF00083.19   451 seq1641_BIOID50903   -            440   1.7e-35  122.3  33.7   1   2   1.3e-31   8.9e-28   96.9   5.9     2   203    23   232    22   237 0.89 Sugar (and other) transporter
Sugar_tr             PF00083.19   451 seq1641_BIOID50903   -            440   1.7e-35  122.3  33.7   2   2   3.1e-12   2.1e-08   33.0  11.4   242   443   240   439   226   440 0.69 Sugar (and other) transporter
MFS_1                PF07690.11   354 seq1641_BIOID50903   -            440   1.5e-29  102.7  60.7   1   2   4.8e-21   3.3e-17   62.1  18.9     2   239    28   275    27   287 0.71 Major Facilitator Superfamily
MFS_1                PF07690.11   354 seq1641_BIOID50903   -            440   1.5e-29  102.7  60.7   2   2   4.7e-16   3.2e-12   45.7  19.2    27   176   283   435   271   440 0.81 Major Facilitator Superfamily
YceG                 PF02618.11   297 seq1642_BIOID50903   -            340     4e-95  318.1   0.0   1   1   3.4e-99   4.6e-95  317.9   0.0     3   297    42   330    40   330 0.94 YceG-like family
Aminotran_3          PF00202.16   339 seq1643_BIOID50903   -            426    8e-121  402.9   0.2   1   1  6.9e-125  9.5e-121  402.6   0.1     2   338    27   360    26   361 0.98 Aminotransferase class-III
ADH_zinc_N           PF00107.21   130 seq1644_BIOID50903   -            350     5e-27   93.9   0.0   1   1   5.8e-31     8e-27   93.2   0.0     1   101   168   269   168   297 0.89 Zinc-binding dehydrogenase
Tex_N                PF09371.5    193 seq1645_BIOID50903   -            773   4.4e-80  267.4   0.4   1   1   1.9e-83   8.6e-80  266.4   0.3     1   192    10   201    10   202 0.99 Tex-like protein N-terminal domain
HHH_3                PF12836.2     65 seq1645_BIOID50903   -            773   5.1e-27   93.5   0.0   1   1   2.5e-30   1.1e-26   92.3   0.0     1    65   491   555   491   555 0.99 Helix-hairpin-helix motif
S1                   PF00575.18    74 seq1645_BIOID50903   -            773   4.3e-24   84.2   0.6   1   1   1.7e-27   7.8e-24   83.4   0.4     2    74   648   720   647   720 0.98 S1 RNA binding domain
Phage_pRha           PF09669.5     92 seq1647_BIOID50903   -            387   2.5e-28   98.1   0.0   1   1   6.1e-32   4.2e-28   97.4   0.0     1    92   222   314   222   314 0.92 Phage regulatory protein Rha (Phage_pRha)
Phage_ASH            PF10554.4    108 seq1647_BIOID50903   -            387   1.5e-26   92.7   0.3   1   1   4.7e-30   3.2e-26   91.6   0.2     1   108   117   214   117   214 0.96 Ash protein family
DUF1338              PF07063.8    302 seq1649_BIOID50903   -            447   9.7e-96  320.2   0.1   1   1  8.2e-100   1.1e-95  320.0   0.1     1   302    11   401    11   401 0.97 Domain of unknown function (DUF1338)
Sod_Fe_C             PF02777.13   106 seq1651_BIOID50903   -            208   1.9e-40  136.8   0.7   1   1     4e-44   2.7e-40  136.3   0.1     4   106    98   204    95   204 0.91 Iron/manganese superoxide dismutases, C-terminal domain
Sod_Fe_N             PF00081.17    82 seq1651_BIOID50903   -            208   9.5e-34  115.4   2.3   1   1   2.3e-37   1.5e-33  114.7   1.6     1    81     4    91     4    92 0.97 Iron/manganese superoxide dismutases, alpha-hairpin domain
LysR_substrate       PF03466.15   209 seq1654_BIOID50903   -            329   1.3e-30  105.9   0.0   1   1   2.6e-34   1.8e-30  105.5   0.0     3   206   115   322   113   324 0.95 LysR substrate binding domain
HTH_1                PF00126.22    60 seq1654_BIOID50903   -            329   2.1e-18   65.6   0.3   1   1   5.1e-22   3.5e-18   64.9   0.2     4    60    33    89    30    89 0.96 Bacterial regulatory helix-turn-helix protein, lysR family
FMN_bind             PF04205.9     81 seq1655_BIOID50903   -            206   2.7e-18   65.7   0.1   1   1     4e-22   5.5e-18   64.7   0.0     1    77    99   187    99   191 0.98 FMN-binding domain
CorA                 PF01544.13   292 seq1656_BIOID50903   -            316   4.9e-56  189.7   0.4   1   1   4.4e-60     6e-56  189.5   0.2     4   292    26   312    24   312 0.95 CorA-like Mg2+ transporter protein
ABC_tran             PF00005.22   118 seq1658_BIOID50903   -            623   4.5e-41  139.8   0.1   1   2   5.2e-21   7.1e-18   64.9   0.1    24   118    90   197    56   197 0.81 ABC transporter
ABC_tran             PF00005.22   118 seq1658_BIOID50903   -            623   4.5e-41  139.8   0.1   2   2   2.3e-23   3.1e-20   72.5   0.0     1   117   364   491   364   492 0.93 ABC transporter
oligo_HPY            PF08352.7     64 seq1658_BIOID50903   -            623   1.6e-20   73.1   0.5   1   2   1.4e-11   1.9e-08   34.4   0.1     1    33   248   280   248   303 0.88 Oligopeptide/dipeptide transporter, C-terminal region
oligo_HPY            PF08352.7     64 seq1658_BIOID50903   -            623   1.6e-20   73.1   0.5   2   2   2.8e-12   3.8e-09   36.6   0.0     1    33   543   575   543   594 0.85 Oligopeptide/dipeptide transporter, C-terminal region
PfkB                 PF00294.19   301 seq1659_BIOID50903   -            410   1.2e-65  221.4   4.1   1   1   7.1e-69   1.6e-65  221.0   2.9     3   297   102   390   100   394 0.94 pfkB family carbohydrate kinase
Phos_pyr_kin         PF08543.7    246 seq1659_BIOID50903   -            410   5.5e-18   64.9   0.1   1   1     4e-21     9e-18   64.2   0.1   109   235   266   385   255   392 0.91 Phosphomethylpyrimidine kinase
HTH_DeoR             PF08220.7     57 seq1659_BIOID50903   -            410   3.6e-15   55.1   0.2   1   1   3.2e-18   7.2e-15   54.1   0.1     1    54     6    59     6    61 0.96 DeoR-like helix-turn-helix domain
Carb_kinase          PF01256.12   242 seq1659_BIOID50903   -            410   3.1e-08   33.0   0.4   1   1   2.6e-11   5.9e-08   32.1   0.3   119   229   279   387   277   401 0.79 Carbohydrate kinase
HTH_11               PF08279.7     55 seq1659_BIOID50903   -            410   2.5e-07   30.1   0.0   1   1   2.2e-10     5e-07   29.1   0.0     1    44     6    48     6    56 0.88 HTH domain
HTH_5                PF01022.15    47 seq1659_BIOID50903   -            410   2.8e-06   26.7   0.0   1   1   2.5e-09   5.7e-06   25.7   0.0     4    46     7    50     4    51 0.92 Bacterial regulatory protein, arsR family
Thymidylate_kin      PF02223.12   186 seq1660_BIOID50903   -            213   1.2e-60  203.9   0.0   1   1   9.8e-65   1.3e-60  203.8   0.0     1   186     8   200     8   200 0.98 Thymidylate kinase
AP_endonuc_2         PF01261.19   211 seq1662_BIOID50903   -            265   1.9e-24   86.0   0.2   1   1   1.5e-28   2.1e-24   85.9   0.1     1   210    22   221    22   246 0.89 Xylose isomerase-like TIM barrel
Rnf-Nqr              PF02508.9    190 seq1663_BIOID50903   -            231   7.9e-59  198.3   9.5   1   1   6.7e-63   9.1e-59  198.1   6.6     1   189     1   200     1   201 0.98 Rnf-Nqr subunit, membrane protein
KdgT                 PF03812.8    314 seq1664_BIOID50903   -            341  1.1e-180  599.5  30.6   1   1    9e-185  1.2e-180  599.4  21.2     1   314    15   328    15   328 1.00 2-keto-3-deoxygluconate permease
EIIC-GAT             PF03611.9    415 seq1665_BIOID50903   -            484  1.1e-130  436.0  44.5   1   1  8.2e-135  1.1e-130  436.0  30.8     1   395    31   426    31   445 0.97 PTS system sugar-specific permease component
AA_permease          PF00324.16   479 seq1668_BIOID50903   -            487  1.5e-121  405.9  48.0   1   1  2.5e-125  1.7e-121  405.7  33.3     1   474    39   474    39   479 0.98 Amino acid permease
AA_permease_2        PF13520.1    426 seq1668_BIOID50903   -            487   1.6e-42  145.4  46.7   1   1   2.8e-46   1.9e-42  145.1  32.4     5   419    39   455    35   467 0.85 Amino acid permease
Fimbrial             PF00419.15   145 seq1669_BIOID50903   -            176   1.6e-21   76.9   4.0   1   1   1.4e-25   1.9e-21   76.7   2.8     1   145    27   176    27   176 0.94 Fimbrial protein
PTS_EIIC             PF02378.13   321 seq1670_BIOID50903   -            456   1.6e-46  158.4  40.4   1   1   2.4e-50   1.6e-46  158.4  28.0     1   321   110   395   110   395 0.93 Phosphotransferase system, EIIC
PTS_EIIB             PF00367.15    35 seq1670_BIOID50903   -            456   1.7e-13   49.3   0.0   1   1   4.9e-17   3.4e-13   48.4   0.0     1    35     7    41     7    41 0.95 phosphotransferase system, EIIB
DNA_pol3_delta2      PF13177.1    162 seq1673_BIOID50903   -            334   3.1e-39  134.0   0.0   1   1   8.6e-43   5.9e-39  133.2   0.0     8   159    13   165     9   168 0.96 DNA polymerase III, delta subunit
DNApol3-delta_C      PF09115.5    119 seq1673_BIOID50903   -            334     2e-37  127.7   0.3   1   1   4.6e-41   3.1e-37  127.1   0.2     2   119   207   323   206   323 0.98 DNA polymerase III, delta subunit, C terminal
LysR_substrate       PF03466.15   209 seq1674_BIOID50903   -            315   3.5e-40  137.2   0.0   1   1   7.1e-44   4.9e-40  136.7   0.0     2   205   108   312   107   314 0.96 LysR substrate binding domain
HTH_1                PF00126.22    60 seq1674_BIOID50903   -            315   8.1e-23   79.8   1.5   1   1   1.2e-26   8.1e-23   79.8   1.0     1    60    24    83    24    83 0.98 Bacterial regulatory helix-turn-helix protein, lysR family
Hydrolase_3          PF08282.7    254 seq1675_BIOID50903   -            276   3.3e-51  174.2   0.0   1   1   5.4e-55   3.7e-51  174.0   0.0     2   254    10   262     9   262 0.98 haloacid dehalogenase-like hydrolase
S6PP                 PF05116.8    247 seq1675_BIOID50903   -            276   1.8e-17   63.3   0.0   1   2     2e-08   0.00014   21.1   0.0     4    79     8    83     5   111 0.71 Sucrose-6F-phosphate phosphohydrolase
S6PP                 PF05116.8    247 seq1675_BIOID50903   -            276   1.8e-17   63.3   0.0   2   2   2.9e-14     2e-10   40.2   0.0   119   213   149   240   143   257 0.87 Sucrose-6F-phosphate phosphohydrolase
MdoG                 PF04349.7    484 seq1676_BIOID50903   -            551  7.3e-151  502.5   0.1   1   1  6.4e-155  8.7e-151  502.3   0.1     1   482    45   534    45   536 0.92 Periplasmic glucan biosynthesis protein, MdoG
GFO_IDH_MocA         PF01408.17   120 seq1677_BIOID50903   -            351   1.3e-32  112.7   0.1   1   1     6e-36   2.7e-32  111.6   0.0     1   118    10   128    10   130 0.97 Oxidoreductase family, NAD-binding Rossmann fold
GFO_IDH_MocA_C       PF02894.12   115 seq1677_BIOID50903   -            351   6.3e-12   45.2   0.0   1   1   2.7e-15   1.2e-11   44.2   0.0     1   112   142   250   142   253 0.93 Oxidoreductase family, C-terminal alpha/beta domain
NAD_binding_3        PF03447.11   117 seq1677_BIOID50903   -            351   2.5e-06   27.7   0.1   1   1   1.1e-08   5.1e-05   23.5   0.0    16   114    31   126    16   129 0.80 Homoserine dehydrogenase, NAD binding domain
HhH-GPD              PF00730.20   121 seq1678_BIOID50903   -            211   9.8e-19   67.6   0.0   1   1   3.1e-22   1.4e-18   67.1   0.0     1   120    34   168    34   169 0.95 HhH-GPD superfamily base excision DNA repair protein
HHH                  PF00633.18    30 seq1678_BIOID50903   -            211   7.1e-08   31.6   0.0   1   1   3.7e-11   1.7e-07   30.4   0.0     2    29   100   127    99   128 0.94 Helix-hairpin-helix motif
EndIII_4Fe-2S        PF10576.4     17 seq1678_BIOID50903   -            211   9.7e-05   22.2   3.3   1   1   3.7e-08   0.00017   21.5   2.3     1    17   187   203   187   203 0.99 Iron-sulfur binding domain of endonuclease III
Fimbrial             PF00419.15   145 seq1680_BIOID50903   -            169   1.7e-09   37.9   8.2   1   1   1.6e-13   2.1e-09   37.6   5.7     1   144    30   168    30   169 0.76 Fimbrial protein
DHDPS                PF00701.17   289 seq1683_BIOID50903   -            307   3.4e-22   78.2   0.0   1   1   3.4e-26   4.6e-22   77.8   0.0     2   233     4   240     3   281 0.88 Dihydrodipicolinate synthetase family
MFS_1                PF07690.11   354 seq1684_BIOID50903   -            471     1e-51  175.7  63.8   1   1   2.1e-54   1.4e-50  171.9  34.6     1   353    15   405    15   406 0.92 Major Facilitator Superfamily
MFS_3                PF05977.8    524 seq1684_BIOID50903   -            471   3.2e-10   38.6  13.6   1   1   4.6e-14   3.2e-10   38.6   9.4    20   192    20   188     6   248 0.85 Transmembrane secretion effector
MOSC                 PF03473.12   133 seq1685_BIOID50903   -            224   1.2e-25   89.4   0.0   1   1   2.3e-29   1.6e-25   89.0   0.0     2   132    38   161    37   162 0.97 MOSC domain
3-alpha              PF03475.9     47 seq1685_BIOID50903   -            224   1.5e-16   59.7   0.1   1   1   4.6e-20   3.1e-16   58.6   0.0     1    47   168   214   168   214 0.97 3-alpha domain
FimH_man-bind        PF09160.5    147 seq1686_BIOID50903   -            303   5.8e-57  191.5   0.2   1   1   1.5e-60     1e-56  190.7   0.1     1   147    27   171    27   171 0.99 FimH, mannose binding
Fimbrial             PF00419.15   145 seq1686_BIOID50903   -            303   8.9e-10   38.8   7.4   1   1   1.3e-13   8.9e-10   38.8   5.1     7   145   176   303   170   303 0.85 Fimbrial protein
PerC                 PF06069.6     90 seq1687_BIOID50903   -            162   4.5e-09   36.1   1.9   1   1   5.5e-13   7.5e-09   35.4   1.3     5    56    98   149    94   154 0.92 PerC transcriptional activator
SBP_bac_5            PF00496.17   374 seq1690_BIOID50903   -            512   1.5e-96  323.4  11.6   1   1  1.4e-100   1.9e-96  323.0   8.1     1   372    70   429    70   431 0.95 Bacterial extracellular solute-binding proteins, family 5 Middle
AsnC_trans_reg       PF01037.16    74 seq1691_BIOID50903   -            180   1.2e-21   76.0   0.0   1   1   5.6e-25   1.9e-21   75.3   0.0     1    74    96   170    96   170 0.97 AsnC family
HTH_AsnC-type        PF13404.1     42 seq1691_BIOID50903   -            180   7.3e-18   63.7   0.7   1   1   3.3e-21   1.1e-17   63.1   0.5     1    42    30    71    30    71 0.99 AsnC-type helix-turn-helix domain
HTH_24               PF13412.1     48 seq1691_BIOID50903   -            180   3.8e-17   61.3   0.4   1   1   1.7e-20   5.9e-17   60.6   0.3     1    47    30    76    30    77 0.98 Winged helix-turn-helix DNA-binding
HTH_11               PF08279.7     55 seq1691_BIOID50903   -            180    0.0001   21.7   0.0   1   1     5e-08   0.00017   21.0   0.0     3    46    35    77    34    81 0.90 HTH domain
TatD_DNase           PF01026.16   255 seq1692_BIOID50903   -            265   1.2e-76  257.2   0.0   1   1   9.8e-81   1.3e-76  257.0   0.0     1   255     4   255     4   255 0.96 TatD related DNase
PTS_IIB              PF02302.12    90 seq1694_BIOID50903   -            101   3.8e-14   52.7   0.1   1   1     3e-18   4.2e-14   52.6   0.1     1    79     4    79     4    90 0.89 PTS system, Lactose/Cellobiose specific IIB subunit
Glyco_hydro_32N      PF00251.15   308 seq1695_BIOID50903   -            469   1.8e-97  326.3   1.3   1   1  3.1e-101   2.1e-97  326.1   0.9     1   308    31   336    31   336 0.96 Glycosyl hydrolases family 32 N-terminal domain
FeoA                 PF04023.9     74 seq1696_BIOID50903   -             75   3.5e-09   36.3   0.0   1   1     3e-13   4.1e-09   36.1   0.0     7    73     4    71     2    72 0.90 FeoA domain
FCD                  PF07729.7    125 seq1697_BIOID50903   -            220   1.1e-17   64.4  10.4   1   1   2.5e-21   1.7e-17   63.7   7.2     1   124    76   207    76   208 0.85 FCD domain
GntR                 PF00392.16    64 seq1697_BIOID50903   -            220   9.6e-13   47.2   0.0   1   1   3.1e-16   2.1e-12   46.1   0.0     7    64    10    66     6    66 0.96 Bacterial regulatory proteins, gntR family
Glyco_hydro_65m      PF03632.10   370 seq1698_BIOID50903   -            708  6.3e-127  423.1   0.1   1   1  1.3e-130  8.7e-127  422.7   0.0     2   370   299   677   298   677 0.97 Glycosyl hydrolase family 65 central catalytic domain
Glyco_hydro_65N      PF03636.10   255 seq1698_BIOID50903   -            708   8.6e-59  198.7   0.0   1   1   1.7e-62   1.2e-58  198.3   0.0     1   255     6   241     6   241 0.96 Glycosyl hydrolase family 65, N-terminal domain
Dam                  PF05869.6    181 seq1699_BIOID50903   -             74   2.6e-12   46.4   0.0   1   1   2.2e-16     3e-12   46.2   0.0     2    42    15    55    14    63 0.92 DNA N-6-adenine-methyltransferase (Dam)
PTS_EIIA_2           PF00359.17   142 seq1700_BIOID50903   -            154   3.8e-34  117.3   0.0   1   1   3.1e-38   4.3e-34  117.1   0.0     2   140     7   148     6   150 0.96 Phosphoenolpyruvate-dependent sugar phosphotransferase system, EIIA 2
FeoB_N               PF02421.13   189 seq1701_BIOID50903   -            773   2.6e-71  238.6   0.1   1   1   2.2e-74   4.9e-71  237.7   0.0     2   187     5   192     4   194 0.94 Ferrous iron transport protein B
Gate                 PF07670.9    109 seq1701_BIOID50903   -            773   7.3e-48  160.8  20.5   1   2   5.2e-18   1.2e-14   54.0   2.5     3   106   352   443   350   450 0.94 Nucleoside recognition
Gate                 PF07670.9    109 seq1701_BIOID50903   -            773   7.3e-48  160.8  20.5   2   2   2.7e-38   6.2e-35  119.2   0.3     1   107   512   689   512   691 0.99 Nucleoside recognition
FeoB_C               PF07664.7     54 seq1701_BIOID50903   -            773   3.2e-21   74.3   2.1   1   1   1.4e-24   3.2e-21   74.3   1.5     1    54   454   507   454   507 0.99 Ferrous iron transport protein B C terminus
MMR_HSR1             PF01926.18   114 seq1701_BIOID50903   -            773     2e-17   63.1   0.0   1   1   1.6e-20   3.7e-17   62.2   0.0     2   113     6   120     5   121 0.68 50S ribosome-binding GTPase
SRPRB                PF09439.5    181 seq1701_BIOID50903   -            773     3e-06   26.4   0.0   1   1   2.2e-09     5e-06   25.7   0.0     5    71     5    72     1   126 0.67 Signal recognition particle receptor beta subunit
PTR2                 PF00854.16   373 seq1702_BIOID50903   -            500     9e-75  251.6  25.7   1   1   1.5e-78     1e-74  251.4  16.0     2   370    89   428    88   431 0.97 POT family
MFS_1                PF07690.11   354 seq1702_BIOID50903   -            500   9.5e-21   73.8  53.8   1   1     4e-21   2.8e-17   62.4  25.7    10   301    35   372    26   382 0.77 Major Facilitator Superfamily
TctC                 PF03401.9    274 seq1704_BIOID50903   -            317   1.1e-42  145.7   2.2   1   1   9.5e-47   1.3e-42  145.5   1.5     1   272    43   315    43   317 0.95 Tripartite tricarboxylate transporter family receptor
ABC_membrane         PF00664.18   275 seq1705_BIOID50903   -            590     9e-35  120.3   5.6   1   1   1.7e-38   1.2e-34  119.9   3.9     5   274    22   290    18   291 0.94 ABC transporter transmembrane region
ABC_tran             PF00005.22   118 seq1705_BIOID50903   -            590   1.2e-19   70.7   0.0   1   1   3.3e-23   2.2e-19   69.8   0.0     1   117   376   500   376   501 0.93 ABC transporter
rve                  PF00665.21   120 seq1707_BIOID50903   -            340     2e-20   73.0   0.0   1   1   2.2e-23   3.8e-20   72.0   0.0     3   118   118   242   117   244 0.96 Integrase core domain
HTH_38               PF13936.1     44 seq1707_BIOID50903   -            340   1.8e-09   36.8   0.5   1   1   4.1e-12     7e-09   34.9   0.1     6    41     3    38     2    40 0.94 Helix-turn-helix domain
HTH_7                PF02796.10    45 seq1707_BIOID50903   -            340   3.5e-09   36.2   0.3   1   1   5.4e-12   9.2e-09   34.9   0.2    13    44     9    40     5    41 0.93 Helix-turn-helix domain of resolvase
HTH_23               PF13384.1     50 seq1707_BIOID50903   -            340   1.1e-06   27.9   0.0   1   1     2e-09   3.4e-06   26.3   0.0     9    40     9    40     2    43 0.89 Homeodomain-like domain
HTH_28               PF13518.1     52 seq1707_BIOID50903   -            340     1e-05   25.2   0.1   1   1   1.5e-08   2.6e-05   23.9   0.1     7    34    12    39     8    40 0.89 Helix-turn-helix domain
Sigma70_r4_2         PF08281.7     54 seq1707_BIOID50903   -            340   1.1e-05   24.6   0.0   1   1   1.5e-08   2.5e-05   23.5   0.0    25    48    16    39    12    40 0.94 Sigma-70, region 4
HTH_3                PF01381.17    55 seq1707_BIOID50903   -            340   0.00013   21.6   0.1   1   1   1.4e-07   0.00024   20.7   0.1     7    37    15    45     8    48 0.91 Helix-turn-helix
DUF2583              PF10762.4     89 seq1708_BIOID50903   -             92     1e-51  172.9   1.0   1   1   8.5e-56   1.2e-51  172.7   0.7     1    89     1    89     1    89 0.99 Protein of unknown function (DUF2583)
OMPdecase            PF00215.19   226 seq1709_BIOID50903   -            280   1.5e-30  106.1   0.6   1   1   1.3e-34   1.8e-30  105.9   0.4     2   225    69   270    68   271 0.94 Orotidine 5'-phosphate decarboxylase / HUMPS family
DUF465               PF04325.8     49 seq1711_BIOID50903   -             74   2.7e-14   52.4   2.0   1   1   3.5e-18   4.7e-14   51.6   0.9     1    49    19    68    19    68 0.97 Protein of unknown function (DUF465)
HATPase_c            PF02518.21   111 seq1712_BIOID50903   -            467   1.7e-24   85.5   0.0   1   1   7.8e-28   3.6e-24   84.5   0.0     1   111   349   460   349   460 0.98 Histidine kinase-, DNA gyrase B-, and HSP90-like ATPase
HAMP                 PF00672.20    70 seq1712_BIOID50903   -            467   1.5e-17   63.4   0.4   1   1   3.3e-21   1.5e-17   63.4   0.2     2    69   168   235   167   236 0.96 HAMP domain
HisKA                PF00512.20    68 seq1712_BIOID50903   -            467   9.5e-14   51.0   0.2   1   1   2.1e-17   9.5e-14   51.0   0.1     1    68   240   304   240   304 0.97 His Kinase A (phospho-acceptor) domain
PTS_EIIC             PF02378.13   321 seq1713_BIOID50903   -            477   1.4e-80  270.4  33.4   1   1   2.1e-84   1.4e-80  270.4  23.2     1   321    13   320    13   320 0.94 Phosphotransferase system, EIIC
PTS_EIIB             PF00367.15    35 seq1713_BIOID50903   -            477   7.7e-14   50.5   0.1   1   1     2e-17   1.3e-13   49.7   0.0     3    35   404   436   402   436 0.95 phosphotransferase system, EIIB
Acetyltransf_3       PF13302.1    142 seq1714_BIOID50903   -            179   2.8e-21   76.1   0.0   1   1   7.3e-25   3.3e-21   75.9   0.0     2   141    11   150    10   151 0.86 Acetyltransferase (GNAT) domain
Acetyltransf_4       PF13420.1    155 seq1714_BIOID50903   -            179   6.9e-11   42.2   0.1   1   1   1.8e-14   8.2e-11   41.9   0.0    25   154    39   170    22   171 0.85 Acetyltransferase (GNAT) domain
Acetyltransf_1       PF00583.19    83 seq1714_BIOID50903   -            179     2e-10   40.4   0.0   1   1   6.9e-14   3.2e-10   39.8   0.0     3    82    74   150    72   151 0.96 Acetyltransferase (GNAT) family
TctB                 PF07331.6    142 seq1715_BIOID50903   -            157   2.3e-17   62.8  19.1   1   1   2.1e-21   2.9e-17   62.5  13.3     6   142    19   152    16   152 0.90 Tripartite tricarboxylate transporter TctB family
BPD_transp_1         PF00528.17   185 seq1716_BIOID50903   -            306   3.9e-43  146.9  10.6   1   1   2.9e-47   3.9e-43  146.9   7.4     1   184   113   304   113   305 0.99 Binding-protein-dependent transport system inner membrane component
AP_endonuc_2         PF01261.19   211 seq1717_BIOID50903   -            284   2.2e-28   98.9   0.0   1   1   2.9e-32   3.9e-28   98.0   0.0     1   210    25   229    25   230 0.96 Xylose isomerase-like TIM barrel
LacI                 PF00356.16    46 seq1718_BIOID50903   -            335   2.2e-19   68.6   0.1   1   1   1.4e-22   4.9e-19   67.5   0.0     1    46     8    56     8    56 0.96 Bacterial regulatory proteins, lacI family
Peripla_BP_3         PF13377.1    160 seq1718_BIOID50903   -            335   8.2e-17   61.5   0.0   1   1   4.2e-19   1.4e-15   57.4   0.0    12   157   186   333   178   334 0.91 Periplasmic binding protein-like domain
Peripla_BP_4         PF13407.1    258 seq1718_BIOID50903   -            335     4e-11   42.6   0.0   1   1   1.8e-14   6.2e-11   42.0   0.0     1   217    70   280    70   318 0.84 Periplasmic binding protein domain
Peripla_BP_1         PF00532.16   279 seq1718_BIOID50903   -            335   1.8e-09   37.0   0.0   1   1   7.4e-13   2.5e-09   36.6   0.0     2   224    68   288    67   330 0.79 Periplasmic binding proteins and sugar binding domain of LacI family
IstB_IS21            PF01695.12   178 seq1719_BIOID50903   -            173   1.1e-37  129.0   0.2   1   1   4.7e-41   3.2e-37  127.5   0.1     1   108    57   164    57   167 0.97 IstB-like ATP binding protein
PhoH                 PF02562.11   205 seq1719_BIOID50903   -            173   7.7e-06   25.1   0.2   1   1   3.9e-09   2.7e-05   23.3   0.0    11    48    95   132    84   145 0.80 PhoH-like protein
PfkB                 PF00294.19   301 seq1720_BIOID50903   -            337   1.7e-70  237.3   0.0   1   1   1.5e-74   2.1e-70  237.1   0.0     2   297    31   331    30   335 0.97 pfkB family carbohydrate kinase
HTH_5                PF01022.15    47 seq1722_BIOID50903   -             99   1.2e-14   53.5   0.1   1   1   7.3e-18     2e-14   52.8   0.1     1    47    23    70    23    70 0.97 Bacterial regulatory protein, arsR family
HTH_20               PF12840.2     61 seq1722_BIOID50903   -             99     4e-10   39.2   0.4   1   1     2e-13   5.5e-10   38.7   0.3     2    58    16    72    11    75 0.95 Helix-turn-helix domain
MarR_2               PF12802.2     62 seq1722_BIOID50903   -             99   2.4e-09   36.5   0.1   1   1   1.5e-12   4.1e-09   35.8   0.1     5    60    24    75    20    77 0.90 MarR family
HTH_24               PF13412.1     48 seq1722_BIOID50903   -             99     2e-08   33.3   0.0   1   1   1.9e-11   5.1e-08   32.0   0.0     5    47    26    68    24    69 0.96 Winged helix-turn-helix DNA-binding
MarR                 PF01047.17    59 seq1722_BIOID50903   -             99   6.7e-06   25.6   0.0   1   1   4.6e-09   1.3e-05   24.7   0.0     5    53    26    74    23    75 0.95 MarR family
TctA                 PF01970.11   419 seq1723_BIOID50903   -            495    3e-131  437.5  37.2   1   1  3.2e-135  4.3e-131  437.0  25.8     2   419    16   439    15   439 0.96 Tripartite tricarboxylate transporter TctA family
GST_C                PF00043.20    95 seq1724_BIOID50903   -            201   2.6e-15   56.0   0.1   1   1   1.5e-18   4.2e-15   55.3   0.1     5    95   104   189   100   189 0.94 Glutathione S-transferase, C-terminal domain
GST_N_2              PF13409.1     70 seq1724_BIOID50903   -            201     1e-11   44.5   0.0   1   1   1.4e-14   3.7e-11   42.7   0.0     5    69    11    75     9    76 0.95 Glutathione S-transferase, N-terminal domain
GST_N_3              PF13417.1     75 seq1724_BIOID50903   -            201   4.2e-11   42.8   0.0   1   1   2.8e-14   7.6e-11   41.9   0.0    15    73    16    79    11    81 0.89 Glutathione S-transferase, N-terminal domain
GST_C_2              PF13410.1     69 seq1724_BIOID50903   -            201   5.6e-10   38.8   0.0   1   1   3.2e-13   8.7e-10   38.2   0.0     5    69   123   184    80   184 0.91 Glutathione S-transferase, C-terminal domain
GST_N                PF02798.15    76 seq1724_BIOID50903   -            201   9.8e-09   35.1   0.0   1   1     9e-12   2.5e-08   33.8   0.0     3    76     1    75     1    75 0.94 Glutathione S-transferase, N-terminal domain
PLA1                 PF02253.10   260 seq1726_BIOID50903   -            289   9.8e-94  313.4   5.4   1   1   8.5e-98   1.2e-93  313.2   3.7     8   260    39   286    33   286 0.98 Phospholipase A1
IstB_IS21            PF01695.12   178 seq1727_BIOID50903   -             61   5.2e-11   42.1   0.1   1   1   4.6e-15   6.3e-11   41.8   0.0   143   178     1    37     1    37 0.95 IstB-like ATP binding protein
ABC_membrane         PF00664.18   275 seq1728_BIOID50903   -            593   8.7e-35  120.3   8.8   1   1   1.6e-38   1.1e-34  120.0   6.1     3   274    27   297    25   298 0.91 ABC transporter transmembrane region
ABC_tran             PF00005.22   118 seq1728_BIOID50903   -            593   4.1e-20   72.1   0.1   1   1   1.2e-23   8.4e-20   71.2   0.0     1   118   381   505   381   505 0.94 ABC transporter
Aldolase_II          PF00596.16   183 seq1729_BIOID50903   -            228   6.7e-47  159.3   0.2   1   1   6.3e-51   8.7e-47  159.0   0.1     1   182     6   193     6   194 0.88 Class II Aldolase and Adducin N-terminal domain
BPD_transp_1         PF00528.17   185 seq1730_BIOID50903   -            303   7.2e-31  107.0  13.0   1   1   1.1e-34   7.2e-31  107.0   9.0     1   184   119   302   119   303 0.99 Binding-protein-dependent transport system inner membrane component
OppC_N               PF12911.2     56 seq1730_BIOID50903   -            303   1.3e-17   62.7   0.2   1   1     2e-21   1.3e-17   62.7   0.2     2    56    24    79    23    79 0.86 N-terminal TM domain of oligopeptide transport permease C
DUF3442              PF11924.3    280 seq1731_BIOID50903   -           1416  1.4e-107  359.3   0.7   1   1  1.3e-110  3.6e-107  358.0   0.5     2   280    71   350    70   350 0.99 Protein of unknown function (DUF3442)
Big_1                PF02369.11   100 seq1731_BIOID50903   -           1416   3.9e-55  183.8 102.5   1   3   1.5e-16   4.2e-13   48.9   6.2     4    97   993  1086   990  1088 0.87 Bacterial Ig-like domain (group 1)
Big_1                PF02369.11   100 seq1731_BIOID50903   -           1416   3.9e-55  183.8 102.5   2   3   7.6e-16   2.1e-12   46.7   1.6    12    96  1102  1185  1092  1191 0.83 Bacterial Ig-like domain (group 1)
Big_1                PF02369.11   100 seq1731_BIOID50903   -           1416   3.9e-55  183.8 102.5   3   3   3.4e-17   9.2e-14   51.0  10.3     2    93  1193  1285  1191  1292 0.87 Bacterial Ig-like domain (group 1)
Dam                  PF05869.6    181 seq1734_BIOID50903   -            185   3.6e-48  163.2   0.0   1   1   3.1e-52   4.3e-48  163.0   0.0    36   181    17   175     8   175 0.97 DNA N-6-adenine-methyltransferase (Dam)
Response_reg         PF00072.19   112 seq1735_BIOID50903   -            240   3.9e-25   87.9   0.0   1   1   8.6e-29   5.9e-25   87.3   0.0     1   112    13   122    13   122 0.98 Response regulator receiver domain
Trans_reg_C          PF00486.23    77 seq1735_BIOID50903   -            240     1e-22   79.6   0.1   1   1   2.7e-26   1.8e-22   78.8   0.0     2    77   157   232   156   232 0.96 Transcriptional regulatory protein, C terminal
rve                  PF00665.21   120 seq1737_BIOID50903   -            340     2e-20   73.0   0.0   1   1   2.2e-23   3.8e-20   72.0   0.0     3   118   118   242   117   244 0.96 Integrase core domain
HTH_38               PF13936.1     44 seq1737_BIOID50903   -            340   1.8e-09   36.8   0.5   1   1   4.1e-12     7e-09   34.9   0.1     6    41     3    38     2    40 0.94 Helix-turn-helix domain
HTH_7                PF02796.10    45 seq1737_BIOID50903   -            340   3.5e-09   36.2   0.3   1   1   5.4e-12   9.2e-09   34.9   0.2    13    44     9    40     5    41 0.93 Helix-turn-helix domain of resolvase
HTH_23               PF13384.1     50 seq1737_BIOID50903   -            340   1.1e-06   27.9   0.0   1   1     2e-09   3.4e-06   26.3   0.0     9    40     9    40     2    43 0.89 Homeodomain-like domain
HTH_28               PF13518.1     52 seq1737_BIOID50903   -            340     1e-05   25.2   0.1   1   1   1.5e-08   2.6e-05   23.9   0.1     7    34    12    39     8    40 0.89 Helix-turn-helix domain
Sigma70_r4_2         PF08281.7     54 seq1737_BIOID50903   -            340   1.1e-05   24.6   0.0   1   1   1.5e-08   2.5e-05   23.5   0.0    25    48    16    39    12    40 0.94 Sigma-70, region 4
HTH_3                PF01381.17    55 seq1737_BIOID50903   -            340   0.00013   21.6   0.1   1   1   1.4e-07   0.00024   20.7   0.1     7    37    15    45     8    48 0.91 Helix-turn-helix
UxuA                 PF03786.8    351 seq1738_BIOID50903   -            394  4.2e-163  541.7   0.2   1   1    7e-167  4.8e-163  541.6   0.1     1   350     1   388     1   389 0.99 D-mannonate dehydratase (UxuA)
AP_endonuc_2         PF01261.19   211 seq1738_BIOID50903   -            394     1e-08   34.6   0.0   1   1   8.1e-12   5.6e-08   32.2   0.0     3   189    18   299    16   320 0.82 Xylose isomerase-like TIM barrel
Aldo_ket_red         PF00248.16   283 seq1739_BIOID50903   -            103   4.3e-14   51.8   0.0   1   1   3.5e-18   4.8e-14   51.7   0.0     2    72    28   101    27   103 0.93 Aldo/keto reductase family
FeoC                 PF09012.5     69 seq1741_BIOID50903   -             78   1.9e-15   56.1   0.4   1   1   3.3e-19   2.3e-15   55.9   0.3     1    65     3    69     3    75 0.92 FeoC like transcriptional regulator
TrmB                 PF01978.14    68 seq1741_BIOID50903   -             78   2.2e-06   27.1   0.0   1   1   4.3e-10   2.9e-06   26.7   0.0    17    59    10    53     7    56 0.92 Sugar-specific transcriptional regulator TrmB
LTXXQ                PF07813.7    100 seq1742_BIOID50903   -            167     4e-20   72.0  12.1   1   1   5.8e-24     4e-20   72.0   8.4     4   100    41   137    38   137 0.96 LTXXQ motif family protein
Metal_resist         PF13801.1    125 seq1742_BIOID50903   -            167   1.5e-09   37.7   9.4   1   1   2.2e-13   1.5e-09   37.7   6.5    19   124    30   131     8   132 0.85 Heavy-metal resistance
C4dic_mal_tran       PF03595.12   330 seq1743_BIOID50903   -            366   4.8e-54  183.1  36.9   1   1     4e-58   5.5e-54  182.9  25.6     2   329    44   342    43   343 0.97 C4-dicarboxylate transporter/malic acid transport protein
LexA_DNA_bind        PF01726.11    65 seq1745_BIOID50903   -            108   1.6e-19   69.0   0.0   1   1   1.6e-23   2.1e-19   68.7   0.0     1    65     1    65     1    65 0.99 LexA DNA binding domain
HTH_28               PF13518.1     52 seq1746_BIOID50903   -            173   1.5e-19   69.5   0.0   1   2   2.2e-10   7.4e-07   28.9   0.0     2    50     8    57     7    59 0.96 Helix-turn-helix domain
HTH_28               PF13518.1     52 seq1746_BIOID50903   -            173   1.5e-19   69.5   0.0   2   2   2.1e-13   7.3e-10   38.5   0.0     2    50    64   114    63   116 0.92 Helix-turn-helix domain
RQC                  PF09382.5    106 seq1748_BIOID50903   -            611   4.4e-28   96.9   0.0   1   1   3.5e-31   1.2e-27   95.6   0.0     1   104   413   514   413   516 0.97 RQC domain
HRDC                 PF00570.18    68 seq1748_BIOID50903   -            611   8.5e-24   82.9   0.1   1   1   6.4e-27   2.2e-23   81.6   0.0     2    68   535   601   534   601 0.97 HRDC domain
Helicase_C           PF00271.26    78 seq1748_BIOID50903   -            611   1.5e-23   82.3   0.0   1   1   2.6e-24   8.9e-21   73.4   0.1     3    78   258   333   256   333 0.98 Helicase conserved C-terminal domain
DEAD                 PF00270.24   173 seq1748_BIOID50903   -            611   6.1e-21   74.5   0.0   1   1     2e-23   6.8e-20   71.1   0.0     2   168    30   189    29   194 0.85 DEAD/DEAH box helicase
Transposase_31       PF04754.7    205 seq1749_BIOID50903   -            293   5.8e-84  280.4   0.0   1   1   5.8e-88   7.9e-84  279.9   0.0     1   204     8   209     8   210 0.99 Putative transposase, YhgA-like
DUF1508              PF07411.7     49 seq1750_BIOID50903   -            123   7.8e-48  159.5   6.0   1   2   1.2e-27   1.7e-23   81.6   0.2     1    49    23    71    23    71 0.97 Domain of unknown function (DUF1508)
DUF1508              PF07411.7     49 seq1750_BIOID50903   -            123   7.8e-48  159.5   6.0   2   2   2.5e-27   3.4e-23   80.7   0.9     1    48    74   121    74   122 0.97 Domain of unknown function (DUF1508)
RusA                 PF05866.6    116 seq1751_BIOID50903   -            129   6.6e-21   74.7   0.0   1   1   5.6e-25   7.6e-21   74.5   0.0     1   115     5   120     5   121 0.92 Endodeoxyribonuclease RusA
Cation_efflux        PF01545.16   285 seq1753_BIOID50903   -            300   3.4e-65  219.8   5.5   1   1   2.8e-69   3.9e-65  219.6   3.8     2   283    14   289    13   291 0.97 Cation efflux family
EAL                  PF00563.15   236 seq1755_BIOID50903   -            782   2.2e-62  210.5   0.0   1   1   2.7e-66   3.7e-62  209.7   0.0     2   236   532   767   531   767 0.97 EAL domain
IstB_IS21            PF01695.12   178 seq1756_BIOID50903   -            259   6.1e-71  237.3   0.1   1   1   3.9e-74   1.3e-70  236.3   0.0     1   178    56   235    56   235 0.98 IstB-like ATP binding protein
Bac_DnaA             PF00308.13   219 seq1756_BIOID50903   -            259   1.4e-07   31.2   0.0   1   1   6.2e-11   2.1e-07   30.6   0.0    37   136   105   202    75   207 0.85 Bacterial dnaA  protein
AAA                  PF00004.24   132 seq1756_BIOID50903   -            259   2.5e-05   24.3   0.0   1   1   1.3e-08   4.3e-05   23.6   0.0     1    74   105   180   105   214 0.77 ATPase family associated with various cellular activities (AAA)
PhoH                 PF02562.11   205 seq1756_BIOID50903   -            259   1.4e-05   24.3   0.1   1   1   1.6e-08   5.5e-05   22.3   0.0    11    48    94   131    83   142 0.80 PhoH-like protein
SNARE_assoc          PF09335.6    123 seq1757_BIOID50903   -            254   1.5e-19   70.2   2.9   1   1   1.1e-23   1.5e-19   70.2   2.0     1   121    36   159    36   161 0.93 SNARE associated Golgi protein
rve                  PF00665.21   120 seq1758_BIOID50903   -            240   6.3e-24   84.2   0.0   1   1   4.3e-27   1.5e-23   83.0   0.0     2   119    76   191    75   192 0.98 Integrase core domain
rve_2                PF13333.1     52 seq1758_BIOID50903   -            240   1.1e-21   76.5   2.1   1   1   7.3e-25   2.5e-21   75.3   1.5     1    51   182   236   182   236 0.95 Integrase core domain
HTH_21               PF13276.1     60 seq1758_BIOID50903   -            240   1.9e-16   59.7   1.3   1   1   1.3e-19   4.5e-16   58.4   0.9     8    59     3    53     1    55 0.92 HTH-like domain
rve_3                PF13683.1     67 seq1758_BIOID50903   -            240   1.9e-12   46.4   0.0   1   1   5.5e-16   1.9e-12   46.4   0.0     3    67   165   229   163   229 0.96 Integrase core domain
Repair_PSII          PF04536.9    119 seq1759_BIOID50903   -            290   1.4e-31  108.6   0.4   1   1   1.4e-35   1.9e-31  108.3   0.3     2   117    36   152    35   154 0.97 Repair protein
KilA-N               PF04383.8    111 seq1761_BIOID50903   -            269   1.6e-20   72.6   0.0   1   1   1.9e-24   2.5e-20   72.0   0.0     6   108     8   108     4   111 0.93 KilA-N domain
DUF1144              PF06610.8    143 seq1762_BIOID50903   -            149   4.1e-71  237.2   7.6   1   1   3.3e-75   4.5e-71  237.0   5.3     4   143     3   142     1   142 0.98 Protein of unknown function (DUF1144)
Ribosomal_S6         PF01250.12    92 seq1763_BIOID50903   -            131   3.4e-33  113.2   0.1   1   1   3.2e-37   4.4e-33  112.8   0.0     1    91     2    91     2    92 0.98 Ribosomal protein S6
Peptidase_U32        PF01136.14   233 seq1764_BIOID50903   -            453   6.2e-95  316.4   0.0   1   1     6e-99   8.2e-95  316.0   0.0     1   232    75   344    75   345 0.98 Peptidase family U32
Mannitol_dh_C        PF08125.8    245 seq1765_BIOID50903   -            486   1.8e-96  321.9   0.0   1   1  3.5e-100   2.4e-96  321.5   0.0     1   245   216   463   216   463 0.99 Mannitol dehydrogenase C-terminal domain
Mannitol_dh          PF01232.18   151 seq1765_BIOID50903   -            486   2.9e-54  182.9   0.0   1   1   7.2e-58   4.9e-54  182.2   0.0     2   151    24   188    23   188 0.99 Mannitol dehydrogenase Rossmann domain
[truncated: 1,409,822 more chars]
