# Supplementary material for: A domain sequence approach to pangenomics: applications to Escherichia coli
Source: F1000Res. 2013 May 29;1:19. Originally published 2012 Oct 1. [Version 2] doi: 10.12688/f1000research.1-19.v2 (PMC3901455; doi:10.12688/f1000research.1-19.v2)
Supplement: The 347 text files show the results from scanning each of the fasta-files against the Pfam-A database [file f1000research-1-1101-s0002.tgz › Escherichia_coli_DEC1B_BIOID50905.txt]

#                                                                            --- full sequence --- -------------- this domain -------------   hmm coord   ali coord   env coord
# target name        accession   tlen query name           accession   qlen   E-value  score  bias   #  of  c-Evalue  i-Evalue  score  bias  from    to  from    to  from    to  acc description of target
#------------------- ---------- ----- -------------------- ---------- ----- --------- ------ ----- --- --- --------- --------- ------ ----- ----- ----- ----- ----- ----- ----- ---- ---------------------
TcdA_TcdB            PF12919.2    514 seq3_BIOID50905      -            236     1e-63  215.4   0.0   1   1     1e-67   1.4e-63  215.0   0.0   319   514     1   181     1   181 0.97 TcdA/TcdB catalytic glycosyltransferase domain
HDPD                 PF02924.9    118 seq10_BIOID50905     -            115   1.5e-17   63.3   0.3   1   1   1.2e-21   1.6e-17   63.2   0.2     4   115     6   109     3   112 0.92 Bacteriophage lambda head decoration protein D
DUF2737              PF10930.3     54 seq12_BIOID50905     -            105     1e-32  111.3   1.0   1   1   1.1e-36   1.6e-32  110.7   0.7     1    54    52   105    52   105 0.99 Protein of unknown function (DUF2737)
Pili_assembly_C      PF02753.12    68 seq13_BIOID50905     -            150   9.5e-19   66.8   0.1   1   1   2.2e-22   1.5e-18   66.2   0.1     1    64    75   143    75   148 0.84 Gram-negative pili assembly chaperone, C-terminal domain
Pili_assembly_N      PF00345.15   122 seq13_BIOID50905     -            150   4.8e-11   42.3   0.0   1   1   1.1e-14   7.2e-11   41.8   0.0    73   121     6    54     1    55 0.89 Gram-negative pili assembly chaperone, N-terminal domain
phage_tail_N         PF08400.5    134 seq15_BIOID50905     -            284   2.5e-60  201.8   0.1   1   1   3.7e-64   2.5e-60  201.8   0.1     1   134     1   134     1   134 0.99 Prophage tail fibre N-terminal
CarboxypepD_reg      PF13620.1     82 seq15_BIOID50905     -            284   8.6e-08   32.0   0.2   1   1   3.4e-11   2.3e-07   30.6   0.1     1    74     4    82     4    89 0.81 Carboxypeptidase regulatory-like domain
MotA_ExbB            PF01618.11   139 seq17_BIOID50905     -            230   5.4e-47  158.7   0.2   1   1   5.3e-51   7.2e-47  158.3   0.1     2   138    74   210    73   211 0.98 MotA/TolQ/ExbB proton channel family
TfoX_C               PF04994.8     81 seq18_BIOID50905     -            191   5.5e-26   90.1   0.2   1   1   1.9e-29   1.3e-25   89.0   0.1     2    81    98   177    97   177 0.98 TfoX C-terminal domain
TfoX_N               PF04993.8     97 seq18_BIOID50905     -            191   2.5e-19   68.7   0.0   1   1     7e-23   4.8e-19   67.8   0.0    18    97    11    90     9    90 0.98 TfoX N-terminal domain
EspG                 PF06872.6    383 seq21_BIOID50905     -            155   6.2e-61  205.7   0.3   1   1   5.5e-65   7.5e-61  205.4   0.2     1   141     9   148     9   152 0.99 EspG protein
rve_3                PF13683.1     67 seq26_BIOID50905     -             80     2e-11   43.0   0.0   1   1   4.5e-15   3.1e-11   42.5   0.0     7    67     1    62     1    62 0.96 Integrase core domain
rve_2                PF13333.1     52 seq26_BIOID50905     -             80   2.7e-07   30.4   0.0   1   1   4.8e-11   3.3e-07   30.1   0.0     1    50    14    68    14    70 0.87 Integrase core domain
Phage_fiber_C        PF06820.7     64 seq27_BIOID50905     -             89   1.5e-34  117.8   0.6   1   1   1.4e-38   1.9e-34  117.4   0.4     1    64    28    89    28    89 0.99 Putative prophage tail fibre C-terminus
HTH_Tnp_1            PF01527.15    76 seq28_BIOID50905     -            161   1.6e-20   72.6   0.0   1   1     2e-24   2.7e-20   71.9   0.0     2    69    37   108    36   115 0.87 Transposase
Phage_fiber_C        PF06820.7     64 seq29_BIOID50905     -            107   6.8e-36  122.1   0.7   1   1   7.1e-40   9.7e-36  121.6   0.5     1    64    46   107    46   107 0.99 Putative prophage tail fibre C-terminus
TnpB_IS66            PF05717.8    108 seq31_BIOID50905     -            105   8.1e-39  131.2   0.1   1   1   7.1e-43   9.7e-39  131.0   0.1    11   104     6    97     3   101 0.96 IS66 Orf2 like protein
Phage_lysis          PF03245.8    125 seq32_BIOID50905     -            145   8.4e-43  145.2   5.8   1   1   6.8e-47   9.3e-43  145.0   4.0     8   125    29   144    22   144 0.94 Bacteriophage lysis protein
Lambda_tail_I        PF06805.7     82 seq33_BIOID50905     -            215   8.3e-23   79.9   0.0   1   1     1e-26   1.4e-22   79.2   0.0     2    82    14    97    13    97 0.98 Bacteriophage lambda tail assembly protein I
HTH_Tnp_1            PF01527.15    76 seq37_BIOID50905     -            100   5.2e-15   55.0   0.2   1   1   4.8e-19   6.6e-15   54.7   0.1     2    75     3    75     2    76 0.95 Transposase
DUF2528              PF10800.3    102 seq38_BIOID50905     -            126   1.4e-45  153.7   0.7   1   1   1.3e-49   1.8e-45  153.3   0.5     1   101    14   125    14   126 0.93 Protein of unknown function (DUF2528)
IstB_IS21            PF01695.12   178 seq39_BIOID50905     -             97   1.2e-28   99.6   0.0   1   1     1e-32   1.4e-28   99.4   0.0   109   178     3    73     1    73 0.96 IstB-like ATP binding protein
Y1_Tnp               PF01797.11   121 seq44_BIOID50905     -            127   7.7e-30  103.1   0.2   1   1   6.7e-34   9.2e-30  102.8   0.2     2    99    12   108    11   116 0.97 Transposase IS200 like
SNase                PF00565.12   108 seq47_BIOID50905     -            128   3.7e-25   88.1   0.1   1   1   3.2e-29   4.3e-25   87.9   0.1     1   108    19   115    19   115 0.98 Staphylococcal nuclease homologue
phage_tail_N         PF08400.5    134 seq51_BIOID50905     -            434   2.6e-60  201.8   0.3   1   1   7.6e-64   2.6e-60  201.8   0.2     1   134     1   134     1   134 0.99 Prophage tail fibre N-terminal
Phage_fiber_C        PF06820.7     64 seq51_BIOID50905     -            434   1.3e-36  124.4   0.3   1   1   5.9e-40     2e-36  123.8   0.2     1    64   360   423   360   423 0.99 Putative prophage tail fibre C-terminus
Collagen             PF01391.13    60 seq51_BIOID50905     -            434   1.2e-15   56.7  61.2   1   2   9.6e-11   3.3e-07   29.6  23.2     4    55   251   302   248   302 0.61 Collagen triple helix repeat (20 copies)
Collagen             PF01391.13    60 seq51_BIOID50905     -            434   1.2e-15   56.7  61.2   2   2   9.5e-13   3.2e-09   36.0  24.6     1    60   287   346   287   349 0.96 Collagen triple helix repeat (20 copies)
CarboxypepD_reg      PF13620.1     82 seq51_BIOID50905     -            434   4.7e-08   32.8   0.3   1   1   3.4e-11   1.1e-07   31.6   0.2     1    74     4    82     4    89 0.81 Carboxypeptidase regulatory-like domain
HTH_38               PF13936.1     44 seq55_BIOID50905     -            177   7.1e-22   76.5   0.2   1   1   1.4e-19   9.4e-16   56.9   1.0     4    44    69   109    66   109 0.95 Helix-turn-helix domain
Phage_cap_E          PF03864.10   329 seq57_BIOID50905     -            342   1.4e-61  208.1   0.1   1   1   1.2e-65   1.6e-61  207.9   0.1     1   329     4   341     4   341 0.93 Phage major capsid protein E
IstB_IS21            PF01695.12   178 seq58_BIOID50905     -            259   6.1e-71  237.3   0.1   1   1   3.9e-74   1.3e-70  236.3   0.0     1   178    56   235    56   235 0.98 IstB-like ATP binding protein
Bac_DnaA             PF00308.13   219 seq58_BIOID50905     -            259   1.4e-07   31.2   0.0   1   1   6.2e-11   2.1e-07   30.6   0.0    37   136   105   202    75   207 0.85 Bacterial dnaA  protein
AAA                  PF00004.24   132 seq58_BIOID50905     -            259   2.5e-05   24.3   0.0   1   1   1.3e-08   4.3e-05   23.6   0.0     1    74   105   180   105   214 0.77 ATPase family associated with various cellular activities (AAA)
PhoH                 PF02562.11   205 seq58_BIOID50905     -            259   1.4e-05   24.3   0.1   1   1   1.6e-08   5.5e-05   22.3   0.0    11    48    94   131    83   142 0.80 PhoH-like protein
Ail_Lom              PF06316.6    199 seq60_BIOID50905     -             67   1.4e-34  119.2   0.0   1   1   1.1e-38   1.4e-34  119.1   0.0     1    63     1    63     1    67 0.97 Enterobacterial Ail/Lom protein
Lysis_S              PF04971.7     68 seq62_BIOID50905     -             71   1.6e-46  155.7   0.6   1   1   1.3e-50   1.7e-46  155.6   0.4     1    68     4    71     4    71 1.00 Lysis protein S
SecE                 PF00584.15    57 seq65_BIOID50905     -            127   2.4e-21   74.9   1.0   1   1   1.8e-25   2.4e-21   74.9   0.7     2    56    68   122    67   123 0.97 SecE/Sec61-gamma subunits of protein translocation complex
DUF1441              PF07278.6    152 seq66_BIOID50905     -             71   1.6e-21   76.4   0.3   1   1   1.3e-25   1.8e-21   76.2   0.2   101   152     9    60     3    60 0.95 Protein of unknown function (DUF1441)
DDE_Tnp_IS66         PF03050.9    271 seq67_BIOID50905     -            461   1.3e-71  240.8   1.3   1   1   4.7e-75   1.6e-71  240.5   0.0     1   209   175   400   175   409 0.97 Transposase IS66 family
HTH_Tnp_IS66         PF13005.2     59 seq67_BIOID50905     -            461   2.9e-17   62.1   0.7   1   1   1.5e-20   5.2e-17   61.3   0.5     3    59   115   169   113   169 0.95 putative Helix-turn-helix domain of transposase IS66
DDE_Tnp_IS66_C       PF13817.1     39 seq67_BIOID50905     -            461     7e-17   61.0   0.1   1   1   5.4e-20   1.9e-16   59.6   0.0     1    39   417   455   417   455 0.98 IS66 C-terminal element
LZ_Tnp_IS66          PF13007.2     78 seq67_BIOID50905     -            461   3.2e-13   50.0   3.2   1   1   9.3e-17   3.2e-13   50.0   2.2     1    77    38   110    38   111 0.82 Transposase C of IS166 homeodomain
Usher                PF00577.15   552 seq68_BIOID50905     -            648  2.3e-152  508.4  27.2   1   1  4.1e-156  2.8e-152  508.1  18.8     1   458   192   647   192   648 0.97 Type VII secretion system (T7SS), usher protein
PapC_N               PF13954.1    146 seq68_BIOID50905     -            648   4.1e-23   81.4   0.0   1   1   1.3e-26     9e-23   80.3   0.0     2   146    30   179    29   179 0.95 PapC N-terminal domain
rve                  PF00665.21   120 seq70_BIOID50905     -            272   4.8e-25   87.8   0.0   1   1   2.3e-28     8e-25   87.1   0.0     2   119   106   221   105   222 0.97 Integrase core domain
rve_3                PF13683.1     67 seq70_BIOID50905     -            272   1.4e-17   62.8   0.2   1   1   9.7e-21   3.3e-17   61.6   0.2     2    67   194   260   193   260 0.98 Integrase core domain
rve_2                PF13333.1     52 seq70_BIOID50905     -            272     1e-12   47.7   0.7   1   1   6.5e-16   2.2e-12   46.7   0.5     1    51   212   267   212   267 0.93 Integrase core domain
HTH_21               PF13276.1     60 seq70_BIOID50905     -            272   1.5e-09   37.5   5.4   1   1   1.2e-12   3.9e-09   36.2   3.8     3    59    27    82    23    83 0.89 HTH-like domain
EspG                 PF06872.6    383 seq72_BIOID50905     -            235    5e-118  393.6   0.1   1   1    4e-122  5.5e-118  393.5   0.1   150   383     2   235     1   235 0.99 EspG protein
TnpB_IS66            PF05717.8    108 seq77_BIOID50905     -             82   1.2e-30  104.9   0.0   1   1   9.4e-35   1.3e-30  104.9   0.0     2    73     7    78     6    82 0.95 IS66 Orf2 like protein
Ribosomal_S30AE      PF02482.14    94 seq79_BIOID50905     -            113   3.8e-29  100.7   0.1   1   1   3.5e-33   4.8e-29  100.4   0.1     2    92     3    93     2    95 0.97 Sigma 54 modulation protein / S30EA ribosomal protein
cIII                 PF08134.6     44 seq83_BIOID50905     -             44   6.8e-37  124.6   3.0   1   1   5.3e-41   7.3e-37  124.5   2.1     1    44     1    44     1    44 1.00 cIII protein family
Phage_lysozyme       PF00959.14   110 seq84_BIOID50905     -            165   2.3e-32  111.4   0.2   1   1   2.1e-36   2.8e-32  111.1   0.1     1   109    48   154    48   155 0.98 Phage lysozyme
rve                  PF00665.21   120 seq86_BIOID50905     -            317   1.7e-20   73.2   0.0   1   1   2.1e-23   3.2e-20   72.2   0.0     3   118   118   242   117   244 0.96 Integrase core domain
HTH_38               PF13936.1     44 seq86_BIOID50905     -            317   1.5e-09   37.1   0.5   1   1   4.2e-12   6.4e-09   35.1   0.1     6    41     3    38     2    40 0.94 Helix-turn-helix domain
HTH_7                PF02796.10    45 seq86_BIOID50905     -            317   2.9e-09   36.5   0.3   1   1   5.5e-12   8.4e-09   35.0   0.2    13    44     9    40     5    41 0.93 Helix-turn-helix domain of resolvase
HTH_23               PF13384.1     50 seq86_BIOID50905     -            317   9.6e-07   28.1   0.0   1   1   2.1e-09   3.1e-06   26.5   0.0     9    40     9    40     2    43 0.89 Homeodomain-like domain
HTH_28               PF13518.1     52 seq86_BIOID50905     -            317   8.8e-06   25.4   0.1   1   1   1.5e-08   2.3e-05   24.1   0.1     7    34    12    39     8    40 0.89 Helix-turn-helix domain
Sigma70_r4_2         PF08281.7     54 seq86_BIOID50905     -            317     1e-05   24.7   0.0   1   1   1.5e-08   2.3e-05   23.6   0.0    25    48    16    39    12    40 0.94 Sigma-70, region 4
HTH_3                PF01381.17    55 seq86_BIOID50905     -            317   0.00011   21.7   0.1   1   1   1.4e-07   0.00022   20.8   0.1     7    37    15    45     8    48 0.91 Helix-turn-helix
HTH_Tnp_1            PF01527.15    76 seq87_BIOID50905     -            215   1.8e-20   72.5   0.0   1   1   1.2e-23   5.3e-20   71.0   0.0     2    69    91   162    90   169 0.87 Transposase
Terminase_GpA        PF05876.7    557 seq90_BIOID50905     -            500  5.5e-138  460.6   0.1   1   1  4.9e-142  6.8e-138  460.3   0.0     1   394    33   479    33   492 0.96 Phage terminase large subunit (GpA)
ExbD                 PF02472.11   130 seq92_BIOID50905     -            142     5e-23   81.3   0.1   1   1   4.1e-27   5.6e-23   81.2   0.1     2   129    10   141     9   142 0.89 Biopolymer transport protein ExbD/TolR
Lambda_Kil           PF06301.6     43 seq93_BIOID50905     -             50   4.6e-29   99.4   1.7   1   1   3.9e-33   5.3e-29   99.2   1.2     1    43     8    50     8    50 0.99 Bacteriophage lambda Kil protein
rve                  PF00665.21   120 seq95_BIOID50905     -            249   6.1e-17   61.7   0.0   1   1   8.1e-21   1.1e-16   60.8   0.0     3   119    88   196    86   197 0.94 Integrase core domain
DUF1076              PF06416.7    113 seq98_BIOID50905     -            107   9.4e-22   76.7   0.0   1   1     1e-25   1.4e-21   76.2   0.0    56   108     1    53     1    57 0.96 Protein of unknown function (DUF1076)
DUF3672              PF12421.3    136 seq99_BIOID50905     -            270   7.2e-42  142.6   0.0   1   1   1.4e-45   9.9e-42  142.2   0.0     1   135    88   228    88   229 0.89 Fibronectin type III protein
DUF1983              PF09327.6     81 seq99_BIOID50905     -            270   1.8e-22   78.9   0.3   1   1   2.6e-26   1.8e-22   78.9   0.2    18    81     1    64     1    64 0.99 Domain of unknown function (DUF1983)
Acyl_transf_1        PF00698.16   318 seq100_BIOID50905    -            309   8.7e-43  146.7   3.3   1   1   7.6e-47     1e-42  146.4   2.3     2   281     6   290     5   306 0.90 Acyl transferase domain
Phage-tail_3         PF13550.1    164 seq101_BIOID50905    -            452   2.3e-22   79.4   0.0   1   1   2.9e-26     4e-22   78.6   0.0     1   105   330   438   330   444 0.94 Putative phage tail protein
NusG                 PF02357.14    92 seq102_BIOID50905    -            181   5.3e-25   87.3   0.0   1   1   1.1e-28   7.7e-25   86.8   0.0     1    92     7   106     7   106 0.92 Transcription termination factor nusG
KOW                  PF00467.24    32 seq102_BIOID50905    -            181   1.3e-08   33.9   0.1   1   1   9.1e-12   6.2e-08   31.7   0.0     1    28   130   161   130   165 0.86 KOW motif
Slp                  PF03843.8    160 seq106_BIOID50905    -            199   5.8e-46  155.2   0.0   1   1   5.1e-50     7e-46  155.0   0.0     1   157    27   184    27   187 0.91 Outer membrane lipoprotein Slp family
Lambda_CIII          PF02061.11    45 seq115_BIOID50905    -             43   4.7e-20   71.1   0.3   1   1   3.9e-24   5.3e-20   70.9   0.2     1    35     1    35     1    39 0.96 Lambda Phage CIII
DDE_Tnp_IS66         PF03050.9    271 seq116_BIOID50905    -            523  1.5e-102  342.3   0.3   1   1  4.3e-106  1.5e-102  342.3   0.2     1   270   186   472   186   473 0.99 Transposase IS66 family
DDE_Tnp_IS66_C       PF13817.1     39 seq116_BIOID50905    -            523   3.3e-19   68.4   0.4   1   1   3.6e-22   1.2e-18   66.6   0.3     1    39   479   517   479   517 0.98 IS66 C-terminal element
HTH_Tnp_IS66         PF13005.2     59 seq116_BIOID50905    -            523   7.6e-17   60.7   7.9   1   1   5.5e-20   1.9e-16   59.5   5.5     2    59   125   180   124   180 0.98 putative Helix-turn-helix domain of transposase IS66
LZ_Tnp_IS66          PF13007.2     78 seq116_BIOID50905    -            523   1.6e-12   47.7   7.7   1   1   1.2e-15     4e-12   46.5   5.3     2    77    46   121    45   122 0.83 Transposase C of IS166 homeodomain
TcdA_TcdB            PF12919.2    514 seq121_BIOID50905    -            104   4.3e-32  111.1   1.6   1   1   3.2e-36   4.4e-32  111.1   1.1   313   387     1    76     1   103 0.88 TcdA/TcdB catalytic glycosyltransferase domain
TraX                 PF05857.6    219 seq123_BIOID50905    -            267   6.4e-53  179.5   9.5   1   1   5.4e-57   7.4e-53  179.3   6.6     2   218    51   266    50   267 0.96 TraX protein
Lambda_Kil           PF06301.6     43 seq124_BIOID50905    -             50   4.6e-29   99.4   1.7   1   1   3.9e-33   5.3e-29   99.2   1.2     1    43     8    50     8    50 0.99 Bacteriophage lambda Kil protein
Phage_fiber_C        PF06820.7     64 seq125_BIOID50905    -             92   1.9e-38  130.2   0.2   1   1   1.7e-42   2.3e-38  130.0   0.2     1    64    18    81    18    81 0.99 Putative prophage tail fibre C-terminus
Phage_lysis          PF03245.8    125 seq127_BIOID50905    -            155   2.2e-39  134.1   4.3   1   1   1.8e-43   2.5e-39  133.9   3.0     1   125    29   154    29   154 0.97 Bacteriophage lysis protein
PDT                  PF00800.13   182 seq129_BIOID50905    -            386   2.4e-60  203.1   0.2   1   1   5.1e-64   3.5e-60  202.5   0.1     1   180   106   286   106   288 0.96 Prephenate dehydratase
CM_2                 PF01817.16    81 seq129_BIOID50905    -            386     2e-22   78.9   2.0   1   1   6.3e-26   4.3e-22   77.8   1.4     1    80    11    90    11    91 0.99 Chorismate mutase type II
TolA                 PF06519.6     96 seq132_BIOID50905    -            416   2.2e-38  130.0   0.0   1   1   3.2e-42   2.2e-38  130.0   0.0     1    96   320   414   320   414 0.98 TolA C-terminal
TonB_2               PF13103.1     85 seq132_BIOID50905    -            416   2.8e-05   23.9   0.0   1   1   1.4e-08   9.3e-05   22.2   0.0     2    73   333   400   332   409 0.86 TonB C terminal
DUF3672              PF12421.3    136 seq133_BIOID50905    -           1158   3.3e-39  134.0   0.2   1   1   2.2e-42   9.9e-39  132.4   0.2     1   136   975  1117   975  1117 0.94 Fibronectin type III protein
Phage-tail_3         PF13550.1    164 seq133_BIOID50905    -           1158   1.3e-36  125.7   0.0   1   1   6.5e-40     3e-36  124.5   0.0     1   163   330   499   330   500 0.95 Putative phage tail protein
DUF1983              PF09327.6     81 seq133_BIOID50905    -           1158   2.8e-24   84.7   0.0   1   1     2e-27     9e-24   83.1   0.0     1    81   871   951   871   951 0.99 Domain of unknown function (DUF1983)
TnpB_IS66            PF05717.8    108 seq135_BIOID50905    -            115   1.3e-44  149.9   0.0   1   1     1e-48   1.4e-44  149.8   0.0     2   107     7   110     6   111 0.96 IS66 Orf2 like protein
Phage_fiber_C        PF06820.7     64 seq139_BIOID50905    -             89   8.4e-35  118.6   0.5   1   1   7.9e-39   1.1e-34  118.2   0.3     1    64    28    89    28    89 0.99 Putative prophage tail fibre C-terminus
TcdA_TcdB            PF12919.2    514 seq140_BIOID50905    -            715   4.4e-62  210.1   0.0   1   1   3.2e-66   4.4e-62  210.1   0.0   366   514   315   465    45   465 0.85 TcdA/TcdB catalytic glycosyltransferase domain
HOK_GEF              PF01848.11    43 seq141_BIOID50905    -             68   1.5e-17   62.5   3.7   1   1   1.4e-21   1.9e-17   62.1   2.6     1    43    22    64    22    64 0.99 Hok/gef family
Ail_Lom              PF06316.6    199 seq146_BIOID50905    -            182   4.7e-23   81.6   5.8   1   1   7.6e-27   5.2e-23   81.4   4.0    27   199    13   182     1   182 0.80 Enterobacterial Ail/Lom protein
OMP_b-brl            PF13505.1    176 seq146_BIOID50905    -            182   3.5e-21   75.7  11.6   1   1   6.2e-25   4.3e-21   75.5   8.0    22   176    15   182     2   182 0.89 Outer membrane protein beta-barrel domain
Packaging_FI         PF14000.1    125 seq147_BIOID50905    -            135   2.3e-41  140.7   3.1   1   1   1.9e-45   2.6e-41  140.6   2.1     1   125    14   132    14   132 0.97 DNA packaging protein FI
BCCT                 PF02028.12   485 seq150_BIOID50905    -            667  3.5e-195  648.7  42.8   1   1    3e-199  4.1e-195  648.5  29.7     1   485    21   506    21   506 0.98 BCCT family transporter
Antirestrict         PF03230.8     94 seq153_BIOID50905    -            141     5e-30  103.2   0.0   1   1   4.6e-34   6.4e-30  102.8   0.0     1    94    42   141    42   141 0.93 Antirestriction protein
Ribosomal_L11_N      PF03946.9     60 seq154_BIOID50905    -            142   3.2e-32  109.6   0.3   1   1   8.7e-36   5.9e-32  108.7   0.2     1    60     8    67     8    67 0.99 Ribosomal protein L11, N-terminal domain
Ribosomal_L11        PF00298.14    69 seq154_BIOID50905    -            142   6.6e-29   99.7   2.9   1   1   1.8e-32   1.2e-28   98.8   2.0     1    69    72   140    72   140 0.99 Ribosomal protein L11, RNA binding domain
TonB                 PF03544.9     79 seq157_BIOID50905    -            113   2.2e-15   56.4   0.0   1   1   2.1e-19   2.8e-15   56.1   0.0     3    64    39   101    37   109 0.91 Gram-negative bacterial tonB protein
DNA_III_psi          PF03603.8    128 seq158_BIOID50905    -            137   1.4e-45  154.1   0.1   1   1   1.2e-49   1.6e-45  153.9   0.1     1   128     1   128     1   128 0.99 DNA polymerase III psi subunit
GerE                 PF00196.14    58 seq159_BIOID50905    -            176     7e-09   34.7   0.9   1   1   9.5e-13   1.3e-08   33.8   0.7     3    56   115   168   113   170 0.96 Bacterial regulatory proteins, luxR family
Phage_fiber_C        PF06820.7     64 seq160_BIOID50905    -             82   6.5e-36  122.1   0.8   1   1     6e-40   8.2e-36  121.8   0.5     1    64    21    82    21    82 0.99 Putative prophage tail fibre C-terminus
DUF3491              PF11996.3    936 seq162_BIOID50905    -           1663  2.5e-310 1031.2   0.0   1   1  2.8e-314  3.8e-310 1030.7   0.0     1   720   941  1659   941  1662 0.99 Protein of unknown function (DUF3491)
DDE_Tnp_IS66         PF03050.9    271 seq163_BIOID50905    -            456   5.5e-93  310.9   0.4   1   1   1.2e-96   5.5e-93  310.9   0.3     1   253   186   455   186   456 0.99 Transposase IS66 family
HTH_Tnp_IS66         PF13005.2     59 seq163_BIOID50905    -            456   6.8e-17   60.9   7.9   1   1   3.4e-20   1.6e-16   59.7   5.5     2    59   125   180   124   180 0.98 putative Helix-turn-helix domain of transposase IS66
LZ_Tnp_IS66          PF13007.2     78 seq163_BIOID50905    -            456   1.2e-12   48.1   7.7   1   1     7e-16   3.2e-12   46.8   5.3     2    77    46   121    45   122 0.83 Transposase C of IS166 homeodomain
IstB_IS21            PF01695.12   178 seq164_BIOID50905    -            124   1.2e-18   67.0   0.0   1   1   3.8e-22   5.1e-18   64.9   0.0     1    61    56   116    56   118 0.98 IstB-like ATP binding protein
Ail_Lom              PF06316.6    199 seq166_BIOID50905    -            199  3.2e-126  418.3   4.9   1   1  5.2e-130  3.5e-126  418.1   3.4     1   199     1   199     1   199 1.00 Enterobacterial Ail/Lom protein
OMP_b-brl            PF13505.1    176 seq166_BIOID50905    -            199   2.3e-25   89.4   4.0   1   1   4.1e-29   2.8e-25   89.1   2.8     2   176    11   199     8   199 0.86 Outer membrane protein beta-barrel domain
DUF1076              PF06416.7    113 seq167_BIOID50905    -            192   3.4e-43  145.8   0.1   1   1   3.4e-47   4.7e-43  145.3   0.0     7   113    88   190    80   190 0.93 Protein of unknown function (DUF1076)
Phage_CP76           PF06892.6    162 seq169_BIOID50905    -            169   7.8e-63  210.4   0.3   1   1   6.4e-67   8.7e-63  210.3   0.2     1   161     3   160     3   161 0.99 Phage regulatory protein CII (CP76)
Lip_A_acyltrans      PF03279.8    295 seq170_BIOID50905    -            328  2.4e-112  374.5   0.2   1   1    2e-116  2.7e-112  374.3   0.2     1   295    26   318    26   318 0.99 Bacterial lipid A biosynthesis acyltransferase
adh_short            PF00106.20   167 seq171_BIOID50905    -            244   5.1e-40  136.9   1.7   1   1   3.2e-43   8.7e-40  136.2   1.2     1   166     6   169     6   170 0.92 short chain dehydrogenase
adh_short_C2         PF13561.1    243 seq171_BIOID50905    -            244     3e-33  115.5   1.8   1   1   1.3e-36   3.7e-33  115.2   1.3     5   242    14   241    12   242 0.94 Enoyl-(Acyl carrier protein) reductase
KR                   PF08659.5    181 seq171_BIOID50905    -            244   4.7e-21   75.1   0.9   1   1   2.8e-24   7.5e-21   74.4   0.6     3   174     8   180     7   196 0.84 KR domain
NAD_binding_10       PF13460.1    183 seq171_BIOID50905    -            244   2.7e-06   27.3   0.4   1   1   2.5e-09   6.8e-06   26.0   0.3     2   125     9   156     8   190 0.72 NADH(P)-binding
Epimerase            PF01370.16   236 seq171_BIOID50905    -            244   2.1e-05   23.9   0.2   1   1   1.1e-08   2.9e-05   23.4   0.1     1   119     8   142     8   192 0.77 NAD dependent epimerase/dehydratase family
HTH_38               PF13936.1     44 seq172_BIOID50905    -             79   2.8e-07   29.8   0.1   1   1   7.7e-11   5.3e-07   28.9   0.1     6    34     3    31     2    32 0.93 Helix-turn-helix domain
Response_reg         PF00072.19   112 seq173_BIOID50905    -            204   3.2e-26   91.4   0.4   1   1   6.8e-30   4.6e-26   90.8   0.3     2   111     4   113     3   114 0.98 Response regulator receiver domain
GerE                 PF00196.14    58 seq173_BIOID50905    -            204   3.1e-22   77.5   0.1   1   1   1.1e-25   7.8e-22   76.2   0.0     2    58   142   198   141   198 0.97 Bacterial regulatory proteins, luxR family
Phage_pRha           PF09669.5     92 seq175_BIOID50905    -            174     2e-31  108.1   0.3   1   1   2.7e-35   3.6e-31  107.2   0.0     1    92    24   114    24   114 0.97 Phage regulatory protein Rha (Phage_pRha)
Phage_attach         PF05354.6    117 seq176_BIOID50905    -            123   2.1e-59  198.1   0.1   1   1   3.3e-63   2.3e-59  197.9   0.1     1   117     7   123     7   123 1.00 Phage Head-Tail Attachment
Gifsy-2              PF13856.1     95 seq176_BIOID50905    -            123   2.6e-30  104.2   0.0   1   1   4.3e-34     3e-30  104.1   0.0     1    95    10   111    10   111 0.99 ATP-binding sugar transporter from pro-phage
DUF466               PF04328.8     65 seq178_BIOID50905    -             65   2.9e-32  110.1   0.5   1   1   2.3e-36   3.1e-32  110.0   0.3     1    65     1    65     1    65 0.99 Protein of unknown function (DUF466)
RepB-RCR_reg         PF10723.4     85 seq179_BIOID50905    -             82   1.3e-36  124.0   1.7   1   1   2.1e-40   1.4e-36  123.9   1.2     1    79     1    79     1    82 0.98 Replication regulatory protein RepB
RHH_1                PF01402.16    39 seq179_BIOID50905    -             82     1e-05   25.0   0.0   1   1   2.6e-09   1.8e-05   24.3   0.0     6    36    48    78    46    80 0.94 Ribbon-helix-helix protein, copG family
ProQ                 PF04352.8    115 seq180_BIOID50905    -            186   1.8e-30  104.7   2.2   1   1   4.7e-33   3.2e-29  100.7   0.0     6   113    73   180    68   181 0.96 ProQ/FINO family
FinO_N               PF12602.3     72 seq180_BIOID50905    -            186   1.7e-25   88.9  12.2   1   1   5.3e-29   3.6e-25   87.9   8.5     1    72     1    62     1    62 0.98 Fertility inhibition protein N terminal
Acetyltransf_1       PF00583.19    83 seq186_BIOID50905    -            148   2.4e-20   72.2   0.0   1   1   2.4e-23   3.6e-20   71.6   0.0     4    82    48   120    45   121 0.92 Acetyltransferase (GNAT) family
Acetyltransf_10      PF13673.1    117 seq186_BIOID50905    -            148   2.3e-13   50.1   0.1   1   1     2e-16   3.1e-13   49.7   0.1    22   117    18   120     8   120 0.86 Acetyltransferase (GNAT) domain
FR47                 PF08445.5     86 seq186_BIOID50905    -            148   1.4e-12   47.0   0.1   1   1   1.2e-15   1.9e-12   46.6   0.0    17    81    59   124    42   130 0.82 FR47-like protein
Acetyltransf_7       PF13508.1     79 seq186_BIOID50905    -            148   3.5e-12   46.1   0.0   1   1   3.1e-15   4.8e-12   45.7   0.0     8    78    45   121    38   122 0.86 Acetyltransferase (GNAT) domain
Acetyltransf_4       PF13420.1    155 seq186_BIOID50905    -            148   1.1e-08   35.0   0.0   1   1   8.6e-12   1.3e-08   34.8   0.0    32   148    23   134     5   141 0.82 Acetyltransferase (GNAT) domain
Acetyltransf_8       PF13523.1    152 seq186_BIOID50905    -            148   1.7e-08   34.4   0.1   1   1   3.4e-10   5.1e-07   29.5   0.0    75   138    61   122     4   127 0.78 Acetyltransferase (GNAT) domain
Acetyltransf_3       PF13302.1    142 seq186_BIOID50905    -            148   2.8e-07   30.8   0.1   1   1   6.4e-10   9.7e-07   29.0   0.1    67   142    49   121     3   121 0.73 Acetyltransferase (GNAT) domain
Acetyltransf_9       PF13527.1    128 seq186_BIOID50905    -            148   4.6e-07   29.6   0.0   1   1   5.8e-10   8.7e-07   28.7   0.0    74   127    64   122    49   123 0.89 Acetyltransferase (GNAT) domain
Acetyltransf_6       PF13480.1    142 seq186_BIOID50905    -            148   4.4e-05   23.3   0.0   1   1   3.7e-08   5.7e-05   22.9   0.0    73   131    42   100    17   107 0.90 Acetyltransferase (GNAT) domain
IstB_IS21            PF01695.12   178 seq187_BIOID50905    -            158     1e-45  155.2   0.1   1   1     9e-50   1.2e-45  154.9   0.0    54   178     8   134     5   134 0.96 IstB-like ATP binding protein
DUF1380              PF07128.7    139 seq188_BIOID50905    -            139   5.5e-07   29.3   0.2   1   1   4.4e-11     6e-07   29.2   0.2     1   106     1   103     1   132 0.88 Protein of unknown function (DUF1380)
Ribosomal_L1         PF00687.16   221 seq189_BIOID50905    -            234   1.2e-49  168.5   0.2   1   1     1e-53   1.4e-49  168.3   0.2    13   220    28   220     8   221 0.90 Ribosomal protein L1p/L10e family
rve                  PF00665.21   120 seq193_BIOID50905    -            247   1.1e-20   73.8   0.0   1   1   1.3e-24   1.8e-20   73.1   0.0     3   118    25   149    24   151 0.96 Integrase core domain
Phage-tail_3         PF13550.1    164 seq199_BIOID50905    -            222   6.8e-10   38.8   0.0   1   1   1.2e-13   1.6e-09   37.6   0.0   104   162     4    65     1    67 0.88 Putative phage tail protein
Terminase_GpA        PF05876.7    557 seq201_BIOID50905    -            211   4.5e-46  157.2   0.0   1   1   4.2e-50   5.7e-46  156.8   0.0   402   557     1   155     1   155 0.98 Phage terminase large subunit (GpA)
Minor_tail_Z         PF06763.6    189 seq202_BIOID50905    -            177   6.3e-77  257.4  11.6   1   1     6e-81   8.2e-77  257.0   8.0     1   189     3   177     3   177 0.98 Prophage minor tail protein Z (GPZ)
DUF2724              PF10893.3     68 seq207_BIOID50905    -             76   1.8e-39  133.2   0.6   1   1   1.5e-43   2.1e-39  133.1   0.4     1    68    11    76    11    76 0.98 Protein of unknown function (DUF2724)
HTH_Tnp_1            PF01527.15    76 seq209_BIOID50905    -             97   7.7e-17   60.9   0.1   1   1   1.3e-20   9.1e-17   60.6   0.1     2    57    23    78    22    93 0.83 Transposase
HTH_28               PF13518.1     52 seq209_BIOID50905    -             97   1.2e-06   28.2   0.5   1   1   3.1e-10   2.1e-06   27.4   0.0     1    43    32    75    32    78 0.93 Helix-turn-helix domain
Ald_Xan_dh_C2        PF02738.13   543 seq213_BIOID50905    -            765    1e-174  581.8   0.0   1   1  1.9e-178  1.3e-174  581.4   0.0    12   543   159   700   147   700 0.98 Molybdopterin-binding domain of aldehyde dehydrogenase
Ald_Xan_dh_C         PF01315.17   111 seq213_BIOID50905    -            765   5.4e-35  119.7   0.1   1   1   1.7e-38   1.2e-34  118.6   0.0     1   111    23   139    23   139 0.92 Aldehyde oxidase and xanthine dehydrogenase, a/b hammerhead domain
Trehalase            PF01204.13   512 seq215_BIOID50905    -            549  3.6e-161  537.1   0.1   1   1  3.2e-165  4.3e-161  536.8   0.0     1   511    70   546    70   547 0.96 Trehalase
SBP_bac_3            PF00497.15   225 seq216_BIOID50905    -           1197   4.7e-41  140.3   0.0   1   2   2.3e-16   6.2e-13   48.3   0.0    16   223    74   276    59   278 0.89 Bacterial extracellular solute-binding proteins, family 3
SBP_bac_3            PF00497.15   225 seq216_BIOID50905    -           1197   4.7e-41  140.3   0.0   2   2   7.9e-29   2.2e-25   89.1   0.0     2   224   305   520   304   521 0.93 Bacterial extracellular solute-binding proteins, family 3
Response_reg         PF00072.19   112 seq216_BIOID50905    -           1197   4.3e-30  103.9   0.1   1   1   2.9e-32   7.8e-29   99.8   0.0     1   111   961  1070   961  1071 0.98 Response regulator receiver domain
HATPase_c            PF02518.21   111 seq216_BIOID50905    -           1197     3e-24   84.7   0.1   1   1     2e-27   5.4e-24   83.9   0.1     2   110   825   936   824   937 0.94 Histidine kinase-, DNA gyrase B-, and HSP90-like ATPase
HisKA                PF00512.20    68 seq216_BIOID50905    -           1197   1.1e-16   60.4   0.0   1   1   1.3e-19   3.4e-16   58.8   0.0     1    68   711   777   711   777 0.98 His Kinase A (phospho-acceptor) domain
Hpt                  PF01627.18    90 seq216_BIOID50905    -           1197     4e-08   33.0   0.5   1   1   4.3e-11   1.2e-07   31.5   0.4     1    89  1104  1187  1104  1188 0.95 Hpt domain
IncFII_repA          PF02387.10   281 seq218_BIOID50905    -            289   2.3e-97  325.4   0.1   1   1    2e-101   2.8e-97  325.1   0.1     3   271     9   269     1   276 0.98 IncFII RepA protein family
HAD_2                PF13419.1    176 seq220_BIOID50905    -            225   4.7e-28   98.5   0.0   1   1   1.2e-31   5.5e-28   98.2   0.0     1   176     6   195     6   195 0.91 Haloacid dehalogenase-like hydrolase
Hydrolase_like       PF13242.1     75 seq220_BIOID50905    -            225   1.3e-12   47.1   0.0   1   1   4.5e-16   2.1e-12   46.4   0.0     3    75   149   218   147   218 0.84 HAD-hyrolase-like
Hydrolase            PF00702.21   204 seq220_BIOID50905    -            225   2.2e-11   44.5   0.2   1   1   2.4e-14   1.1e-10   42.3   0.1   107   204    78   189     3   189 0.75 haloacid dehalogenase-like hydrolase
phage_tail_N         PF08400.5    134 seq222_BIOID50905    -            391   9.5e-60  200.0   0.2   1   1   2.1e-63   9.5e-60  200.0   0.1     1   134     1   134     1   134 0.99 Prophage tail fibre N-terminal
Collagen             PF01391.13    60 seq222_BIOID50905    -            391   1.4e-18   66.0  71.4   1   2   1.7e-13   7.8e-10   38.0  24.6     1    59   251   309   249   310 0.78 Collagen triple helix repeat (20 copies)
Collagen             PF01391.13    60 seq222_BIOID50905    -            391   1.4e-18   66.0  71.4   2   2   1.2e-12   5.6e-09   35.3  22.6     1    59   302   360   302   363 0.88 Collagen triple helix repeat (20 copies)
CarboxypepD_reg      PF13620.1     82 seq222_BIOID50905    -            391   1.4e-08   34.5   0.5   1   1   6.8e-12   3.1e-08   33.4   0.3     1    74     4    82     4    89 0.83 Carboxypeptidase regulatory-like domain
Usher                PF00577.15   552 seq226_BIOID50905    -            165   8.8e-18   64.2   1.2   1   1   1.7e-21   1.1e-17   63.8   0.8   472   552     1    80     1    80 0.96 Type VII secretion system (T7SS), usher protein
PapC_C               PF13953.1     68 seq226_BIOID50905    -            165   3.9e-17   61.5   0.1   1   1   1.2e-20   7.9e-17   60.5   0.0     2    66    91   152    90   154 0.93 PapC C-terminal domain
HTH_3                PF01381.17    55 seq229_BIOID50905    -             71   4.5e-12   45.4   0.0   1   1   1.3e-15   5.8e-12   45.1   0.0     1    49     4    52     4    55 0.96 Helix-turn-helix
HTH_31               PF13560.1     64 seq229_BIOID50905    -             71   4.2e-08   33.1   0.0   1   1     1e-11   4.7e-08   32.9   0.0     6    54     4    51     2    63 0.90 Helix-turn-helix domain
HTH_19               PF12844.2     64 seq229_BIOID50905    -             71     1e-07   31.7   0.0   1   1   2.6e-11   1.2e-07   31.5   0.0     2    43     2    43     2    63 0.86 Helix-turn-helix domain
phage_tail_N         PF08400.5    134 seq231_BIOID50905    -            339   1.8e-38  131.1   0.1   1   1   2.7e-42   1.8e-38  131.1   0.1    35   134     1   100     1   100 0.99 Prophage tail fibre N-terminal
Collagen             PF01391.13    60 seq231_BIOID50905    -            339   2.4e-08   33.2  32.3   1   1   3.5e-12   2.4e-08   33.2  22.4     1    58   217   274   215   276 0.53 Collagen triple helix repeat (20 copies)
Phage_Nu1            PF07471.7    164 seq234_BIOID50905    -            182   1.3e-76  255.4   0.4   1   1   1.2e-80   1.6e-76  255.1   0.3     1   163     1   163     1   164 0.99 Phage DNA packaging protein Nu1
Cro                  PF09048.5     59 seq235_BIOID50905    -             66   7.7e-33  111.8   0.0   1   1   6.2e-37   8.5e-33  111.6   0.0     1    59     1    60     1    60 0.98 Cro
PD40                 PF07676.7     39 seq236_BIOID50905    -            431   1.2e-35  120.5   5.0   1   4   2.5e-08   8.6e-05   21.9   0.0    11    34   203   224   198   227 0.82 WD40-like Beta Propeller Repeat
PD40                 PF07676.7     39 seq236_BIOID50905    -            431   1.2e-35  120.5   5.0   2   4   8.4e-13   2.9e-09   36.2   0.0     2    39   238   273   237   273 0.95 WD40-like Beta Propeller Repeat
PD40                 PF07676.7     39 seq236_BIOID50905    -            431   1.2e-35  120.5   5.0   3   4   6.4e-13   2.2e-09   36.6   0.1     2    38   282   316   281   317 0.96 WD40-like Beta Propeller Repeat
PD40                 PF07676.7     39 seq236_BIOID50905    -            431   1.2e-35  120.5   5.0   4   4   4.2e-07    0.0014   18.0   0.0     3    30   370   397   368   403 0.93 WD40-like Beta Propeller Repeat
TolB_N               PF04052.8    105 seq236_BIOID50905    -            431   9.2e-32  109.1   0.0   1   1   7.2e-35   2.5e-31  107.7   0.0     1    99    24   122    24   127 0.97 TolB amino-terminal domain
DPPIV_N              PF00930.16   353 seq236_BIOID50905    -            431   1.6e-13   49.8   0.0   1   1   2.3e-13     8e-10   37.7   0.0   239   348   249   353   220   358 0.87 Dipeptidyl peptidase IV (DPP IV) N-terminal region
rve                  PF00665.21   120 seq239_BIOID50905    -            348   8.2e-21   74.2   0.0   1   1   5.1e-24   1.4e-20   73.4   0.0     3   120   176   288   174   288 0.90 Integrase core domain
rve_3                PF13683.1     67 seq239_BIOID50905    -            348   9.8e-17   60.1   0.1   1   1   9.3e-20   2.6e-16   58.7   0.0     2    67   260   328   259   328 0.98 Integrase core domain
HTH_28               PF13518.1     52 seq239_BIOID50905    -            348   4.8e-09   35.8   0.2   1   1   6.9e-12   1.9e-08   33.9   0.0     9    51    39    81    33    86 0.92 Helix-turn-helix domain
HTH_23               PF13384.1     50 seq239_BIOID50905    -            348   7.7e-08   31.6   0.0   1   1   7.2e-11     2e-07   30.3   0.0     5    50    31    75    28    75 0.94 Homeodomain-like domain
MobA_MobL            PF03389.10   216 seq242_BIOID50905    -            489     6e-44  149.9   9.1   1   1   1.6e-47   2.2e-43  148.0   1.7     4   210    20   208    17   212 0.95 MobA/MobL family
Phage_tail_U         PF06141.6    133 seq245_BIOID50905    -            131   9.6e-64  213.2   1.2   1   1   7.8e-68   1.1e-63  213.0   0.9     1   133     1   131     1   131 0.99 Phage minor tail protein U
PP-binding           PF00550.20    67 seq246_BIOID50905    -             78   2.7e-16   59.4   0.4   1   1   4.4e-20     3e-16   59.3   0.3     1    67     6    73     6    73 0.96 Phosphopantetheine attachment site
DUF1493              PF07377.7    111 seq246_BIOID50905    -             78   0.00024   21.0   0.4   1   1   4.1e-08   0.00028   20.8   0.3     1    59     1    55     1    62 0.91 Protein of unknown function (DUF1493)
DUF3672              PF12421.3    136 seq248_BIOID50905    -            586   5.2e-36  123.6   1.9   1   1   1.1e-39   5.2e-36  123.6   1.3     1   135   398   547   398   548 0.94 Fibronectin type III protein
DUF1983              PF09327.6     81 seq248_BIOID50905    -            586   3.6e-27   94.0   1.0   1   1   2.6e-30   1.2e-26   92.3   0.7     1    81   294   374   294   374 0.99 Domain of unknown function (DUF1983)
IstB_IS21            PF01695.12   178 seq249_BIOID50905    -            259   6.1e-71  237.3   0.1   1   1   3.9e-74   1.3e-70  236.3   0.0     1   178    56   235    56   235 0.98 IstB-like ATP binding protein
Bac_DnaA             PF00308.13   219 seq249_BIOID50905    -            259   1.4e-07   31.2   0.0   1   1   6.2e-11   2.1e-07   30.6   0.0    37   136   105   202    75   207 0.85 Bacterial dnaA  protein
AAA                  PF00004.24   132 seq249_BIOID50905    -            259   2.5e-05   24.3   0.0   1   1   1.3e-08   4.3e-05   23.6   0.0     1    74   105   180   105   214 0.77 ATPase family associated with various cellular activities (AAA)
PhoH                 PF02562.11   205 seq249_BIOID50905    -            259   1.4e-05   24.3   0.1   1   1   1.6e-08   5.5e-05   22.3   0.0    11    48    94   131    83   142 0.80 PhoH-like protein
DUF4259              PF14078.1    128 seq250_BIOID50905    -            112   9.5e-06   26.0   0.0   1   1   8.2e-10   1.1e-05   25.8   0.0     1    72     2    80     2   110 0.76 Domain of unknown function (DUF4259)
DUF2732              PF10809.3     77 seq253_BIOID50905    -             77   5.5e-36  121.8   5.6   1   1   4.4e-40     6e-36  121.7   3.9     1    77     1    77     1    77 1.00 Protein of unknown function (DUF2732)
Phage_CII            PF05269.6     91 seq258_BIOID50905    -             98   4.9e-36  122.4   0.1   1   1     4e-40   5.4e-36  122.3   0.1     1    91     1    92     1    92 0.98 Bacteriophage CII protein
DUF1441              PF07278.6    152 seq260_BIOID50905    -            164   2.3e-62  209.0   0.1   1   1   1.9e-66   2.7e-62  208.8   0.1     2   152    10   155     9   155 0.99 Protein of unknown function (DUF1441)
Phage_portal_2       PF05136.8    355 seq261_BIOID50905    -            526  4.9e-101  337.6   0.8   1   1  4.4e-105  6.1e-101  337.3   0.5     3   355    57   397    55   397 0.97 Phage portal protein, lambda family
Phage_CII            PF05269.6     91 seq262_BIOID50905    -             99   2.6e-37  126.5   0.0   1   1   2.1e-41   2.9e-37  126.4   0.0     1    90     1    92     1    93 0.97 Bacteriophage CII protein
Ribosomal_L10        PF00466.15   100 seq264_BIOID50905    -            165   2.5e-26   91.3   0.0   1   1   2.6e-30   3.6e-26   90.8   0.0     3   100     5   101     3   101 0.98 Ribosomal protein L10
Fimbrial             PF00419.15   145 seq265_BIOID50905    -            336   1.4e-15   57.6  13.1   1   1   3.5e-18   4.8e-14   52.6   2.0     6   144   194   335   188   336 0.77 Fimbrial protein
ketoacyl-synt        PF00109.21   255 seq267_BIOID50905    -            413     6e-60  202.7   1.1   1   1   1.7e-63     6e-60  202.7   0.8     2   255     4   247     3   247 0.93 Beta-ketoacyl synthase, N-terminal domain
Ketoacyl-synt_C      PF02801.17   119 seq267_BIOID50905    -            413   2.5e-39  133.6   1.7   1   1   1.4e-42   4.7e-39  132.7   1.2     1   119   255   370   255   370 0.97 Beta-ketoacyl synthase, C-terminal domain
Thiolase_N           PF00108.18   264 seq267_BIOID50905    -            413   1.2e-06   27.6   0.1   1   1   8.7e-10     3e-06   26.3   0.0    80   120   156   196   145   216 0.93 Thiolase, N-terminal domain
DDE_Tnp_IS66_C       PF13817.1     39 seq270_BIOID50905    -             61     2e-20   72.3   0.4   1   1   1.7e-24   2.4e-20   72.1   0.3     1    39    17    55    17    55 0.98 IS66 C-terminal element
zf-dskA_traR         PF01258.12    36 seq271_BIOID50905    -             75   2.2e-11   43.1   4.6   1   1   1.6e-15   2.2e-11   43.1   3.2     4    35    32    64    28    65 0.90 Prokaryotic dksA/traR C4-type zinc finger
Terminase_GpA        PF05876.7    557 seq273_BIOID50905    -            656  1.8e-180  600.8   0.1   1   1  1.6e-184  2.2e-180  600.5   0.0     1   547    53   615    53   623 0.98 Phage terminase large subunit (GpA)
IpaB_EvcA            PF03278.8    153 seq276_BIOID50905    -            196   1.1e-63  212.9   4.9   1   1   9.6e-68   1.3e-63  212.6   3.4     1   152    39   184    39   185 0.99 IpaB/EvcA family
Big_2                PF02368.13    79 seq278_BIOID50905    -            250   4.2e-11   42.4  11.0   1   1   3.1e-15   4.2e-11   42.4   7.6     1    76   160   237   160   244 0.95 Bacterial Ig-like domain (group 2)
HTH_Tnp_1            PF01527.15    76 seq279_BIOID50905    -             99   7.6e-09   35.2   2.9   1   1   7.1e-13   9.7e-09   34.9   2.0     3    76    11    79     9    79 0.90 Transposase
GTP_EFTU             PF00009.22   188 seq281_BIOID50905    -            538     1e-44  152.1   0.0   1   1   3.4e-48   1.6e-44  151.5   0.0     3   187    22   286    20   287 0.92 Elongation factor Tu GTP binding domain
GTP_EFTU_D2          PF03144.20    74 seq281_BIOID50905    -            538   2.8e-11   43.2   0.1   1   1   2.7e-14   1.2e-10   41.2   0.0     2    74   323   389   322   389 0.97 Elongation factor Tu domain 2
rve                  PF00665.21   120 seq282_BIOID50905    -            340     2e-20   73.0   0.0   1   1   2.2e-23   3.8e-20   72.0   0.0     3   118   118   242   117   244 0.96 Integrase core domain
HTH_38               PF13936.1     44 seq282_BIOID50905    -            340   1.8e-09   36.8   0.5   1   1   4.1e-12     7e-09   34.9   0.1     6    41     3    38     2    40 0.94 Helix-turn-helix domain
HTH_7                PF02796.10    45 seq282_BIOID50905    -            340   3.5e-09   36.2   0.3   1   1   5.4e-12   9.2e-09   34.9   0.2    13    44     9    40     5    41 0.93 Helix-turn-helix domain of resolvase
HTH_23               PF13384.1     50 seq282_BIOID50905    -            340   1.1e-06   27.9   0.0   1   1     2e-09   3.4e-06   26.3   0.0     9    40     9    40     2    43 0.89 Homeodomain-like domain
HTH_28               PF13518.1     52 seq282_BIOID50905    -            340     1e-05   25.2   0.1   1   1   1.5e-08   2.6e-05   23.9   0.1     7    34    12    39     8    40 0.89 Helix-turn-helix domain
Sigma70_r4_2         PF08281.7     54 seq282_BIOID50905    -            340   1.1e-05   24.6   0.0   1   1   1.5e-08   2.5e-05   23.5   0.0    25    48    16    39    12    40 0.94 Sigma-70, region 4
HTH_3                PF01381.17    55 seq282_BIOID50905    -            340   0.00013   21.6   0.1   1   1   1.4e-07   0.00024   20.7   0.1     7    37    15    45     8    48 0.91 Helix-turn-helix
Aminotran_1_2        PF00155.16   363 seq283_BIOID50905    -            386   1.2e-57  195.4   0.0   1   1   3.9e-61   1.3e-57  195.2   0.0     3   363    32   383    30   383 0.94 Aminotransferase class I and II
Cys_Met_Meta_PP      PF01053.15   386 seq283_BIOID50905    -            386   8.9e-08   30.6   0.0   1   1   4.4e-11   1.5e-07   29.9   0.0    75   180    96   205    63   212 0.86 Cys/Met metabolism PLP-dependent enzyme
DegT_DnrJ_EryC1      PF01041.12   363 seq283_BIOID50905    -            386   1.2e-06   27.7   0.1   1   1   7.4e-10   2.5e-06   26.6   0.0    44   146    94   202    74   204 0.87 DegT/DnrJ/EryC1/StrS aminotransferase family
Aminotran_5          PF00266.14   371 seq283_BIOID50905    -            386   2.3e-05   23.1   0.0   1   1   9.5e-09   3.3e-05   22.7   0.0    44   165    72   189    47   236 0.80 Aminotransferase class-V
Nucleolin_N          PF12462.3    166 seq284_BIOID50905    -            715   3.5e-61  205.5   1.4   1   1   1.6e-64   3.5e-61  205.5   0.9     1   166    32   196    32   196 1.00 DNA helicase IV / RNA helicase N terminal
UvrD-helicase        PF00580.16   315 seq284_BIOID50905    -            715   4.7e-44  150.8   0.0   1   1   3.4e-47   7.8e-44  150.1   0.0     1   314   228   521   228   522 0.84 UvrD/REP helicase N-terminal domain
UvrD_C               PF13361.1    319 seq284_BIOID50905    -            715   1.3e-14   54.3   0.0   1   1   2.9e-16   6.6e-13   48.7   0.0   208   318   577   694   573   695 0.79 UvrD-like helicase C-terminal domain
AAA_19               PF13245.1     76 seq284_BIOID50905    -            715   4.8e-14   51.7   0.8   1   1   5.9e-17   1.3e-13   50.3   0.6     6    75   235   309   231   310 0.84 Part of AAA domain
UvrD_C_2             PF13538.1    104 seq284_BIOID50905    -            715   9.3e-10   38.4   0.1   1   1   1.9e-12   4.4e-09   36.3   0.1    54   102   611   689   556   691 0.76 Family description
Phage_rep_O          PF04492.8    100 seq285_BIOID50905    -            299   7.7e-40  135.0   0.0   1   1   9.4e-44   1.3e-39  134.3   0.0     3   100    18   115    16   115 0.99 Bacteriophage replication protein O
MethyltransfD12      PF02086.10   260 seq289_BIOID50905    -            285   9.2e-73  244.7   0.8   1   1   7.7e-77   1.1e-72  244.5   0.6     1   260     7   244     7   244 0.97 D12 class N6 adenine-specific DNA methyltransferase
CsiD                 PF08943.5    297 seq291_BIOID50905    -            325  4.8e-147  488.4   0.0   1   1  8.1e-151  5.5e-147  488.2   0.0     1   297    20   315    20   315 1.00 CsiD
TauD                 PF02668.11   258 seq291_BIOID50905    -            325   8.1e-10   38.6   0.1   1   1   2.7e-13   1.8e-09   37.5   0.0    34   256    90   309    72   311 0.79 Taurine catabolism dioxygenase TauD, TfdA family
Phage_fiber_C        PF06820.7     64 seq292_BIOID50905    -            147   6.1e-38  128.6   0.2   1   1   1.2e-41   8.3e-38  128.2   0.2     1    64    73   136    73   136 0.99 Putative prophage tail fibre C-terminus
Collagen             PF01391.13    60 seq292_BIOID50905    -            147   6.6e-11   41.4  35.4   1   1   3.8e-13   2.6e-09   36.3  24.6     1    59    12    70     4    74 0.65 Collagen triple helix repeat (20 copies)
HTH_36               PF13730.1     55 seq295_BIOID50905    -            265   7.4e-13   48.3   0.0   1   1   8.9e-17   1.2e-12   47.6   0.0     7    55    19    67    16    67 0.95 Helix-turn-helix domain
rve                  PF00665.21   120 seq297_BIOID50905    -            272   7.7e-30  103.3   0.0   1   1   5.9e-33   1.6e-29  102.3   0.0     3   119   126   240   124   241 0.96 Integrase core domain
rve_2                PF13333.1     52 seq297_BIOID50905    -            272   6.1e-14   51.7   3.6   1   1   2.3e-16   6.3e-13   48.4   0.4     1    40   231   271   231   272 0.98 Integrase core domain
rve_3                PF13683.1     67 seq297_BIOID50905    -            272     1e-12   47.2   0.2   1   1   7.6e-16   2.1e-12   46.2   0.1     4    60   215   272   212   272 0.96 Integrase core domain
HTH_21               PF13276.1     60 seq297_BIOID50905    -            272   1.7e-10   40.5   0.1   1   1   2.9e-13     8e-10   38.4   0.0     4    59    47   101    44   102 0.90 HTH-like domain
DDE_Tnp_IS240        PF13610.1    140 seq297_BIOID50905    -            272   3.1e-10   40.0   0.0   1   1     2e-13   5.5e-10   39.2   0.0     2   129   130   260   129   272 0.88 DDE domain
Dimer_Tnp_Tn5        PF02281.11   109 seq298_BIOID50905    -             88   3.4e-18   65.6   0.3   1   1   2.8e-22   3.9e-18   65.4   0.2    22   102     5    84     1    87 0.90 Transposase Tn5 dimerisation domain
DUF2254              PF10011.4    371 seq302_BIOID50905    -            137     1e-32  112.9  10.8   1   1   9.1e-37   1.2e-32  112.6   7.5     3   106    14   113    12   118 0.98 Predicted membrane protein (DUF2254)
Ribosomal_L12        PF00542.14    68 seq303_BIOID50905    -            121   1.8e-31  107.8   8.6   1   1   2.8e-35   3.8e-31  106.7   6.0     1    68    54   121    54   121 0.99 Ribosomal protein L7/L12 C-terminal domain
Peptidase_M85        PF13678.1    251 seq311_BIOID50905    -            339    9e-114  378.9   0.2   1   1  8.1e-118  1.1e-113  378.6   0.1     2   251    34   283    33   283 0.99 NFkB-p65-degrading zinc protease
Phage_fiber_C        PF06820.7     64 seq312_BIOID50905    -            107   6.8e-36  122.1   0.7   1   1   7.1e-40   9.7e-36  121.6   0.5     1    64    46   107    46   107 0.99 Putative prophage tail fibre C-terminus
OmpW                 PF03922.9    192 seq313_BIOID50905    -             40   9.5e-07   28.5   0.0   1   1   7.4e-11     1e-06   28.4   0.0   157   192     1    40     1    40 0.89 OmpW family
Phage_fiber_C        PF06820.7     64 seq314_BIOID50905    -            102   1.1e-34  118.1   0.5   1   1   1.2e-38   1.6e-34  117.7   0.3     1    64    41   102    41   102 0.99 Putative prophage tail fibre C-terminus
DUF1076              PF06416.7    113 seq316_BIOID50905    -            138   4.5e-38  129.3   0.0   1   1   5.2e-42     7e-38  128.6   0.0    14   113    46   138    31   138 0.94 Protein of unknown function (DUF1076)
DUF3560              PF12083.3    126 seq321_BIOID50905    -            453     6e-44  149.0   8.8   1   1     1e-47   1.4e-43  147.8   6.1     3   126    88   212    86   212 0.98 Domain of unknown function (DUF3560)
Phage_lambd_GpG      PF06894.6    127 seq323_BIOID50905    -            143   5.8e-56  187.4   1.0   1   1     5e-60   6.8e-56  187.2   0.7     1   127     1   127     1   127 0.98 Bacteriophage lambda minor tail protein (GpG)
OmpA                 PF00691.15    97 seq324_BIOID50905    -            173   7.6e-20   71.0   0.0   1   1     1e-23   1.4e-19   70.1   0.0     1    97    72   167    72   167 0.96 OmpA family
Aldo_ket_red         PF00248.16   283 seq326_BIOID50905    -            267   1.7e-56  191.0   0.8   1   1   1.6e-60   2.1e-56  190.6   0.5     2   281     6   250     5   251 0.95 Aldo/keto reductase family
Phage_lambda_P       PF06992.6    233 seq331_BIOID50905    -            233  6.8e-167  552.3   4.0   1   1  5.6e-171  7.6e-167  552.1   2.8     1   233     1   233     1   233 1.00 Replication protein P
Phage_GPA            PF05840.8    371 seq332_BIOID50905    -            804  1.1e-146  488.2   0.1   1   1  8.1e-151  1.1e-146  488.2   0.1     1   370   188   562   188   563 0.99 Bacteriophage replication gene A protein (GPA)
IstB_IS21            PF01695.12   178 seq334_BIOID50905    -            259   6.1e-71  237.3   0.1   1   1   3.9e-74   1.3e-70  236.3   0.0     1   178    56   235    56   235 0.98 IstB-like ATP binding protein
Bac_DnaA             PF00308.13   219 seq334_BIOID50905    -            259   1.4e-07   31.2   0.0   1   1   6.2e-11   2.1e-07   30.6   0.0    37   136   105   202    75   207 0.85 Bacterial dnaA  protein
AAA                  PF00004.24   132 seq334_BIOID50905    -            259   2.5e-05   24.3   0.0   1   1   1.3e-08   4.3e-05   23.6   0.0     1    74   105   180   105   214 0.77 ATPase family associated with various cellular activities (AAA)
PhoH                 PF02562.11   205 seq334_BIOID50905    -            259   1.4e-05   24.3   0.1   1   1   1.6e-08   5.5e-05   22.3   0.0    11    48    94   131    83   142 0.80 PhoH-like protein
AAA_21               PF13304.1    303 seq335_BIOID50905    -            506   5.9e-11   42.7  31.2   1   1   8.6e-15   5.9e-11   42.7  18.0     2   301    31   418    30   421 0.72 AAA domain
AAA_15               PF13175.1    415 seq335_BIOID50905    -            506     1e-06   27.9  26.0   1   1   1.5e-10     1e-06   27.9  18.0    22   414    22   418     7   419 0.60 AAA ATPase domain
TonB_dep_Rec         PF00593.19   276 seq336_BIOID50905    -            731     1e-26   94.4  11.2   1   1   1.5e-30     1e-26   94.4   7.7     1   276   488   730   488   730 0.85 TonB dependent receptor
Plug                 PF07715.10   108 seq336_BIOID50905    -            731   1.4e-21   76.7   0.1   1   1   5.8e-25   3.9e-21   75.2   0.0     3   108    77   181    75   181 0.94 TonB-dependent Receptor Plug Domain
RNA_pol_Rpb2_6       PF00562.23   386 seq337_BIOID50905    -           1342  4.7e-162  539.0   0.0   1   1  3.5e-162  7.9e-159  528.4   0.1     2   386   716  1264   715  1264 0.98 RNA polymerase Rpb2, domain 6
RNA_pol_Rpb2_7       PF04560.15    83 seq337_BIOID50905    -           1342   5.7e-32  109.6   0.1   1   1   8.2e-35   1.9e-31  108.0   0.0     1    82  1266  1341  1266  1342 0.98 RNA polymerase Rpb2, domain 7
RNA_pol_Rpb2_3       PF04565.11    68 seq337_BIOID50905    -           1342   7.1e-30  102.4   0.0   1   1   7.4e-33   1.7e-29  101.2   0.0     1    68   513   582   513   582 0.98 RNA polymerase Rpb2, domain 3
RNA_pol_Rpb2_45      PF10385.4     66 seq337_BIOID50905    -           1342   4.6e-29   99.9   0.3   1   1   1.5e-31   3.5e-28   97.0   0.2     1    66   591   656   591   656 1.00 RNA polymerase beta subunit external 1 domain
RNA_pol_Rpb2_1       PF04563.10   203 seq337_BIOID50905    -           1342   1.5e-26   92.4   0.0   1   1   1.4e-29   3.1e-26   91.4   0.0     2   203    27   509    26   509 0.98 RNA polymerase beta subunit
RNA_pol_Rpb2_2       PF04561.9    190 seq337_BIOID50905    -           1342   1.6e-25   89.5   0.9   1   2   8.4e-11   1.9e-07   30.5   0.0     1    74   151   225   151   276 0.82 RNA polymerase Rpb2, domain 2
RNA_pol_Rpb2_2       PF04561.9    190 seq337_BIOID50905    -           1342   1.6e-25   89.5   0.9   2   2   1.9e-18   4.4e-15   55.4   0.0    80   190   340   454   329   454 0.88 RNA polymerase Rpb2, domain 2
PhdYeFM_antitox      PF02604.14    75 seq339_BIOID50905    -             83   1.5e-09   37.1   0.0   1   1   1.3e-13   1.7e-09   36.9   0.0     3    68    10    73     8    80 0.89 Antitoxin Phd_YefM, type II toxin-antitoxin system
DAO                  PF01266.19   358 seq340_BIOID50905    -            444     8e-63  212.3   0.0   1   1   6.9e-67   9.5e-63  212.1   0.0     1   356    25   412    25   414 0.86 FAD dependent oxidoreductase
Toprim_2             PF13155.1     95 seq343_BIOID50905    -            626   2.5e-11   43.6   0.0   1   1   2.6e-14   1.2e-10   41.4   0.0     1    95   209   296   209   296 0.87 Toprim-like
Toprim_4             PF13662.1     81 seq343_BIOID50905    -            626   1.2e-08   34.7   0.0   1   1   8.2e-12   3.7e-08   33.1   0.0     2    76   207   281   206   286 0.78 Toprim domain
AAA_25               PF13481.1    194 seq343_BIOID50905    -            626   1.5e-08   34.1   0.0   1   1   6.1e-12   2.8e-08   33.2   0.0    32   193   357   507   344   508 0.83 AAA domain
Phage_tail_T         PF06223.7    103 seq345_BIOID50905    -            137     1e-40  138.1   0.9   1   1   4.6e-40   6.2e-36  122.7   0.2     6   100     1    99     1   102 0.89 Minor tail protein T
Aminotran_4          PF01063.14   231 seq346_BIOID50905    -            269   1.2e-43  149.0   0.0   1   1   1.1e-47   1.5e-43  148.8   0.0     2   225    38   259    37   266 0.87 Aminotransferase class IV
CLP_protease         PF00574.18   182 seq350_BIOID50905    -            231   2.2e-45  154.4   0.2   1   1   3.2e-49   2.2e-45  154.4   0.1    29   179    46   191    17   194 0.93 Clp protease
SDH_sah              PF01972.11   286 seq350_BIOID50905    -            231   1.9e-06   26.7   1.1   1   1     5e-10   3.4e-06   25.9   0.4    92   152    61   121    32   127 0.90 Serine dehydrogenase proteinase
TPR_6                PF13174.1     33 seq351_BIOID50905    -            263   1.8e-22   78.0   1.7   1   3   2.8e-07   0.00047   20.3   0.0     4    33   146   176   145   176 0.86 Tetratricopeptide repeat
TPR_6                PF13174.1     33 seq351_BIOID50905    -            263   1.8e-22   78.0   1.7   2   3   2.2e-08   3.8e-05   23.7   0.1     3    33   183   213   181   213 0.95 Tetratricopeptide repeat
TPR_6                PF13174.1     33 seq351_BIOID50905    -            263   1.8e-22   78.0   1.7   3   3   7.2e-11   1.2e-07   31.5   0.0     1    33   218   250   218   250 0.96 Tetratricopeptide repeat
TPR_16               PF13432.1     65 seq351_BIOID50905    -            263   6.3e-12   45.7   0.0   1   1   1.6e-09   2.7e-06   27.7   0.0     2    65   147   214   146   214 0.92 Tetratricopeptide repeat
TPR_2                PF07719.12    34 seq351_BIOID50905    -            263   1.1e-09   37.3   0.2   1   2   2.1e-06    0.0035   17.0   0.1     2    33   181   212   180   213 0.93 Tetratricopeptide repeat
TPR_2                PF07719.12    34 seq351_BIOID50905    -            263   1.1e-09   37.3   0.2   2   2   5.3e-06    0.0091   15.7   0.0     1    33   217   249   217   250 0.95 Tetratricopeptide repeat
TPR_8                PF13181.1     34 seq351_BIOID50905    -            263   2.9e-06   26.5   0.9   1   2   0.00027      0.46   10.2   0.2     2    29   181   208   180   213 0.89 Tetratricopeptide repeat
TPR_8                PF13181.1     34 seq351_BIOID50905    -            263   2.9e-06   26.5   0.9   2   2   2.7e-05     0.046   13.3   0.0     5    29   221   245   217   250 0.85 Tetratricopeptide repeat
Plasmid_stabil       PF05016.9     90 seq354_BIOID50905    -             95   5.8e-14   52.1   0.1   1   1   4.8e-18   6.6e-14   51.9   0.1     1    88     5    83     5    85 0.97 Plasmid stabilisation system protein
Ail_Lom              PF06316.6    199 seq358_BIOID50905    -             67   1.4e-34  119.2   0.0   1   1   1.1e-38   1.4e-34  119.1   0.0     1    63     1    63     1    67 0.97 Enterobacterial Ail/Lom protein
FAD_binding_5        PF00941.16   171 seq360_BIOID50905    -            292   1.9e-50  170.5   0.0   1   1   3.9e-54   2.7e-50  170.0   0.0     4   170     6   173     3   174 0.98 FAD binding domain in molybdopterin dehydrogenase
CO_deh_flav_C        PF03450.12   103 seq360_BIOID50905    -            292   7.2e-25   86.8   0.1   1   1   2.5e-28   1.7e-24   85.6   0.0     2   103   183   283   182   283 0.97 CO dehydrogenase flavoprotein C-terminal domain
TMP_2                PF06791.8    210 seq361_BIOID50905    -            853   2.3e-68  229.8  13.1   1   1   3.3e-72   2.3e-68  229.8   9.1     2   209    50   257    49   258 0.98 Prophage tail length tape measure protein
Tape_meas_lam_C      PF09718.5     78 seq361_BIOID50905    -            853   1.7e-20   72.5   5.8   1   1   2.5e-24   1.7e-20   72.5   4.0     1    78   626   703   626   703 0.98 Lambda phage tail tape-measure protein (Tape_meas_lam_C)
Ail_Lom              PF06316.6    199 seq362_BIOID50905    -            219   3.5e-51  173.4   0.5   1   1     6e-55   4.1e-51  173.1   0.3     1   199    13   219    13   219 0.94 Enterobacterial Ail/Lom protein
OMP_b-brl            PF13505.1    176 seq362_BIOID50905    -            219   5.9e-20   71.8   3.0   1   1   1.1e-23   7.2e-20   71.5   2.1     4   176    25   219    19   219 0.74 Outer membrane protein beta-barrel domain
SNase                PF00565.12   108 seq363_BIOID50905    -            190   3.4e-28   97.9   0.1   1   1   3.3e-32   4.5e-28   97.5   0.0     1   108    81   177    81   177 0.98 Staphylococcal nuclease homologue
DUF2799              PF10973.3     89 seq364_BIOID50905    -            121   3.5e-17   62.0   0.5   1   1   3.2e-21   4.3e-17   61.7   0.3     1    88    31   113    31   114 0.93 Protein of unknown function (DUF2799)
5TM-5TMR_LYT         PF07694.7    169 seq367_BIOID50905    -            565   3.5e-43  146.7  19.3   1   1   1.5e-46   5.3e-43  146.1  13.4     1   167    28   192    28   194 0.95 5TMR of 5TMR-LYT
His_kinase           PF06580.8     82 seq367_BIOID50905    -            565   7.7e-25   86.5   1.6   1   1   2.3e-28   7.7e-25   86.5   1.1     1    80   360   440   360   442 0.98 Histidine kinase
HATPase_c            PF02518.21   111 seq367_BIOID50905    -            565     1e-11   44.4   0.0   1   1   5.9e-15     2e-11   43.4   0.0     9   110   456   552   453   553 0.93 Histidine kinase-, DNA gyrase B-, and HSP90-like ATPase
ECF-ribofla_trS      PF07155.7    169 seq367_BIOID50905    -            565     9e-08   31.9  12.5   1   1   5.4e-11   1.9e-07   30.8   8.7     8   157    46   186    40   208 0.73 ECF-type riboflavin transporter, S component
DEDD_Tnp_IS110       PF01548.12   144 seq374_BIOID50905    -            275   5.2e-38  129.8   0.0   1   1   1.2e-41     8e-38  129.2   0.0     1   144     4   147     4   147 0.98 Transposase
Transposase_20       PF02371.11    87 seq374_BIOID50905    -            275   2.1e-12   46.8   0.0   1   1   5.7e-16   3.9e-12   45.9   0.0     2    53   192   243   191   250 0.91 Transposase IS116/IS110/IS902 family
ResIII               PF04851.10   184 seq376_BIOID50905    -           1137   5.5e-26   91.4   0.6   1   1   5.4e-28   1.5e-24   86.7   0.0     5   183   363   510   360   511 0.87 Type III restriction enzyme, res subunit
EcoEI_R_C            PF08463.5    164 seq376_BIOID50905    -           1137   1.2e-25   90.2   0.7   1   1   4.3e-29   1.2e-25   90.2   0.5     2   159   975  1128   974  1129 0.97 EcoEI R protein C-terminal
DUF4145              PF13643.1     87 seq376_BIOID50905    -           1137   2.7e-10   39.8   0.0   1   1   9.8e-14   2.7e-10   39.8   0.0     3    84    24   111    23   113 0.92 Domain of unknown function (DUF4145)
HSDR_N               PF04313.9    194 seq376_BIOID50905    -           1137   8.7e-09   35.2   0.1   1   1   1.2e-11   3.2e-08   33.4   0.1    45   191   150   316   136   319 0.69 Type I restriction enzyme R protein N terminus (HSDR_N)
DEAD                 PF00270.24   173 seq376_BIOID50905    -           1137   9.2e-09   34.8   0.0   1   1   7.9e-12   2.2e-08   33.6   0.0    15   166   382   509   364   516 0.75 DEAD/DEAH box helicase
gpW                  PF02831.10    68 seq377_BIOID50905    -             68   2.2e-33  113.4   2.3   1   1   1.8e-37   2.4e-33  113.3   1.6     1    68     1    68     1    68 0.99 gpW
Hexapep              PF00132.19    36 seq380_BIOID50905    -            293   8.6e-19   66.0   6.7   1   3   1.6e-09   2.2e-05   23.5   0.0     2    36   122   156   121   156 0.96 Bacterial transferase hexapeptide (six repeats)
Hexapep              PF00132.19    36 seq380_BIOID50905    -            293   8.6e-19   66.0   6.7   2   3   2.3e-10   3.1e-06   26.3   0.7     3    33   191   220   189   221 0.94 Bacterial transferase hexapeptide (six repeats)
Hexapep              PF00132.19    36 seq380_BIOID50905    -            293   8.6e-19   66.0   6.7   3   3   1.8e-11   2.5e-07   29.7   0.6     1    34   206   239   206   241 0.95 Bacterial transferase hexapeptide (six repeats)
LysR_substrate       PF03466.15   209 seq384_BIOID50905    -            323   1.9e-40  138.1   0.2   1   1   3.7e-44   2.6e-40  137.6   0.1     3   206   113   316   111   319 0.97 LysR substrate binding domain
HTH_1                PF00126.22    60 seq384_BIOID50905    -            323   7.2e-19   67.1   0.6   1   1     2e-22   1.3e-18   66.3   0.4     2    59    29    86    28    87 0.97 Bacterial regulatory helix-turn-helix protein, lysR family
BON                  PF04972.12    64 seq389_BIOID50905    -            201   6.9e-39  131.3  16.3   1   2   7.5e-23     1e-18   66.7   3.7     1    63    60   122    60   123 0.98 BON domain
BON                  PF04972.12    64 seq389_BIOID50905    -            201   6.9e-39  131.3  16.3   2   2     5e-24   6.9e-20   70.4   2.2     1    62   139   200   139   201 0.97 BON domain
HTH_Tnp_1            PF01527.15    76 seq391_BIOID50905    -            111   9.2e-15   54.2   0.0   1   1     1e-18   1.4e-14   53.6   0.0    17    69     2    58     1    68 0.85 Transposase
YceG                 PF02618.11   297 seq392_BIOID50905    -            340     4e-95  318.1   0.0   1   1   3.4e-99   4.6e-95  317.9   0.0     3   297    42   330    40   330 0.94 YceG-like family
OrfB_IS605           PF01385.14   227 seq395_BIOID50905    -            376   9.4e-40  136.2   0.8   1   1   2.6e-43   1.2e-39  135.9   0.1     2   223    68   272    67   275 0.97 Probable transposase
OrfB_Zn_ribbon       PF07282.6     69 seq395_BIOID50905    -            376   3.3e-23   81.0   0.9   1   1   1.3e-26   6.1e-23   80.1   0.6     1    67   287   355   287   357 0.98 Putative transposase DNA-binding domain
HTH_OrfB_IS605       PF12323.3     46 seq395_BIOID50905    -            376   1.2e-22   78.8   2.3   1   1   5.2e-26   2.4e-22   77.8   1.6     1    45     1    45     1    46 0.97 Helix-turn-helix domain
Methyltransf_26      PF13659.1    117 seq396_BIOID50905    -            158   1.2e-08   34.8   0.0   1   1   5.5e-12   1.9e-08   34.2   0.0     2   103    52   136    51   148 0.84 Methyltransferase domain
RrnaAD               PF00398.15   262 seq396_BIOID50905    -            158   3.2e-07   29.5   0.0   1   1   1.1e-10   3.6e-07   29.3   0.0     8   113    28   128    22   150 0.89 Ribosomal RNA adenine dimethylase
Methyltransf_18      PF12847.2    112 seq396_BIOID50905    -            158   1.1e-06   29.0   0.0   1   1   7.1e-10   2.4e-06   27.9   0.0     4   106    53   143    50   154 0.87 Methyltransferase domain
MTS                  PF05175.9    170 seq396_BIOID50905    -            158   1.5e-05   24.3   0.0   1   1   6.3e-09   2.1e-05   23.8   0.0    31   115    50   129    40   136 0.85 Methyltransferase small domain
Mu-like_gpT          PF10124.4    291 seq397_BIOID50905    -            402   2.7e-09   36.3   0.1   1   1   2.6e-10   3.6e-06   26.0   0.0   220   289   261   334   254   336 0.81 Mu-like prophage major head subunit gpT
DUF4154              PF13689.1    145 seq398_BIOID50905    -            172   5.6e-32  110.2   0.0   1   1     5e-36   6.8e-32  109.9   0.0     6   145    32   168    27   168 0.95 Domain of unknown function (DUF4154)
MurB_C               PF02873.11   105 seq399_BIOID50905    -            342   5.4e-41  138.4   0.0   1   1   1.4e-44   9.4e-41  137.7   0.0     1   105   203   330   203   330 0.99 UDP-N-acetylenolpyruvoylglucosamine reductase, C-terminal domain
FAD_binding_4        PF01565.18   139 seq399_BIOID50905    -            342   8.5e-27   93.2   0.0   1   1   4.5e-30   3.1e-26   91.4   0.0     2   138    18   149    17   150 0.91 FAD binding domain
HHA                  PF05321.6     57 seq401_BIOID50905    -             69   1.8e-28   98.3   0.1   1   1   1.5e-32     2e-28   98.1   0.1     1    57    10    66    10    66 0.99 Haemolysin expression modulating protein
rve                  PF00665.21   120 seq406_BIOID50905    -            340     2e-20   73.0   0.0   1   1   2.2e-23   3.8e-20   72.0   0.0     3   118   118   242   117   244 0.96 Integrase core domain
HTH_38               PF13936.1     44 seq406_BIOID50905    -            340   1.8e-09   36.8   0.5   1   1   4.1e-12     7e-09   34.9   0.1     6    41     3    38     2    40 0.94 Helix-turn-helix domain
HTH_7                PF02796.10    45 seq406_BIOID50905    -            340   3.5e-09   36.2   0.3   1   1   5.4e-12   9.2e-09   34.9   0.2    13    44     9    40     5    41 0.93 Helix-turn-helix domain of resolvase
HTH_23               PF13384.1     50 seq406_BIOID50905    -            340   1.1e-06   27.9   0.0   1   1     2e-09   3.4e-06   26.3   0.0     9    40     9    40     2    43 0.89 Homeodomain-like domain
HTH_28               PF13518.1     52 seq406_BIOID50905    -            340     1e-05   25.2   0.1   1   1   1.5e-08   2.6e-05   23.9   0.1     7    34    12    39     8    40 0.89 Helix-turn-helix domain
Sigma70_r4_2         PF08281.7     54 seq406_BIOID50905    -            340   1.1e-05   24.6   0.0   1   1   1.5e-08   2.5e-05   23.5   0.0    25    48    16    39    12    40 0.94 Sigma-70, region 4
HTH_3                PF01381.17    55 seq406_BIOID50905    -            340   0.00013   21.6   0.1   1   1   1.4e-07   0.00024   20.7   0.1     7    37    15    45     8    48 0.91 Helix-turn-helix
Fer2_2               PF01799.15    75 seq407_BIOID50905    -            159     6e-26   90.0   0.2   1   1   8.7e-30     6e-26   90.0   0.2     1    73    78   152    78   154 0.93 [2Fe-2S] binding domain
Fer2                 PF00111.22    78 seq407_BIOID50905    -            159   1.6e-06   27.6   0.9   1   1   2.3e-10   1.6e-06   27.6   0.6     3    55    13    64    11    85 0.81 2Fe-2S iron-sulfur cluster binding domain
TnpB_IS66            PF05717.8    108 seq408_BIOID50905    -            115   1.3e-44  149.9   0.0   1   1     1e-48   1.4e-44  149.8   0.0     2   107     7   110     6   111 0.96 IS66 Orf2 like protein
DUF262               PF03235.9    221 seq409_BIOID50905    -            371   3.8e-24   85.7   4.7   1   1   5.5e-27   7.5e-23   81.5   0.2     5   217    47   184    43   188 0.88 Protein of unknown function DUF262
Aldedh               PF00171.17   462 seq414_BIOID50905    -            482  3.2e-174  579.5   0.2   1   1  2.6e-178  3.6e-174  579.3   0.1     1   461    19   477    19   478 0.99 Aldehyde dehydrogenase family
DUF2726              PF10881.3    126 seq415_BIOID50905    -            196   2.1e-27   95.0   0.1   1   1   2.4e-31   3.2e-27   94.4   0.0     2   108    59   169    58   180 0.94 Protein of unknown function (DUF2726)
HTH_Tnp_1            PF01527.15    76 seq419_BIOID50905    -             88   9.9e-12   44.5   0.6   1   1   1.7e-15   1.1e-11   44.3   0.4     1    76     1    76     1    76 0.94 Transposase
HTH_28               PF13518.1     52 seq419_BIOID50905    -             88   3.4e-05   23.6   0.0   1   1   7.6e-09   5.2e-05   23.0   0.0     1    38    10    48    10    58 0.88 Helix-turn-helix domain
GGDEF                PF00990.16   161 seq421_BIOID50905    -            408   7.3e-45  152.3   0.5   1   1   8.6e-49   1.2e-44  151.6   0.3     1   159   249   403   249   405 0.96 GGDEF domain
Dynamin_N            PF00350.18   168 seq423_BIOID50905    -            795   1.9e-19   69.9   0.5   1   1   2.5e-22   1.1e-18   67.4   0.0     1   167    72   300    72   301 0.75 Dynamin family
MMR_HSR1             PF01926.18   114 seq423_BIOID50905    -            795   1.6e-08   34.4   0.1   1   1   4.9e-11   2.2e-07   30.7   0.1     2   114    72   300    71   300 0.74 50S ribosome-binding GTPase
Methyltransf_23      PF13489.1    162 seq424_BIOID50905    -            252   1.1e-16   60.8   0.0   1   1   8.4e-20   1.6e-16   60.2   0.0     2   159    13   176     9   178 0.81 Methyltransferase domain
Methyltransf_18      PF12847.2    112 seq424_BIOID50905    -            252   1.4e-14   54.5   0.0   1   1   4.4e-17   8.7e-14   51.9   0.0     5   110    35   129    31   131 0.89 Methyltransferase domain
Methyltransf_11      PF08241.7     95 seq424_BIOID50905    -            252   1.4e-14   54.1   0.0   1   1   6.1e-17   1.2e-13   51.2   0.0     2    94    37   127    36   128 0.96 Methyltransferase domain
Methyltransf_31      PF13847.1    152 seq424_BIOID50905    -            252   2.1e-14   53.2   0.0   1   1   1.4e-17   2.7e-14   52.9   0.0     5   117    33   145    29   201 0.83 Methyltransferase domain
Methyltransf_25      PF13649.1    101 seq424_BIOID50905    -            252   3.2e-10   40.1   0.0   1   1   7.6e-13   1.5e-09   38.0   0.0     1    99    35   122    35   124 0.85 Methyltransferase domain
Methyltransf_12      PF08242.7     99 seq424_BIOID50905    -            252   7.8e-10   39.0   0.0   1   1   6.8e-13   1.3e-09   38.2   0.0     2    99    37   126    36   126 0.91 Methyltransferase domain
Nuc_H_symport        PF03825.11   400 seq425_BIOID50905    -            434  1.9e-188  626.0  40.0   1   1  3.2e-192  2.2e-188  625.8  27.7     1   399    17   422    17   423 1.00 Nucleoside H+ symporter
MFS_1                PF07690.11   354 seq425_BIOID50905    -            434   1.5e-11   43.6  54.4   1   1   2.4e-12   1.6e-08   33.5  12.3    33   173   268   418   257   432 0.83 Major Facilitator Superfamily
Peripla_BP_2         PF01497.13   238 seq427_BIOID50905    -            330   1.5e-32  112.5   1.0   1   1   1.1e-36   1.5e-32  112.5   0.7     1   237    79   307    79   308 0.95 Periplasmic binding protein
DUF1328              PF07043.8     39 seq428_BIOID50905    -             63   1.9e-12   46.8  24.5   1   1   1.7e-16   2.3e-12   46.5  17.0     1    39    16    54    16    54 0.99 Protein of unknown function (DUF1328)
DDE_Tnp_IS66         PF03050.9    271 seq429_BIOID50905    -            523  1.5e-102  342.3   0.3   1   1  4.3e-106  1.5e-102  342.3   0.2     1   270   186   472   186   473 0.99 Transposase IS66 family
DDE_Tnp_IS66_C       PF13817.1     39 seq429_BIOID50905    -            523   3.3e-19   68.4   0.4   1   1   3.6e-22   1.2e-18   66.6   0.3     1    39   479   517   479   517 0.98 IS66 C-terminal element
HTH_Tnp_IS66         PF13005.2     59 seq429_BIOID50905    -            523   7.6e-17   60.7   7.9   1   1   5.5e-20   1.9e-16   59.5   5.5     2    59   125   180   124   180 0.98 putative Helix-turn-helix domain of transposase IS66
LZ_Tnp_IS66          PF13007.2     78 seq429_BIOID50905    -            523   1.6e-12   47.7   7.7   1   1   1.2e-15     4e-12   46.5   5.3     2    77    46   121    45   122 0.83 Transposase C of IS166 homeodomain
Exo_endo_phos        PF03372.18   251 seq431_BIOID50905    -            274   6.6e-12   45.7   0.3   1   1   8.9e-16   1.2e-11   44.8   0.2     2   251    56   260    55   260 0.65 Endonuclease/Exonuclease/phosphatase family
Dimer_Tnp_Tn5        PF02281.11   109 seq432_BIOID50905    -            429   1.4e-17   63.6   0.2   1   1   2.3e-21   3.1e-17   62.5   0.1    10   102   337   425   327   428 0.85 Transposase Tn5 dimerisation domain
Dam                  PF05869.6    181 seq433_BIOID50905    -            175   3.6e-62  208.8   0.3   1   1   2.9e-66     4e-62  208.7   0.2     2   175     3   172     2   175 0.98 DNA N-6-adenine-methyltransferase (Dam)
Phage_AlpA           PF05930.7     51 seq434_BIOID50905    -             92   1.7e-19   69.1   0.1   1   1   3.3e-23   2.3e-19   68.7   0.1     1    51    34    83    34    83 0.98 Prophage CP4-57 regulatory protein (AlpA)
HTH_17               PF12728.2     51 seq434_BIOID50905    -             92   1.5e-07   31.4   0.0   1   1     3e-11   2.1e-07   31.0   0.0     9    50    44    86    39    87 0.90 Helix-turn-helix domain
DUF3491              PF11996.3    936 seq435_BIOID50905    -            404   1.6e-14   52.3   0.2   1   1   1.7e-18   2.3e-14   51.8   0.2     7   112   276   383   272   396 0.90 Protein of unknown function (DUF3491)
SepZ                 PF06066.6     99 seq436_BIOID50905    -             98   1.2e-47  159.7   9.5   1   1     1e-51   1.4e-47  159.6   6.6     1    99     1    98     1    98 0.99 SepZ
HTH_38               PF13936.1     44 seq437_BIOID50905    -            108   1.4e-10   40.3   0.8   1   1   8.5e-13   1.1e-09   37.6   0.1     6    41     3    38     2    40 0.94 Helix-turn-helix domain
HTH_7                PF02796.10    45 seq437_BIOID50905    -            108   9.9e-10   38.0   1.6   1   1   1.2e-12   1.5e-09   37.4   0.2    13    44     9    40     5    41 0.93 Helix-turn-helix domain of resolvase
HTH_23               PF13384.1     50 seq437_BIOID50905    -            108   1.7e-07   30.5   0.3   1   1   4.2e-10   5.2e-07   28.9   0.0     9    40     9    40     2    43 0.90 Homeodomain-like domain
HTH_28               PF13518.1     52 seq437_BIOID50905    -            108   1.8e-06   27.6   0.1   1   1   3.5e-09   4.3e-06   26.4   0.1     7    34    12    39     8    40 0.89 Helix-turn-helix domain
Sigma70_r4_2         PF08281.7     54 seq437_BIOID50905    -            108   2.1e-06   27.0   0.1   1   1   3.8e-09   4.7e-06   25.8   0.0    25    48    16    39    12    40 0.94 Sigma-70, region 4
HTH_24               PF13412.1     48 seq437_BIOID50905    -            108     1e-05   24.6   0.1   1   1   1.5e-08   1.9e-05   23.8   0.1    10    40    11    40    10    43 0.89 Winged helix-turn-helix DNA-binding
HTH_3                PF01381.17    55 seq437_BIOID50905    -            108   1.9e-05   24.2   0.1   1   1   2.5e-08   3.2e-05   23.5   0.0     7    37    15    45     8    57 0.92 Helix-turn-helix
HTH_26               PF13443.1     63 seq437_BIOID50905    -            108   3.2e-05   23.9   0.0   1   1   3.8e-08   4.8e-05   23.3   0.0     4    41    11    48    10    58 0.89 Cro/C1-type HTH DNA-binding domain
HTH_11               PF08279.7     55 seq437_BIOID50905    -            108   2.2e-05   23.8   0.1   1   1   7.3e-08   9.1e-05   21.9   0.1     7    37    11    39     5    40 0.80 HTH domain
GerE                 PF00196.14    58 seq437_BIOID50905    -            108   5.1e-05   22.3   0.0   1   1   6.8e-08   8.4e-05   21.6   0.0    17    39    16    38     7    40 0.88 Bacterial regulatory proteins, luxR family
HTH_IclR             PF09339.5     52 seq437_BIOID50905    -            108   7.1e-05   22.1   0.1   1   1   1.2e-07   0.00015   21.1   0.0    15    40    14    39    13    40 0.95 IclR helix-turn-helix domain
Virul_fac_BrkB       PF03631.10   260 seq438_BIOID50905    -            337   1.2e-47  162.3  16.6   1   1   1.1e-51   1.5e-47  162.0  11.5     4   258    65   325    62   327 0.91 Virulence factor BrkB
HTS                  PF04204.11   298 seq441_BIOID50905    -            309  1.2e-131  437.7   0.0   1   1  9.6e-136  1.3e-131  437.6   0.0     1   298     2   299     2   299 1.00 Homoserine O-succinyltransferase
Peptidase_M20        PF01546.23   171 seq443_BIOID50905    -            408   2.5e-19   69.3   0.2   1   1   8.2e-23   3.7e-19   68.8   0.1    23   170   139   402    74   403 0.84 Peptidase family M20/M25/M40
M20_dimer            PF07687.9    109 seq443_BIOID50905    -            408   1.2e-11   44.2   0.1   1   1   5.7e-15   2.6e-11   43.0   0.1     2   105   206   302   205   308 0.89 Peptidase dimerisation domain
Peptidase_M42        PF05343.9    292 seq443_BIOID50905    -            408   2.8e-06   26.2   0.0   1   1   3.1e-08   0.00014   20.6   0.0   134   194   140   201   110   235 0.90 M42 glutamyl aminopeptidase
Patatin              PF01734.17   204 seq444_BIOID50905    -            357   5.2e-22   78.6   0.2   1   1   3.1e-25   4.2e-21   75.7   0.2     1   203    27   195    27   196 0.91 Patatin-like phospholipase
HTH_Tnp_1            PF01527.15    76 seq445_BIOID50905    -            108   4.1e-11   42.5   1.0   1   1   1.2e-14   1.7e-10   40.6   0.7     1    74     1    87     1    88 0.85 Transposase
Thymidylate_kin      PF02223.12   186 seq446_BIOID50905    -            213   1.2e-60  203.9   0.0   1   1   9.8e-65   1.3e-60  203.8   0.0     1   186     8   200     8   200 0.98 Thymidylate kinase
DUF413               PF04219.7     94 seq447_BIOID50905    -            112   1.5e-38  130.2   0.1   1   1   1.4e-42   1.9e-38  129.9   0.1     1    90    10    99    10   102 0.97 Protein of unknown function, DUF
NinB                 PF05772.7    127 seq449_BIOID50905    -            146   2.4e-53  178.9   0.1   1   1   2.1e-57   2.9e-53  178.7   0.1     2   127     8   129     7   129 0.99 NinB protein
DUF1040              PF06288.8     86 seq452_BIOID50905    -             89   1.2e-46  156.7   0.5   1   1   9.9e-51   1.4e-46  156.5   0.4     1    86     1    86     1    86 1.00 Protein of unknown function (DUF1040)
SKI                  PF01202.17   158 seq453_BIOID50905    -            187   3.6e-14   52.8   0.0   1   1     1e-17   4.6e-14   52.4   0.0     1   151    12   160    12   171 0.76 Shikimate kinase
AAA_17               PF13207.1    121 seq453_BIOID50905    -            187   6.9e-07   29.9   0.1   1   1   3.5e-10   1.6e-06   28.8   0.0     3   110     7   118     6   182 0.71 AAA domain
AAA_33               PF13671.1    143 seq453_BIOID50905    -            187   6.2e-07   29.2   0.0   1   1   6.4e-10   2.9e-06   27.1   0.0     3   143     7   139     6   139 0.77 AAA domain
Peripla_BP_1         PF00532.16   279 seq454_BIOID50905    -            342     2e-94  315.8   0.0   1   1   3.3e-98   2.3e-94  315.6   0.0     1   279    44   337    44   337 0.98 Periplasmic binding proteins and sugar binding domain of LacI family
Peripla_BP_4         PF13407.1    258 seq454_BIOID50905    -            342     2e-19   69.8   0.0   1   1   3.8e-23   2.6e-19   69.4   0.0     5   257    51   296    49   297 0.87 Periplasmic binding protein domain
BPL_LplA_LipB        PF03099.14   125 seq457_BIOID50905    -            321   8.2e-21   74.1   0.0   1   1   2.7e-24   1.3e-20   73.6   0.0     4   125    86   208    83   208 0.89 Biotin/lipoate A/B protein ligase family
HTH_11               PF08279.7     55 seq457_BIOID50905    -            321     8e-13   47.7   0.0   1   1   4.4e-16     2e-12   46.4   0.0     4    54     9    58     8    59 0.92 HTH domain
BPL_C                PF02237.12    48 seq457_BIOID50905    -            321   5.2e-11   41.9   0.2   1   1   2.8e-14   1.3e-10   40.7   0.1     1    48   271   317   271   317 0.97 Biotin protein ligase C terminal domain
MxiH                 PF09392.5     90 seq458_BIOID50905    -            142   4.1e-12   46.3   0.9   1   1     3e-16   4.1e-12   46.3   0.6     2    90    56   141    55   141 0.96 Type III secretion needle MxiH like
Phage_integrase      PF00589.17   173 seq459_BIOID50905    -            198   1.4e-46  158.1   0.6   1   1   1.2e-50   1.6e-46  158.0   0.4     1   172     5   177     5   178 0.98 Phage integrase family
rve                  PF00665.21   120 seq460_BIOID50905    -            217   1.4e-18   67.0   0.0   1   1   1.5e-22   2.1e-18   66.4   0.0    10   118     2   119     1   121 0.96 Integrase core domain
RepB-RCR_reg         PF10723.4     85 seq463_BIOID50905    -             82   8.8e-36  121.4   1.4   1   1   1.4e-39   9.4e-36  121.3   1.0     1    79     1    79     1    82 0.98 Replication regulatory protein RepB
RHH_1                PF01402.16    39 seq463_BIOID50905    -             82   0.00015   21.3   0.0   1   1   3.9e-08   0.00027   20.5   0.0     6    36    48    78    46    80 0.93 Ribbon-helix-helix protein, copG family
ABC_tran             PF00005.22   118 seq464_BIOID50905    -            265   1.1e-20   74.1   0.0   1   1   2.3e-24   1.6e-20   73.5   0.0     1   118    51   176    51   176 0.94 ABC transporter
HTH_21               PF13276.1     60 seq466_BIOID50905    -            118   9.8e-16   57.4   1.6   1   1   1.3e-19   1.8e-15   56.5   1.1     2    60    46   103    44   103 0.94 HTH-like domain
LytTR                PF04397.10    98 seq467_BIOID50905    -            244   1.1e-32  111.9   0.5   1   1   3.1e-36   2.1e-32  110.9   0.1     2    97   146   242   145   243 0.98 LytTr DNA-binding domain
Response_reg         PF00072.19   112 seq467_BIOID50905    -            244   2.4e-23   82.1   0.1   1   1   5.9e-27     4e-23   81.4   0.0     1   110     3   111     3   113 0.96 Response regulator receiver domain
NadA                 PF02445.11   296 seq468_BIOID50905    -            347    3e-105  351.1   0.1   1   1  2.5e-109  3.5e-105  350.9   0.0     2   295    31   340    30   341 0.98 Quinolinate synthetase A protein
DUF2190              PF09956.4    106 seq469_BIOID50905    -            107     3e-34  116.8   1.3   1   1   2.5e-38   3.4e-34  116.6   0.9     1   106     2   106     2   106 0.98 Uncharacterized conserved protein (DUF2190)
DUF3491              PF11996.3    936 seq471_BIOID50905    -            321   6.1e-74  248.9   0.7   1   1   5.3e-78   7.2e-74  248.7   0.5   726   936     3   205     1   205 0.99 Protein of unknown function (DUF3491)
NinF                 PF05810.7     58 seq474_BIOID50905    -             66   5.5e-30  102.8   8.4   1   1   5.2e-34   7.1e-30  102.4   5.8     3    58    13    66    11    66 0.94 NinF protein
APH                  PF01636.18   239 seq475_BIOID50905    -            328   1.6e-41  142.5   1.8   1   1   3.7e-45   2.5e-41  141.8   1.2     2   232    31   259    30   269 0.84 Phosphotransferase enzyme family
EcKinase             PF02958.15   293 seq475_BIOID50905    -            328   0.00012   21.2   0.0   1   1   3.1e-08   0.00021   20.4   0.0   197   280   176   252   149   257 0.79 Ecdysteroid kinase
DUF333               PF03891.10    50 seq478_BIOID50905    -             88   2.4e-13   49.5   0.4   1   1   2.2e-17   3.1e-13   49.2   0.2     7    50    42    85    36    85 0.91 Domain of unknown function (DUF333)
CoA_binding_2        PF13380.1    115 seq480_BIOID50905    -            137   7.2e-38  129.1   0.1   1   1   1.2e-41   8.2e-38  129.0   0.1     2   114    15   130    14   131 0.97 CoA binding domain
CoA_binding          PF02629.14    96 seq480_BIOID50905    -            137   1.8e-05   25.0   0.0   1   1   3.5e-09   2.4e-05   24.6   0.0     2    91    12    99    11   102 0.90 CoA binding domain
Methyltransf_11      PF08241.7     95 seq481_BIOID50905    -            256   8.7e-25   86.9   0.0   1   1   1.5e-27   1.5e-24   86.1   0.0     1    95    49   145    49   145 0.97 Methyltransferase domain
Methyltransf_31      PF13847.1    152 seq481_BIOID50905    -            256   1.3e-20   73.3   0.0   1   1   1.7e-23   1.7e-20   73.0   0.0     5   113    46   158    43   236 0.85 Methyltransferase domain
Methyltransf_23      PF13489.1    162 seq481_BIOID50905    -            256   1.1e-19   70.5   0.0   1   1   1.5e-22   1.5e-19   70.1   0.0     7   159    31   191    26   194 0.80 Methyltransferase domain
Ubie_methyltran      PF01209.13   233 seq481_BIOID50905    -            256   1.1e-16   60.5   0.0   1   1   1.5e-19   1.5e-16   60.0   0.0    32   158    27   152     2   162 0.83 ubiE/COQ5 methyltransferase family
Methyltransf_18      PF12847.2    112 seq481_BIOID50905    -            256     3e-16   59.8   0.1   1   1   5.7e-19     6e-16   58.9   0.0     1   109    44   145    44   148 0.90 Methyltransferase domain
Methyltransf_12      PF08242.7     99 seq481_BIOID50905    -            256   7.1e-14   51.9   0.0   1   1   1.1e-16   1.2e-13   51.2   0.0     1    99    49   143    49   143 0.93 Methyltransferase domain
Methyltransf_25      PF13649.1    101 seq481_BIOID50905    -            256   2.6e-13   50.0   0.3   1   1   4.9e-16   5.1e-13   49.1   0.0     1   101    48   141    48   141 0.92 Methyltransferase domain
Methyltransf_26      PF13659.1    117 seq481_BIOID50905    -            256   6.8e-11   42.1   0.9   1   1   1.3e-13   1.4e-10   41.1   0.3     3   113    47   145    45   147 0.92 Methyltransferase domain
Methyltransf_8       PF05148.10   219 seq481_BIOID50905    -            256   5.9e-09   35.7   0.0   1   1   4.5e-11   4.8e-08   32.7   0.0    50   165    16   154     6   181 0.68 Hypothetical methyltransferase
MTS                  PF05175.9    170 seq481_BIOID50905    -            256   5.5e-09   35.5   0.1   1   1     1e-11   1.1e-08   34.5   0.0    25   149    38   155    32   173 0.81 Methyltransferase small domain
Methyltransf_29      PF03141.11   506 seq481_BIOID50905    -            256   4.6e-08   31.7   0.0   1   1   5.5e-11   5.8e-08   31.4   0.0   117   218    44   146     8   174 0.76 Putative S-adenosyl-L-methionine-dependent methyltransferase
TehB                 PF03848.9    192 seq481_BIOID50905    -            256   2.9e-06   26.4   0.0   1   1   5.5e-09   5.8e-06   25.4   0.0    31   135    45   149    13   157 0.81 Tellurite resistance protein TehB
PrmA                 PF06325.8    295 seq481_BIOID50905    -            256   0.00012   21.1   0.0   1   1   1.7e-07   0.00018   20.6   0.0   161   263    44   151    29   188 0.71 Ribosomal protein L11 methyltransferase (PrmA)
YscJ_FliF            PF01514.12   207 seq483_BIOID50905    -            190   8.5e-59  198.0   5.3   1   1   7.4e-63     1e-58  197.8   3.7     1   196     1   185     1   189 0.97 Secretory protein of YscJ/FliF family
ANT                  PF03374.9    112 seq484_BIOID50905    -            240   5.8e-35  119.6   0.0   1   1   1.4e-38   9.3e-35  118.9   0.0     1   111   125   233   125   234 0.97 Phage antirepressor protein KilAC domain
Phage_pRha           PF09669.5     92 seq484_BIOID50905    -            240   2.6e-16   59.6   0.0   1   1   7.2e-20   4.9e-16   58.7   0.0     2    91    12   100    11   101 0.82 Phage regulatory protein Rha (Phage_pRha)
IstB_IS21            PF01695.12   178 seq485_BIOID50905    -            137   7.4e-30  103.5   0.1   1   1   1.4e-33   1.9e-29  102.2   0.0    74   174    32   132    17   135 0.88 IstB-like ATP binding protein
DNA_pol3_delta2      PF13177.1    162 seq486_BIOID50905    -            334   3.1e-39  134.0   0.0   1   1   8.6e-43   5.9e-39  133.2   0.0     8   159    13   165     9   168 0.96 DNA polymerase III, delta subunit
DNApol3-delta_C      PF09115.5    119 seq486_BIOID50905    -            334     2e-37  127.7   0.3   1   1   4.6e-41   3.1e-37  127.1   0.2     2   119   207   323   206   323 0.98 DNA polymerase III, delta subunit, C terminal
Radical_SAM          PF04055.16   166 seq487_BIOID50905    -            445   4.9e-13   49.4   0.0   1   1   6.1e-17   8.3e-13   48.7   0.0     3   158    63   227    61   234 0.85 Radical SAM superfamily
Gifsy-2              PF13856.1     95 seq488_BIOID50905    -             91   2.5e-28   97.9   0.0   1   1     2e-32   2.7e-28   97.8   0.0     1    95     1    90     1    90 0.99 ATP-binding sugar transporter from pro-phage
DinI                 PF06183.8     65 seq489_BIOID50905    -             77   1.1e-25   89.3   0.2   1   1   9.2e-30   1.3e-25   89.0   0.1     1    65    13    77    13    77 0.97 DinI-like family
IncFII_repA          PF02387.10   281 seq493_BIOID50905    -            289   2.6e-96  321.9   0.1   1   1  2.3e-100   3.1e-96  321.7   0.1     3   271     9   269     1   276 0.98 IncFII RepA protein family
HNH_3                PF13392.1     46 seq494_BIOID50905    -            168   8.1e-19   66.6   0.6   1   1   1.9e-22   1.3e-18   66.0   0.4     2    46    58   102    57   102 0.97 HNH endonuclease
AP2                  PF00847.15    55 seq494_BIOID50905    -            168   1.2e-06   28.4   0.2   1   1   1.7e-10   1.2e-06   28.4   0.1     1    54   112   161   112   162 0.92 AP2 domain
rve_3                PF13683.1     67 seq495_BIOID50905    -            121   4.6e-12   45.1   0.0   1   1     1e-15   4.6e-12   45.1   0.0     6    67    42   103    37   103 0.93 Integrase core domain
rve                  PF00665.21   120 seq495_BIOID50905    -            121   3.5e-10   39.9   0.0   1   1   2.6e-13   1.2e-09   38.2   0.0    62   119     6    65     1    66 0.90 Integrase core domain
rve_2                PF13333.1     52 seq495_BIOID50905    -            121   6.2e-07   29.2   0.0   1   1   2.2e-10     1e-06   28.5   0.0     1    44    56   102    56   110 0.88 Integrase core domain
OmpA                 PF00691.15    97 seq496_BIOID50905    -            160   1.8e-17   63.4   0.1   1   1     2e-21   2.7e-17   62.8   0.1     1    97    55   151    55   151 0.94 OmpA family
Aminotran_3          PF00202.16   339 seq497_BIOID50905    -            426    8e-121  402.9   0.2   1   1  6.9e-125  9.5e-121  402.6   0.1     2   338    27   360    26   361 0.98 Aminotransferase class-III
IstB_IS21            PF01695.12   178 seq498_BIOID50905    -            259   5.5e-70  234.2   0.1   1   1   3.5e-73   1.2e-69  233.1   0.0     1   178    56   235    56   235 0.98 IstB-like ATP binding protein
Bac_DnaA             PF00308.13   219 seq498_BIOID50905    -            259   1.5e-07   31.2   0.0   1   1   6.2e-11   2.1e-07   30.6   0.0    37   136   105   202    75   207 0.85 Bacterial dnaA  protein
AAA                  PF00004.24   132 seq498_BIOID50905    -            259   2.6e-05   24.3   0.0   1   1   1.3e-08   4.3e-05   23.6   0.0     1    74   105   180   105   214 0.77 ATPase family associated with various cellular activities (AAA)
PhoH                 PF02562.11   205 seq498_BIOID50905    -            259   1.4e-05   24.3   0.1   1   1   1.6e-08   5.5e-05   22.3   0.0    11    48    94   131    83   142 0.80 PhoH-like protein
Minor_tail_Z         PF06763.6    189 seq501_BIOID50905    -            192   9.4e-90  299.2   5.7   1   1   7.7e-94   1.1e-89  299.0   4.0     1   189     1   192     1   192 0.99 Prophage minor tail protein Z (GPZ)
TatD_DNase           PF01026.16   255 seq503_BIOID50905    -            260   4.6e-67  225.7   0.0   1   1   3.9e-71   5.3e-67  225.5   0.0     1   255     6   257     6   257 0.98 TatD related DNase
Peripla_BP_2         PF01497.13   238 seq504_BIOID50905    -            296   4.1e-26   91.4   0.0   1   1   3.4e-30   4.7e-26   91.2   0.0     1   235    38   270    38   273 0.94 Periplasmic binding protein
Phage_min_tail       PF05939.8    109 seq505_BIOID50905    -            109   1.6e-37  127.6   0.1   1   1   1.3e-41   1.8e-37  127.5   0.0     1   109     1   109     1   109 0.99 Phage minor tail protein
HTH_18               PF12833.2     81 seq506_BIOID50905    -            285   5.2e-19   68.0   0.4   1   1   1.5e-22   1.1e-18   67.0   0.2     2    80   204   281   203   282 0.95 Helix-turn-helix domain
HTH_AraC             PF00165.18    42 seq506_BIOID50905    -            285     3e-14   52.1   0.1   1   1   4.8e-14   3.3e-10   39.3   0.0     9    40   247   279   241   279 0.92 Bacterial regulatory helix-turn-helix proteins, AraC family
Malate_synthase      PF01274.17   523 seq507_BIOID50905    -            539  6.2e-214  710.7   0.0   1   1  5.1e-218    7e-214  710.5   0.0     2   522    18   538    17   539 0.99 Malate synthase
NinF                 PF05810.7     58 seq508_BIOID50905    -             57   2.4e-05   23.9   0.4   1   1     2e-09   2.7e-05   23.7   0.3    36    58    35    55    23    56 0.86 NinF protein
DUF3491              PF11996.3    936 seq510_BIOID50905    -            278   8.5e-10   36.7   2.9   1   1   7.8e-14   1.1e-09   36.3   2.0   196   446    20   267     6   277 0.88 Protein of unknown function (DUF3491)
Fimbrial             PF00419.15   145 seq511_BIOID50905    -            184     3e-20   72.7   9.6   1   1   2.2e-24     3e-20   72.7   6.6     1   145    35   184    35   184 0.87 Fimbrial protein
Ail_Lom              PF06316.6    199 seq512_BIOID50905    -            134   2.9e-78  261.8   6.0   1   1   4.6e-82   3.2e-78  261.6   4.1    66   199     1   134     1   134 0.99 Enterobacterial Ail/Lom protein
OMP_b-brl            PF13505.1    176 seq512_BIOID50905    -            134   7.7e-16   58.3   4.0   1   1   1.3e-19   8.6e-16   58.2   2.8    63   176     3   134     1   134 0.85 Outer membrane protein beta-barrel domain
Sugar_tr             PF00083.19   451 seq514_BIOID50905    -            440   1.7e-35  122.3  33.7   1   2   1.3e-31   8.9e-28   96.9   5.9     2   203    23   232    22   237 0.89 Sugar (and other) transporter
Sugar_tr             PF00083.19   451 seq514_BIOID50905    -            440   1.7e-35  122.3  33.7   2   2   3.1e-12   2.1e-08   33.0  11.4   242   443   240   439   226   440 0.69 Sugar (and other) transporter
MFS_1                PF07690.11   354 seq514_BIOID50905    -            440   1.5e-29  102.7  60.7   1   2   4.8e-21   3.3e-17   62.1  18.9     2   239    28   275    27   287 0.71 Major Facilitator Superfamily
MFS_1                PF07690.11   354 seq514_BIOID50905    -            440   1.5e-29  102.7  60.7   2   2   4.7e-16   3.2e-12   45.7  19.2    27   176   283   435   271   440 0.81 Major Facilitator Superfamily
DUF1364              PF07102.7     94 seq516_BIOID50905    -             96   8.6e-44  147.2   0.7   1   1   6.9e-48   9.5e-44  147.1   0.5     1    94     1    94     1    94 0.98 Protein of unknown function (DUF1364)
NMN_transporter      PF04973.7    182 seq518_BIOID50905    -            239     1e-46  158.5  28.8   1   1   4.7e-49   6.5e-45  152.7  19.9     1   181    23   228    23   229 0.95 Nicotinamide mononucleotide transporter
Phage_tail_L         PF05100.7    206 seq519_BIOID50905    -            221   1.3e-94  314.9   0.1   1   1   1.1e-98   1.5e-94  314.8   0.1     6   206    23   219    17   219 0.98 Phage minor tail protein L
DSBA                 PF01323.15   193 seq520_BIOID50905    -            208   1.1e-31  109.8   3.4   1   1   1.3e-34   9.2e-31  106.7   2.4     1   192    40   197    40   198 0.95 DSBA-like thioredoxin domain
Thioredoxin_4        PF13462.1    163 seq520_BIOID50905    -            208   4.5e-10   39.6   0.0   1   1   9.5e-14   6.5e-10   39.1   0.0    16   149    40   180    33   191 0.71 Thioredoxin
Phage_tail_U         PF06141.6    133 seq522_BIOID50905    -            137   3.4e-67  224.3   0.2   1   1   2.8e-71   3.8e-67  224.2   0.1     1   133     5   137     5   137 0.99 Phage minor tail protein U
Transposase_mut      PF00872.13   381 seq525_BIOID50905    -            131   1.3e-20   73.1   0.0   1   1   1.1e-24   1.5e-20   73.0   0.0     5   121     5   121     1   123 0.83 Transposase, Mutator family
rve                  PF00665.21   120 seq526_BIOID50905    -            362   8.9e-21   74.1   0.0   1   1   5.5e-24   1.5e-20   73.3   0.0     3   120   176   288   174   288 0.90 Integrase core domain
rve_3                PF13683.1     67 seq526_BIOID50905    -            362   1.1e-16   60.0   0.1   1   1     1e-19   2.7e-16   58.7   0.0     2    67   260   328   259   328 0.98 Integrase core domain
HTH_28               PF13518.1     52 seq526_BIOID50905    -            362   5.3e-09   35.7   0.2   1   1   7.3e-12     2e-08   33.9   0.0     9    51    39    81    33    86 0.92 Helix-turn-helix domain
HTH_23               PF13384.1     50 seq526_BIOID50905    -            362   8.2e-08   31.5   0.0   1   1   7.6e-11   2.1e-07   30.2   0.0     5    50    31    75    28    75 0.94 Homeodomain-like domain
RusA                 PF05866.6    116 seq528_BIOID50905    -            120   3.8e-21   75.5   0.0   1   1   3.2e-25   4.4e-21   75.3   0.0     1   116     8   117     8   117 0.91 Endodeoxyribonuclease RusA
Secretin             PF00263.16   165 seq529_BIOID50905    -            514   1.8e-32  111.9   3.4   1   1   2.6e-36   1.8e-32  111.9   2.4     1   162   338   506   338   509 0.93 Bacterial type II and III secretion system protein
Secretin_N           PF03958.12    82 seq529_BIOID50905    -            514   2.6e-24   85.1   2.8   1   1   1.7e-22   1.1e-18   67.0   0.2     1    82   182   277   182   277 0.99 Bacterial type II/III secretion system short domain
BATS                 PF06968.8     92 seq530_BIOID50905    -            346   1.7e-29  101.3   0.0   1   1   5.5e-33   3.7e-29  100.2   0.0     1    92   220   312   220   312 0.99 Biotin and Thiamin Synthesis associated domain
Radical_SAM          PF04055.16   166 seq530_BIOID50905    -            346   3.9e-19   69.3   0.0   1   1   4.6e-22   3.2e-18   66.3   0.0     4   160    50   203    47   209 0.92 Radical SAM superfamily
TatD_DNase           PF01026.16   255 seq531_BIOID50905    -            265   1.2e-76  257.2   0.0   1   1   9.8e-81   1.3e-76  257.0   0.0     1   255     4   255     4   255 0.96 TatD related DNase
DUF1364              PF07102.7     94 seq537_BIOID50905    -             96   1.8e-42  142.9   0.6   1   1   1.5e-46     2e-42  142.8   0.4     1    94     1    94     1    94 0.98 Protein of unknown function (DUF1364)
Dus                  PF01207.12   310 seq538_BIOID50905    -            345  7.5e-100  333.6   0.0   1   1  6.3e-104  8.6e-100  333.4   0.0     2   308    30   340    29   342 0.98 Dihydrouridine synthase (Dus)
FecCD                PF01032.13   311 seq539_BIOID50905    -            660  6.8e-145  481.5  86.5   1   2   2.4e-73   3.3e-69  232.9  27.6     5   310    11   324     7   325 0.94 FecCD transport family
FecCD                PF01032.13   311 seq539_BIOID50905    -            660  6.8e-145  481.5  86.5   2   2   9.1e-80   1.3e-75  254.0  27.0     2   311   358   657   347   657 0.94 FecCD transport family
Fimbrial             PF00419.15   145 seq540_BIOID50905    -            165   2.3e-15   56.9   0.0   1   1     2e-19   2.7e-15   56.7   0.0     2   145    19   165    18   165 0.86 Fimbrial protein
ChuX_HutX            PF06228.8    141 seq546_BIOID50905    -            164   1.6e-49  166.8   0.0   1   1   2.7e-53   1.8e-49  166.6   0.0     1   141    21   157    21   157 0.97 Haem utilisation ChuX/HutX
HemS                 PF05171.7    129 seq546_BIOID50905    -            164   2.2e-05   24.1   0.0   1   1   3.8e-09   2.6e-05   23.9   0.0    20   127    43   158    14   160 0.85 Haemin-degrading HemS.ChuX domain
YjcZ                 PF13990.1    270 seq547_BIOID50905    -            301  4.3e-118  393.2   6.1   1   1  3.5e-122  4.8e-118  393.0   4.2     1   270    26   296    26   296 1.00 YjcZ-like protein
RusA                 PF05866.6    116 seq549_BIOID50905    -             45   0.00013   22.2   0.1   1   1     1e-08   0.00014   22.1   0.1     1    37     8    44     8    45 0.92 Endodeoxyribonuclease RusA
HTH_Tnp_1            PF01527.15    76 seq550_BIOID50905    -            141   3.9e-17   61.8   0.2   1   1   1.1e-20   7.3e-17   60.9   0.0     2    54     9    62     8    99 0.79 Transposase
HTH_23               PF13384.1     50 seq550_BIOID50905    -            141   3.7e-07   29.4   0.0   1   1     1e-10   7.1e-07   28.5   0.0     6    46    18    59    13    64 0.90 Homeodomain-like domain
OTCace_N             PF02729.16   142 seq552_BIOID50905    -            192   1.3e-28   99.3   0.0   1   1   1.3e-32   1.8e-28   98.8   0.0     1   142    22   179    22   179 0.88 Aspartate/ornithine carbamoyltransferase, carbamoyl-P binding domain
Prok-JAB             PF14464.1    105 seq554_BIOID50905    -            251   1.1e-19   69.8   0.2   1   1   2.7e-23   1.9e-19   69.0   0.1     3    99     3    99     1   108 0.92 Prokaryotic homologs of the JAB domain
NLPC_P60             PF00877.14   105 seq554_BIOID50905    -            251   5.9e-14   51.6   0.0   1   1   1.2e-17   8.4e-14   51.1   0.0     1   104   111   223   111   224 0.92 NlpC/P60 family
RNA_pol_Rpb1_1       PF04997.7    338 seq555_BIOID50905    -           1407  2.9e-100  335.7   0.1   1   1  2.7e-103  7.5e-100  334.3   0.1     2   338    15   342    14   342 0.95 RNA polymerase Rpb1, domain 1
RNA_pol_Rpb1_5       PF04998.12   277 seq555_BIOID50905    -           1407   1.3e-80  270.5   0.0   1   1   9.4e-84   2.6e-80  269.5   0.0     1   276   766  1321   766  1322 1.00 RNA polymerase Rpb1, domain 5
RNA_pol_Rpb1_2       PF00623.15   166 seq555_BIOID50905    -           1407   6.2e-51  172.5   0.0   1   1   5.3e-53   1.5e-49  168.0   0.0     1   166   344   486   344   486 0.95 RNA polymerase Rpb1, domain 2
RNA_pol_Rpb1_3       PF04983.13   157 seq555_BIOID50905    -           1407   8.1e-28   97.0   0.0   1   1   6.9e-31   1.9e-27   95.8   0.0     1   157   489   644   489   644 0.94 RNA polymerase Rpb1, domain 3
RNA_pol_Rpb1_4       PF05000.12   108 seq555_BIOID50905    -           1407   9.2e-19   67.0   0.3   1   1   9.1e-22   2.5e-18   65.7   0.2     2   107   674   763   673   764 0.82 RNA polymerase Rpb1, domain 4
Antiterm             PF03589.8     95 seq556_BIOID50905    -            207   2.8e-59  197.0   2.0   1   2   7.4e-32     1e-27   95.9   0.3     1    95    14   111    14   111 0.99 Antitermination protein
Antiterm             PF03589.8     95 seq556_BIOID50905    -            207   2.8e-59  197.0   2.0   2   2   1.8e-33   2.5e-29  101.0   0.0     4    95   114   204   112   204 0.98 Antitermination protein
DUF945               PF06097.6    459 seq558_BIOID50905    -            490  8.8e-101  337.7  10.7   1   1  7.7e-105    1e-100  337.5   7.4     3   459    18   481    16   481 0.98 Bacterial protein of unknown function (DUF945)
DUF932               PF06067.6    239 seq559_BIOID50905    -            300   1.7e-69  233.6   0.0   1   1   1.6e-73   2.1e-69  233.3   0.0     1   239    61   287    61   287 0.99 Domain of unknown function (DUF932)
Phage_integrase      PF00589.17   173 seq560_BIOID50905    -            396   1.4e-25   89.8   0.0   1   1   3.4e-29   2.4e-25   89.1   0.0     3   171   179   358   177   360 0.93 Phage integrase family
DUF4102              PF13356.1     89 seq560_BIOID50905    -            396   7.7e-18   64.0   0.0   1   1   2.2e-21   1.5e-17   63.1   0.0    26    88     2    64     1    65 0.96 Domain of unknown function (DUF4102)
N6_Mtase             PF02384.11   311 seq562_BIOID50905    -            544   2.2e-60  204.2   0.0   1   1   1.5e-63   4.2e-60  203.3   0.0     3   309   141   513   139   515 0.93 N-6 DNA Methylase
HsdM_N               PF12161.3    137 seq562_BIOID50905    -            544   4.7e-14   52.8   0.6   1   1     5e-17   1.4e-13   51.3   0.0     1   137     6   133     6   133 0.85 HsdM N-terminal domain
Methyltransf_26      PF13659.1    117 seq562_BIOID50905    -            544   1.3e-13   50.8   0.0   1   1   9.4e-17   2.6e-13   49.9   0.0     2   117   186   355   185   355 0.83 Methyltransferase domain
UPF0020              PF01170.13   180 seq562_BIOID50905    -            544   5.2e-08   32.5   0.0   1   1   4.3e-11   1.2e-07   31.3   0.0    18   124   172   317   165   337 0.78 Putative RNA methylase family UPF0020
Eco57I               PF07669.6    106 seq562_BIOID50905    -            544   6.5e-05   23.1   0.0   1   1     6e-08   0.00016   21.8   0.0     3   103   300   405   297   408 0.86 Eco57I restriction-modification methylase
AA_permease          PF00324.16   479 seq563_BIOID50905    -            487  1.5e-121  405.9  48.0   1   1  2.5e-125  1.7e-121  405.7  33.3     1   474    39   474    39   479 0.98 Amino acid permease
AA_permease_2        PF13520.1    426 seq563_BIOID50905    -            487   1.6e-42  145.4  46.7   1   1   2.8e-46   1.9e-42  145.1  32.4     5   419    39   455    35   467 0.85 Amino acid permease
AhpC-TSA             PF00578.16   124 seq564_BIOID50905    -            187   1.5e-33  114.9   0.1   1   1   4.3e-37     2e-33  114.6   0.1     4   123     7   133     4   134 0.94 AhpC/TSA family
Redoxin              PF08534.5    146 seq564_BIOID50905    -            187   1.8e-13   50.1   0.0   1   1   4.7e-17   2.2e-13   49.9   0.0    15   140    18   146     4   152 0.84 Redoxin
1-cysPrx_C           PF10417.4     40 seq564_BIOID50905    -            187   1.6e-06   27.4   0.1   1   1   6.5e-10     3e-06   26.6   0.1     1    31   154   182   154   186 0.88 C-terminal domain of 1-Cys peroxiredoxin
Phage_NinH           PF06322.6     64 seq566_BIOID50905    -             62   5.9e-27   92.9   0.5   1   1   4.6e-31   6.2e-27   92.8   0.3     1    60     1    60     1    62 0.96 Phage NinH protein
DctA-YdbH            PF11739.3    207 seq569_BIOID50905    -            879   4.3e-56  189.5   0.6   1   1     1e-59   1.4e-55  187.8   0.1     1   207   656   859   656   859 0.99 Dicarboxylate transport
TnpB_IS66            PF05717.8    108 seq570_BIOID50905    -            116   2.6e-39  132.8   0.0   1   1   2.1e-43   2.9e-39  132.7   0.0     2   104     7   107     6   111 0.97 IS66 Orf2 like protein
Pili_assembly_N      PF00345.15   122 seq571_BIOID50905    -            241   1.1e-40  138.0   0.1   1   1   2.7e-44   1.9e-40  137.3   0.0     1   121    37   156    37   157 0.91 Gram-negative pili assembly chaperone, N-terminal domain
Pili_assembly_C      PF02753.12    68 seq571_BIOID50905    -            241   2.9e-16   58.9   0.2   1   1   2.5e-19   1.7e-15   56.4   0.1     1    65   176   234   176   237 0.95 Gram-negative pili assembly chaperone, C-terminal domain
TPP_enzyme_N         PF02776.13   172 seq572_BIOID50905    -            548   1.2e-58  197.3   0.2   1   1   2.6e-62   1.2e-58  197.3   0.1     1   169     1   167     1   170 0.98 Thiamine pyrophosphate enzyme, N-terminal TPP binding domain
TPP_enzyme_C         PF02775.16   153 seq572_BIOID50905    -            548   3.6e-52  175.9   0.3   1   1   5.3e-54   2.4e-50  169.9   0.0     1   153   374   522   374   522 0.98 Thiamine pyrophosphate enzyme, C-terminal TPP binding domain
TPP_enzyme_M         PF00205.17   137 seq572_BIOID50905    -            548   2.8e-41  140.3   0.2   1   1   1.5e-44   6.8e-41  139.1   0.1     1   137   186   321   186   321 0.98 Thiamine pyrophosphate enzyme, central domain
NAD_binding_10       PF13460.1    183 seq574_BIOID50905    -            207     4e-28   98.5   1.8   1   1   6.8e-32   4.6e-28   98.3   1.2     2   181     5   187     5   189 0.93 NADH(P)-binding
NmrA                 PF05368.8    233 seq574_BIOID50905    -            207   6.4e-06   25.4   0.4   1   1   1.2e-09   8.2e-06   25.1   0.3     2   100     5   103     5   198 0.78 NmrA-like family
DNA_processg_A       PF02481.10   212 seq575_BIOID50905    -            324   8.4e-65  217.4   0.1   1   1   7.7e-69   1.1e-64  217.1   0.1     4   210    79   289    76   291 0.96 DNA recombination-mediator protein A
OTCace               PF00185.19   158 seq576_BIOID50905    -            204   8.5e-34  116.5   0.0   1   1   9.1e-38   1.2e-33  116.0   0.0    11   156    11   181     4   182 0.90 Aspartate/ornithine carbamoyltransferase, Asp/Orn binding domain
Aminotran_1_2        PF00155.16   363 seq577_BIOID50905    -            384   7.1e-68  229.0   0.0   1   1   1.3e-71   8.6e-68  228.8   0.0     3   363    41   380    40   380 0.97 Aminotransferase class I and II
Beta_elim_lyase      PF01212.16   290 seq577_BIOID50905    -            384     6e-07   28.7   0.0   1   1     5e-10   3.4e-06   26.2   0.0    27    86    82   141    67   206 0.82 Beta-eliminating lyase
Acylphosphatase      PF00708.13    91 seq579_BIOID50905    -             92   6.2e-29   99.8   0.0   1   1   4.9e-33   6.7e-29   99.7   0.0     1    91     1    92     1    92 0.95 Acylphosphatase
PTS_EIIC             PF02378.13   321 seq580_BIOID50905    -            477   1.4e-80  270.4  33.4   1   1   2.1e-84   1.4e-80  270.4  23.2     1   321    13   320    13   320 0.94 Phosphotransferase system, EIIC
PTS_EIIB             PF00367.15    35 seq580_BIOID50905    -            477   7.7e-14   50.5   0.1   1   1     2e-17   1.3e-13   49.7   0.0     3    35   404   436   402   436 0.95 phosphotransferase system, EIIB
ICL                  PF00463.16   526 seq581_BIOID50905    -            439  3.2e-200  665.6   1.7   1   2  4.6e-118  3.2e-114  381.9   0.0     1   255    12   262    12   264 0.99 Isocitrate lyase family
ICL                  PF00463.16   526 seq581_BIOID50905    -            439  3.2e-200  665.6   1.7   2   2   1.5e-88     1e-84  284.5   1.0   353   526   262   439   260   439 0.98 Isocitrate lyase family
PEP_mutase           PF13714.1    238 seq581_BIOID50905    -            439   4.8e-19   68.4   0.0   1   1   2.3e-22   1.6e-18   66.7   0.0    26   198    86   320    74   352 0.86 Phosphoenolpyruvate phosphomutase
Collar               PF07484.7     57 seq582_BIOID50905    -            164     2e-14   53.0   0.1   1   1   2.4e-18   3.3e-14   52.3   0.1     1    57    10    57    10    57 0.98 Phage Tail Collar Domain
Phageshock_PspG      PF09583.5     65 seq583_BIOID50905    -            139   2.3e-25   88.3  25.1   1   1   2.1e-29   2.9e-25   87.9  17.4     1    64    60   123    60   124 0.98 Phage shock protein G (Phageshock_PspG)
Lambda_tail_I        PF06805.7     82 seq586_BIOID50905    -            172   1.4e-08   34.2   0.0   1   1   1.8e-12   2.5e-08   33.4   0.0    34    82     1    54     1    54 0.97 Bacteriophage lambda tail assembly protein I
rve_3                PF13683.1     67 seq589_BIOID50905    -             90   9.3e-19   66.6   0.2   1   1   1.7e-22   1.2e-18   66.2   0.2     2    67    12    78    11    78 0.98 Integrase core domain
rve_2                PF13333.1     52 seq589_BIOID50905    -             90   3.6e-14   52.4   0.9   1   1   8.1e-18   5.5e-14   51.8   0.6     1    51    30    85    30    85 0.93 Integrase core domain
Patatin              PF01734.17   204 seq590_BIOID50905    -            356     7e-21   74.9   3.8   1   1   2.9e-24   3.9e-20   72.5   2.6     1   199     9   237     9   242 0.73 Patatin-like phospholipase
DDE_Tnp_IS66         PF03050.9    271 seq591_BIOID50905    -            467   5.7e-98  327.3   0.6   1   1  3.9e-101   1.3e-97  326.1   0.0     1   271   126   417   126   417 0.98 Transposase IS66 family
DDE_Tnp_IS66_C       PF13817.1     39 seq591_BIOID50905    -            467     5e-20   71.1   0.2   1   1   3.5e-23   1.2e-19   69.8   0.1     2    39   424   461   423   461 0.99 IS66 C-terminal element
HTH_Tnp_IS66         PF13005.2     59 seq591_BIOID50905    -            467     4e-14   52.0   3.6   1   1   1.2e-17     4e-14   52.0   2.5     1    59    64   120    64   120 0.97 putative Helix-turn-helix domain of transposase IS66
LZ_Tnp_IS66          PF13007.2     78 seq591_BIOID50905    -            467   4.9e-09   36.6   5.6   1   1     4e-12   1.4e-08   35.1   3.9    13    77     1    61     1    62 0.88 Transposase C of IS166 homeodomain
Pyr_redox_2          PF07992.9    200 seq593_BIOID50905    -            531   1.3e-32  113.1   0.0   1   1   2.2e-34   4.3e-31  108.2   0.0     1   199   224   503   224   504 0.91 Pyridine nucleotide-disulphide oxidoreductase
Pyr_redox            PF00070.22    80 seq593_BIOID50905    -            531   3.2e-14   52.9   7.4   1   1   2.1e-17   4.1e-14   52.6   0.3     1    75   367   437   367   442 0.93 Pyridine nucleotide-disulphide oxidoreductase
Pyr_redox_3          PF13738.1    203 seq593_BIOID50905    -            531     1e-11   45.1   1.3   1   1   2.3e-13   4.6e-10   39.7   0.6    15   196   216   394   213   400 0.80 Pyridine nucleotide-disulphide oxidoreductase
Thioredoxin_3        PF13192.1     76 seq593_BIOID50905    -            531   2.5e-08   33.5   0.0   1   1   3.9e-11   7.6e-08   31.9   0.0     4    74   132   205   129   207 0.82 Thioredoxin domain
FecCD                PF01032.13   311 seq598_BIOID50905    -            330   1.1e-95  319.8  30.7   1   1  9.9e-100   1.4e-95  319.6  21.3     1   311    18   325    17   325 0.97 FecCD transport family
TPR_3                PF07720.7     36 seq599_BIOID50905    -            146   7.1e-10   38.3   0.2   1   1   5.2e-14   7.1e-10   38.3   0.2     1    36    32    65    32    65 0.96 Tetratricopeptide repeat
Usher                PF00577.15   552 seq600_BIOID50905    -            878    3e-220  732.5  24.3   1   1  7.9e-224  3.6e-220  732.2  16.8     1   552   208   790   208   790 0.99 Type VII secretion system (T7SS), usher protein
PapC_N               PF13954.1    146 seq600_BIOID50905    -            878   5.7e-48  162.0   0.0   1   1   3.1e-51   1.4e-47  160.7   0.0     2   146    48   194    47   194 0.98 PapC N-terminal domain
PapC_C               PF13953.1     68 seq600_BIOID50905    -            878   1.3e-27   95.0   0.1   1   1   1.1e-30   4.8e-27   93.2   0.1     1    67   800   865   800   866 0.97 PapC C-terminal domain
Caudo_TAP            PF02413.12   130 seq601_BIOID50905    -            200     6e-28   97.4   0.9   1   1     6e-32   8.3e-28   97.0   0.6     1   130    78   199    78   199 0.95 Caudovirales tail fibre assembly protein
PALP                 PF00291.20   307 seq604_BIOID50905    -            398   4.6e-44  150.7   0.2   1   1   4.1e-48   5.7e-44  150.4   0.1     4   305    41   374    39   377 0.81 Pyridoxal-phosphate dependent enzyme
Phage-tail_3         PF13550.1    164 seq607_BIOID50905    -           1065   3.3e-39  134.1   0.0   1   1   2.5e-42   8.4e-39  132.8   0.0     1   161   330   497   330   500 0.94 Putative phage tail protein
DUF1983              PF09327.6     81 seq607_BIOID50905    -           1065   1.2e-27   95.5   0.1   1   1   8.1e-31   2.8e-27   94.3   0.0     2    81   846   925   845   925 0.98 Domain of unknown function (DUF1983)
DUF3672              PF12421.3    136 seq607_BIOID50905    -           1065     5e-26   91.3   0.6   1   1     4e-29   1.4e-25   89.9   0.4     1    87   949  1042   949  1056 0.82 Fibronectin type III protein
Acetyltransf_7       PF13508.1     79 seq608_BIOID50905    -            178   8.5e-13   48.1   0.0   1   1   1.8e-16   1.2e-12   47.6   0.0     4    79    62   164    58   164 0.79 Acetyltransferase (GNAT) domain
Acetyltransf_1       PF00583.19    83 seq608_BIOID50905    -            178     7e-07   29.0   0.1   1   1   3.3e-10   2.2e-06   27.4   0.1    17    83    97   163    68   163 0.73 Acetyltransferase (GNAT) family
DUF554               PF04474.7    226 seq609_BIOID50905    -            235   2.1e-76  255.9  19.7   1   1   1.7e-80   2.4e-76  255.7  13.7     2   226     3   230     2   230 0.97 Protein of unknown function (DUF554)
Methyltransf_11      PF08241.7     95 seq612_BIOID50905    -            240   2.3e-12   47.1   0.0   1   1   2.6e-16   3.6e-12   46.4   0.0    45    95    67   125    50   125 0.83 Methyltransferase domain
Pep_deformylase      PF01327.16   157 seq613_BIOID50905    -            169   6.4e-53  178.2   0.1   1   1   5.6e-57   7.6e-53  177.9   0.1     2   156     4   152     3   153 0.94 Polypeptide deformylase
YfiO                 PF13525.1    203 seq614_BIOID50905    -            245   1.1e-84  282.8   5.8   1   1   2.8e-88   1.3e-84  282.6   4.0     1   202    28   236    28   238 0.97 Outer membrane lipoprotein
TPR_18               PF13512.1    142 seq614_BIOID50905    -            245   5.1e-65  217.7   7.3   1   1     3e-68   1.4e-64  216.3   1.2     2   142    24   167    23   167 0.98 Tetratricopeptide repeat
FCD                  PF07729.7    125 seq615_BIOID50905    -            226   1.2e-17   64.3  10.4   1   1   2.7e-21   1.8e-17   63.6   7.2     1   124    82   213    82   214 0.85 FCD domain
GntR                 PF00392.16    64 seq615_BIOID50905    -            226     1e-12   47.1   0.0   1   1   3.3e-16   2.2e-12   46.0   0.0     7    64    16    72    12    72 0.96 Bacterial regulatory proteins, gntR family
MMR_HSR1             PF01926.18   114 seq616_BIOID50905    -            303   1.4e-13   50.6   0.0   1   1   2.3e-16   6.3e-13   48.6   0.0     2   111    52   163    51   166 0.74 50S ribosome-binding GTPase
DUF258               PF03193.11   161 seq616_BIOID50905    -            303   1.1e-06   27.8   0.0   1   1   6.7e-10   1.8e-06   27.1   0.0    24   103    37   113    17   130 0.72 Protein of unknown function, DUF258
Methyltransf_11      PF08241.7     95 seq617_BIOID50905    -            251     1e-23   83.5   0.0   1   1   1.1e-26   1.9e-23   82.6   0.0     1    95    47   138    47   138 0.98 Methyltransferase domain
Methyltransf_23      PF13489.1    162 seq617_BIOID50905    -            251   1.1e-15   57.6   0.0   1   1   9.2e-19   1.6e-15   57.0   0.0     4   150    25   173    18   178 0.78 Methyltransferase domain
Methyltransf_31      PF13847.1    152 seq617_BIOID50905    -            251   7.4e-15   54.7   0.0   1   1   5.6e-18   9.5e-15   54.3   0.0     5   122    44   154    40   196 0.84 Methyltransferase domain
Methyltransf_12      PF08242.7     99 seq617_BIOID50905    -            251   1.1e-10   41.7   0.0   1   1   1.4e-13   2.4e-10   40.6   0.0     1    98    47   135    47   136 0.86 Methyltransferase domain
Methyltransf_18      PF12847.2    112 seq617_BIOID50905    -            251   5.3e-10   39.7   0.0   1   1     6e-13     1e-09   38.8   0.0     4   110    45   139    42   141 0.80 Methyltransferase domain
Methyltransf_25      PF13649.1    101 seq617_BIOID50905    -            251   1.8e-09   37.7   0.0   1   1     5e-12   8.6e-09   35.5   0.0     1   101    46   134    46   134 0.91 Methyltransferase domain
Ubie_methyltran      PF01209.13   233 seq617_BIOID50905    -            251   1.9e-08   33.6   0.0   1   1   1.4e-11   2.4e-08   33.2   0.0    43   168    38   155     2   174 0.84 ubiE/COQ5 methyltransferase family
Methyltransf_8       PF05148.10   219 seq617_BIOID50905    -            251   3.7e-06   26.6   0.0   1   1   3.3e-09   5.6e-06   26.0   0.0    59   156    30   138    17   158 0.77 Hypothetical methyltransferase
DUF3927              PF13064.1     46 seq620_BIOID50905    -             52   2.9e-22   77.7  11.8   1   1   2.3e-26   3.1e-22   77.6   8.2     1    46     3    48     3    48 0.98 Protein of unknown function (DUF3927)
DAHP_synth_1         PF00793.15   272 seq622_BIOID50905    -            350  4.5e-105  350.0   0.0   1   1  3.9e-109  5.3e-105  349.8   0.0     8   271    40   338    25   339 0.96 DAHP synthetase I family
Methylase_S          PF01420.14   167 seq623_BIOID50905    -            222   3.5e-25   88.7   0.8   1   1   3.4e-29   4.6e-25   88.4   0.6     7   166     7   166     1   167 0.89 Type I restriction modification DNA specificity domain
ACT_5                PF13710.1     63 seq627_BIOID50905    -             87   2.1e-26   91.4   0.1   1   1   1.9e-30   2.6e-26   91.0   0.1     2    63    13    73    12    73 0.98 ACT domain
Phage_antiter_Q      PF06323.6    230 seq628_BIOID50905    -            255  3.1e-105  350.5   8.7   1   1  2.5e-109  3.4e-105  350.3   6.0     1   229    27   254    27   255 1.00 Phage antitermination protein Q
ABC_tran             PF00005.22   118 seq629_BIOID50905    -            256   1.9e-16   60.3   0.0   1   1   4.8e-20   3.3e-16   59.6   0.0     1   118    41   166    41   166 0.85 ABC transporter
Formyl_trans_N       PF00551.14   181 seq630_BIOID50905    -            315   9.4e-56  188.1   0.0   1   1     2e-59   1.3e-55  187.5   0.0     2   180     6   183     5   184 0.98 Formyl transferase
Formyl_trans_C       PF02911.13   100 seq630_BIOID50905    -            315   1.1e-33  115.1   0.1   1   1   2.5e-37   1.7e-33  114.5   0.0     1    99   207   304   207   305 0.98 Formyl transferase, C-terminal domain
AceK                 PF06315.6    562 seq631_BIOID50905    -            574  2.7e-239  795.0   0.0   1   1  2.3e-243  3.1e-239  794.8   0.0     1   562     9   568     9   568 0.99 Isocitrate dehydrogenase kinase/phosphatase (AceK)
DUF303               PF03629.13   255 seq633_BIOID50905    -            616   1.1e-29  103.3   0.0   1   1   2.3e-33   1.5e-29  102.8   0.0     1   200    64   295    64   345 0.80 Domain of unknown function (DUF303)
DUF1737              PF08410.5     54 seq633_BIOID50905    -            616   1.3e-16   59.9   0.0   1   1   4.7e-20   3.2e-16   58.7   0.0     1    53     1    50     1    51 0.96 Domain of unknown function (DUF1737)
DUF932               PF06067.6    239 seq634_BIOID50905    -            272   2.6e-59  200.3   0.0   1   1   2.2e-63     3e-59  200.1   0.0     2   239    37   261    36   261 0.99 Domain of unknown function (DUF932)
Aminotran_4          PF01063.14   231 seq635_BIOID50905    -            331   1.3e-46  158.8   0.0   1   1   1.2e-50   1.6e-46  158.5   0.0     3   231    76   311    74   311 0.96 Aminotransferase class IV
DnaB_C               PF03796.10   265 seq637_BIOID50905    -            471  4.1e-108  360.1   0.2   1   1  1.2e-111  5.4e-108  359.7   0.1     1   263   206   463   206   465 0.97 DnaB-like helicase C terminal domain
DnaB                 PF00772.16   103 seq637_BIOID50905    -            471   8.7e-38  128.2   0.0   1   1   4.2e-41   1.9e-37  127.1   0.0     1   103    26   128    26   128 0.99 DnaB-like helicase N terminal domain
AAA_25               PF13481.1    194 seq637_BIOID50905    -            471     1e-13   51.0   0.1   1   1   3.6e-17   1.6e-13   50.3   0.0    29   190   220   386   179   390 0.84 AAA domain
Peptidase_S24        PF00717.18    70 seq642_BIOID50905    -            255     4e-15   55.0   0.0   1   1   3.3e-18   1.1e-14   53.6   0.0     3    68   166   230   164   232 0.91 Peptidase S24-like
HTH_3                PF01381.17    55 seq642_BIOID50905    -            255   2.3e-08   33.6   0.0   1   1   1.5e-11     5e-08   32.5   0.0     3    46    39    82    37    90 0.92 Helix-turn-helix
HTH_19               PF12844.2     64 seq642_BIOID50905    -            255   6.9e-08   32.3   0.0   1   1   3.8e-11   1.3e-07   31.4   0.0     2    60    35    93    35    97 0.96 Helix-turn-helix domain
AAA_26               PF13500.1    199 seq643_BIOID50905    -            225   1.2e-42  145.6   0.0   1   1   3.1e-46   1.4e-42  145.4   0.0     2   193     4   208     3   213 0.95 AAA domain
CbiA                 PF01656.18   195 seq643_BIOID50905    -            225   9.2e-22   77.2   0.0   1   1   2.4e-25   1.1e-21   77.0   0.0     2   180     6   199     5   217 0.81 CobQ/CobB/MinD/ParA nucleotide binding domain
Nterm_IS4            PF13006.2     98 seq644_BIOID50905    -            240   1.8e-31  107.9   0.0   1   1     4e-35   2.7e-31  107.3   0.0     3    97    17   109    15   110 0.97 Insertion element 4 transposase N-terminal
DDE_Tnp_1            PF01609.16   211 seq644_BIOID50905    -            240   3.5e-07   29.8   0.2   1   1   6.6e-10   4.5e-06   26.2   0.0   154   197   177   224   168   226 0.79 Transposase DDE domain
Peptidase_M20        PF01546.23   171 seq646_BIOID50905    -            403   4.4e-20   71.8   0.0   1   1     1e-23   7.1e-20   71.1   0.0     1   168    77   395    77   398 0.94 Peptidase family M20/M25/M40
M20_dimer            PF07687.9    109 seq646_BIOID50905    -            403   2.4e-17   62.5   0.0   1   1   6.5e-21   4.5e-17   61.6   0.0     2   100   183   282   182   290 0.96 Peptidase dimerisation domain
DUF4102              PF13356.1     89 seq647_BIOID50905    -            421   1.6e-28   98.2   0.2   1   1   4.4e-32     3e-28   97.4   0.1     1    88     3    89     3    90 0.98 Domain of unknown function (DUF4102)
Phage_integrase      PF00589.17   173 seq647_BIOID50905    -            421   5.2e-24   84.7   0.0   1   1   1.3e-27   8.9e-24   83.9   0.0     4   171   205   383   202   385 0.91 Phage integrase family
Methylase_S          PF01420.14   167 seq648_BIOID50905    -            120   8.6e-05   22.4   0.1   1   1   7.8e-09   0.00011   22.1   0.1    86   154    25    96    16   108 0.74 Type I restriction modification DNA specificity domain
DeoC                 PF01791.4    236 seq649_BIOID50905    -            259   3.8e-61  206.2   1.8   1   1     3e-65   4.1e-61  206.1   1.2     3   230    12   240    10   246 0.94 DeoC/LacD family aldolase
Resolvase            PF00239.16   141 seq651_BIOID50905    -            192   3.1e-49  166.3   0.4   1   1     6e-53   4.1e-49  165.9   0.3     2   140     3   135     2   136 0.98 Resolvase, N terminal domain
HTH_7                PF02796.10    45 seq651_BIOID50905    -            192   1.1e-11   44.2   0.0   1   1   3.8e-15   2.6e-11   43.0   0.0     1    44   138   181   138   182 0.98 Helix-turn-helix domain of resolvase
RNase_T              PF00929.19   164 seq654_BIOID50905    -            246   8.5e-40  136.6   0.5   1   1   1.7e-43   2.3e-39  135.2   0.1     1   164    12   178    12   178 0.93 Exonuclease
DNA_pol_A            PF00476.15   383 seq656_BIOID50905    -            928  9.7e-160  531.2   0.0   1   1  3.8e-163  1.3e-159  530.8   0.0     2   383   548   927   547   927 0.99 DNA polymerase family A
5_3_exonuc_N         PF02739.11   169 seq656_BIOID50905    -            928     2e-59  199.6   0.0   1   1   1.1e-62   3.9e-59  198.7   0.0     2   169     8   169     7   169 0.99 5'-3' exonuclease, N-terminal resolvase-like domain
DNA_pol_A_exo1       PF01612.15   174 seq656_BIOID50905    -            928   3.2e-45  153.5   0.1   1   1   1.8e-48   6.3e-45  152.6   0.1     1   174   330   517   330   517 0.97 3'-5' exonuclease
5_3_exonuc           PF01367.15   101 seq656_BIOID50905    -            928   3.7e-31  107.2   0.0   1   1   2.7e-34   9.2e-31  105.9   0.0     1    99   171   275   171   277 0.97 5'-3' exonuclease, C-terminal SAM fold
ESPR                 PF13018.1     24 seq657_BIOID50905    -            332   9.1e-09   34.4   0.1   1   1   1.5e-12     2e-08   33.3   0.1     2    24    31    53    31    53 0.96 Extended Signal Peptide of Type V secretion system
Lipoprotein_19       PF13617.1     59 seq660_BIOID50905    -             61   4.8e-27   93.2   0.6   1   1   3.8e-31   5.3e-27   93.1   0.4     1    59     2    60     2    60 0.97 YnbE-like lipoprotein
Nol1_Nop2_Fmu        PF01189.12   283 seq664_BIOID50905    -            429  1.4e-104  349.3   0.0   1   1  8.9e-108  1.7e-104  349.0   0.0     1   282   164   426   164   427 0.99 NOL1/NOP2/sun family
NusB                 PF01029.13   134 seq664_BIOID50905    -            429   3.4e-26   91.6   0.0   1   1   2.8e-29   5.6e-26   90.9   0.0     1   134     5   127     5   127 0.97 NusB family
Methyltransf_26      PF13659.1    117 seq664_BIOID50905    -            429   2.8e-11   43.3   0.0   1   1   2.9e-14   5.6e-11   42.3   0.0     2   116   248   375   247   376 0.90 Methyltransferase domain
Methyltransf_18      PF12847.2    112 seq664_BIOID50905    -            429     2e-10   41.1   0.0   1   1   1.8e-13   3.5e-10   40.3   0.0     2   112   247   375   246   375 0.84 Methyltransferase domain
Methyltransf_31      PF13847.1    152 seq664_BIOID50905    -            429   2.1e-09   37.0   0.0   1   1   1.9e-12   3.7e-09   36.2   0.0     2   113   245   380   244   416 0.82 Methyltransferase domain
MTS                  PF05175.9    170 seq664_BIOID50905    -            429   1.3e-06   27.7   0.0   1   1   1.3e-09   2.6e-06   26.8   0.0    24   151   239   385   229   397 0.86 Methyltransferase small domain
FtsJ                 PF01728.14   181 seq664_BIOID50905    -            429   9.4e-05   22.3   0.0   1   1   9.5e-08   0.00019   21.3   0.0    19    69   242   287   233   400 0.61 FtsJ-like methyltransferase
PHP                  PF02811.14   175 seq665_BIOID50905    -            293   7.8e-33  113.5   0.1   1   1   7.6e-37     1e-32  113.1   0.0     1   169    10   233    10   239 0.92 PHP domain
Gp49                 PF05973.9     91 seq666_BIOID50905    -            114   3.6e-17   62.0   0.1   1   1   3.4e-21   4.6e-17   61.6   0.0     1    88    19   100    19   103 0.87 Phage derived protein Gp49-like (DUF891)
Antirestrict         PF03230.8     94 seq667_BIOID50905    -            161   5.1e-39  132.0   0.2   1   1   4.7e-43   6.4e-39  131.7   0.1     1    94    64   161    64   161 0.98 Antirestriction protein
SLT                  PF01464.15   121 seq668_BIOID50905    -             89   4.8e-17   61.4   0.5   1   1   4.3e-21   5.8e-17   61.1   0.4    45   120     1    75     1    76 0.97 Transglycosylase SLT domain
DUF1318              PF07027.7     95 seq669_BIOID50905    -            108   2.9e-34  117.0   0.9   1   1   2.4e-38   3.2e-34  116.9   0.6     2    95    15   107    14   107 0.98 Protein of unknown function (DUF1318)
rve                  PF00665.21   120 seq670_BIOID50905    -            114   1.7e-24   86.1   0.0   1   1   1.3e-28   1.8e-24   86.0   0.0    14   120     2   106     1   106 0.96 Integrase core domain
HTH_5                PF01022.15    47 seq674_BIOID50905    -             99   1.2e-14   53.5   0.1   1   1   7.3e-18     2e-14   52.8   0.1     1    47    23    70    23    70 0.97 Bacterial regulatory protein, arsR family
HTH_20               PF12840.2     61 seq674_BIOID50905    -             99     4e-10   39.2   0.4   1   1     2e-13   5.5e-10   38.7   0.3     2    58    16    72    11    75 0.95 Helix-turn-helix domain
MarR_2               PF12802.2     62 seq674_BIOID50905    -             99   2.4e-09   36.5   0.1   1   1   1.5e-12   4.1e-09   35.8   0.1     5    60    24    75    20    77 0.90 MarR family
HTH_24               PF13412.1     48 seq674_BIOID50905    -             99     2e-08   33.3   0.0   1   1   1.9e-11   5.1e-08   32.0   0.0     5    47    26    68    24    69 0.96 Winged helix-turn-helix DNA-binding
MarR                 PF01047.17    59 seq674_BIOID50905    -             99   6.7e-06   25.6   0.0   1   1   4.6e-09   1.3e-05   24.7   0.0     5    53    26    74    23    75 0.95 MarR family
Phage_sheath_1       PF04984.9    464 seq676_BIOID50905    -            395   3.8e-78  262.8   5.1   1   2   1.6e-21   2.1e-17   62.6   0.3     1    95     1    99     1   100 0.95 Phage tail sheath protein
Phage_sheath_1       PF04984.9    464 seq676_BIOID50905    -            395   3.8e-78  262.8   5.1   2   2   1.2e-64   1.7e-60  204.7   0.5   171   464    96   381    92   381 0.98 Phage tail sheath protein
ILVD_EDD             PF00920.16   521 seq677_BIOID50905    -            616  6.6e-195  648.3   2.0   1   1  5.5e-199  7.6e-195  648.1   1.4     1   521    34   607    34   607 0.95 Dehydratase family
Voltage_CLC          PF00654.15   355 seq679_BIOID50905    -            473   1.4e-90  303.8  35.9   1   1   1.1e-92   1.5e-88  297.1  20.9     2   354    89   437    88   438 0.94 Voltage gated chloride channel
HTH_3                PF01381.17    55 seq680_BIOID50905    -            142   6.4e-11   41.8   0.0   1   1     3e-14   1.4e-10   40.7   0.0     1    52    76   127    76   130 0.96 Helix-turn-helix
HTH_19               PF12844.2     64 seq680_BIOID50905    -            142   1.6e-09   37.5   0.0   1   1   9.3e-13   4.3e-09   36.1   0.0     3    60    75   132    73   136 0.92 Helix-turn-helix domain
HTH_31               PF13560.1     64 seq680_BIOID50905    -            142     5e-09   36.0   0.0   1   1   1.8e-12   8.1e-09   35.4   0.0     6    58    76   127    74   134 0.95 Helix-turn-helix domain
Glycos_transf_3      PF00591.16   254 seq683_BIOID50905    -            469   3.6e-61  206.5   0.4   1   1   1.1e-64   4.9e-61  206.0   0.2     2   253   108   361   107   362 0.98 Glycosyl transferase family, a/b domain
PYNP_C               PF07831.8     75 seq683_BIOID50905    -            469   1.8e-25   88.0   0.2   1   1   7.7e-29   3.5e-25   87.1   0.1     1    74   379   452   379   453 0.98 Pyrimidine nucleoside phosphorylase C-terminal domain
Glycos_trans_3N      PF02885.12    66 seq683_BIOID50905    -            469   5.9e-15   54.4   1.2   1   1     2e-18   9.3e-15   53.8   0.1     3    66    34    97    32    97 0.98 Glycosyl transferase family, helical bundle domain
HTH_Tnp_1            PF01527.15    76 seq685_BIOID50905    -             99   7.6e-09   35.2   2.9   1   1   7.1e-13   9.7e-09   34.9   2.0     3    76    11    79     9    79 0.90 Transposase
RadC                 PF04002.10   123 seq686_BIOID50905    -            163   5.7e-47  158.3   0.0   1   1   5.1e-51   6.9e-47  158.0   0.0     2   123    42   163    41   163 0.98 RadC-like JAB domain
PfkB                 PF00294.19   301 seq687_BIOID50905    -            337   1.7e-70  237.3   0.0   1   1   1.5e-74   2.1e-70  237.1   0.0     2   297    31   331    30   335 0.97 pfkB family carbohydrate kinase
UvrB                 PF12344.3     44 seq689_BIOID50905    -            673   6.7e-23   79.8   0.9   1   1   1.3e-25   2.9e-22   77.7   0.1     1    43   552   594   552   595 0.97 Ultra-violet resistance protein B
Helicase_C           PF00271.26    78 seq689_BIOID50905    -            673   1.2e-15   57.0   0.0   1   1   1.2e-18   2.8e-15   55.8   0.0     2    77   465   545   464   546 0.98 Helicase conserved C-terminal domain
ResIII               PF04851.10   184 seq689_BIOID50905    -            673   1.1e-11   44.8   0.0   1   1     3e-14   6.9e-11   42.1   0.0     4    94    13   101    10   134 0.79 Type III restriction enzyme, res subunit
UVR                  PF02151.14    36 seq689_BIOID50905    -            673   5.2e-07   28.8   1.1   1   1     7e-10   1.6e-06   27.3   0.8     2    35   634   667   633   668 0.93 UvrB/uvrC motif
Amidohydro_4         PF13147.1    304 seq690_BIOID50905    -            461   2.5e-28   99.8   0.6   1   1   8.8e-32     3e-28   99.5   0.4     1   304    45   392    45   392 0.90 Amidohydrolase
Amidohydro_1         PF01979.15   333 seq690_BIOID50905    -            461   5.1e-13   49.2   0.0   1   1   2.5e-15   8.6e-12   45.2   0.0     1   333    50   395    50   395 0.73 Amidohydrolase family
Amidohydro_5         PF13594.1     68 seq690_BIOID50905    -            461   3.1e-11   42.8   1.5   1   1   1.3e-14   4.4e-11   42.3   0.1     2    68    22    90    21    90 0.80 Amidohydrolase
NiFeSe_Hases         PF00374.14   507 seq692_BIOID50905    -            597  1.3e-243  809.2   0.0   1   1  1.1e-247  1.5e-243  809.0   0.0     1   507    54   582    54   582 0.98 Nickel-dependent hydrogenase
Fimbrial             PF00419.15   145 seq694_BIOID50905    -            176   1.6e-21   76.9   4.0   1   1   1.4e-25   1.9e-21   76.7   2.8     1   145    27   176    27   176 0.94 Fimbrial protein
Bundlin              PF05307.6     97 seq695_BIOID50905    -            192   3.2e-13   49.2   1.2   1   1   2.3e-17   3.2e-13   49.2   0.8     7    73    10    77     4    94 0.86 Bundlin
DUF3927              PF13064.1     46 seq696_BIOID50905    -             52   2.9e-22   77.7  11.8   1   1   2.3e-26   3.1e-22   77.6   8.2     1    46     3    48     3    48 0.98 Protein of unknown function (DUF3927)
Ala_racemase_N       PF01168.15   217 seq697_BIOID50905    -            359   3.1e-61  206.5   0.0   1   1   5.7e-65   3.9e-61  206.2   0.0     1   217     8   219     8   219 0.94 Alanine racemase, N-terminal domain
Ala_racemase_C       PF00842.16   129 seq697_BIOID50905    -            359     8e-40  135.1   0.1   1   1   1.8e-43   1.2e-39  134.5   0.1     1   129   234   358   234   358 0.97 Alanine racemase, C-terminal domain
Autotransporter      PF03797.14   265 seq700_BIOID50905    -            743   1.7e-55  188.1  17.9   1   1   1.2e-59   1.7e-55  188.1  12.4     2   264   443   726   442   727 0.98 Autotransporter beta-domain
rve                  PF00665.21   120 seq702_BIOID50905    -            288   7.9e-30  103.3   0.1   1   1   6.7e-33   1.8e-29  102.1   0.0     3   119   126   240   124   241 0.96 Integrase core domain
rve_2                PF13333.1     52 seq702_BIOID50905    -            288   1.3e-20   73.0   1.4   1   1   1.5e-22     4e-19   68.3   0.1     1    52   231   287   231   287 0.98 Integrase core domain
rve_3                PF13683.1     67 seq702_BIOID50905    -            288   1.9e-15   56.0   0.0   1   1   1.4e-18   3.8e-15   55.0   0.0     4    67   215   279   212   279 0.96 Integrase core domain
DDE_Tnp_IS240        PF13610.1    140 seq702_BIOID50905    -            288   3.5e-10   39.8   0.0   1   1   2.3e-13   6.3e-10   39.0   0.0     2   129   130   260   129   272 0.88 DDE domain
HTH_21               PF13276.1     60 seq702_BIOID50905    -            288   7.2e-10   38.6   0.1   1   1   1.2e-12   3.3e-09   36.5   0.0     4    59    47   101    44   102 0.90 HTH-like domain
HypA                 PF01155.14   113 seq703_BIOID50905    -            120   9.1e-33  112.2   6.4   1   1   7.4e-37     1e-32  112.0   4.4     1   112     5   117     5   118 0.98 Hydrogenase expression/synthesis hypA family
Sua5_yciO_yrdC       PF01300.13   179 seq706_BIOID50905    -            206   1.2e-47  161.3   0.0   1   1   1.1e-51   1.4e-47  161.0   0.0     2   179    23   198    22   198 0.95 Telomere recombination
Hexapep              PF00132.19    36 seq709_BIOID50905    -            182   4.4e-10   38.4  13.7   1   1   2.8e-10   3.8e-06   26.0   1.8     1    35    64    98    64    99 0.95 Bacterial transferase hexapeptide (six repeats)
DUF987               PF06174.6     66 seq712_BIOID50905    -             73   2.6e-43  145.2   0.2   1   1   2.1e-47   2.9e-43  145.0   0.1     1    66     1    66     1    66 0.99 Protein of unknown function (DUF987)
cobW                 PF02492.14   178 seq715_BIOID50905    -            290     1e-48  165.0   0.0   1   1   9.8e-53   1.3e-48  164.6   0.0     2   177   106   267   105   268 0.98 CobW/HypB/UreG, nucleotide-binding domain
Fimbrial             PF00419.15   145 seq716_BIOID50905    -            169   1.7e-09   37.9   8.2   1   1   1.6e-13   2.1e-09   37.6   5.7     1   144    30   168    30   169 0.76 Fimbrial protein
Lysis_S              PF04971.7     68 seq717_BIOID50905    -             68   1.3e-46  155.9   0.6   1   1   1.1e-50   1.5e-46  155.8   0.4     1    68     1    68     1    68 1.00 Lysis protein S
Phage_GPO            PF05929.6    276 seq720_BIOID50905    -            277  6.9e-129  428.8   3.6   1   1  5.7e-133  7.8e-129  428.6   2.5     1   276     5   277     5   277 0.98 Phage capsid scaffolding protein (GPO) serine peptidase
TrkA_N               PF02254.13   116 seq721_BIOID50905    -            458   4.2e-58  194.2   3.5   1   2   5.4e-33   5.3e-30  103.6   0.0     1   108     3   111     3   125 0.92 TrkA-N domain
TrkA_N               PF02254.13   116 seq721_BIOID50905    -            458   4.2e-58  194.2   3.5   2   2   5.9e-29   5.7e-26   90.6   0.7     1   116   235   350   235   350 0.95 TrkA-N domain
TrkA_C               PF02080.16    71 seq721_BIOID50905    -            458   1.9e-21   75.3   0.7   1   2   4.7e-13   4.5e-10   38.8   0.0     3    70   157   225   155   226 0.91 TrkA-C domain
TrkA_C               PF02080.16    71 seq721_BIOID50905    -            458   1.9e-21   75.3   0.7   2   2     2e-11   1.9e-08   33.6   0.2     8    70   390   451   388   452 0.89 TrkA-C domain
F420_oxidored        PF03807.12    96 seq721_BIOID50905    -            458   1.9e-12   47.2   2.2   1   2   1.5e-07   0.00015   22.0   0.0     1    52     2    49     2    88 0.87 NADP oxidoreductase coenzyme F420-dependent
F420_oxidored        PF03807.12    96 seq721_BIOID50905    -            458   1.9e-12   47.2   2.2   2   2   1.5e-07   0.00015   22.0   0.3     2    48   235   279   234   355 0.80 NADP oxidoreductase coenzyme F420-dependent
NAD_binding_7        PF13241.1    103 seq721_BIOID50905    -            458   1.2e-11   44.6   3.0   1   1   7.5e-08   7.3e-05   22.8   0.0     8    82   233   319   228   323 0.75 Putative NAD(P)-binding
Shikimate_DH         PF01488.15   135 seq721_BIOID50905    -            458   1.4e-11   44.4   0.6   1   1   5.3e-09   5.2e-06   26.4   0.2    12   102   232   332   222   367 0.77 Shikimate / quinate 5-dehydrogenase
Phage_tube           PF04985.9    167 seq727_BIOID50905    -            172   9.8e-68  226.6   0.0   1   1     8e-72   1.1e-67  226.5   0.0     1   167     2   172     2   172 0.99 Phage tail tube protein FII
Phage_lysozyme       PF00959.14   110 seq729_BIOID50905    -            165     2e-32  111.6   0.1   1   1   1.8e-36   2.5e-32  111.3   0.1     1   109    48   154    48   155 0.98 Phage lysozyme
YagB_YeeU_YfjZ       PF06154.6    105 seq730_BIOID50905    -            124   1.4e-53  179.4   0.0   1   1   1.2e-57   1.7e-53  179.1   0.0     2   104    16   118    15   119 0.98 YagB/YeeU/YfjZ family
LysR_substrate       PF03466.15   209 seq731_BIOID50905    -            293   2.7e-44  150.6   0.1   1   1     6e-48   4.1e-44  150.0   0.1     2   204    85   282    84   285 0.98 LysR substrate binding domain
HTH_1                PF00126.22    60 seq731_BIOID50905    -            293   2.4e-18   65.4   0.9   1   1   6.9e-22   4.7e-18   64.5   0.6     1    60     3    62     3    62 0.97 Bacterial regulatory helix-turn-helix protein, lysR family
DnaJ                 PF00226.26    64 seq734_BIOID50905    -            171   4.8e-14   51.7   1.3   1   1   9.3e-18   1.3e-13   50.3   0.0     4    56     8    56     5    63 0.93 DnaJ domain
DUF2207              PF09972.4    511 seq735_BIOID50905    -            629   8.2e-88  295.0   0.0   1   1   7.7e-92   1.1e-87  294.7   0.0     2   508    33   573    32   575 0.96 Predicted membrane protein (DUF2207)
DUF308               PF03729.8     72 seq736_BIOID50905    -            190   3.1e-19   68.5  37.0   1   2   1.2e-15   1.6e-11   43.8   9.5     2    71    27    97    26    98 0.93 Short repeat of unknown function (DUF308)
DUF308               PF03729.8     72 seq736_BIOID50905    -            190   3.1e-19   68.5  37.0   2   2   6.4e-13   8.8e-09   35.1   9.2     1    71    84   153    84   154 0.94 Short repeat of unknown function (DUF308)
HIT                  PF01230.18    98 seq737_BIOID50905    -            125   9.1e-30  102.9   0.0   1   1   1.6e-33   1.1e-29  102.7   0.0     1    97    18   115    18   116 0.97 HIT domain
DcpS_C               PF11969.3    116 seq737_BIOID50905    -            125   2.7e-25   88.7   0.0   1   1   4.3e-29     3e-25   88.6   0.0     2   103    11   112    10   123 0.96 Scavenger mRNA decapping enzyme C-term binding
Ivy                  PF08816.6    118 seq739_BIOID50905    -            149   5.8e-35  119.7   0.1   1   1   5.1e-39     7e-35  119.4   0.1     1   118    29   144    29   144 0.98 Inhibitor of vertebrate lysozyme (Ivy)
Aldo_ket_red         PF00248.16   283 seq741_BIOID50905    -            288   2.4e-52  177.3   0.0   1   1     2e-56   2.8e-52  177.1   0.0     1   282    15   284    15   285 0.95 Aldo/keto reductase family
Fe-S_biosyn          PF01521.15    91 seq742_BIOID50905    -            114   4.3e-29   99.9   0.0   1   1   3.7e-33     5e-29   99.7   0.0     1    91     9   100     9   100 0.99 Iron-sulphur cluster biosynthesis
S-methyl_trans       PF02574.11   305 seq743_BIOID50905    -           1232  7.3e-105  350.4   0.1   1   1  4.9e-108  1.3e-104  349.6   0.1     1   304    21   331    21   332 0.98 Homocysteine S-methyltransferase
Met_synt_B12         PF02965.12   136 seq743_BIOID50905    -           1232   8.6e-54  180.6   0.0   1   1     9e-57   2.4e-53  179.2   0.0     1   136  1060  1197  1060  1197 0.99 Vitamin B12 dependent methionine synthase, activation domain
Pterin_bind          PF00809.17   210 seq743_BIOID50905    -           1232   3.3e-48  163.7   0.6   1   1   3.6e-51   9.8e-48  162.1   0.4     1   210   361   573   361   573 0.98 Pterin binding enzyme
B12-binding_2        PF02607.12    79 seq743_BIOID50905    -           1232   8.3e-21   73.7   0.0   1   1   1.1e-23   2.9e-20   71.9   0.0     5    79   665   739   663   739 0.95 B12 binding domain
B12-binding          PF02310.14   121 seq743_BIOID50905    -           1232   6.3e-20   71.1   0.2   1   1   1.8e-22     5e-19   68.2   0.1     2    94   753   845   752   856 0.93 B12 binding domain
FimH_man-bind        PF09160.5    147 seq744_BIOID50905    -            303   5.8e-57  191.5   0.2   1   1   1.5e-60     1e-56  190.7   0.1     1   147    27   171    27   171 0.99 FimH, mannose binding
Fimbrial             PF00419.15   145 seq744_BIOID50905    -            303   8.9e-10   38.8   7.4   1   1   1.3e-13   8.9e-10   38.8   5.1     7   145   176   303   170   303 0.85 Fimbrial protein
NMN_transporter      PF04973.7    182 seq746_BIOID50905    -            185   3.2e-53  179.7  25.5   1   1   2.6e-57   3.5e-53  179.6  17.7     1   181     2   181     2   182 0.98 Nicotinamide mononucleotide transporter
Metalloenzyme        PF01676.13   262 seq748_BIOID50905    -            407   1.2e-57  195.1   0.0   1   1   9.9e-62   1.4e-57  194.9   0.0     1   261     2   405     2   406 0.97 Metalloenzyme superfamily
DUF1219              PF06755.7    117 seq749_BIOID50905    -            124   2.6e-58  194.5   0.0   1   1   2.2e-62   2.9e-58  194.3   0.0     1   113     1   113     1   123 0.98 Protein of unknown function (DUF1219)
DUF1425              PF07233.7     94 seq751_BIOID50905    -            125   8.5e-24   82.8   0.0   1   1   7.2e-28   9.8e-24   82.6   0.0     2    93    34   124    33   125 0.98 Protein of unknown function (DUF1425)
CesT                 PF05932.8    119 seq752_BIOID50905    -            120   1.4e-19   69.9   0.1   1   1   1.1e-23   1.6e-19   69.8   0.1     1   117     4   113     4   115 0.93 Tir chaperone protein (CesT) family
FluMu_gp41           PF10109.4     82 seq755_BIOID50905    -             90   3.2e-11   42.8   0.0   1   1   2.6e-15   3.6e-11   42.7   0.0     2    81     9    87     8    88 0.97 Mu-like prophage FluMu protein gp41
PALP                 PF00291.20   307 seq756_BIOID50905    -            515   9.6e-70  235.0   2.1   1   1   1.9e-73   1.3e-69  234.6   1.5     5   307    30   317    26   317 0.91 Pyridoxal-phosphate dependent enzyme
Thr_dehydrat_C       PF00585.13    91 seq756_BIOID50905    -            515   2.6e-63  209.5   0.0   1   2   3.6e-35   2.4e-31  107.0   0.0     1    91   330   420   330   420 0.98 C-terminal regulatory domain of Threonine dehydratase
Thr_dehydrat_C       PF00585.13    91 seq756_BIOID50905    -            515   2.6e-63  209.5   0.0   2   2   4.5e-33   3.1e-29  100.2   0.0     2    91   426   513   425   513 0.96 C-terminal regulatory domain of Threonine dehydratase
DUF1144              PF06610.8    143 seq758_BIOID50905    -            149   4.1e-71  237.2   7.6   1   1   3.3e-75   4.5e-71  237.0   5.3     4   143     3   142     1   142 0.98 Protein of unknown function (DUF1144)
AA_kinase            PF00696.23   241 seq759_BIOID50905    -            310   2.3e-27   95.9   0.7   1   1   2.1e-31   2.9e-27   95.6   0.5     1   239     3   290     3   291 0.86 Amino acid kinase family
HupF_HypC            PF01455.13    68 seq762_BIOID50905    -             90   1.9e-25   88.4   0.2   1   1   1.7e-29   2.3e-25   88.2   0.1     1    68     1    72     1    72 0.98 HupF/HypC family
Phage_cap_P2         PF05125.7    333 seq763_BIOID50905    -            352  2.2e-146  486.8   0.5   1   1  1.9e-150  2.5e-146  486.7   0.3     1   333     6   340     6   340 0.97 Phage major capsid protein, P2 family
DUF3897              PF13036.1    180 seq768_BIOID50905    -            213   7.9e-53  178.6   0.0   1   1     7e-57   9.5e-53  178.3   0.0     1   180    10   210    10   210 0.92 Protein of unknown function (DUF3897)
HypD                 PF01924.11   356 seq769_BIOID50905    -            373    1e-153  511.2   0.0   1   1  8.5e-158  1.2e-153  511.0   0.0     5   355    13   368     9   369 0.96 Hydrogenase formation hypA family
AAA_28               PF13521.1    163 seq770_BIOID50905    -            342   1.1e-31  109.8   0.1   1   1   1.2e-35   1.6e-31  109.3   0.0     1   163   181   332   181   332 0.89 AAA domain
Phage_AlpA           PF05930.7     51 seq771_BIOID50905    -            101   1.2e-22   79.2   0.0   1   1   1.2e-26   1.6e-22   78.8   0.0     1    51    18    74    18    74 0.98 Prophage CP4-57 regulatory protein (AlpA)
PhageMin_Tail        PF10145.4    202 seq773_BIOID50905    -            809   1.1e-42  145.9  19.4   1   1   7.9e-47   1.1e-42  145.9  13.4     1   202   238   440   238   440 0.98 Phage-related minor tail protein
Cytochrom_B_N        PF00033.14   188 seq774_BIOID50905    -            235   1.1e-36  125.8  21.4   1   1   1.8e-40   1.2e-36  125.7  14.9     2   188    12   220    11   220 0.98 Cytochrome b(N-terminal)/b6/petB
Ni_hydr_CYTB         PF01292.15   182 seq774_BIOID50905    -            235   1.4e-35  122.2  19.2   1   1   2.4e-39   1.6e-35  122.0  13.3     2   182    14   220    13   220 0.95 Prokaryotic cytochrome b561
ORF6N                PF10543.4     88 seq776_BIOID50905    -            248   7.6e-18   64.2   0.0   1   1   9.6e-22   1.3e-17   63.4   0.0     2    87    11    92    10    93 0.95 ORF6N domain
DUF3987              PF13148.1    375 seq777_BIOID50905    -            483   7.4e-91  304.3   0.2   1   1   6.4e-95   8.7e-91  304.1   0.2     3   373    31   406    29   408 0.97 Protein of unknown function (DUF3987)
MFS_1                PF07690.11   354 seq779_BIOID50905    -            396   5.2e-34  117.4  59.1   1   1   3.8e-38   5.2e-34  117.4  41.0     2   353    19   349    18   350 0.89 Major Facilitator Superfamily
DUF957               PF06117.6     65 seq781_BIOID50905    -             65   5.8e-36  121.7   0.2   1   1   4.6e-40   6.3e-36  121.6   0.2     1    65     1    65     1    65 0.99 Enterobacterial protein of unknown function (DUF957)
MscL                 PF01741.13   128 seq783_BIOID50905    -            136   2.3e-57  192.5   3.1   1   1   1.9e-61   2.6e-57  192.3   2.2     1   128     3   132     3   132 0.98 Large-conductance mechanosensitive channel, MscL
GerE                 PF00196.14    58 seq784_BIOID50905    -            201   8.9e-06   24.8   0.9   1   1   1.5e-09   2.1e-05   23.6   0.6     8    55   146   193   141   195 0.89 Bacterial regulatory proteins, luxR family
APH                  PF01636.18   239 seq785_BIOID50905    -            282   2.6e-19   69.8   8.4   1   1   3.7e-23   2.6e-19   69.8   5.8     2   237    33   241    32   243 0.78 Phosphotransferase enzyme family
Choline_kinase       PF01633.15   211 seq785_BIOID50905    -            282   8.2e-06   25.4   0.0   1   1   1.7e-09   1.2e-05   24.9   0.0   143   192   171   218   147   243 0.78 Choline/ethanolamine kinase
OMP_b-brl            PF13505.1    176 seq787_BIOID50905    -            248   1.7e-23   83.3  12.8   1   1   6.1e-27   2.1e-23   83.0   8.8     4   176    11   248     5   248 0.77 Outer membrane protein beta-barrel domain
OmpA_membrane        PF01389.12   183 seq787_BIOID50905    -            248   1.1e-07   31.3   2.7   1   1   1.3e-10   4.4e-07   29.4   1.9     5   179    28   248    24   248 0.71 OmpA-like transmembrane domain
Opacity              PF02462.10   132 seq787_BIOID50905    -            248   1.1e-06   28.5   2.0   1   1   1.4e-09   4.7e-06   26.4   1.1    24   114   116   217    72   248 0.75 Opacity family porin protein
Sugar_tr             PF00083.19   451 seq788_BIOID50905    -            173   5.6e-31  107.4  13.6   1   1   9.4e-35   6.4e-31  107.2   9.4     2   174    16   172    15   173 0.94 Sugar (and other) transporter
MFS_1                PF07690.11   354 seq788_BIOID50905    -            173   5.5e-27   94.3  15.1   1   1     9e-31   6.2e-27   94.1  10.5     2   156    21   173    20   173 0.96 Major Facilitator Superfamily
Methyltransf_27      PF13708.1    194 seq789_BIOID50905    -            280   6.6e-76  254.0   0.1   1   1   6.3e-80   8.5e-76  253.6   0.1     2   194    86   278    85   278 0.99 Methyltransferase domain
DUF883               PF05957.8     94 seq790_BIOID50905    -            113   6.8e-27   93.5   1.2   1   1   5.9e-31   8.1e-27   93.3   0.9     1    94    19   111    19   111 0.97 Bacterial protein of unknown function (DUF883)
Phage_term_smal      PF05944.7    132 seq793_BIOID50905    -            216   5.1e-43  145.7   0.2   1   1     5e-47   6.8e-43  145.3   0.1     1   131    34   163    34   164 0.99 Phage small terminase subunit
Transposase_mut      PF00872.13   381 seq794_BIOID50905    -            150   3.4e-30  104.7   0.1   1   1   2.7e-34   3.6e-30  104.6   0.0     7   149     7   148     1   150 0.83 Transposase, Mutator family
PNP_UDP_1            PF01048.15   234 seq795_BIOID50905    -            239   7.9e-43  145.9   1.4   1   1   6.7e-47   9.2e-43  145.7   1.0     2   213    16   217    15   234 0.88 Phosphorylase superfamily
HycI                 PF01750.13   130 seq796_BIOID50905    -            195   4.5e-38  129.6   0.0   1   1     4e-42   5.4e-38  129.3   0.0     1   128    23   150    23   152 0.98 Hydrogenase maturation protease
Aminotran_1_2        PF00155.16   363 seq803_BIOID50905    -            411   3.6e-85  285.9   0.0   1   1     3e-89     4e-85  285.8   0.0     2   362    41   406    40   407 0.98 Aminotransferase class I and II
DUF3418              PF11898.3    586 seq804_BIOID50905    -           1300  7.2e-241  800.5   0.5   1   1  4.2e-244  9.5e-241  800.1   0.4     2   586   712  1298   711  1298 0.99 Domain of unknown function (DUF3418)
OB_NTP_bind          PF07717.11   111 seq804_BIOID50905    -           1300   4.1e-25   87.5   0.0   1   1   3.5e-28     8e-25   86.6   0.0     2   111   600   699   599   699 0.97 Oligonucleotide/oligosaccharide-binding (OB)-fold
HA2                  PF04408.18   102 seq804_BIOID50905    -           1300   2.7e-24   85.0   0.0   1   1   2.5e-27   5.8e-24   83.9   0.0     2   101   465   558   464   559 0.90 Helicase associated domain (HA2)
Helicase_C           PF00271.26    78 seq804_BIOID50905    -           1300   1.1e-10   41.0   0.1   1   1   1.1e-13   2.5e-10   39.9   0.1     2    77   312   403   311   404 0.94 Helicase conserved C-terminal domain
DEAD                 PF00270.24   173 seq804_BIOID50905    -           1300   5.9e-07   28.9   0.0   1   1     6e-10   1.4e-06   27.7   0.0     7   167    86   233    80   239 0.72 DEAD/DEAH box helicase
AIRS_C               PF02769.17   153 seq806_BIOID50905    -            336   2.2e-23   82.8   1.9   1   1   6.2e-27   4.3e-23   81.9   1.3     2   149   166   313   165   315 0.95 AIR synthase related protein, C-terminal domain
AIRS                 PF00586.19    96 seq806_BIOID50905    -            336   1.8e-13   50.3   0.1   1   1   2.7e-17   1.8e-13   50.3   0.1    10    96    44   132    35   132 0.90 AIR synthase related protein, N-terminal domain
PseudoU_synth_2      PF00849.17   164 seq807_BIOID50905    -            291   3.3e-16   59.4   0.0   1   1   2.9e-19     2e-15   56.9   0.0     2   161    69   199    68   202 0.83 RNA pseudouridylate synthase
S4                   PF01479.20    48 seq807_BIOID50905    -            291   1.1e-11   43.8   0.1   1   1   4.2e-15   2.9e-11   42.5   0.1     2    43     4    43     3    57 0.93 S4 domain
Transposase_mut      PF00872.13   381 seq808_BIOID50905    -             78   3.7e-11   42.0   0.0   1   1   3.1e-15   4.2e-11   41.8   0.0   187   233     3    49     1    55 0.93 Transposase, Mutator family
HlyD                 PF00529.15   306 seq811_BIOID50905    -            385   2.4e-72  243.7  15.5   1   1   9.6e-76   3.3e-72  243.2  10.8     1   306    60   357    60   357 0.98 HlyD family secretion protein
HlyD_2               PF12700.2    328 seq811_BIOID50905    -            385     5e-21   75.0   2.1   1   1   2.1e-24     7e-21   74.6   1.4    11   328    50   357    40   357 0.86 HlyD family secretion protein
HlyD_3               PF13437.1    105 seq811_BIOID50905    -            385   6.4e-09   35.9   5.2   1   1   1.2e-10   4.1e-07   30.1   0.6     2   105   172   286   171   286 0.85 HlyD family secretion protein
Biotin_lipoyl_2      PF13533.1     50 seq811_BIOID50905    -            385   3.5e-08   32.8   0.1   1   1     1e-11   3.5e-08   32.8   0.1     1    47    60   106    60   109 0.94 Biotin-lipoyl like
Glyco_hydro_3        PF00933.16   299 seq812_BIOID50905    -            341   4.2e-72  242.5   0.0   1   1   3.8e-76   5.2e-72  242.2   0.0     3   294     7   319     5   321 0.94 Glycosyl hydrolase family 3 N terminal domain
HyaE                 PF07449.6    107 seq814_BIOID50905    -            132   3.6e-40  136.0   0.0   1   1     3e-44   4.1e-40  135.8   0.0     1   107    10   116    10   116 0.99 Hydrogenase-1 expression protein HyaE
Sulfatase            PF00884.18   379 seq819_BIOID50905    -            500     2e-31  109.2   0.1   1   1     2e-35   2.7e-31  108.8   0.1     2   308   193   463   192   492 0.79 Sulfatase
Phage_GPL            PF05926.6    140 seq820_BIOID50905    -            154   8.9e-55  184.2   0.2   1   1   7.4e-59     1e-54  184.0   0.1     1   140    15   154    15   154 0.99 Phage head completion protein (GPL)
Mob_synth_C          PF06463.8    128 seq821_BIOID50905    -            352   3.2e-35  120.5   0.0   1   1   1.6e-38   5.6e-35  119.7   0.0     1   127   209   335   209   336 0.98 Molybdenum Cofactor Synthesis C
Radical_SAM          PF04055.16   166 seq821_BIOID50905    -            352   6.6e-27   94.5   0.0   1   1   2.7e-30   9.4e-27   94.0   0.0     2   166    42   204    41   204 0.97 Radical SAM superfamily
Fer4_12              PF13353.1    139 seq821_BIOID50905    -            352   1.6e-07   31.4   0.0   1   1   8.7e-11     3e-07   30.5   0.0    15   116    47   148    36   154 0.84 4Fe-4S single cluster domain
Fer4_14              PF13394.1    117 seq821_BIOID50905    -            352   6.7e-07   29.2   0.0   1   1   5.8e-10     2e-06   27.7   0.0     6    90    45   127    38   148 0.70 4Fe-4S single cluster domain
Sugar_tr             PF00083.19   451 seq823_BIOID50905    -             89   8.2e-09   34.4   1.2   1   1   6.5e-13   8.9e-09   34.3   0.8   366   437     8    79     1    85 0.92 Sugar (and other) transporter
Iso_dh               PF00180.15   348 seq826_BIOID50905    -            416  7.1e-116  386.8   0.0   1   1    6e-120  8.2e-116  386.6   0.0     2   348    29   412    28   412 0.98 Isocitrate/isopropylmalate dehydrogenase
HupH_C               PF04809.8    120 seq830_BIOID50905    -            305   6.2e-49  164.6   0.0   1   2   1.6e-10   2.2e-06   27.3   0.0     6    96    70   160    67   174 0.81 HupH hydrogenase expression protein, C-terminal conserved region
HupH_C               PF04809.8    120 seq830_BIOID50905    -            305   6.2e-49  164.6   0.0   2   2   5.3e-44   7.2e-40  135.3   0.0     1   119   183   299   183   300 0.99 HupH hydrogenase expression protein, C-terminal conserved region
YihI                 PF04220.7    169 seq832_BIOID50905    -            169   3.4e-56  189.0  15.5   1   1   2.8e-60   3.9e-56  188.9  10.8     3   167     5   165     2   167 0.94 Der GTPase activator (YihI)
GFO_IDH_MocA         PF01408.17   120 seq833_BIOID50905    -            377   5.7e-29  100.9   0.1   1   1   1.9e-32   8.9e-29  100.3   0.1     1   120     7   123     7   123 0.96 Oxidoreductase family, NAD-binding Rossmann fold
GFO_IDH_MocA_C       PF02894.12   115 seq833_BIOID50905    -            377     2e-21   75.7   0.0   1   1   8.5e-25   3.9e-21   74.8   0.0     1   114   135   246   135   247 0.97 Oxidoreductase family, C-terminal alpha/beta domain
Semialdhyde_dh       PF01118.19   121 seq833_BIOID50905    -            377   1.6e-07   31.5   0.0   1   1   6.4e-11   2.9e-07   30.6   0.0     3    94    10    93     8    98 0.86 Semialdehyde dehydrogenase, NAD binding domain
HD_assoc             PF13286.1     92 seq836_BIOID50905    -            516   2.8e-10   40.2   1.4   1   1   2.4e-10   1.7e-06   28.1   0.1     8    92   387   510   382   510 0.76 Phosphohydrolase-associated domain
HD                   PF01966.17   122 seq836_BIOID50905    -            516   1.6e-09   37.7   0.0   1   1   7.6e-13   5.2e-09   36.0   0.0     1    54    77   147    77   189 0.88 HD domain
2-Hacid_dh_C         PF02826.14   178 seq838_BIOID50905    -            312   4.4e-45  152.9   0.0   1   1   8.3e-49   5.7e-45  152.5   0.0     2   178   105   277   104   277 0.95 D-isomer specific 2-hydroxyacid dehydrogenase, NAD binding domain
NAD_binding_2        PF03446.10   162 seq838_BIOID50905    -            312   1.7e-06   27.9   0.0   1   1   5.6e-10   3.8e-06   26.7   0.0     3    90   138   223   136   231 0.92 NAD binding domain of 6-phosphogluconate dehydrogenase
Voltage_CLC          PF00654.15   355 seq840_BIOID50905    -            418   2.8e-19   69.2  36.4   1   1   2.1e-23   2.8e-19   69.2  25.3    34   317    93   365    64   397 0.79 Voltage gated chloride channel
Phage_tail_X         PF05489.7     60 seq841_BIOID50905    -             67   2.7e-34  116.3   0.1   1   1   2.3e-38   3.1e-34  116.1   0.1     1    59     1    59     1    60 0.98 Phage Tail Protein X
UxuA                 PF03786.8    351 seq844_BIOID50905    -            394  4.2e-163  541.7   0.2   1   1    7e-167  4.8e-163  541.6   0.1     1   350     1   388     1   389 0.99 D-mannonate dehydratase (UxuA)
AP_endonuc_2         PF01261.19   211 seq844_BIOID50905    -            394     1e-08   34.6   0.0   1   1   8.1e-12   5.6e-08   32.2   0.0     3   189    18   299    16   320 0.82 Xylose isomerase-like TIM barrel
Sigma54_activat      PF00158.21   168 seq845_BIOID50905    -            692   4.5e-71  237.6   0.1   1   1     4e-74   7.8e-71  236.8   0.1     1   168   381   548   381   548 0.99 Sigma-54 interaction domain
GAF_3                PF13492.1    129 seq845_BIOID50905    -            692   6.2e-17   61.7   0.0   1   1   6.2e-15   1.2e-11   44.6   0.0     1   129   202   346   202   346 0.85 GAF domain
GAF                  PF01590.21   154 seq845_BIOID50905    -            692   2.1e-15   57.0   0.0   1   1   2.8e-14   5.4e-11   42.7   0.0     1   154   202   344   202   344 0.90 GAF domain
GAF_2                PF13185.1    148 seq845_BIOID50905    -            692   1.9e-12   47.8   0.0   1   1   5.3e-12     1e-08   35.6   0.0     3   148   202   345   194   345 0.77 GAF domain
AAA_5                PF07728.9    139 seq845_BIOID50905    -            692   3.2e-08   33.2   0.1   1   1   3.9e-11   7.5e-08   32.0   0.1     2   130   405   529   404   538 0.79 AAA domain (dynein-related subfamily)
AAA                  PF00004.24   132 seq845_BIOID50905    -            692   2.7e-06   27.4   0.0   1   1   3.8e-09   7.5e-06   26.0   0.0     1   112   405   525   405   541 0.80 ATPase family associated with various cellular activities (AAA)
HTH_8                PF02954.14    42 seq845_BIOID50905    -            692   7.6e-05   22.0   0.2   1   1   3.9e-08   7.6e-05   22.0   0.1     6    42   645   684   642   684 0.90 Bacterial regulatory protein, Fis family
IlvN                 PF07991.7    165 seq848_BIOID50905    -            491   5.4e-61  204.6   0.2   1   1   1.3e-64     9e-61  203.9   0.1     2   165    35   204    34   204 0.98 Acetohydroxy acid isomeroreductase, catalytic domain
IlvC                 PF01450.14   145 seq848_BIOID50905    -            491   3.8e-56  188.9   0.1   1   2   3.3e-21   2.3e-17   63.1   0.0     1   128   210   337   210   345 0.91 Acetohydroxy acid isomeroreductase, catalytic domain
IlvC                 PF01450.14   145 seq848_BIOID50905    -            491   3.8e-56  188.9   0.1   2   2   7.7e-40   5.3e-36  123.6   0.0    15   145   359   485   349   485 0.93 Acetohydroxy acid isomeroreductase, catalytic domain
SIS_2                PF13580.1    138 seq851_BIOID50905    -            246   3.5e-31  107.6   0.3   1   1   9.4e-35   6.4e-31  106.7   0.2    15   138    78   200    56   200 0.92 SIS domain
SIS                  PF01380.17   131 seq851_BIOID50905    -            246   7.4e-08   31.9   0.0   1   1   2.3e-11   1.6e-07   30.9   0.0    51   104   163   216   152   229 0.91 SIS domain
DUF4222              PF13973.1     53 seq854_BIOID50905    -             80   3.1e-16   58.3   0.1   1   1   2.7e-20   3.7e-16   58.1   0.1     2    53     4    54     3    54 0.97 Domain of unknown function (DUF4222)
Transket_pyr         PF02779.19   178 seq855_BIOID50905    -            939   4.6e-61  205.2   0.0   1   1   1.5e-64     1e-60  204.1   0.0     2   176   593   786   592   788 0.98 Transketolase, pyrimidine binding domain
E1_dh                PF00676.15   300 seq855_BIOID50905    -            939   1.7e-48  164.7   0.0   1   1   3.4e-52   2.3e-48  164.3   0.0     2   294   207   524   206   530 0.88 Dehydrogenase E1 component
Phage_lysozyme       PF00959.14   110 seq856_BIOID50905    -            170   9.2e-24   83.7   0.0   1   1   8.3e-28   1.1e-23   83.4   0.0     1   110    54   160    54   160 0.98 Phage lysozyme
MarR                 PF01047.17    59 seq857_BIOID50905    -            144   5.2e-18   64.3   0.0   1   1   1.9e-21   8.8e-18   63.6   0.0     1    59    38    96    38    96 0.98 MarR family
MarR_2               PF12802.2     62 seq857_BIOID50905    -            144   1.4e-13   50.1   0.0   1   1   5.2e-17   2.4e-13   49.4   0.0     1    62    36    95    36    95 0.98 MarR family
HTH_27               PF13463.1     68 seq857_BIOID50905    -            144   3.5e-09   36.7   0.0   1   1   1.8e-12   8.1e-09   35.5   0.0     1    68    38   104    38   104 0.93 Winged helix DNA-binding domain
UPF0227              PF05728.7    187 seq858_BIOID50905    -            180   4.7e-72  241.5   0.0   1   1   3.9e-76   5.3e-72  241.3   0.0     1   186     1   177     1   178 0.99 Uncharacterised protein family (UPF0227)
Phage_P2_GpU         PF06995.6    121 seq859_BIOID50905    -            154   3.9e-47  158.4   0.0   1   1   3.5e-51   4.7e-47  158.2   0.0     1   120     6   125     6   126 0.99 Phage P2 GpU
CMD                  PF02627.15    85 seq860_BIOID50905    -            143   2.4e-20   72.0   0.3   1   1   2.6e-24   3.5e-20   71.5   0.2     1    84    13    94    13    95 0.92 Carboxymuconolactone decarboxylase family
Radical_SAM          PF04055.16   166 seq862_BIOID50905    -            457   3.6e-15   56.4   0.0   1   1     8e-19   5.4e-15   55.8   0.0     2   164    57   227    56   229 0.79 Radical SAM superfamily
HemN_C               PF06969.11    66 seq862_BIOID50905    -            457   3.1e-12   46.2   0.6   1   1   1.7e-15   1.2e-11   44.4   0.0     1    66   363   431   363   431 0.94 HemN C-terminal domain
N6_Mtase             PF02384.11   311 seq863_BIOID50905    -            307   4.9e-47  160.4   0.0   1   1   2.5e-50   8.5e-47  159.6   0.0     3   165   135   300   133   306 0.89 N-6 DNA Methylase
HsdM_N               PF12161.3    137 seq863_BIOID50905    -            307     1e-20   74.4   0.5   1   1   9.6e-23   3.3e-19   69.5   0.3     1   136     8   121     8   122 0.88 HsdM N-terminal domain
Methyltransf_26      PF13659.1    117 seq863_BIOID50905    -            307   5.3e-08   32.7   0.0   1   1   2.7e-11   9.1e-08   32.0   0.0     3    83   185   270   183   285 0.81 Methyltransferase domain
UPF0020              PF01170.13   180 seq863_BIOID50905    -            307   3.5e-05   23.3   0.0   1   1     2e-08   6.8e-05   22.4   0.0     6   119   160   270   156   276 0.79 Putative RNA methylase family UPF0020
ACR_tran             PF00873.14  1021 seq864_BIOID50905    -           1037         0 1415.7  27.4   1   1         0         0 1415.5  19.0     1  1020     1  1027     1  1028 1.00 AcrB/AcrD/AcrF family
MMPL                 PF03176.10   333 seq864_BIOID50905    -           1037   1.2e-06   27.3  11.0   1   1   2.6e-10   1.2e-06   27.3   7.6   141   305   336   499   290   523 0.84 MMPL family
MoCF_biosynth        PF00994.19   144 seq865_BIOID50905    -            170   5.6e-31  106.7   0.0   1   1   5.1e-35     7e-31  106.4   0.0     1   143    14   156    12   157 0.92 Probable molybdopterin binding domain
Bac_Ubq_Cox          PF01654.12   436 seq870_BIOID50905    -            514  1.8e-184  613.0  24.7   1   1  1.8e-188  2.4e-184  612.6  17.1     1   435     7   502     7   503 0.97 Bacterial Cytochrome Ubiquinol Oxidase
DUF1233              PF06806.7     72 seq871_BIOID50905    -             84   2.7e-34  116.4   0.5   1   1   2.3e-38   3.2e-34  116.1   0.3     1    72     4    76     4    76 0.97 Putative excisionase (DUF1233)
HTH_18               PF12833.2     81 seq873_BIOID50905    -            113   7.9e-20   70.6   0.3   1   1   1.4e-23   9.4e-20   70.3   0.2     2    79    18    94    17    96 0.96 Helix-turn-helix domain
HTH_AraC             PF00165.18    42 seq873_BIOID50905    -            113   3.3e-18   64.7   0.2   1   2   1.5e-09     1e-05   25.0   0.0     1    42     4    45     4    45 0.97 Bacterial regulatory helix-turn-helix proteins, AraC family
HTH_AraC             PF00165.18    42 seq873_BIOID50905    -            113   3.3e-18   64.7   0.2   2   2   1.5e-13     1e-09   37.7   0.0     2    41    57    94    52    95 0.93 Bacterial regulatory helix-turn-helix proteins, AraC family
Phage_GPD            PF05954.6    292 seq874_BIOID50905    -            390   1.2e-57  195.2   2.9   1   1   1.6e-61   2.1e-57  194.4   2.0     1   291    41   368    41   369 0.91 Phage late control gene D protein (GPD)
PHP                  PF02811.14   175 seq876_BIOID50905    -            245   2.3e-16   59.9   0.5   1   1   4.9e-20   3.4e-16   59.4   0.3     1   169     4   164     4   212 0.91 PHP domain
RNase_P_p30          PF01876.11   150 seq876_BIOID50905    -            245   4.7e-05   22.5   0.0   1   1   1.1e-08   7.5e-05   21.8   0.0    32   100   111   174   110   198 0.80 RNase P subunit p30
DUF3596              PF12167.3     88 seq879_BIOID50905    -            126   6.6e-31  105.6   0.0   1   1     6e-35   8.2e-31  105.3   0.0     1    88     7    93     7    93 0.98 Domain of unknown function (DUF3596)
Glutaredoxin         PF00462.19    60 seq881_BIOID50905    -             81   7.9e-14   51.2   0.0   1   1   6.6e-18     9e-14   51.0   0.0     1    57     3    58     3    61 0.95 Glutaredoxin
MoaC                 PF01967.16   136 seq883_BIOID50905    -            161   1.5e-60  202.6   1.3   1   1   1.3e-64   1.7e-60  202.4   0.9     1   136    15   150    15   150 1.00 MoaC family
NTP_transf_3         PF12804.2    179 seq884_BIOID50905    -            192   6.9e-31  107.6   0.0   1   1   5.7e-35   7.8e-31  107.5   0.0     1   179     6   182     6   182 0.89 MobA-like NTP transferase domain
GATase_4             PF13230.1    272 seq885_BIOID50905    -            255  3.2e-107  357.1   0.0   1   1  7.7e-111  3.5e-107  357.0   0.0     1   252     1   252     1   255 0.99 Glutamine amidotransferases class-II
GATase_2             PF00310.16   361 seq885_BIOID50905    -            255   3.3e-17   62.1   0.1   1   1   2.1e-15   9.7e-12   44.1   0.1   189   359    65   215    60   217 0.87 Glutamine amidotransferases class-II
MarB                 PF13999.1     66 seq886_BIOID50905    -             72   5.5e-35  118.6   0.2   1   1   4.5e-39   6.1e-35  118.4   0.1     2    66     6    70     5    70 0.98 MarB protein
Flavodoxin_NdrI      PF07972.6    122 seq889_BIOID50905    -            136   5.2e-46  155.4   0.0   1   1   4.3e-50   5.9e-46  155.2   0.0     1   122     5   123     5   123 0.97 NrdI Flavodoxin like
DUF2502              PF10697.4     82 seq890_BIOID50905    -            108   1.8e-22   79.1  25.5   1   1   1.7e-26   2.3e-22   78.7  17.7     1    82    23   106    23   106 0.97 Protein of unknown function (DUF2502)
Pyr_redox_2          PF07992.9    200 seq891_BIOID50905    -            434   1.9e-33  115.8   0.0   1   1   1.6e-36   4.3e-33  114.7   0.0     1   197     7   318     7   320 0.91 Pyridine nucleotide-disulphide oxidoreductase
Pyr_redox            PF00070.22    80 seq891_BIOID50905    -            434   3.4e-19   68.8   3.6   1   2     5e-08   0.00014   22.0   0.1     1    36     7    48     7    93 0.86 Pyridine nucleotide-disulphide oxidoreductase
Pyr_redox            PF00070.22    80 seq891_BIOID50905    -            434   3.4e-19   68.8   3.6   2   2   1.6e-15   4.4e-12   46.0   0.4     1    68   172   254   172   265 0.91 Pyridine nucleotide-disulphide oxidoreductase
DAO                  PF01266.19   358 seq891_BIOID50905    -            434   2.1e-11   43.1  10.1   1   1   1.1e-09   3.1e-06   26.2   0.0   147   236   226   308   222   335 0.80 FAD dependent oxidoreductase
Mannitol_dh_C        PF08125.8    245 seq894_BIOID50905    -            486   1.8e-96  321.9   0.0   1   1  3.5e-100   2.4e-96  321.5   0.0     1   245   216   463   216   463 0.99 Mannitol dehydrogenase C-terminal domain
Mannitol_dh          PF01232.18   151 seq894_BIOID50905    -            486   2.9e-54  182.9   0.0   1   1   7.2e-58   4.9e-54  182.2   0.0     2   151    24   188    23   188 0.99 Mannitol dehydrogenase Rossmann domain
N6_Mtase             PF02384.11   311 seq895_BIOID50905    -            512   3.5e-46  157.6   0.0   1   1   5.7e-50   7.8e-46  156.4   0.0   166   308     1   142     1   145 0.98 N-6 DNA Methylase
Phage_integrase      PF00589.17   173 seq897_BIOID50905    -            290   9.5e-20   70.8   0.1   1   1     1e-23   1.4e-19   70.3   0.1     3   166    65   258    63   264 0.87 Phage integrase family
Hydrolase_3          PF08282.7    254 seq902_BIOID50905    -            368   1.1e-14   54.4   0.1   1   1   1.8e-16   6.1e-13   48.8   0.0   187   251   295   358   282   361 0.92 haloacid dehalogenase-like hydrolase
HAD                  PF12710.2    191 seq902_BIOID50905    -            368   6.9e-13   49.0   0.0   1   1   2.3e-16     8e-13   48.8   0.0    45   191   191   327    41   327 0.79 haloacid dehalogenase-like hydrolase
Hydrolase            PF00702.21   204 seq902_BIOID50905    -            368   1.3e-10   42.0   1.0   1   1     5e-14   1.7e-10   41.6   0.4    65   204   170   330    99   330 0.77 haloacid dehalogenase-like hydrolase
Exonuc_VII_L         PF02601.10   319 seq903_BIOID50905    -            457   1.3e-90  303.7   0.8   1   1   3.5e-94   1.6e-90  303.4   0.6     1   319   126   442   126   442 0.97 Exonuclease VII, large subunit
tRNA_anti_2          PF13742.1     99 seq903_BIOID50905    -            457   1.9e-34  117.3   0.1   1   1   1.7e-37   7.9e-34  115.3   0.0     1    99     9   104     9   104 0.98 OB-fold nucleic acid binding domain
tRNA_anti            PF01336.20    76 seq903_BIOID50905    -            457   6.8e-08   32.1   0.0   1   1   3.5e-11   1.6e-07   30.9   0.0     1    75    30   104    30   105 0.96 OB-fold nucleic acid binding domain
PDZ                  PF00595.19    81 seq904_BIOID50905    -            474   2.8e-29  101.0   8.2   1   2   2.9e-19     1e-15   57.5   0.1     7    80   285   367   279   368 0.90 PDZ domain (Also known as DHR or GLGF)
PDZ                  PF00595.19    81 seq904_BIOID50905    -            474   2.8e-29  101.0   8.2   2   2   3.1e-15   1.1e-11   44.6   2.2    10    81   393   463   385   463 0.89 PDZ domain (Also known as DHR or GLGF)
PDZ_2                PF13180.1     82 seq904_BIOID50905    -            474   2.3e-26   91.3   2.7   1   2   1.2e-18     4e-15   55.3   0.0    12    82   300   380   285   380 0.88 PDZ domain
PDZ_2                PF13180.1     82 seq904_BIOID50905    -            474   2.3e-26   91.3   2.7   2   2   2.5e-12   8.6e-09   35.0   0.4     4    59   399   454   396   471 0.87 PDZ domain
Trypsin_2            PF13365.1    120 seq904_BIOID50905    -            474   8.1e-21   74.1   0.6   1   1   5.5e-24   1.9e-20   72.9   0.4     1   120   114   250   114   250 0.79 Trypsin-like peptidase domain
Trypsin              PF00089.21   220 seq904_BIOID50905    -            474   1.3e-20   73.8   0.2   1   1   6.3e-24   2.2e-20   73.1   0.1    27   218   114   275    85   277 0.83 Trypsin
Nitrate_red_del      PF02613.10   136 seq907_BIOID50905    -            184   1.1e-19   70.5   0.2   1   1   1.1e-23   1.5e-19   70.0   0.1     3   135    31   150    29   151 0.90 Nitrate reductase delta subunit
Peptidase_S49_N      PF08496.5    155 seq908_BIOID50905    -            349   2.9e-64  215.4   3.5   1   1   6.3e-68   2.9e-64  215.4   2.4     1   155     1   158     1   158 0.98 Peptidase family S49 N-terminal
Peptidase_S49        PF01343.13   154 seq908_BIOID50905    -            349   1.4e-50  170.9   0.0   1   1   3.1e-54   1.4e-50  170.9   0.0     2   153   161   310   160   311 0.98 Peptidase family S49
SDH_sah              PF01972.11   286 seq908_BIOID50905    -            349   1.8e-05   23.5   1.9   1   1   5.1e-09   2.3e-05   23.2   0.0    89   163   133   208   119   225 0.81 Serine dehydrogenase proteinase
Ribonuc_red_lgC      PF02867.10   537 seq909_BIOID50905    -            714  5.9e-152  506.8   0.0   1   1  6.4e-154  2.9e-150  501.2   0.0     1   537   175   694   175   694 0.96 Ribonucleotide reductase, barrel domain
RNR_N                PF08343.5     82 seq909_BIOID50905    -            714   4.4e-29   99.9   0.1   1   1   2.5e-32   1.1e-28   98.6   0.1     1    82    16    97    16    97 0.99 Ribonucleotide reductase N-terminal
Ribonuc_red_lgN      PF00317.16    83 seq909_BIOID50905    -            714   1.3e-12   47.2   0.0   1   1     7e-16   3.2e-12   45.9   0.0     2    82    99   171    98   172 0.95 Ribonucleotide reductase, all-alpha domain
HTH_Tnp_1            PF01527.15    76 seq911_BIOID50905    -             90   9.3e-12   44.6   1.0   1   1   1.6e-15   1.1e-11   44.3   0.7     1    76     1    76     1    76 0.94 Transposase
HTH_28               PF13518.1     52 seq911_BIOID50905    -             90     4e-05   23.3   0.1   1   1   9.8e-09   6.7e-05   22.6   0.0     1    38    10    48    10    58 0.88 Helix-turn-helix domain
P2_Phage_GpR         PF06891.6    135 seq912_BIOID50905    -            143   1.4e-41  141.3   0.0   1   1   1.1e-45   1.5e-41  141.2   0.0     1   122     1   119     1   131 0.96 P2 phage tail completion protein R (GpR)
DUF932               PF06067.6    239 seq913_BIOID50905    -            273   7.4e-64  215.1   0.0   1   1   7.2e-68   9.9e-64  214.7   0.0     3   239    38   262    36   262 0.99 Domain of unknown function (DUF932)
MoaE                 PF02391.12   117 seq914_BIOID50905    -            150   8.1e-40  135.1   0.0   1   1     7e-44   9.6e-40  134.9   0.0     2   116     6   121     5   122 0.97 MoaE protein
DUF905               PF06006.7     71 seq915_BIOID50905    -             77   1.3e-34  117.2   0.0   1   1   1.1e-38   1.5e-34  117.0   0.0     2    71     7    76     6    76 0.97 Bacterial protein of unknown function (DUF905)
EspG                 PF06872.6    383 seq921_BIOID50905    -            398  6.5e-205  679.6   1.5   1   1  5.3e-209  7.3e-205  679.4   1.1     1   383    15   397    15   397 1.00 EspG protein
Pyr_redox_2          PF07992.9    200 seq923_BIOID50905    -           1032     3e-19   69.5   0.0   1   1   4.7e-22   7.2e-19   68.3   0.0     2   198   553   829   552   831 0.84 Pyridine nucleotide-disulphide oxidoreductase
NAD_binding_8        PF13450.1     68 seq923_BIOID50905    -           1032   1.7e-08   34.2   1.3   1   1   3.4e-11   5.2e-08   32.6   0.1     1    37   555   591   555   615 0.90 NAD(P)-binding Rossmann-like domain
Fer4_9               PF13187.1     55 seq923_BIOID50905    -           1032   3.1e-06   27.2   7.6   1   1     2e-09   3.1e-06   27.2   5.3     1    53   897   951   867   952 0.90 4Fe-4S dicluster domain
Thi4                 PF01946.12   230 seq923_BIOID50905    -           1032   4.2e-06   25.9   0.1   1   1   6.6e-08    0.0001   21.4   0.0    20    54   553   587   538   591 0.93 Thi4 family
FAD_binding_3        PF01494.14   356 seq923_BIOID50905    -           1032   5.1e-05   22.3   0.1   1   1   7.4e-08   0.00011   21.2   0.1     3    35   552   584   550   590 0.92 FAD binding domain
FAD_binding_2        PF00890.19   421 seq923_BIOID50905    -           1032    0.0001   21.2   0.8   1   1   6.6e-08    0.0001   21.2   0.5     2    36   553   587   552   591 0.94 FAD binding domain
UvrD_C               PF13361.1    319 seq924_BIOID50905    -            673   2.1e-92  309.9   0.0   1   1   8.6e-95     2e-91  306.7   0.0     1   318   271   613   271   614 0.97 UvrD-like helicase C-terminal domain
UvrD-helicase        PF00580.16   315 seq924_BIOID50905    -            673     2e-74  250.6   0.4   1   1   1.3e-76   2.9e-73  246.7   0.3     1   314     3   265     3   266 0.94 UvrD/REP helicase N-terminal domain
AAA_19               PF13245.1     76 seq924_BIOID50905    -            673   2.1e-13   49.6   0.6   1   1   2.1e-16   4.7e-13   48.5   0.4     8    75    15    87     8    88 0.82 Part of AAA domain
UvrD_C_2             PF13538.1    104 seq924_BIOID50905    -            673   2.1e-10   40.5   0.0   1   1   5.7e-13   1.3e-09   38.0   0.0    54   103   546   609   496   610 0.80 Family description
DUF932               PF06067.6    239 seq926_BIOID50905    -            272   8.1e-63  211.7   0.0   1   1   6.8e-67   9.3e-63  211.5   0.0     1   239    36   261    36   261 0.99 Domain of unknown function (DUF932)
Phage_tail_S         PF05069.8    148 seq927_BIOID50905    -            148   8.3e-43  145.5   2.6   1   1   6.7e-47   9.1e-43  145.4   1.8     2   147     3   146     2   147 0.97 Phage virion morphogenesis family
Na_Pi_cotrans        PF02690.10   142 seq928_BIOID50905    -            478   2.9e-26   91.7  24.3   1   2   3.1e-21   2.1e-17   63.0   3.2    55   140     2    83     1    85 0.97 Na+/Pi-cotransporter
Na_Pi_cotrans        PF02690.10   142 seq928_BIOID50905    -            478   2.9e-26   91.7  24.3   2   2   1.7e-13   1.1e-09   37.9  10.2     1   115    74   192    74   216 0.91 Na+/Pi-cotransporter
TOBE                 PF03459.12    64 seq929_BIOID50905    -            142   1.1e-32  111.8   6.6   1   2   4.5e-21   6.2e-17   61.3   0.8     2    64     4    66     3    66 0.98 TOBE domain
TOBE                 PF03459.12    64 seq929_BIOID50905    -            142   1.1e-32  111.8   6.6   2   2   9.4e-19   1.3e-14   53.9   0.3     2    63    76   137    76   138 0.98 TOBE domain
Cyto_ox_2            PF02322.10   328 seq930_BIOID50905    -            378  5.8e-112  373.9  33.8   1   1  4.8e-116  6.6e-112  373.7  23.4     1   328     6   362     6   362 0.99 Cytochrome oxidase subunit II
DUF1097              PF06496.6    144 seq932_BIOID50905    -            173   1.6e-46  157.6  25.0   1   1   1.4e-50   1.9e-46  157.3  17.4     1   143    18   156    18   157 0.99 Protein of unknown function (DUF1097)
MerR_1               PF13411.1     69 seq933_BIOID50905    -            215   3.9e-09   36.0   0.3   1   1   2.7e-12   3.6e-08   32.9   0.0    26    68     2    44     1    45 0.96 MerR HTH family regulatory protein
Bax1-I               PF01027.15   205 seq934_BIOID50905    -            234   3.6e-59  199.6  36.8   1   1     3e-63   4.1e-59  199.5  25.5     2   205    19   230    18   230 0.92 Inhibitor of apoptosis-promoting Bax1
rve                  PF00665.21   120 seq937_BIOID50905    -            175   3.8e-30  104.3   0.0   1   1   1.5e-33     5e-30  103.9   0.0     3   119    13   127    11   128 0.96 Integrase core domain
rve_2                PF13333.1     52 seq937_BIOID50905    -            175     1e-19   70.2   0.1   1   1   4.7e-23   1.6e-19   69.5   0.1     1    52   118   174   118   174 0.98 Integrase core domain
rve_3                PF13683.1     67 seq937_BIOID50905    -            175   9.8e-16   56.9   0.0   1   1   4.2e-19   1.4e-15   56.3   0.0     4    67   102   166    99   166 0.96 Integrase core domain
DDE_Tnp_IS240        PF13610.1    140 seq937_BIOID50905    -            175   1.2e-10   41.3   0.0   1   1   4.3e-14   1.5e-10   41.0   0.0     2   129    17   147    16   159 0.88 DDE domain
MFS_1                PF07690.11   354 seq938_BIOID50905    -            395   8.7e-29  100.2  39.6   1   1   1.3e-32   8.7e-29  100.2  27.4     2   344    13   341    12   344 0.82 Major Facilitator Superfamily
AAA_25               PF13481.1    194 seq939_BIOID50905    -            476   2.1e-26   92.4   0.0   1   1   1.8e-29   3.5e-26   91.6   0.0    10   194    88   242    80   242 0.90 AAA domain
KaiC                 PF06745.8    226 seq939_BIOID50905    -            476   1.7e-18   66.4   0.1   1   1   6.7e-19   1.3e-15   56.9   0.1     2   202    94   277    93   294 0.85 KaiC
ChlI                 PF13541.1    121 seq939_BIOID50905    -            476     6e-12   45.0   0.0   1   1   6.9e-15   1.3e-11   43.8   0.0    35   121   364   449   337   449 0.92 Subunit ChlI of Mg-chelatase
Lon_C                PF05362.8    205 seq939_BIOID50905    -            476   4.4e-08   32.5   0.1   1   1     5e-11   9.7e-08   31.4   0.0    94   200   372   471   363   473 0.88 Lon protease (S16) C-terminal proteolytic domain
RecA                 PF00154.16   323 seq939_BIOID50905    -            476   2.3e-05   23.4   0.1   1   1     2e-08     4e-05   22.7   0.0    15   140    75   195    64   215 0.78 recA bacterial DNA recombination protein
Rick_17kDa_Anti      PF05433.10    42 seq943_BIOID50905    -            179   1.7e-11   43.4  15.7   1   1   5.1e-15   1.7e-11   43.4  10.9     2    42    73   113    72   113 0.96 Glycine zipper 2TM domain
Gly-zipper_OmpA      PF13436.1    118 seq943_BIOID50905    -            179   5.2e-09   35.6   3.0   1   1   1.5e-12   5.2e-09   35.6   2.1     5   112    28   134    24   136 0.78 Glycine-zipper containing OmpA-like membrane domain
Gly-zipper_YMGG      PF13441.1     45 seq943_BIOID50905    -            179   3.6e-08   32.6  12.7   1   1     1e-11   3.6e-08   32.6   8.8     2    45    69   111    68   111 0.97 YMGG-like Gly-zipper
Gly-zipper_Omp       PF13488.1     46 seq943_BIOID50905    -            179   1.8e-05   24.1  13.8   1   1   5.3e-09   1.8e-05   24.1   9.6     2    42    73   112    72   118 0.82 Glycine zipper
Methylase_S          PF01420.14   167 seq944_BIOID50905    -            453   9.5e-34  116.6   0.0   1   2   3.6e-14   4.9e-10   39.5   0.2     1   160    31   214    31   221 0.86 Type I restriction modification DNA specificity domain
Methylase_S          PF01420.14   167 seq944_BIOID50905    -            453   9.5e-34  116.6   0.0   2   2   4.5e-25   6.1e-21   74.9   0.0     1   164   257   433   257   436 0.93 Type I restriction modification DNA specificity domain
NLPC_P60             PF00877.14   105 seq946_BIOID50905    -            252   1.7e-30  104.8   0.0   1   1     4e-34   2.7e-30  104.1   0.0     1   105   134   244   134   244 0.98 NlpC/P60 family
Antirestrict         PF03230.8     94 seq947_BIOID50905    -            161   4.7e-39  132.1   0.2   1   1   4.7e-43   6.4e-39  131.7   0.1     1    94    64   161    64   161 0.98 Antirestriction protein
GntR                 PF00392.16    64 seq948_BIOID50905    -            257   1.8e-23   81.5   1.4   1   1     7e-27   3.2e-23   80.8   0.2     1    64    10    73    10    73 0.99 Bacterial regulatory proteins, gntR family
FCD                  PF07729.7    125 seq948_BIOID50905    -            257   3.9e-21   75.5   7.6   1   1   1.3e-24   5.8e-21   74.9   5.3     1   125    97   226    97   226 0.92 FCD domain
Rrf2                 PF02082.15    83 seq948_BIOID50905    -            257   6.5e-05   22.8   0.1   1   1   3.8e-08   0.00017   21.4   0.0    28    67    36    74    23    80 0.88 Transcriptional regulator
NUDIX                PF00293.23   135 seq953_BIOID50905    -            257   1.9e-21   76.0   0.0   1   1   8.7e-25     4e-21   74.9   0.0     6   125   132   240   128   249 0.90 NUDIX domain
zf-NADH-PPase        PF09297.6     32 seq953_BIOID50905    -            257   2.8e-10   39.4   5.4   1   1     1e-13   4.8e-10   38.6   3.8     1    32    93   124    93   124 0.98 NADH pyrophosphatase zinc ribbon domain
NUDIX-like           PF09296.6     98 seq953_BIOID50905    -            257     8e-07   29.2   0.2   1   1   3.3e-10   1.5e-06   28.3   0.1     2    97    11    90    10    91 0.97 NADH pyrophosphatase-like rudimentary NUDIX domain
Diacid_rec           PF05651.8    135 seq955_BIOID50905    -            385   1.9e-52  176.1   0.9   1   1   4.7e-56   3.2e-52  175.4   0.6     1   135     6   140     6   140 0.99 Putative sugar diacid recognition
HTH_30               PF13556.1     59 seq955_BIOID50905    -            385     3e-23   81.0   2.8   1   1     6e-26   4.1e-22   77.3   1.7     1    59   323   381   323   381 0.98 PucR C-terminal helix-turn-helix domain
2-oxoacid_dh         PF00198.18   231 seq956_BIOID50905    -            384   4.7e-81  271.3   0.0   1   1   2.1e-84   7.2e-81  270.7   0.0     3   231   154   382   152   382 0.98 2-oxoacid dehydrogenases acyltransferase (catalytic domain)
Biotin_lipoyl        PF00364.17    74 seq956_BIOID50905    -            384   8.4e-21   73.2   0.1   1   1   4.5e-24   1.5e-20   72.4   0.1     2    73     3    74     2    75 0.97 Biotin-requiring enzyme
E3_binding           PF02817.12    39 seq956_BIOID50905    -            384   5.7e-12   44.9   0.2   1   1   6.7e-15   2.3e-11   43.0   0.1     6    38    94   126    90   127 0.94 e3 binding domain
DUF218               PF02698.12   155 seq957_BIOID50905    -            266     5e-24   84.4   0.0   1   1   5.4e-28   7.3e-24   83.9   0.0     1   137    36   183    36   208 0.92 DUF218 domain
Nucleos_tra2_C       PF07662.8    210 seq960_BIOID50905    -            413   2.3e-69  232.9  16.2   1   1   3.3e-73   2.3e-69  232.9  11.2     1   209   206   412   206   413 0.98 Na+ dependent nucleoside transporter C-terminus
Nucleos_tra2_N       PF01773.15    75 seq960_BIOID50905    -            413   1.9e-24   85.6   4.2   1   1   2.8e-28   1.9e-24   85.6   2.9     1    74    22    95    22    96 0.98 Na+ dependent nucleoside transporter N-terminus
MutS_V               PF00488.16   235 seq961_BIOID50905    -            853  7.3e-105  349.4   0.0   1   1  4.6e-108  1.3e-104  348.6   0.0     1   234   567   798   567   799 0.99 MutS domain V
MutS_III             PF05192.13   204 seq961_BIOID50905    -            853   5.2e-49  166.6   3.1   1   1   3.5e-52   9.6e-49  165.8   2.1     1   204   271   560   271   560 0.96 MutS domain III
MutS_I               PF01624.15   113 seq961_BIOID50905    -            853   2.8e-44  149.6   0.0   1   1   2.8e-47   7.6e-44  148.2   0.0     1   112    11   122    11   123 0.99 MutS domain I
MutS_II              PF05188.12   137 seq961_BIOID50905    -            853   1.9e-33  115.3   0.0   1   1   1.6e-36   4.5e-33  114.1   0.0     1   137   131   256   131   256 0.98 MutS domain II
MutS_IV              PF05190.13    92 seq961_BIOID50905    -            853   3.3e-28   97.5   0.1   1   1   3.6e-31   9.9e-28   96.0   0.1     1    90   428   517   428   519 0.97 MutS family domain IV
Topoisom_bac         PF01131.15   403 seq962_BIOID50905    -            879  7.1e-131  436.6   0.7   1   1  3.7e-134  1.3e-130  435.7   0.5     2   403   171   579   170   579 0.93 DNA topoisomerase
Topo_Zn_Ribbon       PF08272.6     42 seq962_BIOID50905    -            879   1.1e-39  133.3   0.7   1   2   1.5e-19   5.2e-16   57.6   0.0     2    42   772   811   771   811 0.96 Topoisomerase I zinc-ribbon-like
Topo_Zn_Ribbon       PF08272.6     42 seq962_BIOID50905    -            879   1.1e-39  133.3   0.7   2   2   7.4e-24   2.5e-20   71.4   1.8     1    42   838   879   838   879 0.98 Topoisomerase I zinc-ribbon-like
Toprim               PF01751.17    88 seq962_BIOID50905    -            879   3.4e-26   90.8   0.0   1   1   2.1e-29   7.1e-26   89.7   0.0     2    88    19   156    18   156 0.98 Toprim domain
zf-C4_Topoisom       PF01396.14    39 seq962_BIOID50905    -            879   4.1e-19   67.6  16.9   1   2   3.6e-09   1.2e-05   24.5   0.3     3    27   612   636   610   653 0.84 Topoisomerase DNA binding C4 zinc finger
zf-C4_Topoisom       PF01396.14    39 seq962_BIOID50905    -            879   4.1e-19   67.6  16.9   2   2   6.9e-15   2.4e-11   42.8   1.9     2    38   723   758   722   759 0.94 Topoisomerase DNA binding C4 zinc finger
DUF2592              PF10766.4     41 seq963_BIOID50905    -             49     1e-26   91.8   4.7   1   1   8.2e-31   1.1e-26   91.7   3.3     1    41     4    44     4    44 0.98 Protein of unknown function (DUF2592)
SdiA-regulated       PF06977.6    249 seq964_BIOID50905    -            272   3.1e-71  239.1   0.1   1   1   5.6e-75   3.9e-71  238.8   0.1     7   248    32   268    27   269 0.93 SdiA-regulated
Bax1-I               PF01027.15   205 seq968_BIOID50905    -            171   1.2e-08   34.7  17.7   1   1   1.1e-12   1.4e-08   34.4  12.3    64   201    12   154     1   159 0.80 Inhibitor of apoptosis-promoting Bax1
RadC                 PF04002.10   123 seq969_BIOID50905    -            158   1.3e-46  157.2   0.0   1   1   1.2e-50   1.6e-46  156.8   0.0     2   123    37   158    36   158 0.98 RadC-like JAB domain
His_Phos_2           PF00328.17   347 seq970_BIOID50905    -            442   4.8e-41  141.1   0.0   1   1   4.5e-45   6.2e-41  140.7   0.0     1   345    39   383    39   385 0.87 Histidine phosphatase superfamily (branch 2)
SBP_bac_11           PF13531.1    231 seq973_BIOID50905    -            257   1.9e-54  184.6   4.7   1   1   3.3e-58   2.2e-54  184.4   3.2     1   231    29   255    29   255 0.95 Bacterial extracellular solute-binding protein
SBP_bac_1            PF01547.20   314 seq973_BIOID50905    -            257   1.4e-16   61.0   7.0   1   1   2.6e-20   1.8e-16   60.6   4.8     1   313    34   246    34   247 0.89 Bacterial extracellular solute-binding protein
Tra_M                PF05261.6    127 seq974_BIOID50905    -            161   2.6e-58  195.4   1.1   1   1   2.4e-62   3.3e-58  195.1   0.7     1   127    35   161    35   161 1.00 TraM protein
Ribonuc_red_sm       PF00268.16   281 seq978_BIOID50905    -            319   1.3e-81  273.6   0.1   1   1   1.1e-85   1.5e-81  273.3   0.1     1   280     1   280     1   281 0.97 Ribonucleotide reductase, small chain
Phage_base_V         PF04717.7     79 seq980_BIOID50905    -            192   2.1e-25   88.3   0.2   1   1   2.5e-29   3.4e-25   87.6   0.1     1    79    19    94    19    94 0.98 Phage-related baseplate assembly protein
URO-D                PF01208.12   343 seq983_BIOID50905    -            354  1.5e-140  467.8   0.0   1   1  1.3e-144  1.7e-140  467.7   0.0     2   342     5   347     4   348 0.98 Uroporphyrinogen decarboxylase (URO-D)
DUF987               PF06174.6     66 seq985_BIOID50905    -             73   1.7e-43  145.8   0.2   1   1   1.4e-47   1.9e-43  145.6   0.1     1    66     1    66     1    66 0.99 Protein of unknown function (DUF987)
AAA_28               PF13521.1    163 seq988_BIOID50905    -            417   4.9e-29  101.2   0.0   1   1   2.1e-32   7.2e-29  100.7   0.0     2   163   241   401   240   401 0.92 AAA domain
HTH_3                PF01381.17    55 seq988_BIOID50905    -            417   1.3e-09   37.6   0.1   1   1   1.3e-12   4.5e-09   35.9   0.0     1    52    14    66    14    68 0.95 Helix-turn-helix
HTH_19               PF12844.2     64 seq988_BIOID50905    -            417   2.6e-08   33.6   0.0   1   1     2e-10   6.8e-07   29.1   0.0     3    55    13    66    12    74 0.94 Helix-turn-helix domain
Aldedh               PF00171.17   462 seq992_BIOID50905    -            217   8.4e-62  208.8   0.1   1   1   6.9e-66   9.5e-62  208.7   0.0     8   197    22   213    15   215 0.97 Aldehyde dehydrogenase family
BMC                  PF00936.14    75 seq995_BIOID50905    -             94   3.9e-26   90.4   7.1   1   1   3.3e-30   4.5e-26   90.2   4.9     1    75     4    80     4    80 0.98 BMC domain
DUF1471              PF07338.8     56 seq999_BIOID50905    -             85   8.5e-20   70.0   0.1   1   1   8.2e-24   1.1e-19   69.6   0.0     2    56    33    85    32    85 0.98 Protein of unknown function (DUF1471)
Pyr_redox_2          PF07992.9    200 seq1001_BIOID50905   -            472   8.5e-34  117.0   0.0   1   1   2.4e-36   2.7e-33  115.4   0.0     1   199     6   323     6   324 0.92 Pyridine nucleotide-disulphide oxidoreductase
Pyr_redox_dim        PF02852.17   110 seq1001_BIOID50905   -            472   3.2e-28   97.8   0.0   1   1   6.6e-31   7.6e-28   96.6   0.0     1   110   353   462   353   462 0.99 Pyridine nucleotide-disulphide oxidoreductase, dimerisation domain
Pyr_redox            PF00070.22    80 seq1001_BIOID50905   -            472   9.3e-17   61.0   2.6   1   1   1.2e-18   1.3e-15   57.3   0.1     1    78   182   257   182   264 0.94 Pyridine nucleotide-disulphide oxidoreductase
Pyr_redox_3          PF13738.1    203 seq1001_BIOID50905   -            472   1.8e-09   37.8   2.2   1   1     2e-09   2.2e-06   27.7   0.4     1   153     8   167     8   190 0.60 Pyridine nucleotide-disulphide oxidoreductase
GIDA                 PF01134.17   392 seq1001_BIOID50905   -            472   1.4e-09   37.1   2.7   1   1   6.1e-12     7e-09   34.9   0.3     1   150     6   152     6   171 0.91 Glucose inhibited division protein A
FAD_oxidored         PF12831.2    428 seq1001_BIOID50905   -            472   6.8e-07   28.5   0.4   1   1   7.3e-10   8.4e-07   28.2   0.3     1    31     6    36     6   152 0.78 FAD dependent oxidoreductase
FAD_binding_2        PF00890.19   421 seq1001_BIOID50905   -            472   1.9e-05   23.6   1.2   1   1   1.7e-08   1.9e-05   23.6   0.8     1    36     6    41     6    49 0.92 FAD binding domain
GPW_gp25             PF04965.9     99 seq1004_BIOID50905   -            119   4.9e-20   70.7   0.0   1   1   4.2e-24   5.7e-20   70.5   0.0     3    90    14   101    12   109 0.92 Gene 25-like lysozyme
YagB_YeeU_YfjZ       PF06154.6    105 seq1005_BIOID50905   -            122   3.2e-52  175.0   0.0   1   1   2.8e-56   3.9e-52  174.8   0.0     2   104    16   118    15   119 0.98 YagB/YeeU/YfjZ family
BPD_transp_1         PF00528.17   185 seq1006_BIOID50905   -            229   4.3e-22   78.4  13.2   1   1     4e-26   5.5e-22   78.0   9.2     2   175    26   215    25   227 0.79 Binding-protein-dependent transport system inner membrane component
HATPase_c            PF02518.21   111 seq1008_BIOID50905   -            572   2.1e-19   69.1   0.0   1   1     1e-22   3.5e-19   68.4   0.0     2   110   449   559   448   560 0.95 Histidine kinase-, DNA gyrase B-, and HSP90-like ATPase
PAS_8                PF13188.1     64 seq1008_BIOID50905   -            572     3e-06   26.7   0.0   1   1   4.1e-09   1.4e-05   24.6   0.0     2    49   243   296   242   312 0.73 PAS domain
PAS                  PF00989.19   113 seq1008_BIOID50905   -            572   1.1e-05   25.0   0.0   1   1     1e-08   3.5e-05   23.4   0.0     4    64   245   305   242   313 0.88 PAS fold
BMC                  PF00936.14    75 seq1009_BIOID50905   -            270     2e-31  107.3   6.0   1   2   4.1e-16   5.6e-12   45.0   0.1     1    68    79   153    79   160 0.88 BMC domain
BMC                  PF00936.14    75 seq1009_BIOID50905   -            270     2e-31  107.3   6.0   2   2   4.5e-22   6.2e-18   64.1   1.3     1    70   185   258   185   263 0.94 BMC domain
Baseplate_J          PF04865.9    243 seq1015_BIOID50905   -            302   4.1e-58  196.4   5.3   1   1   1.5e-60   2.1e-56  190.8   3.7     2   243    86   262    85   262 0.97 Baseplate J-like protein
YmgB                 PF10798.3     61 seq1017_BIOID50905   -             88   3.7e-29  100.2   2.6   1   1   3.8e-33   5.3e-29   99.7   1.8     1    61    28    88    28    88 0.98 Biofilm development protein YmgB/AriR
DUF1219              PF06755.7    117 seq1021_BIOID50905   -            124   1.2e-57  192.4   0.0   1   1   9.6e-62   1.3e-57  192.2   0.0     1   113     1   113     1   123 0.98 Protein of unknown function (DUF1219)
Macro                PF01661.16   118 seq1023_BIOID50905   -            359   2.8e-19   69.0   0.0   1   1   3.3e-23   4.5e-19   68.3   0.0     1   115    22   133    22   136 0.96 Macro domain
Endonuclease_5       PF04493.9    206 seq1025_BIOID50905   -            223   1.1e-70  237.0   0.0   1   1   9.3e-75   1.3e-70  236.8   0.0     1   205     9   208     9   209 0.99 Endonuclease V
ABC_tran             PF00005.22   118 seq1029_BIOID50905   -            400   3.9e-26   91.6   0.0   1   1   2.4e-29   8.4e-26   90.5   0.0     1   117    68   192    68   193 0.97 ABC transporter
CBS                  PF00571.23    57 seq1029_BIOID50905   -            400   2.5e-06   26.9   0.0   1   1   3.5e-07    0.0012   18.3   0.0    32    55   369   392   346   394 0.86 CBS domain
ABC_tran             PF00005.22   118 seq1030_BIOID50905   -            352   1.4e-25   89.8   0.0   1   1   6.4e-29   2.9e-25   88.7   0.0     1   117    38   156    38   157 0.89 ABC transporter
TOBE                 PF03459.12    64 seq1030_BIOID50905   -            352   3.5e-19   68.5   0.0   1   1     2e-20   9.2e-17   60.7   0.0     1    62   290   350   290   352 0.97 TOBE domain
TraY                 PF05509.6     49 seq1031_BIOID50905   -             75   2.4e-21   75.0   0.1   1   1   2.1e-25   2.9e-21   74.8   0.1     1    46    14    59    14    62 0.95 TraY domain
Amidohydro_1         PF01979.15   333 seq1032_BIOID50905   -            442   4.4e-49  167.8   0.1   1   1   9.4e-53   6.4e-49  167.2   0.1     1   333    53   375    53   375 0.96 Amidohydrolase family
Amidohydro_5         PF13594.1     68 seq1032_BIOID50905   -            442   2.5e-08   33.4   0.0   1   1     9e-12   6.2e-08   32.2   0.0     1    68    23   122    23   122 0.66 Amidohydrolase
EamA                 PF00892.15   126 seq1034_BIOID50905   -            230   3.2e-19   69.1  26.8   1   1   2.3e-20   3.1e-16   59.4   9.7     1   126    16   145    16   145 0.85 EamA-like transporter family
Dehydratase_LU       PF02286.10   554 seq1038_BIOID50905   -            533  1.2e-304 1010.6   1.7   1   1    1e-308  1.4e-304 1010.5   1.2     1   533     1   533     1   533 1.00 Dehydratase large subunit
TraA                 PF05513.6    119 seq1040_BIOID50905   -            121   2.6e-58  195.2  11.1   1   1   2.1e-62   2.9e-58  195.1   7.7     1   119     1   120     1   120 0.98 TraA
GPW_gp25             PF04965.9     99 seq1041_BIOID50905   -            130   6.7e-13   47.9   0.0   1   1   6.2e-17   8.4e-13   47.5   0.0     3    94    18   108    16   113 0.90 Gene 25-like lysozyme
Tail_P2_I            PF09684.5    139 seq1043_BIOID50905   -            201   7.1e-57  190.7   0.0   1   1   6.4e-61   8.7e-57  190.4   0.0     1   139     5   141     5   141 0.99 Phage tail protein (Tail_P2_I)
DUF416               PF04222.7    191 seq1044_BIOID50905   -            196   6.5e-87  289.5   0.1   1   1   5.3e-91   7.2e-87  289.3   0.0     1   189     4   192     4   194 0.99 Protein of unknown function (DUF416)
EAL                  PF00563.15   236 seq1046_BIOID50905   -            285   1.4e-60  204.6   0.0   1   1   1.1e-64   1.6e-60  204.4   0.0     2   236    27   262    26   262 0.96 EAL domain
DUF1338              PF07063.8    302 seq1047_BIOID50905   -            152   3.4e-05   22.9   0.0   1   1   3.6e-09   4.9e-05   22.4   0.0   272   302    75   106    41   106 0.85 Domain of unknown function (DUF1338)
DUF957               PF06117.6     65 seq1048_BIOID50905   -             58   1.9e-28   97.6   0.0   1   1   1.5e-32     2e-28   97.5   0.0     1    57     1    57     1    58 0.98 Enterobacterial protein of unknown function (DUF957)
ATP-grasp_2          PF08442.5    202 seq1049_BIOID50905   -            389   1.2e-62  210.8   0.0   1   1   2.5e-66   1.7e-62  210.2   0.0     1   201     2   205     2   206 0.97 ATP-grasp domain
Ligase_CoA           PF00549.14   153 seq1049_BIOID50905   -            389     4e-24   84.8   0.7   1   1   9.5e-28   6.5e-24   84.1   0.5     1   151   265   383   265   385 0.97 CoA-ligase
TraL                 PF07178.6     95 seq1050_BIOID50905   -            103   4.6e-37  125.8   0.2   1   1   3.8e-41   5.1e-37  125.6   0.2     1    95     9   103     9   103 0.99 TraL protein
EamA                 PF00892.15   126 seq1052_BIOID50905   -             83   4.7e-12   45.9   7.5   1   1   3.8e-16   5.1e-12   45.8   5.2    61   126     2    67     1    67 0.98 EamA-like transporter family
Curlin_rpt           PF07012.7     34 seq1053_BIOID50905   -            160   8.3e-22   76.5  32.2   1   3   1.1e-15   1.5e-11   43.7   0.8     1    34    62    95    62    95 0.99 Curlin associated repeat
Curlin_rpt           PF07012.7     34 seq1053_BIOID50905   -            160   8.3e-22   76.5  32.2   2   3   2.3e-09   3.2e-05   23.4   2.1     9    32    92   115    91   116 0.95 Curlin associated repeat
Curlin_rpt           PF07012.7     34 seq1053_BIOID50905   -            160   8.3e-22   76.5  32.2   3   3   7.8e-12   1.1e-07   31.3   4.2     1    34   106   139   106   139 0.98 Curlin associated repeat
Metallophos          PF00149.23   201 seq1055_BIOID50905   -            218   1.4e-12   47.3   2.9   1   1   6.5e-16   4.5e-12   45.7   2.0     2   167    16   150    15   191 0.73 Calcineurin-like phosphoesterase
Metallophos_2        PF12850.2    156 seq1055_BIOID50905   -            218   1.2e-06   28.3   0.0   1   1   2.8e-10   1.9e-06   27.6   0.0     4   137    18   207    16   213 0.63 Calcineurin-like phosphoesterase superfamily domain
HSDR_N               PF04313.9    194 seq1057_BIOID50905   -           1031   8.5e-35  120.1   0.2   1   1   3.6e-38   2.5e-34  118.6   0.1     2   189     6   198     5   204 0.86 Type I restriction enzyme R protein N terminus (HSDR_N)
ResIII               PF04851.10   184 seq1057_BIOID50905   -           1031   5.2e-14   52.3   0.0   1   1   2.8e-17   1.9e-13   50.5   0.0    13   182   260   422   248   424 0.76 Type III restriction enzyme, res subunit
TraE                 PF05309.6    187 seq1060_BIOID50905   -            188   1.7e-72  242.3   0.4   1   1   1.4e-76   1.9e-72  242.2   0.3     1   187     1   187     1   187 0.99 TraE protein
LysR_substrate       PF03466.15   209 seq1062_BIOID50905   -            324   1.8e-44  151.2   0.0   1   1   3.5e-48   2.4e-44  150.8   0.0     5   206    92   293    90   296 0.96 LysR substrate binding domain
HTH_1                PF00126.22    60 seq1062_BIOID50905   -            324   5.4e-16   57.9   0.0   1   1   1.4e-19   9.6e-16   57.1   0.0     1    60     3    64     3    64 0.97 Bacterial regulatory helix-turn-helix protein, lysR family
Response_reg         PF00072.19   112 seq1063_BIOID50905   -            226   1.2e-18   67.0   0.0   1   1   9.1e-22   6.2e-18   64.7   0.0     1   111     7   118     7   119 0.97 Response regulator receiver domain
CitT                 PF12431.3     30 seq1063_BIOID50905   -            226   5.6e-08   32.5   0.0   1   1   1.5e-11     1e-07   31.6   0.0     1    28   134   160   134   162 0.97 Transcriptional regulator
OmpA                 PF00691.15    97 seq1064_BIOID50905   -            254   5.2e-15   55.5   0.1   1   1   1.3e-18   1.8e-14   53.7   0.0     1    92   113   206   113   210 0.83 OmpA family
DUF3751              PF12571.3    159 seq1065_BIOID50905   -            352   2.7e-48  163.6   2.3   1   1   1.4e-51   1.9e-47  160.9   0.0     1   159     1   153     1   153 0.99 Phage tail-collar fibre protein
BPD_transp_1         PF00528.17   185 seq1067_BIOID50905   -            354   2.5e-26   92.2  16.2   1   1   1.8e-30   2.5e-26   92.2  11.2     1   176   163   324   163   332 0.91 Binding-protein-dependent transport system inner membrane component
MdoG                 PF04349.7    484 seq1069_BIOID50905   -            551  7.3e-151  502.5   0.1   1   1  6.4e-155  8.7e-151  502.3   0.1     1   482    45   534    45   536 0.92 Periplasmic glucan biosynthesis protein, MdoG
Curlin_rpt           PF07012.7     34 seq1070_BIOID50905   -            151   2.3e-28   97.4  29.0   1   3   8.8e-16   1.2e-11   43.9   0.5     1    34    40    74    40    74 0.99 Curlin associated repeat
Curlin_rpt           PF07012.7     34 seq1070_BIOID50905   -            151   2.3e-28   97.4  29.0   2   3     8e-17   1.1e-12   47.3   0.3     2    34    86   119    85   119 0.98 Curlin associated repeat
Curlin_rpt           PF07012.7     34 seq1070_BIOID50905   -            151   2.3e-28   97.4  29.0   3   3   1.2e-09   1.7e-05   24.3   3.5     8    34   115   141   114   141 0.95 Curlin associated repeat
Bac_DNA_binding      PF00216.16    90 seq1071_BIOID50905   -             90   3.2e-33  113.4   1.4   1   1   2.6e-37   3.6e-33  113.3   1.0     1    90     1    90     1    90 0.99 Bacterial DNA-binding protein
FAD_binding_5        PF00941.16   171 seq1074_BIOID50905   -            259     4e-24   84.8   0.0   1   1   9.6e-28   6.6e-24   84.1   0.0     4   167     4   153     1   156 0.90 FAD binding domain in molybdopterin dehydrogenase
CO_deh_flav_C        PF03450.12   103 seq1074_BIOID50905   -            259   9.7e-10   38.1   0.2   1   1   3.1e-13   2.1e-09   37.1   0.2     4   102   165   250   161   251 0.84 CO dehydrogenase flavoprotein C-terminal domain
GTP_EFTU             PF00009.22   188 seq1078_BIOID50905   -            607     1e-56  191.2   0.0   1   1   7.2e-60     2e-56  190.3   0.0     2   187     4   195     3   196 0.96 Elongation factor Tu GTP binding domain
EFG_C                PF00679.19    89 seq1078_BIOID50905   -            607   1.9e-21   75.6   0.0   1   1   1.6e-24   4.3e-21   74.4   0.0     3    83   397   477   395   483 0.96 Elongation factor G C-terminus
GTP_EFTU_D2          PF03144.20    74 seq1078_BIOID50905   -            607   7.4e-10   38.6   3.2   1   1   8.1e-13   2.2e-09   37.1   2.2     1    74   219   289   219   289 0.94 Elongation factor Tu domain 2
MMR_HSR1             PF01926.18   114 seq1078_BIOID50905   -            607   1.3e-05   25.0   0.2   1   1   1.5e-08   4.1e-05   23.4   0.0     2   113     8   128     7   129 0.55 50S ribosome-binding GTPase
TraK                 PF06586.6    234 seq1079_BIOID50905   -            242   4.3e-70  235.3   0.0   1   1   3.4e-74   4.7e-70  235.2   0.0     5   234    12   235     1   235 0.97 TraK protein
DUF1481              PF07356.7    195 seq1083_BIOID50905   -            211   5.4e-71  237.9   0.6   1   1   4.5e-75   6.2e-71  237.7   0.4     1   195    22   207    22   207 0.99 Protein of unknown function (DUF1481)
Tafi-CsgC            PF10610.4    106 seq1084_BIOID50905   -            163   2.7e-65  216.7   4.0   1   1   2.8e-69   3.9e-65  216.2   2.8     1   106    58   163    58   163 0.99 Thin aggregative fimbriae synthesis protein
SNF2_N               PF00176.18   296 seq1085_BIOID50905   -            963   8.9e-37  126.4   1.3   1   1   2.6e-40   8.9e-37  126.4   0.9    13   254    52   285    29   334 0.78 SNF2 family N-terminal domain
Helicase_C           PF00271.26    78 seq1085_BIOID50905   -            963   1.1e-15   57.1   0.0   1   1   1.9e-18   6.4e-15   54.6   0.0    10    78   477   544   469   544 0.94 Helicase conserved C-terminal domain
DEAD                 PF00270.24   173 seq1085_BIOID50905   -            963   1.3e-10   40.8   0.0   1   1   1.3e-13   4.6e-10   39.1   0.0    12   167    55   199    40   206 0.78 DEAD/DEAH box helicase
ResIII               PF04851.10   184 seq1085_BIOID50905   -            963   5.2e-07   29.5   0.0   1   1   1.5e-10   5.2e-07   29.5   0.0     3   182    38   198    36   200 0.67 Type III restriction enzyme, res subunit
Cytochrom_C_asm      PF01578.15   214 seq1086_BIOID50905   -            288   5.7e-45  153.3  17.3   1   1   4.2e-49   5.7e-45  153.3  12.0     5   212    62   286    58   288 0.97 Cytochrome C assembly protein
CoA_binding          PF02629.14    96 seq1090_BIOID50905   -            290   4.2e-29  100.7   2.8   1   1   1.4e-32   4.7e-29  100.6   0.6     1    96     6    99     6    99 0.99 CoA binding domain
Ligase_CoA           PF00549.14   153 seq1090_BIOID50905   -            290   1.8e-18   66.4   0.2   1   1     8e-22   2.7e-18   65.8   0.1     1   146   152   266   152   273 0.92 CoA-ligase
Succ_CoA_lig         PF13607.1    138 seq1090_BIOID50905   -            290   1.3e-09   37.6   0.0   1   1   6.9e-13   2.3e-09   36.8   0.0     1   106   146   252   146   282 0.82 Succinyl-CoA ligase like flavodoxin domain
CoA_binding_2        PF13380.1    115 seq1090_BIOID50905   -            290   4.1e-05   23.6   0.1   1   1   2.4e-08   8.3e-05   22.6   0.0    29   114    34   130    10   131 0.80 CoA binding domain
Dehydratase_MU       PF02288.10   112 seq1091_BIOID50905   -            222   6.4e-37  125.6   0.0   1   1   7.8e-41   1.1e-36  124.8   0.0     2   110    66   181    65   183 0.96 Dehydratase medium subunit
IMS                  PF00817.15   148 seq1093_BIOID50905   -            351   4.3e-47  159.5   0.0   1   1   1.5e-50   6.9e-47  158.8   0.0     1   148     7   154     7   154 0.98 impB/mucB/samB family
IMS_C                PF11799.3    137 seq1093_BIOID50905   -            351   1.8e-09   38.0   0.1   1   1   6.6e-13     3e-09   37.2   0.1     3    99   211   309   209   323 0.84 impB/mucB/samB family C-terminal
IMS_HHH              PF11798.3     32 seq1093_BIOID50905   -            351   1.3e-08   34.2   0.0   1   1   7.1e-12   3.2e-08   33.0   0.0     1    32   166   197   166   197 0.96 IMS family HHH motif
YbhQ                 PF11076.3    135 seq1096_BIOID50905   -            136   4.3e-79  262.5  13.2   1   1   3.7e-83   5.1e-79  262.3   9.1     1   134     1   132     1   134 0.98 Putative inner membrane protein YbhQ
Thioredoxin          PF00085.15   104 seq1097_BIOID50905   -            109   3.5e-34  116.5   0.0   1   1   8.4e-38   3.8e-34  116.3   0.0     2   103     5   106     4   107 0.98 Thioredoxin
Thioredoxin_2        PF13098.1    112 seq1097_BIOID50905   -            109   1.6e-10   41.0   0.1   1   1   3.2e-13   1.4e-09   37.9   0.0     7   112    23   104    17   104 0.90 Thioredoxin-like domain
Lactonase            PF10282.4    344 seq1098_BIOID50905   -            331     3e-86  289.4   0.0   1   1   8.5e-90   3.9e-86  289.1   0.0     2   343     5   327     4   328 0.95 Lactonase, 7-bladed beta-propeller
Ald_Xan_dh_C2        PF02738.13   543 seq1099_BIOID50905   -            956  2.9e-190  633.1   0.0   1   1  8.5e-194  3.9e-190  632.6   0.0    17   543   363   893   351   893 0.98 Molybdopterin-binding domain of aldehyde dehydrogenase
Ald_Xan_dh_C         PF01315.17   111 seq1099_BIOID50905   -            956   5.1e-29  100.4   0.0   1   1   2.3e-32     1e-28   99.4   0.0     2   111   187   298   186   298 0.96 Aldehyde oxidase and xanthine dehydrogenase, a/b hammerhead domain
Fer2_2               PF01799.15    75 seq1099_BIOID50905   -            956   7.7e-13   48.0   0.0   1   1   4.6e-16   2.1e-12   46.6   0.0     1    73    73   145    73   147 0.97 [2Fe-2S] binding domain
Resolvase            PF00239.16   141 seq1102_BIOID50905   -            188   4.9e-52  175.4   0.1   1   1   1.7e-55   7.9e-52  174.7   0.0     2   140     3   135     2   136 0.98 Resolvase, N terminal domain
HTH_7                PF02796.10    45 seq1102_BIOID50905   -            188   1.5e-14   53.4   0.0   1   1   6.1e-18   2.8e-14   52.5   0.0     1    45   138   182   138   182 0.98 Helix-turn-helix domain of resolvase
TrbI                 PF03743.9    187 seq1103_BIOID50905   -            475   4.5e-40  137.0   1.4   1   1   8.8e-44   1.2e-39  135.6   0.3     2   187   213   409   212   409 0.95 Bacterial conjugation TrbI-like protein
OpuAC                PF04069.7    257 seq1104_BIOID50905   -            344   6.7e-57  192.6   3.5   1   1     6e-61   8.1e-57  192.3   2.4     2   256    44   326    43   327 0.94 Substrate binding domain of ABC-type glycine betaine transport system
SLT                  PF01464.15   121 seq1107_BIOID50905   -            654     4e-31  106.9   0.1   1   1   5.2e-35   7.1e-31  106.1   0.0     2   116   492   606   491   611 0.95 Transglycosylase SLT domain
DUF1323              PF07037.6    122 seq1108_BIOID50905   -            119   4.9e-49  165.4   0.0   1   1   4.6e-53   6.3e-49  165.0   0.0     1   122     6   118     6   118 0.94 Putative transcription regulator (DUF1323)
NAD_binding_2        PF03446.10   162 seq1112_BIOID50905   -            302   5.7e-37  126.9   6.0   1   1   6.1e-41   8.3e-37  126.4   4.2     3   161     8   168     6   169 0.95 NAD binding domain of 6-phosphogluconate dehydrogenase
Dehydratase_SU       PF02287.10   137 seq1114_BIOID50905   -            172   7.2e-67  223.2   3.2   1   1     7e-71   9.5e-67  222.8   2.2     3   137    35   169    33   169 0.98 Dehydratase small subunit
ATP-synt_ab          PF00006.20   215 seq1115_BIOID50905   -            443   5.9e-42  143.4   0.0   1   1   2.9e-45   7.9e-42  143.0   0.0     3   214   183   388   181   389 0.95 ATP synthase alpha/beta family, nucleotide-binding domain
Rho_RNA_bind         PF07497.7     78 seq1115_BIOID50905   -            443   6.5e-42  140.9   0.1   1   1   4.2e-45   1.1e-41  140.1   0.0     1    78    73   150    73   150 0.98 Rho termination factor, RNA-binding domain
Rho_N                PF07498.7     43 seq1115_BIOID50905   -            443   8.2e-18   63.7   0.8   1   1   1.7e-20   4.8e-17   61.3   0.2     1    43    29    71    29    71 0.98 Rho termination factor, N-terminal domain
NACHT                PF05729.7    167 seq1115_BIOID50905   -            443   8.9e-05   22.0   0.0   1   1   6.2e-08   0.00017   21.1   0.0    12    96   207   297   203   311 0.80 NACHT domain
adh_short            PF00106.20   167 seq1116_BIOID50905   -            248   2.3e-34  118.5   0.0   1   1   1.1e-37   2.9e-34  118.2   0.0     2   166     2   165     1   166 0.93 short chain dehydrogenase
adh_short_C2         PF13561.1    243 seq1116_BIOID50905   -            248     7e-15   55.3   0.0   1   1   3.2e-18   8.7e-15   55.0   0.0     3   222     9   218     7   232 0.89 Enoyl-(Acyl carrier protein) reductase
KR                   PF08659.5    181 seq1116_BIOID50905   -            248   1.1e-13   51.1   0.0   1   1   5.5e-17   1.5e-13   50.6   0.0     3   173     3   170     2   177 0.89 KR domain
Epimerase            PF01370.16   236 seq1116_BIOID50905   -            248   1.1e-06   28.1   0.1   1   1   1.2e-09   3.4e-06   26.5   0.0     1   117     3   135     3   176 0.80 NAD dependent epimerase/dehydratase family
NAD_binding_10       PF13460.1    183 seq1116_BIOID50905   -            248   2.9e-06   27.2   0.0   1   1   1.4e-09     4e-06   26.8   0.0     1    60     3    67     3   171 0.78 NADH(P)-binding
DUF21                PF01595.15   183 seq1117_BIOID50905   -            420   3.5e-55  186.0   4.7   1   1   1.1e-58   4.9e-55  185.5   3.3     3   175     2   175     1   180 0.98 Domain of unknown function DUF21
CorC_HlyC            PF03471.12    81 seq1117_BIOID50905   -            420   2.9e-20   71.7   0.2   1   1     2e-23   9.2e-20   70.1   0.1     2    79   335   410   334   412 0.95 Transporter associated domain
CBS                  PF00571.23    57 seq1117_BIOID50905   -            420   9.6e-06   25.0   0.2   1   1   8.6e-08   0.00039   19.9   0.0     8    56   270   318   249   319 0.87 CBS domain
Macro                PF01661.16   118 seq1120_BIOID50905   -            177     3e-41  139.8   0.0   1   1   2.8e-45   3.8e-41  139.5   0.0     1   118    21   137    21   137 0.99 Macro domain
DUF1323              PF07037.6    122 seq1121_BIOID50905   -            130   3.6e-53  178.7   0.0   1   1     9e-57   4.1e-53  178.6   0.0     1   122     8   129     8   129 0.99 Putative transcription regulator (DUF1323)
HTH_17               PF12728.2     51 seq1121_BIOID50905   -            130   1.9e-08   34.3   0.1   1   1   1.2e-11   5.5e-08   32.8   0.0     2    38     8    49     8    52 0.82 Helix-turn-helix domain
Na_sulph_symp        PF00939.14   471 seq1124_BIOID50905   -            499  2.4e-112  376.1  48.6   1   1  2.1e-116  2.8e-112  375.8  33.7     7   470    20   498    17   499 0.97 Sodium:sulfate symporter transmembrane region
Phage_sheath_1       PF04984.9    464 seq1126_BIOID50905   -            390   8.7e-72  241.9   0.2   1   2   3.6e-19   4.9e-15   54.8   0.1     1    91     1    93     1    97 0.94 Phage tail sheath protein
Phage_sheath_1       PF04984.9    464 seq1126_BIOID50905   -            390   8.7e-72  241.9   0.2   2   2   1.9e-59   2.5e-55  187.6   0.0   170   464    91   377    89   377 0.98 Phage tail sheath protein
Acetyltransf_10      PF13673.1    117 seq1128_BIOID50905   -            150   3.1e-19   69.1   0.0   1   1   8.3e-23   3.8e-19   68.8   0.0     1   117    13   124    13   124 0.92 Acetyltransferase (GNAT) domain
Acetyltransf_7       PF13508.1     79 seq1128_BIOID50905   -            150     9e-07   28.8   0.0   1   1   3.9e-10   1.8e-06   27.9   0.0     3    78    56   125    54   126 0.88 Acetyltransferase (GNAT) domain
Acetyltransf_1       PF00583.19    83 seq1128_BIOID50905   -            150   1.3e-05   25.0   0.0   1   1   6.2e-09   2.8e-05   23.9   0.0    23    83    73   125    33   125 0.71 Acetyltransferase (GNAT) family
HATPase_c            PF02518.21   111 seq1129_BIOID50905   -            458   5.3e-28   96.8   0.6   1   1   2.4e-31   1.6e-27   95.2   0.1     2   110   346   449   345   450 0.98 Histidine kinase-, DNA gyrase B-, and HSP90-like ATPase
HisKA                PF00512.20    68 seq1129_BIOID50905   -            458     2e-14   53.2   0.6   1   1   9.5e-18   6.5e-14   51.5   0.1     2    65   238   300   237   302 0.90 His Kinase A (phospho-acceptor) domain
Aconitase            PF00330.15   465 seq1130_BIOID50905   -            891  1.3e-186  620.5   0.0   1   1  2.3e-190  1.6e-186  620.2   0.0     1   465    57   562    57   562 0.99 Aconitase family (aconitate hydratase)
Aconitase_C          PF00694.14   131 seq1130_BIOID50905   -            891   7.8e-49  165.0   0.0   1   1   2.7e-52   1.8e-48  163.8   0.0     3   130   691   818   689   819 0.98 Aconitase C-terminal domain
DUF465               PF04325.8     49 seq1132_BIOID50905   -             74   2.7e-14   52.4   2.0   1   1   3.5e-18   4.7e-14   51.6   0.9     1    49    19    68    19    68 0.97 Protein of unknown function (DUF465)
DDR                  PF08841.5    332 seq1133_BIOID50905   -            610  2.1e-169  562.4   2.2   1   1  3.1e-173  2.1e-169  562.4   1.5     1   331   274   604   274   605 0.99 Diol dehydratase reactivase ATPase-like domain
PLDc_2               PF13091.1    126 seq1136_BIOID50905   -            493   4.5e-35  120.0   0.0   1   2   9.4e-14   6.4e-10   38.7   0.0     6   122    59   200    55   204 0.69 PLD-like domain
PLDc_2               PF13091.1    126 seq1136_BIOID50905   -            493   4.5e-35  120.0   0.0   2   2   2.6e-26   1.8e-22   79.3   0.0     5   123   295   437   291   440 0.92 PLD-like domain
Autotransporter      PF03797.14   265 seq1137_BIOID50905   -            166   1.6e-11   43.9   4.4   1   1   4.4e-15     6e-11   42.0   3.0   142   265    36   152    13   155 0.88 Autotransporter beta-domain
Acetyltransf_3       PF13302.1    142 seq1140_BIOID50905   -            179   2.8e-21   76.1   0.0   1   1   7.3e-25   3.3e-21   75.9   0.0     2   141    11   150    10   151 0.86 Acetyltransferase (GNAT) domain
Acetyltransf_4       PF13420.1    155 seq1140_BIOID50905   -            179   6.9e-11   42.2   0.1   1   1   1.8e-14   8.2e-11   41.9   0.0    25   154    39   170    22   171 0.85 Acetyltransferase (GNAT) domain
Acetyltransf_1       PF00583.19    83 seq1140_BIOID50905   -            179     2e-10   40.4   0.0   1   1   6.9e-14   3.2e-10   39.8   0.0     3    82    74   150    72   151 0.96 Acetyltransferase (GNAT) family
DUF1537              PF07005.6    223 seq1143_BIOID50905   -            420   3.8e-62  209.7  14.7   1   1   4.6e-66   6.3e-62  209.0  10.2     1   223   161   380   161   380 0.95 Protein of unknown function, DUF1537
FCD                  PF07729.7    125 seq1144_BIOID50905   -            228   1.6e-26   92.9   5.9   1   1   3.5e-30   2.4e-26   92.3   4.1     5   124    89   208    87   209 0.99 FCD domain
GntR                 PF00392.16    64 seq1144_BIOID50905   -            228   9.3e-18   63.3   0.0   1   1   3.6e-21   2.4e-17   61.9   0.0     3    64    15    75    13    75 0.98 Bacterial regulatory proteins, gntR family
UPF0027              PF01139.12   420 seq1147_BIOID50905   -            383   2.1e-97  326.6   0.0   1   2   6.2e-29   8.5e-25   87.4   0.0     6    98    18   110    13   122 0.93 Uncharacterized protein family UPF0027
UPF0027              PF01139.12   420 seq1147_BIOID50905   -            383   2.1e-97  326.6   0.0   2   2   1.5e-74   2.1e-70  237.7   0.0   145   419   123   376   109   377 0.90 Uncharacterized protein family UPF0027
FxsA                 PF04186.8    120 seq1148_BIOID50905   -            158   1.1e-36  124.9   8.3   1   1   9.6e-41   1.3e-36  124.7   5.7     1   113     6   118     6   127 0.93 FxsA cytoplasmic membrane protein
TraP                 PF07296.6    202 seq1149_BIOID50905   -            194   1.2e-83  278.9   0.1   1   1   9.9e-88   1.4e-83  278.7   0.0     1   202     1   194     1   194 0.97 TraP protein
PagP                 PF07017.6    147 seq1150_BIOID50905   -            186   4.9e-75  249.6   5.6   1   1   4.2e-79   5.8e-75  249.4   3.9     1   147    36   183    36   183 0.99 Antimicrobial peptide resistance and lipid A acylation protein PagP
MFS_1                PF07690.11   354 seq1151_BIOID50905   -            394     1e-35  123.0  55.1   1   2     3e-29   4.2e-25   88.1  17.4     2   188    17   198    16   220 0.86 Major Facilitator Superfamily
MFS_1                PF07690.11   354 seq1151_BIOID50905   -            394     1e-35  123.0  55.1   2   2   1.1e-14   1.5e-10   40.2  15.9     3   175   218   387   216   394 0.89 Major Facilitator Superfamily
DUF45                PF01863.12   205 seq1156_BIOID50905   -            238   8.5e-59  198.6   3.9   1   1   1.4e-62   9.5e-59  198.5   2.7     6   204    26   228    19   229 0.95 Protein of unknown function DUF45
SprT-like            PF10263.4    157 seq1156_BIOID50905   -            238     1e-06   28.4   0.4   1   1   1.5e-10     1e-06   28.4   0.3    25    94   153   214   123   223 0.77 SprT-like family
Phage_tube           PF04985.9    167 seq1158_BIOID50905   -            171   2.5e-66  222.0   0.3   1   1   2.1e-70   2.8e-66  221.9   0.2     1   167     2   171     2   171 0.99 Phage tail tube protein FII
Glycos_transf_4      PF00953.16   159 seq1160_BIOID50905   -            367   1.1e-28   99.9  21.3   1   1   7.8e-33   1.1e-28   99.9  14.8     3   157    75   233    73   235 0.94 Glycosyl transferase family 4
PrpF                 PF04303.8    371 seq1162_BIOID50905   -            350  1.1e-161  537.6   1.8   1   1  1.8e-165  1.2e-161  537.4   1.3     1   371     1   350     1   350 0.99 PrpF protein
PTS_2-RNA            PF01885.11   186 seq1163_BIOID50905   -            184   1.7e-52  177.3   0.0   1   1   1.5e-56     2e-52  177.0   0.0     2   180     6   175     5   180 0.96 RNA 2'-phosphotransferase, Tpt1 / KptA family
DUF2689              PF10894.3     61 seq1165_BIOID50905   -            106   1.7e-45  152.5   3.4   1   1   2.5e-49   3.4e-45  151.5   2.2     1    61     1    61     1    61 1.00 Protein of unknown function (DUF2689)
YdfZ                 PF14001.1     64 seq1166_BIOID50905   -             67     2e-33  114.3   0.1   1   1   1.6e-37   2.2e-33  114.1   0.1     1    64     2    65     2    65 0.99 YdfZ protein
Sigma54_activat      PF00158.21   168 seq1168_BIOID50905   -            441   1.1e-72  242.8   0.1   1   1   6.6e-76   1.8e-72  242.1   0.1     1   168   141   308   141   308 0.99 Sigma-54 interaction domain
Response_reg         PF00072.19   112 seq1168_BIOID50905   -            441   7.3e-30  103.1   0.2   1   1   5.4e-33   1.5e-29  102.1   0.1     1   111     8   117     8   118 0.98 Response regulator receiver domain
HTH_8                PF02954.14    42 seq1168_BIOID50905   -            441     2e-14   52.7   0.6   1   1   7.2e-18     2e-14   52.7   0.4     3    39   403   439   401   441 0.93 Bacterial regulatory protein, Fis family
AAA_5                PF07728.9    139 seq1168_BIOID50905   -            441   1.3e-07   31.2   0.0   1   1   9.7e-11   2.7e-07   30.3   0.0     2   123   165   283   164   301 0.84 AAA domain (dynein-related subfamily)
AAA                  PF00004.24   132 seq1168_BIOID50905   -            441   1.6e-05   25.0   0.0   1   1   1.2e-08   3.4e-05   23.9   0.0     1   126   165   296   165   302 0.72 ATPase family associated with various cellular activities (AAA)
Lact-deh-memb        PF09330.6    291 seq1170_BIOID50905   -            582  1.2e-153  510.4   1.9   1   1  1.8e-157  1.2e-153  510.4   1.3     1   291   289   578   289   578 1.00 D-lactate dehydrogenase, membrane binding
FAD_binding_4        PF01565.18   139 seq1170_BIOID50905   -            582   2.6e-08   33.3   0.0   1   1   6.3e-12   4.3e-08   32.6   0.0     2   115    58   177    57   197 0.84 FAD binding domain
Ldh_2                PF02615.9    335 seq1171_BIOID50905   -            357   1.9e-70  237.1   0.0   1   1   1.6e-74   2.2e-70  236.9   0.0     4   329     6   332     3   338 0.90 Malate/L-lactate dehydrogenase
Trp_repressor        PF01371.14    88 seq1172_BIOID50905   -             98   4.6e-31  106.4   0.0   1   1   3.8e-35   5.2e-31  106.3   0.0     1    86     7    92     7    94 0.98 Trp repressor protein
Ribosomal_S2         PF00318.15   211 seq1173_BIOID50905   -            306   3.3e-85  284.4   0.0   1   1   2.9e-89     4e-85  284.2   0.0     1   211    74   290    74   290 0.99 Ribosomal protein S2
CSD                  PF00313.17    66 seq1174_BIOID50905   -             69   5.2e-34  115.7   0.7   1   1   8.2e-38   5.6e-34  115.6   0.5     2    65     5    68     4    69 0.97 'Cold-shock' DNA-binding domain
OB_RNB               PF08206.6     58 seq1174_BIOID50905   -             69   1.2e-05   24.6   0.3   1   1   2.5e-09   1.7e-05   24.1   0.2     7    30    14    37     6    67 0.82 Ribonuclease B OB domain
NAD_kinase           PF01513.16   285 seq1178_BIOID50905   -            292   4.4e-73  245.4   0.0   1   1   3.7e-77     5e-73  245.2   0.0     2   284     8   271     7   272 0.98 ATP-NAD kinase
Aldolase_II          PF00596.16   183 seq1179_BIOID50905   -            212   1.6e-44  151.6   0.0   1   1   1.4e-48   1.9e-44  151.4   0.0     2   181    14   190    13   192 0.93 Class II Aldolase and Adducin N-terminal domain
FluMu_gp41           PF10109.4     82 seq1180_BIOID50905   -            100     5e-16   58.2   0.2   1   1   4.5e-20   6.1e-16   57.9   0.2     1    81     9    88     9    89 0.97 Mu-like prophage FluMu protein gp41
RF-1                 PF00472.15   114 seq1183_BIOID50905   -            204   1.2e-23   83.0   2.0   1   1   1.5e-27   2.1e-23   82.2   1.4     9   104   103   197    97   200 0.86 RF-1 domain
Pro_dh               PF01619.13   345 seq1184_BIOID50905   -           1174  2.1e-133  444.4   0.0   1   1  4.1e-137  2.8e-133  443.9   0.0     2   344    83   427    82   428 0.99 Proline dehydrogenase
Aldedh               PF00171.17   462 seq1184_BIOID50905   -           1174  1.5e-111  372.9   0.4   1   1  3.8e-115  2.6e-111  372.0   0.2     7   450   513   957   508   965 0.94 Aldehyde dehydrogenase family
TraV                 PF09676.5    119 seq1185_BIOID50905   -            171   3.7e-40  137.2   1.1   1   1   3.1e-44   4.2e-40  137.0   0.8     1   119    23   165    23   165 0.98 Type IV conjugative transfer system lipoprotein (TraV)
C4dic_mal_tran       PF03595.12   330 seq1186_BIOID50905   -            366   4.8e-54  183.1  36.9   1   1     4e-58   5.5e-54  182.9  25.6     2   329    44   342    43   343 0.97 C4-dicarboxylate transporter/malic acid transport protein
Dehydratase_MU       PF02288.10   112 seq1187_BIOID50905   -            116   1.6e-35  121.0   0.0   1   1   1.3e-39   1.8e-35  120.9   0.0     2   112     7   112     6   112 0.98 Dehydratase medium subunit
Phage_P2_GpE         PF06528.7     39 seq1190_BIOID50905   -             39   3.8e-23   80.5   0.1   1   1   2.9e-27     4e-23   80.4   0.0     1    39     1    39     1    39 0.99 Phage P2 GpE
Autotransporter      PF03797.14   265 seq1191_BIOID50905   -            103   1.9e-09   37.1   0.1   1   1   1.6e-13   2.1e-09   36.9   0.0   168   258     3    87     1    95 0.93 Autotransporter beta-domain
AzlC                 PF03591.9    143 seq1192_BIOID50905   -            245   7.3e-42  142.5  10.2   1   1   5.3e-46   7.3e-42  142.5   7.1     1   141    23   165    23   167 0.97 AzlC protein
PhageMin_Tail        PF10145.4    202 seq1195_BIOID50905   -            648   9.5e-29  100.3  13.3   1   1     7e-33   9.5e-29  100.3   9.2     1   202   244   457   244   457 0.96 Phage-related minor tail protein
Xan_ur_permease      PF00860.15   389 seq1196_BIOID50905   -            485  2.4e-110  368.5  44.5   1   1    2e-114  2.7e-110  368.3  30.8     1   389    41   435    41   435 0.98 Permease family
CN_hydrolase         PF00795.17   184 seq1197_BIOID50905   -            262     2e-21   76.0   0.1   1   1     2e-25   2.7e-21   75.6   0.1     6   184     7   172     2   172 0.85 Carbon-nitrogen hydrolase
Wzz                  PF02706.10   152 seq1200_BIOID50905   -            348     4e-15   55.8   1.4   1   1   6.7e-19   9.2e-15   54.6   1.0     1   113    15   178    15   244 0.69 Chain length determinant protein
BMC                  PF00936.14    75 seq1201_BIOID50905   -             91   1.1e-26   92.1   5.6   1   1     1e-30   1.4e-26   91.8   3.9     1    75     3    79     3    79 0.98 BMC domain
AP_endonuc_2         PF01261.19   211 seq1204_BIOID50905   -            258   3.3e-31  108.1   0.9   1   1   2.9e-35   3.9e-31  107.9   0.6     1   211    21   219    21   219 0.95 Xylose isomerase-like TIM barrel
Na_sulph_symp        PF00939.14   471 seq1205_BIOID50905   -            477  2.3e-177  590.4  46.0   1   1  1.9e-181  2.6e-177  590.3  31.9     2   471     4   474     3   474 0.99 Sodium:sulfate symporter transmembrane region
NAD_binding_2        PF03446.10   162 seq1206_BIOID50905   -            292   7.1e-48  162.4   1.5   1   1   2.1e-51   9.5e-48  162.0   1.1     1   160     1   162     1   164 0.98 NAD binding domain of 6-phosphogluconate dehydrogenase
F420_oxidored        PF03807.12    96 seq1206_BIOID50905   -            292   5.6e-07   29.7   0.1   1   1   2.6e-10   1.2e-06   28.7   0.1     1    74     3    70     3    96 0.80 NADP oxidoreductase coenzyme F420-dependent
His_Phos_1           PF00300.17   158 seq1207_BIOID50905   -            215   1.1e-38  132.6   0.1   1   1   9.7e-43   1.3e-38  132.4   0.1     1   157     3   156     3   157 0.93 Histidine phosphatase superfamily (branch 1)
zf-dskA_traR         PF01258.12    36 seq1208_BIOID50905   -             73   2.3e-13   49.5   3.4   1   1   2.4e-17   3.3e-13   48.9   2.3     5    36    35    67    30    67 0.91 Prokaryotic dksA/traR C4-type zinc finger
MacB_PCD             PF12704.2    232 seq1211_BIOID50905   -            399   3.4e-18   65.9   0.1   1   1     5e-22   3.4e-18   65.9   0.1     9   227    24   237    11   239 0.79 MacB-like periplasmic core domain
FtsX                 PF02687.16   121 seq1211_BIOID50905   -            399   2.3e-17   62.7  17.6   1   1   3.9e-21   2.7e-17   62.5  10.1     2   121   269   392   268   392 0.95 FtsX-like permease family
BMC                  PF00936.14    75 seq1213_BIOID50905   -            140   5.6e-21   73.8   1.4   1   1   6.1e-25   8.3e-21   73.3   1.0     1    75     3    80     3    80 0.97 BMC domain
SMC_N                PF02463.14   220 seq1215_BIOID50905   -            553   4.5e-19   68.4   0.0   1   1   1.2e-22   8.5e-19   67.5   0.0     1   217     1   511     1   514 0.93 RecF/RecN/SMC N terminal domain
AAA_23               PF13476.1    202 seq1215_BIOID50905   -            553   2.7e-18   66.9   2.0   1   1     6e-20   4.1e-16   59.8   1.4     1   194     4   214     4   381 0.63 AAA domain
EF_TS                PF00889.14   221 seq1216_BIOID50905   -            283   2.3e-71  239.5   5.7   1   1   3.3e-75   2.3e-71  239.5   4.0     1   221    57   263    57   263 0.98 Elongation factor TS
UBA                  PF00627.26    37 seq1216_BIOID50905   -            283   3.5e-11   42.4   0.1   1   1   3.4e-14   2.3e-10   39.8   0.1     1    35     4    39     4    40 0.96 UBA/TS-N domain
Cpn10                PF00166.16    93 seq1218_BIOID50905   -             97   5.2e-29   99.9   1.8   1   1   4.2e-33   5.7e-29   99.7   1.3     1    93     2    95     2    95 0.97 Chaperonin 10 Kd subunit
Adenine_deam_C       PF13382.1    171 seq1219_BIOID50905   -            603   6.8e-58  194.4   0.0   1   1     4e-61   1.1e-57  193.8   0.0    24   171   449   596   431   596 0.95 Adenine deaminase C-terminal domain
Amidohydro_1         PF01979.15   333 seq1219_BIOID50905   -            603   6.9e-38  131.0   0.0   1   1   9.6e-41   2.6e-37  129.1   0.0     2   333    97   362    96   362 0.95 Amidohydrolase family
Amidohydro_5         PF13594.1     68 seq1219_BIOID50905   -            603   2.2e-12   46.4   0.2   1   1     3e-15   8.2e-12   44.6   0.1     1    68    67   130    67   130 0.85 Amidohydrolase
Amidohydro_4         PF13147.1    304 seq1219_BIOID50905   -            603     3e-11   43.7   0.3   1   1     2e-12   5.4e-09   36.3   0.1     1   304    91   359    91   359 0.80 Amidohydrolase
PseudoU_synth_2      PF00849.17   164 seq1220_BIOID50905   -            290   9.9e-16   57.8   0.1   1   1   6.3e-18   4.3e-14   52.5   0.1     2   164    69   195    68   195 0.87 RNA pseudouridylate synthase
S4                   PF01479.20    48 seq1220_BIOID50905   -            290     3e-14   52.0   1.6   1   1   1.1e-17   7.6e-14   50.7   0.0     1    48     7    52     7    52 0.98 S4 domain
AzlD                 PF05437.7     99 seq1221_BIOID50905   -            111   2.4e-12   46.5   5.6   1   1   2.1e-16   2.9e-12   46.2   3.9     1    98     5   104     5   105 0.92 Branched-chain amino acid transport protein (AzlD)
TerC                 PF03741.11   184 seq1222_BIOID50905   -            540   4.9e-49  166.1  13.4   1   1   1.6e-52   7.4e-49  165.5   9.3     1   183    27   216    27   217 0.94 Integral membrane protein TerC family
CorC_HlyC            PF03471.12    81 seq1222_BIOID50905   -            540   2.4e-20   72.0   0.1   1   1   5.5e-23   2.5e-19   68.7   0.0     2    79   453   529   452   531 0.93 Transporter associated domain
CBS                  PF00571.23    57 seq1222_BIOID50905   -            540   7.2e-16   57.4   1.3   1   2   8.5e-09   3.9e-05   23.1   0.4     1    53   315   371   315   374 0.94 CBS domain
CBS                  PF00571.23    57 seq1222_BIOID50905   -            540   7.2e-16   57.4   1.3   2   2   9.7e-12   4.4e-08   32.5   0.0     3    53   382   432   381   436 0.93 CBS domain
TehB                 PF03848.9    192 seq1224_BIOID50905   -            197  1.1e-102  340.9   0.1   1   1  7.2e-106  1.2e-102  340.8   0.1     1   192     1   193     1   193 0.99 Tellurite resistance protein TehB
Methyltransf_23      PF13489.1    162 seq1224_BIOID50905   -            197   7.1e-13   48.4   0.0   1   1   5.3e-16   9.1e-13   48.0   0.0    20   116    28   134    10   174 0.72 Methyltransferase domain
Methyltransf_11      PF08241.7     95 seq1224_BIOID50905   -            197   1.1e-12   48.1   0.0   1   1   1.3e-15   2.2e-12   47.1   0.0     1    93    35   130    35   132 0.96 Methyltransferase domain
Methyltransf_12      PF08242.7     99 seq1224_BIOID50905   -            197     9e-12   45.2   0.1   1   1   8.3e-15   1.4e-11   44.5   0.0     1    98    35   129    35   130 0.96 Methyltransferase domain
Methyltransf_31      PF13847.1    152 seq1224_BIOID50905   -            197     1e-10   41.2   0.0   1   1   6.9e-14   1.2e-10   41.0   0.0     5   110    32   134    29   193 0.87 Methyltransferase domain
MTS                  PF05175.9    170 seq1224_BIOID50905   -            197     6e-10   38.6   0.0   1   1   4.5e-13   7.7e-10   38.3   0.0    23   141    22   135     3   158 0.86 Methyltransferase small domain
Methyltransf_18      PF12847.2    112 seq1224_BIOID50905   -            197   6.5e-09   36.2   0.0   1   1   5.7e-12   9.7e-09   35.6   0.0     2   109    31   132    30   136 0.80 Methyltransferase domain
TPMT                 PF05724.6    218 seq1224_BIOID50905   -            197   7.9e-05   22.0   0.0   1   1   1.2e-07   0.00021   20.6   0.0    28   190    21   170     8   193 0.74 Thiopurine S-methyltransferase (TPMT)
Cpn60_TCP1           PF00118.19   488 seq1225_BIOID50905   -            548  1.2e-126  423.1  10.9   1   1  9.8e-131  1.3e-126  422.9   7.5     1   486    23   523    23   525 0.94 TCP-1/cpn60 chaperonin family
PduL                 PF06130.7     71 seq1226_BIOID50905   -            210   3.1e-52  174.1   0.1   1   2   3.6e-28   4.9e-24   83.8   0.0     2    71    22   102    21   102 0.98 Propanediol utilisation protein PduL
PduL                 PF06130.7     71 seq1226_BIOID50905   -            210   3.1e-52  174.1   0.1   2   2   1.4e-29   1.9e-25   88.3   0.3     2    70   130   197   129   198 0.96 Propanediol utilisation protein PduL
MttA_Hcf106          PF02416.11    53 seq1229_BIOID50905   -             67   1.7e-12   46.1   0.4   1   1   1.4e-16   1.9e-12   46.0   0.2     1    48     4    51     4    62 0.92 mttA/Hcf106 family
MdoG                 PF04349.7    484 seq1230_BIOID50905   -            517  8.5e-263  871.7   1.2   1   1  7.2e-267  9.8e-263  871.5   0.8     1   483    29   514    29   515 1.00 Periplasmic glucan biosynthesis protein, MdoG
GntP_permease        PF02447.11   441 seq1231_BIOID50905   -            454  2.9e-154  513.6  49.4   1   1  4.8e-158  3.3e-154  513.4  34.3     2   440     5   453     4   454 0.98 GntP family permease
CitMHS               PF03600.11   349 seq1231_BIOID50905   -            454   6.7e-09   34.6  37.4   1   1   1.2e-12   8.5e-09   34.3  25.9     3   318    11   375     7   403 0.80 Citrate transporter
MarR                 PF01047.17    59 seq1232_BIOID50905   -            176   1.6e-17   62.8   2.8   1   1   1.3e-20     6e-17   60.9   0.1     1    58    53   112    53   113 0.98 MarR family
MarR_2               PF12802.2     62 seq1232_BIOID50905   -            176     1e-08   34.5   0.1   1   1   4.8e-12   2.2e-08   33.5   0.0     5    61    55   111    51   112 0.90 MarR family
HTH_27               PF13463.1     68 seq1232_BIOID50905   -            176   3.6e-07   30.3   0.1   1   1   1.8e-10   8.1e-07   29.1   0.0    17    68    70   121    54   121 0.86 Winged helix DNA-binding domain
DeoC                 PF01791.4    236 seq1234_BIOID50905   -            295   8.6e-35  120.0   0.0   1   1   7.3e-39     1e-34  119.8   0.0     2   235    21   261    20   262 0.94 DeoC/LacD family aldolase
Epimerase_2          PF02350.14   346 seq1236_BIOID50905   -            390  1.4e-126  421.8   0.0   1   1  1.2e-130  1.7e-126  421.5   0.0     2   346    36   384    35   384 0.97 UDP-N-acetylglucosamine 2-epimerase
PAP2                 PF01569.16   129 seq1239_BIOID50905   -            254   5.8e-28   97.0   1.0   1   1   4.2e-32   5.8e-28   97.0   0.7     6   126    78   232    73   234 0.90 PAP2 superfamily
Amidohydro_1         PF01979.15   333 seq1241_BIOID50905   -            439   7.7e-61  206.4   0.0   1   1   2.8e-64   9.5e-61  206.1   0.0     2   332    74   391    73   392 0.97 Amidohydrolase family
Amidohydro_5         PF13594.1     68 seq1241_BIOID50905   -            439   1.3e-09   37.6   0.1   1   1   1.3e-12   4.3e-09   35.9   0.0     2    67    41   137    40   138 0.67 Amidohydrolase
Amidohydro_3         PF07969.6    404 seq1241_BIOID50905   -            439   1.2e-08   34.4   1.2   1   1   4.4e-09   1.5e-05   24.2   0.0   314   404   308   390   114   390 0.89 Amidohydrolase family
AA_kinase            PF00696.23   241 seq1245_BIOID50905   -            241   1.7e-27   96.3   0.2   1   1   1.9e-31   2.7e-27   95.7   0.2     1   241    10   219    10   219 0.77 Amino acid kinase family
ABC_tran             PF00005.22   118 seq1247_BIOID50905   -            233   3.9e-27   94.8   0.0   1   1   8.9e-31   6.1e-27   94.2   0.0     1   117    49   173    49   174 0.94 ABC transporter
AAA_21               PF13304.1    303 seq1247_BIOID50905   -            233   1.4e-11   44.8   0.1   1   1   4.4e-13     3e-09   37.1   0.1     1   299    37   206    37   210 0.76 AAA domain
HlyD                 PF00529.15   306 seq1251_BIOID50905   -            390   3.6e-79  266.1  15.0   1   1   1.3e-82   4.5e-79  265.8  10.4     1   306    60   343    60   343 0.99 HlyD family secretion protein
HlyD_2               PF12700.2    328 seq1251_BIOID50905   -            390   2.2e-17   63.1   1.3   1   1   9.2e-21   3.1e-17   62.6   0.9    20   234    60   290    51   316 0.77 HlyD family secretion protein
HlyD_3               PF13437.1    105 seq1251_BIOID50905   -            390   5.2e-16   58.7   3.5   1   1   1.4e-16   4.9e-13   49.2   0.2     2   105   218   338   217   338 0.79 HlyD family secretion protein
Biotin_lipoyl_2      PF13533.1     50 seq1251_BIOID50905   -            390   1.1e-08   34.4   1.6   1   1   5.4e-11   1.9e-07   30.5   0.1     2    49    61   108    60   109 0.91 Biotin-lipoyl like
DUF3313              PF11769.3    201 seq1252_BIOID50905   -            222   9.3e-66  220.9   0.1   1   1   7.7e-70   1.1e-65  220.7   0.1     1   199    16   214    16   216 0.99 Protein of unknown function (DUF3313)
Aconitase            PF00330.15   465 seq1253_BIOID50905   -            753   2.2e-47  161.4   0.1   1   1   4.7e-51   3.2e-47  160.9   0.1    91   450   113   456    38   471 0.87 Aconitase family (aconitate hydratase)
Aconitase_C          PF00694.14   131 seq1253_BIOID50905   -            753   5.6e-06   26.3   0.0   1   1   1.7e-09   1.1e-05   25.3   0.0    84   130   637   684   623   685 0.89 Aconitase C-terminal domain
CreA                 PF05981.7    129 seq1256_BIOID50905   -            157     1e-57  193.0   0.0   1   1   8.6e-62   1.2e-57  192.8   0.0     1   128    24   156    24   157 0.96 CreA protein
Pribosyltran         PF00156.22   125 seq1257_BIOID50905   -            152   2.2e-11   43.4   0.0   1   1   2.3e-15   3.2e-11   42.9   0.0     2   112     4   105     3   112 0.87 Phosphoribosyl transferase domain
EutN_CcmL            PF03319.8     83 seq1258_BIOID50905   -             91   1.7e-27   95.4   0.1   1   1   1.5e-31   2.1e-27   95.2   0.1     1    83     1    87     1    87 0.93 Ethanolamine utilisation protein EutN/carboxysome
ADH_N                PF08240.7    109 seq1259_BIOID50905   -            336   6.2e-32  109.4   0.4   1   1   2.8e-35   1.3e-31  108.5   0.3     1   107    29   134    29   136 0.98 Alcohol dehydrogenase GroES-like domain
ADH_zinc_N           PF00107.21   130 seq1259_BIOID50905   -            336   5.1e-13   48.5   0.1   1   1   2.8e-16   1.3e-12   47.2   0.1     2   130   177   296   176   296 0.91 Zinc-binding dehydrogenase
ThiF                 PF00899.16   136 seq1259_BIOID50905   -            336   4.7e-05   23.1   0.8   1   1     2e-08   9.2e-05   22.1   0.1     4    36   168   200   165   204 0.93 ThiF family
TraC_F_IV            PF11130.3    235 seq1262_BIOID50905   -            876   8.1e-58  195.5   0.0   1   1   4.2e-61   1.4e-57  194.7   0.0     2   235    38   278    37   278 0.98 F pilus assembly Type-IV secretion system for plasmid transfer
AAA_10               PF12846.2    328 seq1262_BIOID50905   -            876   3.3e-43  148.0   0.0   1   1   1.6e-46   5.4e-43  147.3   0.0     1   323   480   774   480   777 0.84 AAA-like domain
DUF87                PF01935.12   229 seq1262_BIOID50905   -            876   1.6e-05   24.7   0.0   1   1   1.5e-08   5.2e-05   23.0   0.0    26   221   483   669   469   677 0.76 Domain of unknown function DUF87
MacB_PCD             PF12704.2    232 seq1264_BIOID50905   -            414   3.3e-25   88.9   0.2   1   1   4.9e-29   3.3e-25   88.9   0.1    11   229    26   241    21   244 0.83 MacB-like periplasmic core domain
FtsX                 PF02687.16   121 seq1264_BIOID50905   -            414   1.9e-22   79.1  13.3   1   1   3.4e-26   2.4e-22   78.8   5.0     2   121   274   407   273   407 0.98 FtsX-like permease family
Cob_adeno_trans      PF01923.13   162 seq1265_BIOID50905   -            335   8.2e-53  178.4   0.2   1   1   1.8e-56   1.2e-52  177.8   0.1     1   160     3   166     3   168 0.93 Cobalamin adenosyltransferase
DUF336               PF03928.9    132 seq1265_BIOID50905   -            335   1.4e-37  128.3   0.0   1   1   3.1e-41   2.1e-37  127.7   0.0     3   132   200   329   198   329 0.98 Domain of unknown function (DUF336)
DUF1049              PF06305.6     68 seq1266_BIOID50905   -            102   1.3e-25   88.5   0.7   1   1   9.6e-30   1.3e-25   88.5   0.5     1    66    22    87    22    89 0.97 Protein of unknown function (DUF1049)
SmpA_OmlA            PF04355.8     71 seq1267_BIOID50905   -            113   5.7e-27   93.0   0.3   1   1   5.1e-31     7e-27   92.7   0.2     1    70    35   104    35   105 0.98 SmpA / OmlA family
UDPG_MGDP_dh_N       PF03721.9    185 seq1268_BIOID50905   -            420   3.5e-61  205.7   0.1   1   1   7.1e-63   2.4e-59  199.6   0.0     2   183     5   189     4   191 0.96 UDP-glucose/GDP-mannose dehydrogenase family, NAD binding domain
UDPG_MGDP_dh         PF00984.14    96 seq1268_BIOID50905   -            420     4e-30  103.7   0.0   1   1   2.3e-33     8e-30  102.7   0.0     2    93   206   292   205   296 0.88 UDP-glucose/GDP-mannose dehydrogenase family, central domain
UDPG_MGDP_dh_C       PF03720.10   106 seq1268_BIOID50905   -            420   9.2e-19   67.4   0.0   1   1   6.8e-22   2.3e-18   66.1   0.0     1   104   324   419   324   420 0.91 UDP-glucose/GDP-mannose dehydrogenase family, UDP binding domain
NAD_binding_2        PF03446.10   162 seq1268_BIOID50905   -            420   7.1e-07   29.1   0.1   1   1   2.2e-09   7.4e-06   25.8   0.0     2   109     4   135     3   140 0.76 NAD binding domain of 6-phosphogluconate dehydrogenase
Gp49                 PF05973.9     91 seq1269_BIOID50905   -            112   1.5e-26   92.1   0.0   1   1   1.2e-30   1.7e-26   91.9   0.0     1    91    13   102    13   102 0.96 Phage derived protein Gp49-like (DUF891)
DDE_Tnp_1            PF01609.16   211 seq1270_BIOID50905   -            195   7.1e-08   32.1   0.0   1   1   5.9e-12   8.1e-08   31.9   0.0     2   107    53   143    52   183 0.91 Transposase DDE domain
Response_reg         PF00072.19   112 seq1271_BIOID50905   -            229   1.5e-26   92.5   0.0   1   1   3.1e-30   2.1e-26   91.9   0.0     1   111     6   115     6   116 0.98 Response regulator receiver domain
Trans_reg_C          PF00486.23    77 seq1271_BIOID50905   -            229   7.5e-23   80.1   0.0   1   1   1.9e-26   1.3e-22   79.3   0.0     2    77   151   226   150   226 0.94 Transcriptional regulatory protein, C terminal
RRF                  PF01765.14   165 seq1272_BIOID50905   -            185   3.9e-68  227.9   1.7   1   1   3.7e-72     5e-68  227.6   1.2     1   165    19   183    19   183 0.99 Ribosome recycling factor
DUF1100              PF06500.6    411 seq1273_BIOID50905   -            414  2.6e-222  737.5   0.0   1   1  6.3e-226  2.9e-222  737.4   0.0     1   411     1   414     1   414 0.99 Alpha/beta hydrolase of unknown function (DUF1100)
Abhydrolase_5        PF12695.2    142 seq1273_BIOID50905   -            414   2.3e-08   33.8   0.0   1   1   9.2e-12   4.2e-08   32.9   0.0     1   121   196   375   196   392 0.75 Alpha/beta hydrolase family
Abhydrolase_6        PF12697.2    228 seq1273_BIOID50905   -            414   2.4e-06   27.4   0.5   1   1   9.9e-10   4.5e-06   26.6   0.1    12   107   208   326   197   390 0.70 Alpha/beta hydrolase family
Glycos_transf_2      PF00535.21   169 seq1275_BIOID50905   -            847   1.4e-19   70.2   0.0   1   1   6.3e-23   2.2e-19   69.6   0.0     2   168   246   429   245   430 0.98 Glycosyl transferase family 2
Glyco_tranf_2_3      PF13641.1    230 seq1275_BIOID50905   -            847   3.3e-15   56.4   0.3   1   1     3e-18     1e-14   54.8   0.0     2   230   243   493   242   493 0.84 Glycosyltransferase like family 2
Glyco_trans_2_3      PF13632.1    192 seq1275_BIOID50905   -            847   2.9e-13   49.8  14.5   1   1   8.6e-17   2.9e-13   49.8  10.1     1   185   341   533   341   708 0.82 Glycosyl transferase family group 2
Glyco_transf_21      PF13506.1    174 seq1275_BIOID50905   -            847   4.5e-08   32.5   0.0   1   1   4.7e-11   1.6e-07   30.6   0.0     6   147   312   468   308   492 0.77 Glycosyl transferase family 21
TPR_7                PF13176.1     36 seq1276_BIOID50905   -            389     1e-13   49.8  11.2   1   1   1.6e-05     0.025   14.2   0.0     1    27    71    97    71   106 0.82 Tetratricopeptide repeat
TPR_2                PF07719.12    34 seq1276_BIOID50905   -            389   1.5e-12   46.2   6.5   1   1     2e-05      0.03   14.1   0.0     6    32   219   245   216   247 0.91 Tetratricopeptide repeat
TPR_1                PF00515.23    34 seq1276_BIOID50905   -            389   9.1e-09   34.4   3.3   1   1     3e-05     0.045   13.2   0.0     7    32   220   245   218   247 0.91 Tetratricopeptide repeat
TPR_8                PF13181.1     34 seq1276_BIOID50905   -            389     3e-07   29.6   1.5   1   1   2.7e-05     0.041   13.5   0.0     5    29   218   242   217   246 0.91 Tetratricopeptide repeat
DUF4156              PF13698.1     93 seq1278_BIOID50905   -            121   4.1e-32  109.8   0.1   1   1   3.6e-36   4.9e-32  109.5   0.0     2    93    27   119    26   119 0.98 Domain of unknown function (DUF4156)
HTH_37               PF13744.1     80 seq1281_BIOID50905   -             96   5.7e-24   83.6   0.6   1   1   9.4e-28   6.4e-24   83.4   0.4     3    76    14    86    12    91 0.96 Helix-turn-helix domain
HTH_3                PF01381.17    55 seq1281_BIOID50905   -             96   4.9e-07   29.3   0.0   1   1   8.8e-11     6e-07   29.0   0.0     5    47    37    80    33    88 0.87 Helix-turn-helix
Xan_ur_permease      PF00860.15   389 seq1283_BIOID50905   -            455   2.9e-78  262.9  49.8   1   1   2.9e-82     4e-78  262.4  34.5     1   388    32   415    32   416 0.98 Permease family
SNARE_assoc          PF09335.6    123 seq1284_BIOID50905   -            192   4.6e-18   65.4   1.6   1   1   3.3e-22   4.6e-18   65.4   1.1     3   122    23   143    21   144 0.92 SNARE associated Golgi protein
DUF2819              PF10995.3    317 seq1285_BIOID50905   -            523  1.4e-129  431.2   0.0   1   1  1.3e-133  1.8e-129  430.9   0.0     2   317   163   474   162   474 0.99 Protein of unknown function (DUF2819)
MFS_1                PF07690.11   354 seq1286_BIOID50905   -            512   5.7e-55  186.3  38.3   1   1   4.2e-59   5.7e-55  186.3  26.5     1   353    19   413    19   414 0.89 Major Facilitator Superfamily
Fels1                PF05666.6     45 seq1287_BIOID50905   -            122   6.1e-39  131.0   2.2   1   2   1.7e-21   2.4e-17   61.9   0.1     2    45    20    62    19    62 0.96 Fels-1 Prophage Protein-like
Fels1                PF05666.6     45 seq1287_BIOID50905   -            122   6.1e-39  131.0   2.2   2   2   8.4e-24   1.2e-19   69.3   0.2     1    45    66   121    66   121 0.98 Fels-1 Prophage Protein-like
Phage_P2_GpU         PF06995.6    121 seq1288_BIOID50905   -            161     9e-49  163.7   0.0   1   1   8.7e-53   1.2e-48  163.3   0.0     1   120     6   125     6   126 0.99 Phage P2 GpU
DEAD                 PF00270.24   173 seq1290_BIOID50905   -            453   4.5e-49  166.1   0.1   1   1   1.2e-51   5.4e-48  162.6   0.0     1   172    25   196    25   197 0.94 DEAD/DEAH box helicase
Helicase_C           PF00271.26    78 seq1290_BIOID50905   -            453   8.2e-26   89.5   0.0   1   1   4.8e-29   2.2e-25   88.2   0.0     2    77   264   339   263   340 0.98 Helicase conserved C-terminal domain
HisKA                PF00512.20    68 seq1292_BIOID50905   -            390     3e-13   49.4   0.3   1   1   1.4e-16   9.4e-13   47.8   0.2     6    67   260   319   256   320 0.91 His Kinase A (phospho-acceptor) domain
HAMP                 PF00672.20    70 seq1292_BIOID50905   -            390   1.7e-11   44.0  11.5   1   1   1.5e-13     1e-09   38.3   0.1     2    69   185   251   184   252 0.88 HAMP domain
DXP_reductoisom      PF02670.11   129 seq1294_BIOID50905   -            398   1.2e-48  164.7   0.7   1   1   2.7e-52   1.2e-48  164.7   0.5     1   129     4   132     4   132 0.99 1-deoxy-D-xylulose 5-phosphate reductoisomerase
DXPR_C               PF13288.1    121 seq1294_BIOID50905   -            398   2.4e-45  153.3   0.3   1   1   1.1e-48   5.2e-45  152.2   0.2     1   121   271   389   271   389 0.99 DXP reductoisomerase C-terminal domain
DXP_redisom_C        PF08436.7     84 seq1294_BIOID50905   -            398   7.6e-34  115.3   0.0   1   1   4.4e-37     2e-33  113.9   0.0     1    84   146   239   146   239 0.96 1-deoxy-D-xylulose 5-phosphate reductoisomerase C-terminal
DDE_Tnp_1            PF01609.16   211 seq1295_BIOID50905   -             70   3.7e-11   42.9   0.2   1   1     3e-15   4.1e-11   42.7   0.1   167   211     4    48     1    48 0.94 Transposase DDE domain
Sugar_tr             PF00083.19   451 seq1296_BIOID50905   -            427   3.9e-31  108.0  31.5   1   1   1.1e-34   5.1e-31  107.6  21.8    51   432    23   402    16   413 0.84 Sugar (and other) transporter
MFS_1                PF07690.11   354 seq1296_BIOID50905   -            427   4.3e-24   84.8  41.6   1   1   9.5e-28   4.3e-24   84.8  28.8    21   340     6   359     1   360 0.78 Major Facilitator Superfamily
MFS_2                PF13347.1    427 seq1296_BIOID50905   -            427   6.5e-15   54.3  20.5   1   1   6.4e-13   2.9e-09   35.7   3.0   258   351    17   108     4   112 0.89 MFS/sugar transport protein
Aldedh               PF00171.17   462 seq1297_BIOID50905   -            461   1.2e-30  106.1   0.5   1   1   1.7e-33   2.4e-29  101.8   0.3    29   427    32   416    24   428 0.87 Aldehyde dehydrogenase family
CSD                  PF00313.17    66 seq1298_BIOID50905   -             70   2.6e-33  113.5   0.3   1   1   4.1e-37   2.8e-33  113.3   0.2     1    65     5    69     5    70 0.98 'Cold-shock' DNA-binding domain
OB_RNB               PF08206.6     58 seq1298_BIOID50905   -             70   1.5e-05   24.2   0.3   1   1   3.5e-09   2.4e-05   23.6   0.2     7    28    15    36    11    40 0.87 Ribonuclease B OB domain
HTH_Tnp_1            PF01527.15    76 seq1299_BIOID50905   -             64   4.3e-17   61.7   0.5   1   1     1e-20   6.8e-17   61.0   0.0     2    51     9    58     8    63 0.90 Transposase
HTH_23               PF13384.1     50 seq1299_BIOID50905   -             64   6.3e-08   31.9   0.0   1   1   1.3e-11   8.8e-08   31.4   0.0     5    45    17    58    13    64 0.89 Homeodomain-like domain
ROK                  PF00480.15   179 seq1300_BIOID50905   -            323   7.1e-46  156.1   0.0   1   1   1.4e-49   9.7e-46  155.7   0.0     1   179    24   214    24   214 0.95 ROK family
Glucokinase          PF02685.11   316 seq1300_BIOID50905   -            323     4e-10   38.8   0.0   1   1   3.8e-13   2.6e-09   36.1   0.0     4   265    26   276    24   288 0.80 Glucokinase
Phage_GPD            PF05954.6    292 seq1301_BIOID50905   -            366   7.9e-63  212.2   0.6   1   1   6.9e-67   9.4e-63  211.9   0.4     1   291    42   348    42   349 0.91 Phage late control gene D protein (GPD)
SmpB                 PF01668.13    68 seq1303_BIOID50905   -            160   1.3e-29  101.6   0.0   1   1   1.5e-33   2.1e-29  100.9   0.0     2    67    13    78    12    80 0.96 SmpB protein
Epimerase            PF01370.16   236 seq1305_BIOID50905   -            355   6.8e-79  264.4   0.0   1   1   3.7e-82   8.5e-79  264.1   0.0     1   236     4   252     4   252 0.97 NAD dependent epimerase/dehydratase family
RmlD_sub_bind        PF04321.12   287 seq1305_BIOID50905   -            355   5.2e-17   61.5   0.0   1   1   3.3e-20   7.5e-17   61.0   0.0     2   255     3   297     1   333 0.78 RmlD substrate binding domain
Polysacc_synt_2      PF02719.10   294 seq1305_BIOID50905   -            355   1.6e-16   59.9   0.0   1   1   1.2e-19   2.8e-16   59.1   0.0     1   117     4   114     4   135 0.93 Polysaccharide biosynthesis protein
3Beta_HSD            PF01073.14   280 seq1305_BIOID50905   -            355   2.7e-15   55.6   0.0   1   1   1.9e-18   4.3e-15   55.0   0.0     1   229     5   240     5   250 0.82 3-beta hydroxysteroid dehydrogenase/isomerase family
NAD_binding_4        PF07993.7    249 seq1305_BIOID50905   -            355   4.2e-15   55.2   0.1   1   1   4.2e-14   9.5e-11   40.9   0.0    87   197    74   189    61   250 0.85 Male sterility protein
adh_short            PF00106.20   167 seq1305_BIOID50905   -            355   6.3e-08   32.5   0.2   1   1   4.7e-10   1.1e-06   28.6   0.0     3    96     4    91     2   126 0.79 short chain dehydrogenase
Peptidase_A24        PF01478.13   106 seq1307_BIOID50905   -            155     5e-23   81.1   9.1   1   1   3.7e-27     5e-23   81.1   6.3     2   104    10   117     8   120 0.88 Type IV leader peptidase family
HTH_3                PF01381.17    55 seq1308_BIOID50905   -            178   6.1e-17   61.1   0.0   1   1   3.7e-20   8.5e-17   60.6   0.0     1    53    12    64    12    66 0.97 Helix-turn-helix
HTH_31               PF13560.1     64 seq1308_BIOID50905   -            178   1.1e-10   41.3   0.0   1   1   8.4e-14   1.9e-10   40.6   0.0     4    57    10    62     8    76 0.93 Helix-turn-helix domain
Cupin_2              PF07883.6     71 seq1308_BIOID50905   -            178   1.1e-10   40.7   0.2   1   1   7.4e-14   1.7e-10   40.1   0.2     3    69   104   171   102   173 0.93 Cupin domain
HTH_19               PF12844.2     64 seq1308_BIOID50905   -            178     1e-09   38.1   0.0   1   1   6.5e-13   1.5e-09   37.6   0.0     3    59    11    67     9    71 0.95 Helix-turn-helix domain
HTH_26               PF13443.1     63 seq1308_BIOID50905   -            178   5.5e-06   26.3   0.0   1   1   3.5e-09     8e-06   25.8   0.0     2    59    12    68    11    72 0.93 Cro/C1-type HTH DNA-binding domain
HTH_25               PF13413.1     62 seq1308_BIOID50905   -            178   4.7e-06   26.0   0.0   1   1   3.4e-09   7.9e-06   25.3   0.0     2    35    12    45    11    49 0.94 Helix-turn-helix domain
Channel_Tsx          PF03502.8    238 seq1310_BIOID50905   -            254   5.8e-53  180.0  28.4   1   1   4.8e-57   6.6e-53  179.8  19.7     2   238    34   254    33   254 0.97 Nucleoside-specific channel-forming protein, Tsx
Acid_phosphat_B      PF03767.9    230 seq1311_BIOID50905   -            237   2.4e-50  170.9   0.0   1   1     2e-54   2.8e-50  170.7   0.0     2   229    11   220    10   221 0.96 HAD superfamily, subfamily IIIB (Acid phosphatase)
Crl                  PF07417.7    127 seq1313_BIOID50905   -            133   1.1e-54  183.3   0.1   1   1   9.7e-59   1.3e-54  183.1   0.1     2   122     3   123     2   131 0.96 Transcriptional regulator Crl
PGI                  PF00342.14   486 seq1314_BIOID50905   -            549  9.6e-235  779.4   0.1   1   1    8e-239  1.1e-234  779.2   0.0     1   486    52   541    52   541 0.99 Phosphoglucose isomerase
OMPdecase            PF00215.19   226 seq1315_BIOID50905   -            265   1.1e-54  185.1   0.0   1   1   9.3e-59   1.3e-54  184.9   0.0     1   226    35   257    35   257 0.96 Orotidine 5'-phosphate decarboxylase / HUMPS family
GnsAB                PF08178.6     54 seq1316_BIOID50905   -             57   6.1e-33  112.1   4.2   1   1     5e-37   6.8e-33  111.9   2.9     1    54     1    54     1    54 1.00 GnsA/GnsB family
YcgL                 PF05166.8     74 seq1317_BIOID50905   -            108   4.8e-34  116.1   0.2   1   1   4.7e-38   6.5e-34  115.7   0.1     1    74    14    87    14    87 0.99 YcgL domain
Bac_luciferase       PF00296.15   307 seq1318_BIOID50905   -            382   4.1e-69  232.9   0.4   1   1   3.7e-73   5.1e-69  232.6   0.3     1   302    20   339    20   344 0.93 Luciferase-like monooxygenase
Peptidase_U32        PF01136.14   233 seq1321_BIOID50905   -            667   5.1e-71  238.1   0.1   1   1   1.4e-71   9.6e-68  227.4   0.0     2   231    93   319    92   321 0.90 Peptidase family U32
DUF3656              PF12392.3    122 seq1321_BIOID50905   -            667   6.7e-27   93.8   0.0   1   1     2e-30   1.4e-26   92.8   0.0     2   122   405   522   404   522 0.97 Collagenase
HATPase_c            PF02518.21   111 seq1322_BIOID50905   -             80   6.7e-13   48.2   0.0   1   1   5.2e-17   7.1e-13   48.1   0.0    35   109     3    76     1    78 0.90 Histidine kinase-, DNA gyrase B-, and HSP90-like ATPase
FAA_hydrolase        PF01557.13   217 seq1323_BIOID50905   -            219   3.5e-56  189.9   0.0   1   1   2.9e-60     4e-56  189.7   0.0     1   208    18   210    18   219 0.93 Fumarylacetoacetate (FAA) hydrolase family
DUF3521              PF12035.3     35 seq1324_BIOID50905   -             84   4.8e-18   64.5   3.8   1   1   4.9e-22   6.7e-18   64.1   0.7     1    34    12    45    12    46 0.98 Protein of unknown function (DUF3521)
SIR2                 PF02146.12   181 seq1326_BIOID50905   -            273     1e-48  165.3   0.0   1   1   9.7e-53   1.3e-48  164.9   0.0     1   181    48   221    48   221 0.90 Sir2 family
DUF2636              PF11120.3     62 seq1327_BIOID50905   -             63   7.9e-33  111.6   0.6   1   1   6.3e-37   8.6e-33  111.5   0.4     1    62     2    63     2    63 0.98 Protein of unknown function (DUF2636)
Prenyltransf         PF01255.14   223 seq1328_BIOID50905   -            252   6.7e-82  273.8   0.0   1   1   5.6e-86   7.7e-82  273.6   0.0     1   222    23   243    23   244 0.99 Putative undecaprenyl diphosphate synthase
UPF0047              PF01894.12   118 seq1330_BIOID50905   -            138   5.4e-39  132.5   0.0   1   1   4.5e-43   6.1e-39  132.3   0.0     1   117    17   135    17   136 0.97 Uncharacterised protein family UPF0047
CreD                 PF06123.7    430 seq1332_BIOID50905   -            231   1.2e-65  221.6   0.0   1   1     1e-69   1.4e-65  221.4   0.0     2   233     5   231     4   231 0.98 Inner membrane protein CreD
Sugar_tr             PF00083.19   451 seq1334_BIOID50905   -            449   7.6e-38  130.1  26.5   1   1   3.2e-39   1.5e-35  122.5  18.4     4   442    22   429    20   437 0.78 Sugar (and other) transporter
MFS_1                PF07690.11   354 seq1334_BIOID50905   -            449   1.4e-31  109.4  44.0   1   1   4.6e-32   2.1e-28   99.0  21.5    30   312    54   349    24   358 0.76 Major Facilitator Superfamily
MFS_2                PF13347.1    427 seq1334_BIOID50905   -            449     2e-11   42.8  19.4   1   1   2.1e-13   9.6e-10   37.3   7.6   126   384   144   403   140   426 0.75 MFS/sugar transport protein
DUF3260              PF11658.3    518 seq1335_BIOID50905   -            559    2e-233  775.1   0.0   1   1  1.7e-237  2.3e-233  774.9   0.0     2   518    24   554    23   554 0.99 Protein of unknown function (DUF3260)
Fe-ADH               PF00465.14   366 seq1336_BIOID50905   -            403   3.2e-98  328.6   0.2   1   1  5.7e-102   3.9e-98  328.3   0.2     2   332     8   323     7   337 0.93 Iron-containing alcohol dehydrogenase
Fe-ADH_2             PF13685.1    250 seq1336_BIOID50905   -            403   5.2e-17   61.8   0.0   1   1   1.2e-20   8.1e-17   61.2   0.0    12   247    18   260    14   262 0.89 Iron-containing alcohol dehydrogenase
SUI1                 PF01253.17    83 seq1337_BIOID50905   -            108   1.1e-21   76.2   2.2   1   1   9.9e-26   1.4e-21   76.0   1.6     2    82    28   104    27   105 0.95 Translation initiation factor SUI1
RNA_ligase           PF09414.5    184 seq1339_BIOID50905   -            235     7e-07   29.0   0.0   1   1   2.4e-10   3.3e-06   26.8   0.0     3   182    39   203    37   205 0.75 RNA ligase
NTP_transferase      PF00483.18   248 seq1340_BIOID50905   -            293   1.2e-72  244.0   0.0   1   1   2.1e-76   1.4e-72  243.8   0.0     1   246     2   238     2   240 0.98 Nucleotidyl transferase
NTP_transf_3         PF12804.2    179 seq1340_BIOID50905   -            293   1.1e-08   35.3   0.0   1   1     2e-12   1.4e-08   35.0   0.0     1   120     3   133     3   188 0.83 MobA-like NTP transferase domain
Ogr_Delta            PF04606.7     47 seq1341_BIOID50905   -             72   3.9e-20   71.1   5.0   1   1   3.4e-24   4.6e-20   70.8   3.4     2    47     4    49     3    49 0.97 Ogr/Delta-like zinc finger
FCD                  PF07729.7    125 seq1342_BIOID50905   -            274   1.1e-22   80.5   6.2   1   1   2.4e-26   1.6e-22   80.0   4.3     1   124   116   246   116   247 0.90 FCD domain
GntR                 PF00392.16    64 seq1342_BIOID50905   -            274   6.1e-14   51.1   0.2   1   1   1.8e-17   1.2e-13   50.1   0.1     4    62    31    89    29    91 0.95 Bacterial regulatory proteins, gntR family
MarR                 PF01047.17    59 seq1344_BIOID50905   -            146     5e-12   45.2   0.2   1   1   1.9e-15   8.8e-12   44.4   0.0     1    58    40    97    40    98 0.98 MarR family
HTH_27               PF13463.1     68 seq1344_BIOID50905   -            146   1.8e-09   37.6   0.1   1   1   5.8e-13   2.6e-09   37.1   0.1     1    68    40   106    40   106 0.97 Winged helix DNA-binding domain
MarR_2               PF12802.2     62 seq1344_BIOID50905   -            146   1.7e-08   33.8   0.3   1   1   5.6e-12   2.6e-08   33.3   0.2     2    62    39    97    38    97 0.97 MarR family
TrbI_Ftype           PF09677.5    111 seq1345_BIOID50905   -            128   4.2e-51  171.3   0.4   1   1   3.7e-55     5e-51  171.0   0.3     1   111    15   125    15   125 0.99 Type-F conjugative transfer system protein (TrbI_Ftype)
Helicase_C_2         PF13307.1    167 seq1347_BIOID50905   -            716   4.4e-26   91.6   0.0   1   1     2e-29   6.9e-26   91.0   0.0     8   165   533   688   526   690 0.93 Helicase C-terminal domain
DEAD                 PF00270.24   173 seq1347_BIOID50905   -            716   2.9e-09   36.5   0.1   1   1   1.8e-09   6.3e-06   25.6   0.0    12    78    43   108    28   126 0.74 DEAD/DEAH box helicase
DEAD_2               PF06733.10   174 seq1347_BIOID50905   -            716   1.2e-08   34.4   0.0   1   1   6.2e-12   2.1e-08   33.6   0.0   103   167   200   263   150   269 0.87 DEAD_2
DUF419               PF04237.8     92 seq1348_BIOID50905   -            118   1.1e-21   76.7   0.0   1   1     1e-25   1.4e-21   76.5   0.0     1    91    10   102    10   103 0.98 Protein of unknown function (DUF419)
FliB                 PF03692.10    85 seq1350_BIOID50905   -            153   1.3e-08   35.0  10.3   1   1   1.7e-12   2.4e-08   34.2   7.1     2    85    29    97    28    97 0.97 Flagellin N-methylase
Isochorismatase      PF00857.15   174 seq1352_BIOID50905   -            244   4.8e-42  143.7   0.0   1   1   4.9e-46   6.7e-42  143.2   0.0     1   173    32   229    32   230 0.96 Isochorismatase family
Elong-fact-P_C       PF09285.6     56 seq1355_BIOID50905   -            188   5.3e-27   92.8   1.0   1   1   2.4e-30   1.1e-26   91.8   0.2     1    56   131   186   131   186 0.99 Elongation factor P, C-terminal
EFP                  PF01132.15    55 seq1355_BIOID50905   -            188   3.2e-24   84.2   0.1   1   1   1.2e-27   5.5e-24   83.4   0.0     3    55    71   123    69   123 0.97 Elongation factor P (EF-P) OB domain
EFP_N                PF08207.7     58 seq1355_BIOID50905   -            188   5.8e-24   83.6   0.0   1   1   4.5e-27     2e-23   81.8   0.0     3    57     7    61     5    62 0.97 Elongation factor P (EF-P) KOW-like domain
TraW_N               PF12477.3     31 seq1356_BIOID50905   -            210   7.6e-11   41.5   0.2   1   1   8.2e-15   1.1e-10   40.9   0.2     1    30     1    30     1    31 0.97 Sex factor F TraW protein N terminal
DUF1283              PF06932.6     85 seq1357_BIOID50905   -            113   2.5e-46  155.4   6.5   1   1   2.1e-50   2.9e-46  155.2   4.5     1    85    29   113    29   113 0.99 Protein of unknown function (DUF1283)
DUF1375              PF07119.7     76 seq1360_BIOID50905   -             75   8.9e-21   73.3   0.2   1   1   9.2e-25   1.3e-20   72.9   0.1     6    75     8    69     3    70 0.91 Protein of unknown function (DUF1375)
CTP_transf_1         PF01148.15   259 seq1363_BIOID50905   -            285     1e-63  215.3  20.5   1   1   8.7e-68   1.2e-63  215.1  14.2     2   257     4   279     3   281 0.89 Cytidylyltransferase family
AAA_33               PF13671.1    143 seq1365_BIOID50905   -            370   1.2e-25   89.9   0.1   1   1   2.9e-29     2e-25   89.2   0.1     1   143   226   355   226   355 0.93 AAA domain
KTI12                PF08433.5    270 seq1365_BIOID50905   -            370   4.2e-06   26.0   0.0   1   1   1.1e-09   7.4e-06   25.2   0.0     4   143   227   358   225   361 0.90 Chromatin associated protein KTI12
CreD                 PF06123.7    430 seq1367_BIOID50905   -            143     6e-44  150.1  16.6   1   1   4.9e-48   6.7e-44  149.9  11.5   310   430     1   121     1   121 0.99 Inner membrane protein CreD
DUF4137              PF13593.1    313 seq1368_BIOID50905   -            332  4.9e-106  354.2  22.4   1   1    4e-110  5.5e-106  354.0  15.6     1   313     8   316     8   316 0.98 SBF-like CPA transporter family (DUF4137)
Acetyltransf_1       PF00583.19    83 seq1369_BIOID50905   -            224   1.6e-05   24.6   0.5   1   1   7.7e-09   5.3e-05   23.0   0.4    39    78   170   209   144   214 0.93 Acetyltransferase (GNAT) family
Acetyltransf_10      PF13673.1    117 seq1369_BIOID50905   -            224   3.4e-05   23.8   0.5   1   1   8.2e-09   5.6e-05   23.1   0.3     1   114    92   207    92   212 0.80 Acetyltransferase (GNAT) domain
DDE_Tnp_IS66_C       PF13817.1     39 seq1370_BIOID50905   -             61   2.3e-21   75.4   0.3   1   1     2e-25   2.7e-21   75.1   0.2     2    39    18    55    17    55 0.99 IS66 C-terminal element
AA_kinase            PF00696.23   241 seq1372_BIOID50905   -            367   3.5e-43  147.7   2.1   1   1   6.6e-47   4.5e-43  147.4   1.5     2   240     6   234     5   235 0.93 Amino acid kinase family
PUA                  PF01472.15    74 seq1372_BIOID50905   -            367   8.6e-23   79.7   0.1   1   1     4e-26   2.8e-22   78.1   0.1     1    74   276   350   276   350 0.98 PUA domain
Acetyltransf_3       PF13302.1    142 seq1373_BIOID50905   -            186   4.2e-23   82.1   0.0   1   1   2.9e-26   5.7e-23   81.6   0.0     3   142     8   141     7   141 0.80 Acetyltransferase (GNAT) domain
Acetyltransf_1       PF00583.19    83 seq1373_BIOID50905   -            186   3.4e-15   55.7   0.1   1   1   2.6e-18   5.1e-15   55.1   0.1     2    83    63   141    62   141 0.97 Acetyltransferase (GNAT) family
Acetyltransf_4       PF13420.1    155 seq1373_BIOID50905   -            186   5.3e-15   55.5   0.6   1   1   3.5e-18   6.8e-15   55.2   0.4     1   152     9   158     9   160 0.93 Acetyltransferase (GNAT) domain
Acetyltransf_8       PF13523.1    152 seq1373_BIOID50905   -            186   9.6e-14   51.4   0.3   1   1   6.7e-17   1.3e-13   50.9   0.2     1   141     9   145     9   157 0.89 Acetyltransferase (GNAT) domain
Acetyltransf_7       PF13508.1     79 seq1373_BIOID50905   -            186   2.6e-07   30.5   0.2   1   1   2.5e-10   4.8e-07   29.7   0.1     2    79    56   142    55   142 0.80 Acetyltransferase (GNAT) domain
Acetyltransf_10      PF13673.1    117 seq1373_BIOID50905   -            186   1.3e-05   25.1   0.0   1   1   9.3e-09   1.8e-05   24.7   0.0     1   117    16   140    16   140 0.75 Acetyltransferase (GNAT) domain
FR47                 PF08445.5     86 seq1373_BIOID50905   -            186   1.4e-05   24.6   0.0   1   1   1.3e-08   2.5e-05   23.8   0.0    26    80    87   143    69   150 0.92 FR47-like protein
HTH_3                PF01381.17    55 seq1377_BIOID50905   -            139   4.4e-13   48.7   0.0   1   1   3.9e-16   1.8e-12   46.7   0.0     1    55    21    75    21    75 0.98 Helix-turn-helix
HTH_31               PF13560.1     64 seq1377_BIOID50905   -            139     5e-11   42.5   0.0   1   1   2.1e-14   9.4e-11   41.6   0.0     3    60    18    74    16    79 0.94 Helix-turn-helix domain
HTH_19               PF12844.2     64 seq1377_BIOID50905   -            139   4.3e-10   39.3   0.0   1   1   2.3e-13     1e-09   38.1   0.0     3    63    20    80    19    81 0.97 Helix-turn-helix domain
Entericidin          PF08085.6     21 seq1378_BIOID50905   -             41   5.1e-09   35.4   0.0   1   1   4.6e-13   6.3e-09   35.1   0.0     1    21    20    40    20    40 0.99 Entericidin EcnA/B family
Complex1_51K         PF01512.12   151 seq1379_BIOID50905   -            425   3.8e-39  133.7   0.0   1   1   2.3e-42   7.9e-39  132.6   0.0     8   151     2   135     1   135 0.98 Respiratory-chain NADH dehydrogenase 51 Kd subunit
RnfC_N               PF13375.1    101 seq1379_BIOID50905   -            425   4.1e-15   55.2   0.7   1   1   3.7e-18   1.3e-14   53.6   0.3    22    85   356   420   350   425 0.91 RnfC Barrel sandwich hybrid domain
SLBB                 PF10531.4     59 seq1379_BIOID50905   -            425   4.2e-13   48.8   1.1   1   1   2.1e-16   7.3e-13   48.0   0.7     1    58   147   194   147   195 0.96 SLBB domain
Fer4_17              PF13534.1     61 seq1379_BIOID50905   -            425   7.9e-08   32.4   3.9   1   1   4.4e-11   1.5e-07   31.5   2.7     2    60   238   298   237   299 0.94 4Fe-4S dicluster domain
TraU                 PF06834.6    280 seq1380_BIOID50905   -            330   1.4e-84  283.4   0.7   1   1   1.1e-88   1.6e-84  283.2   0.5     2   279    29   329    28   330 0.97 TraU protein
YjbE                 PF11106.3     80 seq1381_BIOID50905   -             78   1.6e-41  140.0  25.8   1   1   1.2e-45   1.7e-41  139.9  17.9     1    77     1    77     1    78 0.98 Exopolysaccharide production protein YjbE
Ribonuc_L-PSP        PF01042.16   121 seq1382_BIOID50905   -            128   7.3e-33  112.7   0.0   1   1   6.5e-37   8.9e-33  112.5   0.0     4   120    13   125    10   126 0.97 Endoribonuclease L-PSP
Aldose_epim          PF01263.15   301 seq1385_BIOID50905   -            295   2.5e-20   72.6   0.0   1   1   2.5e-24   3.5e-20   72.2   0.0     3   196    29   212    27   262 0.86 Aldose 1-epimerase
Entericidin          PF08085.6     21 seq1387_BIOID50905   -             48   1.2e-08   34.2   2.6   1   1   1.2e-12   1.7e-08   33.7   1.8     1    21    23    43    23    43 0.98 Entericidin EcnA/B family
Phage_integrase      PF00589.17   173 seq1388_BIOID50905   -            178   1.8e-25   89.4   0.1   1   1   2.2e-29   3.1e-25   88.7   0.1    22   171     5   149     2   151 0.92 Phage integrase family
Peptidase_M50        PF02163.17   192 seq1390_BIOID50905   -            450     2e-70  235.5   0.3   1   1   5.1e-74   2.3e-70  235.3   0.2     2   192    11   446    10   446 0.99 Peptidase family M50
PDZ                  PF00595.19    81 seq1390_BIOID50905   -            450   8.1e-13   48.2   0.3   1   1     1e-13   4.6e-10   39.4   0.0     8    81   209   277   203   277 0.91 PDZ domain (Also known as DHR or GLGF)
PDZ_2                PF13180.1     82 seq1390_BIOID50905   -            450   8.2e-11   41.5   0.0   1   1   1.3e-11   5.8e-08   32.3   0.0    19    77   227   284   211   287 0.84 PDZ domain
DegT_DnrJ_EryC1      PF01041.12   363 seq1391_BIOID50905   -            376   3.7e-87  292.6   0.0   1   1   9.7e-91   4.4e-87  292.3   0.0     7   361    13   370     9   372 0.93 DegT/DnrJ/EryC1/StrS aminotransferase family
Aminotran_1_2        PF00155.16   363 seq1391_BIOID50905   -            376   7.6e-11   41.4   0.1   1   1   3.7e-14   1.7e-10   40.3   0.0    67   189    46   154     9   187 0.88 Aminotransferase class I and II
Aminotran_5          PF00266.14   371 seq1391_BIOID50905   -            376   4.7e-08   32.0   0.1   1   1   1.6e-11   7.5e-08   31.3   0.0    62   182    47   159    33   204 0.90 Aminotransferase class-V
Abhydrolase_6        PF12697.2    228 seq1392_BIOID50905   -            266   4.9e-35  121.3   5.0   1   1   1.2e-38   5.7e-35  121.1   3.4     1   227    16   249    16   250 0.81 Alpha/beta hydrolase family
Abhydrolase_1        PF00561.15   230 seq1392_BIOID50905   -            266   1.7e-16   60.3   0.2   1   1   4.4e-19     2e-15   56.8   0.2     1   228    40   251    40   253 0.95 alpha/beta hydrolase fold
Abhydrolase_5        PF12695.2    142 seq1392_BIOID50905   -            266   3.4e-16   59.1   1.4   1   1   3.5e-19   1.6e-15   57.0   1.0     1   141    15   237    15   238 0.77 Alpha/beta hydrolase family
Multi_Drug_Res       PF00893.14    93 seq1393_BIOID50905   -            126   9.9e-33  112.3  10.3   1   1   9.2e-37   1.3e-32  112.0   7.2     1    93    22   114    22   114 0.99 Small Multidrug Resistance protein
Peptidase_S24        PF00717.18    70 seq1395_BIOID50905   -            139   4.3e-13   48.5   0.0   1   1   4.6e-17   6.3e-13   48.0   0.0     2    68    56   120    55   122 0.91 Peptidase S24-like
DUF1391              PF07151.7     49 seq1398_BIOID50905   -             50     7e-35  118.1   0.5   1   1   5.4e-39   7.4e-35  118.0   0.4     1    48     2    49     2    50 0.97 Protein of unknown function (DUF1391)
GGDEF                PF00990.16   161 seq1400_BIOID50905   -           1105     9e-44  148.7   0.3   1   1   1.2e-46     2e-43  147.6   0.2     1   160   682   838   682   839 0.97 GGDEF domain
MASE1                PF05231.9    299 seq1400_BIOID50905   -           1105     3e-33  115.0  43.3   1   1   1.8e-36     3e-33  115.0  30.0     2   298    19   294    18   295 0.88 MASE1
PAS_9                PF13426.1    104 seq1400_BIOID50905   -           1105   8.1e-29   99.9   0.0   1   2   3.3e-15   5.7e-12   45.8   0.0     3   104   314   416   312   416 0.95 PAS domain
PAS_9                PF13426.1    104 seq1400_BIOID50905   -           1105   8.1e-29   99.9   0.0   2   2   3.7e-12   6.4e-09   36.0   0.0     2   104   566   670   565   670 0.92 PAS domain
PAS_3                PF08447.6     91 seq1400_BIOID50905   -           1105   5.8e-26   90.2   0.0   1   2   1.2e-12     2e-09   37.3   0.0     5    89   328   409   324   411 0.93 PAS fold
PAS_3                PF08447.6     91 seq1400_BIOID50905   -           1105   5.8e-26   90.2   0.0   2   2   1.5e-13   2.6e-10   40.1   0.0     2    91   452   537   451   537 0.96 PAS fold
PAS_4                PF08448.5    110 seq1400_BIOID50905   -           1105   4.2e-23   81.3   0.0   1   2   1.9e-09   3.2e-06   27.0   0.0     7   110   314   419   309   419 0.90 PAS fold
PAS_4                PF08448.5    110 seq1400_BIOID50905   -           1105   4.2e-23   81.3   0.0   2   2   1.1e-13     2e-10   40.5   0.0     1   109   561   672   561   673 0.94 PAS fold
PAS                  PF00989.19   113 seq1400_BIOID50905   -           1105   9.3e-23   80.0   0.1   1   2   3.1e-12   5.2e-09   35.7   0.0     2   113   303   414   302   414 0.91 PAS fold
PAS                  PF00989.19   113 seq1400_BIOID50905   -           1105   9.3e-23   80.0   0.1   2   2   5.8e-11   9.9e-08   31.6   0.0     7   113   561   668   555   668 0.94 PAS fold
EAL                  PF00563.15   236 seq1400_BIOID50905   -           1105   1.1e-17   64.1   0.2   1   1   1.8e-20   3.2e-17   62.7   0.1    37   234   896  1088   892  1090 0.92 EAL domain
PAS_8                PF13188.1     64 seq1400_BIOID50905   -           1105   1.8e-11   43.3   0.0   1   2   7.5e-07    0.0013   18.4   0.0     2    51   303   358   302   371 0.72 PAS domain
PAS_8                PF13188.1     64 seq1400_BIOID50905   -           1105   1.8e-11   43.3   0.0   2   2   1.6e-07   0.00027   20.5   0.0     1    52   555   607   555   619 0.80 PAS domain
Aldedh               PF00171.17   462 seq1402_BIOID50905   -            417   1.2e-21   76.5   3.5   1   1   2.1e-21   2.9e-17   62.0   1.0    37   300     8   284     2   305 0.81 Aldehyde dehydrogenase family
Dimer_Tnp_Tn5        PF02281.11   109 seq1403_BIOID50905   -            136   1.5e-15   57.1   0.2   1   1   1.5e-19   2.1e-15   56.6   0.2    10   102    21   109    11   114 0.83 Transposase Tn5 dimerisation domain
Caps_synth_GfcC      PF06251.6    229 seq1404_BIOID50905   -            277     4e-90  300.8   0.0   1   1   3.4e-94   4.7e-90  300.6   0.0     2   229    52   277    51   277 0.99 Capsule biosynthesis GfcC
IMS                  PF00817.15   148 seq1405_BIOID50905   -            422   4.3e-38  130.3   0.0   1   1   3.2e-41   1.1e-37  129.0   0.0     1   147     5   150     5   151 0.96 impB/mucB/samB family
DUF4113              PF13438.1     75 seq1405_BIOID50905   -            422   2.2e-28   97.8   0.1   1   1   3.1e-31     1e-27   95.6   0.0     1    75   347   421   347   421 0.98 Domain of unknown function (DUF4113)
IMS_C                PF11799.3    137 seq1405_BIOID50905   -            422     3e-09   37.2   0.0   1   1   1.8e-12   6.1e-09   36.2   0.0     3   122   214   333   212   344 0.90 impB/mucB/samB family C-terminal
IMS_HHH              PF11798.3     32 seq1405_BIOID50905   -            422   2.5e-07   30.2   0.1   1   1     2e-10   6.8e-07   28.8   0.0     4    32   172   200   169   200 0.92 IMS family HHH motif
DUF4102              PF13356.1     89 seq1407_BIOID50905   -            105   1.3e-20   72.8   0.0   1   1   1.2e-24   1.7e-20   72.6   0.0    12    87    11    87     4    89 0.90 Domain of unknown function (DUF4102)
Xan_ur_permease      PF00860.15   389 seq1409_BIOID50905   -            525  4.2e-121  403.9  46.8   1   1  4.2e-125  5.8e-121  403.5  32.5     2   385    72   451    71   455 0.98 Permease family
Aminotran_1_2        PF00155.16   363 seq1410_BIOID50905   -            468   4.5e-32  111.2   0.0   1   1   1.1e-35   7.5e-32  110.5   0.0    44   348   145   445   119   458 0.88 Aminotransferase class I and II
GntR                 PF00392.16    64 seq1410_BIOID50905   -            468   5.9e-15   54.3   0.0   1   1   2.9e-18     2e-14   52.6   0.0     1    64     3    66     3    66 0.98 Bacterial regulatory proteins, gntR family
HAD_2                PF13419.1    176 seq1411_BIOID50905   -            199   4.5e-29  101.8   0.2   1   1   1.2e-32   5.2e-29  101.6   0.1     2   176     4   184     3   184 0.84 Haloacid dehalogenase-like hydrolase
Hydrolase_like       PF13242.1     75 seq1411_BIOID50905   -            199   1.6e-08   33.9   0.0   1   1   7.8e-12   3.6e-08   32.8   0.0     2    50   139   186   138   198 0.93 HAD-hyrolase-like
Hydrolase            PF00702.21   204 seq1411_BIOID50905   -            199   5.7e-06   26.8   0.0   1   1   1.4e-09   6.3e-06   26.7   0.0   111   203    75   177     8   178 0.77 haloacid dehalogenase-like hydrolase
HTH_Tnp_IS1          PF12759.2     50 seq1412_BIOID50905   -             75   1.5e-31  107.5   0.1   1   1   2.8e-35   1.9e-31  107.1   0.0     1    50    23    72    23    72 0.99 InsA C-terminal domain
Zn_Tnp_IS1           PF03811.8     36 seq1412_BIOID50905   -             75   2.1e-08   33.3   1.7   1   1   3.8e-12   2.6e-08   33.1   0.3    18    36     2    20     1    20 0.96 InsA N-terminal domain
DUF1161              PF06649.7     52 seq1413_BIOID50905   -            102   2.9e-25   87.8   0.0   1   1   2.7e-29   3.6e-25   87.5   0.0     1    52    27    80    27    80 0.99 Protein of unknown function (DUF1161)
Nitroreductase       PF00881.19   165 seq1415_BIOID50905   -            196   3.3e-17   62.6   0.0   1   1   2.9e-21     4e-17   62.4   0.0     5   165    18   174    14   174 0.93 Nitroreductase family
YbjM                 PF11045.3    125 seq1416_BIOID50905   -            125   5.7e-63  210.1   9.6   1   1   4.6e-67   6.3e-63  210.0   6.7     1   124     1   124     1   125 0.99 Putative inner membrane protein of Enterobacteriaceae
BMC                  PF00936.14    75 seq1417_BIOID50905   -            184     5e-41  138.1   8.4   1   2   1.3e-25   1.8e-21   75.4   0.1     1    74     3    76     3    77 0.98 BMC domain
BMC                  PF00936.14    75 seq1417_BIOID50905   -            184     5e-41  138.1   8.4   2   2   2.3e-22   3.1e-18   65.0   2.9     1    75    95   173    95   173 0.97 BMC domain
Glycos_trans_3N      PF02885.12    66 seq1419_BIOID50905   -            320   2.4e-15   55.7   0.0   1   1   3.6e-19     5e-15   54.7   0.0     2    65     3    70     2    71 0.97 Glycosyl transferase family, helical bundle domain
AMP-binding          PF00501.23   418 seq1420_BIOID50905   -             84   1.6e-05   23.3   0.0   1   1   1.4e-09   1.9e-05   23.1   0.0     2    42    38    78    37    82 0.96 AMP-binding enzyme
DDE_Tnp_IS1          PF03400.8    131 seq1421_BIOID50905   -             97     2e-30  105.4   0.2   1   1   1.8e-34   2.5e-30  105.1   0.1     1    61    37    97    37    97 0.98 IS1 transposase
Polysacc_synt        PF01943.12   273 seq1425_BIOID50905   -            416     1e-13   51.0  19.1   1   1   7.7e-18     1e-13   51.0  13.3     1   272     3   283     3   284 0.84 Polysaccharide biosynthesis protein
SpoU_methylase       PF00588.14   142 seq1427_BIOID50905   -            228   2.1e-33  115.0   0.0   1   1   2.1e-37   2.9e-33  114.6   0.0     2   142     3   153     2   153 0.87 SpoU rRNA Methylase family
Phage_integrase      PF00589.17   173 seq1428_BIOID50905   -            113   4.6e-22   78.3   0.0   1   1   3.7e-26     5e-22   78.2   0.0     3   112     4   112     2   113 0.91 Phage integrase family
AMP-binding          PF00501.23   418 seq1429_BIOID50905   -            470   2.2e-69  233.7   0.0   1   1   2.1e-73   2.8e-69  233.3   0.0    62   413    12   380     7   383 0.94 AMP-binding enzyme
DDE_Tnp_IS1          PF03400.8    131 seq1431_BIOID50905   -             69   1.6e-36  125.1   0.8   1   1   1.3e-40   1.8e-36  125.0   0.6    63   131     1    69     1    69 0.99 IS1 transposase
Molybdopterin        PF00384.17   432 seq1434_BIOID50905   -            808   6.2e-97  324.9   0.0   1   1  1.7e-100   7.8e-97  324.6   0.0     1   432   111   566   111   566 0.92 Molybdopterin oxidoreductase
Molydop_binding      PF01568.16   109 seq1434_BIOID50905   -            808   4.8e-28   97.0   0.0   1   1   2.6e-31   1.2e-27   95.7   0.0     1   107   687   800   687   802 0.97 Molydopterin dinucleotide binding domain
Molybdop_Fe4S4       PF04879.11    55 seq1434_BIOID50905   -            808   1.2e-14   53.6   1.0   1   1   4.8e-18   2.2e-14   52.8   0.7     1    55    49   108    49   108 0.97 Molybdopterin oxidoreductase Fe4S4 domain
Bac_surface_Ag       PF01103.18   323 seq1436_BIOID50905   -            810  1.7e-100  336.4  16.0   1   1  1.1e-103  3.7e-100  335.4  11.1     1   323   448   810   448   810 0.96 Surface antigen
Surf_Ag_VNR          PF07244.10    78 seq1436_BIOID50905   -            810   3.1e-65  216.4  10.4   1   5   6.3e-10   2.2e-06   27.8   0.0     1    78    24    91    24    91 0.87 Surface antigen variable number repeat
Surf_Ag_VNR          PF07244.10    78 seq1436_BIOID50905   -            810   3.1e-65  216.4  10.4   2   5   5.9e-15     2e-11   44.0   0.0     1    78    92   172    92   172 0.93 Surface antigen variable number repeat
Surf_Ag_VNR          PF07244.10    78 seq1436_BIOID50905   -            810   3.1e-65  216.4  10.4   3   5   3.5e-17   1.2e-13   51.1   0.1     2    78   176   263   175   263 0.86 Surface antigen variable number repeat
Surf_Ag_VNR          PF07244.10    78 seq1436_BIOID50905   -            810   3.1e-65  216.4  10.4   4   5   5.8e-14     2e-10   40.8   0.0     1    78   266   344   266   344 0.92 Surface antigen variable number repeat
Surf_Ag_VNR          PF07244.10    78 seq1436_BIOID50905   -            810   3.1e-65  216.4  10.4   5   5     1e-18   3.5e-15   56.0   0.1     1    78   347   421   347   421 0.91 Surface antigen variable number repeat
Virul_fac_BrkB       PF03631.10   260 seq1437_BIOID50905   -            290     1e-55  188.8  24.6   1   1   8.7e-60   1.2e-55  188.6  17.0     2   258    29   274    28   276 0.88 Virulence factor BrkB
DUF940               PF06082.6    658 seq1438_BIOID50905   -            698  2.7e-257  855.4  13.2   1   1  2.3e-261  3.1e-257  855.3   9.2     1   658    29   693    29   693 0.97 Bacterial putative lipoprotein (DUF940)
BMC                  PF00936.14    75 seq1442_BIOID50905   -            116     8e-17   60.5   0.3   1   1   8.1e-21   1.1e-16   60.1   0.2     2    73    45   112    44   116 0.95 BMC domain
Flavin_Reduct        PF01613.13   154 seq1443_BIOID50905   -            164   5.2e-30  104.2   0.1   1   1   4.3e-34   5.9e-30  104.0   0.1     1   153    13   159    13   160 0.93 Flavin reductase like domain
LrgA                 PF03788.9     96 seq1444_BIOID50905   -            132   4.4e-29   99.9  10.2   1   1     4e-33   5.4e-29   99.6   7.1     1    94    21   114    21   116 0.98 LrgA family
Phage_integrase      PF00589.17   173 seq1447_BIOID50905   -             81   1.4e-06   27.9   0.0   1   1   1.3e-10   1.7e-06   27.6   0.0   129   171     3    46     1    48 0.93 Phage integrase family
DUF497               PF04365.8     80 seq1448_BIOID50905   -             98   4.9e-26   90.3   0.7   1   1   4.1e-30   5.6e-26   90.1   0.5     1    80    10    92    10    92 0.96 Protein of unknown function (DUF497)
Toxin_15             PF07906.8    284 seq1449_BIOID50905   -            234   2.2e-79  266.7   8.5   1   1   2.1e-83   2.8e-79  266.4   5.9    14   232     6   216     3   232 0.95 ShET2 enterotoxin, N-terminal region
DUF1418              PF07214.7     96 seq1450_BIOID50905   -             95   3.9e-42  141.6   2.2   1   1   3.1e-46   4.3e-42  141.5   1.5     1    96     1    95     1    95 0.99 Protein of unknown function (DUF1418)
Exonuc_VIII          PF06630.6    182 seq1451_BIOID50905   -           1042   2.6e-78  261.4   0.0   1   1   4.9e-82   6.7e-78  260.0   0.0     1   182     8   189     8   189 0.99 Enterobacterial exodeoxyribonuclease VIII
DUF4415              PF14384.1     62 seq1452_BIOID50905   -            147   9.2e-18   64.0   0.1   1   1   1.1e-21   1.5e-17   63.3   0.1     1    62    84   140    84   140 0.96 Domain of unknown function (DUF4415)
PduV-EutP            PF10662.4    143 seq1454_BIOID50905   -            147   7.9e-60  200.3   0.0   1   1   6.5e-64   8.9e-60  200.2   0.0     1   142     1   141     1   142 0.99 Ethanolamine utilisation - propanediol utilisation
Xan_ur_permease      PF00860.15   389 seq1459_BIOID50905   -            480  3.2e-104  348.3  54.8   1   1  3.7e-108    5e-104  347.7  38.0     2   386    69   439    68   442 0.97 Permease family
LrgB                 PF04172.11   215 seq1460_BIOID50905   -            231   1.2e-82  276.2  15.2   1   1   9.7e-87   1.3e-82  276.0  10.6     1   215    12   226    12   226 0.99 LrgB-like family
Trp_Tyr_perm         PF03222.8    394 seq1461_BIOID50905   -            444   9.9e-07   27.7  26.8   1   1   7.3e-11   9.9e-07   27.7  18.6     7   301    42   343    38   347 0.79 Tryptophan/tyrosine permease family
Nitroreductase       PF00881.19   165 seq1464_BIOID50905   -            240   2.1e-22   79.6   0.2   1   1   3.3e-26   4.4e-22   78.5   0.1     3   165    10   159     8   159 0.78 Nitroreductase family
TrbC_Ftype           PF09673.5    113 seq1466_BIOID50905   -            212   2.9e-28   97.6   0.0   1   1   4.3e-32   5.9e-28   96.6   0.0     1   113    93   191    93   191 0.97 Type-F conjugative transfer system pilin assembly protein
Ldh_2                PF02615.9    335 seq1467_BIOID50905   -            361    5e-138  459.2   0.0   1   1  4.2e-142  5.7e-138  459.0   0.0     1   334     5   340     5   341 0.99 Malate/L-lactate dehydrogenase
Leader_Thr           PF08254.6     22 seq1468_BIOID50905   -             21   1.1e-09   37.3  14.8   1   1   8.3e-14   1.1e-09   37.2  10.3     1    22     1    21     1    21 0.99 Threonine leader peptide
Homoserine_dh        PF00742.14   179 seq1469_BIOID50905   -            834   8.6e-52  175.2   0.0   1   1   8.5e-55   2.3e-51  173.8   0.0     1   179   628   825   628   825 0.98 Homoserine dehydrogenase
AA_kinase            PF00696.23   241 seq1469_BIOID50905   -            834   6.1e-45  153.5   0.5   1   1   3.5e-47   9.5e-44  149.6   0.1     2   241    15   298    14   298 0.81 Amino acid kinase family
NAD_binding_3        PF03447.11   117 seq1469_BIOID50905   -            834   2.6e-32  111.5   0.0   1   1     3e-35   8.1e-32  109.9   0.0     1   116   486   619   486   620 0.97 Homoserine dehydrogenase, NAD binding domain
ACT_7                PF13840.1     65 seq1469_BIOID50905   -            834   2.3e-20   71.7   1.5   1   2   1.3e-11   3.6e-08   32.6   0.0     5    63   328   388   326   390 0.91 Family description
ACT_7                PF13840.1     65 seq1469_BIOID50905   -            834   2.3e-20   71.7   1.5   2   2     5e-13   1.4e-09   37.2   0.3     3    62   407   468   405   471 0.93 Family description
ACT                  PF01842.20    66 seq1469_BIOID50905   -            834   4.4e-17   61.0   0.3   1   2   5.1e-10   1.4e-06   27.5   0.0     6    63   338   390   334   393 0.86 ACT domain
ACT                  PF01842.20    66 seq1469_BIOID50905   -            834   4.4e-17   61.0   0.3   2   2   8.1e-11   2.2e-07   30.0   0.4     2    53   415   461   414   471 0.79 ACT domain
Tyr_Deacylase        PF02580.11   145 seq1472_BIOID50905   -            145   6.3e-55  185.0   0.1   1   1   5.1e-59     7e-55  184.8   0.0     2   144     3   144     2   145 0.99 D-Tyr-tRNA(Tyr) deacylase
SSB                  PF00436.20   104 seq1473_BIOID50905   -            178   8.4e-43  144.3   0.5   1   1   7.4e-47     1e-42  144.1   0.4     1   103     6   112     6   113 0.97 Single-strand binding protein family
SBP_bac_8            PF13416.1    281 seq1477_BIOID50905   -            381   7.5e-27   94.6   4.6   1   1   2.1e-30   9.7e-27   94.2   3.2     2   264    56   325    55   333 0.83 Bacterial extracellular solute-binding protein
SBP_bac_1            PF01547.20   314 seq1477_BIOID50905   -            381   1.7e-20   73.8   6.8   1   1   5.2e-24   2.4e-20   73.4   4.7    14   313    56   312    45   313 0.85 Bacterial extracellular solute-binding protein
SBP_bac_6            PF13343.1    242 seq1477_BIOID50905   -            381   3.4e-17   62.4   1.9   1   1   8.2e-16   3.8e-12   45.9   0.1   107   216   215   325   179   350 0.85 Bacterial extracellular solute-binding protein
Glyco_transf_56      PF07429.6    361 seq1480_BIOID50905   -            359  1.1e-192  639.6   0.0   1   1  8.9e-197  1.2e-192  639.5   0.0     1   360     1   358     1   359 0.99 4-alpha-L-fucosyltransferase glycosyl transferase group 56
NUDIX                PF00293.23   135 seq1482_BIOID50905   -            182   1.4e-18   66.7   0.0   1   1   1.3e-22   1.7e-18   66.4   0.0     2   131    32   161    31   165 0.90 NUDIX domain
DUF1778              PF08681.6     80 seq1485_BIOID50905   -             89   1.9e-27   94.7   2.0   1   1   1.6e-31   2.1e-27   94.6   1.4     1    79     8    86     8    87 0.98 Protein of unknown function (DUF1778)
Epimerase            PF01370.16   236 seq1486_BIOID50905   -            304     4e-25   88.4   0.1   1   1   1.5e-27   2.6e-24   85.8   0.0     1   233     5   206     5   209 0.90 NAD dependent epimerase/dehydratase family
NAD_binding_10       PF13460.1    183 seq1486_BIOID50905   -            304   6.2e-22   78.3   0.0   1   1   4.7e-25     8e-22   77.9   0.0     1   177     5   192     5   198 0.87 NADH(P)-binding
NAD_binding_4        PF07993.7    249 seq1486_BIOID50905   -            304   4.6e-16   58.3   0.2   1   2   9.4e-08   0.00016   20.5   0.1     1    33     7    37     7    45 0.80 Male sterility protein
NAD_binding_4        PF07993.7    249 seq1486_BIOID50905   -            304   4.6e-16   58.3   0.2   2   2   9.9e-08   0.00017   20.4   0.0    79   137    55   114    39   121 0.85 Male sterility protein
3Beta_HSD            PF01073.14   280 seq1486_BIOID50905   -            304   5.6e-16   57.9   0.0   1   1   1.7e-14     3e-11   42.4   0.0     1   119     6   114     6   120 0.86 3-beta hydroxysteroid dehydrogenase/isomerase family
NmrA                 PF05368.8    233 seq1486_BIOID50905   -            304   8.7e-14   51.2   0.0   1   1   7.3e-17   1.2e-13   50.7   0.0     1   105     5   114     5   146 0.88 NmrA-like family
adh_short            PF00106.20   167 seq1486_BIOID50905   -            304   4.2e-05   23.3   4.2   1   1   1.1e-07   0.00019   21.2   1.2     2   156     4   130     3   140 0.82 short chain dehydrogenase
Rhodanese            PF00581.15   113 seq1487_BIOID50905   -            240   3.2e-17   62.8   0.1   1   1   4.4e-21     6e-17   61.9   0.0     2   112    28   123    27   124 0.94 Rhodanese-like domain
YiiD_Cterm           PF09500.5    144 seq1489_BIOID50905   -            329   6.7e-49  165.0   0.0   1   1   2.9e-52   9.9e-49  164.4   0.0     1   143   174   313   174   314 0.99 Putative thioesterase (yiiD_Cterm)
Acetyltransf_7       PF13508.1     79 seq1489_BIOID50905   -            329   4.5e-13   49.0   0.0   1   1   2.4e-16   8.3e-13   48.1   0.0     3    78    60   139    58   140 0.87 Acetyltransferase (GNAT) domain
Acetyltransf_1       PF00583.19    83 seq1489_BIOID50905   -            329   2.5e-12   46.5   0.0   1   1   2.1e-15   7.1e-12   45.0   0.0     2    82    66   138    65   139 0.96 Acetyltransferase (GNAT) family
Acetyltransf_10      PF13673.1    117 seq1489_BIOID50905   -            329   1.6e-08   34.5   0.0   1   1   7.8e-12   2.7e-08   33.8   0.0    38   117    55   138    16   138 0.81 Acetyltransferase (GNAT) domain
dCMP_cyt_deam_2      PF08211.6    124 seq1491_BIOID50905   -            294   2.3e-50  169.6   0.2   1   1   6.8e-52   4.7e-48  162.1   0.0     1   123   157   278   157   279 0.98 Cytidine and deoxycytidylate deaminase zinc-binding region
dCMP_cyt_deam_1      PF00383.17   102 seq1491_BIOID50905   -            294   1.3e-17   63.2   0.0   1   1   4.4e-18     3e-14   52.3   0.0    10    93    56   139    47   143 0.86 Cytidine and deoxycytidylate deaminase zinc-binding region
RimK                 PF08443.6    190 seq1492_BIOID50905   -            300   1.9e-82  275.2   0.0   1   1   8.6e-86   2.4e-82  274.9   0.0     1   190    97   286    97   286 1.00 RimK-like ATP-grasp domain
GSH-S_ATP            PF02955.11   174 seq1492_BIOID50905   -            300   9.1e-19   67.1   0.2   1   1   4.9e-22   1.3e-18   66.5   0.2    13   163   115   265   103   276 0.84 Prokaryotic glutathione synthetase, ATP-grasp domain
ATP-grasp_4          PF13535.1    184 seq1492_BIOID50905   -            300   6.4e-15   55.2   0.0   1   1   3.3e-18     9e-15   54.7   0.0     1   177    96   263    96   268 0.82 ATP-grasp domain
ATP-grasp_3          PF02655.9    161 seq1492_BIOID50905   -            300     2e-09   37.3   0.0   1   1   1.1e-12   3.1e-09   36.7   0.0     1   156    97   263    97   266 0.79 ATP-grasp domain
Dala_Dala_lig_C      PF07478.8    203 seq1492_BIOID50905   -            300   1.3e-05   24.5   0.2   1   1   1.7e-08   4.6e-05   22.7   0.1    33   177   135   267   107   273 0.76 D-ala D-ala ligase C-terminus
Acetyltransf_7       PF13508.1     79 seq1494_BIOID50905   -            176   2.5e-09   37.0   0.1   1   1   8.4e-13   3.8e-09   36.4   0.0    10    77    54   149    45   151 0.80 Acetyltransferase (GNAT) domain
Acetyltransf_1       PF00583.19    83 seq1494_BIOID50905   -            176   2.5e-06   27.3   0.1   1   1   1.1e-09   5.1e-06   26.3   0.1    22    82    81   149    42   150 0.74 Acetyltransferase (GNAT) family
WzyE                 PF06899.6    449 seq1505_BIOID50905   -            450  8.7e-278  921.1  45.1   1   1  7.1e-282  9.7e-278  920.9  31.2     1   448     1   449     1   450 1.00 WzyE protein
TraN                 PF06986.6    248 seq1506_BIOID50905   -            616   2.2e-77  259.6  20.6   1   1   1.6e-81   2.2e-77  259.6  14.3     5   247   321   566   317   567 0.96 Type-1V conjugative transfer system mating pair stabilisation
ABC_tran             PF00005.22   118 seq1507_BIOID50905   -            337   1.4e-23   83.4   0.0   1   1   3.2e-25   1.5e-21   76.8   0.0     1   117    44   162    44   163 0.89 ABC transporter
TOBE_2               PF08402.5     75 seq1507_BIOID50905   -            337   6.4e-17   61.2   0.0   1   1   3.3e-20   1.5e-16   60.0   0.0     2    75   257   333   256   333 0.93 TOBE domain
PP-binding           PF00550.20    67 seq1508_BIOID50905   -             82   1.2e-12   47.8   0.8   1   1   9.7e-17   1.3e-12   47.6   0.6     1    66     9    74     9    75 0.92 Phosphopantetheine attachment site
EAL                  PF00563.15   236 seq1510_BIOID50905   -            517   1.1e-65  221.3   0.1   1   1   2.2e-69   1.5e-65  220.8   0.1     2   235   273   505   272   506 0.96 EAL domain
CSS-motif            PF12792.2    208 seq1510_BIOID50905   -            517   4.7e-38  130.5   1.5   1   1   9.7e-42   6.6e-38  130.0   1.1     2   207    37   246    36   247 0.92 CSS motif domain associated with EAL
DUF218               PF02698.12   155 seq1511_BIOID50905   -            239   3.3e-21   75.2   0.0   1   1   3.3e-25   4.6e-21   74.8   0.0     4   132    47   172    45   186 0.93 DUF218 domain
YbjN                 PF10722.4    127 seq1512_BIOID50905   -            158   6.8e-14   51.8   0.2   1   1   5.8e-18   7.9e-14   51.6   0.2     2   123     9   132     8   136 0.97 Putative bacterial sensory transduction regulator
Molybdopterin        PF00384.17   432 seq1513_BIOID50905   -            402   1.2e-50  172.4   0.0   1   1   2.3e-54   1.6e-50  172.0   0.0     1   227   115   360   115   377 0.87 Molybdopterin oxidoreductase
Molybdop_Fe4S4       PF04879.11    55 seq1513_BIOID50905   -            402   1.1e-13   50.6   0.9   1   1   2.6e-17   1.8e-13   49.9   0.6     1    55    53   112    53   112 0.96 Molybdopterin oxidoreductase Fe4S4 domain
Aminotran_1_2        PF00155.16   363 seq1514_BIOID50905   -            390   1.2e-54  185.5   0.0   1   1   4.2e-58   1.4e-54  185.2   0.0     2   362    44   384    43   385 0.92 Aminotransferase class I and II
Cys_Met_Meta_PP      PF01053.15   386 seq1514_BIOID50905   -            390   2.4e-05   22.7   0.0   1   1     1e-08   3.4e-05   22.1   0.0    26   183    55   216    47   240 0.88 Cys/Met metabolism PLP-dependent enzyme
Aminotran_5          PF00266.14   371 seq1514_BIOID50905   -            390     4e-05   22.4   0.0   1   1   1.9e-08   6.6e-05   21.7   0.0    48   181    93   216    67   219 0.88 Aminotransferase class-V
EI24                 PF07264.6    219 seq1516_BIOID50905   -            253   1.3e-52  178.2  20.7   1   1   1.1e-56   1.5e-52  178.0  14.4     1   219    11   232    11   232 0.96 Etoposide-induced protein 2.4 (EI24)
OmpH                 PF03938.9    158 seq1517_BIOID50905   -            161   6.2e-23   81.3  16.0   1   1   5.4e-27   7.4e-23   81.1  11.1     3   157    10   160     6   161 0.93 Outer membrane protein (OmpH-like)
MFS_1                PF07690.11   354 seq1521_BIOID50905   -            396   1.9e-39  135.2  46.6   1   1   4.3e-43   1.9e-39  135.2  32.3     2   352    16   351    15   353 0.84 Major Facilitator Superfamily
MFS_3                PF05977.8    524 seq1521_BIOID50905   -            396   5.9e-08   31.1   6.0   1   1   1.3e-11   5.9e-08   31.1   4.2    32   206    32   201     5   207 0.84 Transmembrane secretion effector
TRI12                PF06609.8    599 seq1521_BIOID50905   -            396   2.8e-06   25.7   4.5   1   1   6.2e-10   2.8e-06   25.7   3.1    87   212    54   179    14   190 0.80 Fungal trichothecene efflux pump (TRI12)
FMN_red              PF03358.10   152 seq1522_BIOID50905   -            198   8.1e-15   54.5   0.0   1   1   3.1e-18   1.1e-14   54.1   0.0    14   144    13   143     2   149 0.85 NADPH-dependent FMN reductase
Flavodoxin_1         PF00258.20   143 seq1522_BIOID50905   -            198   2.8e-11   43.4   0.1   1   1   1.4e-14   4.8e-11   42.7   0.0     1   138     6   130     6   135 0.81 Flavodoxin
Flavodoxin_2         PF02525.12   199 seq1522_BIOID50905   -            198     1e-05   25.0   0.0   1   1   3.9e-09   1.3e-05   24.6   0.0     2   138     3   117     2   147 0.74 Flavodoxin-like fold
PsiE                 PF06146.7     69 seq1523_BIOID50905   -            136   1.8e-16   59.9   5.7   1   1   1.3e-20   1.8e-16   59.9   3.9     5    69    62   123    58   123 0.95 Phosphate-starvation-inducible E
FadR_C               PF07840.7    164 seq1531_BIOID50905   -            239   6.9e-73  243.5   0.0   1   1   1.9e-76   8.5e-73  243.2   0.0     1   163    72   234    72   235 0.99 FadR C-terminal domain
GntR                 PF00392.16    64 seq1531_BIOID50905   -            239   2.3e-20   71.6   0.0   1   1     1e-23   4.7e-20   70.6   0.0     4    64    11    71     8    71 0.96 Bacterial regulatory proteins, gntR family
Hexapep              PF00132.19    36 seq1532_BIOID50905   -            341   1.9e-32  109.1  41.0   1   3   1.2e-14   8.4e-11   40.7   2.6     2    36   110   144   109   144 0.95 Bacterial transferase hexapeptide (six repeats)
Hexapep              PF00132.19    36 seq1532_BIOID50905   -            341   1.9e-32  109.1  41.0   2   3   1.7e-12   1.2e-08   33.9   0.3     1    35   145   179   145   180 0.96 Bacterial transferase hexapeptide (six repeats)
Hexapep              PF00132.19    36 seq1532_BIOID50905   -            341   1.9e-32  109.1  41.0   3   3   1.8e-11   1.3e-07   30.7   6.3     1    35   222   256   222   257 0.94 Bacterial transferase hexapeptide (six repeats)
LpxD                 PF04613.9     72 seq1532_BIOID50905   -            341   1.9e-23   81.6   0.0   1   1   4.7e-27   3.2e-23   80.9   0.0     1    72    21    90    21    90 0.97 UDP-3-O-[3-hydroxymyristoyl] glucosamine N-acyltransferase, LpxD
SBP_bac_8            PF13416.1    281 seq1533_BIOID50905   -            418     4e-37  128.3   2.5   1   1     2e-40   5.4e-37  127.9   1.7     3   280    94   384    92   385 0.86 Bacterial extracellular solute-binding protein
SBP_bac_6            PF13343.1    242 seq1533_BIOID50905   -            418   1.5e-27   96.3   0.9   1   1   8.8e-31   2.4e-27   95.7   0.6     5   216   128   366   107   396 0.85 Bacterial extracellular solute-binding protein
SBP_bac_1            PF01547.20   314 seq1533_BIOID50905   -            418     8e-17   61.8   6.9   1   1   4.6e-20   1.3e-16   61.1   4.8    17   311    92   351    82   354 0.75 Bacterial extracellular solute-binding protein
SBP_bac_11           PF13531.1    231 seq1533_BIOID50905   -            418   1.3e-07   31.3   0.1   1   1   4.1e-10   1.1e-06   28.3   0.0    15   228    92   359    87   361 0.77 Bacterial extracellular solute-binding protein
DUF2542              PF10808.3     79 seq1534_BIOID50905   -             79     5e-46  154.7   5.7   1   1     4e-50   5.5e-46  154.6   3.9     1    79     1    79     1    79 1.00 Protein of unknown function (DUF2542)
BPD_transp_1         PF00528.17   185 seq1537_BIOID50905   -            313   1.3e-16   60.5  19.2   1   1   9.8e-21   1.3e-16   60.5  13.3     2   179   106   307   105   310 0.89 Binding-protein-dependent transport system inner membrane component
YccJ                 PF13993.1     69 seq1538_BIOID50905   -             75   3.5e-42  142.2   2.1   1   1   2.9e-46   3.9e-42  142.0   1.5     1    69     7    75     7    75 0.99 YccJ-like protein
GHMP_kinases_N       PF00288.21    67 seq1540_BIOID50905   -            310   1.7e-17   63.1   0.3   1   1   5.7e-21   3.9e-17   61.9   0.2     2    67    84   150    83   150 0.95 GHMP kinases N terminal domain
GHMP_kinases_C       PF08544.8     85 seq1540_BIOID50905   -            310     1e-11   44.7   1.8   1   1   1.9e-15   1.3e-11   44.3   0.0     2    83   211   287   210   289 0.92 GHMP kinases C terminal
HSP70                PF00012.15   602 seq1541_BIOID50905   -            471   9.1e-25   86.5   0.0   1   2   7.3e-19     1e-14   53.3   0.0     2   207    24   249    23   280 0.76 Hsp70 protein
HSP70                PF00012.15   602 seq1541_BIOID50905   -            471   9.1e-25   86.5   0.0   2   2   1.1e-11   1.5e-07   29.6   0.0   250   352   350   444   326   469 0.79 Hsp70 protein
PALP                 PF00291.20   307 seq1542_BIOID50905   -            323   1.3e-63  214.9   0.3   1   1   1.1e-67   1.5e-63  214.7   0.2     3   306    10   300     8   301 0.87 Pyridoxal-phosphate dependent enzyme
Glyco_tran_WecB      PF03808.8    172 seq1543_BIOID50905   -            246   3.1e-56  189.3   0.1   1   1   3.1e-60   4.2e-56  188.9   0.1     2   172    61   231    60   231 0.96 Glycosyl transferase WecB/TagA/CpsF family
RecT                 PF03837.9    199 seq1545_BIOID50905   -            350   1.1e-34  119.3   0.0   1   1   1.3e-38   1.8e-34  118.7   0.0     2   194    30   209    29   216 0.91 RecT family
Pyr_redox_2          PF07992.9    200 seq1546_BIOID50905   -            412     8e-16   58.3   0.1   1   1   6.8e-18   7.7e-15   55.1   0.0     1   198   126   384   126   386 0.81 Pyridine nucleotide-disulphide oxidoreductase
Pyr_redox            PF00070.22    80 seq1546_BIOID50905   -            412   6.5e-14   51.9   0.6   1   1   2.5e-10   2.9e-07   30.6   0.0     2    76   256   328   255   332 0.78 Pyridine nucleotide-disulphide oxidoreductase
NAD_binding_8        PF13450.1     68 seq1546_BIOID50905   -            412   1.4e-08   34.4   0.0   1   1   3.3e-11   3.7e-08   33.1   0.0     1    37   129   165   129   184 0.92 NAD(P)-binding Rossmann-like domain
HI0933_like          PF03486.9    409 seq1546_BIOID50905   -            412   5.9e-07   28.1   0.5   1   1   4.6e-09   5.3e-06   25.0   0.0     2    36   126   160   125   165 0.94 HI0933-like protein
Thi4                 PF01946.12   230 seq1546_BIOID50905   -            412     9e-06   24.8   0.3   1   1   4.6e-08   5.3e-05   22.3   0.0    20    59   127   166   121   202 0.89 Thi4 family
FAD_binding_3        PF01494.14   356 seq1546_BIOID50905   -            412   1.6e-05   24.0   0.3   1   1   7.2e-08   8.2e-05   21.7   0.0     3    35   126   158   125   171 0.92 FAD binding domain
Molydop_binding      PF01568.16   109 seq1549_BIOID50905   -            416   1.8e-27   95.1   0.0   1   1   4.9e-31   3.4e-27   94.2   0.0     1   107   295   408   295   410 0.97 Molydopterin dinucleotide binding domain
Molybdopterin        PF00384.17   432 seq1549_BIOID50905   -            416   3.4e-20   72.0   0.0   1   1   6.1e-24   4.2e-20   71.7   0.0   261   432     1   174     1   174 0.94 Molybdopterin oxidoreductase
HTH_31               PF13560.1     64 seq1553_BIOID50905   -             96   6.8e-11   42.0   0.0   1   1   7.9e-14   3.6e-10   39.7   0.0     4    46    35    76    34    93 0.82 Helix-turn-helix domain
HTH_3                PF01381.17    55 seq1553_BIOID50905   -             96   3.2e-09   36.3   0.1   1   1     2e-12   9.2e-09   34.9   0.0     1    38    37    74    37    85 0.96 Helix-turn-helix
HTH_19               PF12844.2     64 seq1553_BIOID50905   -             96     2e-08   34.0   0.0   1   1   2.1e-11   9.4e-08   31.8   0.0     3    55    36    87    36    95 0.83 Helix-turn-helix domain
TrbE                 PF11100.3     66 seq1556_BIOID50905   -             86   4.4e-31  106.4   4.6   1   1   3.9e-35   5.3e-31  106.1   3.2     1    66    10    75    10    75 0.98 Conjugal transfer protein TrbE
BPD_transp_1         PF00528.17   185 seq1558_BIOID50905   -            264   2.7e-13   49.7  13.6   1   1     2e-17   2.7e-13   49.7   9.4     2   167    80   247    79   258 0.78 Binding-protein-dependent transport system inner membrane component
FabA                 PF07977.8    138 seq1559_BIOID50905   -            151   8.4e-43  145.0   0.0   1   1   7.2e-47   9.8e-43  144.8   0.0     1   137    17   141    17   142 0.97 FabA-like domain
PALP                 PF00291.20   307 seq1560_BIOID50905   -            428   1.9e-33  115.8   0.0   1   1     2e-37   2.7e-33  115.3   0.0    30   289    96   366    94   374 0.81 Pyridoxal-phosphate dependent enzyme
TraF                 PF13728.1    215 seq1561_BIOID50905   -            247   5.9e-79  264.3   0.4   1   1   4.9e-83   6.7e-79  264.2   0.2     1   215    23   237    23   237 1.00 F plasmid transfer operon protein
MerR-DNA-bind        PF09278.6     65 seq1562_BIOID50905   -            154   9.6e-16   57.8   0.2   1   1   3.6e-19   1.6e-15   57.0   0.1     2    65    55   119    54   119 0.96 MerR, DNA binding
MerR                 PF00376.18    38 seq1562_BIOID50905   -            154   1.8e-14   52.8   0.6   1   1   2.5e-17   1.1e-13   50.3   0.1     1    38    13    49    13    49 0.98 MerR family regulatory protein
MerR_1               PF13411.1     69 seq1562_BIOID50905   -            154   4.7e-13   48.5   0.0   1   1   1.7e-16     8e-13   47.8   0.0     2    65    13    76    12    78 0.96 MerR HTH family regulatory protein
ABC_tran             PF00005.22   118 seq1564_BIOID50905   -            404   1.5e-27   96.2   0.0   1   1   5.6e-31   2.5e-27   95.4   0.0     1   117    86   204    86   205 0.93 ABC transporter
TOBE_2               PF08402.5     75 seq1564_BIOID50905   -            404     4e-19   68.2   0.0   1   1   2.2e-22   9.8e-19   67.0   0.0     1    75   322   402   322   402 0.93 TOBE domain
AA_permease          PF00324.16   479 seq1568_BIOID50905   -            461   6.6e-99  331.2  56.2   1   1  1.2e-102   8.5e-99  330.9  38.9     1   432    16   424    16   454 0.95 Amino acid permease
AA_permease_2        PF13520.1    426 seq1568_BIOID50905   -            461   2.1e-43  148.3  58.9   1   1   4.2e-47   2.8e-43  147.9  40.8     9   424    20   439    15   441 0.88 Amino acid permease
tRNA-synt_2          PF00152.15   335 seq1570_BIOID50905   -            335   4.8e-70  235.8   0.0   1   1   4.4e-74   6.1e-70  235.5   0.0    21   333    25   333    14   335 0.88 tRNA synthetases class II (D, K and N)
Acetyltransf_11      PF13720.1     83 seq1571_BIOID50905   -            262   2.4e-30  104.4   0.0   1   1   5.6e-34   3.8e-30  103.8   0.0     1    83   180   262   180   262 0.98 Udp N-acetylglucosamine O-acyltransferase; Domain 2
Hexapep              PF00132.19    36 seq1571_BIOID50905   -            262     5e-30  101.5  21.3   1   5   3.6e-09   2.5e-05   23.4   0.3     4    35     2    33     1    34 0.91 Bacterial transferase hexapeptide (six repeats)
Hexapep              PF00132.19    36 seq1571_BIOID50905   -            262     5e-30  101.5  21.3   2   5   5.4e-13   3.7e-09   35.5   3.3     1    36    17    52    17    52 0.96 Bacterial transferase hexapeptide (six repeats)
Hexapep              PF00132.19    36 seq1571_BIOID50905   -            262     5e-30  101.5  21.3   3   5   1.5e-07     0.001   18.3   1.1     1    35    35    69    35    69 0.92 Bacterial transferase hexapeptide (six repeats)
Hexapep              PF00132.19    36 seq1571_BIOID50905   -            262     5e-30  101.5  21.3   4   5   3.1e-07    0.0021   17.3   0.0     2    35    66    99    65   100 0.95 Bacterial transferase hexapeptide (six repeats)
Hexapep              PF00132.19    36 seq1571_BIOID50905   -            262     5e-30  101.5  21.3   5   5   1.9e-13   1.3e-09   37.0   0.1     2    36   109   143   108   143 0.96 Bacterial transferase hexapeptide (six repeats)
DDE_3                PF13358.1    146 seq1573_BIOID50905   -            281   6.2e-16   58.3   0.1   1   1   4.5e-19   1.2e-15   57.3   0.0     2   125   159   280   158   281 0.97 DDE superfamily endonuclease
HTH_29               PF13551.1    113 seq1573_BIOID50905   -            281   1.8e-11   43.9   0.3   1   1   1.3e-14   3.5e-11   43.0   0.2     1   109    16   122    16   124 0.91 Winged helix-turn helix
HTH_23               PF13384.1     50 seq1573_BIOID50905   -            281   1.5e-09   37.0   0.6   1   1     2e-11   5.4e-08   32.1   0.1     3    50    12    59    10    62 0.89 Homeodomain-like domain
HTH_32               PF13565.1     77 seq1573_BIOID50905   -            281   7.6e-08   32.9   3.7   1   1   6.8e-11   1.9e-07   31.6   0.4     1    77    42   122    42   122 0.87 Homeodomain-like domain
MCPsignal            PF00015.16   213 seq1574_BIOID50905   -            554   3.6e-74  248.7  37.0   1   1   2.2e-75   9.8e-72  240.8  18.4     1   213   324   518   324   518 0.99 Methyl-accepting chemotaxis protein (MCP) signalling domain
TarH                 PF02203.10   171 seq1574_BIOID50905   -            554   1.1e-52  178.1   3.4   1   1   2.5e-56   1.1e-52  178.1   2.4     1   169     1   175     1   177 0.96 Tar ligand binding domain homologue
HAMP                 PF00672.20    70 seq1574_BIOID50905   -            554   3.1e-14   52.7   0.4   1   1   6.8e-18   3.1e-14   52.7   0.3     1    68   196   263   196   265 0.95 HAMP domain
Exonuc_X-T_C         PF08411.5    269 seq1575_BIOID50905   -            491  3.1e-104  347.6   0.1   1   1  5.6e-108  3.8e-104  347.3   0.1     1   268   228   489   228   490 0.99 Exonuclease C-terminal
RNase_T              PF00929.19   164 seq1575_BIOID50905   -            491   9.9e-26   90.8   0.0   1   1   2.8e-29   1.9e-25   89.9   0.0     2   162    29   208    28   210 0.95 Exonuclease
RHH_1                PF01402.16    39 seq1576_BIOID50905   -             81   7.7e-11   41.2   0.5   1   1   5.7e-15   7.7e-11   41.2   0.4     2    39    15    52    14    52 0.96 Ribbon-helix-helix protein, copG family
DUF1187              PF06688.6     61 seq1577_BIOID50905   -             85   2.3e-37  126.7   2.5   1   1   2.2e-41     3e-37  126.4   1.7     1    61    25    85    25    85 0.98 Protein of unknown function (DUF1187)
DHO_dh               PF01180.16   293 seq1578_BIOID50905   -            411   6.3e-35  120.4   0.0   1   1   1.7e-38   7.9e-35  120.1   0.0     2   293     6   304     5   304 0.84 Dihydroorotate dehydrogenase
Dus                  PF01207.12   310 seq1578_BIOID50905   -            411   6.9e-08   31.5   0.1   1   1   2.4e-11   1.1e-07   30.9   0.1    43   153    91   198    80   203 0.83 Dihydrouridine synthase (Dus)
PTS-HPr              PF00381.14    84 seq1579_BIOID50905   -             85   1.3e-31  108.2   0.2   1   1   9.9e-36   1.4e-31  108.1   0.1     1    82     1    82     1    84 0.98 PTS HPr component phosphorylation site
Fer4_11              PF13247.1     99 seq1581_BIOID50905   -            205   1.2e-31  108.4  10.9   1   1   8.5e-35   1.2e-31  108.4   7.5     3    97    60   153    58   155 0.97 4Fe-4S dicluster domain
Fer4_2               PF12797.2     22 seq1581_BIOID50905   -            205   1.1e-13   50.0  30.8   1   1   6.7e-10   9.1e-07   28.3   0.6     2    20     6    24     5    33 0.89 4Fe-4S binding domain
Fer4                 PF00037.22    24 seq1581_BIOID50905   -            205   9.1e-13   47.1  35.1   1   1   8.5e-11   1.2e-07   30.9   3.3     1    23    92   114    92   115 0.94 4Fe-4S binding domain
Fer4_7               PF12838.2     52 seq1581_BIOID50905   -            205   2.4e-12   46.9  28.1   1   1   9.2e-10   1.3e-06   28.6   7.3     2    50    99   147    98   149 0.87 4Fe-4S dicluster domain
Fer4_9               PF13187.1     55 seq1581_BIOID50905   -            205   8.2e-12   45.0  26.6   1   1   5.5e-10   7.5e-07   29.2   7.4     2    53    99   148    98   150 0.95 4Fe-4S dicluster domain
Fer4_10              PF13237.1     52 seq1581_BIOID50905   -            205   4.5e-11   42.2  30.2   1   1   8.2e-09   1.1e-05   24.9   8.0     2    52    92   146    91   146 0.76 4Fe-4S dicluster domain
Fer4_4               PF12800.2     17 seq1581_BIOID50905   -            205   1.7e-10   40.2  32.5   1   3     3e-05      0.04   14.1   2.3     1    15    11    25    11    29 0.90 4Fe-4S binding domain
Fer4_4               PF12800.2     17 seq1581_BIOID50905   -            205   1.7e-10   40.2  32.5   2   3   3.3e-05     0.045   13.9   2.0     2    16    65    81    64    85 0.86 4Fe-4S binding domain
Fer4_4               PF12800.2     17 seq1581_BIOID50905   -            205   1.7e-10   40.2  32.5   3   3   2.9e-07    0.0004   20.3   2.0     2    17    97   112    96   112 0.91 4Fe-4S binding domain
Fer4_6               PF12837.2     24 seq1581_BIOID50905   -            205   2.4e-10   39.7  39.6   1   1   3.1e-09   4.2e-06   26.2   3.2     1    23    91   113    91   114 0.95 4Fe-4S binding domain
Fer4_3               PF12798.2     15 seq1581_BIOID50905   -            205   7.3e-07   29.1  40.1   1   2   9.4e-06     0.013   15.9   4.2     1    15    67    83    67    83 0.98 4Fe-4S binding domain
Fer4_3               PF12798.2     15 seq1581_BIOID50905   -            205   7.3e-07   29.1  40.1   2   2   4.8e-05     0.065   13.7   1.6     1    13   126   147   126   149 0.94 4Fe-4S binding domain
Aldedh               PF00171.17   462 seq1583_BIOID50905   -            474  2.6e-165  550.1   0.1   1   1  2.1e-169  2.9e-165  549.9   0.1     3   462    13   470    11   470 0.97 Aldehyde dehydrogenase family
SlyX                 PF04102.7     69 seq1584_BIOID50905   -             72   4.1e-26   91.0   2.4   1   1   3.4e-30   4.6e-26   90.8   1.7     1    69     5    72     5    72 0.99 SlyX
PEP-utilizers_C      PF02896.13   294 seq1588_BIOID50905   -            585  1.7e-124  414.4   0.2   1   1    5e-128  2.3e-124  413.9   0.1     1   293   250   541   250   542 0.99 PEP-utilising enzyme, TIM barrel domain
PEP-utilisers_N      PF05524.8    123 seq1588_BIOID50905   -            585     2e-31  108.2   5.0   1   1   4.3e-35     2e-31  108.2   3.5     2   123     3   127     2   127 0.96 PEP-utilising enzyme, N-terminal
PEP-utilizers        PF00391.18    81 seq1588_BIOID50905   -            585   7.2e-25   86.2   0.2   1   1   4.7e-28   2.1e-24   84.7   0.1     9    80   152   224   147   225 0.93 PEP-utilising enzyme, mobile domain
Exc                  PF07825.6     77 seq1589_BIOID50905   -             93   2.6e-14   52.5   0.1   1   1   2.9e-18   3.9e-14   52.0   0.1     3    56     4    58     2    87 0.89 Excisionase-like protein
DmsC                 PF04976.7    276 seq1593_BIOID50905   -            364  1.9e-114  381.5  20.4   1   1  1.7e-118  2.3e-114  381.2  14.1     1   276    81   354    81   354 0.99 DMSO reductase anchor subunit (DmsC)
Xan_ur_permease      PF00860.15   389 seq1594_BIOID50905   -            449   1.1e-88  297.2  48.4   1   1   1.1e-92   1.4e-88  296.8  33.6     1   388    26   409    26   410 0.99 Permease family
Phage_integ_N        PF09003.5     81 seq1595_BIOID50905   -            358   7.2e-22   76.7   1.0   1   1     2e-25   1.4e-21   75.9   0.7     3    81     2    76     1    76 0.95 Bacteriophage lambda integrase, N-terminal domain
Phage_integrase      PF00589.17   173 seq1595_BIOID50905   -            358   7.6e-14   51.6   0.0   1   1   2.1e-17   1.4e-13   50.7   0.0     8   171   185   352   178   354 0.82 Phage integrase family
LpxB                 PF02684.10   373 seq1598_BIOID50905   -            382  3.5e-153  509.5   0.0   1   1  2.9e-157  3.9e-153  509.3   0.0     1   373     9   377     9   377 1.00 Lipid-A-disaccharide synthetase
TraQ                 PF09679.5     93 seq1600_BIOID50905   -             94   1.6e-49  165.6   0.2   1   1   1.4e-53   1.8e-49  165.4   0.2     1    93     2    94     2    94 0.99 Type-F conjugative transfer system pilin chaperone (TraQ)
BPD_transp_1         PF00528.17   185 seq1601_BIOID50905   -            317   8.9e-23   80.6  19.4   1   1   6.5e-27   8.9e-23   80.6  13.5     1   183   117   313   114   315 0.91 Binding-protein-dependent transport system inner membrane component
DAO                  PF01266.19   358 seq1602_BIOID50905   -            432   2.7e-72  243.5   0.4   1   1   2.3e-75   3.2e-72  243.3   0.3     2   358     3   397     2   397 0.95 FAD dependent oxidoreductase
Pyr_redox_2          PF07992.9    200 seq1602_BIOID50905   -            432   8.2e-09   35.5   0.2   1   1   3.8e-08   5.2e-05   23.0   0.1     1    36     2    37     2    66 0.92 Pyridine nucleotide-disulphide oxidoreductase
Pyr_redox            PF00070.22    80 seq1602_BIOID50905   -            432   1.4e-08   34.8   0.1   1   1     7e-09   9.6e-06   25.7   0.2     1    33     2    34     2    47 0.91 Pyridine nucleotide-disulphide oxidoreductase
NAD_binding_8        PF13450.1     68 seq1602_BIOID50905   -            432   8.6e-07   28.7   0.1   1   1   5.6e-09   7.6e-06   25.7   0.0     1    34     5    38     5    69 0.85 NAD(P)-binding Rossmann-like domain
ApbA                 PF02558.11   151 seq1602_BIOID50905   -            432   2.2e-05   23.8   0.2   1   1   3.8e-08   5.3e-05   22.6   0.1     1    33     3    34     3    48 0.87 Ketopantoate reductase PanE/ApbA
AlaDh_PNT_C          PF01262.16   168 seq1602_BIOID50905   -            432   0.00013   21.4   0.1   1   1   1.7e-07   0.00023   20.6   0.1    22    59     2    39     1    52 0.85 Alanine dehydrogenase/PNT, C-terminal domain
AA_permease_2        PF13520.1    426 seq1604_BIOID50905   -            514   9.6e-33  113.2  61.1   1   1   1.9e-36   1.3e-32  112.7  42.3     2   419    23   482    22   497 0.77 Amino acid permease
AA_permease          PF00324.16   479 seq1604_BIOID50905   -            514     3e-14   52.1  52.6   1   1   2.5e-17   1.7e-13   49.6  36.5    12   446    33   479    22   500 0.72 Amino acid permease
TraF                 PF13728.1    215 seq1605_BIOID50905   -            181     2e-14   53.5   0.0   1   1   2.1e-18   2.9e-14   52.9   0.0   121   211    70   164    62   167 0.86 F plasmid transfer operon protein
DUF2502              PF10697.4     82 seq1606_BIOID50905   -             98   2.6e-24   84.9  16.4   1   1   2.5e-28   3.4e-24   84.6  11.3     1    82    25    97    25    97 0.91 Protein of unknown function (DUF2502)
TetR_N               PF00440.18    47 seq1611_BIOID50905   -            188     1e-16   60.1   0.8   1   1   2.3e-20   1.6e-16   59.5   0.0     1    47    16    62    16    62 0.98 Bacterial regulatory proteins, tetR family
TetR_C_6             PF13977.1    131 seq1611_BIOID50905   -            188   1.3e-06   28.1   0.1   1   1   3.6e-10   2.5e-06   27.2   0.0    36   129    95   185    84   187 0.83 Bacterial transcriptional repressor
TcdA_TcdB            PF12919.2    514 seq1616_BIOID50905   -            478   1.4e-56  192.0  10.0   1   1     2e-60   1.4e-56  192.0   6.9     1   161   299   477   299   478 0.98 TcdA/TcdB catalytic glycosyltransferase domain
TcdB_N               PF12918.2     66 seq1616_BIOID50905   -            478   1.6e-17   63.2   3.2   1   1   2.3e-21   1.6e-17   63.2   2.2     2    66   205   266   204   266 0.97 TcdB toxin N-terminal helical domain
Nitrate_red_del      PF02613.10   136 seq1619_BIOID50905   -            204   3.6e-31  107.6   1.1   1   1   3.7e-35     5e-31  107.2   0.7     7   134    41   164    19   166 0.93 Nitrate reductase delta subunit
CcdA                 PF07362.7     72 seq1620_BIOID50905   -             72   1.2e-26   92.2   0.6   1   1   9.9e-31   1.3e-26   92.0   0.4     1    72     1    72     1    72 0.99 Post-segregation antitoxin CcdA
DUF4008              PF13186.1     64 seq1621_BIOID50905   -            411   2.4e-13   50.0   0.4   1   1   1.5e-16   5.2e-13   49.0   0.3     4    64   282   343   276   343 0.91 Domain of unknown function (DUF4008)
Radical_SAM          PF04055.16   166 seq1621_BIOID50905   -            411   3.8e-12   46.5   0.0   1   1     2e-15   6.7e-12   45.7   0.0     6   147    20   169    16   188 0.81 Radical SAM superfamily
Fer4_12              PF13353.1    139 seq1621_BIOID50905   -            411   5.8e-07   29.5   0.0   1   1   3.1e-10   1.1e-06   28.7   0.0    13   115    19   126    17   150 0.64 4Fe-4S single cluster domain
BPD_transp_1         PF00528.17   185 seq1623_BIOID50905   -            281   2.6e-14   53.0  20.9   1   1   1.9e-18   2.6e-14   53.0  14.5     3   184    81   273    79   274 0.86 Binding-protein-dependent transport system inner membrane component
RNase_HII            PF01351.13   198 seq1624_BIOID50905   -            198   1.7e-57  194.1   0.0   1   1   1.4e-61     2e-57  193.9   0.0     1   197    13   189    13   190 0.99 Ribonuclease HII
Methyltransf_10      PF05971.7    299 seq1625_BIOID50905   -            338  7.1e-153  507.8   0.0   1   1  1.2e-156  8.4e-153  507.6   0.0     2   299    33   326    32   326 0.99 Protein of unknown function (DUF890)
MTS                  PF05175.9    170 seq1625_BIOID50905   -            338   5.5e-05   22.5   0.0   1   1   1.7e-08   0.00012   21.4   0.0    30   114   131   224   117   235 0.77 Methyltransferase small domain
CcdB                 PF01845.12   102 seq1626_BIOID50905   -            101   9.2e-43  144.2   0.0   1   1   7.4e-47     1e-42  144.0   0.0     1   102     1   101     1   101 0.99 CcdB protein
HlyD                 PF00529.15   306 seq1627_BIOID50905   -            384   1.1e-60  205.4  12.2   1   1     4e-64   1.4e-60  205.1   8.5     3   306    69   360    68   360 0.96 HlyD family secretion protein
HlyD_2               PF12700.2    328 seq1627_BIOID50905   -            384   2.3e-17   63.0   0.1   1   1     1e-20   3.4e-17   62.4   0.1     2   327    48   359    47   360 0.79 HlyD family secretion protein
HlyD_3               PF13437.1    105 seq1627_BIOID50905   -            384   6.4e-12   45.6   2.0   1   1   4.6e-11   1.6e-07   31.5   0.1     1   105   178   289   178   289 0.93 HlyD family secretion protein
Biotin_lipoyl_2      PF13533.1     50 seq1627_BIOID50905   -            384     6e-12   44.9   4.2   1   1   1.2e-13     4e-10   39.0   0.3     3    46    69   119    64   123 0.85 Biotin-lipoyl like
DUF2566              PF10753.4     55 seq1629_BIOID50905   -             82   3.4e-29  100.3   5.3   1   1   3.3e-33   4.5e-29  100.0   3.7     1    55    28    82    28    82 0.99 Protein of unknown function (DUF2566)
Na_H_Exchanger       PF00999.16   384 seq1630_BIOID50905   -            549   3.4e-72  242.9  43.6   1   1   3.1e-76   4.2e-72  242.6  30.2     2   383     8   421     5   422 0.91 Sodium/hydrogen exchanger family
PTS_EIIA_1           PF00358.15   133 seq1631_BIOID50905   -            169   5.4e-54  181.2   2.2   1   1   4.7e-58   6.5e-54  180.9   1.5     3   132    20   149    18   150 0.98 phosphoenolpyruvate-dependent sugar phosphotransferase system, EIIA 1
Ala_racemase_N       PF01168.15   217 seq1632_BIOID50905   -            356   1.3e-58  197.9   0.0   1   1   2.6e-62   1.7e-58  197.5   0.0     2   217    10   217     9   217 0.95 Alanine racemase, N-terminal domain
Ala_racemase_C       PF00842.16   129 seq1632_BIOID50905   -            356   1.1e-38  131.5   0.4   1   1   2.6e-42   1.7e-38  130.7   0.3     1   127   232   354   232   356 0.97 Alanine racemase, C-terminal domain
TraH                 PF06122.6    361 seq1633_BIOID50905   -            457  7.5e-120  399.9   4.6   1   1  7.5e-124    1e-119  399.4   3.2     1   361    29   378    29   378 0.96 Conjugative relaxosome accessory transposon protein
Phage_integrase      PF00589.17   173 seq1634_BIOID50905   -            269   6.2e-37  126.8   0.1   1   1   6.3e-41   8.6e-37  126.3   0.0     1   171    50   242    50   244 0.88 Phage integrase family
DUF2526              PF10735.4     77 seq1636_BIOID50905   -             77   3.1e-47  158.3   5.7   1   1   2.5e-51   3.4e-47  158.2   4.0     1    77     1    77     1    77 1.00 Protein of unknown function (DUF2526)
Voltage_CLC          PF00654.15   355 seq1637_BIOID50905   -            438   1.7e-72  244.2  34.2   1   1   1.3e-76   1.7e-72  244.2  23.7     5   354    83   422    79   423 0.91 Voltage gated chloride channel
DNA_pol3_alpha       PF07733.7    426 seq1639_BIOID50905   -           1160  3.6e-177  588.9   0.0   1   1    1e-180  4.6e-177  588.6   0.0     2   426   291   735   290   735 0.96 Bacterial DNA polymerase III alpha subunit
PHP                  PF02811.14   175 seq1639_BIOID50905   -           1160     4e-30  104.7   0.0   1   1   2.4e-33   1.1e-29  103.3   0.0     1   170     7   178     7   192 0.96 PHP domain
tRNA_anti            PF01336.20    76 seq1639_BIOID50905   -           1160   1.3e-08   34.3   0.1   1   1   6.1e-12   2.8e-08   33.3   0.1     2    75  1000  1072   995  1073 0.90 OB-fold nucleic acid binding domain
ABC_tran             PF00005.22   118 seq1640_BIOID50905   -            401   5.6e-22   78.2   0.0   1   1   3.6e-25   1.2e-21   77.0   0.0     1   117    73   191    73   192 0.92 ABC transporter
TOBE_2               PF08402.5     75 seq1640_BIOID50905   -            401   9.6e-12   44.6   0.3   1   1   1.2e-14   4.2e-11   42.5   0.1     1    75   313   385   313   385 0.95 TOBE domain
DUF2593              PF10767.4    144 seq1643_BIOID50905   -            162   7.6e-72  239.5   6.3   1   1   6.3e-76   8.7e-72  239.4   4.3     2   144    20   162    19   162 0.99 Protein of unknown function (DUF2593)
DUF1019              PF06254.6     89 seq1644_BIOID50905   -            183   6.8e-26   90.1   0.1   1   1   7.3e-30     1e-25   89.6   0.0     4    89    58   149    45   149 0.95 Protein of unknown function (DUF1019)
Phage_cap_E          PF03864.10   329 seq1646_BIOID50905   -            342   2.2e-41  141.7   0.1   1   1   2.1e-45   2.8e-41  141.3   0.0    10   329    17   341     8   341 0.86 Phage major capsid protein E
ACR_tran             PF00873.14  1021 seq1648_BIOID50905   -           1035         0 1265.6  14.6   1   1         0         0 1265.4  10.2     1  1021     2  1024     2  1024 0.99 AcrB/AcrD/AcrF family
Peptidase_M28        PF04389.12   176 seq1649_BIOID50905   -            345   4.2e-30  104.6   0.1   1   1   1.8e-33   8.1e-30  103.7   0.0     2   173   111   318   110   320 0.88 Peptidase family M28
Peptidase_M20        PF01546.23   171 seq1649_BIOID50905   -            345   7.7e-07   28.7   0.0   1   1   2.2e-10     1e-06   28.3   0.0     1    73   113   198   113   309 0.74 Peptidase family M20/M25/M40
Peptidase_M42        PF05343.9    292 seq1649_BIOID50905   -            345   5.1e-06   25.3   0.2   1   1   4.1e-08   0.00019   20.2   0.0   134   180   143   189   136   216 0.87 M42 glutamyl aminopeptidase
tRNA_U5-meth_tr      PF05958.6    352 seq1654_BIOID50905   -            375     3e-19   68.8   0.0   1   1   8.2e-20   2.2e-16   59.3   0.0   172   351   208   374   183   375 0.90 tRNA (Uracil-5-)-methyltransferase
Methyltransf_31      PF13847.1    152 seq1654_BIOID50905   -            375   9.6e-10   38.1   0.0   1   1   6.2e-13   1.7e-09   37.3   0.0     5    67   235   295   233   346 0.87 Methyltransferase domain
Methyltransf_26      PF13659.1    117 seq1654_BIOID50905   -            375   5.6e-08   32.7   0.0   1   1   3.8e-11     1e-07   31.8   0.0     4    80   237   310   234   369 0.88 Methyltransferase domain
Methyltransf_18      PF12847.2    112 seq1654_BIOID50905   -            375     1e-06   29.1   0.0   1   1     1e-09   2.8e-06   27.7   0.0     3    78   235   308   233   329 0.88 Methyltransferase domain
MTS                  PF05175.9    170 seq1654_BIOID50905   -            375   1.3e-05   24.5   0.0   1   1   7.4e-09     2e-05   23.9   0.0    32   108   234   310   209   329 0.83 Methyltransferase small domain
Flavodoxin_1         PF00258.20   143 seq1655_BIOID50905   -            173     1e-27   96.7   0.0   1   1   8.7e-32   1.2e-27   96.5   0.0     1   143     5   160     5   160 0.94 Flavodoxin
Rhodanese            PF00581.15   113 seq1657_BIOID50905   -            334   2.7e-36  124.2   0.0   1   2   5.6e-22   7.7e-18   64.7   0.0     2   112    62   181    61   182 0.86 Rhodanese-like domain
Rhodanese            PF00581.15   113 seq1657_BIOID50905   -            334   2.7e-36  124.2   0.0   2   2   9.9e-20   1.4e-15   57.5   0.0    11   112   219   324   210   325 0.85 Rhodanese-like domain
TraG_N               PF07916.6    466 seq1659_BIOID50905   -            938  8.3e-125  416.7  15.0   1   1  6.1e-129  8.3e-125  416.7  10.4     1   465     3   450     3   451 0.98 TraG-like protein, N-terminal region
HTH_AraC             PF00165.18    42 seq1660_BIOID50905   -            298   9.6e-22   76.0   0.1   1   2   2.3e-14   1.1e-10   40.9   0.0     1    41   203   243   203   244 0.96 Bacterial regulatory helix-turn-helix proteins, AraC family
HTH_AraC             PF00165.18    42 seq1660_BIOID50905   -            298   9.6e-22   76.0   0.1   2   2   7.3e-12   3.3e-08   32.9   0.0     1    41   255   293   255   294 0.93 Bacterial regulatory helix-turn-helix proteins, AraC family
HTH_18               PF12833.2     81 seq1660_BIOID50905   -            298     8e-17   61.0   0.1   1   1   2.7e-20   1.2e-16   60.4   0.0     2    80   217   294   216   295 0.94 Helix-turn-helix domain
AraC_binding         PF02311.14   136 seq1660_BIOID50905   -            298   7.6e-07   28.7   0.0   1   1   4.7e-10   2.2e-06   27.3   0.0    27    91    75   139    64   170 0.85 AraC-like ligand binding domain
LamB                 PF02264.10   398 seq1664_BIOID50905   -            446  2.6e-168  560.0  25.6   1   1  2.2e-172    3e-168  559.9  17.8     1   398    28   446    28   446 0.97 LamB porin
DNA_pol3_theta       PF06440.6     75 seq1666_BIOID50905   -             82   1.8e-38  129.8   0.3   1   1   1.5e-42   2.1e-38  129.6   0.2     3    74     9    80     7    81 0.97 DNA polymerase III, theta subunit
Transaldolase        PF00923.14   287 seq1667_BIOID50905   -            338    3e-104  348.0   0.3   1   1  2.5e-108  3.5e-104  347.8   0.2     1   287    35   334    35   334 0.95 Transaldolase
ABC_tran             PF00005.22   118 seq1668_BIOID50905   -            637   1.1e-36  125.6   1.0   1   2   2.4e-18   3.3e-15   56.3   0.0     1   118    41   178    41   178 0.87 ABC transporter
ABC_tran             PF00005.22   118 seq1668_BIOID50905   -            637   1.1e-36  125.6   1.0   2   2   2.6e-21   3.6e-18   65.9   0.0     1   118   352   459   352   459 0.92 ABC transporter
ABC_tran_2           PF12848.2     85 seq1668_BIOID50905   -            637   6.6e-29   99.4   4.3   1   1   4.8e-32   6.6e-29   99.4   3.0     1    83   217   298   217   302 0.93 ABC transporter
DUF1451              PF07295.6    146 seq1671_BIOID50905   -            160   7.1e-53  178.2   0.3   1   1   6.1e-57   8.3e-53  177.9   0.2     2   145    12   157    11   158 0.98 Protein of unknown function (DUF1451)
CN_hydrolase         PF00795.17   184 seq1672_BIOID50905   -            218   1.2e-12   47.4   0.0   1   1   1.1e-16   1.6e-12   47.0   0.0     1   117     5   112     5   149 0.95 Carbon-nitrogen hydrolase
ADH_N                PF08240.7    109 seq1674_BIOID50905   -            345   2.4e-34  117.2   1.7   1   1   9.4e-38   4.3e-34  116.4   1.2     2   108    33   138    32   139 0.97 Alcohol dehydrogenase GroES-like domain
ADH_zinc_N           PF00107.21   130 seq1674_BIOID50905   -            345   7.8e-25   86.8   0.1   1   1   2.8e-28   1.3e-24   86.1   0.1     1   129   178   305   178   306 0.98 Zinc-binding dehydrogenase
AlaDh_PNT_C          PF01262.16   168 seq1674_BIOID50905   -            345   9.5e-07   28.4   0.2   1   1   4.4e-10     2e-06   27.3   0.2    21    60   169   208   159   231 0.90 Alanine dehydrogenase/PNT, C-terminal domain
StbA                 PF06406.6    318 seq1675_BIOID50905   -            323  1.5e-147  490.5   0.7   1   1  1.3e-151  1.7e-147  490.3   0.5     1   317     1   319     1   320 0.99 StbA protein
rve                  PF00665.21   120 seq1679_BIOID50905   -            424   1.2e-20   73.7   0.0   1   1   7.5e-24     2e-20   72.9   0.0     3   120   176   288   174   288 0.90 Integrase core domain
rve_3                PF13683.1     67 seq1679_BIOID50905   -            424   1.4e-16   59.6   0.1   1   1   1.3e-19   3.5e-16   58.3   0.0     2    67   260   328   259   328 0.98 Integrase core domain
HTH_28               PF13518.1     52 seq1679_BIOID50905   -            424   7.3e-09   35.3   0.2   1   1   9.2e-12   2.5e-08   33.6   0.0     9    51    39    81    33    86 0.92 Helix-turn-helix domain
HTH_23               PF13384.1     50 seq1679_BIOID50905   -            424     1e-07   31.2   0.0   1   1   9.5e-11   2.6e-07   29.9   0.0     5    50    31    75    28    75 0.94 Homeodomain-like domain
GCV_T                PF01571.16   211 seq1681_BIOID50905   -            326   5.1e-28   97.7   0.3   1   1   5.4e-32   7.3e-28   97.2   0.2     4   209    24   217    21   219 0.90 Aminomethyltransferase folate-binding domain
RNase_T              PF00929.19   164 seq1683_BIOID50905   -            220   6.4e-18   65.4   0.0   1   1   1.2e-21   1.6e-17   64.1   0.0     2   164     4   147     3   147 0.87 Exonuclease
Acetyltransf_3       PF13302.1    142 seq1688_BIOID50905   -            194   1.1e-19   71.0   0.1   1   1   3.8e-23   1.3e-19   70.7   0.0     1   142    17   162    17   162 0.88 Acetyltransferase (GNAT) domain
Acetyltransf_4       PF13420.1    155 seq1688_BIOID50905   -            194   5.1e-14   52.3   0.0   1   1     2e-17   6.7e-14   52.0   0.0     2   154    21   181    20   182 0.79 Acetyltransferase (GNAT) domain
Acetyltransf_1       PF00583.19    83 seq1688_BIOID50905   -            194   1.9e-08   34.0   0.1   1   1   8.7e-12     3e-08   33.4   0.0     2    83    83   162    82   162 0.96 Acetyltransferase (GNAT) family
Acetyltransf_8       PF13523.1    152 seq1688_BIOID50905   -            194   1.4e-06   28.1   0.1   1   1   5.1e-10   1.7e-06   27.8   0.1    60   141    75   166    20   176 0.80 Acetyltransferase (GNAT) domain
MoCF_biosynth        PF00994.19   144 seq1689_BIOID50905   -            195   6.1e-28   96.9   0.0   1   1   5.5e-32   7.6e-28   96.6   0.0     2   138     8   147     7   152 0.88 Probable molybdopterin binding domain
Plasmid_stab_B       PF10784.4     72 seq1694_BIOID50905   -            130     4e-30  103.1   0.0   1   1   4.4e-34   6.1e-30  102.5   0.0     1    71     8    77     8    78 0.98 Plasmid stability protein
MalM                 PF07148.7    136 seq1697_BIOID50905   -            311   1.5e-49  166.7   0.1   1   1   1.7e-53   2.3e-49  166.2   0.0     2   136    75   210    74   210 0.98 Maltose operon periplasmic protein precursor (MalM)
SIS                  PF01380.17   131 seq1698_BIOID50905   -            321   3.9e-27   94.3   0.0   1   1   9.9e-31   6.8e-27   93.5   0.0     2   130    39   169    38   170 0.98 SIS domain
CBS                  PF00571.23    57 seq1698_BIOID50905   -            321   7.1e-15   54.3   0.0   1   2   1.9e-08   0.00013   21.4   0.0     1    56   199   256   199   257 0.92 CBS domain
CBS                  PF00571.23    57 seq1698_BIOID50905   -            321   7.1e-15   54.3   0.0   2   2   4.7e-10   3.2e-06   26.5   0.0     8    51   272   315   265   318 0.82 CBS domain
DUF480               PF04337.7    148 seq1702_BIOID50905   -            215   8.2e-65  217.0   0.4   1   1     1e-68   1.4e-64  216.3   0.3     1   148     5   158     5   158 0.99 Protein of unknown function, DUF480
HlyD_2               PF12700.2    328 seq1704_BIOID50905   -            464   3.9e-26   91.8   1.3   1   1   1.5e-29     5e-26   91.5   0.9     9   328   123   425   115   425 0.82 HlyD family secretion protein
HlyD                 PF00529.15   306 seq1704_BIOID50905   -            464     3e-22   79.1  15.3   1   1   1.1e-25   3.9e-22   78.8  10.4     1   241   135   360   135   425 0.85 HlyD family secretion protein
HlyD_3               PF13437.1    105 seq1704_BIOID50905   -            464   8.8e-17   61.2   3.4   1   1   1.5e-14   5.2e-11   42.6   0.6     1   101   246   351   246   356 0.93 HlyD family secretion protein
Biotin_lipoyl_2      PF13533.1     50 seq1704_BIOID50905   -            464   2.6e-13   49.2   5.3   1   1   1.4e-15   4.8e-12   45.2   0.1     2    49   136   183   135   198 0.91 Biotin-lipoyl like
Dimer_Tnp_Tn5        PF02281.11   109 seq1705_BIOID50905   -            457   1.4e-17   63.6   0.2   1   1   2.5e-21   3.4e-17   62.4   0.1    10   102   365   453   355   456 0.85 Transposase Tn5 dimerisation domain
Abhydrolase_1        PF00561.15   230 seq1706_BIOID50905   -            340   6.4e-26   91.2   0.0   1   1     6e-29     2e-25   89.5   0.0     4   218   105   312   102   315 0.96 alpha/beta hydrolase fold
Abhydrolase_6        PF12697.2    228 seq1706_BIOID50905   -            340   5.5e-16   59.0   0.6   1   1   2.2e-19   7.6e-16   58.5   0.4     1   219    75   312    75   320 0.70 Alpha/beta hydrolase family
Abhydrolase_5        PF12695.2    142 seq1706_BIOID50905   -            340   7.9e-11   41.7   0.2   1   1   7.2e-14   2.5e-10   40.1   0.2     2   141    75   308    74   309 0.65 Alpha/beta hydrolase family
ACCA                 PF03255.9    145 seq1709_BIOID50905   -            319     6e-65  217.1   0.2   1   1   1.3e-68   8.7e-65  216.5   0.1     2   145     5   151     4   151 0.97 Acetyl co-enzyme A carboxylase carboxyltransferase alpha subunit
Carboxyl_trans       PF01039.17   493 seq1709_BIOID50905   -            319   4.2e-19   68.1   0.0   1   1   7.6e-23   5.2e-19   67.8   0.0   272   473    85   288    58   300 0.84 Carboxyl transferase domain
HisG                 PF01634.13   163 seq1710_BIOID50905   -            299   8.2e-55  184.7   0.0   1   1   1.7e-58   1.2e-54  184.1   0.0     1   163    53   221    53   221 0.94 ATP phosphoribosyltransferase
HisG_C               PF08029.6     75 seq1710_BIOID50905   -            299   5.6e-28   96.5   0.1   1   1   2.2e-31   1.5e-27   95.2   0.0     1    75   222   297   222   297 0.98 HisG, C-terminal domain
FdhD-NarQ            PF02634.10   236 seq1711_BIOID50905   -            278   7.3e-73  244.7   0.0   1   1   6.3e-77   8.6e-73  244.5   0.0     1   235    38   275    38   276 0.92 FdhD/NarQ family
SLT                  PF01464.15   121 seq1712_BIOID50905   -            203   5.4e-26   90.3   0.1   1   1   5.1e-30   6.9e-26   90.0   0.1     3   120    43   168    41   169 0.95 Transglycosylase SLT domain
OEP                  PF02321.13   188 seq1713_BIOID50905   -            457   8.5e-55  185.1  32.1   1   2   1.2e-29   1.6e-25   89.6  12.7     1   188    57   240    57   240 0.96 Outer membrane efflux protein
OEP                  PF02321.13   188 seq1713_BIOID50905   -            457   8.5e-55  185.1  32.1   2   2   2.7e-33   3.6e-29  101.5   4.0     9   173   272   435   268   437 0.94 Outer membrane efflux protein
GFO_IDH_MocA         PF01408.17   120 seq1714_BIOID50905   -            307   5.9e-25   88.0   0.0   1   1   1.4e-28   9.3e-25   87.3   0.0     1   120     4   121     4   121 0.98 Oxidoreductase family, NAD-binding Rossmann fold
GFO_IDH_MocA_C       PF02894.12   115 seq1714_BIOID50905   -            307   5.1e-08   32.6   0.1   1   1   1.7e-11   1.2e-07   31.4   0.0    19   114   141   226   132   227 0.93 Oxidoreductase family, C-terminal alpha/beta domain
PQQ_2                PF13360.1    238 seq1716_BIOID50905   -            353   9.9e-08   31.6   1.7   1   1   1.1e-10   3.1e-07   29.9   1.1     3   236    69   308    67   310 0.67 PQQ-like domain
Chor_lyase           PF04345.8    168 seq1722_BIOID50905   -            165     4e-31  107.5   0.0   1   1   3.5e-35   4.8e-31  107.3   0.0    11   163    16   165    10   165 0.90 Chorismate lyase
UPF0270              PF06794.7     70 seq1727_BIOID50905   -             72   9.2e-36  121.3   0.1   1   1   7.4e-40     1e-35  121.2   0.0     1    70     1    70     1    70 0.99 Uncharacterised protein family (UPF0270)
MFS_1                PF07690.11   354 seq1728_BIOID50905   -            417   5.7e-39  133.7  62.4   1   2   1.9e-31   1.3e-27   96.3  18.5     1   224    41   261    41   271 0.82 Major Facilitator Superfamily
MFS_1                PF07690.11   354 seq1728_BIOID50905   -            417   5.7e-39  133.7  62.4   2   2     1e-14   7.1e-11   41.3  23.0     7   168   249   407   247   414 0.82 Major Facilitator Superfamily
Sugar_tr             PF00083.19   451 seq1728_BIOID50905   -            417     2e-14   52.9  33.8   1   1   9.1e-18   6.2e-14   51.2   7.0    46   197    71   217    11   223 0.90 Sugar (and other) transporter
Histidinol_dh        PF00815.15   413 seq1729_BIOID50905   -            434  5.8e-183  608.0   1.0   1   1  4.9e-187  6.7e-183  607.8   0.7     2   413    18   428    17   428 0.99 Histidinol dehydrogenase
Glyco_hydro_1        PF00232.13   455 seq1730_BIOID50905   -            479  6.2e-132  439.8   2.5   1   1  1.1e-135  7.2e-132  439.6   1.7     3   454     6   476     4   477 0.92 Glycosyl hydrolase family 1
Cellulase            PF00150.13   281 seq1730_BIOID50905   -            479    0.0001   21.5   0.1   1   1   2.3e-08   0.00016   20.8   0.1    22   140    72   187    53   207 0.83 Cellulase (glycosyl hydrolase family 5)
TraT                 PF05818.7    215 seq1731_BIOID50905   -            244   9.1e-90  299.6   7.1   1   1   7.8e-94   1.1e-89  299.4   5.0     1   215    33   244    33   244 0.99 Enterobacterial TraT complement resistance protein
UbiA                 PF01040.13   257 seq1732_BIOID50905   -            290   1.1e-40  139.4  25.2   1   1   9.5e-45   1.3e-40  139.1  17.5     2   256    26   277    25   283 0.86 UbiA prenyltransferase family
OKR_DC_1             PF01276.15   417 seq1733_BIOID50905   -            713  1.2e-193  643.2   0.0   1   1  3.2e-197  1.4e-193  642.9   0.0     1   417   130   545   130   545 1.00 Orn/Lys/Arg decarboxylase, major domain
OKR_DC_1_C           PF03711.10   137 seq1733_BIOID50905   -            713     1e-52  177.6   0.0   1   1   4.9e-56   2.3e-52  176.5   0.0     1   135   570   702   570   704 0.99 Orn/Lys/Arg decarboxylase, C-terminal domain
OKR_DC_1_N           PF03709.10   115 seq1733_BIOID50905   -            713   8.7e-27   93.3   0.0   1   1   3.9e-30   1.8e-26   92.3   0.0     1   115    14   124    14   124 0.99 Orn/Lys/Arg decarboxylase, N-terminal domain
PRK                  PF00485.13   194 seq1734_BIOID50905   -            289   8.7e-74  247.1   0.0   1   1   7.7e-78   1.1e-73  246.8   0.0     1   194     7   214     7   214 0.99 Phosphoribulokinase / Uridine kinase family
ACR_tran             PF00873.14  1021 seq1736_BIOID50905   -           1040         0 1228.3  35.5   1   1         0         0 1228.1  24.6     2  1020    13  1022    12  1023 1.00 AcrB/AcrD/AcrF family
SecD_SecF            PF02355.11   189 seq1736_BIOID50905   -           1040     1e-08   34.5  32.6   1   1   6.1e-10   4.1e-06   25.9  11.0    36   183   348   495   338   501 0.82 Protein export membrane protein
HTH_Tnp_IS1          PF12759.2     50 seq1737_BIOID50905   -             90   2.8e-31  106.6   0.2   1   1   5.5e-35   3.8e-31  106.2   0.1     1    50    38    87    38    87 0.99 InsA C-terminal domain
Zn_Tnp_IS1           PF03811.8     36 seq1737_BIOID50905   -             90   1.4e-17   62.7   8.6   1   1     3e-21     2e-17   62.2   5.9     1    36     1    35     1    35 0.99 InsA N-terminal domain
MVIN                 PF03023.9    452 seq1738_BIOID50905   -            511  4.7e-161  536.1  32.4   1   1  4.1e-165  5.7e-161  535.8  22.5     1   450    28   478    28   480 0.99 MviN-like protein
tRNA-synt_1g         PF09334.6    391 seq1740_BIOID50905   -            677    3e-156  519.8   0.1   1   1  1.4e-159  3.8e-156  519.5   0.0     1   390     8   397     8   398 0.98 tRNA synthetases class I (M)
tRNA_bind            PF01588.15    95 seq1740_BIOID50905   -            677   1.5e-22   79.1   0.0   1   1   1.2e-25   3.4e-22   77.9   0.0     1    94   581   674   581   675 0.98 Putative tRNA binding domain
tRNA-synt_1          PF00133.17   601 seq1740_BIOID50905   -            677   3.2e-18   64.9   1.5   1   1   3.8e-15     1e-11   43.4   0.1    28   103    11    85     2   112 0.83 tRNA synthetases class I (I, L, M and V)
tRNA-synt_1e         PF01406.14   301 seq1740_BIOID50905   -            677   3.9e-14   52.3   0.4   1   2     6e-09   1.6e-05   24.0   0.0    14   120    12   119     2   132 0.87 tRNA synthetases class I (C) catalytic domain
tRNA-synt_1e         PF01406.14   301 seq1740_BIOID50905   -            677   3.9e-14   52.3   0.4   2   2   1.5e-09   4.2e-06   25.9   0.0   213   282   294   362   287   380 0.82 tRNA synthetases class I (C) catalytic domain
HATPase_c_3          PF13589.1    137 seq1741_BIOID50905   -            611   2.1e-12   46.7   0.0   1   1   8.2e-16   3.8e-12   45.9   0.0     4   106    33   149    29   183 0.74 Histidine kinase-, DNA gyrase B-, and HSP90-like ATPase
HSP90                PF00183.13   531 seq1741_BIOID50905   -            611     3e-07   29.0   0.0   1   1     1e-10   4.8e-07   28.4   0.0   156   230   278   352   271   359 0.88 Hsp90 protein
HATPase_c            PF02518.21   111 seq1741_BIOID50905   -            611   9.4e-06   25.2   0.1   1   1   3.7e-09   1.7e-05   24.3   0.0     9   110    35   174    29   175 0.77 Histidine kinase-, DNA gyrase B-, and HSP90-like ATPase
DDE_Tnp_IS1          PF03400.8    131 seq1744_BIOID50905   -            131   2.4e-74  247.4   0.1   1   1     2e-78   2.8e-74  247.2   0.1     2   131     3   131     2   131 0.99 IS1 transposase
MFS_1                PF07690.11   354 seq1746_BIOID50905   -            387     7e-48  163.0  43.4   1   1   3.1e-51     1e-47  162.4  30.1     3   354    14   352    12   352 0.87 Major Facilitator Superfamily
Sugar_tr             PF00083.19   451 seq1746_BIOID50905   -            387   4.9e-12   45.0   9.3   1   1   1.4e-15   4.9e-12   45.0   6.4    39   194    35   185    13   191 0.86 Sugar (and other) transporter
MFS_3                PF05977.8    524 seq1746_BIOID50905   -            387   9.5e-05   20.5  20.5   1   1   3.9e-08   0.00013   20.0  14.2    63   315    60   303    35   383 0.77 Transmembrane secretion effector
Transgly_assoc       PF04226.8     48 seq1748_BIOID50905   -             84     5e-13   48.7  14.0   1   1   3.7e-17     5e-13   48.7   9.7     2    48    34    83    33    83 0.97 Transglycosylase associated protein
DUF1375              PF07119.7     76 seq1750_BIOID50905   -             86   2.4e-15   55.9   0.1   1   1   3.1e-19   4.2e-15   55.2   0.1    15    75     1    53     1    54 0.97 Protein of unknown function (DUF1375)
Lactamase_B          PF00753.22   194 seq1757_BIOID50905   -            479   3.8e-28   98.3   0.2   1   1   1.1e-31   5.2e-28   97.9   0.1     2   158    31   179    30   246 0.90 Metallo-beta-lactamase superfamily
Rubredoxin           PF00301.15    47 seq1757_BIOID50905   -            479   1.2e-19   69.8   2.7   1   1   4.7e-23   2.2e-19   68.9   1.9     1    47   425   471   425   471 0.98 Rubredoxin
Flavodoxin_1         PF00258.20   143 seq1757_BIOID50905   -            479     1e-11   44.8   0.0   1   1   3.8e-15   1.7e-11   44.1   0.0     1   142   256   388   256   389 0.78 Flavodoxin
Aminotran_1_2        PF00155.16   363 seq1759_BIOID50905   -            356   1.1e-67  228.4   0.0   1   1   9.5e-72   1.3e-67  228.2   0.0    31   363    46   351    30   351 0.94 Aminotransferase class I and II
RNase_T              PF00929.19   164 seq1760_BIOID50905   -            204   4.9e-34  117.8   0.0   1   1   4.2e-38   5.7e-34  117.6   0.0     1   163    32   193    32   194 0.97 Exonuclease
Cytochrom_C552       PF02335.10   435 seq1761_BIOID50905   -            517  1.6e-172  574.0   8.0   1   1    3e-176    2e-172  573.6   5.5     3   433    82   511    80   513 0.98 Cytochrome c552
Asr                  PF06392.6     19 seq1767_BIOID50905   -            111   6.7e-07   29.4  23.8   1   1   4.9e-11   6.7e-07   29.4  16.5     1    19    53    71    53    71 0.99 Acid shock protein repeat
TrwB_AAD_bind        PF10412.4    386 seq1770_BIOID50905   -            670  1.2e-146  488.2   0.0   1   1  5.2e-150  1.4e-146  487.9   0.0     2   386   172   561   171   561 0.99 Type IV secretion-system coupling protein DNA-binding domain
TraD_N               PF12615.3    101 seq1770_BIOID50905   -            670   4.5e-34  116.7  11.8   1   1   6.8e-37   1.9e-33  114.7   7.9     1   101    31   129    31   129 0.99 F sex factor protein N terminal
TraG-D_C             PF12696.2    128 seq1770_BIOID50905   -            670   8.1e-18   64.3   0.0   1   1   6.4e-21   1.7e-17   63.3   0.0     1   127   419   541   419   542 0.86 TraM recognition site of TraD and TraG
T4SS-DNA_transf      PF02534.9    469 seq1770_BIOID50905   -            670   3.1e-08   32.5   0.0   1   1   5.5e-11   1.5e-07   30.2   0.0   263   366   381   481   198   500 0.83 Type IV secretory system Conjugative DNA transfer
Esterase             PF00756.15   251 seq1771_BIOID50905   -            278   4.4e-72  242.4   0.0   1   1   1.5e-75   5.1e-72  242.1   0.0     1   251    21   271    21   271 0.99 Putative esterase
Abhydrolase_5        PF12695.2    142 seq1771_BIOID50905   -            278   9.5e-08   31.8   0.0   1   1   3.7e-11   1.3e-07   31.4   0.0     6   142    50   257    44   257 0.62 Alpha/beta hydrolase family
Peptidase_S9         PF00326.16   213 seq1771_BIOID50905   -            278   8.8e-07   28.2   0.0   1   1     4e-10   1.4e-06   27.6   0.0    54   208   127   274   118   278 0.77 Prolyl oligopeptidase family
cNMP_binding         PF00027.24    91 seq1773_BIOID50905   -            210   8.9e-24   83.0   0.0   1   1     4e-27   1.4e-23   82.4   0.0     3    90    23   111    21   112 0.97 Cyclic nucleotide-binding domain
Crp                  PF00325.15    32 seq1773_BIOID50905   -            210   2.1e-15   55.7   0.4   1   1   1.1e-18   3.9e-15   54.8   0.3     1    32   166   197   166   197 0.98 Bacterial regulatory proteins, crp family
HTH_Crp_2            PF13545.1     76 seq1773_BIOID50905   -            210   2.2e-11   43.2   0.1   1   1   1.5e-14     5e-11   42.1   0.1     1    67   142   206   142   207 0.94 Crp-like helix-turn-helix domain
YbjQ_1               PF01906.12   105 seq1780_BIOID50905   -            107   1.2e-40  138.0   0.5   1   1   9.3e-45   1.3e-40  137.9   0.4     1   104     1   104     1   105 0.99 Putative heavy-metal-binding
Trypsin              PF00089.21   220 seq1781_BIOID50905   -            273   1.2e-11   44.5   0.0   1   1   4.8e-15   3.3e-11   43.0   0.0     9   198    50   244    44   266 0.73 Trypsin
Trypsin_2            PF13365.1    120 seq1781_BIOID50905   -            273   1.2e-07   31.5   0.0   1   1   3.1e-11   2.1e-07   30.8   0.0     1   120    69   240    69   240 0.64 Trypsin-like peptidase domain
Dimer_Tnp_Tn5        PF02281.11   109 seq1785_BIOID50905   -            457   1.4e-17   63.6   0.2   1   1   2.5e-21   3.4e-17   62.4   0.1    10   102   365   453   355   456 0.85 Transposase Tn5 dimerisation domain
Glyoxalase           PF00903.20   128 seq1786_BIOID50905   -            129   7.8e-23   80.7   0.0   1   1   1.9e-26   8.7e-23   80.5   0.0     2   128     7   126     6   126 0.97 Glyoxalase/Bleomycin resistance protein/Dioxygenase superfamily
Glyoxalase_2         PF12681.2    108 seq1786_BIOID50905   -            129   3.8e-18   65.9   0.0   1   1   9.7e-22   4.4e-18   65.7   0.0     1   108    12   127    12   127 0.79 Glyoxalase-like domain
Glyoxalase_4         PF13669.1    110 seq1786_BIOID50905   -            129   2.6e-13   49.8   0.0   1   1   6.9e-17   3.2e-13   49.5   0.0     1    96     8   102     8   115 0.85 Glyoxalase/Bleomycin resistance protein/Dioxygenase superfamily
IGPD                 PF00475.13   145 seq1787_BIOID50905   -            355   1.3e-64  216.3   0.3   1   1   6.7e-68   2.3e-64  215.5   0.2     1   145   196   338   196   338 0.99 Imidazoleglycerol-phosphate dehydratase
HAD_2                PF13419.1    176 seq1787_BIOID50905   -            355     6e-07   29.7   0.0   1   1     4e-09   1.4e-05   25.3   0.0    76   173    30   145    20   148 0.79 Haloacid dehalogenase-like hydrolase
Hydrolase_like       PF13242.1     75 seq1787_BIOID50905   -            355   1.8e-06   27.4   0.0   1   1   1.1e-09   3.8e-06   26.4   0.0     1    44   102   144   102   149 0.90 HAD-hyrolase-like
PNK3P                PF08645.6    158 seq1787_BIOID50905   -            355   2.5e-06   26.9   0.0   1   1   1.3e-09   4.4e-06   26.1   0.0     5   129     8   134     4   183 0.73 Polynucleotide kinase 3 phosphatase
FAD_binding_3        PF01494.14   356 seq1790_BIOID50905   -            372   1.3e-09   37.4   0.1   1   1   1.3e-09   1.8e-05   23.8   0.0   148   178   141   171   118   224 0.88 FAD binding domain
Rhomboid             PF01694.17   146 seq1791_BIOID50905   -            625   5.1e-31  107.5  13.1   1   1   3.7e-35   5.1e-31  107.5   9.1     4   141    58   201    55   205 0.93 Rhomboid family
HSP70                PF00012.15   602 seq1792_BIOID50905   -            633  4.7e-270  896.5  15.9   1   1    4e-274  5.5e-270  896.3  11.0     1   600     4   602     4   604 0.99 Hsp70 protein
Amidase_2            PF01510.20   132 seq1793_BIOID50905   -            276   6.8e-26   90.7   0.0   1   1   8.8e-30   1.2e-25   89.9   0.0     7   131    42   179    35   180 0.91 N-acetylmuramoyl-L-alanine amidase
FUSC-like            PF12805.2    284 seq1794_BIOID50905   -            696   5.1e-72  242.0   3.0   1   1   1.1e-75   5.1e-72  242.0   2.1     2   280    63   335    62   340 0.95 FUSC-like inner membrane protein yccS
FUSC_2               PF13515.1    128 seq1794_BIOID50905   -            696   2.5e-19   69.3  10.9   1   1   5.4e-23   2.5e-19   69.3   7.5     2   126   377   498   375   500 0.90 Fusaric acid resistance protein-like
ALMT                 PF11744.3    406 seq1794_BIOID50905   -            696     2e-05   23.2   1.9   1   1   1.9e-08   8.5e-05   21.2   1.0    41   193   389   528   373   594 0.82 Aluminium activated malate transporter
DUF4132              PF13569.1    180 seq1795_BIOID50905   -           1252   9.1e-54  181.5   0.0   1   1   3.6e-57   2.4e-53  180.1   0.0     1   179   986  1171   986  1172 0.96 Domain of unknown function (DUF4132)
WGR                  PF05406.10    81 seq1795_BIOID50905   -           1252   1.2e-14   53.8   2.7   1   1   3.1e-18   2.1e-14   53.0   0.9    11    78     4    68     1    71 0.92 WGR domain
Pyr_redox_2          PF07992.9    200 seq1798_BIOID50905   -            377   7.3e-27   94.4   0.0   1   1   1.7e-29     3e-26   92.4   0.0     2   198     5   277     4   279 0.90 Pyridine nucleotide-disulphide oxidoreductase
Pyr_redox            PF00070.22    80 seq1798_BIOID50905   -            377   4.6e-18   65.2   0.0   1   1   7.4e-20   1.3e-16   60.6   0.0     1    75   143   216   143   224 0.95 Pyridine nucleotide-disulphide oxidoreductase
Pyr_redox_3          PF13738.1    203 seq1798_BIOID50905   -            377   2.4e-10   40.7   0.0   1   1   1.2e-09   2.1e-06   27.8   0.0    66   199    38   173     8   177 0.75 Pyridine nucleotide-disulphide oxidoreductase
K_oxygenase          PF13434.1    341 seq1798_BIOID50905   -            377   1.6e-09   37.0   0.1   1   1   3.6e-09   6.2e-06   25.2   0.0   139   214    91   165    57   177 0.84 L-lysine 6-monooxygenase (NADPH-requiring)
ATP-grasp            PF02222.17   172 seq1799_BIOID50905   -            392   7.8e-56  187.9   0.0   1   1   4.4e-59   1.2e-55  187.3   0.0     2   171   123   294   122   295 0.98 ATP-grasp domain
ATP-grasp_4          PF13535.1    184 seq1799_BIOID50905   -            392   1.4e-18   67.1   0.0   1   1     1e-21   2.9e-18   66.1   0.0    10   179   120   284   110   289 0.86 ATP-grasp domain
Dala_Dala_lig_C      PF07478.8    203 seq1799_BIOID50905   -            392   5.3e-08   32.3   0.0   1   1   2.2e-10   6.1e-07   28.9   0.0    21   175   137   284   120   295 0.76 D-ala D-ala ligase C-terminus
ATP-grasp_3          PF02655.9    161 seq1799_BIOID50905   -            392   3.1e-07   30.2   0.0   1   1   3.5e-10   9.6e-07   28.6   0.0     9   159   118   285   113   287 0.84 ATP-grasp domain
CPSase_L_D2          PF02786.12   211 seq1799_BIOID50905   -            392   2.3e-06   26.9   0.0   1   1   1.4e-09     4e-06   26.1   0.0    14    89   125   198   114   218 0.82 Carbamoyl-phosphate synthase L chain, ATP binding domain
ATP_bind_3           PF01171.15   182 seq1800_BIOID50905   -            437     2e-59  200.0   0.0   1   1   5.8e-63   2.7e-59  199.6   0.0     1   180    14   191    14   193 0.97 PP-loop family
TilS_C               PF11734.3     74 seq1800_BIOID50905   -            437   1.3e-25   88.2   0.8   1   1     7e-29   3.2e-25   87.0   0.0     1    74   356   427   356   427 0.90 TilS substrate C-terminal domain
TilS                 PF09179.6     69 seq1800_BIOID50905   -            437     1e-22   79.7   5.2   1   1   2.2e-26     1e-22   79.7   3.6     1    69   241   309   241   309 0.99 TilS substrate binding domain
Paired_CXXCH_1       PF09699.5     41 seq1803_BIOID50905   -            188   6.2e-08   31.9  26.0   1   1   1.9e-08   6.6e-05   22.2   3.7     4    40   133   171   129   172 0.78 Doubled CXXCH motif (Paired_CXXCH_1)
OMP_b-brl            PF13505.1    176 seq1804_BIOID50905   -            171   2.8e-26   92.3  15.2   1   1   5.1e-30   3.5e-26   92.0  10.5     2   176     9   171     8   171 0.87 Outer membrane protein beta-barrel domain
Ail_Lom              PF06316.6    199 seq1804_BIOID50905   -            171   6.5e-24   84.4   4.4   1   1   3.4e-25   2.3e-21   76.0   3.0     1   199     1   171     1   171 0.81 Enterobacterial Ail/Lom protein
Adenylate_cycl       PF01295.13   605 seq1805_BIOID50905   -            848  2.2e-275  914.5   0.0   1   1  3.8e-279  2.6e-275  914.3   0.0     1   601   228   826   228   830 0.98 Adenylate cyclase, class-I
Adenyl_cycl_N        PF12633.2    204 seq1805_BIOID50905   -            848   3.3e-87  291.1   0.0   1   1   2.2e-86   1.5e-82  275.9   0.0     1   203     1   200     1   201 0.96 Adenylate cyclase NT domain
GST_C_2              PF13410.1     69 seq1807_BIOID50905   -            304   7.6e-10   38.4   0.3   1   1   6.9e-13   1.9e-09   37.1   0.2     2    68   190   260   189   261 0.82 Glutathione S-transferase, C-terminal domain
GST_C                PF00043.20    95 seq1807_BIOID50905   -            304   6.7e-09   35.5   0.0   1   1     5e-12   1.4e-08   34.5   0.0    33    95   199   266   187   266 0.85 Glutathione S-transferase, C-terminal domain
GST_N_2              PF13409.1     70 seq1807_BIOID50905   -            304   2.1e-06   27.4   0.0   1   1   1.7e-09   4.7e-06   26.3   0.0     3    69    69   143    67   144 0.89 Glutathione S-transferase, N-terminal domain
GST_N                PF02798.15    76 seq1807_BIOID50905   -            304   3.4e-05   23.8   0.0   1   1   4.2e-08   0.00012   22.1   0.0    17    76    82   143    74   143 0.91 Glutathione S-transferase, N-terminal domain
ACR_tran             PF00873.14  1021 seq1808_BIOID50905   -           1025         0 1224.5  14.7   1   1         0         0 1224.3  10.2     2  1020     4  1008     3  1009 0.99 AcrB/AcrD/AcrF family
SecD_SecF            PF02355.11   189 seq1808_BIOID50905   -           1025   2.8e-11   42.8  21.5   1   2   3.1e-10   1.4e-06   27.5   6.0    35   186   336   489   319   492 0.80 Protein export membrane protein
SecD_SecF            PF02355.11   189 seq1808_BIOID50905   -           1025   2.8e-11   42.8  21.5   2   2   3.3e-08   0.00015   20.8   3.4    25   183   844  1005   831  1011 0.86 Protein export membrane protein
MMPL                 PF03176.10   333 seq1808_BIOID50905   -           1025   1.1e-10   40.6  27.3   1   1   1.3e-10     6e-07   28.3   6.6   139   313   328   501   231   521 0.84 MMPL family
GATase               PF00117.23   192 seq1811_BIOID50905   -            196   6.2e-28   97.4   0.0   1   1   2.1e-31   7.1e-28   97.2   0.0     1   189     4   194     4   196 0.81 Glutamine amidotransferase class-I
GATase_3             PF07685.9    158 seq1811_BIOID50905   -            196   9.7e-06   25.1   0.0   1   1   4.3e-09   1.5e-05   24.5   0.0     8    79    39   100    32   106 0.87 CobB/CobQ-like glutamine amidotransferase domain
Fer4_11              PF13247.1     99 seq1812_BIOID50905   -            223   1.3e-26   92.1  10.9   1   1   9.8e-30   1.3e-26   92.1   7.6     2    98    84   181    83   182 0.95 4Fe-4S dicluster domain
Fer4_7               PF12838.2     52 seq1812_BIOID50905   -            223   4.6e-17   62.0  26.7   1   2   2.1e-12   2.9e-09   37.0   5.6     2    52    46   108    45   108 0.75 4Fe-4S dicluster domain
Fer4_7               PF12838.2     52 seq1812_BIOID50905   -            223   4.6e-17   62.0  26.7   2   2   1.3e-09   1.8e-06   28.0   8.4     2    52   125   176   124   176 0.81 4Fe-4S dicluster domain
Fer4_9               PF13187.1     55 seq1812_BIOID50905   -            223     1e-15   57.5  24.8   1   2   4.7e-10   6.4e-07   29.4   4.8     2    54    46   108    45   111 0.87 4Fe-4S dicluster domain
Fer4_9               PF13187.1     55 seq1812_BIOID50905   -            223     1e-15   57.5  24.8   2   2   1.7e-11   2.3e-08   34.0   6.9     2    54   125   176   124   177 0.96 4Fe-4S dicluster domain
Fer4                 PF00037.22    24 seq1812_BIOID50905   -            223   3.5e-13   48.4  40.5   1   1   2.7e-09   3.7e-06   26.1   2.2     2    21   119   138   118   141 0.90 4Fe-4S binding domain
Fer4_10              PF13237.1     52 seq1812_BIOID50905   -            223   2.4e-12   46.3  49.5   1   2   7.5e-09     1e-05   25.1   8.6     7    52    90   136    84   136 0.93 4Fe-4S dicluster domain
Fer4_10              PF13237.1     52 seq1812_BIOID50905   -            223   2.4e-12   46.3  49.5   2   2   1.7e-09   2.3e-06   27.2   6.8     4    52   120   173   117   173 0.85 4Fe-4S dicluster domain
Fer4_2               PF12797.2     22 seq1812_BIOID50905   -            223   3.9e-10   38.9  36.1   1   1   9.6e-09   1.3e-05   24.6   1.2     2    20    38    56    37    64 0.89 4Fe-4S binding domain
Fer4_3               PF12798.2     15 seq1812_BIOID50905   -            223   1.9e-09   37.2  44.3   1   3   2.8e-05     0.039   14.4   5.2     1    15    92   108    92   108 0.98 4Fe-4S binding domain
Fer4_3               PF12798.2     15 seq1812_BIOID50905   -            223   1.9e-09   37.2  44.3   2   3   0.00027      0.37   11.3   3.7     1    13   125   137   125   139 0.94 4Fe-4S binding domain
Fer4_3               PF12798.2     15 seq1812_BIOID50905   -            223   1.9e-09   37.2  44.3   3   3     3e-07   0.00041   20.5   1.7     1    15   152   176   152   176 0.98 4Fe-4S binding domain
Fer4_4               PF12800.2     17 seq1812_BIOID50905   -            223   3.3e-07   29.9  36.5   1   3    0.0002      0.27   11.5   1.9     3    15    45    57    43    61 0.90 4Fe-4S binding domain
Fer4_4               PF12800.2     17 seq1812_BIOID50905   -            223   3.3e-07   29.9  36.5   2   3   0.00016      0.22   11.8   3.0     2    17    90   107    89   107 0.86 4Fe-4S binding domain
Fer4_4               PF12800.2     17 seq1812_BIOID50905   -            223   3.3e-07   29.9  36.5   3   3   1.9e-06    0.0026   17.8   2.4     2    17   123   138   122   138 0.91 4Fe-4S binding domain
PTPS                 PF01242.14   123 seq1815_BIOID50905   -            121   8.3e-36  122.2   0.0   1   1   6.7e-40   9.1e-36  122.1   0.0     2   123     6   121     5   121 0.97 6-pyruvoyl tetrahydropterin synthase
Flg_bb_rod           PF00460.15    31 seq1816_BIOID50905   -            138   8.7e-13   47.5   0.2   1   1   1.5e-16   2.1e-12   46.3   0.2     1    31     9    39     9    39 0.98 Flagella basal body rod protein
DAGK_prokar          PF01219.14   104 seq1817_BIOID50905   -            122   5.4e-39  131.8   8.1   1   1   4.6e-43   6.3e-39  131.6   5.6     2   104    16   118    15   118 0.99 Prokaryotic diacylglycerol kinase
Carb_kinase          PF01256.12   242 seq1819_BIOID50905   -            515   1.2e-82  276.7   4.4   1   1   5.5e-86   3.7e-82  275.1   1.2     2   242   258   496   257   496 0.99 Carbohydrate kinase
YjeF_N               PF03853.10   173 seq1819_BIOID50905   -            515   1.4e-46  158.0   0.0   1   1   3.6e-50   2.5e-46  157.2   0.0     2   173    35   199    34   199 0.98 YjeF-related protein N-terminus
DAO                  PF01266.19   358 seq1821_BIOID50905   -            433   1.5e-22   79.8   7.2   1   2   8.8e-13   1.1e-09   37.5   0.5     1    48    16    62    16    99 0.76 FAD dependent oxidoreductase
DAO                  PF01266.19   358 seq1821_BIOID50905   -            433   1.5e-22   79.8   7.2   2   2   3.6e-15   4.5e-12   45.4   0.7   141   357   106   334    99   335 0.63 FAD dependent oxidoreductase
FAD_oxidored         PF12831.2    428 seq1821_BIOID50905   -            433   2.2e-11   43.4   0.0   1   1     3e-14   3.7e-11   42.6   0.0     1   143    16   161    16   175 0.78 FAD dependent oxidoreductase
HI0933_like          PF03486.9    409 seq1821_BIOID50905   -            433   7.4e-10   37.7   0.0   1   1   3.2e-10     4e-07   28.7   0.0     1    43    15    57    15    97 0.91 HI0933-like protein
FAD_binding_2        PF00890.19   421 seq1821_BIOID50905   -            433   1.6e-09   37.0   1.6   1   1   1.5e-10   1.9e-07   30.1   0.4     1    33    16    48    16    63 0.88 FAD binding domain
Pyr_redox_2          PF07992.9    200 seq1821_BIOID50905   -            433   1.4e-08   34.7   0.0   1   1   1.7e-11   2.1e-08   34.1   0.0     1   123    16   170    16   187 0.86 Pyridine nucleotide-disulphide oxidoreductase
NAD_binding_8        PF13450.1     68 seq1821_BIOID50905   -            433   2.3e-07   30.6   0.2   1   1   6.2e-10   7.6e-07   28.9   0.1     1    32    19    50    19    74 0.87 NAD(P)-binding Rossmann-like domain
GIDA                 PF01134.17   392 seq1821_BIOID50905   -            433   4.3e-07   29.0   0.6   1   1   1.4e-09   1.8e-06   27.0   0.4     1   175    16   188    16   201 0.69 Glucose inhibited division protein A
FAD_binding_3        PF01494.14   356 seq1821_BIOID50905   -            433     6e-07   28.7   1.9   1   1   3.3e-09   4.1e-06   25.9   0.4     1   196    14   192    14   253 0.79 FAD binding domain
Thi4                 PF01946.12   230 seq1821_BIOID50905   -            433   2.7e-05   23.2   0.0   1   1   4.1e-08   5.1e-05   22.3   0.0    17    65    14    62     7    73 0.92 Thi4 family
Flg_bbr_C            PF06429.8     74 seq1822_BIOID50905   -            134   1.5e-12   47.0   3.0   1   1   3.6e-16   2.5e-12   46.4   2.1    29    73    87   131    11   132 0.91 Flagellar basal body rod FlgEFG protein C-terminal
Flg_bb_rod           PF00460.15    31 seq1822_BIOID50905   -            134   2.7e-11   42.8   1.2   1   1   3.9e-15   2.7e-11   42.8   0.8     1    30     7    37     7    38 0.95 Flagella basal body rod protein
Phage_GPD            PF05954.6    292 seq1823_BIOID50905   -            351     1e-67  228.3   0.0   1   1   9.1e-72   1.2e-67  228.0   0.0     2   271    42   329    41   337 0.89 Phage late control gene D protein (GPD)
HTH_28               PF13518.1     52 seq1824_BIOID50905   -            173   1.5e-19   69.5   0.0   1   2   2.2e-10   7.4e-07   28.9   0.0     2    50     8    57     7    59 0.96 Helix-turn-helix domain
HTH_28               PF13518.1     52 seq1824_BIOID50905   -            173   1.5e-19   69.5   0.0   2   2   2.1e-13   7.3e-10   38.5   0.0     2    50    64   114    63   116 0.92 Helix-turn-helix domain
TrwC                 PF08751.6    297 seq1825_BIOID50905   -            354   2.5e-89  299.5   0.8   1   1   2.6e-93   3.5e-89  299.0   0.6     2   296     7   287     6   288 0.97 TrwC relaxase
His_biosynth         PF00977.16   228 seq1826_BIOID50905   -            245     4e-76  255.1   0.2   1   1   1.7e-79   4.5e-76  254.9   0.2     1   228     1   234     1   234 0.98 Histidine biosynthesis protein
Trp_syntA            PF00290.15   259 seq1826_BIOID50905   -            245     3e-06   25.7   0.9   1   1   1.2e-08   3.4e-05   22.3   0.1   174   232    51   108    32   114 0.88 Tryptophan synthase alpha chain
LexA_DNA_bind        PF01726.11    65 seq1828_BIOID50905   -            202   6.6e-32  108.7   0.1   1   1   1.5e-35   1.1e-31  108.1   0.1     1    65     1    65     1    65 0.99 LexA DNA binding domain
Peptidase_S24        PF00717.18    70 seq1828_BIOID50905   -            202   8.9e-17   60.3   0.8   1   1   1.9e-20   1.3e-16   59.8   0.5     1    68   114   180   114   182 0.96 Peptidase S24-like
UPF0118              PF01594.11   327 seq1829_BIOID50905   -            344   1.8e-73  247.2  42.8   1   1   1.5e-77     2e-73  247.1  29.7     2   326    14   328    13   329 0.99 Domain of unknown function DUF20
NrfD                 PF03916.9    313 seq1830_BIOID50905   -            318  6.8e-111  370.5  32.4   1   1  5.6e-115  7.7e-111  370.3  22.5     2   313     5   318     4   318 0.99 Polysulphide reductase, NrfD
DUF1440              PF07274.7    136 seq1833_BIOID50905   -            204   3.9e-55  185.4   2.3   1   1   3.4e-59   4.7e-55  185.1   1.6     1   136    26   182    26   182 0.99 Protein of unknown function (DUF1440)
FlgD                 PF03963.9     82 seq1836_BIOID50905   -            231   1.5e-23   82.5   3.9   1   1   1.8e-26     8e-23   80.2   2.0     7    81     7    79     2    80 0.86 Flagellar hook capping protein - N-terminal region
FlgD_ig              PF13860.1     81 seq1836_BIOID50905   -            231   2.4e-21   75.1   2.5   1   1   5.2e-25   2.4e-21   75.1   1.8     9    81   119   189   105   189 0.91 FlgD Ig-like domain
FLgD_tudor           PF13861.1     61 seq1836_BIOID50905   -            231   3.3e-15   55.7   0.0   1   1   2.3e-18     1e-14   54.1   0.0     1    60    86   230    86   231 0.97 FlgD Tudor-like domain
DnaJ_C               PF01556.13    81 seq1838_BIOID50905   -            376   7.3e-34  115.4   0.1   1   1   3.5e-24   1.6e-20   72.6   0.0     1    81   262   340   262   340 0.95 DnaJ C terminal domain
DnaJ                 PF00226.26    64 seq1838_BIOID50905   -            376   6.5e-29   99.3   4.4   1   1   2.3e-32     1e-28   98.6   3.1     1    64     5    67     5    67 0.99 DnaJ domain
DnaJ_CXXCXGXG        PF00684.14    66 seq1838_BIOID50905   -            376   8.4e-16   57.6  16.9   1   1   3.3e-19   1.5e-15   56.8  11.7     1    66   144   204   144   204 0.97 DnaJ central domain
HTH_21               PF13276.1     60 seq1839_BIOID50905   -            110   6.2e-17   61.2   1.3   1   1   6.7e-21   9.1e-17   60.7   0.9     8    59     3    54     1    55 0.92 HTH-like domain
YaeQ                 PF07152.7    175 seq1841_BIOID50905   -            181   2.9e-72  241.5   1.2   1   1   2.4e-76   3.3e-72  241.3   0.8     1   174     1   175     1   176 0.99 YaeQ protein
His_biosynth         PF00977.16   228 seq1842_BIOID50905   -            258   8.2e-79  263.9   0.5   1   1   2.7e-82   9.3e-79  263.7   0.4     1   227     5   239     5   240 0.96 Histidine biosynthesis protein
SIS                  PF01380.17   131 seq1843_BIOID50905   -            298   4.5e-08   32.6   0.0   1   1   6.5e-12   4.5e-08   32.6   0.0    52   128   130   208   126   211 0.95 SIS domain
SIS_2                PF13580.1    138 seq1843_BIOID50905   -            298   8.6e-07   28.6   1.2   1   1   3.2e-10   2.2e-06   27.3   0.1    20   136    47   164    39   166 0.84 SIS domain
MatE                 PF01554.13   162 seq1844_BIOID50905   -            459   1.1e-38  132.2  30.1   1   2   9.7e-35   1.3e-30  106.0   5.5     1   161    35   195    35   196 0.99 MatE
MatE                 PF01554.13   162 seq1844_BIOID50905   -            459   1.1e-38  132.2  30.1   2   2   5.3e-13   7.3e-09   35.3   6.9     2   143   259   400   259   422 0.91 MatE
GerE                 PF00196.14    58 seq1846_BIOID50905   -            241   2.9e-10   39.1   0.7   1   1   3.8e-14   5.2e-10   38.3   0.5     4    57   154   207   152   208 0.95 Bacterial regulatory proteins, luxR family
RHS_repeat           PF05593.9     38 seq1848_BIOID50905   -            175   1.6e-10   40.7  26.0   1   1   7.5e-11     1e-06   28.6   0.3     1    35    96   129    96   131 0.89 RHS Repeat
FlaE                 PF07559.9    130 seq1851_BIOID50905   -            401     2e-23   83.3  12.7   1   1   4.5e-27     2e-23   83.3   8.8     1   130   170   282   170   282 0.93 Flagellar basal body protein FlaE
Flg_bbr_C            PF06429.8     74 seq1851_BIOID50905   -            401   4.6e-21   74.3   1.6   1   1   4.6e-24   2.1e-20   72.2   1.1     2    74   323   400   322   400 0.92 Flagellar basal body rod FlgEFG protein C-terminal
Flg_bb_rod           PF00460.15    31 seq1851_BIOID50905   -            401   9.7e-12   44.2   4.1   1   1   2.1e-15   9.7e-12   44.2   2.8     2    31     4    33     3    33 0.96 Flagella basal body rod protein
Cytochrom_C_asm      PF01578.15   214 seq1853_BIOID50905   -            552   4.9e-50  169.9  21.3   1   1   3.6e-54   4.9e-50  169.9  14.8     1   212    72   279    72   281 0.97 Cytochrome C assembly protein
RF-1                 PF00472.15   114 seq1855_BIOID50905   -            140   2.4e-28   98.0   0.6   1   1   2.1e-32   2.9e-28   97.8   0.4     4   114     4   132     1   138 0.91 RF-1 domain
UPF0079              PF02367.12   123 seq1857_BIOID50905   -            153   7.3e-45  151.4   0.0   1   1   6.3e-49   8.6e-45  151.2   0.0     1   121    14   134    14   136 0.98 Uncharacterised P-loop hydrolase UPF0079
RHS                  PF03527.9     41 seq1858_BIOID50905   -            184   1.5e-17   62.9   0.2   1   1   2.9e-21   3.9e-17   61.6   0.1     1    38    41    78    41    81 0.95 RHS protein
G3P_antiterm         PF04309.7    175 seq1859_BIOID50905   -            191   3.6e-69  231.1   0.2   1   1     3e-73     4e-69  231.0   0.1     1   175    11   185    11   185 0.99 Glycerol-3-phosphate responsive antiterminator
PRA-CH               PF01502.13    75 seq1860_BIOID50905   -            203   1.1e-33  114.5   0.0   1   1   3.1e-37   2.1e-33  113.6   0.0     1    74    33   106    33   107 0.99 Phosphoribosyl-AMP cyclohydrolase
PRA-PH               PF01503.12    83 seq1860_BIOID50905   -            203   1.5e-13   50.6   0.5   1   1   3.2e-17   2.2e-13   50.1   0.4     2    82   116   201   115   202 0.96 Phosphoribosyl-ATP pyrophosphohydrolase
GerE                 PF00196.14    58 seq1861_BIOID50905   -            225   1.9e-15   55.7   0.1   1   1   2.5e-19   3.4e-15   55.0   0.1     3    55   152   204   150   207 0.95 Bacterial regulatory proteins, luxR family
PTS_EIIC             PF02378.13   321 seq1864_BIOID50905   -            474   1.1e-39  136.1  28.7   1   1   1.6e-43   1.1e-39  136.1  19.9     2   321   119   401   118   401 0.88 Phosphotransferase system, EIIC
PTS_EIIB             PF00367.15    35 seq1864_BIOID50905   -            474   1.7e-12   46.2   0.3   1   1     5e-16   3.4e-12   45.2   0.2     4    35    13    44    11    44 0.96 phosphotransferase system, EIIB
NlpE                 PF04170.7     87 seq1865_BIOID50905   -            236   1.6e-35  121.2   0.0   1   1   1.9e-39   2.6e-35  120.5   0.0     1    86    45   130    45   131 0.99 NlpE N-terminal domain
Fe_dep_repr_C        PF02742.10    71 seq1866_BIOID50905   -            155   1.4e-13   50.2   0.9   1   1   1.5e-16   2.9e-13   49.1   0.6     1    57    95   150    95   154 0.95 Iron dependent repressor, metal binding and dimerisation domain
Fe_dep_repress       PF01325.14    60 seq1866_BIOID50905   -            155   6.9e-11   41.8   0.0   1   1   6.3e-14   1.2e-10   40.9   0.0     6    60    38    92    35    92 0.95 Iron dependent repressor, N-terminal DNA binding domain
HTH_24               PF13412.1     48 seq1866_BIOID50905   -            155   1.2e-07   30.9   0.0   1   1     9e-11   1.8e-07   30.3   0.0     3    48    40    85    38    85 0.90 Winged helix-turn-helix DNA-binding
MarR                 PF01047.17    59 seq1866_BIOID50905   -            155   1.7e-06   27.4   0.0   1   1   1.6e-09   3.1e-06   26.6   0.0    11    48    48    85    47    87 0.95 MarR family
Amidase_3            PF01520.13   175 seq1868_BIOID50905   -            445   1.6e-48  164.6   0.0   1   1   4.2e-52   2.9e-48  163.8   0.0     1   174   194   413   194   414 0.99 N-acetylmuramoyl-L-alanine amidase
CitMHS               PF03600.11   349 seq1872_BIOID50905   -            372   9.1e-29  100.0  19.9   1   1   1.3e-32   9.1e-29  100.0  13.8    41   321    32   306    11   320 0.88 Citrate transporter
Na_sulph_symp        PF00939.14   471 seq1872_BIOID50905   -            372   1.1e-07   31.0   5.8   1   1   1.6e-11   1.1e-07   31.0   4.0   320   449    41   166    35   184 0.80 Sodium:sulfate symporter transmembrane region
HTH_28               PF13518.1     52 seq1873_BIOID50905   -            173   1.5e-19   69.5   0.0   1   2   2.2e-10   7.4e-07   28.9   0.0     2    50     8    57     7    59 0.96 Helix-turn-helix domain
HTH_28               PF13518.1     52 seq1873_BIOID50905   -            173   1.5e-19   69.5   0.0   2   2   2.1e-13   7.3e-10   38.5   0.0     2    50    64   114    63   116 0.92 Helix-turn-helix domain
CsbD                 PF05532.7     53 seq1874_BIOID50905   -             69   1.5e-21   75.6   8.3   1   1   1.3e-25   1.8e-21   75.4   5.8     1    53     4    56     4    56 0.97 CsbD-like
Flg_bbr_C            PF06429.8     74 seq1875_BIOID50905   -            251   1.8e-20   72.5   2.4   1   1     5e-24   3.4e-20   71.6   0.3     2    74   170   247   169   247 0.90 Flagellar basal body rod FlgEFG protein C-terminal
Flg_bb_rod           PF00460.15    31 seq1875_BIOID50905   -            251   2.2e-10   39.9   3.3   1   1   3.2e-14   2.2e-10   39.9   2.3     1    31     5    35     5    35 0.97 Flagella basal body rod protein
MFS_1                PF07690.11   354 seq1879_BIOID50905   -            471     1e-51  175.7  63.8   1   1   2.1e-54   1.4e-50  171.9  34.6     1   353    15   405    15   406 0.92 Major Facilitator Superfamily
MFS_3                PF05977.8    524 seq1879_BIOID50905   -            471   3.2e-10   38.6  13.6   1   1   4.6e-14   3.2e-10   38.6   9.4    20   192    20   188     6   248 0.85 Transmembrane secretion effector
Channel_Tsx          PF03502.8    238 seq1880_BIOID50905   -            253   1.8e-39  135.8  26.1   1   1   1.6e-43   2.2e-39  135.5  18.1     2   238    38   253    37   253 0.97 Nucleoside-specific channel-forming protein, Tsx
DUF2699              PF10919.3     94 seq1883_BIOID50905   -            214     1e-11   44.7   0.0   1   1   2.3e-15   3.1e-11   43.1   0.0    14    92     3    80     1    82 0.87 Protein of unknown function (DUF2699)
CcmH                 PF03918.9    148 seq1885_BIOID50905   -            127   3.5e-48  162.2   0.7   1   1     3e-52   4.1e-48  162.0   0.5     4   125     7   126     4   127 0.91 Cytochrome C biogenesis protein
rve                  PF00665.21   120 seq1888_BIOID50905   -            240   6.3e-24   84.2   0.0   1   1   4.3e-27   1.5e-23   83.0   0.0     2   119    76   191    75   192 0.98 Integrase core domain
rve_2                PF13333.1     52 seq1888_BIOID50905   -            240   1.1e-21   76.5   2.1   1   1   7.3e-25   2.5e-21   75.3   1.5     1    51   182   236   182   236 0.95 Integrase core domain
HTH_21               PF13276.1     60 seq1888_BIOID50905   -            240   1.9e-16   59.7   1.3   1   1   1.3e-19   4.5e-16   58.4   0.9     8    59     3    53     1    55 0.92 HTH-like domain
rve_3                PF13683.1     67 seq1888_BIOID50905   -            240   1.9e-12   46.4   0.0   1   1   5.5e-16   1.9e-12   46.4   0.0     3    67   165   229   163   229 0.96 Integrase core domain
Inositol_P           PF00459.20   271 seq1889_BIOID50905   -            267   2.5e-77  259.7   0.0   1   1   2.1e-81   2.8e-77  259.5   0.0     3   268     2   260     1   263 0.97 Inositol monophosphatase family
DUF1435              PF07256.7     78 seq1891_BIOID50905   -             91   8.7e-39  131.2   7.4   1   1   7.5e-43     1e-38  131.0   5.1     1    78    14    91    14    91 0.99 Protein of unknown function (DUF1435)
DNA_mis_repair       PF01119.14   119 seq1892_BIOID50905   -            615   5.2e-37  125.8   0.0   1   1   2.5e-40   8.6e-37  125.1   0.0     2   118   213   330   212   331 0.95 DNA mismatch repair protein, C-terminal domain
MutL_C               PF08676.6    144 seq1892_BIOID50905   -            615   2.1e-23   82.3   0.2   1   1   6.2e-27   2.1e-23   82.3   0.1     2   134   435   563   434   572 0.92 MutL C terminal dimerisation domain
HATPase_c_3          PF13589.1    137 seq1892_BIOID50905   -            615   1.1e-13   50.9   0.0   1   1   5.6e-17   1.9e-13   50.1   0.0     4   103    24   123    21   142 0.81 Histidine kinase-, DNA gyrase B-, and HSP90-like ATPase
HATPase_c            PF02518.21   111 seq1892_BIOID50905   -            615   5.6e-11   42.0   0.0   1   1   3.8e-14   1.3e-10   40.8   0.0     2    72    19    87    18   147 0.79 Histidine kinase-, DNA gyrase B-, and HSP90-like ATPase
Flg_bbr_C            PF06429.8     74 seq1893_BIOID50905   -            260   5.3e-27   93.4   3.1   1   1   1.6e-30   1.1e-26   92.4   1.3     2    74   183   260   182   260 0.91 Flagellar basal body rod FlgEFG protein C-terminal
Flg_bb_rod           PF00460.15    31 seq1893_BIOID50905   -            260   2.9e-14   52.2   1.2   1   1   1.1e-17   7.4e-14   50.9   0.8     1    31     5    35     5    35 0.98 Flagella basal body rod protein
TPR_11               PF13414.1     69 seq1894_BIOID50905   -            198   1.1e-15   56.8   8.1   1   1   7.2e-16   3.3e-12   45.7   3.9     1    68    71   140    71   141 0.91 TPR repeat
TPR_2                PF07719.12    34 seq1894_BIOID50905   -            198     2e-06   27.1  11.9   1   2   6.1e-07    0.0028   17.3   1.1     2    32    74   104    73   106 0.90 Tetratricopeptide repeat
TPR_2                PF07719.12    34 seq1894_BIOID50905   -            198     2e-06   27.1  11.9   2   2   4.4e-06      0.02   14.6   0.0     3    31   146   174   144   176 0.93 Tetratricopeptide repeat
TPR_1                PF00515.23    34 seq1894_BIOID50905   -            198   2.9e-05   23.3  11.1   1   1   1.7e-07   0.00075   18.8   0.7     2    32    74   104    73   106 0.91 Tetratricopeptide repeat
Sulfatase            PF00884.18   379 seq1895_BIOID50905   -            497   9.7e-78  261.6   0.2   1   1   1.8e-81   1.2e-77  261.3   0.1     1   376    31   452    31   466 0.86 Sulfatase
Phosphodiest         PF01663.17   364 seq1895_BIOID50905   -            497   1.2e-11   44.4   0.0   1   1   3.3e-15   2.3e-11   43.5   0.0     1   256    33   322    33   367 0.75 Type I phosphodiesterase / nucleotide pyrophosphatase
Tautomerase          PF01361.16    60 seq1898_BIOID50905   -             75     2e-13   49.5   0.0   1   1   2.1e-17   2.8e-13   49.1   0.0     1    51     2    53     2    55 0.98 Tautomerase enzyme
DUF4065              PF13274.1     99 seq1901_BIOID50905   -            190   3.2e-17   62.9   0.0   1   1   4.2e-21   5.7e-17   62.0   0.0     1    92    27   137    27   146 0.87 Protein of unknown function (DUF4065)
[truncated: 1,428,231 more chars]
