# Supplementary material for: A domain sequence approach to pangenomics: applications to Escherichia coli
Source: F1000Res. 2013 May 29;1:19. Originally published 2012 Oct 1. [Version 2] doi: 10.12688/f1000research.1-19.v2 (PMC3901455; doi:10.12688/f1000research.1-19.v2)
Supplement: The 347 text files show the results from scanning each of the fasta-files against the Pfam-A database [file f1000research-1-1101-s0002.tgz › Escherichia_coli_DEC1C_BIOID50907.txt]

#                                                                            --- full sequence --- -------------- this domain -------------   hmm coord   ali coord   env coord
# target name        accession   tlen query name           accession   qlen   E-value  score  bias   #  of  c-Evalue  i-Evalue  score  bias  from    to  from    to  from    to  acc description of target
#------------------- ---------- ----- -------------------- ---------- ----- --------- ------ ----- --- --- --------- --------- ------ ----- ----- ----- ----- ----- ----- ----- ---- ---------------------
Lysis_S              PF04971.7     68 seq6_BIOID50907      -             71   1.4e-47  159.0   0.5   1   1   1.2e-51   1.6e-47  158.9   0.3     1    68     4    71     4    71 1.00 Lysis protein S
4HBT                 PF03061.17    79 seq9_BIOID50907      -            134     8e-19   67.4   0.4   1   1   2.4e-22   1.1e-18   66.9   0.3     1    77    20   103    20   105 0.98 Thioesterase superfamily
4HBT_2               PF13279.1    121 seq9_BIOID50907      -            134   2.7e-12   47.0   0.2   1   1   7.1e-16   3.2e-12   46.8   0.1     3   117    14   128    12   132 0.88 Thioesterase-like superfamily
Acyl-ACP_TE          PF01643.12   249 seq9_BIOID50907      -            134   1.3e-05   24.2   0.1   1   1   3.1e-09   1.4e-05   24.0   0.0    31   132    33   132     4   134 0.79 Acyl-ACP thioesterase
Nterm_IS4            PF13006.2     98 seq13_BIOID50907     -            178   7.6e-12   44.9   0.0   1   1   1.8e-15   1.3e-11   44.2   0.0    51    97     3    47     1    48 0.95 Insertion element 4 transposase N-terminal
DDE_Tnp_1            PF01609.16   211 seq13_BIOID50907     -            178   1.5e-07   31.1   0.2   1   1   3.9e-10   2.6e-06   27.0   0.0   153   197   114   162   106   164 0.79 Transposase DDE domain
Prok-JAB             PF14464.1    105 seq15_BIOID50907     -            247     1e-19   69.9   0.2   1   1   2.6e-23   1.8e-19   69.1   0.1     3    99     3    99     1   108 0.92 Prokaryotic homologs of the JAB domain
NLPC_P60             PF00877.14   105 seq15_BIOID50907     -            247   5.8e-14   51.6   0.0   1   1   1.2e-17   8.1e-14   51.2   0.0     1   104   111   223   111   224 0.92 NlpC/P60 family
Transaldolase        PF00923.14   287 seq16_BIOID50907     -            338    3e-104  348.0   0.3   1   1  2.5e-108  3.5e-104  347.8   0.2     1   287    35   334    35   334 0.95 Transaldolase
Resolvase            PF00239.16   141 seq18_BIOID50907     -            199     2e-51  173.4   0.1   1   1   5.2e-55   3.5e-51  172.6   0.0     2   140     3   135     2   136 0.98 Resolvase, N terminal domain
HTH_7                PF02796.10    45 seq18_BIOID50907     -            199   1.7e-11   43.7   0.5   1   1   5.9e-15   4.1e-11   42.4   0.3     1    43   138   180   138   181 0.98 Helix-turn-helix domain of resolvase
rve                  PF00665.21   120 seq20_BIOID50907     -            303   1.7e-20   73.2   0.0   1   1   2.1e-24   2.9e-20   72.4   0.0     3   118    81   205    80   207 0.96 Integrase core domain
HTH_Tnp_1            PF01527.15    76 seq22_BIOID50907     -            161   1.6e-20   72.6   0.0   1   1     2e-24   2.7e-20   71.9   0.0     2    69    37   108    36   115 0.87 Transposase
Phage_lysozyme       PF00959.14   110 seq27_BIOID50907     -            165     2e-32  111.6   0.1   1   1   1.8e-36   2.5e-32  111.3   0.1     1   109    48   154    48   155 0.98 Phage lysozyme
DUF1327              PF07041.6    113 seq29_BIOID50907     -            116   5.6e-67  222.6   0.0   1   1   4.6e-71   6.3e-67  222.4   0.0     1   112     1   112     1   113 0.99 Protein of unknown function (DUF1327)
DUF1260              PF06877.6    104 seq37_BIOID50907     -            138   1.8e-34  118.3   1.1   1   1   1.7e-38   2.3e-34  118.0   0.8     2   104    10   113     9   113 0.98 Protein of unknown function (DUF1260)
DDE_Tnp_IS66         PF03050.9    271 seq38_BIOID50907     -            392  5.2e-103  343.8   0.3   1   1  1.4e-106  6.3e-103  343.5   0.2     1   270    55   341    55   342 0.99 Transposase IS66 family
DDE_Tnp_IS66_C       PF13817.1     39 seq38_BIOID50907     -            392   3.2e-19   68.5   0.4   1   1   1.8e-22   8.4e-19   67.1   0.3     1    39   348   386   348   386 0.98 IS66 C-terminal element
HTH_Tnp_IS66         PF13005.2     59 seq38_BIOID50907     -            392     2e-10   40.2   2.4   1   1   1.3e-13   5.8e-10   38.7   1.7    19    59    11    49     9    49 0.96 putative Helix-turn-helix domain of transposase IS66
Phage_integrase      PF00589.17   173 seq40_BIOID50907     -            270   3.1e-17   62.6   0.0   1   1   6.4e-21   8.8e-17   61.1   0.0     2   103   139   244   138   259 0.93 Phage integrase family
Sugar_tr             PF00083.19   451 seq41_BIOID50907     -             89   1.4e-08   33.6   1.2   1   1   1.1e-12   1.5e-08   33.5   0.9   366   437     8    79     1    85 0.92 Sugar (and other) transporter
DUF3491              PF11996.3    936 seq43_BIOID50907     -            278   8.5e-10   36.7   2.9   1   1   7.8e-14   1.1e-09   36.3   2.0   196   446    20   267     6   277 0.88 Protein of unknown function (DUF3491)
Sod_Cu               PF00080.15   142 seq44_BIOID50907     -            175   6.1e-31  107.3   0.2   1   1   5.2e-35   7.2e-31  107.1   0.1     9   142    33   174    17   174 0.90 Copper/zinc superoxide dismutase (SODC)
DUF1219              PF06755.7    117 seq45_BIOID50907     -            124   1.2e-57  192.4   0.0   1   1   9.6e-62   1.3e-57  192.2   0.0     1   113     1   113     1   123 0.98 Protein of unknown function (DUF1219)
MotA_ExbB            PF01618.11   139 seq46_BIOID50907     -            230   5.4e-47  158.7   0.2   1   1   5.3e-51   7.2e-47  158.3   0.1     2   138    74   210    73   211 0.98 MotA/TolQ/ExbB proton channel family
HTH_Tnp_1            PF01527.15    76 seq47_BIOID50907     -            144   1.6e-13   50.2   0.0   1   1   2.9e-17     2e-13   49.9   0.0     3    49    11    58     9   101 0.86 Transposase
HTH_28               PF13518.1     52 seq47_BIOID50907     -            144   4.4e-05   23.2   0.0   1   1   9.2e-09   6.3e-05   22.7   0.0     1    41    19    60    19    67 0.92 Helix-turn-helix domain
SecE                 PF00584.15    57 seq50_BIOID50907     -            127   2.4e-21   74.9   1.0   1   1   1.8e-25   2.4e-21   74.9   0.7     2    56    68   122    67   123 0.97 SecE/Sec61-gamma subunits of protein translocation complex
Phage_fiber_C        PF06820.7     64 seq51_BIOID50907     -             89   4.4e-36  122.7   0.7   1   1   4.1e-40   5.7e-36  122.3   0.5     1    64    28    89    28    89 0.99 Putative prophage tail fibre C-terminus
DDE_Tnp_IS66         PF03050.9    271 seq56_BIOID50907     -            430   8.5e-98  326.7   0.5   1   1  2.8e-101   1.3e-97  326.2   0.4     1   262   129   407   129   414 0.98 Transposase IS66 family
HTH_Tnp_IS66         PF13005.2     59 seq56_BIOID50907     -            430     5e-18   64.5   2.7   1   1   2.2e-21     1e-17   63.5   1.9     4    59    70   123    67   123 0.96 putative Helix-turn-helix domain of transposase IS66
LZ_Tnp_IS66          PF13007.2     78 seq56_BIOID50907     -            430   1.9e-05   25.1   0.3   1   1   1.2e-08   5.7e-05   23.5   0.2     2    27    39    63    38    75 0.83 Transposase C of IS166 homeodomain
TnpB_IS66            PF05717.8    108 seq59_BIOID50907     -            115   1.3e-44  149.9   0.0   1   1     1e-48   1.4e-44  149.8   0.0     2   107     7   110     6   111 0.96 IS66 Orf2 like protein
GFO_IDH_MocA         PF01408.17   120 seq60_BIOID50907     -            314   4.1e-29  101.4   0.1   1   1   1.8e-32   6.1e-29  100.8   0.1     1   120     7   123     7   123 0.96 Oxidoreductase family, NAD-binding Rossmann fold
GFO_IDH_MocA_C       PF02894.12   115 seq60_BIOID50907     -            314   1.4e-21   76.2   0.0   1   1   7.8e-25   2.7e-21   75.4   0.0     1   114   135   246   135   247 0.97 Oxidoreductase family, C-terminal alpha/beta domain
Semialdhyde_dh       PF01118.19   121 seq60_BIOID50907     -            314   1.3e-07   31.8   0.0   1   1   6.1e-11   2.1e-07   31.1   0.0     3    94    10    93     8    99 0.86 Semialdehyde dehydrogenase, NAD binding domain
Caudo_TAP            PF02413.12   130 seq63_BIOID50907     -            146   1.9e-36  124.9   0.5   1   1   1.5e-40   2.1e-36  124.8   0.3     3   130     9   142     7   142 0.98 Caudovirales tail fibre assembly protein
Phage_lysozyme       PF00959.14   110 seq64_BIOID50907     -            177   1.4e-28   99.2   0.0   1   1   1.3e-32   1.8e-28   98.8   0.0     1   109    48   165    48   166 0.94 Phage lysozyme
Phage_lysis          PF03245.8    125 seq67_BIOID50907     -            145   1.7e-42  144.2   4.9   1   1   1.3e-46   1.8e-42  144.1   3.4     8   125    29   144    22   144 0.94 Bacteriophage lysis protein
TraH                 PF06122.6    361 seq72_BIOID50907     -            131   1.8e-19   69.6   0.0   1   1   1.6e-23   2.2e-19   69.4   0.0   211   326    11   119     7   127 0.89 Conjugative relaxosome accessory transposon protein
Lambda_tail_I        PF06805.7     82 seq75_BIOID50907     -            172   1.4e-08   34.2   0.0   1   1   1.8e-12   2.5e-08   33.4   0.0    34    82     1    54     1    54 0.97 Bacteriophage lambda tail assembly protein I
NusG                 PF02357.14    92 seq76_BIOID50907     -            181   5.3e-25   87.3   0.0   1   1   1.1e-28   7.7e-25   86.8   0.0     1    92     7   106     7   106 0.92 Transcription termination factor nusG
KOW                  PF00467.24    32 seq76_BIOID50907     -            181   1.3e-08   33.9   0.1   1   1   9.1e-12   6.2e-08   31.7   0.0     1    28   130   161   130   165 0.86 KOW motif
TnpB_IS66            PF05717.8    108 seq78_BIOID50907     -            116   1.1e-40  137.2   0.0   1   1   9.1e-45   1.2e-40  137.1   0.0     2   104     7   107     6   111 0.97 IS66 Orf2 like protein
GerE                 PF00196.14    58 seq79_BIOID50907     -            201   8.9e-06   24.8   0.9   1   1   1.5e-09   2.1e-05   23.6   0.6     8    55   146   193   141   195 0.89 Bacterial regulatory proteins, luxR family
DUF1076              PF06416.7    113 seq81_BIOID50907     -            140   1.6e-43  146.8   0.3   1   1   1.3e-47   1.8e-43  146.6   0.2     2   112    27   137    26   138 0.97 Protein of unknown function (DUF1076)
Autotransporter      PF03797.14   265 seq86_BIOID50907     -            103   1.9e-09   37.1   0.1   1   1   1.6e-13   2.1e-09   36.9   0.0   168   258     3    87     1    95 0.93 Autotransporter beta-domain
Phage_integrase      PF00589.17   173 seq87_BIOID50907     -            425   2.7e-20   72.6   0.1   1   1     1e-23     7e-20   71.2   0.0     3   166   247   401   245   405 0.88 Phage integrase family
DUF4102              PF13356.1     89 seq87_BIOID50907     -            425   6.4e-17   61.1   0.0   1   1     3e-20     2e-16   59.5   0.0     6    88    30   119    14   120 0.82 Domain of unknown function (DUF4102)
DDE_Tnp_IS66         PF03050.9    271 seq89_BIOID50907     -            369   6.2e-40  137.0   2.8   1   1   2.9e-42   1.3e-38  132.6   0.0     1   114   186   310   186   318 0.97 Transposase IS66 family
HTH_Tnp_IS66         PF13005.2     59 seq89_BIOID50907     -            369   1.1e-16   60.2   7.9   1   1   2.5e-20   1.1e-16   60.2   5.5     2    59   125   180   124   180 0.98 putative Helix-turn-helix domain of transposase IS66
LZ_Tnp_IS66          PF13007.2     78 seq89_BIOID50907     -            369   5.5e-13   49.2   7.9   1   1   2.7e-16   1.2e-12   48.1   5.5     2    77    46   121    45   122 0.78 Transposase C of IS166 homeodomain
IstB_IS21            PF01695.12   178 seq91_BIOID50907     -            259   6.1e-71  237.3   0.1   1   1   3.9e-74   1.3e-70  236.3   0.0     1   178    56   235    56   235 0.98 IstB-like ATP binding protein
Bac_DnaA             PF00308.13   219 seq91_BIOID50907     -            259   1.4e-07   31.2   0.0   1   1   6.2e-11   2.1e-07   30.6   0.0    37   136   105   202    75   207 0.85 Bacterial dnaA  protein
AAA                  PF00004.24   132 seq91_BIOID50907     -            259   2.5e-05   24.3   0.0   1   1   1.3e-08   4.3e-05   23.6   0.0     1    74   105   180   105   214 0.77 ATPase family associated with various cellular activities (AAA)
PhoH                 PF02562.11   205 seq91_BIOID50907     -            259   1.4e-05   24.3   0.1   1   1   1.6e-08   5.5e-05   22.3   0.0    11    48    94   131    83   142 0.80 PhoH-like protein
Slp                  PF03843.8    160 seq93_BIOID50907     -            199   5.8e-46  155.2   0.0   1   1   5.1e-50     7e-46  155.0   0.0     1   157    27   184    27   187 0.91 Outer membrane lipoprotein Slp family
Sugar_tr             PF00083.19   451 seq95_BIOID50907     -            119   8.8e-16   57.4   8.8   1   1   1.7e-19   1.1e-15   57.0   6.1     2   110    16   111    15   113 0.92 Sugar (and other) transporter
MFS_1                PF07690.11   354 seq95_BIOID50907     -            119     4e-14   52.0   8.5   1   1   7.1e-18   4.9e-14   51.7   5.9     2    94    21   111    20   113 0.93 Major Facilitator Superfamily
HTH_Tnp_1            PF01527.15    76 seq97_BIOID50907     -            215   1.8e-20   72.5   0.0   1   1   1.2e-23   5.3e-20   71.0   0.0     2    69    91   162    90   169 0.87 Transposase
Ribosomal_S30AE      PF02482.14    94 seq98_BIOID50907     -            113   3.8e-29  100.7   0.1   1   1   3.5e-33   4.8e-29  100.4   0.1     2    92     3    93     2    95 0.97 Sigma 54 modulation protein / S30EA ribosomal protein
DEDD_Tnp_IS110       PF01548.12   144 seq99_BIOID50907     -            358   1.4e-25   89.4   0.2   1   1   8.1e-29   5.6e-25   87.5   0.0     2   138    12   146    11   151 0.93 Transposase
Transposase_20       PF02371.11    87 seq99_BIOID50907     -            358   5.7e-12   45.4   0.1   1   1   1.7e-15   1.2e-11   44.4   0.0     9    86   238   315   232   316 0.93 Transposase IS116/IS110/IS902 family
ExbD                 PF02472.11   130 seq101_BIOID50907    -            142     5e-23   81.3   0.1   1   1   4.1e-27   5.6e-23   81.2   0.1     2   129    10   141     9   142 0.89 Biopolymer transport protein ExbD/TolR
Phage_integrase      PF00589.17   173 seq103_BIOID50907    -             73   1.5e-09   37.6   0.0   1   1   1.2e-13   1.7e-09   37.4   0.0   125   171    12    59     2    61 0.88 Phage integrase family
Resolvase            PF00239.16   141 seq104_BIOID50907    -            190   1.5e-50  170.6   0.1   1   1   3.8e-54   2.6e-50  169.8   0.0     2   140     3   135     2   136 0.98 Resolvase, N terminal domain
HTH_7                PF02796.10    45 seq104_BIOID50907    -            190   5.6e-14   51.6   0.5   1   1   1.8e-17   1.2e-13   50.5   0.3     1    43   138   180   138   182 0.98 Helix-turn-helix domain of resolvase
MoCF_biosynth        PF00994.19   144 seq106_BIOID50907    -            195   6.1e-28   96.9   0.0   1   1   5.5e-32   7.6e-28   96.6   0.0     2   138     8   147     7   152 0.88 Probable molybdopterin binding domain
DDE_Tnp_IS66         PF03050.9    271 seq108_BIOID50907    -            537   1.1e-96  323.1   0.1   1   1  3.2e-100   1.1e-96  323.1   0.0     1   271   196   487   196   487 0.98 Transposase IS66 family
DDE_Tnp_IS66_C       PF13817.1     39 seq108_BIOID50907    -            537   5.1e-20   71.0   0.2   1   1   4.2e-23   1.5e-19   69.6   0.1     2    39   494   531   493   531 0.99 IS66 C-terminal element
HTH_Tnp_IS66         PF13005.2     59 seq108_BIOID50907    -            537   1.4e-14   53.5   4.2   1   1   4.1e-18   1.4e-14   53.5   2.9     1    59   134   190   134   190 0.98 putative Helix-turn-helix domain of transposase IS66
LZ_Tnp_IS66          PF13007.2     78 seq108_BIOID50907    -            537   3.7e-13   49.8   9.1   1   1   1.1e-16   3.7e-13   49.8   6.3     1    76    59   130    59   132 0.83 Transposase C of IS166 homeodomain
ORF11CD3             PF10549.4     57 seq112_BIOID50907    -            205   3.6e-23   80.9   0.1   1   1   9.7e-27   6.6e-23   80.0   0.0     2    56   143   198   142   199 0.97 ORF11CD3 domain
Phage_pRha           PF09669.5     92 seq112_BIOID50907    -            205   1.1e-22   80.0   0.4   1   1   4.4e-26     3e-22   78.6   0.1     1    92    47   138    47   138 0.88 Phage regulatory protein Rha (Phage_pRha)
DUF957               PF06117.6     65 seq113_BIOID50907    -             58   1.9e-28   97.6   0.0   1   1   1.5e-32     2e-28   97.5   0.0     1    57     1    57     1    58 0.98 Enterobacterial protein of unknown function (DUF957)
DDE_3                PF13358.1    146 seq114_BIOID50907    -            281   6.2e-16   58.3   0.1   1   1   4.5e-19   1.2e-15   57.3   0.0     2   125   159   280   158   281 0.97 DDE superfamily endonuclease
HTH_29               PF13551.1    113 seq114_BIOID50907    -            281   1.8e-11   43.9   0.3   1   1   1.3e-14   3.5e-11   43.0   0.2     1   109    16   122    16   124 0.91 Winged helix-turn helix
HTH_23               PF13384.1     50 seq114_BIOID50907    -            281   1.5e-09   37.0   0.6   1   1     2e-11   5.4e-08   32.1   0.1     3    50    12    59    10    62 0.89 Homeodomain-like domain
HTH_32               PF13565.1     77 seq114_BIOID50907    -            281   7.6e-08   32.9   3.7   1   1   6.8e-11   1.9e-07   31.6   0.4     1    77    42   122    42   122 0.87 Homeodomain-like domain
TraG_N               PF07916.6    466 seq120_BIOID50907    -            941  1.5e-126  422.4  14.0   1   1  1.1e-130  1.5e-126  422.4   9.7     1   465     3   450     3   451 0.98 TraG-like protein, N-terminal region
DUF898               PF05987.8    339 seq121_BIOID50907    -            407   2.5e-78  263.2  30.2   1   1   2.1e-81   2.9e-77  259.7  20.9     3   328    21   387    19   395 0.97 Bacterial protein of unknown function (DUF898)
rve                  PF00665.21   120 seq123_BIOID50907    -            340     2e-20   73.0   0.0   1   1   2.2e-23   3.8e-20   72.0   0.0     3   118   118   242   117   244 0.96 Integrase core domain
HTH_38               PF13936.1     44 seq123_BIOID50907    -            340   1.8e-09   36.8   0.5   1   1   4.1e-12     7e-09   34.9   0.1     6    41     3    38     2    40 0.94 Helix-turn-helix domain
HTH_7                PF02796.10    45 seq123_BIOID50907    -            340   3.5e-09   36.2   0.3   1   1   5.4e-12   9.2e-09   34.9   0.2    13    44     9    40     5    41 0.93 Helix-turn-helix domain of resolvase
HTH_23               PF13384.1     50 seq123_BIOID50907    -            340   1.1e-06   27.9   0.0   1   1     2e-09   3.4e-06   26.3   0.0     9    40     9    40     2    43 0.89 Homeodomain-like domain
HTH_28               PF13518.1     52 seq123_BIOID50907    -            340     1e-05   25.2   0.1   1   1   1.5e-08   2.6e-05   23.9   0.1     7    34    12    39     8    40 0.89 Helix-turn-helix domain
Sigma70_r4_2         PF08281.7     54 seq123_BIOID50907    -            340   1.1e-05   24.6   0.0   1   1   1.5e-08   2.5e-05   23.5   0.0    25    48    16    39    12    40 0.94 Sigma-70, region 4
HTH_3                PF01381.17    55 seq123_BIOID50907    -            340   0.00013   21.6   0.1   1   1   1.4e-07   0.00024   20.7   0.1     7    37    15    45     8    48 0.91 Helix-turn-helix
Ribosomal_L11_N      PF03946.9     60 seq125_BIOID50907    -            142   3.2e-32  109.6   0.3   1   1   8.7e-36   5.9e-32  108.7   0.2     1    60     8    67     8    67 0.99 Ribosomal protein L11, N-terminal domain
Ribosomal_L11        PF00298.14    69 seq125_BIOID50907    -            142   6.6e-29   99.7   2.9   1   1   1.8e-32   1.2e-28   98.8   2.0     1    69    72   140    72   140 0.99 Ribosomal protein L11, RNA binding domain
TolA                 PF06519.6     96 seq130_BIOID50907    -            416   2.2e-38  130.0   0.0   1   1   3.2e-42   2.2e-38  130.0   0.0     1    96   320   414   320   414 0.98 TolA C-terminal
TonB_2               PF13103.1     85 seq130_BIOID50907    -            416   2.8e-05   23.9   0.0   1   1   1.4e-08   9.3e-05   22.2   0.0     2    73   333   400   332   409 0.86 TonB C terminal
PDT                  PF00800.13   182 seq135_BIOID50907    -            386   2.4e-60  203.1   0.2   1   1   5.1e-64   3.5e-60  202.5   0.1     1   180   106   286   106   288 0.96 Prephenate dehydratase
CM_2                 PF01817.16    81 seq135_BIOID50907    -            386     2e-22   78.9   2.0   1   1   6.3e-26   4.3e-22   77.8   1.4     1    80    11    90    11    91 0.99 Chorismate mutase type II
TnpB_IS66            PF05717.8    108 seq136_BIOID50907    -            115   1.3e-44  149.9   0.0   1   1     1e-48   1.4e-44  149.8   0.0     2   107     7   110     6   111 0.96 IS66 Orf2 like protein
GerE                 PF00196.14    58 seq139_BIOID50907    -            176     7e-09   34.7   0.9   1   1   9.5e-13   1.3e-08   33.8   0.7     3    56   115   168   113   170 0.96 Bacterial regulatory proteins, luxR family
Phage_lysis          PF03245.8    125 seq141_BIOID50907    -            164   5.9e-51  171.5  10.3   1   1   4.9e-55   6.8e-51  171.3   7.1     1   124    29   153    29   154 0.99 Bacteriophage lysis protein
HlyD                 PF00529.15   306 seq142_BIOID50907    -            385   3.5e-71  239.8  15.4   1   1   1.4e-74   4.8e-71  239.4  10.7     1   306    60   357    60   357 0.98 HlyD family secretion protein
HlyD_2               PF12700.2    328 seq142_BIOID50907    -            385   7.9e-21   74.4   2.4   1   1   3.3e-24   1.1e-20   73.9   1.6    11   328    50   357    40   357 0.86 HlyD family secretion protein
HlyD_3               PF13437.1    105 seq142_BIOID50907    -            385   6.7e-09   35.9   5.5   1   1   1.2e-10   4.1e-07   30.1   0.6     2   105   172   286   171   286 0.85 HlyD family secretion protein
Biotin_lipoyl_2      PF13533.1     50 seq142_BIOID50907    -            385   3.5e-08   32.8   0.1   1   1     1e-11   3.5e-08   32.8   0.1     1    47    60   106    60   109 0.94 Biotin-lipoyl like
EspG                 PF06872.6    383 seq143_BIOID50907    -            398  6.5e-205  679.6   1.5   1   1  5.3e-209  7.3e-205  679.4   1.1     1   383    15   397    15   397 1.00 EspG protein
Dimer_Tnp_Tn5        PF02281.11   109 seq145_BIOID50907    -            457   1.4e-17   63.6   0.2   1   1   2.5e-21   3.4e-17   62.4   0.1    10   102   365   453   355   456 0.85 Transposase Tn5 dimerisation domain
Ribosomal_L1         PF00687.16   221 seq146_BIOID50907    -            234   1.2e-49  168.5   0.2   1   1     1e-53   1.4e-49  168.3   0.2    13   220    28   220     8   221 0.90 Ribosomal protein L1p/L10e family
DDE_Tnp_IS66         PF03050.9    271 seq152_BIOID50907    -            106   4.5e-23   81.7   0.6   1   1   3.8e-27   5.2e-23   81.5   0.4   159   244     8    95     1    97 0.94 Transposase IS66 family
rve_3                PF13683.1     67 seq153_BIOID50907    -             90   9.3e-19   66.6   0.2   1   1   1.7e-22   1.2e-18   66.2   0.2     2    67    12    78    11    78 0.98 Integrase core domain
rve_2                PF13333.1     52 seq153_BIOID50907    -             90   3.6e-14   52.4   0.9   1   1   8.1e-18   5.5e-14   51.8   0.6     1    51    30    85    30    85 0.93 Integrase core domain
IstB_IS21            PF01695.12   178 seq155_BIOID50907    -            137   7.4e-30  103.5   0.1   1   1   1.4e-33   1.9e-29  102.2   0.0    74   174    32   132    17   135 0.88 IstB-like ATP binding protein
DDE_Tnp_IS66         PF03050.9    271 seq158_BIOID50907    -            498  1.3e-102  342.5   0.3   1   1  3.7e-106  1.3e-102  342.5   0.2     1   270   161   447   161   448 0.99 Transposase IS66 family
DDE_Tnp_IS66_C       PF13817.1     39 seq158_BIOID50907    -            498   4.2e-19   68.1   0.4   1   1   3.4e-22   1.1e-18   66.7   0.3     1    39   454   492   454   492 0.98 IS66 C-terminal element
HTH_Tnp_IS66         PF13005.2     59 seq158_BIOID50907    -            498   7.1e-17   60.8   7.9   1   1   5.2e-20   1.8e-16   59.6   5.5     2    59   100   155    99   155 0.98 putative Helix-turn-helix domain of transposase IS66
LZ_Tnp_IS66          PF13007.2     78 seq158_BIOID50907    -            498   1.6e-12   47.8   7.7   1   1   1.1e-15   3.7e-12   46.6   5.3     2    77    21    96    20    97 0.83 Transposase C of IS166 homeodomain
Phage_integrase      PF00589.17   173 seq160_BIOID50907    -             90   7.3e-10   38.6   0.0   1   1   5.7e-14   7.8e-10   38.5   0.0   107   171    15    79     2    81 0.86 Phage integrase family
DDE_Tnp_IS66_C       PF13817.1     39 seq167_BIOID50907    -             69   2.8e-20   71.9   0.4   1   1   2.5e-24   3.4e-20   71.6   0.3     1    39    25    63    25    63 0.98 IS66 C-terminal element
Phage-tail_3         PF13550.1    164 seq168_BIOID50907    -            344   5.6e-41  139.9   0.0   1   1   7.5e-45     1e-40  139.0   0.0     1   161    19   186    19   189 0.94 Putative phage tail protein
SNF2_N               PF00176.18   296 seq169_BIOID50907    -            963   8.9e-37  126.4   1.3   1   1   2.6e-40   8.9e-37  126.4   0.9    13   254    52   285    29   334 0.78 SNF2 family N-terminal domain
Helicase_C           PF00271.26    78 seq169_BIOID50907    -            963   1.1e-15   57.1   0.0   1   1   1.9e-18   6.4e-15   54.6   0.0    10    78   477   544   469   544 0.94 Helicase conserved C-terminal domain
DEAD                 PF00270.24   173 seq169_BIOID50907    -            963   1.3e-10   40.8   0.0   1   1   1.3e-13   4.6e-10   39.1   0.0    12   167    55   199    40   206 0.78 DEAD/DEAH box helicase
ResIII               PF04851.10   184 seq169_BIOID50907    -            963   5.2e-07   29.5   0.0   1   1   1.5e-10   5.2e-07   29.5   0.0     3   182    38   198    36   200 0.67 Type III restriction enzyme, res subunit
Trehalase            PF01204.13   512 seq171_BIOID50907    -            549  3.6e-161  537.1   0.1   1   1  3.2e-165  4.3e-161  536.8   0.0     1   511    70   546    70   547 0.96 Trehalase
IstB_IS21            PF01695.12   178 seq175_BIOID50907    -            259   6.1e-71  237.3   0.1   1   1   3.9e-74   1.3e-70  236.3   0.0     1   178    56   235    56   235 0.98 IstB-like ATP binding protein
Bac_DnaA             PF00308.13   219 seq175_BIOID50907    -            259   1.4e-07   31.2   0.0   1   1   6.2e-11   2.1e-07   30.6   0.0    37   136   105   202    75   207 0.85 Bacterial dnaA  protein
AAA                  PF00004.24   132 seq175_BIOID50907    -            259   2.5e-05   24.3   0.0   1   1   1.3e-08   4.3e-05   23.6   0.0     1    74   105   180   105   214 0.77 ATPase family associated with various cellular activities (AAA)
PhoH                 PF02562.11   205 seq175_BIOID50907    -            259   1.4e-05   24.3   0.1   1   1   1.6e-08   5.5e-05   22.3   0.0    11    48    94   131    83   142 0.80 PhoH-like protein
HTH_Tnp_1            PF01527.15    76 seq176_BIOID50907    -             90   9.3e-12   44.6   1.0   1   1   1.6e-15   1.1e-11   44.3   0.7     1    76     1    76     1    76 0.94 Transposase
HTH_28               PF13518.1     52 seq176_BIOID50907    -             90     4e-05   23.3   0.1   1   1   9.8e-09   6.7e-05   22.6   0.0     1    38    10    48    10    58 0.88 Helix-turn-helix domain
DUF3672              PF12421.3    136 seq178_BIOID50907    -            151   1.9e-14   53.8   0.0   1   1   2.1e-18   2.9e-14   53.2   0.0    40   135     2   112     1   113 0.92 Fibronectin type III protein
LTXXQ                PF07813.7    100 seq179_BIOID50907    -            167     4e-20   72.0  12.1   1   1   5.8e-24     4e-20   72.0   8.4     4   100    41   137    38   137 0.96 LTXXQ motif family protein
Metal_resist         PF13801.1    125 seq179_BIOID50907    -            167   1.5e-09   37.7   9.4   1   1   2.2e-13   1.5e-09   37.7   6.5    19   124    30   131     8   132 0.85 Heavy-metal resistance
Phage_Nu1            PF07471.7    164 seq181_BIOID50907    -            169   4.2e-18   65.2   0.0   1   1   4.3e-22   5.8e-18   64.7   0.0    72   163    59   150    45   151 0.88 Phage DNA packaging protein Nu1
OMP_b-brl            PF13505.1    176 seq186_BIOID50907    -            248   1.7e-23   83.3  12.8   1   1   6.1e-27   2.1e-23   83.0   8.8     4   176    11   248     5   248 0.77 Outer membrane protein beta-barrel domain
OmpA_membrane        PF01389.12   183 seq186_BIOID50907    -            248   1.1e-07   31.3   2.7   1   1   1.3e-10   4.4e-07   29.4   1.9     5   179    28   248    24   248 0.71 OmpA-like transmembrane domain
Opacity              PF02462.10   132 seq186_BIOID50907    -            248   1.1e-06   28.5   2.0   1   1   1.4e-09   4.7e-06   26.4   1.1    24   114   116   217    72   248 0.75 Opacity family porin protein
HNH                  PF01844.18    47 seq191_BIOID50907    -            121   2.5e-11   43.1   3.3   1   1   2.6e-15   3.6e-11   42.6   2.3     1    47    49    94    49    94 0.97 HNH endonuclease
DUF3491              PF11996.3    936 seq192_BIOID50907    -           3168         0 1302.7   0.0   1   1         0         0 1301.4   0.0     1   936  2126  3052  2126  3052 1.00 Protein of unknown function (DUF3491)
TcdA_TcdB            PF12919.2    514 seq192_BIOID50907    -           3168    2e-188  626.9  12.9   1   1  5.9e-192    2e-188  626.9   8.9     1   514   258   774   258   774 0.98 TcdA/TcdB catalytic glycosyltransferase domain
Gly_transf_sug       PF04488.10   103 seq192_BIOID50907    -           3168     6e-24   84.2   4.8   1   1     3e-26     1e-22   80.3   1.1     2    96   418   521   417   528 0.88 Glycosyltransferase sugar-binding region containing DXD motif
TcdB_N               PF12918.2     66 seq192_BIOID50907    -           3168   1.6e-16   60.0   3.2   1   1   4.6e-20   1.6e-16   60.0   2.2     2    66   164   225   163   225 0.97 TcdB toxin N-terminal helical domain
Ribosomal_L10        PF00466.15   100 seq193_BIOID50907    -            165   2.5e-26   91.3   0.0   1   1   2.6e-30   3.6e-26   90.8   0.0     3   100     5   101     3   101 0.98 Ribosomal protein L10
HTH_38               PF13936.1     44 seq194_BIOID50907    -            140   1.6e-21   75.4   0.6   1   1   3.1e-19   2.1e-15   55.8   1.2     4    41    58    95    55    96 0.96 Helix-turn-helix domain
PD40                 PF07676.7     39 seq195_BIOID50907    -            431   1.2e-35  120.5   5.0   1   4   2.5e-08   8.6e-05   21.9   0.0    11    34   203   224   198   227 0.82 WD40-like Beta Propeller Repeat
PD40                 PF07676.7     39 seq195_BIOID50907    -            431   1.2e-35  120.5   5.0   2   4   8.4e-13   2.9e-09   36.2   0.0     2    39   238   273   237   273 0.95 WD40-like Beta Propeller Repeat
PD40                 PF07676.7     39 seq195_BIOID50907    -            431   1.2e-35  120.5   5.0   3   4   6.4e-13   2.2e-09   36.6   0.1     2    38   282   316   281   317 0.96 WD40-like Beta Propeller Repeat
PD40                 PF07676.7     39 seq195_BIOID50907    -            431   1.2e-35  120.5   5.0   4   4   4.2e-07    0.0014   18.0   0.0     3    30   370   397   368   403 0.93 WD40-like Beta Propeller Repeat
TolB_N               PF04052.8    105 seq195_BIOID50907    -            431   9.2e-32  109.1   0.0   1   1   7.2e-35   2.5e-31  107.7   0.0     1    99    24   122    24   127 0.97 TolB amino-terminal domain
DPPIV_N              PF00930.16   353 seq195_BIOID50907    -            431   1.6e-13   49.8   0.0   1   1   2.3e-13     8e-10   37.7   0.0   239   348   249   353   220   358 0.87 Dipeptidyl peptidase IV (DPP IV) N-terminal region
ACR_tran             PF00873.14  1021 seq196_BIOID50907    -           1037         0 1415.7  27.4   1   1         0         0 1415.5  19.0     1  1020     1  1027     1  1028 1.00 AcrB/AcrD/AcrF family
MMPL                 PF03176.10   333 seq196_BIOID50907    -           1037   1.2e-06   27.3  11.0   1   1   2.6e-10   1.2e-06   27.3   7.6   141   305   336   499   290   523 0.84 MMPL family
Phage_fiber_C        PF06820.7     64 seq199_BIOID50907    -            234   4.8e-37  125.8   0.3   1   1   1.1e-40   7.2e-37  125.2   0.2     1    64   160   223   160   223 0.99 Putative prophage tail fibre C-terminus
Collagen             PF01391.13    60 seq199_BIOID50907    -            234   5.5e-18   64.1  71.5   1   2   3.9e-14   2.6e-10   39.5  22.4     1    58    51   108    49   109 0.83 Collagen triple helix repeat (20 copies)
Collagen             PF01391.13    60 seq199_BIOID50907    -            234   5.5e-18   64.1  71.5   2   2   3.6e-13   2.5e-09   36.4  23.0     1    59    99   157    99   160 0.91 Collagen triple helix repeat (20 copies)
Terminase_GpA        PF05876.7    557 seq200_BIOID50907    -            654  4.5e-179  596.2   0.1   1   1  4.3e-183  5.8e-179  595.9   0.1     1   547    51   613    51   621 0.98 Phage terminase large subunit (GpA)
Ail_Lom              PF06316.6    199 seq202_BIOID50907    -            199  1.3e-121  403.3   4.9   1   1  3.1e-125  1.4e-121  403.1   3.4     1   199     1   199     1   199 1.00 Enterobacterial Ail/Lom protein
OMP_b-brl            PF13505.1    176 seq202_BIOID50907    -            199   6.6e-26   91.1   5.4   1   1   1.8e-29   8.2e-26   90.8   3.7     2   176    11   199     8   199 0.88 Outer membrane protein beta-barrel domain
SdiA-regulated       PF06977.6    249 seq203_BIOID50907    -            272   3.1e-71  239.1   0.1   1   1   5.6e-75   3.9e-71  238.8   0.1     7   248    32   268    27   269 0.93 SdiA-regulated
Phage_lysozyme       PF00959.14   110 seq206_BIOID50907    -            214   3.8e-35  120.3   0.2   1   1   4.2e-39   5.8e-35  119.8   0.1     1   110    84   202    84   202 0.99 Phage lysozyme
Cation_efflux        PF01545.16   285 seq207_BIOID50907    -            300   3.4e-65  219.8   5.5   1   1   2.8e-69   3.9e-65  219.6   3.8     2   283    14   289    13   291 0.97 Cation efflux family
DUF1983              PF09327.6     81 seq213_BIOID50907    -            439   2.5e-27   94.5   1.0   1   1   1.7e-30   7.5e-27   92.9   0.7     1    81   294   374   294   374 0.99 Domain of unknown function (DUF1983)
DUF3672              PF12421.3    136 seq213_BIOID50907    -            439   4.1e-07   30.1   0.5   1   1     9e-11   4.1e-07   30.1   0.4     1    25   398   422   398   428 0.94 Fibronectin type III protein
rve                  PF00665.21   120 seq216_BIOID50907    -            249   6.1e-17   61.7   0.0   1   1   8.1e-21   1.1e-16   60.8   0.0     3   119    88   196    86   197 0.94 Integrase core domain
IpaB_EvcA            PF03278.8    153 seq217_BIOID50907    -            196   1.1e-63  212.9   4.9   1   1   9.6e-68   1.3e-63  212.6   3.4     1   152    39   184    39   185 0.99 IpaB/EvcA family
Ribosomal_L12        PF00542.14    68 seq219_BIOID50907    -            121   1.8e-31  107.8   8.6   1   1   2.8e-35   3.8e-31  106.7   6.0     1    68    54   121    54   121 0.99 Ribosomal protein L7/L12 C-terminal domain
Acetyltransf_7       PF13508.1     79 seq220_BIOID50907    -            202   7.1e-07   29.1   0.1   1   1   1.9e-10   1.3e-06   28.3   0.1     4    76    67   140    64   143 0.89 Acetyltransferase (GNAT) domain
Acetyltransf_1       PF00583.19    83 seq220_BIOID50907    -            202   4.1e-05   23.4   0.0   1   1   9.6e-09   6.5e-05   22.7   0.0    25    82    92   141    48   142 0.88 Acetyltransferase (GNAT) family
Terminase_2          PF03592.11   144 seq224_BIOID50907    -            187   1.6e-09   38.0   2.9   1   1   1.8e-13   2.5e-09   37.4   2.0     1    57     2    58     2   170 0.90 Terminase small subunit
DUF4259              PF14078.1    128 seq225_BIOID50907    -            142   2.6e-06   27.8   0.7   1   1   2.4e-10   3.2e-06   27.5   0.5     1   102     2   106     2   134 0.75 Domain of unknown function (DUF4259)
Sulfatase            PF00884.18   379 seq226_BIOID50907    -            500     2e-31  109.2   0.1   1   1     2e-35   2.7e-31  108.8   0.1     2   308   193   463   192   492 0.79 Sulfatase
Phage_fiber_C        PF06820.7     64 seq228_BIOID50907    -             89   1.5e-34  117.8   0.6   1   1   1.4e-38   1.9e-34  117.4   0.4     1    64    28    89    28    89 0.99 Putative prophage tail fibre C-terminus
OmpW                 PF03922.9    192 seq233_BIOID50907    -             40   9.5e-07   28.5   0.0   1   1   7.4e-11     1e-06   28.4   0.0   157   192     1    40     1    40 0.89 OmpW family
phage_tail_N         PF08400.5    134 seq234_BIOID50907    -            436   6.5e-60  200.5   0.1   1   1   1.9e-63   6.5e-60  200.5   0.1     1   134     1   134     1   134 0.99 Prophage tail fibre N-terminal
Phage_fiber_C        PF06820.7     64 seq234_BIOID50907    -            436   8.9e-30  102.5   0.2   1   1     4e-33   1.4e-29  101.9   0.2     1    64   363   425   363   425 0.96 Putative prophage tail fibre C-terminus
Collagen             PF01391.13    60 seq234_BIOID50907    -            436   1.6e-18   65.8  70.4   1   2   3.3e-13   1.1e-09   37.5  23.8     1    59   251   309   249   310 0.80 Collagen triple helix repeat (20 copies)
Collagen             PF01391.13    60 seq234_BIOID50907    -            436   1.6e-18   65.8  70.4   2   2   1.5e-10   5.2e-07   28.9  29.4     1    54   296   349   290   363 0.39 Collagen triple helix repeat (20 copies)
CarboxypepD_reg      PF13620.1     82 seq234_BIOID50907    -            436     2e-07   30.8   0.2   1   1   1.4e-10   4.9e-07   29.6   0.1     1    74     4    82     4    89 0.81 Carboxypeptidase regulatory-like domain
MobA_MobL            PF03389.10   216 seq235_BIOID50907    -            489     6e-44  149.9   9.1   1   1   1.6e-47   2.2e-43  148.0   1.7     4   210    20   208    17   212 0.95 MobA/MobL family
Fels1                PF05666.6     45 seq242_BIOID50907    -            122   6.1e-39  131.0   2.2   1   2   1.7e-21   2.4e-17   61.9   0.1     2    45    20    62    19    62 0.96 Fels-1 Prophage Protein-like
Fels1                PF05666.6     45 seq242_BIOID50907    -            122   6.1e-39  131.0   2.2   2   2   8.4e-24   1.2e-19   69.3   0.2     1    45    66   121    66   121 0.98 Fels-1 Prophage Protein-like
Aldo_ket_red         PF00248.16   283 seq244_BIOID50907    -            267   1.7e-56  191.0   0.8   1   1   1.6e-60   2.1e-56  190.6   0.5     2   281     6   250     5   251 0.95 Aldo/keto reductase family
DEDD_Tnp_IS110       PF01548.12   144 seq245_BIOID50907    -            180   2.4e-23   82.2   0.0   1   1   2.1e-27   2.9e-23   82.0   0.0     1   139     9   146     9   151 0.94 Transposase
Dus                  PF01207.12   310 seq246_BIOID50907    -            345  7.5e-100  333.6   0.0   1   1  6.3e-104  8.6e-100  333.4   0.0     2   308    30   340    29   342 0.98 Dihydrouridine synthase (Dus)
rve                  PF00665.21   120 seq250_BIOID50907    -            137   1.3e-10   41.3   0.0   1   1   1.2e-14   1.7e-10   40.9   0.0     2    65    45   106    44   118 0.94 Integrase core domain
Terminase_1          PF03354.10   477 seq252_BIOID50907    -            553   1.7e-36  125.5   0.0   1   1   1.5e-40   2.1e-36  125.2   0.0     6   469    64   534    59   539 0.83 Phage Terminase
RNA_pol_Rpb2_6       PF00562.23   386 seq257_BIOID50907    -           1342  4.7e-162  539.0   0.0   1   1  3.5e-162  7.9e-159  528.4   0.1     2   386   716  1264   715  1264 0.98 RNA polymerase Rpb2, domain 6
RNA_pol_Rpb2_7       PF04560.15    83 seq257_BIOID50907    -           1342   5.7e-32  109.6   0.1   1   1   8.2e-35   1.9e-31  108.0   0.0     1    82  1266  1341  1266  1342 0.98 RNA polymerase Rpb2, domain 7
RNA_pol_Rpb2_3       PF04565.11    68 seq257_BIOID50907    -           1342   7.1e-30  102.4   0.0   1   1   7.4e-33   1.7e-29  101.2   0.0     1    68   513   582   513   582 0.98 RNA polymerase Rpb2, domain 3
RNA_pol_Rpb2_45      PF10385.4     66 seq257_BIOID50907    -           1342   4.6e-29   99.9   0.3   1   1   1.5e-31   3.5e-28   97.0   0.2     1    66   591   656   591   656 1.00 RNA polymerase beta subunit external 1 domain
RNA_pol_Rpb2_1       PF04563.10   203 seq257_BIOID50907    -           1342   1.5e-26   92.4   0.0   1   1   1.4e-29   3.1e-26   91.4   0.0     2   203    27   509    26   509 0.98 RNA polymerase beta subunit
RNA_pol_Rpb2_2       PF04561.9    190 seq257_BIOID50907    -           1342   1.6e-25   89.5   0.9   1   2   8.4e-11   1.9e-07   30.5   0.0     1    74   151   225   151   276 0.82 RNA polymerase Rpb2, domain 2
RNA_pol_Rpb2_2       PF04561.9    190 seq257_BIOID50907    -           1342   1.6e-25   89.5   0.9   2   2   1.9e-18   4.4e-15   55.4   0.0    80   190   340   454   329   454 0.88 RNA polymerase Rpb2, domain 2
PFK                  PF00365.15   282 seq259_BIOID50907    -            340    1e-129  431.3   2.2   1   1  8.9e-134  1.2e-129  431.1   1.5     1   281    23   297    23   298 0.98 Phosphofructokinase
OmpA                 PF00691.15    97 seq260_BIOID50907    -            173   7.6e-20   71.0   0.0   1   1     1e-23   1.4e-19   70.1   0.0     1    97    72   167    72   167 0.96 OmpA family
rve_3                PF13683.1     67 seq266_BIOID50907    -             80     2e-11   43.0   0.0   1   1   4.5e-15   3.1e-11   42.5   0.0     7    67     1    62     1    62 0.96 Integrase core domain
rve_2                PF13333.1     52 seq266_BIOID50907    -             80   2.7e-07   30.4   0.0   1   1   4.8e-11   3.3e-07   30.1   0.0     1    50    14    68    14    70 0.87 Integrase core domain
Dimer_Tnp_Tn5        PF02281.11   109 seq267_BIOID50907    -            296   8.5e-16   57.9   0.5   1   1   1.2e-19   1.7e-15   56.9   0.3    10   102   204   292   194   295 0.84 Transposase Tn5 dimerisation domain
Hexapep              PF00132.19    36 seq269_BIOID50907    -            293   8.6e-19   66.0   6.7   1   3   1.6e-09   2.2e-05   23.5   0.0     2    36   122   156   121   156 0.96 Bacterial transferase hexapeptide (six repeats)
Hexapep              PF00132.19    36 seq269_BIOID50907    -            293   8.6e-19   66.0   6.7   2   3   2.3e-10   3.1e-06   26.3   0.7     3    33   191   220   189   221 0.94 Bacterial transferase hexapeptide (six repeats)
Hexapep              PF00132.19    36 seq269_BIOID50907    -            293   8.6e-19   66.0   6.7   3   3   1.8e-11   2.5e-07   29.7   0.6     1    34   206   239   206   241 0.95 Bacterial transferase hexapeptide (six repeats)
HTH_Tnp_1            PF01527.15    76 seq270_BIOID50907    -            108   4.1e-11   42.5   1.0   1   1   1.2e-14   1.7e-10   40.6   0.7     1    74     1    87     1    88 0.85 Transposase
HTH_Tnp_1            PF01527.15    76 seq271_BIOID50907    -            225   2.1e-20   72.3   0.0   1   1   1.3e-23   5.8e-20   70.9   0.0     2    69   101   172   100   179 0.87 Transposase
TraT                 PF05818.7    215 seq276_BIOID50907    -            243   3.8e-90  300.9   6.9   1   1   3.2e-94   4.4e-90  300.7   4.8     1   215    32   243    32   243 0.99 Enterobacterial TraT complement resistance protein
TPR_6                PF13174.1     33 seq277_BIOID50907    -            263   1.8e-22   78.0   1.7   1   3   2.8e-07   0.00047   20.3   0.0     4    33   146   176   145   176 0.86 Tetratricopeptide repeat
TPR_6                PF13174.1     33 seq277_BIOID50907    -            263   1.8e-22   78.0   1.7   2   3   2.2e-08   3.8e-05   23.7   0.1     3    33   183   213   181   213 0.95 Tetratricopeptide repeat
TPR_6                PF13174.1     33 seq277_BIOID50907    -            263   1.8e-22   78.0   1.7   3   3   7.2e-11   1.2e-07   31.5   0.0     1    33   218   250   218   250 0.96 Tetratricopeptide repeat
TPR_16               PF13432.1     65 seq277_BIOID50907    -            263   6.3e-12   45.7   0.0   1   1   1.6e-09   2.7e-06   27.7   0.0     2    65   147   214   146   214 0.92 Tetratricopeptide repeat
TPR_2                PF07719.12    34 seq277_BIOID50907    -            263   1.1e-09   37.3   0.2   1   2   2.1e-06    0.0035   17.0   0.1     2    33   181   212   180   213 0.93 Tetratricopeptide repeat
TPR_2                PF07719.12    34 seq277_BIOID50907    -            263   1.1e-09   37.3   0.2   2   2   5.3e-06    0.0091   15.7   0.0     1    33   217   249   217   250 0.95 Tetratricopeptide repeat
TPR_8                PF13181.1     34 seq277_BIOID50907    -            263   2.9e-06   26.5   0.9   1   2   0.00027      0.46   10.2   0.2     2    29   181   208   180   213 0.89 Tetratricopeptide repeat
TPR_8                PF13181.1     34 seq277_BIOID50907    -            263   2.9e-06   26.5   0.9   2   2   2.7e-05     0.046   13.3   0.0     5    29   221   245   217   250 0.85 Tetratricopeptide repeat
rve                  PF00665.21   120 seq279_BIOID50907    -            295   3.9e-25   88.1   0.0   1   1   3.1e-28   1.1e-24   86.7   0.0     2   119   125   239   124   240 0.97 Integrase core domain
HTH_21               PF13276.1     60 seq279_BIOID50907    -            295   4.8e-15   55.1   1.6   1   1   3.3e-18   1.1e-14   54.0   1.1     2    60    46   103    44   103 0.94 HTH-like domain
rve_3                PF13683.1     67 seq279_BIOID50907    -            295   1.5e-11   43.5   0.2   1   1   8.8e-15     3e-11   42.5   0.0     6    67   216   277   211   277 0.93 Integrase core domain
rve_2                PF13333.1     52 seq279_BIOID50907    -            295   2.7e-06   27.2   0.0   1   1   1.7e-09   5.7e-06   26.1   0.0     1    44   230   276   230   283 0.88 Integrase core domain
EamA                 PF00892.15   126 seq281_BIOID50907    -            307   1.8e-35  121.5  41.3   1   2   4.7e-20   6.5e-16   58.4   9.7     1   126    16   145    16   145 0.85 EamA-like transporter family
EamA                 PF00892.15   126 seq281_BIOID50907    -            307   1.8e-35  121.5  41.3   2   2   1.9e-23   2.6e-19   69.3  13.4     1   126   167   291   167   291 0.96 EamA-like transporter family
Acetyltransf_7       PF13508.1     79 seq283_BIOID50907    -            178   8.5e-13   48.1   0.0   1   1   1.8e-16   1.2e-12   47.6   0.0     4    79    62   164    58   164 0.79 Acetyltransferase (GNAT) domain
Acetyltransf_1       PF00583.19    83 seq283_BIOID50907    -            178     7e-07   29.0   0.1   1   1   3.3e-10   2.2e-06   27.4   0.1    17    83    97   163    68   163 0.73 Acetyltransferase (GNAT) family
Phageshock_PspG      PF09583.5     65 seq284_BIOID50907    -            139   2.3e-25   88.3  25.1   1   1   2.1e-29   2.9e-25   87.9  17.4     1    64    60   123    60   124 0.98 Phage shock protein G (Phageshock_PspG)
SepZ                 PF06066.6     99 seq285_BIOID50907    -             98   4.2e-48  161.2   9.7   1   1   3.4e-52   4.6e-48  161.1   6.7     1    99     1    98     1    98 0.99 SepZ
YcgL                 PF05166.8     74 seq286_BIOID50907    -            108   4.8e-34  116.1   0.2   1   1   4.7e-38   6.5e-34  115.7   0.1     1    74    14    87    14    87 0.99 YcgL domain
gpW                  PF02831.10    68 seq289_BIOID50907    -             68   2.2e-33  113.4   2.3   1   1   1.8e-37   2.4e-33  113.3   1.6     1    68     1    68     1    68 0.99 gpW
Phage_fiber_C        PF06820.7     64 seq291_BIOID50907    -             89   8.4e-35  118.6   0.5   1   1   7.9e-39   1.1e-34  118.2   0.3     1    64    28    89    28    89 0.99 Putative prophage tail fibre C-terminus
LysR_substrate       PF03466.15   209 seq296_BIOID50907    -            323   1.9e-40  138.1   0.2   1   1   3.7e-44   2.6e-40  137.6   0.1     3   206   113   316   111   319 0.97 LysR substrate binding domain
HTH_1                PF00126.22    60 seq296_BIOID50907    -            323   7.2e-19   67.1   0.6   1   1     2e-22   1.3e-18   66.3   0.4     2    59    29    86    28    87 0.97 Bacterial regulatory helix-turn-helix protein, lysR family
Phage_portal_2       PF05136.8    355 seq299_BIOID50907    -            451  1.1e-107  359.5   0.1   1   1  9.2e-112  1.3e-107  359.3   0.1     1   355    26   398    26   398 0.98 Phage portal protein, lambda family
MurB_C               PF02873.11   105 seq301_BIOID50907    -            342   5.4e-41  138.4   0.0   1   1   1.4e-44   9.4e-41  137.7   0.0     1   105   203   330   203   330 0.99 UDP-N-acetylenolpyruvoylglucosamine reductase, C-terminal domain
FAD_binding_4        PF01565.18   139 seq301_BIOID50907    -            342   8.5e-27   93.2   0.0   1   1   4.5e-30   3.1e-26   91.4   0.0     2   138    18   149    17   150 0.91 FAD binding domain
DUF2799              PF10973.3     89 seq302_BIOID50907    -            121   3.5e-17   62.0   0.5   1   1   3.2e-21   4.3e-17   61.7   0.3     1    88    31   113    31   114 0.93 Protein of unknown function (DUF2799)
TnpB_IS66            PF05717.8    108 seq306_BIOID50907    -            115   1.3e-44  149.9   0.0   1   1     1e-48   1.4e-44  149.8   0.0     2   107     7   110     6   111 0.96 IS66 Orf2 like protein
FAA_hydrolase        PF01557.13   217 seq310_BIOID50907    -            219   3.5e-56  189.9   0.0   1   1   2.9e-60     4e-56  189.7   0.0     1   208    18   210    18   219 0.93 Fumarylacetoacetate (FAA) hydrolase family
DUF1076              PF06416.7    113 seq315_BIOID50907    -            192   3.4e-43  145.8   0.1   1   1   3.4e-47   4.7e-43  145.3   0.0     7   113    88   190    80   190 0.93 Protein of unknown function (DUF1076)
HSP70                PF00012.15   602 seq317_BIOID50907    -            633  4.7e-270  896.5  15.9   1   1    4e-274  5.5e-270  896.3  11.0     1   600     4   602     4   604 0.99 Hsp70 protein
SBP_bac_11           PF13531.1    231 seq319_BIOID50907    -            329   1.4e-44  152.3   0.2   1   1     5e-48   1.7e-44  152.0   0.1     4   231    28   280    25   280 0.87 Bacterial extracellular solute-binding protein
SBP_bac_1            PF01547.20   314 seq319_BIOID50907    -            329   1.5e-18   67.5   2.8   1   1   5.5e-22   1.9e-18   67.1   2.0     4   314    32   272    29   272 0.88 Bacterial extracellular solute-binding protein
SBP_bac_8            PF13416.1    281 seq319_BIOID50907    -            329   1.7e-13   50.8   1.1   1   1   8.5e-17   2.9e-13   50.0   0.7    85   262   108   281    34   300 0.75 Bacterial extracellular solute-binding protein
SBP_bac_6            PF13343.1    242 seq319_BIOID50907    -            329   3.7e-13   49.2   1.1   1   1     2e-16   6.8e-13   48.3   0.8    53   235   112   303    77   306 0.83 Bacterial extracellular solute-binding protein
TrwB_AAD_bind        PF10412.4    386 seq320_BIOID50907    -            717  2.9e-148  493.5   0.0   1   1  1.3e-151  3.5e-148  493.2   0.0     2   386   172   561   171   561 0.99 Type IV secretion-system coupling protein DNA-binding domain
TraD_N               PF12615.3    101 seq320_BIOID50907    -            717   5.2e-34  116.4  11.5   1   1   7.5e-37     2e-33  114.5   7.8     1   101    31   129    31   129 0.99 F sex factor protein N terminal
TraG-D_C             PF12696.2    128 seq320_BIOID50907    -            717   1.1e-18   67.2   0.0   1   1   6.9e-22   1.9e-18   66.4   0.0     1   127   419   541   419   542 0.86 TraM recognition site of TraD and TraG
AAA_10               PF12846.2    328 seq320_BIOID50907    -            717   2.2e-10   40.1   0.0   1   1     8e-12   2.2e-08   33.6   0.0     3   318   187   491   186   498 0.72 AAA-like domain
T4SS-DNA_transf      PF02534.9    469 seq320_BIOID50907    -            717   9.4e-08   30.9   0.0   1   1   9.6e-11   2.6e-07   29.4   0.0   264   361   382   476   198   500 0.83 Type IV secretory system Conjugative DNA transfer
YscJ_FliF            PF01514.12   207 seq323_BIOID50907    -            190   8.5e-59  198.0   5.3   1   1   7.4e-63     1e-58  197.8   3.7     1   196     1   185     1   189 0.97 Secretory protein of YscJ/FliF family
DUF4154              PF13689.1    145 seq324_BIOID50907    -            172   5.6e-32  110.2   0.0   1   1     5e-36   6.8e-32  109.9   0.0     6   145    32   168    27   168 0.95 Domain of unknown function (DUF4154)
Peptidase_U35        PF04586.12   163 seq328_BIOID50907    -            645   4.3e-30  104.7   0.0   1   1   1.2e-33     8e-30  103.8   0.0     5   159    12   157     8   161 0.91 Caudovirus prohead protease
Phage_capsid         PF05065.8    276 seq328_BIOID50907    -            645   2.5e-26   92.4   0.2   1   1   6.2e-30   4.2e-26   91.6   0.2     8   275   353   635   351   636 0.79 Phage capsid family
Exo_endo_phos        PF03372.18   251 seq329_BIOID50907    -            274   6.6e-12   45.7   0.3   1   1   8.9e-16   1.2e-11   44.8   0.2     2   251    56   260    55   260 0.65 Endonuclease/Exonuclease/phosphatase family
HTH_Tnp_1            PF01527.15    76 seq331_BIOID50907    -             97   7.7e-17   60.9   0.1   1   1   1.3e-20   9.1e-17   60.6   0.1     2    57    23    78    22    93 0.83 Transposase
HTH_28               PF13518.1     52 seq331_BIOID50907    -             97   1.2e-06   28.2   0.5   1   1   3.1e-10   2.1e-06   27.4   0.0     1    43    32    75    32    78 0.93 Helix-turn-helix domain
Phage_integrase      PF00589.17   173 seq332_BIOID50907    -             92   2.4e-17   63.0   0.0   1   1   1.9e-21   2.6e-17   62.8   0.0     1    82    11    91    11    92 0.98 Phage integrase family
Peripla_BP_2         PF01497.13   238 seq334_BIOID50907    -            330   1.5e-32  112.5   1.0   1   1   1.1e-36   1.5e-32  112.5   0.7     1   237    79   307    79   308 0.95 Periplasmic binding protein
Virul_fac_BrkB       PF03631.10   260 seq340_BIOID50907    -            337   3.4e-49  167.4  16.0   1   1     3e-53   4.1e-49  167.1  11.1     4   258    65   325    62   327 0.91 Virulence factor BrkB
HTS                  PF04204.11   298 seq342_BIOID50907    -            309  1.2e-131  437.7   0.0   1   1  9.6e-136  1.3e-131  437.6   0.0     1   298     2   299     2   299 1.00 Homoserine O-succinyltransferase
BPL_LplA_LipB        PF03099.14   125 seq343_BIOID50907    -            321   8.2e-21   74.1   0.0   1   1   2.7e-24   1.3e-20   73.6   0.0     4   125    86   208    83   208 0.89 Biotin/lipoate A/B protein ligase family
HTH_11               PF08279.7     55 seq343_BIOID50907    -            321     8e-13   47.7   0.0   1   1   4.4e-16     2e-12   46.4   0.0     4    54     9    58     8    59 0.92 HTH domain
BPL_C                PF02237.12    48 seq343_BIOID50907    -            321   5.2e-11   41.9   0.2   1   1   2.8e-14   1.3e-10   40.7   0.1     1    48   271   317   271   317 0.97 Biotin protein ligase C terminal domain
GGDEF                PF00990.16   161 seq344_BIOID50907    -            408   7.3e-45  152.3   0.5   1   1   8.6e-49   1.2e-44  151.6   0.3     1   159   249   403   249   405 0.96 GGDEF domain
DUF413               PF04219.7     94 seq345_BIOID50907    -            112   1.5e-38  130.2   0.1   1   1   1.4e-42   1.9e-38  129.9   0.1     1    90    10    99    10   102 0.97 Protein of unknown function, DUF
DUF1040              PF06288.8     86 seq348_BIOID50907    -             89   1.2e-46  156.7   0.5   1   1   9.9e-51   1.4e-46  156.5   0.4     1    86     1    86     1    86 1.00 Protein of unknown function (DUF1040)
Peptidase_M20        PF01546.23   171 seq352_BIOID50907    -            408   2.5e-19   69.3   0.2   1   1   8.2e-23   3.7e-19   68.8   0.1    23   170   139   402    74   403 0.84 Peptidase family M20/M25/M40
M20_dimer            PF07687.9    109 seq352_BIOID50907    -            408   1.2e-11   44.2   0.1   1   1   5.7e-15   2.6e-11   43.0   0.1     2   105   206   302   205   308 0.89 Peptidase dimerisation domain
Peptidase_M42        PF05343.9    292 seq352_BIOID50907    -            408   2.8e-06   26.2   0.0   1   1   3.1e-08   0.00014   20.6   0.0   134   194   140   201   110   235 0.90 M42 glutamyl aminopeptidase
CDH                  PF02611.10   222 seq356_BIOID50907    -            300   3.2e-96  320.7   0.0   1   1  2.8e-100   3.8e-96  320.5   0.0     2   221    80   299    79   300 0.99 CDP-diacylglycerol pyrophosphatase
DnaB_C               PF03796.10   265 seq358_BIOID50907    -            471  4.1e-108  360.1   0.2   1   1  1.2e-111  5.4e-108  359.7   0.1     1   263   206   463   206   465 0.97 DnaB-like helicase C terminal domain
DnaB                 PF00772.16   103 seq358_BIOID50907    -            471   8.7e-38  128.2   0.0   1   1   4.2e-41   1.9e-37  127.1   0.0     1   103    26   128    26   128 0.99 DnaB-like helicase N terminal domain
AAA_25               PF13481.1    194 seq358_BIOID50907    -            471     1e-13   51.0   0.1   1   1   3.6e-17   1.6e-13   50.3   0.0    29   190   220   386   179   390 0.84 AAA domain
APH                  PF01636.18   239 seq359_BIOID50907    -            328   1.6e-41  142.5   1.8   1   1   3.7e-45   2.5e-41  141.8   1.2     2   232    31   259    30   269 0.84 Phosphotransferase enzyme family
EcKinase             PF02958.15   293 seq359_BIOID50907    -            328   0.00012   21.2   0.0   1   1   3.1e-08   0.00021   20.4   0.0   197   280   176   252   149   257 0.79 Ecdysteroid kinase
Methyltransf_11      PF08241.7     95 seq360_BIOID50907    -            256   8.7e-25   86.9   0.0   1   1   1.5e-27   1.5e-24   86.1   0.0     1    95    49   145    49   145 0.97 Methyltransferase domain
Methyltransf_31      PF13847.1    152 seq360_BIOID50907    -            256   1.3e-20   73.3   0.0   1   1   1.7e-23   1.7e-20   73.0   0.0     5   113    46   158    43   236 0.85 Methyltransferase domain
Methyltransf_23      PF13489.1    162 seq360_BIOID50907    -            256   1.1e-19   70.5   0.0   1   1   1.5e-22   1.5e-19   70.1   0.0     7   159    31   191    26   194 0.80 Methyltransferase domain
Ubie_methyltran      PF01209.13   233 seq360_BIOID50907    -            256   1.1e-16   60.5   0.0   1   1   1.5e-19   1.5e-16   60.0   0.0    32   158    27   152     2   162 0.83 ubiE/COQ5 methyltransferase family
Methyltransf_18      PF12847.2    112 seq360_BIOID50907    -            256     3e-16   59.8   0.1   1   1   5.7e-19     6e-16   58.9   0.0     1   109    44   145    44   148 0.90 Methyltransferase domain
Methyltransf_12      PF08242.7     99 seq360_BIOID50907    -            256   7.1e-14   51.9   0.0   1   1   1.1e-16   1.2e-13   51.2   0.0     1    99    49   143    49   143 0.93 Methyltransferase domain
Methyltransf_25      PF13649.1    101 seq360_BIOID50907    -            256   2.6e-13   50.0   0.3   1   1   4.9e-16   5.1e-13   49.1   0.0     1   101    48   141    48   141 0.92 Methyltransferase domain
Methyltransf_26      PF13659.1    117 seq360_BIOID50907    -            256   6.8e-11   42.1   0.9   1   1   1.3e-13   1.4e-10   41.1   0.3     3   113    47   145    45   147 0.92 Methyltransferase domain
Methyltransf_8       PF05148.10   219 seq360_BIOID50907    -            256   5.9e-09   35.7   0.0   1   1   4.5e-11   4.8e-08   32.7   0.0    50   165    16   154     6   181 0.68 Hypothetical methyltransferase
MTS                  PF05175.9    170 seq360_BIOID50907    -            256   5.5e-09   35.5   0.1   1   1     1e-11   1.1e-08   34.5   0.0    25   149    38   155    32   173 0.81 Methyltransferase small domain
Methyltransf_29      PF03141.11   506 seq360_BIOID50907    -            256   4.6e-08   31.7   0.0   1   1   5.5e-11   5.8e-08   31.4   0.0   117   218    44   146     8   174 0.76 Putative S-adenosyl-L-methionine-dependent methyltransferase
TehB                 PF03848.9    192 seq360_BIOID50907    -            256   2.9e-06   26.4   0.0   1   1   5.5e-09   5.8e-06   25.4   0.0    31   135    45   149    13   157 0.81 Tellurite resistance protein TehB
PrmA                 PF06325.8    295 seq360_BIOID50907    -            256   0.00012   21.1   0.0   1   1   1.7e-07   0.00018   20.6   0.0   161   263    44   151    29   188 0.71 Ribosomal protein L11 methyltransferase (PrmA)
Secretin             PF00263.16   165 seq362_BIOID50907    -            512   1.8e-32  111.9   3.4   1   1   2.6e-36   1.8e-32  111.9   2.4     1   162   336   504   336   507 0.93 Bacterial type II and III secretion system protein
Secretin_N           PF03958.12    82 seq362_BIOID50907    -            512   2.5e-24   85.1   2.8   1   1   1.6e-22   1.1e-18   67.0   0.2     1    82   180   275   180   275 0.99 Bacterial type II/III secretion system short domain
Peptidase_S49        PF01343.13   154 seq365_BIOID50907    -            488   6.4e-44  149.3   0.7   1   1   8.3e-48   1.1e-43  148.5   0.5     2   153   132   282   131   283 0.97 Peptidase family S49
NadA                 PF02445.11   296 seq367_BIOID50907    -            347    3e-105  351.1   0.1   1   1  2.5e-109  3.5e-105  350.9   0.0     2   295    31   340    30   341 0.98 Quinolinate synthetase A protein
DUF3987              PF13148.1    375 seq369_BIOID50907    -            509   3.8e-91  305.3   0.3   1   1   3.4e-95   4.7e-91  305.0   0.2     3   373    31   406    29   408 0.97 Protein of unknown function (DUF3987)
DDE_Tnp_ISL3         PF01610.12   248 seq371_BIOID50907    -            180   1.7e-12   47.3   0.1   1   1   1.4e-16     2e-12   47.1   0.0   141   248    75   175    50   175 0.88 Transposase
Radical_SAM          PF04055.16   166 seq373_BIOID50907    -            445   4.9e-13   49.4   0.0   1   1   6.1e-17   8.3e-13   48.7   0.0     3   158    63   227    61   234 0.85 Radical SAM superfamily
Phage_integrase      PF00589.17   173 seq374_BIOID50907    -            198   1.4e-46  158.1   0.6   1   1   1.2e-50   1.6e-46  158.0   0.4     1   172     5   177     5   178 0.98 Phage integrase family
CesT                 PF05932.8    119 seq382_BIOID50907    -             62   6.2e-06   25.9   0.1   1   1   4.9e-10   6.7e-06   25.8   0.0     1    47     4    49     4    58 0.88 Tir chaperone protein (CesT) family
rve                  PF00665.21   120 seq383_BIOID50907    -            340     2e-20   73.0   0.0   1   1   2.2e-23   3.8e-20   72.0   0.0     3   118   118   242   117   244 0.96 Integrase core domain
HTH_38               PF13936.1     44 seq383_BIOID50907    -            340   1.8e-09   36.8   0.5   1   1   4.1e-12     7e-09   34.9   0.1     6    41     3    38     2    40 0.94 Helix-turn-helix domain
HTH_7                PF02796.10    45 seq383_BIOID50907    -            340   3.5e-09   36.2   0.3   1   1   5.4e-12   9.2e-09   34.9   0.2    13    44     9    40     5    41 0.93 Helix-turn-helix domain of resolvase
HTH_23               PF13384.1     50 seq383_BIOID50907    -            340   1.1e-06   27.9   0.0   1   1     2e-09   3.4e-06   26.3   0.0     9    40     9    40     2    43 0.89 Homeodomain-like domain
HTH_28               PF13518.1     52 seq383_BIOID50907    -            340     1e-05   25.2   0.1   1   1   1.5e-08   2.6e-05   23.9   0.1     7    34    12    39     8    40 0.89 Helix-turn-helix domain
Sigma70_r4_2         PF08281.7     54 seq383_BIOID50907    -            340   1.1e-05   24.6   0.0   1   1   1.5e-08   2.5e-05   23.5   0.0    25    48    16    39    12    40 0.94 Sigma-70, region 4
HTH_3                PF01381.17    55 seq383_BIOID50907    -            340   0.00013   21.6   0.1   1   1   1.4e-07   0.00024   20.7   0.1     7    37    15    45     8    48 0.91 Helix-turn-helix
Peptidase_S24        PF00717.18    70 seq384_BIOID50907    -            139   4.3e-13   48.5   0.0   1   1   4.6e-17   6.3e-13   48.0   0.0     2    68    56   120    55   122 0.91 Peptidase S24-like
Peptidase_M85        PF13678.1    251 seq385_BIOID50907    -            339    9e-114  378.9   0.2   1   1  8.1e-118  1.1e-113  378.6   0.1     2   251    34   283    33   283 0.99 NFkB-p65-degrading zinc protease
Malate_synthase      PF01274.17   523 seq386_BIOID50907    -            539  6.2e-214  710.7   0.0   1   1  5.1e-218    7e-214  710.5   0.0     2   522    18   538    17   539 0.99 Malate synthase
OmpA                 PF00691.15    97 seq389_BIOID50907    -            160   1.8e-17   63.4   0.1   1   1     2e-21   2.7e-17   62.8   0.1     1    97    55   151    55   151 0.94 OmpA family
DnaJ_C               PF01556.13    81 seq390_BIOID50907    -            376   7.3e-34  115.4   0.1   1   1   3.5e-24   1.6e-20   72.6   0.0     1    81   262   340   262   340 0.95 DnaJ C terminal domain
DnaJ                 PF00226.26    64 seq390_BIOID50907    -            376   6.5e-29   99.3   4.4   1   1   2.3e-32     1e-28   98.6   3.1     1    64     5    67     5    67 0.99 DnaJ domain
DnaJ_CXXCXGXG        PF00684.14    66 seq390_BIOID50907    -            376   8.4e-16   57.6  16.9   1   1   3.3e-19   1.5e-15   56.8  11.7     1    66   144   204   144   204 0.97 DnaJ central domain
Sugar_tr             PF00083.19   451 seq391_BIOID50907    -            440   1.7e-35  122.3  33.7   1   2   1.3e-31   8.9e-28   96.9   5.9     2   203    23   232    22   237 0.89 Sugar (and other) transporter
Sugar_tr             PF00083.19   451 seq391_BIOID50907    -            440   1.7e-35  122.3  33.7   2   2   3.1e-12   2.1e-08   33.0  11.4   242   443   240   439   226   440 0.69 Sugar (and other) transporter
MFS_1                PF07690.11   354 seq391_BIOID50907    -            440   1.5e-29  102.7  60.7   1   2   4.8e-21   3.3e-17   62.1  18.9     2   239    28   275    27   287 0.71 Major Facilitator Superfamily
MFS_1                PF07690.11   354 seq391_BIOID50907    -            440   1.5e-29  102.7  60.7   2   2   4.7e-16   3.2e-12   45.7  19.2    27   176   283   435   271   440 0.81 Major Facilitator Superfamily
Phage_GPD            PF05954.6    292 seq394_BIOID50907    -            290   2.1e-37  128.7   0.0   1   1   1.8e-41   2.5e-37  128.5   0.0     1   206    89   286    89   290 0.94 Phage late control gene D protein (GPD)
DSBA                 PF01323.15   193 seq398_BIOID50907    -            208   1.1e-31  109.8   3.4   1   1   1.3e-34   9.2e-31  106.7   2.4     1   192    40   197    40   198 0.95 DSBA-like thioredoxin domain
Thioredoxin_4        PF13462.1    163 seq398_BIOID50907    -            208   4.5e-10   39.6   0.0   1   1   9.5e-14   6.5e-10   39.1   0.0    16   149    40   180    33   191 0.71 Thioredoxin
IMS                  PF00817.15   148 seq402_BIOID50907    -            422   4.3e-38  130.3   0.0   1   1   3.2e-41   1.1e-37  129.0   0.0     1   147     5   150     5   151 0.96 impB/mucB/samB family
DUF4113              PF13438.1     75 seq402_BIOID50907    -            422   2.2e-28   97.8   0.1   1   1   3.1e-31     1e-27   95.6   0.0     1    75   347   421   347   421 0.98 Domain of unknown function (DUF4113)
IMS_C                PF11799.3    137 seq402_BIOID50907    -            422     3e-09   37.2   0.0   1   1   1.8e-12   6.1e-09   36.2   0.0     3   122   214   333   212   344 0.90 impB/mucB/samB family C-terminal
IMS_HHH              PF11798.3     32 seq402_BIOID50907    -            422   2.5e-07   30.2   0.1   1   1     2e-10   6.8e-07   28.8   0.0     4    32   172   200   169   200 0.92 IMS family HHH motif
NMN_transporter      PF04973.7    182 seq406_BIOID50907    -            239     1e-46  158.5  28.8   1   1   4.7e-49   6.5e-45  152.7  19.9     1   181    23   228    23   229 0.95 Nicotinamide mononucleotide transporter
Phage_portal         PF04860.7    347 seq407_BIOID50907    -            454   6.5e-87  291.3   0.0   1   1   5.8e-91     8e-87  291.0   0.0     4   347    39   382    36   382 0.96 Phage portal protein
Methyltransf_23      PF13489.1    162 seq409_BIOID50907    -            252   1.1e-16   60.8   0.0   1   1   8.4e-20   1.6e-16   60.2   0.0     2   159    13   176     9   178 0.81 Methyltransferase domain
Methyltransf_18      PF12847.2    112 seq409_BIOID50907    -            252   1.4e-14   54.5   0.0   1   1   4.4e-17   8.7e-14   51.9   0.0     5   110    35   129    31   131 0.89 Methyltransferase domain
Methyltransf_11      PF08241.7     95 seq409_BIOID50907    -            252   1.4e-14   54.1   0.0   1   1   6.1e-17   1.2e-13   51.2   0.0     2    94    37   127    36   128 0.96 Methyltransferase domain
Methyltransf_31      PF13847.1    152 seq409_BIOID50907    -            252   2.1e-14   53.2   0.0   1   1   1.4e-17   2.7e-14   52.9   0.0     5   117    33   145    29   201 0.83 Methyltransferase domain
Methyltransf_25      PF13649.1    101 seq409_BIOID50907    -            252   3.2e-10   40.1   0.0   1   1   7.6e-13   1.5e-09   38.0   0.0     1    99    35   122    35   124 0.85 Methyltransferase domain
Methyltransf_12      PF08242.7     99 seq409_BIOID50907    -            252   7.8e-10   39.0   0.0   1   1   6.8e-13   1.3e-09   38.2   0.0     2    99    37   126    36   126 0.91 Methyltransferase domain
Fimbrial             PF00419.15   145 seq410_BIOID50907    -            184     3e-20   72.7   9.6   1   1   2.2e-24     3e-20   72.7   6.6     1   145    35   184    35   184 0.87 Fimbrial protein
YjgP_YjgQ            PF03739.9    354 seq411_BIOID50907    -            366   2.7e-70  236.7   6.1   1   1   2.3e-74   3.2e-70  236.5   4.2     1   351     5   345     5   348 0.97 Predicted permease YjgP/YjgQ family
Ala_racemase_N       PF01168.15   217 seq412_BIOID50907    -            359   3.1e-61  206.5   0.0   1   1   5.7e-65   3.9e-61  206.2   0.0     1   217     8   219     8   219 0.94 Alanine racemase, N-terminal domain
Ala_racemase_C       PF00842.16   129 seq412_BIOID50907    -            359     8e-40  135.1   0.1   1   1   1.8e-43   1.2e-39  134.5   0.1     1   129   234   358   234   358 0.97 Alanine racemase, C-terminal domain
RNA_pol_Rpb1_1       PF04997.7    338 seq413_BIOID50907    -           1407  2.9e-100  335.7   0.1   1   1  2.7e-103  7.5e-100  334.3   0.1     2   338    15   342    14   342 0.95 RNA polymerase Rpb1, domain 1
RNA_pol_Rpb1_5       PF04998.12   277 seq413_BIOID50907    -           1407   1.3e-80  270.5   0.0   1   1   9.4e-84   2.6e-80  269.5   0.0     1   276   766  1321   766  1322 1.00 RNA polymerase Rpb1, domain 5
RNA_pol_Rpb1_2       PF00623.15   166 seq413_BIOID50907    -           1407   6.2e-51  172.5   0.0   1   1   5.3e-53   1.5e-49  168.0   0.0     1   166   344   486   344   486 0.95 RNA polymerase Rpb1, domain 2
RNA_pol_Rpb1_3       PF04983.13   157 seq413_BIOID50907    -           1407   8.1e-28   97.0   0.0   1   1   6.9e-31   1.9e-27   95.8   0.0     1   157   489   644   489   644 0.94 RNA polymerase Rpb1, domain 3
RNA_pol_Rpb1_4       PF05000.12   108 seq413_BIOID50907    -           1407   9.2e-19   67.0   0.3   1   1   9.1e-22   2.5e-18   65.7   0.2     2   107   674   763   673   764 0.82 RNA polymerase Rpb1, domain 4
TPR_3                PF07720.7     36 seq416_BIOID50907    -            151   7.6e-10   38.2   0.2   1   1   5.5e-14   7.6e-10   38.2   0.2     1    36    32    65    32    65 0.96 Tetratricopeptide repeat
HDPD                 PF02924.9    118 seq417_BIOID50907    -            115   3.5e-18   65.4   0.7   1   1   2.8e-22   3.8e-18   65.2   0.5     2   115     4   109     3   112 0.93 Bacteriophage lambda head decoration protein D
ChuX_HutX            PF06228.8    141 seq418_BIOID50907    -            164   1.6e-49  166.8   0.0   1   1   2.7e-53   1.8e-49  166.6   0.0     1   141    21   157    21   157 0.97 Haem utilisation ChuX/HutX
HemS                 PF05171.7    129 seq418_BIOID50907    -            164   2.2e-05   24.1   0.0   1   1   3.8e-09   2.6e-05   23.9   0.0    20   127    43   158    14   160 0.85 Haemin-degrading HemS.ChuX domain
IstB_IS21            PF01695.12   178 seq419_BIOID50907    -            259   6.1e-71  237.3   0.1   1   1   3.9e-74   1.3e-70  236.3   0.0     1   178    56   235    56   235 0.98 IstB-like ATP binding protein
Bac_DnaA             PF00308.13   219 seq419_BIOID50907    -            259   1.4e-07   31.2   0.0   1   1   6.2e-11   2.1e-07   30.6   0.0    37   136   105   202    75   207 0.85 Bacterial dnaA  protein
AAA                  PF00004.24   132 seq419_BIOID50907    -            259   2.5e-05   24.3   0.0   1   1   1.3e-08   4.3e-05   23.6   0.0     1    74   105   180   105   214 0.77 ATPase family associated with various cellular activities (AAA)
PhoH                 PF02562.11   205 seq419_BIOID50907    -            259   1.4e-05   24.3   0.1   1   1   1.6e-08   5.5e-05   22.3   0.0    11    48    94   131    83   142 0.80 PhoH-like protein
Dynamin_N            PF00350.18   168 seq422_BIOID50907    -            795   1.9e-19   69.9   0.5   1   1   2.5e-22   1.1e-18   67.4   0.0     1   167    72   300    72   301 0.75 Dynamin family
MMR_HSR1             PF01926.18   114 seq422_BIOID50907    -            795   1.6e-08   34.4   0.1   1   1   4.9e-11   2.2e-07   30.7   0.1     2   114    72   300    71   300 0.74 50S ribosome-binding GTPase
DUF945               PF06097.6    459 seq423_BIOID50907    -            490  8.8e-101  337.7  10.7   1   1  7.7e-105    1e-100  337.5   7.4     3   459    18   481    16   481 0.98 Bacterial protein of unknown function (DUF945)
Phage_GPD            PF05954.6    292 seq424_BIOID50907    -            123   2.7e-14   52.9   0.3   1   1   2.2e-18   3.1e-14   52.7   0.2   212   292    15   104     2   104 0.80 Phage late control gene D protein (GPD)
TrwC                 PF08751.6    297 seq427_BIOID50907    -           1763     9e-87  291.1   0.9   1   1     2e-90     9e-87  291.1   0.6     2   296    14   294    13   295 0.97 TrwC relaxase
TraI                 PF07057.6    126 seq427_BIOID50907    -           1763   2.6e-59  198.5   0.0   1   1   1.8e-62   8.2e-59  196.9   0.0     1   126  1441  1567  1441  1567 0.98 DNA helicase TraI
AAA_30               PF13604.1    196 seq427_BIOID50907    -           1763   5.9e-42  143.3  14.8   1   1   3.6e-43   1.7e-39  135.3   0.9     1   186   975  1163   975  1169 0.93 AAA domain
Fimbrial             PF00419.15   145 seq428_BIOID50907    -            179   3.1e-15   56.5   0.0   1   1   2.7e-19   3.7e-15   56.3   0.0     2   145    33   179    32   179 0.86 Fimbrial protein
TPP_enzyme_N         PF02776.13   172 seq430_BIOID50907    -            548   1.2e-58  197.3   0.2   1   1   2.6e-62   1.2e-58  197.3   0.1     1   169     1   167     1   170 0.98 Thiamine pyrophosphate enzyme, N-terminal TPP binding domain
TPP_enzyme_C         PF02775.16   153 seq430_BIOID50907    -            548   3.6e-52  175.9   0.3   1   1   5.3e-54   2.4e-50  169.9   0.0     1   153   374   522   374   522 0.98 Thiamine pyrophosphate enzyme, C-terminal TPP binding domain
TPP_enzyme_M         PF00205.17   137 seq430_BIOID50907    -            548   2.8e-41  140.3   0.2   1   1   1.5e-44   6.8e-41  139.1   0.1     1   137   186   321   186   321 0.98 Thiamine pyrophosphate enzyme, central domain
NAD_binding_10       PF13460.1    183 seq432_BIOID50907    -            207     4e-28   98.5   1.8   1   1   6.8e-32   4.6e-28   98.3   1.2     2   181     5   187     5   189 0.93 NADH(P)-binding
NmrA                 PF05368.8    233 seq432_BIOID50907    -            207   6.4e-06   25.4   0.4   1   1   1.2e-09   8.2e-06   25.1   0.3     2   100     5   103     5   198 0.78 NmrA-like family
OrfB_IS605           PF01385.14   227 seq434_BIOID50907    -            376   9.4e-40  136.2   0.8   1   1   2.6e-43   1.2e-39  135.9   0.1     2   223    68   272    67   275 0.97 Probable transposase
OrfB_Zn_ribbon       PF07282.6     69 seq434_BIOID50907    -            376   3.3e-23   81.0   0.9   1   1   1.3e-26   6.1e-23   80.1   0.6     1    67   287   355   287   357 0.98 Putative transposase DNA-binding domain
HTH_OrfB_IS605       PF12323.3     46 seq434_BIOID50907    -            376   1.2e-22   78.8   2.3   1   1   5.2e-26   2.4e-22   77.8   1.6     1    45     1    45     1    46 0.97 Helix-turn-helix domain
DUF955               PF06114.8    122 seq439_BIOID50907    -            203   3.8e-13   49.0   0.0   1   1   7.8e-17   5.4e-13   48.5   0.0    27   117    82   175    58   178 0.84 Domain of unknown function (DUF955)
Peptidase_U49        PF10463.4    206 seq439_BIOID50907    -            203   8.9e-06   25.5   0.0   1   1   1.8e-09   1.2e-05   25.0   0.0   103   147   100   148    98   187 0.82 Peptidase U49
ICL                  PF00463.16   526 seq441_BIOID50907    -            439  3.2e-200  665.6   1.7   1   2  4.6e-118  3.2e-114  381.9   0.0     1   255    12   262    12   264 0.99 Isocitrate lyase family
ICL                  PF00463.16   526 seq441_BIOID50907    -            439  3.2e-200  665.6   1.7   2   2   1.5e-88     1e-84  284.5   1.0   353   526   262   439   260   439 0.98 Isocitrate lyase family
PEP_mutase           PF13714.1    238 seq441_BIOID50907    -            439   4.8e-19   68.4   0.0   1   1   2.3e-22   1.6e-18   66.7   0.0    26   198    86   320    74   352 0.86 Phosphoenolpyruvate phosphomutase
DUF805               PF05656.9    117 seq443_BIOID50907    -            146   1.8e-20   72.7  11.7   1   1     3e-24   4.1e-20   71.6   8.1     2   116     7   134     6   135 0.84 Protein of unknown function (DUF805)
YjgP_YjgQ            PF03739.9    354 seq446_BIOID50907    -            360   8.9e-69  231.7   5.4   1   1   7.6e-73     1e-68  231.5   3.7     1   354     9   358     9   358 0.98 Predicted permease YjgP/YjgQ family
NMN_transporter      PF04973.7    182 seq447_BIOID50907    -            185   3.2e-53  179.7  25.5   1   1   2.6e-57   3.5e-53  179.6  17.7     1   181     2   181     2   182 0.98 Nicotinamide mononucleotide transporter
Pili_assembly_N      PF00345.15   122 seq449_BIOID50907    -            241   1.1e-40  138.0   0.1   1   1   2.7e-44   1.9e-40  137.3   0.0     1   121    37   156    37   157 0.91 Gram-negative pili assembly chaperone, N-terminal domain
Pili_assembly_C      PF02753.12    68 seq449_BIOID50907    -            241   2.9e-16   58.9   0.2   1   1   2.5e-19   1.7e-15   56.4   0.1     1    65   176   234   176   237 0.95 Gram-negative pili assembly chaperone, C-terminal domain
DUF3987              PF13148.1    375 seq450_BIOID50907    -            517  7.6e-109  363.5   0.0   1   1  6.5e-113  8.9e-109  363.3   0.0     2   374    52   419    51   420 0.98 Protein of unknown function (DUF3987)
Pep_deformylase      PF01327.16   157 seq451_BIOID50907    -            169   6.4e-53  178.2   0.1   1   1   5.6e-57   7.6e-53  177.9   0.1     2   156     4   152     3   153 0.94 Polypeptide deformylase
CBM_5_12             PF02839.9     41 seq452_BIOID50907    -            407   2.5e-07   30.0   1.5   1   1   9.6e-10   1.3e-05   24.5   0.3     4    41   356   393   353   393 0.91 Carbohydrate binding domain
YfiO                 PF13525.1    203 seq453_BIOID50907    -            245   1.1e-84  282.8   5.8   1   1   2.8e-88   1.3e-84  282.6   4.0     1   202    28   236    28   238 0.97 Outer membrane lipoprotein
TPR_18               PF13512.1    142 seq453_BIOID50907    -            245   5.1e-65  217.7   7.3   1   1     3e-68   1.4e-64  216.3   1.2     2   142    24   167    23   167 0.98 Tetratricopeptide repeat
FecCD                PF01032.13   311 seq454_BIOID50907    -            330   1.1e-95  319.8  30.7   1   1  9.9e-100   1.4e-95  319.6  21.3     1   311    18   325    17   325 0.97 FecCD transport family
Channel_Tsx          PF03502.8    238 seq455_BIOID50907    -            253   1.8e-39  135.8  26.1   1   1   1.6e-43   2.2e-39  135.5  18.1     2   238    38   253    37   253 0.97 Nucleoside-specific channel-forming protein, Tsx
DUF406               PF04175.7     94 seq456_BIOID50907    -             99   2.1e-28   98.4   3.1   1   1   1.7e-32   2.3e-28   98.3   2.2     4    94     3    96     1    96 0.96 Protein of unknown function (DUF406)
AAA_28               PF13521.1    163 seq459_BIOID50907    -            334     1e-31  109.9   0.1   1   1   1.1e-35   1.5e-31  109.4   0.0     1   163   173   324   173   324 0.89 AAA domain
Methyltransf_11      PF08241.7     95 seq460_BIOID50907    -            240   2.3e-12   47.1   0.0   1   1   2.6e-16   3.6e-12   46.4   0.0    45    95    67   125    50   125 0.83 Methyltransferase domain
Transposase_mut      PF00872.13   381 seq461_BIOID50907    -            150   3.4e-30  104.7   0.1   1   1   2.7e-34   3.6e-30  104.6   0.0     7   149     7   148     1   150 0.83 Transposase, Mutator family
Caudo_TAP            PF02413.12   130 seq462_BIOID50907    -            146     5e-36  123.6   0.8   1   1   4.1e-40   5.6e-36  123.4   0.6     3   130     9   142     7   142 0.98 Caudovirales tail fibre assembly protein
Formyl_trans_N       PF00551.14   181 seq463_BIOID50907    -            315   9.4e-56  188.1   0.0   1   1     2e-59   1.3e-55  187.5   0.0     2   180     6   183     5   184 0.98 Formyl transferase
Formyl_trans_C       PF02911.13   100 seq463_BIOID50907    -            315   1.1e-33  115.1   0.1   1   1   2.5e-37   1.7e-33  114.5   0.0     1    99   207   304   207   305 0.98 Formyl transferase, C-terminal domain
Ogr_Delta            PF04606.7     47 seq464_BIOID50907    -             86     4e-18   64.6   4.0   1   1   3.8e-22   5.1e-18   64.3   2.8     1    46     3    50     3    51 0.97 Ogr/Delta-like zinc finger
Usp                  PF00582.21   140 seq468_BIOID50907    -            142   5.6e-17   62.1   0.0   1   1   4.8e-21   6.5e-17   61.9   0.0     2   139     3   137     2   138 0.93 Universal stress protein family
Usher                PF00577.15   552 seq469_BIOID50907    -            878    3e-220  732.5  24.3   1   1  7.9e-224  3.6e-220  732.2  16.8     1   552   208   790   208   790 0.99 Type VII secretion system (T7SS), usher protein
PapC_N               PF13954.1    146 seq469_BIOID50907    -            878   5.7e-48  162.0   0.0   1   1   3.1e-51   1.4e-47  160.7   0.0     2   146    48   194    47   194 0.98 PapC N-terminal domain
PapC_C               PF13953.1     68 seq469_BIOID50907    -            878   1.3e-27   95.0   0.1   1   1   1.1e-30   4.8e-27   93.2   0.1     1    67   800   865   800   866 0.97 PapC C-terminal domain
Peripla_BP_1         PF00532.16   279 seq470_BIOID50907    -            342     2e-94  315.8   0.0   1   1   3.3e-98   2.3e-94  315.6   0.0     1   279    44   337    44   337 0.98 Periplasmic binding proteins and sugar binding domain of LacI family
Peripla_BP_4         PF13407.1    258 seq470_BIOID50907    -            342     2e-19   69.8   0.0   1   1   3.8e-23   2.6e-19   69.4   0.0     5   257    51   296    49   297 0.87 Periplasmic binding protein domain
SLT                  PF01464.15   121 seq471_BIOID50907    -            152   2.3e-32  110.9   0.9   1   1     2e-36   2.7e-32  110.6   0.6     1   120    19   138    19   139 0.97 Transglycosylase SLT domain
Sulfatase            PF00884.18   379 seq472_BIOID50907    -            497   9.7e-78  261.6   0.2   1   1   1.8e-81   1.2e-77  261.3   0.1     1   376    31   452    31   466 0.86 Sulfatase
Phosphodiest         PF01663.17   364 seq472_BIOID50907    -            497   1.2e-11   44.4   0.0   1   1   3.3e-15   2.3e-11   43.5   0.0     1   256    33   322    33   367 0.75 Type I phosphodiesterase / nucleotide pyrophosphatase
HOK_GEF              PF01848.11    43 seq473_BIOID50907    -             46   1.7e-17   62.3   1.3   1   1   1.3e-21   1.8e-17   62.2   0.9     2    43     3    44     2    44 0.96 Hok/gef family
Transposase_mut      PF00872.13   381 seq475_BIOID50907    -             78   3.7e-11   42.0   0.0   1   1   3.1e-15   4.2e-11   41.8   0.0   187   233     3    49     1    55 0.93 Transposase, Mutator family
ACT_5                PF13710.1     63 seq476_BIOID50907    -             87   2.1e-26   91.4   0.1   1   1   1.9e-30   2.6e-26   91.0   0.1     2    63    13    73    12    73 0.98 ACT domain
DAHP_synth_1         PF00793.15   272 seq478_BIOID50907    -            350  4.5e-105  350.0   0.0   1   1  3.9e-109  5.3e-105  349.8   0.0     8   271    40   338    25   339 0.96 DAHP synthetase I family
ABC_tran             PF00005.22   118 seq479_BIOID50907    -            266   2.1e-16   60.2   0.0   1   1   5.2e-20   3.6e-16   59.4   0.0     1   118    51   176    51   176 0.85 ABC transporter
AceK                 PF06315.6    562 seq480_BIOID50907    -            574  2.7e-239  795.0   0.0   1   1  2.3e-243  3.1e-239  794.8   0.0     1   562     9   568     9   568 0.99 Isocitrate dehydrogenase kinase/phosphatase (AceK)
Phage_connect_1      PF05135.8    102 seq482_BIOID50907    -            108   4.8e-08   32.9   0.0   1   1   4.2e-12   5.8e-08   32.6   0.0     1    78     1    85     1   103 0.83 Phage gp6-like head-tail connector protein
Adenine_deam_C       PF13382.1    171 seq483_BIOID50907    -            603   6.8e-58  194.4   0.0   1   1     4e-61   1.1e-57  193.8   0.0    24   171   449   596   431   596 0.95 Adenine deaminase C-terminal domain
Amidohydro_1         PF01979.15   333 seq483_BIOID50907    -            603   6.9e-38  131.0   0.0   1   1   9.6e-41   2.6e-37  129.1   0.0     2   333    97   362    96   362 0.95 Amidohydrolase family
Amidohydro_5         PF13594.1     68 seq483_BIOID50907    -            603   2.2e-12   46.4   0.2   1   1     3e-15   8.2e-12   44.6   0.1     1    68    67   130    67   130 0.85 Amidohydrolase
Amidohydro_4         PF13147.1    304 seq483_BIOID50907    -            603     3e-11   43.7   0.3   1   1     2e-12   5.4e-09   36.3   0.1     1   304    91   359    91   359 0.80 Amidohydrolase
Aminotran_4          PF01063.14   231 seq484_BIOID50907    -            331   1.3e-46  158.8   0.0   1   1   1.2e-50   1.6e-46  158.5   0.0     3   231    76   311    74   311 0.96 Aminotransferase class IV
rve                  PF00665.21   120 seq487_BIOID50907    -            340     2e-20   73.0   0.0   1   1   2.2e-23   3.8e-20   72.0   0.0     3   118   118   242   117   244 0.96 Integrase core domain
HTH_38               PF13936.1     44 seq487_BIOID50907    -            340   1.8e-09   36.8   0.5   1   1   4.1e-12     7e-09   34.9   0.1     6    41     3    38     2    40 0.94 Helix-turn-helix domain
HTH_7                PF02796.10    45 seq487_BIOID50907    -            340   3.5e-09   36.2   0.3   1   1   5.4e-12   9.2e-09   34.9   0.2    13    44     9    40     5    41 0.93 Helix-turn-helix domain of resolvase
HTH_23               PF13384.1     50 seq487_BIOID50907    -            340   1.1e-06   27.9   0.0   1   1     2e-09   3.4e-06   26.3   0.0     9    40     9    40     2    43 0.89 Homeodomain-like domain
HTH_28               PF13518.1     52 seq487_BIOID50907    -            340     1e-05   25.2   0.1   1   1   1.5e-08   2.6e-05   23.9   0.1     7    34    12    39     8    40 0.89 Helix-turn-helix domain
Sigma70_r4_2         PF08281.7     54 seq487_BIOID50907    -            340   1.1e-05   24.6   0.0   1   1   1.5e-08   2.5e-05   23.5   0.0    25    48    16    39    12    40 0.94 Sigma-70, region 4
HTH_3                PF01381.17    55 seq487_BIOID50907    -            340   0.00013   21.6   0.1   1   1   1.4e-07   0.00024   20.7   0.1     7    37    15    45     8    48 0.91 Helix-turn-helix
YjcZ                 PF13990.1    270 seq489_BIOID50907    -            266   2.7e-94  315.1   8.0   1   1   2.4e-98   3.3e-94  314.9   5.6     1   234    26   260    26   262 0.99 YjcZ-like protein
Aminotran_1_2        PF00155.16   363 seq490_BIOID50907    -            411   3.6e-85  285.9   0.0   1   1     3e-89     4e-85  285.8   0.0     2   362    41   406    40   407 0.98 Aminotransferase class I and II
Nol1_Nop2_Fmu        PF01189.12   283 seq491_BIOID50907    -            429  1.4e-104  349.3   0.0   1   1  8.9e-108  1.7e-104  349.0   0.0     1   282   164   426   164   427 0.99 NOL1/NOP2/sun family
NusB                 PF01029.13   134 seq491_BIOID50907    -            429   3.4e-26   91.6   0.0   1   1   2.8e-29   5.6e-26   90.9   0.0     1   134     5   127     5   127 0.97 NusB family
Methyltransf_26      PF13659.1    117 seq491_BIOID50907    -            429   2.8e-11   43.3   0.0   1   1   2.9e-14   5.6e-11   42.3   0.0     2   116   248   375   247   376 0.90 Methyltransferase domain
Methyltransf_18      PF12847.2    112 seq491_BIOID50907    -            429     2e-10   41.1   0.0   1   1   1.8e-13   3.5e-10   40.3   0.0     2   112   247   375   246   375 0.84 Methyltransferase domain
Methyltransf_31      PF13847.1    152 seq491_BIOID50907    -            429   2.1e-09   37.0   0.0   1   1   1.9e-12   3.7e-09   36.2   0.0     2   113   245   380   244   416 0.82 Methyltransferase domain
MTS                  PF05175.9    170 seq491_BIOID50907    -            429   1.3e-06   27.7   0.0   1   1   1.3e-09   2.6e-06   26.8   0.0    24   151   239   385   229   397 0.86 Methyltransferase small domain
FtsJ                 PF01728.14   181 seq491_BIOID50907    -            429   9.4e-05   22.3   0.0   1   1   9.5e-08   0.00019   21.3   0.0    19    69   242   287   233   400 0.61 FtsJ-like methyltransferase
Phage_H_T_join       PF05521.6     95 seq492_BIOID50907    -            136   2.8e-15   56.2   0.0   1   1   2.5e-19   3.5e-15   55.9   0.0     3    95    11   110     9   111 0.91 Phage head-tail joining protein
RNase_T              PF00929.19   164 seq494_BIOID50907    -            246   8.5e-40  136.6   0.5   1   1   1.7e-43   2.3e-39  135.2   0.1     1   164    12   178    12   178 0.93 Exonuclease
DNA_pol_A            PF00476.15   383 seq498_BIOID50907    -            928  9.7e-160  531.2   0.0   1   1  3.8e-163  1.3e-159  530.8   0.0     2   383   548   927   547   927 0.99 DNA polymerase family A
5_3_exonuc_N         PF02739.11   169 seq498_BIOID50907    -            928     2e-59  199.6   0.0   1   1   1.1e-62   3.9e-59  198.7   0.0     2   169     8   169     7   169 0.99 5'-3' exonuclease, N-terminal resolvase-like domain
DNA_pol_A_exo1       PF01612.15   174 seq498_BIOID50907    -            928   3.2e-45  153.5   0.1   1   1   1.8e-48   6.3e-45  152.6   0.1     1   174   330   517   330   517 0.97 3'-5' exonuclease
5_3_exonuc           PF01367.15   101 seq498_BIOID50907    -            928   3.7e-31  107.2   0.0   1   1   2.7e-34   9.2e-31  105.9   0.0     1    99   171   275   171   277 0.97 5'-3' exonuclease, C-terminal SAM fold
PHP                  PF02811.14   175 seq501_BIOID50907    -            293   7.8e-33  113.5   0.1   1   1   7.6e-37     1e-32  113.1   0.0     1   169    10   233    10   239 0.92 PHP domain
BATS                 PF06968.8     92 seq502_BIOID50907    -            346   1.7e-29  101.3   0.0   1   1   5.5e-33   3.7e-29  100.2   0.0     1    92   220   312   220   312 0.99 Biotin and Thiamin Synthesis associated domain
Radical_SAM          PF04055.16   166 seq502_BIOID50907    -            346   3.9e-19   69.3   0.0   1   1   4.6e-22   3.2e-18   66.3   0.0     4   160    50   203    47   209 0.92 Radical SAM superfamily
FadR_C               PF07840.7    164 seq503_BIOID50907    -            239   6.9e-73  243.5   0.0   1   1   1.9e-76   8.5e-73  243.2   0.0     1   163    72   234    72   235 0.99 FadR C-terminal domain
GntR                 PF00392.16    64 seq503_BIOID50907    -            239   2.3e-20   71.6   0.0   1   1     1e-23   4.7e-20   70.6   0.0     4    64    11    71     8    71 0.96 Bacterial regulatory proteins, gntR family
rve                  PF00665.21   120 seq506_BIOID50907    -            340     2e-20   73.0   0.0   1   1   2.2e-23   3.8e-20   72.0   0.0     3   118   118   242   117   244 0.96 Integrase core domain
HTH_38               PF13936.1     44 seq506_BIOID50907    -            340   1.8e-09   36.8   0.5   1   1   4.1e-12     7e-09   34.9   0.1     6    41     3    38     2    40 0.94 Helix-turn-helix domain
HTH_7                PF02796.10    45 seq506_BIOID50907    -            340   3.5e-09   36.2   0.3   1   1   5.4e-12   9.2e-09   34.9   0.2    13    44     9    40     5    41 0.93 Helix-turn-helix domain of resolvase
HTH_23               PF13384.1     50 seq506_BIOID50907    -            340   1.1e-06   27.9   0.0   1   1     2e-09   3.4e-06   26.3   0.0     9    40     9    40     2    43 0.89 Homeodomain-like domain
HTH_28               PF13518.1     52 seq506_BIOID50907    -            340     1e-05   25.2   0.1   1   1   1.5e-08   2.6e-05   23.9   0.1     7    34    12    39     8    40 0.89 Helix-turn-helix domain
Sigma70_r4_2         PF08281.7     54 seq506_BIOID50907    -            340   1.1e-05   24.6   0.0   1   1   1.5e-08   2.5e-05   23.5   0.0    25    48    16    39    12    40 0.94 Sigma-70, region 4
HTH_3                PF01381.17    55 seq506_BIOID50907    -            340   0.00013   21.6   0.1   1   1   1.4e-07   0.00024   20.7   0.1     7    37    15    45     8    48 0.91 Helix-turn-helix
ILVD_EDD             PF00920.16   521 seq507_BIOID50907    -            616  6.6e-195  648.3   2.0   1   1  5.5e-199  7.6e-195  648.1   1.4     1   521    34   607    34   607 0.95 Dehydratase family
IstB_IS21            PF01695.12   178 seq509_BIOID50907    -            259   6.1e-71  237.3   0.1   1   1   3.9e-74   1.3e-70  236.3   0.0     1   178    56   235    56   235 0.98 IstB-like ATP binding protein
Bac_DnaA             PF00308.13   219 seq509_BIOID50907    -            259   1.4e-07   31.2   0.0   1   1   6.2e-11   2.1e-07   30.6   0.0    37   136   105   202    75   207 0.85 Bacterial dnaA  protein
AAA                  PF00004.24   132 seq509_BIOID50907    -            259   2.5e-05   24.3   0.0   1   1   1.3e-08   4.3e-05   23.6   0.0     1    74   105   180   105   214 0.77 ATPase family associated with various cellular activities (AAA)
PhoH                 PF02562.11   205 seq509_BIOID50907    -            259   1.4e-05   24.3   0.1   1   1   1.6e-08   5.5e-05   22.3   0.0    11    48    94   131    83   142 0.80 PhoH-like protein
PfkB                 PF00294.19   301 seq512_BIOID50907    -            337   1.7e-70  237.3   0.0   1   1   1.5e-74   2.1e-70  237.1   0.0     2   297    31   331    30   335 0.97 pfkB family carbohydrate kinase
rve                  PF00665.21   120 seq513_BIOID50907    -            288   8.9e-30  103.1   0.0   1   1   6.7e-33   1.8e-29  102.1   0.0     3   119   126   240   124   241 0.96 Integrase core domain
rve_2                PF13333.1     52 seq513_BIOID50907    -            288   1.3e-20   73.1   1.5   1   1   1.5e-22     4e-19   68.3   0.1     1    52   231   287   231   287 0.98 Integrase core domain
rve_3                PF13683.1     67 seq513_BIOID50907    -            288   1.9e-15   55.9   0.0   1   1   1.4e-18   3.8e-15   55.0   0.0     4    67   215   279   212   279 0.96 Integrase core domain
HTH_21               PF13276.1     60 seq513_BIOID50907    -            288     2e-10   40.4   0.1   1   1   3.2e-13   8.8e-10   38.3   0.0     4    59    47   101    44   102 0.90 HTH-like domain
DDE_Tnp_IS240        PF13610.1    140 seq513_BIOID50907    -            288   3.6e-10   39.8   0.0   1   1   2.3e-13   6.3e-10   39.0   0.0     2   129   130   260   129   272 0.88 DDE domain
Transket_pyr         PF02779.19   178 seq515_BIOID50907    -            939   4.6e-61  205.2   0.0   1   1   1.5e-64     1e-60  204.1   0.0     2   176   593   786   592   788 0.98 Transketolase, pyrimidine binding domain
E1_dh                PF00676.15   300 seq515_BIOID50907    -            939   1.7e-48  164.7   0.0   1   1   3.4e-52   2.3e-48  164.3   0.0     2   294   207   524   206   530 0.88 Dehydrogenase E1 component
TrkA_N               PF02254.13   116 seq516_BIOID50907    -            458   4.2e-58  194.2   3.5   1   2   5.4e-33   5.3e-30  103.6   0.0     1   108     3   111     3   125 0.92 TrkA-N domain
TrkA_N               PF02254.13   116 seq516_BIOID50907    -            458   4.2e-58  194.2   3.5   2   2   5.9e-29   5.7e-26   90.6   0.7     1   116   235   350   235   350 0.95 TrkA-N domain
TrkA_C               PF02080.16    71 seq516_BIOID50907    -            458   1.9e-21   75.3   0.7   1   2   4.7e-13   4.5e-10   38.8   0.0     3    70   157   225   155   226 0.91 TrkA-C domain
TrkA_C               PF02080.16    71 seq516_BIOID50907    -            458   1.9e-21   75.3   0.7   2   2     2e-11   1.9e-08   33.6   0.2     8    70   390   451   388   452 0.89 TrkA-C domain
F420_oxidored        PF03807.12    96 seq516_BIOID50907    -            458   1.9e-12   47.2   2.2   1   2   1.5e-07   0.00015   22.0   0.0     1    52     2    49     2    88 0.87 NADP oxidoreductase coenzyme F420-dependent
F420_oxidored        PF03807.12    96 seq516_BIOID50907    -            458   1.9e-12   47.2   2.2   2   2   1.5e-07   0.00015   22.0   0.3     2    48   235   279   234   355 0.80 NADP oxidoreductase coenzyme F420-dependent
NAD_binding_7        PF13241.1    103 seq516_BIOID50907    -            458   1.2e-11   44.6   3.0   1   1   7.5e-08   7.3e-05   22.8   0.0     8    82   233   319   228   323 0.75 Putative NAD(P)-binding
Shikimate_DH         PF01488.15   135 seq516_BIOID50907    -            458   1.4e-11   44.4   0.6   1   1   5.3e-09   5.2e-06   26.4   0.2    12   102   232   332   222   367 0.77 Shikimate / quinate 5-dehydrogenase
Sua5_yciO_yrdC       PF01300.13   179 seq518_BIOID50907    -            206   1.2e-47  161.3   0.0   1   1   1.1e-51   1.4e-47  161.0   0.0     2   179    23   198    22   198 0.95 Telomere recombination
Aminotran_1_2        PF00155.16   363 seq523_BIOID50907    -            384   7.1e-68  229.0   0.0   1   1   1.3e-71   8.6e-68  228.8   0.0     3   363    41   380    40   380 0.97 Aminotransferase class I and II
Beta_elim_lyase      PF01212.16   290 seq523_BIOID50907    -            384     6e-07   28.7   0.0   1   1     5e-10   3.4e-06   26.2   0.0    27    86    82   141    67   206 0.82 Beta-eliminating lyase
Transposase_mut      PF00872.13   381 seq525_BIOID50907    -            131   1.3e-20   73.1   0.0   1   1   1.1e-24   1.5e-20   73.0   0.0     5   121     5   121     1   123 0.83 Transposase, Mutator family
IstB_IS21            PF01695.12   178 seq527_BIOID50907    -            259   6.1e-71  237.3   0.1   1   1   3.9e-74   1.3e-70  236.3   0.0     1   178    56   235    56   235 0.98 IstB-like ATP binding protein
Bac_DnaA             PF00308.13   219 seq527_BIOID50907    -            259   1.4e-07   31.2   0.0   1   1   6.2e-11   2.1e-07   30.6   0.0    37   136   105   202    75   207 0.85 Bacterial dnaA  protein
AAA                  PF00004.24   132 seq527_BIOID50907    -            259   2.5e-05   24.3   0.0   1   1   1.3e-08   4.3e-05   23.6   0.0     1    74   105   180   105   214 0.77 ATPase family associated with various cellular activities (AAA)
PhoH                 PF02562.11   205 seq527_BIOID50907    -            259   1.4e-05   24.3   0.1   1   1   1.6e-08   5.5e-05   22.3   0.0    11    48    94   131    83   142 0.80 PhoH-like protein
Fimbrial             PF00419.15   145 seq529_BIOID50907    -            176   1.6e-21   76.9   4.0   1   1   1.4e-25   1.9e-21   76.7   2.8     1   145    27   176    27   176 0.94 Fimbrial protein
DUF646               PF04883.7    106 seq530_BIOID50907    -            148   1.1e-20   74.2   0.0   1   1   1.1e-24   1.5e-20   73.8   0.0     2   105    13   131    12   132 0.87 Bacteriophage protein of unknown function (DUF646)
DUF2207              PF09972.4    511 seq534_BIOID50907    -            629   8.2e-88  295.0   0.0   1   1   7.7e-92   1.1e-87  294.7   0.0     2   508    33   573    32   575 0.96 Predicted membrane protein (DUF2207)
HTH_Tnp_1            PF01527.15    76 seq535_BIOID50907    -             99   7.6e-09   35.2   2.9   1   1   7.1e-13   9.7e-09   34.9   2.0     3    76    11    79     9    79 0.90 Transposase
HD_assoc             PF13286.1     92 seq537_BIOID50907    -            417   3.4e-19   68.7   0.0   1   1     2e-22   1.3e-18   66.8   0.0     8    91   324   412   321   413 0.93 Phosphohydrolase-associated domain
HD                   PF01966.17   122 seq537_BIOID50907    -            417     8e-16   58.0   0.0   1   1   3.2e-19   2.2e-15   56.6   0.0     1   121    81   227    81   228 0.80 HD domain
Ivy                  PF08816.6    118 seq538_BIOID50907    -            149   5.8e-35  119.7   0.1   1   1   5.1e-39     7e-35  119.4   0.1     1   118    29   144    29   144 0.98 Inhibitor of vertebrate lysozyme (Ivy)
HTH_Tnp_1            PF01527.15    76 seq541_BIOID50907    -            141   3.9e-17   61.8   0.2   1   1   1.1e-20   7.3e-17   60.9   0.0     2    54     9    62     8    99 0.79 Transposase
HTH_23               PF13384.1     50 seq541_BIOID50907    -            141   3.7e-07   29.4   0.0   1   1     1e-10   7.1e-07   28.5   0.0     6    46    18    59    13    64 0.90 Homeodomain-like domain
HypA                 PF01155.14   113 seq543_BIOID50907    -            120   9.1e-33  112.2   6.4   1   1   7.4e-37     1e-32  112.0   4.4     1   112     5   117     5   118 0.98 Hydrogenase expression/synthesis hypA family
S-methyl_trans       PF02574.11   305 seq545_BIOID50907    -           1232  7.3e-105  350.4   0.1   1   1  4.9e-108  1.3e-104  349.6   0.1     1   304    21   331    21   332 0.98 Homocysteine S-methyltransferase
Met_synt_B12         PF02965.12   136 seq545_BIOID50907    -           1232   8.6e-54  180.6   0.0   1   1     9e-57   2.4e-53  179.2   0.0     1   136  1060  1197  1060  1197 0.99 Vitamin B12 dependent methionine synthase, activation domain
Pterin_bind          PF00809.17   210 seq545_BIOID50907    -           1232   3.3e-48  163.7   0.6   1   1   3.6e-51   9.8e-48  162.1   0.4     1   210   361   573   361   573 0.98 Pterin binding enzyme
B12-binding_2        PF02607.12    79 seq545_BIOID50907    -           1232   8.3e-21   73.7   0.0   1   1   1.1e-23   2.9e-20   71.9   0.0     5    79   665   739   663   739 0.95 B12 binding domain
B12-binding          PF02310.14   121 seq545_BIOID50907    -           1232   6.3e-20   71.1   0.2   1   1   1.8e-22     5e-19   68.2   0.1     2    94   753   845   752   856 0.93 B12 binding domain
Fimbrial             PF00419.15   145 seq546_BIOID50907    -            169   1.7e-09   37.9   8.2   1   1   1.6e-13   2.1e-09   37.6   5.7     1   144    30   168    30   169 0.76 Fimbrial protein
rve                  PF00665.21   120 seq547_BIOID50907    -            288   8.5e-30  103.2   0.1   1   1   6.7e-33   1.8e-29  102.1   0.0     3   119   126   240   124   241 0.96 Integrase core domain
rve_2                PF13333.1     52 seq547_BIOID50907    -            288   2.2e-20   72.3   2.2   1   1   1.5e-22     4e-19   68.3   0.1     1    52   231   287   231   287 0.98 Integrase core domain
rve_3                PF13683.1     67 seq547_BIOID50907    -            288     2e-15   55.9   0.0   1   1   1.4e-18   3.8e-15   55.0   0.0     4    67   215   279   212   279 0.96 Integrase core domain
DDE_Tnp_IS240        PF13610.1    140 seq547_BIOID50907    -            288   2.9e-10   40.1   0.1   1   1   2.3e-13   6.3e-10   39.0   0.0     2   129   130   260   129   272 0.88 DDE domain
HTH_21               PF13276.1     60 seq547_BIOID50907    -            288   2.7e-10   39.9   0.3   1   1   3.8e-13     1e-09   38.0   0.0     6    59    49   101    43   102 0.88 HTH-like domain
DUF3168              PF11367.3    121 seq548_BIOID50907    -            114   5.6e-15   55.4   0.1   1   1   5.3e-19   7.2e-15   55.0   0.1    12   121    10   110     4   110 0.85 Protein of unknown function (DUF3168)
Na_H_antiport_1      PF06965.7    378 seq551_BIOID50907    -            388  7.3e-166  551.4  29.5   1   1  6.1e-170  8.3e-166  551.2  20.4     2   378     5   380     4   380 0.99 Na+/H+ antiporter 1
cobW                 PF02492.14   178 seq552_BIOID50907    -            290     1e-48  165.0   0.0   1   1   9.8e-53   1.3e-48  164.6   0.0     2   177   106   267   105   268 0.98 CobW/HypB/UreG, nucleotide-binding domain
TnpB_IS66            PF05717.8    108 seq554_BIOID50907    -            116   2.6e-39  132.8   0.0   1   1   2.1e-43   2.9e-39  132.7   0.0     2   104     7   107     6   111 0.97 IS66 Orf2 like protein
YjcZ                 PF13990.1    270 seq555_BIOID50907    -             52   1.4e-17   63.6   0.2   1   1   1.1e-21   1.5e-17   63.4   0.1   232   270     9    47     5    47 0.96 YjcZ-like protein
HTH_Tnp_IS1          PF12759.2     50 seq556_BIOID50907    -             75   1.5e-31  107.5   0.1   1   1   2.8e-35   1.9e-31  107.1   0.0     1    50    23    72    23    72 0.99 InsA C-terminal domain
Zn_Tnp_IS1           PF03811.8     36 seq556_BIOID50907    -             75   7.9e-09   34.7   2.2   1   1   1.2e-12   7.9e-09   34.7   1.5    18    36     2    20     1    20 0.96 InsA N-terminal domain
I-set                PF07679.11    90 seq557_BIOID50907    -            283   1.2e-07   31.3   0.4   1   1   1.4e-10   6.3e-07   29.0   0.1     4    88   195   272   192   276 0.84 Immunoglobulin I-set domain
Ig_2                 PF13895.1     80 seq557_BIOID50907    -            283   2.6e-07   30.5   0.6   1   1   1.2e-10   5.4e-07   29.4   0.2    22    78   215   276   195   278 0.74 Immunoglobulin domain
Ig_3                 PF13927.1     75 seq557_BIOID50907    -            283   4.9e-07   30.0   0.2   1   1   4.6e-10   2.1e-06   28.0   0.0    11    74   204   260   195   261 0.87 Immunoglobulin domain
PALP                 PF00291.20   307 seq558_BIOID50907    -            515   9.6e-70  235.0   2.1   1   1   1.9e-73   1.3e-69  234.6   1.5     5   307    30   317    26   317 0.91 Pyridoxal-phosphate dependent enzyme
Thr_dehydrat_C       PF00585.13    91 seq558_BIOID50907    -            515   2.6e-63  209.5   0.0   1   2   3.6e-35   2.4e-31  107.0   0.0     1    91   330   420   330   420 0.98 C-terminal regulatory domain of Threonine dehydratase
Thr_dehydrat_C       PF00585.13    91 seq558_BIOID50907    -            515   2.6e-63  209.5   0.0   2   2   4.5e-33   3.1e-29  100.2   0.0     2    91   426   513   425   513 0.96 C-terminal regulatory domain of Threonine dehydratase
DUF3296              PF11726.3    180 seq559_BIOID50907    -            189   8.8e-56  188.1   0.0   1   1   7.2e-60   9.9e-56  188.0   0.0     1   180    11   188    11   188 0.98 Protein of unknown function (DUF3296)
BMC                  PF00936.14    75 seq561_BIOID50907    -             94   3.9e-26   90.4   7.1   1   1   3.3e-30   4.5e-26   90.2   4.9     1    75     4    80     4    80 0.98 BMC domain
Patatin              PF01734.17   204 seq562_BIOID50907    -            356     7e-21   74.9   3.8   1   1   2.9e-24   3.9e-20   72.5   2.6     1   199     9   237     9   242 0.73 Patatin-like phospholipase
MscL                 PF01741.13   128 seq563_BIOID50907    -            136   2.3e-57  192.5   3.1   1   1   1.9e-61   2.6e-57  192.3   2.2     1   128     3   132     3   132 0.98 Large-conductance mechanosensitive channel, MscL
Methyltransf_11      PF08241.7     95 seq564_BIOID50907    -            251     1e-23   83.5   0.0   1   1   1.1e-26   1.9e-23   82.6   0.0     1    95    47   138    47   138 0.98 Methyltransferase domain
Methyltransf_23      PF13489.1    162 seq564_BIOID50907    -            251   1.1e-15   57.6   0.0   1   1   9.2e-19   1.6e-15   57.0   0.0     4   150    25   173    18   178 0.78 Methyltransferase domain
Methyltransf_31      PF13847.1    152 seq564_BIOID50907    -            251   7.4e-15   54.7   0.0   1   1   5.6e-18   9.5e-15   54.3   0.0     5   122    44   154    40   196 0.84 Methyltransferase domain
Methyltransf_12      PF08242.7     99 seq564_BIOID50907    -            251   1.1e-10   41.7   0.0   1   1   1.4e-13   2.4e-10   40.6   0.0     1    98    47   135    47   136 0.86 Methyltransferase domain
Methyltransf_18      PF12847.2    112 seq564_BIOID50907    -            251   5.3e-10   39.7   0.0   1   1     6e-13     1e-09   38.8   0.0     4   110    45   139    42   141 0.80 Methyltransferase domain
Methyltransf_25      PF13649.1    101 seq564_BIOID50907    -            251   1.8e-09   37.7   0.0   1   1     5e-12   8.6e-09   35.5   0.0     1   101    46   134    46   134 0.91 Methyltransferase domain
Ubie_methyltran      PF01209.13   233 seq564_BIOID50907    -            251   1.9e-08   33.6   0.0   1   1   1.4e-11   2.4e-08   33.2   0.0    43   168    38   155     2   174 0.84 ubiE/COQ5 methyltransferase family
Methyltransf_8       PF05148.10   219 seq564_BIOID50907    -            251   3.7e-06   26.6   0.0   1   1   3.3e-09   5.6e-06   26.0   0.0    59   156    30   138    17   158 0.77 Hypothetical methyltransferase
FimH_man-bind        PF09160.5    147 seq565_BIOID50907    -            303   5.8e-57  191.5   0.2   1   1   1.5e-60     1e-56  190.7   0.1     1   147    27   171    27   171 0.99 FimH, mannose binding
Fimbrial             PF00419.15   145 seq565_BIOID50907    -            303   8.9e-10   38.8   7.4   1   1   1.3e-13   8.9e-10   38.8   5.1     7   145   176   303   170   303 0.85 Fimbrial protein
DDE_Tnp_IS1          PF03400.8    131 seq566_BIOID50907    -             55   5.7e-27   94.2   0.2   1   1   4.5e-31   6.2e-27   94.1   0.1     7    61     1    55     1    55 0.98 IS1 transposase
TraX                 PF05857.6    219 seq567_BIOID50907    -            248   4.1e-52  176.8  11.6   1   1   3.4e-56   4.7e-52  176.6   8.1     2   218    32   247    31   248 0.96 TraX protein
BMC                  PF00936.14    75 seq569_BIOID50907    -            270     2e-31  107.3   6.0   1   2   4.1e-16   5.6e-12   45.0   0.1     1    68    79   153    79   160 0.88 BMC domain
BMC                  PF00936.14    75 seq569_BIOID50907    -            270     2e-31  107.3   6.0   2   2   4.5e-22   6.2e-18   64.1   1.3     1    70   185   258   185   263 0.94 BMC domain
DDE_Tnp_IS1          PF03400.8    131 seq571_BIOID50907    -             69   1.1e-35  122.5   0.8   1   1   8.5e-40   1.2e-35  122.3   0.5    63   131     1    69     1    69 0.99 IS1 transposase
DDE_Tnp_IS66         PF03050.9    271 seq572_BIOID50907    -            467   5.7e-98  327.3   0.6   1   1  3.9e-101   1.3e-97  326.1   0.0     1   271   126   417   126   417 0.98 Transposase IS66 family
DDE_Tnp_IS66_C       PF13817.1     39 seq572_BIOID50907    -            467     5e-20   71.1   0.2   1   1   3.5e-23   1.2e-19   69.8   0.1     2    39   424   461   423   461 0.99 IS66 C-terminal element
HTH_Tnp_IS66         PF13005.2     59 seq572_BIOID50907    -            467     4e-14   52.0   3.6   1   1   1.2e-17     4e-14   52.0   2.5     1    59    64   120    64   120 0.97 putative Helix-turn-helix domain of transposase IS66
LZ_Tnp_IS66          PF13007.2     78 seq572_BIOID50907    -            467   4.9e-09   36.6   5.6   1   1     4e-12   1.4e-08   35.1   3.9    13    77     1    61     1    62 0.88 Transposase C of IS166 homeodomain
Peptidase_S24        PF00717.18    70 seq574_BIOID50907    -            255     4e-15   55.0   0.0   1   1   3.3e-18   1.1e-14   53.6   0.0     3    68   166   230   164   232 0.91 Peptidase S24-like
HTH_3                PF01381.17    55 seq574_BIOID50907    -            255   2.3e-08   33.6   0.0   1   1   1.5e-11     5e-08   32.5   0.0     3    46    39    82    37    90 0.92 Helix-turn-helix
HTH_19               PF12844.2     64 seq574_BIOID50907    -            255   6.9e-08   32.3   0.0   1   1   3.8e-11   1.3e-07   31.4   0.0     2    60    35    93    35    97 0.96 Helix-turn-helix domain
DAO                  PF01266.19   358 seq575_BIOID50907    -            432   2.7e-72  243.5   0.4   1   1   2.3e-75   3.2e-72  243.3   0.3     2   358     3   397     2   397 0.95 FAD dependent oxidoreductase
Pyr_redox_2          PF07992.9    200 seq575_BIOID50907    -            432   8.2e-09   35.5   0.2   1   1   3.8e-08   5.2e-05   23.0   0.1     1    36     2    37     2    66 0.92 Pyridine nucleotide-disulphide oxidoreductase
Pyr_redox            PF00070.22    80 seq575_BIOID50907    -            432   1.4e-08   34.8   0.1   1   1     7e-09   9.6e-06   25.7   0.2     1    33     2    34     2    47 0.91 Pyridine nucleotide-disulphide oxidoreductase
NAD_binding_8        PF13450.1     68 seq575_BIOID50907    -            432   8.6e-07   28.7   0.1   1   1   5.6e-09   7.6e-06   25.7   0.0     1    34     5    38     5    69 0.85 NAD(P)-binding Rossmann-like domain
ApbA                 PF02558.11   151 seq575_BIOID50907    -            432   2.2e-05   23.8   0.2   1   1   3.8e-08   5.3e-05   22.6   0.1     1    33     3    34     3    48 0.87 Ketopantoate reductase PanE/ApbA
AlaDh_PNT_C          PF01262.16   168 seq575_BIOID50907    -            432   0.00013   21.4   0.1   1   1   1.7e-07   0.00023   20.6   0.1    22    59     2    39     1    52 0.85 Alanine dehydrogenase/PNT, C-terminal domain
HupF_HypC            PF01455.13    68 seq578_BIOID50907    -             90   1.9e-25   88.4   0.2   1   1   1.7e-29   2.3e-25   88.2   0.1     1    68     1    72     1    72 0.98 HupF/HypC family
Phage_TAC            PF06222.6    127 seq581_BIOID50907    -            124   1.2e-58  196.0   0.2   1   1   9.5e-63   1.3e-58  195.9   0.2     1   127     1   124     1   124 0.99 Phage tail assembly chaperone
DUF3279              PF11682.3    128 seq582_BIOID50907    -            133   9.5e-57  189.9   1.5   1   1     8e-61   1.1e-56  189.7   1.1     1   128     1   127     1   127 0.99 Protein of unknown function (DUF3279)
AAA_26               PF13500.1    199 seq583_BIOID50907    -            225   1.2e-42  145.6   0.0   1   1   3.1e-46   1.4e-42  145.4   0.0     2   193     4   208     3   213 0.95 AAA domain
CbiA                 PF01656.18   195 seq583_BIOID50907    -            225   9.2e-22   77.2   0.0   1   1   2.4e-25   1.1e-21   77.0   0.0     2   180     6   199     5   217 0.81 CobQ/CobB/MinD/ParA nucleotide binding domain
HypD                 PF01924.11   356 seq586_BIOID50907    -            373    1e-153  511.2   0.0   1   1  8.5e-158  1.2e-153  511.0   0.0     5   355    13   368     9   369 0.96 Hydrogenase formation hypA family
Abhydrolase_5        PF12695.2    142 seq591_BIOID50907    -            176   1.4e-14   53.9   0.0   1   1   8.2e-18   1.6e-14   53.7   0.0     1    95    27   136    27   163 0.84 Alpha/beta hydrolase family
Peptidase_S15        PF02129.13   272 seq591_BIOID50907    -            176   1.2e-13   50.9   0.0   1   1   6.6e-17   1.3e-13   50.9   0.0    51   138    47   135     7   161 0.89 X-Pro dipeptidyl-peptidase (S15 family)
Abhydrolase_6        PF12697.2    228 seq591_BIOID50907    -            176   1.5e-11   44.5   0.0   1   1   8.3e-15   1.6e-11   44.4   0.0     1    96    28   128    28   160 0.87 Alpha/beta hydrolase family
Hydrolase_4          PF12146.3     79 seq591_BIOID50907    -            176   5.5e-09   35.6   0.0   1   1   4.1e-12     8e-09   35.1   0.0    11    64    19    74    11    88 0.81 Putative lysophospholipase
Abhydrolase_1        PF00561.15   230 seq591_BIOID50907    -            176   3.7e-08   33.1   0.0   1   1   2.3e-11   4.4e-08   32.8   0.0     1   103    54   159    54   169 0.79 alpha/beta hydrolase fold
Peptidase_S9         PF00326.16   213 seq591_BIOID50907    -            176   6.5e-08   31.9   0.0   1   1   4.7e-11   9.2e-08   31.4   0.0    10   102    49   136    43   162 0.84 Prolyl oligopeptidase family
HTH_1                PF00126.22    60 seq592_BIOID50907    -            301   5.1e-16   58.0   0.0   1   1   1.5e-19     1e-15   57.0   0.0     2    60     9    67     8    67 0.97 Bacterial regulatory helix-turn-helix protein, lysR family
LysR_substrate       PF03466.15   209 seq592_BIOID50907    -            301   6.7e-13   48.1   0.0   1   1   1.3e-16   8.9e-13   47.6   0.0     9   200    98   287    92   290 0.95 LysR substrate binding domain
Dehydratase_LU       PF02286.10   554 seq594_BIOID50907    -            533  1.2e-304 1010.6   1.7   1   1    1e-308  1.4e-304 1010.5   1.2     1   533     1   533     1   533 1.00 Dehydratase large subunit
DUF3279              PF11682.3    128 seq596_BIOID50907    -            144     2e-57  192.1   5.4   1   1   1.7e-61   2.4e-57  191.9   3.8     1   126     2   126     2   128 0.97 Protein of unknown function (DUF3279)
DUF4035              PF13227.1     53 seq597_BIOID50907    -             93   6.2e-24   83.0   0.1   1   1   7.5e-28     1e-23   82.3   0.0     1    53    27    79    27    79 0.98 Protein of unknown function (DUF4035)
YmgB                 PF10798.3     61 seq599_BIOID50907    -             97   1.1e-07   31.4   1.4   1   1   1.1e-11   1.5e-07   31.0   0.9     3    61    40    97    38    97 0.94 Biofilm development protein YmgB/AriR
2-oxoacid_dh         PF00198.18   231 seq600_BIOID50907    -            384   4.7e-81  271.3   0.0   1   1   2.1e-84   7.2e-81  270.7   0.0     3   231   154   382   152   382 0.98 2-oxoacid dehydrogenases acyltransferase (catalytic domain)
Biotin_lipoyl        PF00364.17    74 seq600_BIOID50907    -            384   8.4e-21   73.2   0.1   1   1   4.5e-24   1.5e-20   72.4   0.1     2    73     3    74     2    75 0.97 Biotin-requiring enzyme
E3_binding           PF02817.12    39 seq600_BIOID50907    -            384   5.7e-12   44.9   0.2   1   1   6.7e-15   2.3e-11   43.0   0.1     6    38    94   126    90   127 0.94 e3 binding domain
PseudoU_synth_2      PF00849.17   164 seq601_BIOID50907    -            291   3.3e-16   59.4   0.0   1   1   2.9e-19     2e-15   56.9   0.0     2   161    69   199    68   202 0.83 RNA pseudouridylate synthase
S4                   PF01479.20    48 seq601_BIOID50907    -            291   1.1e-11   43.8   0.1   1   1   4.2e-15   2.9e-11   42.5   0.1     2    43     4    43     3    57 0.93 S4 domain
DUF932               PF06067.6    239 seq602_BIOID50907    -            272   2.6e-59  200.3   0.0   1   1   2.2e-63     3e-59  200.1   0.0     2   239    37   261    36   261 0.99 Domain of unknown function (DUF932)
HTH_3                PF01381.17    55 seq604_BIOID50907    -            142   6.4e-11   41.8   0.0   1   1     3e-14   1.4e-10   40.7   0.0     1    52    76   127    76   130 0.96 Helix-turn-helix
HTH_19               PF12844.2     64 seq604_BIOID50907    -            142   1.6e-09   37.5   0.0   1   1   9.3e-13   4.3e-09   36.1   0.0     3    60    75   132    73   136 0.92 Helix-turn-helix domain
HTH_31               PF13560.1     64 seq604_BIOID50907    -            142     5e-09   36.0   0.0   1   1   1.8e-12   8.1e-09   35.4   0.0     6    58    76   127    74   134 0.95 Helix-turn-helix domain
LysR_substrate       PF03466.15   209 seq605_BIOID50907    -            293     4e-45  153.3   0.1   1   1     9e-49   6.2e-45  152.7   0.1     2   204    85   282    84   285 0.98 LysR substrate binding domain
HTH_1                PF00126.22    60 seq605_BIOID50907    -            293   2.4e-18   65.4   0.9   1   1   6.9e-22   4.7e-18   64.5   0.6     1    60     3    62     3    62 0.97 Bacterial regulatory helix-turn-helix protein, lysR family
Phage_HK97_TLTM      PF06120.6    301 seq606_BIOID50907    -           1080  1.9e-125  418.0  11.4   1   1  2.8e-129  1.9e-125  418.0   7.9     1   301   395   695   395   695 0.99 Tail length tape measure protein
Tape_meas_lam_C      PF09718.5     78 seq606_BIOID50907    -           1080   2.1e-19   69.0   2.2   1   1   3.1e-23   2.1e-19   69.0   1.6     1    74   860   933   860   937 0.96 Lambda phage tail tape-measure protein (Tape_meas_lam_C)
Abhydrolase_1        PF00561.15   230 seq607_BIOID50907    -            118   2.4e-06   27.1   0.0   1   1   3.7e-10   2.5e-06   27.0   0.0   129   228     9   106     1   108 0.84 alpha/beta hydrolase fold
Abhydrolase_6        PF12697.2    228 seq607_BIOID50907    -            118   9.2e-06   25.5   0.0   1   1   1.4e-09   9.4e-06   25.5   0.0   156   214    35    91     5   108 0.77 Alpha/beta hydrolase family
DUF904               PF06005.7     72 seq610_BIOID50907    -             79     3e-28   97.7  17.2   1   1   2.6e-32   3.6e-28   97.5  11.9     1    72     1    79     1    79 0.99 Protein of unknown function (DUF904)
Ala_racemase_N       PF01168.15   217 seq615_BIOID50907    -            356   1.3e-58  197.9   0.0   1   1   2.6e-62   1.7e-58  197.5   0.0     2   217    10   217     9   217 0.95 Alanine racemase, N-terminal domain
Ala_racemase_C       PF00842.16   129 seq615_BIOID50907    -            356   1.1e-38  131.5   0.4   1   1   2.6e-42   1.7e-38  130.7   0.3     1   127   232   354   232   356 0.97 Alanine racemase, C-terminal domain
HTH_Tnp_1            PF01527.15    76 seq619_BIOID50907    -            126   3.9e-20   71.4   0.0   1   1   3.9e-24   5.3e-20   71.0   0.0     1    70    10    86    10    92 0.86 Transposase
ProQ                 PF04352.8    115 seq620_BIOID50907    -            185   6.3e-32  109.4   2.8   1   1   8.6e-35   5.9e-31  106.3   0.0     4   111    71   178    68   181 0.96 ProQ/FINO family
FinO_N               PF12602.3     72 seq620_BIOID50907    -            185   1.2e-24   86.2  12.4   1   1   3.6e-28   2.4e-24   85.2   8.6     1    72     1    62     1    62 0.98 Fertility inhibition protein N terminal
YihI                 PF04220.7    169 seq621_BIOID50907    -            169   3.4e-56  189.0  15.5   1   1   2.8e-60   3.9e-56  188.9  10.8     3   167     5   165     2   167 0.94 Der GTPase activator (YihI)
UvrB                 PF12344.3     44 seq623_BIOID50907    -            673   6.7e-23   79.8   0.9   1   1   1.3e-25   2.9e-22   77.7   0.1     1    43   552   594   552   595 0.97 Ultra-violet resistance protein B
Helicase_C           PF00271.26    78 seq623_BIOID50907    -            673   1.2e-15   57.0   0.0   1   1   1.2e-18   2.8e-15   55.8   0.0     2    77   465   545   464   546 0.98 Helicase conserved C-terminal domain
ResIII               PF04851.10   184 seq623_BIOID50907    -            673   1.1e-11   44.8   0.0   1   1     3e-14   6.9e-11   42.1   0.0     4    94    13   101    10   134 0.79 Type III restriction enzyme, res subunit
UVR                  PF02151.14    36 seq623_BIOID50907    -            673   5.2e-07   28.8   1.1   1   1     7e-10   1.6e-06   27.3   0.8     2    35   634   667   633   668 0.93 UvrB/uvrC motif
Cpn10                PF00166.16    93 seq624_BIOID50907    -             97   5.2e-29   99.9   1.8   1   1   4.2e-33   5.7e-29   99.7   1.3     1    93     2    95     2    95 0.97 Chaperonin 10 Kd subunit
AIRS_C               PF02769.17   153 seq625_BIOID50907    -            336   2.3e-23   82.7   1.9   1   1   6.2e-27   4.3e-23   81.9   1.3     2   149   166   313   165   315 0.95 AIR synthase related protein, C-terminal domain
AIRS                 PF00586.19    96 seq625_BIOID50907    -            336   1.8e-13   50.3   0.1   1   1   2.7e-17   1.8e-13   50.3   0.1    10    96    44   132    35   132 0.90 AIR synthase related protein, N-terminal domain
Iso_dh               PF00180.15   348 seq627_BIOID50907    -            416  7.1e-116  386.8   0.0   1   1    6e-120  8.2e-116  386.6   0.0     2   348    29   412    28   412 0.98 Isocitrate/isopropylmalate dehydrogenase
rve                  PF00665.21   120 seq628_BIOID50907    -            424   1.2e-20   73.7   0.0   1   1   7.5e-24     2e-20   72.9   0.0     3   120   176   288   174   288 0.90 Integrase core domain
rve_3                PF13683.1     67 seq628_BIOID50907    -            424   1.4e-16   59.6   0.1   1   1   1.3e-19   3.5e-16   58.3   0.0     2    67   260   328   259   328 0.98 Integrase core domain
HTH_28               PF13518.1     52 seq628_BIOID50907    -            424   7.3e-09   35.3   0.2   1   1   9.2e-12   2.5e-08   33.6   0.0     9    51    39    81    33    86 0.92 Helix-turn-helix domain
HTH_23               PF13384.1     50 seq628_BIOID50907    -            424     1e-07   31.2   0.0   1   1   9.5e-11   2.6e-07   29.9   0.0     5    50    31    75    28    75 0.94 Homeodomain-like domain
Phytase-like         PF13449.1    326 seq630_BIOID50907    -            457   1.6e-32  112.9   0.0   1   1     2e-36   2.7e-32  112.2   0.0    60   311   146   396    50   410 0.85 Esterase-like activity of phytase
Antirestrict         PF03230.8     94 seq631_BIOID50907    -            161   5.1e-39  132.0   0.2   1   1   4.7e-43   6.4e-39  131.7   0.1     1    94    64   161    64   161 0.98 Antirestriction protein
Cpn60_TCP1           PF00118.19   488 seq632_BIOID50907    -            548  1.2e-126  423.1  10.9   1   1  9.8e-131  1.3e-126  422.9   7.5     1   486    23   523    23   525 0.94 TCP-1/cpn60 chaperonin family
SIS_2                PF13580.1    138 seq634_BIOID50907    -            246   3.5e-31  107.6   0.3   1   1   9.4e-35   6.4e-31  106.7   0.2    15   138    78   200    56   200 0.92 SIS domain
SIS                  PF01380.17   131 seq634_BIOID50907    -            246   7.4e-08   31.9   0.0   1   1   2.3e-11   1.6e-07   30.9   0.0    51   104   163   216   152   229 0.91 SIS domain
IlvN                 PF07991.7    165 seq639_BIOID50907    -            491   5.4e-61  204.6   0.2   1   1   1.3e-64     9e-61  203.9   0.1     2   165    35   204    34   204 0.98 Acetohydroxy acid isomeroreductase, catalytic domain
IlvC                 PF01450.14   145 seq639_BIOID50907    -            491   3.8e-56  188.9   0.1   1   2   3.3e-21   2.3e-17   63.1   0.0     1   128   210   337   210   345 0.91 Acetohydroxy acid isomeroreductase, catalytic domain
IlvC                 PF01450.14   145 seq639_BIOID50907    -            491   3.8e-56  188.9   0.1   2   2   7.7e-40   5.3e-36  123.6   0.0    15   145   359   485   349   485 0.93 Acetohydroxy acid isomeroreductase, catalytic domain
Pyr_redox_2          PF07992.9    200 seq640_BIOID50907    -            472   8.5e-34  117.0   0.0   1   1   2.4e-36   2.7e-33  115.4   0.0     1   199     6   323     6   324 0.92 Pyridine nucleotide-disulphide oxidoreductase
Pyr_redox_dim        PF02852.17   110 seq640_BIOID50907    -            472   3.2e-28   97.8   0.0   1   1   6.6e-31   7.6e-28   96.6   0.0     1   110   353   462   353   462 0.99 Pyridine nucleotide-disulphide oxidoreductase, dimerisation domain
Pyr_redox            PF00070.22    80 seq640_BIOID50907    -            472   9.3e-17   61.0   2.6   1   1   1.2e-18   1.3e-15   57.3   0.1     1    78   182   257   182   264 0.94 Pyridine nucleotide-disulphide oxidoreductase
Pyr_redox_3          PF13738.1    203 seq640_BIOID50907    -            472   1.8e-09   37.8   2.2   1   1     2e-09   2.2e-06   27.7   0.4     1   153     8   167     8   190 0.60 Pyridine nucleotide-disulphide oxidoreductase
GIDA                 PF01134.17   392 seq640_BIOID50907    -            472   1.4e-09   37.1   2.7   1   1   6.1e-12     7e-09   34.9   0.3     1   150     6   152     6   171 0.91 Glucose inhibited division protein A
FAD_oxidored         PF12831.2    428 seq640_BIOID50907    -            472   6.8e-07   28.5   0.4   1   1   7.3e-10   8.4e-07   28.2   0.3     1    31     6    36     6   152 0.78 FAD dependent oxidoreductase
FAD_binding_2        PF00890.19   421 seq640_BIOID50907    -            472   1.9e-05   23.6   1.2   1   1   1.7e-08   1.9e-05   23.6   0.8     1    36     6    41     6    49 0.92 FAD binding domain
FAD_syn              PF06574.7    158 seq643_BIOID50907    -            313   3.6e-57  192.3   0.0   1   1   7.3e-61     5e-57  191.8   0.0     2   158    12   168    11   168 0.98 FAD synthetase
Flavokinase          PF01687.12   125 seq643_BIOID50907    -            313   6.2e-40  135.8   0.0   1   1   1.4e-43   9.4e-40  135.2   0.0     1   124   184   307   184   308 0.97 Riboflavin kinase
MFS_1                PF07690.11   354 seq645_BIOID50907    -            396   5.2e-34  117.4  59.1   1   1   3.8e-38   5.2e-34  117.4  41.0     2   353    19   349    18   350 0.89 Major Facilitator Superfamily
Radical_SAM          PF04055.16   166 seq647_BIOID50907    -            457   3.6e-15   56.4   0.0   1   1     8e-19   5.4e-15   55.8   0.0     2   164    57   227    56   229 0.79 Radical SAM superfamily
HemN_C               PF06969.11    66 seq647_BIOID50907    -            457   3.1e-12   46.2   0.6   1   1   1.7e-15   1.2e-11   44.4   0.0     1    66   363   431   363   431 0.94 HemN C-terminal domain
Dehydratase_MU       PF02288.10   112 seq648_BIOID50907    -            222   6.4e-37  125.6   0.0   1   1   7.8e-41   1.1e-36  124.8   0.0     2   110    66   181    65   183 0.96 Dehydratase medium subunit
RadC                 PF04002.10   123 seq650_BIOID50907    -            163   5.7e-47  158.3   0.0   1   1   5.1e-51   6.9e-47  158.0   0.0     2   123    42   163    41   163 0.98 RadC-like JAB domain
UxuA                 PF03786.8    351 seq652_BIOID50907    -            394  4.2e-163  541.7   0.2   1   1    7e-167  4.8e-163  541.6   0.1     1   350     1   388     1   389 0.99 D-mannonate dehydratase (UxuA)
AP_endonuc_2         PF01261.19   211 seq652_BIOID50907    -            394     1e-08   34.6   0.0   1   1   8.1e-12   5.6e-08   32.2   0.0     3   189    18   299    16   320 0.82 Xylose isomerase-like TIM barrel
HTH_Tnp_1            PF01527.15    76 seq653_BIOID50907    -            215   1.8e-20   72.5   0.0   1   1   1.2e-23   5.3e-20   71.0   0.0     2    69    91   162    90   169 0.87 Transposase
Sigma54_activat      PF00158.21   168 seq655_BIOID50907    -            692   4.5e-71  237.6   0.1   1   1     4e-74   7.8e-71  236.8   0.1     1   168   381   548   381   548 0.99 Sigma-54 interaction domain
GAF_3                PF13492.1    129 seq655_BIOID50907    -            692   6.2e-17   61.7   0.0   1   1   6.2e-15   1.2e-11   44.6   0.0     1   129   202   346   202   346 0.85 GAF domain
GAF                  PF01590.21   154 seq655_BIOID50907    -            692   2.1e-15   57.0   0.0   1   1   2.8e-14   5.4e-11   42.7   0.0     1   154   202   344   202   344 0.90 GAF domain
GAF_2                PF13185.1    148 seq655_BIOID50907    -            692   1.9e-12   47.8   0.0   1   1   5.3e-12     1e-08   35.6   0.0     3   148   202   345   194   345 0.77 GAF domain
AAA_5                PF07728.9    139 seq655_BIOID50907    -            692   3.2e-08   33.2   0.1   1   1   3.9e-11   7.5e-08   32.0   0.1     2   130   405   529   404   538 0.79 AAA domain (dynein-related subfamily)
AAA                  PF00004.24   132 seq655_BIOID50907    -            692   2.7e-06   27.4   0.0   1   1   3.8e-09   7.5e-06   26.0   0.0     1   112   405   525   405   541 0.80 ATPase family associated with various cellular activities (AAA)
HTH_8                PF02954.14    42 seq655_BIOID50907    -            692   7.6e-05   22.0   0.2   1   1   3.9e-08   7.6e-05   22.0   0.1     6    42   645   684   642   684 0.90 Bacterial regulatory protein, Fis family
ProQ                 PF04352.8    115 seq658_BIOID50907    -             42   3.5e-06   26.4   0.1   1   1   2.6e-10   3.5e-06   26.4   0.1    73   110     3    40     1    42 0.92 ProQ/FINO family
GATase_4             PF13230.1    272 seq659_BIOID50907    -            255  3.2e-107  357.1   0.0   1   1  7.7e-111  3.5e-107  357.0   0.0     1   252     1   252     1   255 0.99 Glutamine amidotransferases class-II
GATase_2             PF00310.16   361 seq659_BIOID50907    -            255   3.3e-17   62.1   0.1   1   1   2.1e-15   9.7e-12   44.1   0.1   189   359    65   215    60   217 0.87 Glutamine amidotransferases class-II
DUF987               PF06174.6     66 seq661_BIOID50907    -             73   2.6e-43  145.2   0.2   1   1   2.1e-47   2.9e-43  145.0   0.1     1    66     1    66     1    66 0.99 Protein of unknown function (DUF987)
Dehydratase_SU       PF02287.10   137 seq663_BIOID50907    -            172   7.2e-67  223.2   3.2   1   1     7e-71   9.5e-67  222.8   2.2     3   137    35   169    33   169 0.98 Dehydratase small subunit
TnpB_IS66            PF05717.8    108 seq664_BIOID50907    -            115   1.3e-44  149.9   0.0   1   1     1e-48   1.4e-44  149.8   0.0     2   107     7   110     6   111 0.96 IS66 Orf2 like protein
tRNA-synt_1          PF00133.17   601 seq666_BIOID50907    -            938  2.9e-233  775.1   0.0   1   1  1.8e-236  3.5e-233  774.8   0.0     2   601    28   641    27   641 0.98 tRNA synthetases class I (I, L, M and V)
Anticodon_1          PF08264.8    153 seq666_BIOID50907    -            938   4.6e-29  101.0   0.0   1   1   4.2e-32   8.2e-29  100.2   0.0     1   152   685   841   685   842 0.89 Anticodon-binding domain of tRNA
tRNA-synt_1g         PF09334.6    391 seq666_BIOID50907    -            938   1.5e-20   73.1   0.3   1   2   1.9e-13   3.6e-10   38.9   0.0     8    69    58   119    55   245 0.68 tRNA synthetases class I (M)
tRNA-synt_1g         PF09334.6    391 seq666_BIOID50907    -            938   1.5e-20   73.1   0.3   2   2   2.4e-08   4.8e-05   22.0   0.0   310   356   584   631   566   650 0.81 tRNA synthetases class I (M)
zf-FPG_IleRS         PF06827.9     30 seq666_BIOID50907    -            938   1.1e-09   37.6   3.5   1   1   5.4e-13   1.1e-09   37.6   2.4     1    29   898   926   898   927 0.96 Zinc finger found in FPG and IleRS
tRNA-synt_1e         PF01406.14   301 seq666_BIOID50907    -            938   3.8e-08   32.7   0.0   1   1   2.2e-09   4.2e-06   25.9   0.0   227   299   575   648   548   650 0.83 tRNA synthetases class I (C) catalytic domain
tRNA-synt_1_2        PF13603.1    185 seq666_BIOID50907    -            938   2.5e-06   26.7   0.0   1   1   2.4e-09   4.6e-06   25.9   0.0    13   141   225   358   219   368 0.77 Leucyl-tRNA synthetase, Domain 2
tRNA-synt_1f         PF01921.13   360 seq666_BIOID50907    -            938   3.4e-06   25.8   0.0   1   1     6e-09   1.2e-05   24.1   0.0   241   340   562   659   545   675 0.81 tRNA synthetases class I (K)
YagB_YeeU_YfjZ       PF06154.6    105 seq668_BIOID50907    -            124   1.4e-53  179.4   0.0   1   1   1.2e-57   1.7e-53  179.1   0.0     2   104    16   118    15   119 0.98 YagB/YeeU/YfjZ family
ORF6N                PF10543.4     88 seq672_BIOID50907    -            248   7.6e-18   64.2   0.0   1   1   9.6e-22   1.3e-17   63.4   0.0     2    87    11    92    10    93 0.95 ORF6N domain
Peptidase_S49_N      PF08496.5    155 seq673_BIOID50907    -            349   2.9e-64  215.4   3.5   1   1   6.3e-68   2.9e-64  215.4   2.4     1   155     1   158     1   158 0.98 Peptidase family S49 N-terminal
Peptidase_S49        PF01343.13   154 seq673_BIOID50907    -            349   1.4e-50  170.9   0.0   1   1   3.1e-54   1.4e-50  170.9   0.0     2   153   161   310   160   311 0.98 Peptidase family S49
SDH_sah              PF01972.11   286 seq673_BIOID50907    -            349   1.8e-05   23.5   1.9   1   1   5.1e-09   2.3e-05   23.2   0.0    89   163   133   208   119   225 0.81 Serine dehydrogenase proteinase
DDE_Tnp_IS66         PF03050.9    271 seq674_BIOID50907    -            523  2.4e-102  341.6   0.3   1   1    7e-106  2.4e-102  341.6   0.2     1   270   186   472   186   473 0.99 Transposase IS66 family
DDE_Tnp_IS66_C       PF13817.1     39 seq674_BIOID50907    -            523   3.3e-19   68.4   0.4   1   1   3.6e-22   1.2e-18   66.6   0.3     1    39   479   517   479   517 0.98 IS66 C-terminal element
HTH_Tnp_IS66         PF13005.2     59 seq674_BIOID50907    -            523   7.6e-17   60.7   7.9   1   1   5.5e-20   1.9e-16   59.5   5.5     2    59   125   180   124   180 0.98 putative Helix-turn-helix domain of transposase IS66
LZ_Tnp_IS66          PF13007.2     78 seq674_BIOID50907    -            523   1.6e-12   47.7   7.7   1   1   1.2e-15     4e-12   46.5   5.3     2    77    46   121    45   122 0.83 Transposase C of IS166 homeodomain
ATP-grasp_2          PF08442.5    202 seq676_BIOID50907    -            389   1.2e-62  210.8   0.0   1   1   2.5e-66   1.7e-62  210.2   0.0     1   201     2   205     2   206 0.97 ATP-grasp domain
Ligase_CoA           PF00549.14   153 seq676_BIOID50907    -            389     4e-24   84.8   0.7   1   1   9.5e-28   6.5e-24   84.1   0.5     1   151   265   383   265   385 0.97 CoA-ligase
DDR                  PF08841.5    332 seq677_BIOID50907    -            610  2.1e-169  562.4   2.2   1   1  3.1e-173  2.1e-169  562.4   1.5     1   331   274   604   274   605 0.99 Diol dehydratase reactivase ATPase-like domain
Mannitol_dh_C        PF08125.8    245 seq679_BIOID50907    -            486   1.8e-96  321.9   0.0   1   1  3.5e-100   2.4e-96  321.5   0.0     1   245   216   463   216   463 0.99 Mannitol dehydrogenase C-terminal domain
Mannitol_dh          PF01232.18   151 seq679_BIOID50907    -            486   2.9e-54  182.9   0.0   1   1   7.2e-58   4.9e-54  182.2   0.0     2   151    24   188    23   188 0.99 Mannitol dehydrogenase Rossmann domain
DUF4156              PF13698.1     93 seq680_BIOID50907    -            121   4.1e-32  109.8   0.1   1   1   3.6e-36   4.9e-32  109.5   0.0     2    93    27   119    26   119 0.98 Domain of unknown function (DUF4156)
DUF1219              PF06755.7    117 seq682_BIOID50907    -            124   2.6e-58  194.5   0.0   1   1   2.2e-62   2.9e-58  194.3   0.0     1   113     1   113     1   123 0.98 Protein of unknown function (DUF1219)
Na_Pi_cotrans        PF02690.10   142 seq685_BIOID50907    -            543   1.6e-44  150.9  29.8   1   2   1.4e-39   9.3e-36  122.5   7.0     1   140    13   148    13   150 0.98 Na+/Pi-cotransporter
Na_Pi_cotrans        PF02690.10   142 seq685_BIOID50907    -            543   1.6e-44  150.9  29.8   2   2   1.5e-13     1e-09   38.1   9.9     1   115   139   257   139   283 0.91 Na+/Pi-cotransporter
UvrD_C               PF13361.1    319 seq686_BIOID50907    -            673   2.1e-92  309.9   0.0   1   1   8.6e-95     2e-91  306.7   0.0     1   318   271   613   271   614 0.97 UvrD-like helicase C-terminal domain
UvrD-helicase        PF00580.16   315 seq686_BIOID50907    -            673     2e-74  250.6   0.4   1   1   1.3e-76   2.9e-73  246.7   0.3     1   314     3   265     3   266 0.94 UvrD/REP helicase N-terminal domain
AAA_19               PF13245.1     76 seq686_BIOID50907    -            673   2.1e-13   49.6   0.6   1   1   2.1e-16   4.7e-13   48.5   0.4     8    75    15    87     8    88 0.82 Part of AAA domain
UvrD_C_2             PF13538.1    104 seq686_BIOID50907    -            673   2.1e-10   40.5   0.0   1   1   5.7e-13   1.3e-09   38.0   0.0    54   103   546   609   496   610 0.80 Family description
Pro_dh               PF01619.13   345 seq692_BIOID50907    -           1320  2.5e-133  444.1   0.0   1   1  5.1e-137  3.5e-133  443.6   0.0     2   344   229   573   228   574 0.99 Proline dehydrogenase
Aldedh               PF00171.17   462 seq692_BIOID50907    -           1320  1.9e-111  372.5   0.4   1   1  4.9e-115  3.3e-111  371.7   0.2     7   450   659  1103   654  1111 0.94 Aldehyde dehydrogenase family
Phage_min_tail       PF05939.8    109 seq693_BIOID50907    -            113   7.1e-36  122.3   0.0   1   1   5.8e-40   7.9e-36  122.2   0.0     1   109     4   113     4   113 0.98 Phage minor tail protein
MarR                 PF01047.17    59 seq695_BIOID50907    -            144   5.2e-18   64.3   0.0   1   1   1.9e-21   8.8e-18   63.6   0.0     1    59    38    96    38    96 0.98 MarR family
MarR_2               PF12802.2     62 seq695_BIOID50907    -            144   1.4e-13   50.1   0.0   1   1   5.2e-17   2.4e-13   49.4   0.0     1    62    36    95    36    95 0.98 MarR family
HTH_27               PF13463.1     68 seq695_BIOID50907    -            144   3.5e-09   36.7   0.0   1   1   1.8e-12   8.1e-09   35.5   0.0     1    68    38   104    38   104 0.93 Winged helix DNA-binding domain
DUF957               PF06117.6     65 seq698_BIOID50907    -             65   5.8e-36  121.7   0.2   1   1   4.6e-40   6.3e-36  121.6   0.2     1    65     1    65     1    65 0.99 Enterobacterial protein of unknown function (DUF957)
Phage_tail_L         PF05100.7    206 seq699_BIOID50907    -            232     8e-97  322.2   0.1   1   1  6.8e-101   9.2e-97  322.0   0.0     1   206    29   230    29   230 0.99 Phage minor tail protein L
NLPC_P60             PF00877.14   105 seq702_BIOID50907    -            252   1.7e-30  104.8   0.0   1   1     4e-34   2.7e-30  104.1   0.0     1   105   134   244   134   244 0.98 NlpC/P60 family
CoA_binding          PF02629.14    96 seq704_BIOID50907    -            290   4.2e-29  100.7   2.8   1   1   1.4e-32   4.7e-29  100.6   0.6     1    96     6    99     6    99 0.99 CoA binding domain
Ligase_CoA           PF00549.14   153 seq704_BIOID50907    -            290   1.8e-18   66.4   0.2   1   1     8e-22   2.7e-18   65.8   0.1     1   146   152   266   152   273 0.92 CoA-ligase
Succ_CoA_lig         PF13607.1    138 seq704_BIOID50907    -            290   1.3e-09   37.6   0.0   1   1   6.9e-13   2.3e-09   36.8   0.0     1   106   146   252   146   282 0.82 Succinyl-CoA ligase like flavodoxin domain
CoA_binding_2        PF13380.1    115 seq704_BIOID50907    -            290   4.1e-05   23.6   0.1   1   1   2.4e-08   8.3e-05   22.6   0.0    29   114    34   130    10   131 0.80 CoA binding domain
NUDIX                PF00293.23   135 seq707_BIOID50907    -            257   1.9e-21   76.0   0.0   1   1   8.7e-25     4e-21   74.9   0.0     6   125   132   240   128   249 0.90 NUDIX domain
zf-NADH-PPase        PF09297.6     32 seq707_BIOID50907    -            257   2.8e-10   39.4   5.4   1   1     1e-13   4.8e-10   38.6   3.8     1    32    93   124    93   124 0.98 NADH pyrophosphatase zinc ribbon domain
NUDIX-like           PF09296.6     98 seq707_BIOID50907    -            257     8e-07   29.2   0.2   1   1   3.3e-10   1.5e-06   28.3   0.1     2    97    11    90    10    91 0.97 NADH pyrophosphatase-like rudimentary NUDIX domain
TOBE                 PF03459.12    64 seq708_BIOID50907    -            142   1.1e-32  111.8   6.6   1   2   4.5e-21   6.2e-17   61.3   0.8     2    64     4    66     3    66 0.98 TOBE domain
TOBE                 PF03459.12    64 seq708_BIOID50907    -            142   1.1e-32  111.8   6.6   2   2   9.4e-19   1.3e-14   53.9   0.3     2    63    76   137    76   138 0.98 TOBE domain
HTH_18               PF12833.2     81 seq709_BIOID50907    -            113   7.9e-20   70.6   0.3   1   1   1.4e-23   9.4e-20   70.3   0.2     2    79    18    94    17    96 0.96 Helix-turn-helix domain
HTH_AraC             PF00165.18    42 seq709_BIOID50907    -            113   3.3e-18   64.7   0.2   1   2   1.5e-09     1e-05   25.0   0.0     1    42     4    45     4    45 0.97 Bacterial regulatory helix-turn-helix proteins, AraC family
HTH_AraC             PF00165.18    42 seq709_BIOID50907    -            113   3.3e-18   64.7   0.2   2   2   1.5e-13     1e-09   37.7   0.0     2    41    57    94    52    95 0.93 Bacterial regulatory helix-turn-helix proteins, AraC family
Methyltransf_27      PF13708.1    194 seq711_BIOID50907    -            280   6.6e-76  254.0   0.1   1   1   6.3e-80   8.5e-76  253.6   0.1     2   194    86   278    85   278 0.99 Methyltransferase domain
Mob_synth_C          PF06463.8    128 seq713_BIOID50907    -            352   3.2e-35  120.5   0.0   1   1   1.6e-38   5.6e-35  119.7   0.0     1   127   209   335   209   336 0.98 Molybdenum Cofactor Synthesis C
Radical_SAM          PF04055.16   166 seq713_BIOID50907    -            352   6.6e-27   94.5   0.0   1   1   2.7e-30   9.4e-27   94.0   0.0     2   166    42   204    41   204 0.97 Radical SAM superfamily
Fer4_12              PF13353.1    139 seq713_BIOID50907    -            352   1.6e-07   31.4   0.0   1   1   8.7e-11     3e-07   30.5   0.0    15   116    47   148    36   154 0.84 4Fe-4S single cluster domain
Fer4_14              PF13394.1    117 seq713_BIOID50907    -            352   6.7e-07   29.2   0.0   1   1   5.8e-10     2e-06   27.7   0.0     6    90    45   127    38   148 0.70 4Fe-4S single cluster domain
SNase                PF00565.12   108 seq716_BIOID50907    -            128   3.7e-25   88.1   0.1   1   1   3.2e-29   4.3e-25   87.9   0.1     1   108    19   115    19   115 0.98 Staphylococcal nuclease homologue
Topoisom_bac         PF01131.15   403 seq717_BIOID50907    -            879  7.1e-131  436.6   0.7   1   1  3.7e-134  1.3e-130  435.7   0.5     2   403   171   579   170   579 0.93 DNA topoisomerase
Topo_Zn_Ribbon       PF08272.6     42 seq717_BIOID50907    -            879   1.1e-39  133.3   0.7   1   2   1.5e-19   5.2e-16   57.6   0.0     2    42   772   811   771   811 0.96 Topoisomerase I zinc-ribbon-like
Topo_Zn_Ribbon       PF08272.6     42 seq717_BIOID50907    -            879   1.1e-39  133.3   0.7   2   2   7.4e-24   2.5e-20   71.4   1.8     1    42   838   879   838   879 0.98 Topoisomerase I zinc-ribbon-like
Toprim               PF01751.17    88 seq717_BIOID50907    -            879   3.4e-26   90.8   0.0   1   1   2.1e-29   7.1e-26   89.7   0.0     2    88    19   156    18   156 0.98 Toprim domain
zf-C4_Topoisom       PF01396.14    39 seq717_BIOID50907    -            879   4.1e-19   67.6  16.9   1   2   3.6e-09   1.2e-05   24.5   0.3     3    27   612   636   610   653 0.84 Topoisomerase DNA binding C4 zinc finger
zf-C4_Topoisom       PF01396.14    39 seq717_BIOID50907    -            879   4.1e-19   67.6  16.9   2   2   6.9e-15   2.4e-11   42.8   1.9     2    38   723   758   722   759 0.94 Topoisomerase DNA binding C4 zinc finger
MarB                 PF13999.1     66 seq718_BIOID50907    -             72   5.5e-35  118.6   0.2   1   1   4.5e-39   6.1e-35  118.4   0.1     2    66     6    70     5    70 0.98 MarB protein
Prok-JAB             PF14464.1    105 seq720_BIOID50907    -             98   6.1e-16   57.7   0.0   1   1     5e-20   6.9e-16   57.6   0.0     3    86     3    88     1    97 0.91 Prokaryotic homologs of the JAB domain
Dehydratase_MU       PF02288.10   112 seq722_BIOID50907    -            116   1.6e-35  121.0   0.0   1   1   1.3e-39   1.8e-35  120.9   0.0     2   112     7   112     6   112 0.98 Dehydratase medium subunit
SLT                  PF01464.15   121 seq724_BIOID50907    -            203   5.4e-26   90.3   0.1   1   1   5.1e-30   6.9e-26   90.0   0.1     3   120    43   168    41   169 0.95 Transglycosylase SLT domain
GntR                 PF00392.16    64 seq725_BIOID50907    -            257   1.8e-23   81.5   1.4   1   1     7e-27   3.2e-23   80.8   0.2     1    64    10    73    10    73 0.99 Bacterial regulatory proteins, gntR family
FCD                  PF07729.7    125 seq725_BIOID50907    -            257   3.9e-21   75.5   7.6   1   1   1.3e-24   5.8e-21   74.9   5.3     1   125    97   226    97   226 0.92 FCD domain
Rrf2                 PF02082.15    83 seq725_BIOID50907    -            257   6.5e-05   22.8   0.1   1   1   3.8e-08   0.00017   21.4   0.0    28    67    36    74    23    80 0.88 Transcriptional regulator
DUF2592              PF10766.4     41 seq729_BIOID50907    -             49     1e-26   91.8   4.7   1   1   8.2e-31   1.1e-26   91.7   3.3     1    41     4    44     4    44 0.98 Protein of unknown function (DUF2592)
DUF4222              PF13973.1     53 seq731_BIOID50907    -             80   3.1e-16   58.3   0.1   1   1   2.7e-20   3.7e-16   58.1   0.1     2    53     4    54     3    54 0.97 Domain of unknown function (DUF4222)
URO-D                PF01208.12   343 seq734_BIOID50907    -            354  1.5e-140  467.8   0.0   1   1  1.3e-144  1.7e-140  467.7   0.0     2   342     5   347     4   348 0.98 Uroporphyrinogen decarboxylase (URO-D)
NLPC_P60             PF00877.14   105 seq735_BIOID50907    -            121   2.5e-09   36.7   0.0   1   1   2.1e-13   2.9e-09   36.5   0.0    39   105    32    98     7    98 0.86 NlpC/P60 family
BMC                  PF00936.14    75 seq737_BIOID50907    -             91   1.1e-26   92.1   5.6   1   1     1e-30   1.4e-26   91.8   3.9     1    75     3    79     3    79 0.98 BMC domain
Na_sulph_symp        PF00939.14   471 seq739_BIOID50907    -            499  2.4e-112  376.1  48.6   1   1  2.1e-116  2.8e-112  375.8  33.7     7   470    20   498    17   499 0.97 Sodium:sulfate symporter transmembrane region
SBP_bac_11           PF13531.1    231 seq741_BIOID50907    -            257   1.9e-54  184.6   4.7   1   1   3.3e-58   2.2e-54  184.4   3.2     1   231    29   255    29   255 0.95 Bacterial extracellular solute-binding protein
SBP_bac_1            PF01547.20   314 seq741_BIOID50907    -            257   1.4e-16   61.0   7.0   1   1   2.6e-20   1.8e-16   60.6   4.8     1   313    34   246    34   247 0.89 Bacterial extracellular solute-binding protein
DUF1233              PF06806.7     72 seq743_BIOID50907    -             84   2.7e-34  116.4   0.5   1   1   2.3e-38   3.2e-34  116.1   0.3     1    72     4    76     4    76 0.97 Putative excisionase (DUF1233)
MutS_I               PF01624.15   113 seq744_BIOID50907    -            272   3.2e-45  152.6   0.0   1   1   6.4e-49   4.4e-45  152.2   0.0     1   112    11   122    11   123 0.99 MutS domain I
MutS_II              PF05188.12   137 seq744_BIOID50907    -            272   3.7e-34  117.6   0.0   1   1   7.8e-38   5.3e-34  117.1   0.0     1   137   131   256   131   256 0.98 MutS domain II
Lambda_tail_I        PF06805.7     82 seq745_BIOID50907    -            226   7.9e-23   79.9   0.0   1   1   9.2e-27   1.3e-22   79.3   0.0     2    82    14    97    13    97 0.98 Bacteriophage lambda tail assembly protein I
MoCF_biosynth        PF00994.19   144 seq746_BIOID50907    -            170   5.6e-31  106.7   0.0   1   1   5.1e-35     7e-31  106.4   0.0     1   143    14   156    12   157 0.92 Probable molybdopterin binding domain
Peptidase_A8         PF01252.13   150 seq747_BIOID50907    -            164   1.8e-44  150.8   6.9   1   1   1.6e-48   2.2e-44  150.6   4.8     2   147    15   160    13   164 0.92 Signal peptidase (SPase) II
BMC                  PF00936.14    75 seq749_BIOID50907    -            140   5.6e-21   73.8   1.4   1   1   6.1e-25   8.3e-21   73.3   1.0     1    75     3    80     3    80 0.97 BMC domain
MFS_1                PF07690.11   354 seq753_BIOID50907    -            396   1.9e-39  135.2  46.6   1   1   4.3e-43   1.9e-39  135.2  32.3     2   352    16   351    15   353 0.84 Major Facilitator Superfamily
MFS_3                PF05977.8    524 seq753_BIOID50907    -            396   5.9e-08   31.1   6.0   1   1   1.3e-11   5.9e-08   31.1   4.2    32   206    32   201     5   207 0.84 Transmembrane secretion effector
TRI12                PF06609.8    599 seq753_BIOID50907    -            396   2.8e-06   25.7   4.5   1   1   6.2e-10   2.8e-06   25.7   3.1    87   212    54   179    14   190 0.80 Fungal trichothecene efflux pump (TRI12)
DUF3596              PF12167.3     88 seq754_BIOID50907    -            428   5.2e-30  102.7   0.0   1   1   1.9e-33   1.3e-29  101.5   0.0     1    88     7    93     7    93 0.98 Domain of unknown function (DUF3596)
Phage_integrase      PF00589.17   173 seq754_BIOID50907    -            428     2e-19   69.8   0.4   1   1   5.8e-23     4e-19   68.8   0.1     3   166   203   396   201   402 0.87 Phage integrase family
2-Hacid_dh_C         PF02826.14   178 seq755_BIOID50907    -            312   4.4e-45  152.9   0.0   1   1   8.3e-49   5.7e-45  152.5   0.0     2   178   105   277   104   277 0.95 D-isomer specific 2-hydroxyacid dehydrogenase, NAD binding domain
NAD_binding_2        PF03446.10   162 seq755_BIOID50907    -            312   1.7e-06   27.9   0.0   1   1   5.6e-10   3.8e-06   26.7   0.0     3    90   138   223   136   231 0.92 NAD binding domain of 6-phosphogluconate dehydrogenase
HOK_GEF              PF01848.11    43 seq756_BIOID50907    -             68   1.5e-17   62.5   3.7   1   1   1.4e-21   1.9e-17   62.1   2.6     1    43    22    64    22    64 0.99 Hok/gef family
Elong-fact-P_C       PF09285.6     56 seq758_BIOID50907    -            188   5.3e-27   92.8   1.0   1   1   2.4e-30   1.1e-26   91.8   0.2     1    56   131   186   131   186 0.99 Elongation factor P, C-terminal
EFP                  PF01132.15    55 seq758_BIOID50907    -            188   3.2e-24   84.2   0.1   1   1   1.2e-27   5.5e-24   83.4   0.0     3    55    71   123    69   123 0.97 Elongation factor P (EF-P) OB domain
EFP_N                PF08207.7     58 seq758_BIOID50907    -            188   5.8e-24   83.6   0.0   1   1   4.5e-27     2e-23   81.8   0.0     3    57     7    61     5    62 0.97 Elongation factor P (EF-P) KOW-like domain
PduL                 PF06130.7     71 seq759_BIOID50907    -            210   3.1e-52  174.1   0.1   1   2   3.6e-28   4.9e-24   83.8   0.0     2    71    22   102    21   102 0.98 Propanediol utilisation protein PduL
PduL                 PF06130.7     71 seq759_BIOID50907    -            210   3.1e-52  174.1   0.1   2   2   1.4e-29   1.9e-25   88.3   0.3     2    70   130   197   129   198 0.96 Propanediol utilisation protein PduL
MoaC                 PF01967.16   136 seq761_BIOID50907    -            161   1.5e-60  202.6   1.3   1   1   1.3e-64   1.7e-60  202.4   0.9     1   136    15   150    15   150 1.00 MoaC family
MFS_1                PF07690.11   354 seq763_BIOID50907    -            395   8.7e-29  100.2  39.6   1   1   1.3e-32   8.7e-29  100.2  27.4     2   344    13   341    12   344 0.82 Major Facilitator Superfamily
FKBP_C               PF00254.23    94 seq764_BIOID50907    -            149   1.2e-16   60.3   0.0   1   1   1.3e-20   1.7e-16   59.8   0.0     4    94     4   141     2   141 0.87 FKBP-type peptidyl-prolyl cis-trans isomerase
BPD_transp_1         PF00528.17   185 seq765_BIOID50907    -            229   4.3e-22   78.4  13.2   1   1     4e-26   5.5e-22   78.0   9.2     2   175    26   215    25   227 0.79 Binding-protein-dependent transport system inner membrane component
MutS_V               PF00488.16   235 seq768_BIOID50907    -            594  3.6e-105  350.4   0.0   1   1  1.3e-108  6.1e-105  349.6   0.0     1   234   308   539   308   540 0.99 MutS domain V
MutS_III             PF05192.13   204 seq768_BIOID50907    -            594   2.3e-49  167.8   3.1   1   1   9.3e-53   4.2e-49  166.9   2.1     1   204    12   301    12   301 0.96 MutS domain III
MutS_IV              PF05190.13    92 seq768_BIOID50907    -            594   1.8e-28   98.3   0.1   1   1   1.3e-31   5.9e-28   96.7   0.1     1    90   169   258   169   260 0.97 MutS family domain IV
Endonuclease_5       PF04493.9    206 seq769_BIOID50907    -            223   1.1e-70  237.0   0.0   1   1   9.3e-75   1.3e-70  236.8   0.0     1   205     9   208     9   209 0.99 Endonuclease V
RepB-RCR_reg         PF10723.4     85 seq770_BIOID50907    -             82   1.3e-36  124.0   1.7   1   1   2.1e-40   1.4e-36  123.9   1.2     1    79     1    79     1    82 0.98 Replication regulatory protein RepB
RHH_1                PF01402.16    39 seq770_BIOID50907    -             82     1e-05   25.0   0.0   1   1   2.6e-09   1.8e-05   24.3   0.0     6    36    48    78    46    80 0.94 Ribbon-helix-helix protein, copG family
YmgB                 PF10798.3     61 seq772_BIOID50907    -             88   3.7e-29  100.2   2.6   1   1   3.8e-33   5.3e-29   99.7   1.8     1    61    28    88    28    88 0.98 Biofilm development protein YmgB/AriR
DUF3672              PF12421.3    136 seq774_BIOID50907    -           1157   4.4e-41  140.0   0.0   1   1   3.3e-44   1.5e-40  138.3   0.0     1   135   975  1115   975  1116 0.89 Fibronectin type III protein
Phage-tail_3         PF13550.1    164 seq774_BIOID50907    -           1157   1.5e-36  125.5   0.0   1   1   6.5e-40   2.9e-36  124.5   0.0     1   163   330   499   330   500 0.95 Putative phage tail protein
DUF1983              PF09327.6     81 seq774_BIOID50907    -           1157   4.5e-27   93.7   1.6   1   1   3.1e-30   1.4e-26   92.1   1.1     1    81   871   951   871   951 0.99 Domain of unknown function (DUF1983)
Transgly_assoc       PF04226.8     48 seq775_BIOID50907    -             84     5e-13   48.7  14.0   1   1   3.7e-17     5e-13   48.7   9.7     2    48    34    83    33    83 0.97 Transglycosylase associated protein
Entericidin          PF08085.6     21 seq776_BIOID50907    -             41   5.1e-09   35.4   0.0   1   1   4.6e-13   6.3e-09   35.1   0.0     1    21    20    40    20    40 0.99 Entericidin EcnA/B family
PfkB                 PF00294.19   301 seq777_BIOID50907    -            310   2.8e-59  200.6   0.3   1   1   5.1e-63   3.5e-59  200.2   0.2     8   298    15   297     8   300 0.91 pfkB family carbohydrate kinase
Phos_pyr_kin         PF08543.7    246 seq777_BIOID50907    -            310   5.4e-09   35.5   0.4   1   1   1.5e-12   9.9e-09   34.6   0.1   107   223   168   279   155   292 0.85 Phosphomethylpyrimidine kinase
LYTB                 PF02401.13   281 seq779_BIOID50907    -            344  1.9e-119  397.6   0.2   1   1  1.6e-123  2.2e-119  397.4   0.1     1   280    31   312    31   313 0.99 LytB protein
ThiS                 PF02597.15    78 seq780_BIOID50907    -             81   5.5e-22   77.8   0.0   1   1   4.5e-26   6.1e-22   77.7   0.0     1    78     4    81     4    81 0.99 ThiS family
Entericidin          PF08085.6     21 seq785_BIOID50907    -             48   1.2e-08   34.2   2.6   1   1   1.2e-12   1.7e-08   33.7   1.8     1    21    23    43    23    43 0.98 Entericidin EcnA/B family
PHP                  PF02811.14   175 seq786_BIOID50907    -            245   2.3e-16   59.9   0.5   1   1   4.9e-20   3.4e-16   59.4   0.3     1   169     4   164     4   212 0.91 PHP domain
RNase_P_p30          PF01876.11   150 seq786_BIOID50907    -            245   4.7e-05   22.5   0.0   1   1   1.1e-08   7.5e-05   21.8   0.0    32   100   111   174   110   198 0.80 RNase P subunit p30
MoaE                 PF02391.12   117 seq789_BIOID50907    -            150   8.1e-40  135.1   0.0   1   1     7e-44   9.6e-40  134.9   0.0     2   116     6   121     5   122 0.97 MoaE protein
IncFII_repA          PF02387.10   281 seq790_BIOID50907    -            289   2.3e-97  325.4   0.1   1   1    2e-101   2.8e-97  325.1   0.1     3   271     9   269     1   276 0.98 IncFII RepA protein family
ABC_tran             PF00005.22   118 seq792_BIOID50907    -            352   1.4e-25   89.8   0.0   1   1   6.4e-29   2.9e-25   88.7   0.0     1   117    38   156    38   157 0.89 ABC transporter
TOBE                 PF03459.12    64 seq792_BIOID50907    -            352   3.5e-19   68.5   0.0   1   1     2e-20   9.2e-17   60.7   0.0     1    62   290   350   290   352 0.97 TOBE domain
Ldh_2                PF02615.9    335 seq793_BIOID50907    -            357   1.9e-70  237.1   0.0   1   1   1.6e-74   2.2e-70  236.9   0.0     4   329     6   332     3   338 0.90 Malate/L-lactate dehydrogenase
DUF416               PF04222.7    191 seq796_BIOID50907    -            196   6.5e-87  289.5   0.1   1   1   5.3e-91   7.2e-87  289.3   0.0     1   189     4   192     4   194 0.99 Protein of unknown function (DUF416)
Multi_Drug_Res       PF00893.14    93 seq797_BIOID50907    -            126   9.9e-33  112.3  10.3   1   1   9.2e-37   1.3e-32  112.0   7.2     1    93    22   114    22   114 0.99 Small Multidrug Resistance protein
MerR_1               PF13411.1     69 seq801_BIOID50907    -            215   3.9e-09   36.0   0.3   1   1   2.7e-12   3.6e-08   32.9   0.0    26    68     2    44     1    45 0.96 MerR HTH family regulatory protein
EutN_CcmL            PF03319.8     83 seq802_BIOID50907    -             91   1.7e-27   95.4   0.1   1   1   1.5e-31   2.1e-27   95.2   0.1     1    83     1    87     1    87 0.93 Ethanolamine utilisation protein EutN/carboxysome
PTPS                 PF01242.14   123 seq803_BIOID50907    -            121   8.3e-36  122.2   0.0   1   1   6.7e-40   9.1e-36  122.1   0.0     2   123     6   121     5   121 0.97 6-pyruvoyl tetrahydropterin synthase
EAL                  PF00563.15   236 seq806_BIOID50907    -            285   1.4e-60  204.6   0.0   1   1   1.1e-64   1.6e-60  204.4   0.0     2   236    27   262    26   262 0.96 EAL domain
Bax1-I               PF01027.15   205 seq807_BIOID50907    -            234   3.6e-59  199.6  36.8   1   1     3e-63   4.1e-59  199.5  25.5     2   205    19   230    18   230 0.92 Inhibitor of apoptosis-promoting Bax1
GPW_gp25             PF04965.9     99 seq808_BIOID50907    -            130   6.7e-13   47.9   0.0   1   1   6.2e-17   8.4e-13   47.5   0.0     3    94    18   108    16   113 0.90 Gene 25-like lysozyme
Cob_adeno_trans      PF01923.13   162 seq809_BIOID50907    -            335   8.2e-53  178.4   0.2   1   1   1.8e-56   1.2e-52  177.8   0.1     1   160     3   166     3   168 0.93 Cobalamin adenosyltransferase
DUF336               PF03928.9    132 seq809_BIOID50907    -            335   1.4e-37  128.3   0.0   1   1   3.1e-41   2.1e-37  127.7   0.0     3   132   200   329   198   329 0.98 Domain of unknown function (DUF336)
OmpA                 PF00691.15    97 seq812_BIOID50907    -            254   5.2e-15   55.5   0.1   1   1   1.3e-18   1.8e-14   53.7   0.0     1    92   113   206   113   210 0.83 OmpA family
Nitrate_red_del      PF02613.10   136 seq813_BIOID50907    -            184   1.1e-19   70.5   0.2   1   1   1.1e-23   1.5e-19   70.0   0.1     3   135    31   150    29   151 0.90 Nitrate reductase delta subunit
DUF2622              PF11080.3     96 seq814_BIOID50907    -             96   4.1e-49  164.2   0.6   1   1   3.3e-53   4.5e-49  164.1   0.4     1    95     1    95     1    96 0.99 Protein of unknown function (DUF2622)
LysR_substrate       PF03466.15   209 seq815_BIOID50907    -            324   1.8e-44  151.2   0.0   1   1   3.5e-48   2.4e-44  150.8   0.0     5   206    92   293    90   296 0.96 LysR substrate binding domain
HTH_1                PF00126.22    60 seq815_BIOID50907    -            324   5.4e-16   57.9   0.0   1   1   1.4e-19   9.6e-16   57.1   0.0     1    60     3    64     3    64 0.97 Bacterial regulatory helix-turn-helix protein, lysR family
IU_nuc_hydro         PF01156.14   314 seq818_BIOID50907    -            304   1.8e-91  306.5   0.0   1   1   1.4e-95     2e-91  306.4   0.0     3   311     4   301     2   304 0.96 Inosine-uridine preferring nucleoside hydrolase
DAO                  PF01266.19   358 seq819_BIOID50907    -            433   1.5e-22   79.8   7.2   1   2   8.8e-13   1.1e-09   37.5   0.5     1    48    16    62    16    99 0.76 FAD dependent oxidoreductase
DAO                  PF01266.19   358 seq819_BIOID50907    -            433   1.5e-22   79.8   7.2   2   2   3.6e-15   4.5e-12   45.4   0.7   141   357   106   334    99   335 0.63 FAD dependent oxidoreductase
FAD_oxidored         PF12831.2    428 seq819_BIOID50907    -            433   2.2e-11   43.4   0.0   1   1     3e-14   3.7e-11   42.6   0.0     1   143    16   161    16   175 0.78 FAD dependent oxidoreductase
HI0933_like          PF03486.9    409 seq819_BIOID50907    -            433   7.4e-10   37.7   0.0   1   1   3.2e-10     4e-07   28.7   0.0     1    43    15    57    15    97 0.91 HI0933-like protein
FAD_binding_2        PF00890.19   421 seq819_BIOID50907    -            433   1.6e-09   37.0   1.6   1   1   1.5e-10   1.9e-07   30.1   0.4     1    33    16    48    16    63 0.88 FAD binding domain
Pyr_redox_2          PF07992.9    200 seq819_BIOID50907    -            433   1.4e-08   34.7   0.0   1   1   1.7e-11   2.1e-08   34.1   0.0     1   123    16   170    16   187 0.86 Pyridine nucleotide-disulphide oxidoreductase
NAD_binding_8        PF13450.1     68 seq819_BIOID50907    -            433   2.3e-07   30.6   0.2   1   1   6.2e-10   7.6e-07   28.9   0.1     1    32    19    50    19    74 0.87 NAD(P)-binding Rossmann-like domain
GIDA                 PF01134.17   392 seq819_BIOID50907    -            433   4.3e-07   29.0   0.6   1   1   1.4e-09   1.8e-06   27.0   0.4     1   175    16   188    16   201 0.69 Glucose inhibited division protein A
FAD_binding_3        PF01494.14   356 seq819_BIOID50907    -            433     6e-07   28.7   1.9   1   1   3.3e-09   4.1e-06   25.9   0.4     1   196    14   192    14   253 0.79 FAD binding domain
Thi4                 PF01946.12   230 seq819_BIOID50907    -            433   2.7e-05   23.2   0.0   1   1   4.1e-08   5.1e-05   22.3   0.0    17    65    14    62     7    73 0.92 Thi4 family
Bac_DNA_binding      PF00216.16    90 seq821_BIOID50907    -             90   3.2e-33  113.4   1.4   1   1   2.6e-37   3.6e-33  113.3   1.0     1    90     1    90     1    90 0.99 Bacterial DNA-binding protein
Fructosamin_kin      PF03881.9    288 seq826_BIOID50907    -            286  7.8e-111  369.5   0.0   1   1  1.3e-114  8.6e-111  369.3   0.0     1   287     1   285     1   286 0.99 Fructosamine kinase
APH                  PF01636.18   239 seq826_BIOID50907    -            286   9.8e-22   77.7   3.4   1   1   1.9e-25   1.3e-21   77.2   2.4     4   223    23   239    21   251 0.87 Phosphotransferase enzyme family
GTP_EFTU             PF00009.22   188 seq829_BIOID50907    -            607     1e-56  191.2   0.0   1   1   7.2e-60     2e-56  190.3   0.0     2   187     4   195     3   196 0.96 Elongation factor Tu GTP binding domain
EFG_C                PF00679.19    89 seq829_BIOID50907    -            607   1.9e-21   75.6   0.0   1   1   1.6e-24   4.3e-21   74.4   0.0     3    83   397   477   395   483 0.96 Elongation factor G C-terminus
GTP_EFTU_D2          PF03144.20    74 seq829_BIOID50907    -            607   7.4e-10   38.6   3.2   1   1   8.1e-13   2.2e-09   37.1   2.2     1    74   219   289   219   289 0.94 Elongation factor Tu domain 2
MMR_HSR1             PF01926.18   114 seq829_BIOID50907    -            607   1.3e-05   25.0   0.2   1   1   1.5e-08   4.1e-05   23.4   0.0     2   113     8   128     7   129 0.55 50S ribosome-binding GTPase
DUF1481              PF07356.7    195 seq830_BIOID50907    -            211   5.4e-71  237.9   0.6   1   1   4.5e-75   6.2e-71  237.7   0.4     1   195    22   207    22   207 0.99 Protein of unknown function (DUF1481)
Metallophos          PF00149.23   201 seq831_BIOID50907    -            218   1.4e-12   47.3   2.9   1   1   6.5e-16   4.5e-12   45.7   2.0     2   167    16   150    15   191 0.73 Calcineurin-like phosphoesterase
Metallophos_2        PF12850.2    156 seq831_BIOID50907    -            218   1.2e-06   28.3   0.0   1   1   2.8e-10   1.9e-06   27.6   0.0     4   137    18   207    16   213 0.63 Calcineurin-like phosphoesterase superfamily domain
DUF1097              PF06496.6    144 seq832_BIOID50907    -            173   1.6e-46  157.6  25.0   1   1   1.4e-50   1.9e-46  157.3  17.4     1   143    18   156    18   157 0.99 Protein of unknown function (DUF1097)
IMS                  PF00817.15   148 seq838_BIOID50907    -            351   4.3e-47  159.5   0.0   1   1   1.5e-50   6.9e-47  158.8   0.0     1   148     7   154     7   154 0.98 impB/mucB/samB family
IMS_C                PF11799.3    137 seq838_BIOID50907    -            351   1.8e-09   38.0   0.1   1   1   6.6e-13     3e-09   37.2   0.1     3    99   211   309   209   323 0.84 impB/mucB/samB family C-terminal
IMS_HHH              PF11798.3     32 seq838_BIOID50907    -            351   1.3e-08   34.2   0.0   1   1   7.1e-12   3.2e-08   33.0   0.0     1    32   166   197   166   197 0.96 IMS family HHH motif
Aldedh               PF00171.17   462 seq840_BIOID50907    -            461   1.2e-30  106.1   0.5   1   1   1.7e-33   2.4e-29  101.8   0.3    29   427    32   416    24   428 0.87 Aldehyde dehydrogenase family
Bax1-I               PF01027.15   205 seq841_BIOID50907    -            171   1.2e-08   34.7  17.7   1   1   1.1e-12   1.4e-08   34.4  12.3    64   201    12   154     1   159 0.80 Inhibitor of apoptosis-promoting Bax1
Thioredoxin          PF00085.15   104 seq842_BIOID50907    -            109   3.5e-34  116.5   0.0   1   1   8.4e-38   3.8e-34  116.3   0.0     2   103     5   106     4   107 0.98 Thioredoxin
Thioredoxin_2        PF13098.1    112 seq842_BIOID50907    -            109   1.6e-10   41.0   0.1   1   1   3.2e-13   1.4e-09   37.9   0.0     7   112    23   104    17   104 0.90 Thioredoxin-like domain
Bac_luciferase       PF00296.15   307 seq843_BIOID50907    -            382   4.1e-69  232.9   0.4   1   1   3.7e-73   5.1e-69  232.6   0.3     1   302    20   339    20   344 0.93 Luciferase-like monooxygenase
PhdYeFM_antitox      PF02604.14    75 seq845_BIOID50907    -             83   1.5e-09   37.1   0.0   1   1   1.3e-13   1.7e-09   36.9   0.0     3    68    10    73     8    80 0.89 Antitoxin Phd_YefM, type II toxin-antitoxin system
DapB_C               PF05173.9    132 seq847_BIOID50907    -            273   4.7e-47  158.9   0.3   1   1   9.8e-51   6.7e-47  158.4   0.2     1   132   132   268   132   268 0.98 Dihydrodipicolinate reductase, C-terminus
DapB_N               PF01113.15   124 seq847_BIOID50907    -            273   7.8e-42  141.9   0.5   1   1   5.4e-45   3.7e-41  139.8   0.1     1   124     6   129     6   129 0.99 Dihydrodipicolinate reductase, N-terminus
Lactonase            PF10282.4    344 seq850_BIOID50907    -            331     3e-86  289.4   0.0   1   1   8.5e-90   3.9e-86  289.1   0.0     2   343     5   327     4   328 0.95 Lactonase, 7-bladed beta-propeller
Plasmid_stabil       PF05016.9     90 seq852_BIOID50907    -             95   5.8e-14   52.1   0.1   1   1   4.8e-18   6.6e-14   51.9   0.1     1    88     5    83     5    85 0.97 Plasmid stabilisation system protein
ATP-synt_ab          PF00006.20   215 seq860_BIOID50907    -            443   5.9e-42  143.4   0.0   1   1   2.9e-45   7.9e-42  143.0   0.0     3   214   183   388   181   389 0.95 ATP synthase alpha/beta family, nucleotide-binding domain
Rho_RNA_bind         PF07497.7     78 seq860_BIOID50907    -            443   6.5e-42  140.9   0.1   1   1   4.2e-45   1.1e-41  140.1   0.0     1    78    73   150    73   150 0.98 Rho termination factor, RNA-binding domain
Rho_N                PF07498.7     43 seq860_BIOID50907    -            443   8.2e-18   63.7   0.8   1   1   1.7e-20   4.8e-17   61.3   0.2     1    43    29    71    29    71 0.98 Rho termination factor, N-terminal domain
NACHT                PF05729.7    167 seq860_BIOID50907    -            443   8.9e-05   22.0   0.0   1   1   6.2e-08   0.00017   21.1   0.0    12    96   207   297   203   311 0.80 NACHT domain
G3P_antiterm         PF04309.7    175 seq861_BIOID50907    -            191   3.6e-69  231.1   0.2   1   1     3e-73     4e-69  231.0   0.1     1   175    11   185    11   185 0.99 Glycerol-3-phosphate responsive antiterminator
Ribosomal_L31        PF01197.13    69 seq862_BIOID50907    -             70   1.4e-30  104.9   0.2   1   1   1.1e-34   1.5e-30  104.8   0.1     1    67     1    65     1    67 0.98 Ribosomal protein L31
HATPase_c            PF02518.21   111 seq864_BIOID50907    -            458   5.3e-28   96.8   0.6   1   1   2.4e-31   1.6e-27   95.2   0.1     2   110   346   449   345   450 0.98 Histidine kinase-, DNA gyrase B-, and HSP90-like ATPase
HisKA                PF00512.20    68 seq864_BIOID50907    -            458     2e-14   53.2   0.6   1   1   9.5e-18   6.5e-14   51.5   0.1     2    65   238   300   237   302 0.90 His Kinase A (phospho-acceptor) domain
Acetyltransf_10      PF13673.1    117 seq868_BIOID50907    -            124   6.4e-16   58.4   0.0   1   1   1.7e-19   7.7e-16   58.1   0.0    17   117     4    98     1    98 0.91 Acetyltransferase (GNAT) domain
Acetyltransf_7       PF13508.1     79 seq868_BIOID50907    -            124   5.9e-07   29.4   0.0   1   1   2.4e-10   1.1e-06   28.6   0.0     3    78    30    99    28   100 0.88 Acetyltransferase (GNAT) domain
Acetyltransf_1       PF00583.19    83 seq868_BIOID50907    -            124   7.6e-06   25.7   0.0   1   1   3.7e-09   1.7e-05   24.6   0.0    22    83    42    99     7    99 0.70 Acetyltransferase (GNAT) family
HAD_2                PF13419.1    176 seq869_BIOID50907    -            222   1.1e-23   84.3   0.0   1   1   2.7e-27   1.2e-23   84.1   0.0     2   176    11   191    10   191 0.92 Haloacid dehalogenase-like hydrolase
Hydrolase            PF00702.21   204 seq869_BIOID50907    -            222   7.1e-13   49.4   0.0   1   1   6.7e-16     3e-12   47.3   0.0     3   203     9   184     7   185 0.83 haloacid dehalogenase-like hydrolase
Hydrolase_like       PF13242.1     75 seq869_BIOID50907    -            222   2.7e-05   23.6   0.0   1   1   9.2e-09   4.2e-05   23.0   0.0     2    49   146   192   145   209 0.91 HAD-hyrolase-like
Aconitase            PF00330.15   465 seq870_BIOID50907    -            891  1.3e-186  620.5   0.0   1   1  2.3e-190  1.6e-186  620.2   0.0     1   465    57   562    57   562 0.99 Aconitase family (aconitate hydratase)
Aconitase_C          PF00694.14   131 seq870_BIOID50907    -            891   7.8e-49  165.0   0.0   1   1   2.7e-52   1.8e-48  163.8   0.0     3   130   691   818   689   819 0.98 Aconitase C-terminal domain
Isochorismatase      PF00857.15   174 seq874_BIOID50907    -            244   4.8e-42  143.7   0.0   1   1   4.9e-46   6.7e-42  143.2   0.0     1   173    32   229    32   230 0.96 Isochorismatase family
NAD_binding_2        PF03446.10   162 seq877_BIOID50907    -            302   5.7e-37  126.9   6.0   1   1   6.1e-41   8.3e-37  126.4   4.2     3   161     8   168     6   169 0.95 NAD binding domain of 6-phosphogluconate dehydrogenase
Fe-ADH               PF00465.14   366 seq879_BIOID50907    -            370  5.1e-103  344.4   0.7   1   1  8.5e-107  5.8e-103  344.2   0.5     2   364     8   360     7   362 0.92 Iron-containing alcohol dehydrogenase
Fe-ADH_2             PF13685.1    250 seq879_BIOID50907    -            370   2.8e-17   62.7   0.1   1   1   9.2e-21   6.3e-17   61.5   0.0    12   247    18   260    14   262 0.89 Iron-containing alcohol dehydrogenase
CPSase_sm_chain      PF00988.17   131 seq881_BIOID50907    -            391   1.7e-56  189.1   0.1   1   1   6.1e-60   2.8e-56  188.5   0.0     2   131    13   142    12   142 0.99 Carbamoyl-phosphate synthase small chain, CPSase domain
GATase               PF00117.23   192 seq881_BIOID50907    -            391   1.8e-49  167.6   0.0   1   1   7.9e-53   3.6e-49  166.7   0.0     3   191   206   381   203   382 0.95 Glutamine amidotransferase class-I
Peptidase_C26        PF07722.8    217 seq881_BIOID50907    -            391   1.2e-08   34.5   0.1   1   1     1e-10   4.8e-07   29.3   0.1    93   217   258   364   247   364 0.80 Peptidase C26
Autotransporter      PF03797.14   265 seq882_BIOID50907    -            166   1.6e-11   43.9   4.4   1   1   4.4e-15     6e-11   42.0   3.0   142   265    36   152    13   155 0.88 Autotransporter beta-domain
Ail_Lom              PF06316.6    199 seq883_BIOID50907    -            199  3.2e-126  418.3   4.9   1   1  5.2e-130  3.5e-126  418.1   3.4     1   199     1   199     1   199 1.00 Enterobacterial Ail/Lom protein
OMP_b-brl            PF13505.1    176 seq883_BIOID50907    -            199   2.3e-25   89.4   4.0   1   1   4.1e-29   2.8e-25   89.1   2.8     2   176    11   199     8   199 0.86 Outer membrane protein beta-barrel domain
UPF0027              PF01139.12   420 seq885_BIOID50907    -            383   2.1e-97  326.6   0.0   1   2   6.2e-29   8.5e-25   87.4   0.0     6    98    18   110    13   122 0.93 Uncharacterized protein family UPF0027
UPF0027              PF01139.12   420 seq885_BIOID50907    -            383   2.1e-97  326.6   0.0   2   2   1.5e-74   2.1e-70  237.7   0.0   145   419   123   376   109   377 0.90 Uncharacterized protein family UPF0027
DUF457               PF04307.9    157 seq887_BIOID50907    -            196   5.2e-30  103.7   7.1   1   1   4.8e-34   6.6e-30  103.4   4.9     3   152     5   161     3   166 0.86 Predicted membrane-bound metal-dependent hydrolase (DUF457)
SKI                  PF01202.17   158 seq888_BIOID50907    -            187   3.6e-14   52.8   0.0   1   1     1e-17   4.6e-14   52.4   0.0     1   151    12   160    12   171 0.76 Shikimate kinase
AAA_17               PF13207.1    121 seq888_BIOID50907    -            187   6.9e-07   29.9   0.1   1   1   3.5e-10   1.6e-06   28.8   0.0     3   110     7   118     6   182 0.71 AAA domain
AAA_33               PF13671.1    143 seq888_BIOID50907    -            187   6.2e-07   29.2   0.0   1   1   6.4e-10   2.9e-06   27.1   0.0     3   143     7   139     6   139 0.77 AAA domain
Ribonuc_L-PSP        PF01042.16   121 seq891_BIOID50907    -            128   7.3e-33  112.7   0.0   1   1   6.5e-37   8.9e-33  112.5   0.0     4   120    13   125    10   126 0.97 Endoribonuclease L-PSP
Cys_Met_Meta_PP      PF01053.15   386 seq896_BIOID50907    -            424  1.4e-140  467.8   0.0   1   1  3.6e-144  1.6e-140  467.6   0.0     1   385    44   418    44   419 0.99 Cys/Met metabolism PLP-dependent enzyme
Aminotran_1_2        PF00155.16   363 seq896_BIOID50907    -            424     4e-07   29.2   0.0   1   1   1.3e-10   5.9e-07   28.6   0.0    49   192    95   216    81   249 0.83 Aminotransferase class I and II
Aminotran_5          PF00266.14   371 seq896_BIOID50907    -            424   7.9e-05   21.4   0.0   1   1   2.9e-08   0.00013   20.6   0.0    68   201   111   236    82   252 0.85 Aminotransferase class-V
DUF1537              PF07005.6    223 seq897_BIOID50907    -            420   3.8e-62  209.7  14.7   1   1   4.6e-66   6.3e-62  209.0  10.2     1   223   161   380   161   380 0.95 Protein of unknown function, DUF1537
Glycos_transf_4      PF00953.16   159 seq898_BIOID50907    -            367   1.1e-28   99.9  21.3   1   1   7.8e-33   1.1e-28   99.9  14.8     3   157    75   233    73   235 0.94 Glycosyl transferase family 4
phage_tail_N         PF08400.5    134 seq899_BIOID50907    -            388   9.3e-60  200.0   0.2   1   1   2.1e-63   9.3e-60  200.0   0.1     1   134     1   134     1   134 0.99 Prophage tail fibre N-terminal
Collagen             PF01391.13    60 seq899_BIOID50907    -            388   4.5e-15   54.8  69.6   1   2   7.5e-13   3.4e-09   35.9  23.9     4    58   251   305   248   306 0.63 Collagen triple helix repeat (20 copies)
Collagen             PF01391.13    60 seq899_BIOID50907    -            388   4.5e-15   54.8  69.6   2   2   8.3e-12   3.8e-08   32.6  18.8     4    54   284   334   283   339 0.57 Collagen triple helix repeat (20 copies)
CarboxypepD_reg      PF13620.1     82 seq899_BIOID50907    -            388   1.4e-08   34.5   0.5   1   1   6.7e-12   3.1e-08   33.4   0.3     1    74     4    82     4    89 0.83 Carboxypeptidase regulatory-like domain
Sigma54_activat      PF00158.21   168 seq900_BIOID50907    -            441   1.1e-72  242.8   0.1   1   1   6.6e-76   1.8e-72  242.1   0.1     1   168   141   308   141   308 0.99 Sigma-54 interaction domain
Response_reg         PF00072.19   112 seq900_BIOID50907    -            441   7.3e-30  103.1   0.2   1   1   5.4e-33   1.5e-29  102.1   0.1     1   111     8   117     8   118 0.98 Response regulator receiver domain
HTH_8                PF02954.14    42 seq900_BIOID50907    -            441     2e-14   52.7   0.6   1   1   7.2e-18     2e-14   52.7   0.4     3    39   403   439   401   441 0.93 Bacterial regulatory protein, Fis family
AAA_5                PF07728.9    139 seq900_BIOID50907    -            441   1.3e-07   31.2   0.0   1   1   9.7e-11   2.7e-07   30.3   0.0     2   123   165   283   164   301 0.84 AAA domain (dynein-related subfamily)
AAA                  PF00004.24   132 seq900_BIOID50907    -            441   1.6e-05   25.0   0.0   1   1   1.2e-08   3.4e-05   23.9   0.0     1   126   165   296   165   302 0.72 ATPase family associated with various cellular activities (AAA)
Abhydrolase_6        PF12697.2    228 seq902_BIOID50907    -            266   4.9e-35  121.3   5.0   1   1   1.2e-38   5.7e-35  121.1   3.4     1   227    16   249    16   250 0.81 Alpha/beta hydrolase family
Abhydrolase_1        PF00561.15   230 seq902_BIOID50907    -            266   1.7e-16   60.3   0.2   1   1   4.4e-19     2e-15   56.8   0.2     1   228    40   251    40   253 0.95 alpha/beta hydrolase fold
Abhydrolase_5        PF12695.2    142 seq902_BIOID50907    -            266   3.4e-16   59.1   1.4   1   1   3.5e-19   1.6e-15   57.0   1.0     1   141    15   237    15   238 0.77 Alpha/beta hydrolase family
Complex1_51K         PF01512.12   151 seq905_BIOID50907    -            447   2.8e-42  143.8   0.1   1   1   1.7e-45   5.8e-42  142.8   0.0     1   151    17   157    17   157 0.98 Respiratory-chain NADH dehydrogenase 51 Kd subunit
RnfC_N               PF13375.1    101 seq905_BIOID50907    -            447   4.9e-15   54.9   0.8   1   1     4e-18   1.4e-14   53.5   0.3    22    85   378   442   372   447 0.91 RnfC Barrel sandwich hybrid domain
SLBB                 PF10531.4     59 seq905_BIOID50907    -            447   3.9e-13   48.9   1.1   1   1   2.3e-16   7.8e-13   48.0   0.7     1    58   169   216   169   217 0.96 SLBB domain
Fer4_17              PF13534.1     61 seq905_BIOID50907    -            447   8.3e-08   32.3   3.9   1   1   4.8e-11   1.6e-07   31.4   2.7     2    60   260   320   259   321 0.94 4Fe-4S dicluster domain
PrpF                 PF04303.8    371 seq906_BIOID50907    -            350  1.1e-161  537.6   1.8   1   1  1.8e-165  1.2e-161  537.4   1.3     1   371     1   350     1   350 0.99 PrpF protein
SDF                  PF00375.13   390 seq908_BIOID50907    -            463  1.1e-102  343.5  34.0   1   1  9.9e-107  1.4e-102  343.3  23.6     1   390    29   443    29   443 0.96 Sodium:dicarboxylate symporter family
CPSase_L_D2          PF02786.12   211 seq909_BIOID50907    -           1073  3.2e-118  392.4   2.5   1   2   1.1e-80   1.6e-77  259.3   0.0     1   210   128   334   128   335 0.99 Carbamoyl-phosphate synthase L chain, ATP binding domain
CPSase_L_D2          PF02786.12   211 seq909_BIOID50907    -           1073  3.2e-118  392.4   2.5   2   2   6.5e-42   9.8e-39  132.7   0.4     1   210   674   876   674   877 0.95 Carbamoyl-phosphate synthase L chain, ATP binding domain
CPSase_L_chain       PF00289.17   110 seq909_BIOID50907    -           1073   5.3e-47  158.3   0.0   1   2   7.6e-26   1.1e-22   80.0   0.0     1   110     6   123     6   123 0.97 Carbamoyl-phosphate synthase L chain, N-terminal domain
CPSase_L_chain       PF00289.17   110 seq909_BIOID50907    -           1073   5.3e-47  158.3   0.0   2   2     2e-24     3e-21   75.4   0.0     3   110   560   669   558   669 0.97 Carbamoyl-phosphate synthase L chain, N-terminal domain
ATP-grasp_4          PF13535.1    184 seq909_BIOID50907    -           1073   1.3e-42  145.5   0.3   1   2   2.4e-22   3.6e-19   69.1   0.0     4   182   128   307   125   309 0.91 ATP-grasp domain
ATP-grasp_4          PF13535.1    184 seq909_BIOID50907    -           1073   1.3e-42  145.5   0.3   2   2     1e-23   1.5e-20   73.5   0.1     2   180   672   847   671   849 0.91 ATP-grasp domain
CPSase_L_D3          PF02787.14   121 seq909_BIOID50907    -           1073   2.6e-42  143.2   0.1   1   1   5.8e-45   8.8e-42  141.5   0.0     2   121   425   547   424   547 0.98 Carbamoyl-phosphate synthetase large chain, oligomerisation domain
MGS                  PF02142.17    95 seq909_BIOID50907    -           1073     3e-19   68.6   0.1   1   1   1.4e-21   2.2e-18   65.8   0.0     2    94   957  1041   956  1042 0.97 MGS-like domain
ATP-grasp            PF02222.17   172 seq909_BIOID50907    -           1073   3.6e-15   55.6   0.5   1   2   7.2e-09   1.1e-05   24.7   0.0     2   161   137   304   136   312 0.82 ATP-grasp domain
ATP-grasp            PF02222.17   172 seq909_BIOID50907    -           1073   3.6e-15   55.6   0.5   2   2   4.5e-10   6.8e-07   28.6   0.1     2   161   683   846   682   849 0.86 ATP-grasp domain
ATP-grasp_3          PF02655.9    161 seq909_BIOID50907    -           1073     6e-11   42.3   1.4   1   1   2.3e-10   3.6e-07   30.0   0.0     7   158   678   846   672   849 0.79 ATP-grasp domain
Dala_Dala_lig_C      PF07478.8    203 seq909_BIOID50907    -           1073   4.8e-11   42.3   0.3   1   1   1.7e-09   2.6e-06   26.8   0.1    15   173   695   844   681   864 0.78 D-ala D-ala ligase C-terminus
RF-1                 PF00472.15   114 seq910_BIOID50907    -            204   1.2e-23   83.0   2.0   1   1   1.5e-27   2.1e-23   82.2   1.4     9   104   103   197    97   200 0.86 RF-1 domain
adh_short            PF00106.20   167 seq911_BIOID50907    -            248   2.3e-34  118.5   0.0   1   1   1.1e-37   2.9e-34  118.2   0.0     2   166     2   165     1   166 0.93 short chain dehydrogenase
adh_short_C2         PF13561.1    243 seq911_BIOID50907    -            248     7e-15   55.3   0.0   1   1   3.2e-18   8.7e-15   55.0   0.0     3   222     9   218     7   232 0.89 Enoyl-(Acyl carrier protein) reductase
KR                   PF08659.5    181 seq911_BIOID50907    -            248   1.1e-13   51.1   0.0   1   1   5.5e-17   1.5e-13   50.6   0.0     3   173     3   170     2   177 0.89 KR domain
Epimerase            PF01370.16   236 seq911_BIOID50907    -            248   1.1e-06   28.1   0.1   1   1   1.2e-09   3.4e-06   26.5   0.0     1   117     3   135     3   176 0.80 NAD dependent epimerase/dehydratase family
NAD_binding_10       PF13460.1    183 seq911_BIOID50907    -            248   2.9e-06   27.2   0.0   1   1   1.4e-09     4e-06   26.8   0.0     1    60     3    67     3   171 0.78 NADH(P)-binding
PTS_2-RNA            PF01885.11   186 seq912_BIOID50907    -            184   1.7e-52  177.3   0.0   1   1   1.5e-56     2e-52  177.0   0.0     2   180     6   175     5   180 0.96 RNA 2'-phosphotransferase, Tpt1 / KptA family
Acid_phosphat_B      PF03767.9    230 seq913_BIOID50907    -            237   2.4e-50  170.9   0.0   1   1     2e-54   2.8e-50  170.7   0.0     2   229    11   220    10   221 0.96 HAD superfamily, subfamily IIIB (Acid phosphatase)
HTH_AraC             PF00165.18    42 seq916_BIOID50907    -            298   9.6e-22   76.0   0.1   1   2   2.3e-14   1.1e-10   40.9   0.0     1    41   203   243   203   244 0.96 Bacterial regulatory helix-turn-helix proteins, AraC family
HTH_AraC             PF00165.18    42 seq916_BIOID50907    -            298   9.6e-22   76.0   0.1   2   2   7.3e-12   3.3e-08   32.9   0.0     1    41   255   293   255   294 0.93 Bacterial regulatory helix-turn-helix proteins, AraC family
HTH_18               PF12833.2     81 seq916_BIOID50907    -            298     8e-17   61.0   0.1   1   1   2.7e-20   1.2e-16   60.4   0.0     2    80   217   294   216   295 0.94 Helix-turn-helix domain
AraC_binding         PF02311.14   136 seq916_BIOID50907    -            298   7.6e-07   28.7   0.0   1   1   4.7e-10   2.2e-06   27.3   0.0    27    91    75   139    64   170 0.85 AraC-like ligand binding domain
Nitroreductase       PF00881.19   165 seq919_BIOID50907    -            196   3.3e-17   62.6   0.0   1   1   2.9e-21     4e-17   62.4   0.0     5   165    18   174    14   174 0.93 Nitroreductase family
Curlin_rpt           PF07012.7     34 seq922_BIOID50907    -            160   8.3e-22   76.5  32.2   1   3   1.1e-15   1.5e-11   43.7   0.8     1    34    62    95    62    95 0.99 Curlin associated repeat
Curlin_rpt           PF07012.7     34 seq922_BIOID50907    -            160   8.3e-22   76.5  32.2   2   3   2.3e-09   3.2e-05   23.4   2.1     9    32    92   115    91   116 0.95 Curlin associated repeat
Curlin_rpt           PF07012.7     34 seq922_BIOID50907    -            160   8.3e-22   76.5  32.2   3   3   7.8e-12   1.1e-07   31.3   4.2     1    34   106   139   106   139 0.98 Curlin associated repeat
Wzz                  PF02706.10   152 seq923_BIOID50907    -            348     4e-15   55.8   1.4   1   1   6.7e-19   9.2e-15   54.6   1.0     1   113    15   178    15   244 0.69 Chain length determinant protein
NAD_binding_2        PF03446.10   162 seq924_BIOID50907    -            292   7.1e-48  162.4   1.5   1   1   2.1e-51   9.5e-48  162.0   1.1     1   160     1   162     1   164 0.98 NAD binding domain of 6-phosphogluconate dehydrogenase
F420_oxidored        PF03807.12    96 seq924_BIOID50907    -            292   5.6e-07   29.7   0.1   1   1   2.6e-10   1.2e-06   28.7   0.1     1    74     3    70     3    96 0.80 NADP oxidoreductase coenzyme F420-dependent
Aldolase_II          PF00596.16   183 seq925_BIOID50907    -            212   1.6e-44  151.6   0.0   1   1   1.4e-48   1.9e-44  151.4   0.0     2   181    14   190    13   192 0.93 Class II Aldolase and Adducin N-terminal domain
Homoserine_dh        PF00742.14   179 seq926_BIOID50907    -            810   6.9e-51  172.3   0.0   1   1   2.3e-54   1.1e-50  171.7   0.0     1   178   608   803   608   804 0.99 Homoserine dehydrogenase
AA_kinase            PF00696.23   241 seq926_BIOID50907    -            810   3.6e-42  144.4   0.0   1   1   1.7e-45   7.7e-42  143.3   0.0     2   238    12   284    11   287 0.89 Amino acid kinase family
NAD_binding_3        PF03447.11   117 seq926_BIOID50907    -            810   3.5e-24   85.3   0.0   1   1   1.8e-27   8.4e-24   84.1   0.0     1   116   465   599   465   600 0.98 Homoserine dehydrogenase, NAD binding domain
Phage_fiber_C        PF06820.7     64 seq927_BIOID50907    -            107   6.8e-36  122.1   0.7   1   1   7.1e-40   9.7e-36  121.6   0.5     1    64    46   107    46   107 0.99 Putative prophage tail fibre C-terminus
YbhQ                 PF11076.3    135 seq931_BIOID50907    -            136   4.3e-79  262.5  13.2   1   1   3.7e-83   5.1e-79  262.3   9.1     1   134     1   132     1   134 0.98 Putative inner membrane protein YbhQ
FCD                  PF07729.7    125 seq932_BIOID50907    -            228   1.6e-26   92.9   5.9   1   1   3.5e-30   2.4e-26   92.3   4.1     5   124    89   208    87   209 0.99 FCD domain
GntR                 PF00392.16    64 seq932_BIOID50907    -            228   9.3e-18   63.3   0.0   1   1   3.6e-21   2.4e-17   61.9   0.0     3    64    15    75    13    75 0.98 Bacterial regulatory proteins, gntR family
Na_sulph_symp        PF00939.14   471 seq933_BIOID50907    -            477  2.3e-177  590.4  46.0   1   1  1.9e-181  2.6e-177  590.3  31.9     2   471     4   474     3   474 0.99 Sodium:sulfate symporter transmembrane region
UPF0047              PF01894.12   118 seq934_BIOID50907    -            138   5.4e-39  132.5   0.0   1   1   4.5e-43   6.1e-39  132.3   0.0     1   117    17   135    17   136 0.97 Uncharacterised protein family UPF0047
TerC                 PF03741.11   184 seq935_BIOID50907    -            540   4.9e-49  166.1  13.4   1   1   1.6e-52   7.4e-49  165.5   9.3     1   183    27   216    27   217 0.94 Integral membrane protein TerC family
CorC_HlyC            PF03471.12    81 seq935_BIOID50907    -            540   2.4e-20   72.0   0.1   1   1   5.5e-23   2.5e-19   68.7   0.0     2    79   453   529   452   531 0.93 Transporter associated domain
CBS                  PF00571.23    57 seq935_BIOID50907    -            540   7.2e-16   57.4   1.3   1   2   8.5e-09   3.9e-05   23.1   0.4     1    53   315   371   315   374 0.94 CBS domain
CBS                  PF00571.23    57 seq935_BIOID50907    -            540   7.2e-16   57.4   1.3   2   2   9.7e-12   4.4e-08   32.5   0.0     3    53   382   432   381   436 0.93 CBS domain
Flavin_Reduct        PF01613.13   154 seq936_BIOID50907    -            164   5.2e-30  104.2   0.1   1   1   4.3e-34   5.9e-30  104.0   0.1     1   153    13   159    13   160 0.93 Flavin reductase like domain
BMC                  PF00936.14    75 seq938_BIOID50907    -            184     5e-41  138.1   8.4   1   2   1.3e-25   1.8e-21   75.4   0.1     1    74     3    76     3    77 0.98 BMC domain
BMC                  PF00936.14    75 seq938_BIOID50907    -            184     5e-41  138.1   8.4   2   2   2.3e-22   3.1e-18   65.0   2.9     1    75    95   173    95   173 0.97 BMC domain
PseudoU_synth_2      PF00849.17   164 seq939_BIOID50907    -            290   9.9e-16   57.8   0.1   1   1   6.3e-18   4.3e-14   52.5   0.1     2   164    69   195    68   195 0.87 RNA pseudouridylate synthase
S4                   PF01479.20    48 seq939_BIOID50907    -            290     3e-14   52.0   1.6   1   1   1.1e-17   7.6e-14   50.7   0.0     1    48     7    52     7    52 0.98 S4 domain
Curlin_rpt           PF07012.7     34 seq940_BIOID50907    -            151   2.3e-28   97.4  29.0   1   3   8.8e-16   1.2e-11   43.9   0.5     1    34    40    74    40    74 0.99 Curlin associated repeat
Curlin_rpt           PF07012.7     34 seq940_BIOID50907    -            151   2.3e-28   97.4  29.0   2   3     8e-17   1.1e-12   47.3   0.3     2    34    86   119    85   119 0.98 Curlin associated repeat
Curlin_rpt           PF07012.7     34 seq940_BIOID50907    -            151   2.3e-28   97.4  29.0   3   3   1.2e-09   1.7e-05   24.3   3.5     8    34   115   141   114   141 0.95 Curlin associated repeat
Phage_integrase      PF00589.17   173 seq943_BIOID50907    -            396   1.4e-25   89.8   0.0   1   1   3.4e-29   2.4e-25   89.1   0.0     3   171   179   358   177   360 0.93 Phage integrase family
DUF4102              PF13356.1     89 seq943_BIOID50907    -            396   7.7e-18   64.0   0.0   1   1   2.2e-21   1.5e-17   63.1   0.0    26    88     2    64     1    65 0.96 Domain of unknown function (DUF4102)
HTH_Tnp_1            PF01527.15    76 seq944_BIOID50907    -            215   1.8e-20   72.5   0.0   1   1   1.2e-23   5.3e-20   71.0   0.0     2    69    91   162    90   169 0.87 Transposase
DUF419               PF04237.8     92 seq946_BIOID50907    -            118   1.1e-21   76.7   0.0   1   1     1e-25   1.4e-21   76.5   0.0     1    91    10   102    10   103 0.98 Protein of unknown function (DUF419)
AP_endonuc_2         PF01261.19   211 seq947_BIOID50907    -            258   3.3e-31  108.1   0.9   1   1   2.9e-35   3.9e-31  107.9   0.6     1   211    21   219    21   219 0.95 Xylose isomerase-like TIM barrel
Xan_ur_permease      PF00860.15   389 seq948_BIOID50907    -            480  3.2e-104  348.3  54.8   1   1  3.7e-108    5e-104  347.7  38.0     2   386    69   439    68   442 0.97 Permease family
tRNA-synt_2          PF00152.15   335 seq950_BIOID50907    -            335   4.8e-70  235.8   0.0   1   1   4.4e-74   6.1e-70  235.5   0.0    21   333    25   333    14   335 0.88 tRNA synthetases class II (D, K and N)
DeoC                 PF01791.4    236 seq951_BIOID50907    -            295   8.6e-35  120.0   0.0   1   1   7.3e-39     1e-34  119.8   0.0     2   235    21   261    20   262 0.94 DeoC/LacD family aldolase
BMC                  PF00936.14    75 seq952_BIOID50907    -            116     8e-17   60.5   0.3   1   1   8.1e-21   1.1e-16   60.1   0.2     2    73    45   112    44   116 0.95 BMC domain
Tafi-CsgC            PF10610.4    106 seq953_BIOID50907    -            110   8.7e-66  218.2   4.0   1   1   7.3e-70     1e-65  218.1   2.8     1   106     5   110     5   110 0.99 Thin aggregative fimbriae synthesis protein
Epimerase_2          PF02350.14   346 seq957_BIOID50907    -            390  1.4e-126  421.8   0.0   1   1  1.2e-130  1.7e-126  421.5   0.0     2   346    36   384    35   384 0.97 UDP-N-acetylglucosamine 2-epimerase
Catalase             PF00199.14   384 seq959_BIOID50907    -            753  3.7e-170  565.6   0.1   1   1  7.1e-174  4.8e-170  565.2   0.1     1   382    81   467    81   469 0.99 Catalase
Catalase-rel         PF06628.7     68 seq959_BIOID50907    -            753   3.9e-20   71.3   0.0   1   1   1.3e-23   8.7e-20   70.2   0.0     1    68   495   563   495   563 0.98 Catalase-related immune-responsive
YdfZ                 PF14001.1     64 seq960_BIOID50907    -             67     2e-33  114.3   0.1   1   1   1.6e-37   2.2e-33  114.1   0.1     1    64     2    65     2    65 0.99 YdfZ protein
PAP2                 PF01569.16   129 seq961_BIOID50907    -            254   5.8e-28   97.0   1.0   1   1   4.2e-32   5.8e-28   97.0   0.7     6   126    78   232    73   234 0.90 PAP2 superfamily
Phage_integrase      PF00589.17   173 seq962_BIOID50907    -            176   1.7e-25   89.5   0.1   1   1   2.2e-29   2.9e-25   88.7   0.1    22   171     5   149     2   151 0.92 Phage integrase family
TnpB_IS66            PF05717.8    108 seq963_BIOID50907    -            115   1.3e-44  149.9   0.0   1   1     1e-48   1.4e-44  149.8   0.0     2   107     7   110     6   111 0.96 IS66 Orf2 like protein
PduV-EutP            PF10662.4    143 seq964_BIOID50907    -            147   7.9e-60  200.3   0.0   1   1   6.5e-64   8.9e-60  200.2   0.0     1   142     1   141     1   142 0.99 Ethanolamine utilisation - propanediol utilisation
GntP_permease        PF02447.11   441 seq969_BIOID50907    -            454  2.9e-154  513.6  49.4   1   1  4.8e-158  3.3e-154  513.4  34.3     2   440     5   453     4   454 0.98 GntP family permease
CitMHS               PF03600.11   349 seq969_BIOID50907    -            454   6.7e-09   34.6  37.4   1   1   1.2e-12   8.5e-09   34.3  25.9     3   318    11   375     7   403 0.80 Citrate transporter
LZ_Tnp_IS66          PF13007.2     78 seq970_BIOID50907    -            161   2.6e-13   50.3   7.7   1   1   3.1e-17   4.2e-13   49.6   5.3     2    77    46   121    45   122 0.83 Transposase C of IS166 homeodomain
Pribosyltran         PF00156.22   125 seq971_BIOID50907    -            152   2.2e-11   43.4   0.0   1   1   2.3e-15   3.2e-11   42.9   0.0     2   112     4   105     3   112 0.87 Phosphoribosyl transferase domain
Macro                PF01661.16   118 seq973_BIOID50907    -            177     3e-41  139.8   0.0   1   1   2.8e-45   3.8e-41  139.5   0.0     1   118    21   137    21   137 0.99 Macro domain
ADH_N                PF08240.7    109 seq976_BIOID50907    -            336   6.2e-32  109.4   0.4   1   1   2.8e-35   1.3e-31  108.5   0.3     1   107    29   134    29   136 0.98 Alcohol dehydrogenase GroES-like domain
ADH_zinc_N           PF00107.21   130 seq976_BIOID50907    -            336   5.1e-13   48.5   0.1   1   1   2.8e-16   1.3e-12   47.2   0.1     2   130   177   296   176   296 0.91 Zinc-binding dehydrogenase
ThiF                 PF00899.16   136 seq976_BIOID50907    -            336   4.7e-05   23.1   0.8   1   1     2e-08   9.2e-05   22.1   0.1     4    36   168   200   165   204 0.93 ThiF family
Gp49                 PF05973.9     91 seq979_BIOID50907    -            112   1.5e-26   92.1   0.0   1   1   1.2e-30   1.7e-26   91.9   0.0     1    91    13   102    13   102 0.96 Phage derived protein Gp49-like (DUF891)
DUF1049              PF06305.6     68 seq980_BIOID50907    -            102   1.3e-25   88.5   0.7   1   1   9.6e-30   1.3e-25   88.5   0.5     1    66    22    87    22    89 0.97 Protein of unknown function (DUF1049)
Aconitase            PF00330.15   465 seq981_BIOID50907    -            703   2.5e-47  161.3   0.1   1   1   5.3e-51   3.6e-47  160.7   0.1    92   450    64   406    52   421 0.88 Aconitase family (aconitate hydratase)
Aconitase_C          PF00694.14   131 seq981_BIOID50907    -            703   5.7e-06   26.3   0.0   1   1   1.5e-09     1e-05   25.4   0.0    84   130   587   634   573   635 0.89 Aconitase C-terminal domain
AA_permease_2        PF13520.1    426 seq983_BIOID50907    -            514   9.6e-33  113.2  61.1   1   1   1.9e-36   1.3e-32  112.7  42.3     2   419    23   482    22   497 0.77 Amino acid permease
AA_permease          PF00324.16   479 seq983_BIOID50907    -            514     3e-14   52.1  52.6   1   1   2.5e-17   1.7e-13   49.6  36.5    12   446    33   479    22   500 0.72 Amino acid permease
UDPG_MGDP_dh_N       PF03721.9    185 seq984_BIOID50907    -            420   3.5e-61  205.7   0.1   1   1   7.1e-63   2.4e-59  199.6   0.0     2   183     5   189     4   191 0.96 UDP-glucose/GDP-mannose dehydrogenase family, NAD binding domain
UDPG_MGDP_dh         PF00984.14    96 seq984_BIOID50907    -            420     4e-30  103.7   0.0   1   1   2.3e-33     8e-30  102.7   0.0     2    93   206   292   205   296 0.88 UDP-glucose/GDP-mannose dehydrogenase family, central domain
UDPG_MGDP_dh_C       PF03720.10   106 seq984_BIOID50907    -            420   9.2e-19   67.4   0.0   1   1   6.8e-22   2.3e-18   66.1   0.0     1   104   324   419   324   420 0.91 UDP-glucose/GDP-mannose dehydrogenase family, UDP binding domain
NAD_binding_2        PF03446.10   162 seq984_BIOID50907    -            420   7.1e-07   29.1   0.1   1   1   2.2e-09   7.4e-06   25.8   0.0     2   109     4   135     3   140 0.76 NAD binding domain of 6-phosphogluconate dehydrogenase
DUF1100              PF06500.6    411 seq987_BIOID50907    -            414  2.6e-222  737.5   0.0   1   1  6.3e-226  2.9e-222  737.4   0.0     1   411     1   414     1   414 0.99 Alpha/beta hydrolase of unknown function (DUF1100)
Abhydrolase_5        PF12695.2    142 seq987_BIOID50907    -            414   2.3e-08   33.8   0.0   1   1   9.2e-12   4.2e-08   32.9   0.0     1   121   196   375   196   392 0.75 Alpha/beta hydrolase family
Abhydrolase_6        PF12697.2    228 seq987_BIOID50907    -            414   2.4e-06   27.4   0.5   1   1   9.9e-10   4.5e-06   26.6   0.1    12   107   208   326   197   390 0.70 Alpha/beta hydrolase family
PLDc_2               PF13091.1    126 seq990_BIOID50907    -            493   4.5e-35  120.0   0.0   1   2   9.4e-14   6.4e-10   38.7   0.0     6   122    59   200    55   204 0.69 PLD-like domain
PLDc_2               PF13091.1    126 seq990_BIOID50907    -            493   4.5e-35  120.0   0.0   2   2   2.6e-26   1.8e-22   79.3   0.0     5   123   295   437   291   440 0.92 PLD-like domain
HTH_37               PF13744.1     80 seq991_BIOID50907    -             96   5.7e-24   83.6   0.6   1   1   9.4e-28   6.4e-24   83.4   0.4     3    76    14    86    12    91 0.96 Helix-turn-helix domain
HTH_3                PF01381.17    55 seq991_BIOID50907    -             96   4.9e-07   29.3   0.0   1   1   8.8e-11     6e-07   29.0   0.0     5    47    37    80    33    88 0.87 Helix-turn-helix
TPR_7                PF13176.1     36 seq992_BIOID50907    -            218     7e-11   40.9   4.5   1   1   5.7e-06     0.011   15.3   0.0     1    27    71    97    71   106 0.82 Tetratricopeptide repeat
Lact-deh-memb        PF09330.6    291 seq993_BIOID50907    -            582  1.2e-153  510.4   1.9   1   1  1.8e-157  1.2e-153  510.4   1.3     1   291   289   578   289   578 1.00 D-lactate dehydrogenase, membrane binding
FAD_binding_4        PF01565.18   139 seq993_BIOID50907    -            582   2.6e-08   33.3   0.0   1   1   6.3e-12   4.3e-08   32.6   0.0     2   115    58   177    57   197 0.84 FAD binding domain
DUF2819              PF10995.3    317 seq995_BIOID50907    -            523  1.4e-129  431.2   0.0   1   1  1.3e-133  1.8e-129  430.9   0.0     2   317   163   474   162   474 0.99 Protein of unknown function (DUF2819)
DUF1401              PF07180.6    146 seq996_BIOID50907    -            131   3.3e-06   26.7   0.1   1   1   3.1e-10   4.2e-06   26.4   0.1    22    75     8    61     4    95 0.90 Protein of unknown function (DUF1401)
Dimer_Tnp_Tn5        PF02281.11   109 seq998_BIOID50907    -            457   1.4e-17   63.6   0.2   1   1   2.5e-21   3.4e-17   62.4   0.1    10   102   365   453   355   456 0.85 Transposase Tn5 dimerisation domain
FMN_red              PF03358.10   152 seq999_BIOID50907    -            198   8.1e-15   54.5   0.0   1   1   3.1e-18   1.1e-14   54.1   0.0    14   144    13   143     2   149 0.85 NADPH-dependent FMN reductase
Flavodoxin_1         PF00258.20   143 seq999_BIOID50907    -            198   2.8e-11   43.4   0.1   1   1   1.4e-14   4.8e-11   42.7   0.0     1   138     6   130     6   135 0.81 Flavodoxin
Flavodoxin_2         PF02525.12   199 seq999_BIOID50907    -            198     1e-05   25.0   0.0   1   1   3.9e-09   1.3e-05   24.6   0.0     2   138     3   117     2   147 0.74 Flavodoxin-like fold
Peptidase_A24        PF01478.13   106 seq1002_BIOID50907   -            155     5e-23   81.1   9.1   1   1   3.7e-27     5e-23   81.1   6.3     2   104    10   117     8   120 0.88 Type IV leader peptidase family
TPR_8                PF13181.1     34 seq1004_BIOID50907   -            171   4.5e-06   25.9   0.1   1   1   4.1e-06     0.028   14.0   0.0     7    29     2    24     1    28 0.91 Tetratricopeptide repeat
Sugar_tr             PF00083.19   451 seq1008_BIOID50907   -            427   1.4e-30  106.1  31.2   1   1   4.2e-34   1.9e-30  105.7  21.6    51   432    23   402    16   413 0.83 Sugar (and other) transporter
MFS_1                PF07690.11   354 seq1008_BIOID50907   -            427   9.1e-23   80.4  56.0   1   1   3.4e-26   1.5e-22   79.7  27.9    21   307     6   328     1   342 0.79 Major Facilitator Superfamily
MFS_2                PF13347.1    427 seq1008_BIOID50907   -            427   1.1e-12   46.9  26.0   1   1   9.5e-13   4.3e-09   35.1   3.5   258   352    17   109     4   117 0.90 MFS/sugar transport protein
YccJ                 PF13993.1     69 seq1012_BIOID50907   -             75   3.5e-42  142.2   2.1   1   1   2.9e-46   3.9e-42  142.0   1.5     1    69     7    75     7    75 0.99 YccJ-like protein
Epimerase            PF01370.16   236 seq1013_BIOID50907   -            355   6.8e-79  264.4   0.0   1   1   3.7e-82   8.5e-79  264.1   0.0     1   236     4   252     4   252 0.97 NAD dependent epimerase/dehydratase family
RmlD_sub_bind        PF04321.12   287 seq1013_BIOID50907   -            355   5.2e-17   61.5   0.0   1   1   3.3e-20   7.5e-17   61.0   0.0     2   255     3   297     1   333 0.78 RmlD substrate binding domain
Polysacc_synt_2      PF02719.10   294 seq1013_BIOID50907   -            355   1.6e-16   59.9   0.0   1   1   1.2e-19   2.8e-16   59.1   0.0     1   117     4   114     4   135 0.93 Polysaccharide biosynthesis protein
3Beta_HSD            PF01073.14   280 seq1013_BIOID50907   -            355   2.7e-15   55.6   0.0   1   1   1.9e-18   4.3e-15   55.0   0.0     1   229     5   240     5   250 0.82 3-beta hydroxysteroid dehydrogenase/isomerase family
NAD_binding_4        PF07993.7    249 seq1013_BIOID50907   -            355   4.2e-15   55.2   0.1   1   1   4.2e-14   9.5e-11   40.9   0.0    87   197    74   189    61   250 0.85 Male sterility protein
adh_short            PF00106.20   167 seq1013_BIOID50907   -            355   6.3e-08   32.5   0.2   1   1   4.7e-10   1.1e-06   28.6   0.0     3    96     4    91     2   126 0.79 short chain dehydrogenase
rve                  PF00665.21   120 seq1014_BIOID50907   -            340     2e-20   73.0   0.0   1   1   2.2e-23   3.8e-20   72.0   0.0     3   118   118   242   117   244 0.96 Integrase core domain
HTH_38               PF13936.1     44 seq1014_BIOID50907   -            340   1.8e-09   36.8   0.5   1   1   4.1e-12     7e-09   34.9   0.1     6    41     3    38     2    40 0.94 Helix-turn-helix domain
HTH_7                PF02796.10    45 seq1014_BIOID50907   -            340   3.5e-09   36.2   0.3   1   1   5.4e-12   9.2e-09   34.9   0.2    13    44     9    40     5    41 0.93 Helix-turn-helix domain of resolvase
HTH_23               PF13384.1     50 seq1014_BIOID50907   -            340   1.1e-06   27.9   0.0   1   1     2e-09   3.4e-06   26.3   0.0     9    40     9    40     2    43 0.89 Homeodomain-like domain
HTH_28               PF13518.1     52 seq1014_BIOID50907   -            340     1e-05   25.2   0.1   1   1   1.5e-08   2.6e-05   23.9   0.1     7    34    12    39     8    40 0.89 Helix-turn-helix domain
Sigma70_r4_2         PF08281.7     54 seq1014_BIOID50907   -            340   1.1e-05   24.6   0.0   1   1   1.5e-08   2.5e-05   23.5   0.0    25    48    16    39    12    40 0.94 Sigma-70, region 4
HTH_3                PF01381.17    55 seq1014_BIOID50907   -            340   0.00013   21.6   0.1   1   1   1.4e-07   0.00024   20.7   0.1     7    37    15    45     8    48 0.91 Helix-turn-helix
Crl                  PF07417.7    127 seq1015_BIOID50907   -            133   1.1e-54  183.3   0.1   1   1   9.7e-59   1.3e-54  183.1   0.1     2   122     3   123     2   131 0.96 Transcriptional regulator Crl
OMPdecase            PF00215.19   226 seq1016_BIOID50907   -            265   1.1e-54  185.1   0.0   1   1   9.3e-59   1.3e-54  184.9   0.0     1   226    35   257    35   257 0.96 Orotidine 5'-phosphate decarboxylase / HUMPS family
MFS_1                PF07690.11   354 seq1017_BIOID50907   -            425   6.9e-23   80.8  45.9   1   1   7.8e-27   1.1e-22   80.2  27.0    13   330    26   346    12   365 0.76 Major Facilitator Superfamily
PGI                  PF00342.14   486 seq1018_BIOID50907   -            549  9.6e-235  779.4   0.1   1   1    8e-239  1.1e-234  779.2   0.0     1   486    52   541    52   541 0.99 Phosphoglucose isomerase
DUF1375              PF07119.7     76 seq1019_BIOID50907   -             86   2.4e-15   55.9   0.1   1   1   3.1e-19   4.2e-15   55.2   0.1    15    75     1    53     1    54 0.97 Protein of unknown function (DUF1375)
DUF1778              PF08681.6     80 seq1021_BIOID50907   -             89   1.9e-27   94.7   2.0   1   1   1.6e-31   2.1e-27   94.6   1.4     1    79     8    86     8    87 0.98 Protein of unknown function (DUF1778)
Acetyltransf_7       PF13508.1     79 seq1023_BIOID50907   -            176   2.5e-09   37.0   0.1   1   1   8.4e-13   3.8e-09   36.4   0.0    10    77    54   149    45   151 0.80 Acetyltransferase (GNAT) domain
Acetyltransf_1       PF00583.19    83 seq1023_BIOID50907   -            176   2.5e-06   27.3   0.1   1   1   1.1e-09   5.1e-06   26.3   0.1    22    82    81   149    42   150 0.74 Acetyltransferase (GNAT) family
SSB                  PF00436.20   104 seq1025_BIOID50907   -            178   8.4e-43  144.3   0.5   1   1   7.4e-47     1e-42  144.1   0.4     1   103     6   112     6   113 0.97 Single-strand binding protein family
DUF2636              PF11120.3     62 seq1026_BIOID50907   -             63   7.9e-33  111.6   0.6   1   1   6.3e-37   8.6e-33  111.5   0.4     1    62     2    63     2    63 0.98 Protein of unknown function (DUF2636)
SUI1                 PF01253.17    83 seq1027_BIOID50907   -            108   1.1e-21   76.2   2.2   1   1   9.9e-26   1.4e-21   76.0   1.6     2    82    28   104    27   105 0.95 Translation initiation factor SUI1
Sugar_tr             PF00083.19   451 seq1028_BIOID50907   -            449   7.6e-38  130.1  26.5   1   1   3.2e-39   1.5e-35  122.5  18.4     4   442    22   429    20   437 0.78 Sugar (and other) transporter
MFS_1                PF07690.11   354 seq1028_BIOID50907   -            449   1.4e-31  109.4  44.0   1   1   4.6e-32   2.1e-28   99.0  21.5    30   312    54   349    24   358 0.76 Major Facilitator Superfamily
MFS_2                PF13347.1    427 seq1028_BIOID50907   -            449     2e-11   42.8  19.4   1   1   2.1e-13   9.6e-10   37.3   7.6   126   384   144   403   140   426 0.75 MFS/sugar transport protein
DUF3260              PF11658.3    518 seq1029_BIOID50907   -            559    2e-233  775.1   0.0   1   1  1.7e-237  2.3e-233  774.9   0.0     2   518    24   554    23   554 0.99 Protein of unknown function (DUF3260)
IstB_IS21            PF01695.12   178 seq1030_BIOID50907   -            259   6.1e-71  237.3   0.1   1   1   3.9e-74   1.3e-70  236.3   0.0     1   178    56   235    56   235 0.98 IstB-like ATP binding protein
Bac_DnaA             PF00308.13   219 seq1030_BIOID50907   -            259   1.4e-07   31.2   0.0   1   1   6.2e-11   2.1e-07   30.6   0.0    37   136   105   202    75   207 0.85 Bacterial dnaA  protein
AAA                  PF00004.24   132 seq1030_BIOID50907   -            259   2.5e-05   24.3   0.0   1   1   1.3e-08   4.3e-05   23.6   0.0     1    74   105   180   105   214 0.77 ATPase family associated with various cellular activities (AAA)
PhoH                 PF02562.11   205 seq1030_BIOID50907   -            259   1.4e-05   24.3   0.1   1   1   1.6e-08   5.5e-05   22.3   0.0    11    48    94   131    83   142 0.80 PhoH-like protein
NTP_transferase      PF00483.18   248 seq1032_BIOID50907   -            293   1.2e-72  244.0   0.0   1   1   2.1e-76   1.4e-72  243.8   0.0     1   246     2   238     2   240 0.98 Nucleotidyl transferase
NTP_transf_3         PF12804.2    179 seq1032_BIOID50907   -            293   1.1e-08   35.3   0.0   1   1     2e-12   1.4e-08   35.0   0.0     1   120     3   133     3   188 0.83 MobA-like NTP transferase domain
MMR_HSR1             PF01926.18   114 seq1034_BIOID50907   -            294   2.6e-13   49.8   0.0   1   1   2.8e-16   4.7e-13   49.0   0.0     2   100    41   139    40   159 0.75 50S ribosome-binding GTPase
Dynamin_N            PF00350.18   168 seq1034_BIOID50907   -            294     3e-10   40.0   0.0   1   1   6.4e-08   0.00011   21.9   0.0   100   146    85   134    80   158 0.79 Dynamin family
Gtr1_RagA            PF04670.7    231 seq1034_BIOID50907   -            294   4.1e-06   26.0   0.0   1   1   3.6e-09   6.2e-06   25.4   0.0     4   102    43   142    41   184 0.85 Gtr1/RagA G protein conserved region
AIG1                 PF04548.11   212 seq1034_BIOID50907   -            294     4e-05   22.7   0.0   1   1   7.1e-08   0.00012   21.1   0.0     5    69    43   106    40   140 0.89 AIG1 family
FGGY_C               PF02782.11   197 seq1036_BIOID50907   -            492   1.7e-23   83.1   0.0   1   1     4e-27   2.7e-23   82.5   0.0     1   196   225   419   225   420 0.81 FGGY family of carbohydrate kinases, C-terminal domain
FGGY_N               PF00370.16   245 seq1036_BIOID50907   -            492   6.6e-22   77.8   0.0   1   2   8.1e-16   5.5e-12   45.3   0.0     1   105     5   110     5   120 0.92 FGGY family of carbohydrate kinases, N-terminal domain
FGGY_N               PF00370.16   245 seq1036_BIOID50907   -            492   6.6e-22   77.8   0.0   2   2   2.5e-11   1.7e-07   30.6   0.0   154   245   123   216   112   216 0.92 FGGY family of carbohydrate kinases, N-terminal domain
MdoG                 PF04349.7    484 seq1040_BIOID50907   -            517  8.5e-263  871.7   1.2   1   1  7.2e-267  9.8e-263  871.5   0.8     1   483    29   514    29   515 1.00 Periplasmic glucan biosynthesis protein, MdoG
AA_kinase            PF00696.23   241 seq1041_BIOID50907   -            367   3.5e-43  147.7   2.1   1   1   6.6e-47   4.5e-43  147.4   1.5     2   240     6   234     5   235 0.93 Amino acid kinase family
PUA                  PF01472.15    74 seq1041_BIOID50907   -            367   8.6e-23   79.7   0.1   1   1     4e-26   2.8e-22   78.1   0.1     1    74   276   350   276   350 0.98 PUA domain
FAD_binding_3        PF01494.14   356 seq1042_BIOID50907   -            372   1.3e-09   37.4   0.1   1   1   1.3e-09   1.8e-05   23.8   0.0   148   178   141   171   118   224 0.88 FAD binding domain
Dam                  PF05869.6    181 seq1043_BIOID50907   -            185   3.6e-48  163.2   0.0   1   1   3.1e-52   4.3e-48  163.0   0.0    36   181    17   175     8   175 0.97 DNA N-6-adenine-methyltransferase (Dam)
MarR                 PF01047.17    59 seq1046_BIOID50907   -            146     5e-12   45.2   0.2   1   1   1.9e-15   8.8e-12   44.4   0.0     1    58    40    97    40    98 0.98 MarR family
HTH_27               PF13463.1     68 seq1046_BIOID50907   -            146   1.8e-09   37.6   0.1   1   1   5.8e-13   2.6e-09   37.1   0.1     1    68    40   106    40   106 0.97 Winged helix DNA-binding domain
MarR_2               PF12802.2     62 seq1046_BIOID50907   -            146   1.7e-08   33.8   0.3   1   1   5.6e-12   2.6e-08   33.3   0.2     2    62    39    97    38    97 0.97 MarR family
Acetyltransf_1       PF00583.19    83 seq1047_BIOID50907   -            224   1.6e-05   24.6   0.5   1   1   7.7e-09   5.3e-05   23.0   0.4    39    78   170   209   144   214 0.93 Acetyltransferase (GNAT) family
Acetyltransf_10      PF13673.1    117 seq1047_BIOID50907   -            224   3.4e-05   23.8   0.5   1   1   8.2e-09   5.6e-05   23.1   0.3     1   114    92   207    92   212 0.80 Acetyltransferase (GNAT) domain
Exonuc_X-T_C         PF08411.5    269 seq1049_BIOID50907   -            491  3.1e-104  347.6   0.1   1   1  5.6e-108  3.8e-104  347.3   0.1     1   268   228   489   228   490 0.99 Exonuclease C-terminal
RNase_T              PF00929.19   164 seq1049_BIOID50907   -            491   9.9e-26   90.8   0.0   1   1   2.8e-29   1.9e-25   89.9   0.0     2   162    29   208    28   210 0.95 Exonuclease
EAL                  PF00563.15   236 seq1050_BIOID50907   -            517   1.1e-65  221.3   0.1   1   1   2.2e-69   1.5e-65  220.8   0.1     2   235   273   505   272   506 0.96 EAL domain
CSS-motif            PF12792.2    208 seq1050_BIOID50907   -            517   4.7e-38  130.5   1.5   1   1   9.7e-42   6.6e-38  130.0   1.1     2   207    37   246    36   247 0.92 CSS motif domain associated with EAL
YjbE                 PF11106.3     80 seq1054_BIOID50907   -             78   1.6e-41  140.0  25.8   1   1   1.2e-45   1.7e-41  139.9  17.9     1    77     1    77     1    78 0.98 Exopolysaccharide production protein YjbE
WYL                  PF13280.1    172 seq1055_BIOID50907   -            226   3.1e-08   33.5   0.0   1   1   7.8e-12   5.3e-08   32.8   0.0    31    77   151   195   126   215 0.83 WYL domain
HTH_11               PF08279.7     55 seq1055_BIOID50907   -            226     7e-05   22.2   0.1   1   1   1.9e-08   0.00013   21.4   0.1     1    35    14    47    14    50 0.91 HTH domain
Aldose_epim          PF01263.15   301 seq1056_BIOID50907   -            295   1.2e-20   73.7   0.0   1   1   1.2e-24   1.6e-20   73.3   0.0     3   199    29   215    27   274 0.87 Aldose 1-epimerase
LexA_DNA_bind        PF01726.11    65 seq1058_BIOID50907   -            108   1.6e-19   69.0   0.0   1   1   1.6e-23   2.1e-19   68.7   0.0     1    65     1    65     1    65 0.99 LexA DNA binding domain
DUF2886              PF11102.3    200 seq1059_BIOID50907   -            212   2.5e-56  190.2   1.2   1   1   2.1e-60   2.8e-56  190.1   0.8     1   199    13   206    13   207 0.97 Protein of unknown function (DUF2886)
SNARE_assoc          PF09335.6    123 seq1060_BIOID50907   -            192   4.6e-18   65.4   1.6   1   1   3.3e-22   4.6e-18   65.4   1.1     3   122    23   143    21   144 0.92 SNARE associated Golgi protein
DegT_DnrJ_EryC1      PF01041.12   363 seq1061_BIOID50907   -            376   3.7e-87  292.6   0.0   1   1   9.7e-91   4.4e-87  292.3   0.0     7   361    13   370     9   372 0.93 DegT/DnrJ/EryC1/StrS aminotransferase family
Aminotran_1_2        PF00155.16   363 seq1061_BIOID50907   -            376   7.6e-11   41.4   0.1   1   1   3.7e-14   1.7e-10   40.3   0.0    67   189    46   154     9   187 0.88 Aminotransferase class I and II
Aminotran_5          PF00266.14   371 seq1061_BIOID50907   -            376   4.7e-08   32.0   0.1   1   1   1.6e-11   7.5e-08   31.3   0.0    62   182    47   159    33   204 0.90 Aminotransferase class-V
GGDEF                PF00990.16   161 seq1064_BIOID50907   -           1105   1.3e-44  151.5   0.3   1   1   1.7e-47   2.9e-44  150.3   0.2     1   160   682   838   682   839 0.97 GGDEF domain
MASE1                PF05231.9    299 seq1064_BIOID50907   -           1105     3e-33  115.0  43.3   1   1   1.8e-36     3e-33  115.0  30.0     2   298    19   294    18   295 0.88 MASE1
PAS_9                PF13426.1    104 seq1064_BIOID50907   -           1105     8e-29   99.9   0.0   1   2   3.3e-15   5.7e-12   45.8   0.0     3   104   314   416   312   416 0.95 PAS domain
PAS_9                PF13426.1    104 seq1064_BIOID50907   -           1105     8e-29   99.9   0.0   2   2   3.7e-12   6.4e-09   36.0   0.0     2   104   566   670   565   670 0.92 PAS domain
PAS_3                PF08447.6     91 seq1064_BIOID50907   -           1105   5.8e-26   90.3   0.0   1   2   1.2e-12     2e-09   37.3   0.0     5    89   328   409   324   411 0.93 PAS fold
PAS_3                PF08447.6     91 seq1064_BIOID50907   -           1105   5.8e-26   90.3   0.0   2   2   1.5e-13   2.6e-10   40.1   0.0     2    91   452   537   451   537 0.96 PAS fold
PAS_4                PF08448.5    110 seq1064_BIOID50907   -           1105   4.2e-23   81.3   0.0   1   2   1.9e-09   3.2e-06   27.0   0.0     7   110   314   419   309   419 0.90 PAS fold
PAS_4                PF08448.5    110 seq1064_BIOID50907   -           1105   4.2e-23   81.3   0.0   2   2   1.1e-13     2e-10   40.5   0.0     1   109   561   672   561   673 0.94 PAS fold
PAS                  PF00989.19   113 seq1064_BIOID50907   -           1105   9.3e-23   80.0   0.1   1   2   3.1e-12   5.2e-09   35.7   0.0     2   113   303   414   302   414 0.91 PAS fold
PAS                  PF00989.19   113 seq1064_BIOID50907   -           1105   9.3e-23   80.0   0.1   2   2   5.8e-11   9.9e-08   31.6   0.0     7   113   561   668   555   668 0.94 PAS fold
EAL                  PF00563.15   236 seq1064_BIOID50907   -           1105   1.1e-17   64.2   0.2   1   1   1.8e-20   3.2e-17   62.7   0.1    37   234   896  1088   892  1090 0.92 EAL domain
PAS_8                PF13188.1     64 seq1064_BIOID50907   -           1105   1.1e-11   44.0   0.0   1   2   7.5e-07    0.0013   18.4   0.0     2    51   303   358   302   371 0.72 PAS domain
PAS_8                PF13188.1     64 seq1064_BIOID50907   -           1105   1.1e-11   44.0   0.0   2   2   1.6e-07   0.00027   20.5   0.0     1    52   555   607   555   619 0.80 PAS domain
RusA                 PF05866.6    116 seq1065_BIOID50907   -            129   6.6e-21   74.7   0.0   1   1   5.6e-25   7.6e-21   74.5   0.0     1   115     5   120     5   121 0.92 Endodeoxyribonuclease RusA
Aldedh               PF00171.17   462 seq1067_BIOID50907   -            417   1.2e-21   76.5   3.5   1   1   2.1e-21   2.9e-17   62.0   1.0    37   300     8   284     2   305 0.81 Aldehyde dehydrogenase family
DEAD                 PF00270.24   173 seq1069_BIOID50907   -            453   4.5e-49  166.1   0.1   1   1   1.2e-51   5.4e-48  162.6   0.0     1   172    25   196    25   197 0.94 DEAD/DEAH box helicase
Helicase_C           PF00271.26    78 seq1069_BIOID50907   -            453   8.2e-26   89.5   0.0   1   1   4.8e-29   2.2e-25   88.2   0.0     2    77   264   339   263   340 0.98 Helicase conserved C-terminal domain
Caps_synth_GfcC      PF06251.6    229 seq1071_BIOID50907   -            277     4e-90  300.8   0.0   1   1   3.4e-94   4.7e-90  300.6   0.0     2   229    52   277    51   277 0.99 Capsule biosynthesis GfcC
KilA-N               PF04383.8    111 seq1072_BIOID50907   -            269   1.6e-20   72.6   0.0   1   1   1.9e-24   2.5e-20   72.0   0.0     6   108     8   108     4   111 0.93 KilA-N domain
PfkB                 PF00294.19   301 seq1073_BIOID50907   -            306   5.8e-73  245.5   0.0   1   1   5.1e-77   6.9e-73  245.2   0.0     2   299     3   298     2   300 0.95 pfkB family carbohydrate kinase
HAD_2                PF13419.1    176 seq1074_BIOID50907   -            199   4.5e-29  101.8   0.2   1   1   1.2e-32   5.2e-29  101.6   0.1     2   176     4   184     3   184 0.84 Haloacid dehalogenase-like hydrolase
Hydrolase_like       PF13242.1     75 seq1074_BIOID50907   -            199   1.6e-08   33.9   0.0   1   1   7.8e-12   3.6e-08   32.8   0.0     2    50   139   186   138   198 0.93 HAD-hyrolase-like
Hydrolase            PF00702.21   204 seq1074_BIOID50907   -            199   5.7e-06   26.8   0.0   1   1   1.4e-09   6.3e-06   26.7   0.0   111   203    75   177     8   178 0.77 haloacid dehalogenase-like hydrolase
Glycos_transf_2      PF00535.21   169 seq1075_BIOID50907   -            847   1.4e-19   70.2   0.0   1   1   6.3e-23   2.2e-19   69.6   0.0     2   168   246   429   245   430 0.98 Glycosyl transferase family 2
Glyco_tranf_2_3      PF13641.1    230 seq1075_BIOID50907   -            847   3.3e-15   56.4   0.3   1   1     3e-18     1e-14   54.8   0.0     2   230   243   493   242   493 0.84 Glycosyltransferase like family 2
Glyco_trans_2_3      PF13632.1    192 seq1075_BIOID50907   -            847   2.9e-13   49.8  14.5   1   1   8.6e-17   2.9e-13   49.8  10.1     1   185   341   533   341   708 0.82 Glycosyl transferase family group 2
Glyco_transf_21      PF13506.1    174 seq1075_BIOID50907   -            847   4.5e-08   32.5   0.0   1   1   4.7e-11   1.6e-07   30.6   0.0     6   147   312   468   308   492 0.77 Glycosyl transferase family 21
Sigma54_activat      PF00158.21   168 seq1076_BIOID50907   -            642   2.9e-36  124.3   0.0   1   1   2.4e-39   5.4e-36  123.4   0.0     5   168   334   494   330   494 0.96 Sigma-54 interaction domain
PAS                  PF00989.19   113 seq1076_BIOID50907   -            642   1.7e-14   53.4   0.0   1   1   1.8e-17     4e-14   52.2   0.0     2   113   207   309   206   309 0.97 PAS fold
HTH_8                PF02954.14    42 seq1076_BIOID50907   -            642   1.7e-13   49.7   0.1   1   1   7.4e-17   1.7e-13   49.7   0.1     2    42   591   631   590   631 0.96 Bacterial regulatory protein, Fis family
GAF                  PF01590.21   154 seq1076_BIOID50907   -            642   2.7e-05   24.2   0.3   1   1     3e-08   6.9e-05   22.9   0.2     4   151    58   189    56   192 0.89 GAF domain
PAS_8                PF13188.1     64 seq1076_BIOID50907   -            642   0.00013   21.6   0.0   1   1   1.5e-07   0.00033   20.2   0.0     2    47   207   256   206   276 0.72 PAS domain
Polysacc_synt        PF01943.12   273 seq1077_BIOID50907   -            416     1e-13   51.0  19.1   1   1   7.7e-18     1e-13   51.0  13.3     1   272     3   283     3   284 0.84 Polysaccharide biosynthesis protein
DUF905               PF06006.7     71 seq1079_BIOID50907   -             77   2.2e-40  135.7   0.0   1   1   1.8e-44   2.5e-40  135.5   0.0     2    71     7    76     6    76 0.98 Bacterial protein of unknown function (DUF905)
HTH_Tnp_IS1          PF12759.2     50 seq1081_BIOID50907   -             75   1.5e-31  107.5   0.1   1   1   2.8e-35   1.9e-31  107.1   0.0     1    50    23    72    23    72 0.99 InsA C-terminal domain
Zn_Tnp_IS1           PF03811.8     36 seq1081_BIOID50907   -             75   2.1e-08   33.3   1.7   1   1   3.8e-12   2.6e-08   33.1   0.3    18    36     2    20     1    20 0.96 InsA N-terminal domain
DUF940               PF06082.6    658 seq1085_BIOID50907   -            698  2.7e-257  855.4  13.2   1   1  2.3e-261  3.1e-257  855.3   9.2     1   658    29   693    29   693 0.97 Bacterial putative lipoprotein (DUF940)
Virul_fac_BrkB       PF03631.10   260 seq1086_BIOID50907   -            290     1e-55  188.8  24.6   1   1   8.7e-60   1.2e-55  188.6  17.0     2   258    29   274    28   276 0.88 Virulence factor BrkB
DDE_Tnp_IS1          PF03400.8    131 seq1087_BIOID50907   -             97     2e-30  105.4   0.2   1   1   1.8e-34   2.5e-30  105.1   0.1     1    61    37    97    37    97 0.98 IS1 transposase
MerR-DNA-bind        PF09278.6     65 seq1088_BIOID50907   -            154   9.6e-16   57.8   0.2   1   1   3.6e-19   1.6e-15   57.0   0.1     2    65    55   119    54   119 0.96 MerR, DNA binding
MerR                 PF00376.18    38 seq1088_BIOID50907   -            154   1.8e-14   52.8   0.6   1   1   2.5e-17   1.1e-13   50.3   0.1     1    38    13    49    13    49 0.98 MerR family regulatory protein
MerR_1               PF13411.1     69 seq1088_BIOID50907   -            154   4.7e-13   48.5   0.0   1   1   1.7e-16     8e-13   47.8   0.0     2    65    13    76    12    78 0.96 MerR HTH family regulatory protein
Dimer_Tnp_Tn5        PF02281.11   109 seq1091_BIOID50907   -            457   1.4e-17   63.6   0.2   1   1   2.5e-21   3.4e-17   62.4   0.1    10   102   365   453   355   456 0.85 Transposase Tn5 dimerisation domain
LamB                 PF02264.10   398 seq1092_BIOID50907   -            505  3.2e-120  401.7  11.5   1   1    6e-124  4.1e-120  401.4   8.0     1   398    97   505    97   505 0.98 LamB porin
Sugarporin_N         PF11471.3     60 seq1092_BIOID50907   -            505   1.3e-07   30.9   4.5   1   1     2e-11   1.3e-07   30.9   3.1     1    58     1    57     1    59 0.84 Maltoporin periplasmic N-terminal extension
rve                  PF00665.21   120 seq1093_BIOID50907   -            340     2e-20   73.0   0.0   1   1   2.2e-23   3.8e-20   72.0   0.0     3   118   118   242   117   244 0.96 Integrase core domain
HTH_38               PF13936.1     44 seq1093_BIOID50907   -            340   1.8e-09   36.8   0.5   1   1   4.1e-12     7e-09   34.9   0.1     6    41     3    38     2    40 0.94 Helix-turn-helix domain
HTH_7                PF02796.10    45 seq1093_BIOID50907   -            340   3.5e-09   36.2   0.3   1   1   5.4e-12   9.2e-09   34.9   0.2    13    44     9    40     5    41 0.93 Helix-turn-helix domain of resolvase
HTH_23               PF13384.1     50 seq1093_BIOID50907   -            340   1.1e-06   27.9   0.0   1   1     2e-09   3.4e-06   26.3   0.0     9    40     9    40     2    43 0.89 Homeodomain-like domain
HTH_28               PF13518.1     52 seq1093_BIOID50907   -            340     1e-05   25.2   0.1   1   1   1.5e-08   2.6e-05   23.9   0.1     7    34    12    39     8    40 0.89 Helix-turn-helix domain
Sigma70_r4_2         PF08281.7     54 seq1093_BIOID50907   -            340   1.1e-05   24.6   0.0   1   1   1.5e-08   2.5e-05   23.5   0.0    25    48    16    39    12    40 0.94 Sigma-70, region 4
HTH_3                PF01381.17    55 seq1093_BIOID50907   -            340   0.00013   21.6   0.1   1   1   1.4e-07   0.00024   20.7   0.1     7    37    15    45     8    48 0.91 Helix-turn-helix
DDE_Tnp_IS1          PF03400.8    131 seq1095_BIOID50907   -             69   1.6e-36  125.1   0.8   1   1   1.3e-40   1.8e-36  125.0   0.6    63   131     1    69     1    69 0.99 IS1 transposase
DUF497               PF04365.8     80 seq1096_BIOID50907   -             98   4.9e-26   90.3   0.7   1   1   4.1e-30   5.6e-26   90.1   0.5     1    80    10    92    10    92 0.96 Protein of unknown function (DUF497)
Tyr_Deacylase        PF02580.11   145 seq1098_BIOID50907   -            145   6.3e-55  185.0   0.1   1   1   5.1e-59     7e-55  184.8   0.0     2   144     3   144     2   145 0.99 D-Tyr-tRNA(Tyr) deacylase
Helicase_C_2         PF13307.1    167 seq1099_BIOID50907   -            716   4.4e-26   91.6   0.0   1   1     2e-29   6.9e-26   91.0   0.0     8   165   533   688   526   690 0.93 Helicase C-terminal domain
DEAD                 PF00270.24   173 seq1099_BIOID50907   -            716   2.9e-09   36.5   0.1   1   1   1.8e-09   6.3e-06   25.6   0.0    12    78    43   108    28   126 0.74 DEAD/DEAH box helicase
DEAD_2               PF06733.10   174 seq1099_BIOID50907   -            716   1.2e-08   34.4   0.0   1   1   6.2e-12   2.1e-08   33.6   0.0   103   167   200   263   150   269 0.87 DEAD_2
Glyco_transf_56      PF07429.6    361 seq1100_BIOID50907   -            359  1.1e-192  639.6   0.0   1   1  8.9e-197  1.2e-192  639.5   0.0     1   360     1   358     1   359 0.99 4-alpha-L-fucosyltransferase glycosyl transferase group 56
DUF4415              PF14384.1     62 seq1102_BIOID50907   -            100     4e-18   65.1   0.1   1   1   4.3e-22   5.8e-18   64.6   0.1     1    62    37    93    37    93 0.96 Domain of unknown function (DUF4415)
Xan_ur_permease      PF00860.15   389 seq1103_BIOID50907   -            449   1.1e-88  297.2  48.4   1   1   1.1e-92   1.4e-88  296.8  33.6     1   388    26   409    26   410 0.99 Permease family
YiiD_Cterm           PF09500.5    144 seq1105_BIOID50907   -            329   6.7e-49  165.0   0.0   1   1   2.9e-52   9.9e-49  164.4   0.0     1   143   174   313   174   314 0.99 Putative thioesterase (yiiD_Cterm)
Acetyltransf_7       PF13508.1     79 seq1105_BIOID50907   -            329   4.5e-13   49.0   0.0   1   1   2.4e-16   8.3e-13   48.1   0.0     3    78    60   139    58   140 0.87 Acetyltransferase (GNAT) domain
Acetyltransf_1       PF00583.19    83 seq1105_BIOID50907   -            329   2.5e-12   46.5   0.0   1   1   2.1e-15   7.1e-12   45.0   0.0     2    82    66   138    65   139 0.96 Acetyltransferase (GNAT) family
Acetyltransf_10      PF13673.1    117 seq1105_BIOID50907   -            329   1.6e-08   34.5   0.0   1   1   7.8e-12   2.7e-08   33.8   0.0    38   117    55   138    16   138 0.81 Acetyltransferase (GNAT) domain
IstB_IS21            PF01695.12   178 seq1108_BIOID50907   -            172   1.1e-37  129.0   0.2   1   1   4.7e-41   3.2e-37  127.5   0.1     1   108    56   163    56   166 0.97 IstB-like ATP binding protein
PhoH                 PF02562.11   205 seq1108_BIOID50907   -            172   7.8e-06   25.1   0.1   1   1   3.9e-09   2.7e-05   23.4   0.0    11    48    94   131    83   144 0.80 PhoH-like protein
DUF1283              PF06932.6     85 seq1109_BIOID50907   -            113   2.5e-46  155.4   6.5   1   1   2.1e-50   2.9e-46  155.2   4.5     1    85    29   113    29   113 0.99 Protein of unknown function (DUF1283)
CcdA                 PF07362.7     72 seq1112_BIOID50907   -             72   1.2e-26   92.2   0.6   1   1   9.9e-31   1.3e-26   92.0   0.4     1    72     1    72     1    72 0.99 Post-segregation antitoxin CcdA
DUF968               PF06147.6    200 seq1114_BIOID50907   -            301   3.4e-78  262.0   0.0   1   1   3.4e-82   4.7e-78  261.5   0.0     2   200   101   298   100   298 0.99 Protein of unknown function (DUF968)
Acetyltransf_3       PF13302.1    142 seq1118_BIOID50907   -            186   4.2e-23   82.1   0.0   1   1   2.9e-26   5.7e-23   81.6   0.0     3   142     8   141     7   141 0.80 Acetyltransferase (GNAT) domain
Acetyltransf_1       PF00583.19    83 seq1118_BIOID50907   -            186   3.4e-15   55.7   0.1   1   1   2.6e-18   5.1e-15   55.1   0.1     2    83    63   141    62   141 0.97 Acetyltransferase (GNAT) family
Acetyltransf_4       PF13420.1    155 seq1118_BIOID50907   -            186   5.3e-15   55.5   0.6   1   1   3.5e-18   6.8e-15   55.2   0.4     1   152     9   158     9   160 0.93 Acetyltransferase (GNAT) domain
Acetyltransf_8       PF13523.1    152 seq1118_BIOID50907   -            186   9.6e-14   51.4   0.3   1   1   6.7e-17   1.3e-13   50.9   0.2     1   141     9   145     9   157 0.89 Acetyltransferase (GNAT) domain
Acetyltransf_7       PF13508.1     79 seq1118_BIOID50907   -            186   2.6e-07   30.5   0.2   1   1   2.5e-10   4.8e-07   29.7   0.1     2    79    56   142    55   142 0.80 Acetyltransferase (GNAT) domain
Acetyltransf_10      PF13673.1    117 seq1118_BIOID50907   -            186   1.3e-05   25.1   0.0   1   1   9.3e-09   1.8e-05   24.7   0.0     1   117    16   140    16   140 0.75 Acetyltransferase (GNAT) domain
FR47                 PF08445.5     86 seq1118_BIOID50907   -            186   1.4e-05   24.6   0.0   1   1   1.3e-08   2.5e-05   23.8   0.0    26    80    87   143    69   150 0.92 FR47-like protein
CcdB                 PF01845.12   102 seq1119_BIOID50907   -            101   9.2e-43  144.2   0.0   1   1   7.4e-47     1e-42  144.0   0.0     1   102     1   101     1   101 0.99 CcdB protein
RNase_T              PF00929.19   164 seq1121_BIOID50907   -            204   4.9e-34  117.8   0.0   1   1   4.2e-38   5.7e-34  117.6   0.0     1   163    32   193    32   194 0.97 Exonuclease
PTS_EIIC             PF02378.13   321 seq1123_BIOID50907   -            456   1.6e-46  158.4  40.4   1   1   2.4e-50   1.6e-46  158.4  28.0     1   321   110   395   110   395 0.93 Phosphotransferase system, EIIC
PTS_EIIB             PF00367.15    35 seq1123_BIOID50907   -            456   1.7e-13   49.3   0.0   1   1   4.9e-17   3.4e-13   48.4   0.0     1    35     7    41     7    41 0.95 phosphotransferase system, EIIB
IstB_IS21            PF01695.12   178 seq1124_BIOID50907   -             61   5.2e-11   42.1   0.1   1   1   4.6e-15   6.3e-11   41.8   0.0   143   178     1    37     1    37 0.95 IstB-like ATP binding protein
NAD_synthase         PF02540.12   242 seq1126_BIOID50907   -            275   1.2e-78  263.2   0.0   1   1   1.1e-82   1.4e-78  262.9   0.0     2   242    23   265    22   265 0.98 NAD synthase
Phage_integrase      PF00589.17   173 seq1129_BIOID50907   -            269   6.2e-37  126.8   0.1   1   1   6.3e-41   8.6e-37  126.3   0.0     1   171    50   242    50   244 0.88 Phage integrase family
WzyE                 PF06899.6    449 seq1130_BIOID50907   -            450  8.7e-278  921.1  45.1   1   1  7.1e-282  9.7e-278  920.9  31.2     1   448     1   449     1   450 1.00 WzyE protein
DUF1375              PF07119.7     76 seq1131_BIOID50907   -             75   8.9e-21   73.3   0.2   1   1   9.2e-25   1.3e-20   72.9   0.1     6    75     8    69     3    70 0.91 Protein of unknown function (DUF1375)
DUF932               PF06067.6    239 seq1135_BIOID50907   -            248   5.9e-63  212.2   0.0   1   1   4.9e-67   6.7e-63  212.0   0.0     1   239    12   237    12   237 0.99 Domain of unknown function (DUF932)
Trp_Tyr_perm         PF03222.8    394 seq1141_BIOID50907   -            444   9.9e-07   27.7  26.8   1   1   7.3e-11   9.9e-07   27.7  18.6     7   301    42   343    38   347 0.79 Tryptophan/tyrosine permease family
5_nucleotid_C        PF02872.13   156 seq1142_BIOID50907   -            517   6.1e-40  136.6   0.5   1   1   3.3e-43   1.5e-39  135.3   0.0     3   155   330   476   325   477 0.89 5'-nucleotidase, C-terminal domain
Metallophos          PF00149.23   201 seq1142_BIOID50907   -            517   9.2e-17   61.0   0.5   1   1   3.5e-20   1.6e-16   60.2   0.3     2   200    24   252    23   253 0.88 Calcineurin-like phosphoesterase
PGA_cap              PF09587.5    250 seq1142_BIOID50907   -            517   2.9e-06   26.7   0.0   1   1   1.1e-09   4.8e-06   25.9   0.0    59   228    85   253    53   266 0.71 Bacterial capsule synthesis protein PGA_cap
Antiterm             PF03589.8     95 seq1143_BIOID50907   -            250   7.1e-53  176.5   0.2   1   2   1.2e-23   1.6e-19   69.6   0.0     1    95    14   107    14   107 0.98 Antitermination protein
Antiterm             PF03589.8     95 seq1143_BIOID50907   -            250   7.1e-53  176.5   0.2   2   2   2.7e-33   3.7e-29  100.5   0.0     2    95   155   247   154   247 0.98 Antitermination protein
Na_H_Exchanger       PF00999.16   384 seq1147_BIOID50907   -            549   3.4e-72  242.9  43.6   1   1   3.1e-76   4.2e-72  242.6  30.2     2   383     8   421     5   422 0.91 Sodium/hydrogen exchanger family
PsiE                 PF06146.7     69 seq1149_BIOID50907   -            136   1.8e-16   59.9   5.7   1   1   1.3e-20   1.8e-16   59.9   3.9     5    69    62   123    58   123 0.95 Phosphate-starvation-inducible E
Antirestrict         PF03230.8     94 seq1152_BIOID50907   -            161   7.8e-37  125.0   0.2   1   1   7.7e-41   1.1e-36  124.6   0.1     1    94    64   161    64   161 0.96 Antirestriction protein
GIY-YIG              PF01541.19    80 seq1153_BIOID50907   -            295   3.1e-05   24.1   0.0   1   1   4.7e-09   6.4e-05   23.1   0.0     2    76    35   104    34   109 0.76 GIY-YIG catalytic domain
HSP70                PF00012.15   602 seq1155_BIOID50907   -            471   9.1e-25   86.5   0.0   1   2   7.3e-19     1e-14   53.3   0.0     2   207    24   249    23   280 0.76 Hsp70 protein
HSP70                PF00012.15   602 seq1155_BIOID50907   -            471   9.1e-25   86.5   0.0   2   2   1.1e-11   1.5e-07   29.6   0.0   250   352   350   444   326   469 0.79 Hsp70 protein
Glycos_trans_3N      PF02885.12    66 seq1156_BIOID50907   -            320   2.4e-15   55.7   0.0   1   1   3.6e-19     5e-15   54.7   0.0     2    65     3    70     2    71 0.97 Glycosyl transferase family, helical bundle domain
DUF1161              PF06649.7     52 seq1157_BIOID50907   -            102   2.9e-25   87.8   0.0   1   1   2.7e-29   3.6e-25   87.5   0.0     1    52    27    80    27    80 0.99 Protein of unknown function (DUF1161)
Glyco_hydro_32N      PF00251.15   308 seq1158_BIOID50907   -            469   1.8e-97  326.3   1.3   1   1  3.1e-101   2.1e-97  326.1   0.9     1   308    31   336    31   336 0.96 Glycosyl hydrolases family 32 N-terminal domain
ETF                  PF01012.16   164 seq1161_BIOID50907   -            239   4.3e-33  114.2   2.7   1   1   4.2e-37   5.8e-33  113.8   1.9     9   164    51   208    45   208 0.91 Electron transfer flavoprotein domain
Glyco_tran_WecB      PF03808.8    172 seq1162_BIOID50907   -            246   3.1e-56  189.3   0.1   1   1   3.1e-60   4.2e-56  188.9   0.1     2   172    61   231    60   231 0.96 Glycosyl transferase WecB/TagA/CpsF family
LrgA                 PF03788.9     96 seq1163_BIOID50907   -            135   4.4e-29   99.9  10.2   1   1   4.3e-33   5.8e-29   99.5   7.1     1    94    24   117    24   119 0.98 LrgA family
RadC                 PF04002.10   123 seq1165_BIOID50907   -            163   1.5e-46  157.0   0.0   1   1   1.3e-50   1.8e-46  156.7   0.0     2   123    42   163    41   163 0.98 RadC-like JAB domain
Rep_3                PF01051.16   218 seq1166_BIOID50907   -            294   1.2e-12   47.8   0.0   1   1   1.4e-16     2e-12   47.0   0.0     6   211    26   285    22   290 0.83 Initiator Replication protein
Molybdopterin        PF00384.17   432 seq1169_BIOID50907   -            808   6.2e-97  324.9   0.0   1   1  1.7e-100   7.8e-97  324.6   0.0     1   432   111   566   111   566 0.92 Molybdopterin oxidoreductase
Molydop_binding      PF01568.16   109 seq1169_BIOID50907   -            808   4.8e-28   97.0   0.0   1   1   2.6e-31   1.2e-27   95.7   0.0     1   107   687   800   687   802 0.97 Molydopterin dinucleotide binding domain
Molybdop_Fe4S4       PF04879.11    55 seq1169_BIOID50907   -            808   1.2e-14   53.6   1.0   1   1   4.8e-18   2.2e-14   52.8   0.7     1    55    49   108    49   108 0.97 Molybdopterin oxidoreductase Fe4S4 domain
HTH_31               PF13560.1     64 seq1175_BIOID50907   -             96   6.8e-11   42.0   0.0   1   1   7.9e-14   3.6e-10   39.7   0.0     4    46    35    76    34    93 0.82 Helix-turn-helix domain
HTH_3                PF01381.17    55 seq1175_BIOID50907   -             96   3.2e-09   36.3   0.1   1   1     2e-12   9.2e-09   34.9   0.0     1    38    37    74    37    85 0.96 Helix-turn-helix
HTH_19               PF12844.2     64 seq1175_BIOID50907   -             96     2e-08   34.0   0.0   1   1   2.1e-11   9.4e-08   31.8   0.0     3    55    36    87    36    95 0.83 Helix-turn-helix domain
LrgB                 PF04172.11   215 seq1176_BIOID50907   -            231   1.2e-82  276.2  15.2   1   1   9.7e-87   1.3e-82  276.0  10.6     1   215    12   226    12   226 0.99 LrgB-like family
DUF2583              PF10762.4     89 seq1179_BIOID50907   -             92     1e-51  172.9   1.0   1   1   8.5e-56   1.2e-51  172.7   0.7     1    89     1    89     1    89 0.99 Protein of unknown function (DUF2583)
DUF987               PF06174.6     66 seq1180_BIOID50907   -             73   1.7e-43  145.8   0.2   1   1   1.4e-47   1.9e-43  145.6   0.1     1    66     1    66     1    66 0.99 Protein of unknown function (DUF987)
HisG                 PF01634.13   163 seq1181_BIOID50907   -            299   8.2e-55  184.7   0.0   1   1   1.7e-58   1.2e-54  184.1   0.0     1   163    53   221    53   221 0.94 ATP phosphoribosyltransferase
HisG_C               PF08029.6     75 seq1181_BIOID50907   -            299   5.6e-28   96.5   0.1   1   1   2.2e-31   1.5e-27   95.2   0.0     1    75   222   297   222   297 0.98 HisG, C-terminal domain
StbA                 PF06406.6    318 seq1185_BIOID50907   -            323  1.5e-147  490.5   0.7   1   1  1.3e-151  1.7e-147  490.3   0.5     1   317     1   319     1   320 0.99 StbA protein
ETF_alpha            PF00766.14    86 seq1186_BIOID50907   -            313   6.1e-32  108.9   0.1   1   1   2.2e-35   1.5e-31  107.7   0.1     2    86   190   275   189   275 0.97 Electron transfer flavoprotein FAD-binding domain
ETF                  PF01012.16   164 seq1186_BIOID50907   -            313   1.9e-20   73.1   0.6   1   1   4.5e-24   3.1e-20   72.4   0.1    19   163    19   153     6   154 0.91 Electron transfer flavoprotein domain
Ldh_2                PF02615.9    335 seq1187_BIOID50907   -            361    5e-138  459.2   0.0   1   1  4.2e-142  5.7e-138  459.0   0.0     1   334     5   340     5   341 0.99 Malate/L-lactate dehydrogenase
SlyX                 PF04102.7     69 seq1190_BIOID50907   -             72   4.1e-26   91.0   2.4   1   1   3.4e-30   4.6e-26   90.8   1.7     1    69     5    72     5    72 0.99 SlyX
Carb_kinase          PF01256.12   242 seq1191_BIOID50907   -            515   1.2e-82  276.7   4.4   1   1   5.5e-86   3.7e-82  275.1   1.2     2   242   258   496   257   496 0.99 Carbohydrate kinase
YjeF_N               PF03853.10   173 seq1191_BIOID50907   -            515   1.4e-46  158.0   0.0   1   1   3.6e-50   2.5e-46  157.2   0.0     2   173    35   199    34   199 0.98 YjeF-related protein N-terminus
AA_permease          PF00324.16   479 seq1192_BIOID50907   -            461   6.6e-99  331.2  56.2   1   1  1.2e-102   8.5e-99  330.9  38.9     1   432    16   424    16   454 0.95 Amino acid permease
AA_permease_2        PF13520.1    426 seq1192_BIOID50907   -            461   2.1e-43  148.3  58.9   1   1   4.2e-47   2.8e-43  147.9  40.8     9   424    20   439    15   441 0.88 Amino acid permease
MTHFR                PF02219.12   287 seq1195_BIOID50907   -            296  2.8e-108  361.2   0.0   1   1  2.3e-112  3.2e-108  361.0   0.0     4   287    14   291    11   291 0.97 Methylenetetrahydrofolate reductase
RHH_1                PF01402.16    39 seq1197_BIOID50907   -             81   7.7e-11   41.2   0.5   1   1   5.7e-15   7.7e-11   41.2   0.4     2    39    15    52    14    52 0.96 Ribbon-helix-helix protein, copG family
LacI                 PF00356.16    46 seq1198_BIOID50907   -            335   2.2e-19   68.6   0.1   1   1   1.4e-22   4.9e-19   67.5   0.0     1    46     8    56     8    56 0.96 Bacterial regulatory proteins, lacI family
Peripla_BP_3         PF13377.1    160 seq1198_BIOID50907   -            335   8.2e-17   61.5   0.0   1   1   4.2e-19   1.4e-15   57.4   0.0    12   157   186   333   178   334 0.91 Periplasmic binding protein-like domain
Peripla_BP_4         PF13407.1    258 seq1198_BIOID50907   -            335     4e-11   42.6   0.0   1   1   1.8e-14   6.2e-11   42.0   0.0     1   217    70   280    70   318 0.84 Periplasmic binding protein domain
Peripla_BP_1         PF00532.16   279 seq1198_BIOID50907   -            335   1.8e-09   37.0   0.0   1   1   7.4e-13   2.5e-09   36.6   0.0     2   224    68   288    67   330 0.79 Periplasmic binding proteins and sugar binding domain of LacI family
dCMP_cyt_deam_2      PF08211.6    124 seq1199_BIOID50907   -            294   2.3e-50  169.6   0.2   1   1   6.8e-52   4.7e-48  162.1   0.0     1   123   157   278   157   279 0.98 Cytidine and deoxycytidylate deaminase zinc-binding region
dCMP_cyt_deam_1      PF00383.17   102 seq1199_BIOID50907   -            294   1.3e-17   63.2   0.0   1   1   4.4e-18     3e-14   52.3   0.0    10    93    56   139    47   143 0.86 Cytidine and deoxycytidylate deaminase zinc-binding region
T5orf172             PF10544.4    100 seq1200_BIOID50907   -            269   2.2e-06   27.8   0.0   1   1   2.9e-10   3.9e-06   27.0   0.0     2    94     8    94     7   100 0.80 T5orf172 domain
tRNA-synt_1g         PF09334.6    391 seq1202_BIOID50907   -            680  3.1e-156  519.8   0.1   1   1  1.4e-159  3.8e-156  519.5   0.0     1   390    11   400    11   401 0.98 tRNA synthetases class I (M)
tRNA_bind            PF01588.15    95 seq1202_BIOID50907   -            680   1.5e-22   79.1   0.0   1   1   1.2e-25   3.4e-22   77.9   0.0     1    94   584   677   584   678 0.98 Putative tRNA binding domain
tRNA-synt_1          PF00133.17   601 seq1202_BIOID50907   -            680   3.1e-18   65.0   1.7   1   1   3.2e-15   8.8e-12   43.7   0.1    25   103    11    88     3   115 0.83 tRNA synthetases class I (I, L, M and V)
tRNA-synt_1e         PF01406.14   301 seq1202_BIOID50907   -            680   3.6e-14   52.4   0.5   1   2   5.1e-09   1.4e-05   24.2   0.0    10   120    11   122     3   135 0.87 tRNA synthetases class I (C) catalytic domain
tRNA-synt_1e         PF01406.14   301 seq1202_BIOID50907   -            680   3.6e-14   52.4   0.5   2   2   1.5e-09   4.2e-06   25.9   0.0   213   282   297   365   290   383 0.82 tRNA synthetases class I (C) catalytic domain
TerB                 PF05099.8    140 seq1204_BIOID50907   -            143   1.7e-14   53.6   6.4   1   1   4.2e-18   2.9e-14   52.8   4.4    13   131    15   138     3   142 0.80 Tellurite resistance protein TerB
Histidinol_dh        PF00815.15   413 seq1206_BIOID50907   -            434  5.8e-183  608.0   1.0   1   1  4.9e-187  6.7e-183  607.8   0.7     2   413    18   428    17   428 0.99 Histidinol dehydrogenase
MCPsignal            PF00015.16   213 seq1208_BIOID50907   -            554   3.6e-74  248.7  37.0   1   1   2.2e-75   9.8e-72  240.8  18.4     1   213   324   518   324   518 0.99 Methyl-accepting chemotaxis protein (MCP) signalling domain
TarH                 PF02203.10   171 seq1208_BIOID50907   -            554   1.1e-52  178.1   3.4   1   1   2.5e-56   1.1e-52  178.1   2.4     1   169     1   175     1   177 0.96 Tar ligand binding domain homologue
HAMP                 PF00672.20    70 seq1208_BIOID50907   -            554   3.1e-14   52.7   0.4   1   1   6.8e-18   3.1e-14   52.7   0.3     1    68   196   263   196   265 0.95 HAMP domain
Plasmid_stab_B       PF10784.4     72 seq1209_BIOID50907   -            130     4e-30  103.1   0.0   1   1   4.4e-34   6.1e-30  102.5   0.0     1    71     8    77     8    78 0.98 Plasmid stability protein
DAO                  PF01266.19   358 seq1210_BIOID50907   -            428   2.8e-23   82.3   3.2   1   2   4.7e-10   4.6e-07   28.9   0.3     1    39     7    45     7    86 0.82 FAD dependent oxidoreductase
DAO                  PF01266.19   358 seq1210_BIOID50907   -            428   2.8e-23   82.3   3.2   2   2   1.2e-17   1.2e-14   53.8   0.1   146   356   107   328    99   330 0.74 FAD dependent oxidoreductase
FAD_binding_3        PF01494.14   356 seq1210_BIOID50907   -            428   4.5e-12   45.5   6.5   1   1   3.4e-14   3.3e-11   42.7   4.5     3   197     7   189     6   311 0.66 FAD binding domain
FAD_oxidored         PF12831.2    428 seq1210_BIOID50907   -            428   8.5e-10   38.1   1.2   1   1   8.8e-13   8.5e-10   38.1   0.8     1   143     7   157     7   172 0.77 FAD dependent oxidoreductase
Thi4                 PF01946.12   230 seq1210_BIOID50907   -            428   2.7e-09   36.3   1.5   1   1   2.3e-09   2.2e-06   26.8   0.3    18    64     6    52     2    57 0.94 Thi4 family
NAD_binding_8        PF13450.1     68 seq1210_BIOID50907   -            428   4.8e-09   35.9   1.3   1   1   4.1e-11     4e-08   33.0   0.4     1    34    10    43    10    74 0.75 NAD(P)-binding Rossmann-like domain
FAD_binding_2        PF00890.19   421 seq1210_BIOID50907   -            428   4.3e-09   35.6   7.8   1   1   4.6e-09   4.5e-06   25.6   3.0     1    35     7    41     7    54 0.91 FAD binding domain
HI0933_like          PF03486.9    409 seq1210_BIOID50907   -            428   6.1e-09   34.7   4.1   1   1   2.3e-11   2.2e-08   32.8   2.9     2   167     7   165     6   185 0.86 HI0933-like protein
Pyr_redox_2          PF07992.9    200 seq1210_BIOID50907   -            428   1.3e-07   31.6   0.2   1   1   2.6e-10   2.6e-07   30.6   0.1     1   124     7   167     7   201 0.84 Pyridine nucleotide-disulphide oxidoreductase
GIDA                 PF01134.17   392 seq1210_BIOID50907   -            428   7.5e-08   31.5   0.8   1   1   7.7e-11   7.5e-08   31.5   0.6     1   150     7   162     7   194 0.82 Glucose inhibited division protein A
Trp_halogenase       PF04820.9    454 seq1210_BIOID50907   -            428   1.1e-07   30.8   3.9   1   1   9.5e-08   9.3e-05   21.1   0.0   140   216    90   169    61   186 0.83 Tryptophan halogenase
DUF3927              PF13064.1     46 seq1211_BIOID50907   -             55   1.6e-25   88.2  11.3   1   1   1.3e-29   1.7e-25   88.0   7.8     1    46     3    48     3    48 0.98 Protein of unknown function (DUF3927)
peroxidase           PF00141.18   229 seq1220_BIOID50907   -            739   6.4e-87  290.7   0.0   1   2     5e-53   6.8e-49  166.3   0.0     3   229    89   409    87   409 0.87 Peroxidase
peroxidase           PF00141.18   229 seq1220_BIOID50907   -            739   6.4e-87  290.7   0.0   2   2   1.3e-39   1.8e-35  122.4   0.0     3   229   416   713   414   713 0.88 Peroxidase
CbiA                 PF01656.18   195 seq1222_BIOID50907   -            398   1.5e-18   66.8   0.0   1   1   3.7e-22   2.5e-18   66.0   0.0     1   144   111   294   111   322 0.74 CobQ/CobB/MinD/ParA nucleotide binding domain
Rhodanese            PF00581.15   113 seq1223_BIOID50907   -            240   3.2e-17   62.8   0.1   1   1   4.4e-21     6e-17   61.9   0.0     2   112    28   123    27   124 0.94 Rhodanese-like domain
DUF218               PF02698.12   155 seq1224_BIOID50907   -            239   3.3e-21   75.2   0.0   1   1   3.3e-25   4.6e-21   74.8   0.0     4   132    47   172    45   186 0.93 DUF218 domain
rve                  PF00665.21   120 seq1226_BIOID50907   -            340     2e-20   73.0   0.0   1   1   2.2e-23   3.8e-20   72.0   0.0     3   118   118   242   117   244 0.96 Integrase core domain
HTH_38               PF13936.1     44 seq1226_BIOID50907   -            340   1.8e-09   36.8   0.5   1   1   4.1e-12     7e-09   34.9   0.1     6    41     3    38     2    40 0.94 Helix-turn-helix domain
HTH_7                PF02796.10    45 seq1226_BIOID50907   -            340   3.5e-09   36.2   0.3   1   1   5.4e-12   9.2e-09   34.9   0.2    13    44     9    40     5    41 0.93 Helix-turn-helix domain of resolvase
HTH_23               PF13384.1     50 seq1226_BIOID50907   -            340   1.1e-06   27.9   0.0   1   1     2e-09   3.4e-06   26.3   0.0     9    40     9    40     2    43 0.89 Homeodomain-like domain
HTH_28               PF13518.1     52 seq1226_BIOID50907   -            340     1e-05   25.2   0.1   1   1   1.5e-08   2.6e-05   23.9   0.1     7    34    12    39     8    40 0.89 Helix-turn-helix domain
Sigma70_r4_2         PF08281.7     54 seq1226_BIOID50907   -            340   1.1e-05   24.6   0.0   1   1   1.5e-08   2.5e-05   23.5   0.0    25    48    16    39    12    40 0.94 Sigma-70, region 4
HTH_3                PF01381.17    55 seq1226_BIOID50907   -            340   0.00013   21.6   0.1   1   1   1.4e-07   0.00024   20.7   0.1     7    37    15    45     8    48 0.91 Helix-turn-helix
TetR_N               PF00440.18    47 seq1227_BIOID50907   -            188     1e-16   60.1   0.8   1   1   2.3e-20   1.6e-16   59.5   0.0     1    47    16    62    16    62 0.98 Bacterial regulatory proteins, tetR family
TetR_C_6             PF13977.1    131 seq1227_BIOID50907   -            188   1.3e-06   28.1   0.1   1   1   3.6e-10   2.5e-06   27.2   0.0    36   129    95   185    84   187 0.83 Bacterial transcriptional repressor
UPF0079              PF02367.12   123 seq1228_BIOID50907   -            153   7.3e-45  151.4   0.0   1   1   6.3e-49   8.6e-45  151.2   0.0     1   121    14   134    14   136 0.98 Uncharacterised P-loop hydrolase UPF0079
Molybdopterin        PF00384.17   432 seq1230_BIOID50907   -            808   1.8e-88  297.0   0.0   1   1   4.8e-92   2.2e-88  296.7   0.0     1   432   115   566   115   566 0.93 Molybdopterin oxidoreductase
Molydop_binding      PF01568.16   109 seq1230_BIOID50907   -            808     5e-27   93.7   0.0   1   1   2.2e-30     1e-26   92.7   0.0     1   107   687   800   687   802 0.97 Molydopterin dinucleotide binding domain
Molybdop_Fe4S4       PF04879.11    55 seq1230_BIOID50907   -            808   2.7e-13   49.4   0.9   1   1     1e-16   4.7e-13   48.6   0.6     1    55    53   112    53   112 0.96 Molybdopterin oxidoreductase Fe4S4 domain
Aminotran_1_2        PF00155.16   363 seq1232_BIOID50907   -            356   1.1e-67  228.4   0.0   1   1   9.5e-72   1.3e-67  228.2   0.0    31   363    46   351    30   351 0.94 Aminotransferase class I and II
Amidase_3            PF01520.13   175 seq1233_BIOID50907   -            445   1.6e-48  164.6   0.0   1   1   4.2e-52   2.9e-48  163.8   0.0     1   174   194   413   194   414 0.99 N-acetylmuramoyl-L-alanine amidase
DUF2542              PF10808.3     79 seq1234_BIOID50907   -             79     5e-46  154.7   5.7   1   1     4e-50   5.5e-46  154.6   3.9     1    79     1    79     1    79 1.00 Protein of unknown function (DUF2542)
DUF4008              PF13186.1     64 seq1236_BIOID50907   -            411   2.4e-13   50.0   0.4   1   1   1.5e-16   5.2e-13   49.0   0.3     4    64   282   343   276   343 0.91 Domain of unknown function (DUF4008)
Radical_SAM          PF04055.16   166 seq1236_BIOID50907   -            411   3.8e-12   46.5   0.0   1   1     2e-15   6.7e-12   45.7   0.0     6   147    20   169    16   188 0.81 Radical SAM superfamily
Fer4_12              PF13353.1    139 seq1236_BIOID50907   -            411   5.8e-07   29.5   0.0   1   1   3.1e-10   1.1e-06   28.7   0.0    13   115    19   126    17   150 0.64 4Fe-4S single cluster domain
HlyD                 PF00529.15   306 seq1239_BIOID50907   -            384   1.1e-60  205.4  12.2   1   1     4e-64   1.4e-60  205.1   8.5     3   306    69   360    68   360 0.96 HlyD family secretion protein
HlyD_2               PF12700.2    328 seq1239_BIOID50907   -            384   2.3e-17   63.0   0.1   1   1     1e-20   3.4e-17   62.4   0.1     2   327    48   359    47   360 0.79 HlyD family secretion protein
HlyD_3               PF13437.1    105 seq1239_BIOID50907   -            384   6.4e-12   45.6   2.0   1   1   4.6e-11   1.6e-07   31.5   0.1     1   105   178   289   178   289 0.93 HlyD family secretion protein
Biotin_lipoyl_2      PF13533.1     50 seq1239_BIOID50907   -            384     6e-12   44.9   4.2   1   1   1.2e-13     4e-10   39.0   0.3     3    46    69   119    64   123 0.85 Biotin-lipoyl like
Repair_PSII          PF04536.9    119 seq1242_BIOID50907   -            290   1.4e-31  108.6   0.4   1   1   1.4e-35   1.9e-31  108.3   0.3     2   117    36   152    35   154 0.97 Repair protein
Sugar_tr             PF00083.19   451 seq1243_BIOID50907   -            443   5.6e-52  176.7  27.0   1   1     1e-55   7.1e-52  176.3  18.7     9   449    26   434    21   436 0.92 Sugar (and other) transporter
MFS_1                PF07690.11   354 seq1243_BIOID50907   -            443   4.8e-37  127.4  63.6   1   1   1.7e-38   1.2e-34  119.5  23.7     6   353    28   386    25   387 0.83 Major Facilitator Superfamily
IstB_IS21            PF01695.12   178 seq1244_BIOID50907   -            259   6.1e-71  237.3   0.1   1   1   3.9e-74   1.3e-70  236.3   0.0     1   178    56   235    56   235 0.98 IstB-like ATP binding protein
Bac_DnaA             PF00308.13   219 seq1244_BIOID50907   -            259   1.4e-07   31.2   0.0   1   1   6.2e-11   2.1e-07   30.6   0.0    37   136   105   202    75   207 0.85 Bacterial dnaA  protein
AAA                  PF00004.24   132 seq1244_BIOID50907   -            259   2.5e-05   24.3   0.0   1   1   1.3e-08   4.3e-05   23.6   0.0     1    74   105   180   105   214 0.77 ATPase family associated with various cellular activities (AAA)
PhoH                 PF02562.11   205 seq1244_BIOID50907   -            259   1.4e-05   24.3   0.1   1   1   1.6e-08   5.5e-05   22.3   0.0    11    48    94   131    83   142 0.80 PhoH-like protein
Pyr_redox_2          PF07992.9    200 seq1245_BIOID50907   -            412     8e-16   58.3   0.1   1   1   6.8e-18   7.7e-15   55.1   0.0     1   198   126   384   126   386 0.81 Pyridine nucleotide-disulphide oxidoreductase
Pyr_redox            PF00070.22    80 seq1245_BIOID50907   -            412   6.5e-14   51.9   0.6   1   1   2.5e-10   2.9e-07   30.6   0.0     2    76   256   328   255   332 0.78 Pyridine nucleotide-disulphide oxidoreductase
NAD_binding_8        PF13450.1     68 seq1245_BIOID50907   -            412   1.4e-08   34.4   0.0   1   1   3.3e-11   3.7e-08   33.1   0.0     1    37   129   165   129   184 0.92 NAD(P)-binding Rossmann-like domain
HI0933_like          PF03486.9    409 seq1245_BIOID50907   -            412   5.9e-07   28.1   0.5   1   1   4.6e-09   5.3e-06   25.0   0.0     2    36   126   160   125   165 0.94 HI0933-like protein
Thi4                 PF01946.12   230 seq1245_BIOID50907   -            412     9e-06   24.8   0.3   1   1   4.6e-08   5.3e-05   22.3   0.0    20    59   127   166   121   202 0.89 Thi4 family
FAD_binding_3        PF01494.14   356 seq1245_BIOID50907   -            412   1.6e-05   24.0   0.3   1   1   7.2e-08   8.2e-05   21.7   0.0     3    35   126   158   125   171 0.92 FAD binding domain
ParB                 PF08775.5    127 seq1246_BIOID50907   -            333   1.1e-46  158.1   1.6   1   1   2.4e-50   1.1e-46  158.1   1.1     1   126   199   324   199   325 0.99 ParB family
ParBc                PF02195.13    90 seq1246_BIOID50907   -            333   2.8e-09   36.8   0.1   1   1   1.4e-12   6.4e-09   35.6   0.1     9    89    65   142    55   143 0.83 ParB-like nuclease domain
DUF4132              PF13569.1    180 seq1247_BIOID50907   -           1252   9.1e-54  181.5   0.0   1   1   3.6e-57   2.4e-53  180.1   0.0     1   179   986  1171   986  1172 0.96 Domain of unknown function (DUF4132)
WGR                  PF05406.10    81 seq1247_BIOID50907   -           1252   1.2e-14   53.8   2.7   1   1   3.1e-18   2.1e-14   53.0   0.9    11    78     4    68     1    71 0.92 WGR domain
HTH_Tnp_IS1          PF12759.2     50 seq1249_BIOID50907   -             90   2.8e-31  106.6   0.2   1   1   5.5e-35   3.8e-31  106.2   0.1     1    50    38    87    38    87 0.99 InsA C-terminal domain
Zn_Tnp_IS1           PF03811.8     36 seq1249_BIOID50907   -             90   1.4e-17   62.7   8.6   1   1     3e-21     2e-17   62.2   5.9     1    36     1    35     1    35 0.99 InsA N-terminal domain
ABC_tran             PF00005.22   118 seq1250_BIOID50907   -            401   5.6e-22   78.2   0.0   1   1   3.6e-25   1.2e-21   77.0   0.0     1   117    73   191    73   192 0.92 ABC transporter
TOBE_2               PF08402.5     75 seq1250_BIOID50907   -            401   9.7e-12   44.6   0.3   1   1   1.2e-14   4.2e-11   42.5   0.1     1    75   313   385   313   385 0.95 TOBE domain
DDE_Tnp_IS1          PF03400.8    131 seq1252_BIOID50907   -            131   2.4e-74  247.4   0.1   1   1     2e-78   2.8e-74  247.2   0.1     2   131     3   131     2   131 0.99 IS1 transposase
IGPD                 PF00475.13   145 seq1253_BIOID50907   -            355   1.3e-64  216.3   0.3   1   1   6.7e-68   2.3e-64  215.5   0.2     1   145   196   338   196   338 0.99 Imidazoleglycerol-phosphate dehydratase
HAD_2                PF13419.1    176 seq1253_BIOID50907   -            355     6e-07   29.7   0.0   1   1     4e-09   1.4e-05   25.3   0.0    76   173    30   145    20   148 0.79 Haloacid dehalogenase-like hydrolase
Hydrolase_like       PF13242.1     75 seq1253_BIOID50907   -            355   1.8e-06   27.4   0.0   1   1   1.1e-09   3.8e-06   26.4   0.0     1    44   102   144   102   149 0.90 HAD-hyrolase-like
PNK3P                PF08645.6    158 seq1253_BIOID50907   -            355   2.5e-06   26.9   0.0   1   1   1.3e-09   4.4e-06   26.1   0.0     5   129     8   134     4   183 0.73 Polynucleotide kinase 3 phosphatase
Phage_cap_E          PF03864.10   329 seq1254_BIOID50907   -            342   2.2e-41  141.7   0.1   1   1   2.1e-45   2.8e-41  141.3   0.0    10   329    17   341     8   341 0.86 Phage major capsid protein E
ACR_tran             PF00873.14  1021 seq1256_BIOID50907   -           1035         0 1265.6  14.6   1   1         0         0 1265.4  10.2     1  1021     2  1024     2  1024 0.99 AcrB/AcrD/AcrF family
DNA_mis_repair       PF01119.14   119 seq1257_BIOID50907   -            615   5.2e-37  125.8   0.0   1   1   2.5e-40   8.6e-37  125.1   0.0     2   118   213   330   212   331 0.95 DNA mismatch repair protein, C-terminal domain
MutL_C               PF08676.6    144 seq1257_BIOID50907   -            615   2.1e-23   82.3   0.2   1   1   6.2e-27   2.1e-23   82.3   0.1     2   134   435   563   434   572 0.92 MutL C terminal dimerisation domain
HATPase_c_3          PF13589.1    137 seq1257_BIOID50907   -            615   1.1e-13   50.9   0.0   1   1   5.6e-17   1.9e-13   50.1   0.0     4   103    24   123    21   142 0.81 Histidine kinase-, DNA gyrase B-, and HSP90-like ATPase
HATPase_c            PF02518.21   111 seq1257_BIOID50907   -            615   5.6e-11   42.0   0.0   1   1   3.8e-14   1.3e-10   40.8   0.0     2    72    19    87    18   147 0.79 Histidine kinase-, DNA gyrase B-, and HSP90-like ATPase
DEDD_Tnp_IS110       PF01548.12   144 seq1258_BIOID50907   -            358   1.4e-25   89.4   0.2   1   1   8.1e-29   5.6e-25   87.5   0.0     2   138    12   146    11   151 0.93 Transposase
Transposase_20       PF02371.11    87 seq1258_BIOID50907   -            358   5.7e-12   45.4   0.1   1   1   1.7e-15   1.2e-11   44.4   0.0     9    86   238   315   232   316 0.93 Transposase IS116/IS110/IS902 family
EamA                 PF00892.15   126 seq1259_BIOID50907   -            323   1.2e-47  160.9  36.0   1   2   2.6e-25   1.8e-21   76.3  11.3     1   125    42   163    42   164 0.93 EamA-like transporter family
EamA                 PF00892.15   126 seq1259_BIOID50907   -            323   1.2e-47  160.9  36.0   2   2   8.7e-30     6e-26   90.8   8.2     1   125   184   311   184   312 0.98 EamA-like transporter family
ABC_tran             PF00005.22   118 seq1260_BIOID50907   -            637   1.1e-36  125.6   1.0   1   2   2.4e-18   3.3e-15   56.3   0.0     1   118    41   178    41   178 0.87 ABC transporter
ABC_tran             PF00005.22   118 seq1260_BIOID50907   -            637   1.1e-36  125.6   1.0   2   2   2.6e-21   3.6e-18   65.9   0.0     1   118   352   459   352   459 0.92 ABC transporter
ABC_tran_2           PF12848.2     85 seq1260_BIOID50907   -            637   6.6e-29   99.4   4.3   1   1   4.8e-32   6.6e-29   99.4   3.0     1    83   217   298   217   302 0.93 ABC transporter
DHO_dh               PF01180.16   293 seq1262_BIOID50907   -            411   9.9e-35  119.8   0.0   1   1   2.7e-38   1.2e-34  119.5   0.0     2   293     6   304     5   304 0.84 Dihydroorotate dehydrogenase
Dus                  PF01207.12   310 seq1262_BIOID50907   -            411     6e-08   31.7   0.1   1   1   2.4e-11   1.1e-07   30.9   0.1    43   153    91   198    80   203 0.83 Dihydrouridine synthase (Dus)
Flavodoxin_2         PF02525.12   199 seq1263_BIOID50907   -            176   2.7e-41  141.1   0.0   1   1   4.8e-45   3.3e-41  140.8   0.0     3   199     2   167     1   167 0.90 Flavodoxin-like fold
FMN_red              PF03358.10   152 seq1263_BIOID50907   -            176   5.3e-08   32.3   0.0   1   1   1.1e-11   7.4e-08   31.9   0.0    58   125    43   117     2   135 0.76 NADPH-dependent FMN reductase
Dimer_Tnp_Tn5        PF02281.11   109 seq1265_BIOID50907   -            429   1.1e-17   64.0   0.2   1   1   1.7e-21   2.3e-17   62.9   0.1    10   102   337   425   327   428 0.85 Transposase Tn5 dimerisation domain
GATase               PF00117.23   192 seq1267_BIOID50907   -            196   6.2e-28   97.4   0.0   1   1   2.1e-31   7.1e-28   97.2   0.0     1   189     4   194     4   196 0.81 Glutamine amidotransferase class-I
GATase_3             PF07685.9    158 seq1267_BIOID50907   -            196   9.7e-06   25.1   0.0   1   1   4.3e-09   1.5e-05   24.5   0.0     8    79    39   100    32   106 0.87 CobB/CobQ-like glutamine amidotransferase domain
LamB                 PF02264.10   398 seq1268_BIOID50907   -            446  2.6e-168  560.0  25.6   1   1  2.2e-172    3e-168  559.9  17.8     1   398    28   446    28   446 0.97 LamB porin
Peptidase_M28        PF04389.12   176 seq1271_BIOID50907   -            345   4.2e-30  104.6   0.1   1   1   1.8e-33   8.1e-30  103.7   0.0     2   173   111   318   110   320 0.88 Peptidase family M28
Peptidase_M20        PF01546.23   171 seq1271_BIOID50907   -            345   7.7e-07   28.7   0.0   1   1   2.2e-10     1e-06   28.3   0.0     1    73   113   198   113   309 0.74 Peptidase family M20/M25/M40
Peptidase_M42        PF05343.9    292 seq1271_BIOID50907   -            345   5.1e-06   25.3   0.2   1   1   4.1e-08   0.00019   20.2   0.0   134   180   143   189   136   216 0.87 M42 glutamyl aminopeptidase
Fer4_11              PF13247.1     99 seq1273_BIOID50907   -            205   1.2e-31  108.4  10.9   1   1   8.5e-35   1.2e-31  108.4   7.5     3    97    60   153    58   155 0.97 4Fe-4S dicluster domain
Fer4_2               PF12797.2     22 seq1273_BIOID50907   -            205   1.1e-13   50.0  30.8   1   1   6.7e-10   9.1e-07   28.3   0.6     2    20     6    24     5    33 0.89 4Fe-4S binding domain
Fer4                 PF00037.22    24 seq1273_BIOID50907   -            205   9.1e-13   47.1  35.1   1   1   8.5e-11   1.2e-07   30.9   3.3     1    23    92   114    92   115 0.94 4Fe-4S binding domain
Fer4_7               PF12838.2     52 seq1273_BIOID50907   -            205   2.4e-12   46.9  28.1   1   1   9.2e-10   1.3e-06   28.6   7.3     2    50    99   147    98   149 0.87 4Fe-4S dicluster domain
Fer4_9               PF13187.1     55 seq1273_BIOID50907   -            205   8.2e-12   45.0  26.6   1   1   5.5e-10   7.5e-07   29.2   7.4     2    53    99   148    98   150 0.95 4Fe-4S dicluster domain
Fer4_10              PF13237.1     52 seq1273_BIOID50907   -            205   4.5e-11   42.2  30.2   1   1   8.2e-09   1.1e-05   24.9   8.0     2    52    92   146    91   146 0.76 4Fe-4S dicluster domain
Fer4_4               PF12800.2     17 seq1273_BIOID50907   -            205   1.7e-10   40.2  32.5   1   3     3e-05      0.04   14.1   2.3     1    15    11    25    11    29 0.90 4Fe-4S binding domain
Fer4_4               PF12800.2     17 seq1273_BIOID50907   -            205   1.7e-10   40.2  32.5   2   3   3.3e-05     0.045   13.9   2.0     2    16    65    81    64    85 0.86 4Fe-4S binding domain
Fer4_4               PF12800.2     17 seq1273_BIOID50907   -            205   1.7e-10   40.2  32.5   3   3   2.9e-07    0.0004   20.3   2.0     2    17    97   112    96   112 0.91 4Fe-4S binding domain
Fer4_6               PF12837.2     24 seq1273_BIOID50907   -            205   2.4e-10   39.7  39.6   1   1   3.1e-09   4.2e-06   26.2   3.2     1    23    91   113    91   114 0.95 4Fe-4S binding domain
Fer4_3               PF12798.2     15 seq1273_BIOID50907   -            205   7.3e-07   29.1  40.1   1   2   9.4e-06     0.013   15.9   4.2     1    15    67    83    67    83 0.98 4Fe-4S binding domain
Fer4_3               PF12798.2     15 seq1273_BIOID50907   -            205   7.3e-07   29.1  40.1   2   2   4.8e-05     0.065   13.7   1.6     1    13   126   147   126   149 0.94 4Fe-4S binding domain
GlutR_N              PF05201.10   152 seq1276_BIOID50907   -            484     2e-56  189.7   0.0   1   1   1.3e-59   4.5e-56  188.5   0.0     1   152    72   223    72   223 0.99 Glutamyl-tRNAGlu reductase, N-terminal domain
Shikimate_DH         PF01488.15   135 seq1276_BIOID50907   -            484   4.3e-43  146.5   0.4   1   1   2.1e-46   7.1e-43  145.8   0.3     2   135   238   372   237   372 0.96 Shikimate / quinate 5-dehydrogenase
GlutR_dimer          PF00745.15   101 seq1276_BIOID50907   -            484     3e-27   94.3   2.4   1   1   8.8e-31     3e-27   94.3   1.7     2   100   386   483   385   484 0.97 Glutamyl-tRNAGlu reductase, dimerisation domain
OCD_Mu_crystall      PF02423.10   314 seq1276_BIOID50907   -            484   0.00019   20.2   0.6   1   1   5.4e-08   0.00019   20.2   0.4   130   216   249   329   222   332 0.87 Ornithine cyclodeaminase/mu-crystallin family
Na_H_Exchanger       PF00999.16   384 seq1277_BIOID50907   -            154   3.2e-25   88.3  14.8   1   1   2.8e-29   3.8e-25   88.0  10.2     2   152    11   154    10   154 0.95 Sodium/hydrogen exchanger family
DmsC                 PF04976.7    276 seq1281_BIOID50907   -            364  1.9e-114  381.5  20.4   1   1  1.7e-118  2.3e-114  381.2  14.1     1   276    81   354    81   354 0.99 DMSO reductase anchor subunit (DmsC)
Cytochrom_C552       PF02335.10   435 seq1282_BIOID50907   -            478  1.2e-172  574.3   8.0   1   1  2.2e-176  1.5e-172  574.0   5.5     3   433    43   472    41   474 0.98 Cytochrome c552
His_biosynth         PF00977.16   228 seq1284_BIOID50907   -            245     4e-76  255.1   0.2   1   1   1.7e-79   4.5e-76  254.9   0.2     1   228     1   234     1   234 0.98 Histidine biosynthesis protein
Trp_syntA            PF00290.15   259 seq1284_BIOID50907   -            245     3e-06   25.7   0.9   1   1   1.2e-08   3.4e-05   22.3   0.1   174   232    51   108    32   114 0.88 Tryptophan synthase alpha chain
Na_H_Exchanger       PF00999.16   384 seq1286_BIOID50907   -            456     9e-31  106.6  22.7   1   1   1.6e-34   1.1e-30  106.3  15.7   172   378     8   211     1   216 0.86 Sodium/hydrogen exchanger family
TrkA_N               PF02254.13   116 seq1286_BIOID50907   -            456   3.9e-27   94.4   0.0   1   1   1.3e-30   8.6e-27   93.3   0.0     1   111   238   348   238   350 0.97 TrkA-N domain
ADH_N                PF08240.7    109 seq1289_BIOID50907   -            345   2.4e-34  117.2   1.7   1   1   9.4e-38   4.3e-34  116.4   1.2     2   108    33   138    32   139 0.97 Alcohol dehydrogenase GroES-like domain
ADH_zinc_N           PF00107.21   130 seq1289_BIOID50907   -            345   7.8e-25   86.8   0.1   1   1   2.8e-28   1.3e-24   86.1   0.1     1   129   178   305   178   306 0.98 Zinc-binding dehydrogenase
AlaDh_PNT_C          PF01262.16   168 seq1289_BIOID50907   -            345   9.5e-07   28.4   0.2   1   1   4.4e-10     2e-06   27.3   0.2    21    60   169   208   159   231 0.90 Alanine dehydrogenase/PNT, C-terminal domain
IPPT                 PF01715.12   253 seq1292_BIOID50907   -            316  8.7e-108  359.0   0.0   1   1  1.5e-111    1e-107  358.7   0.0     2   252    45   297    44   298 0.99 IPP transferase
IPT                  PF01745.11   233 seq1292_BIOID50907   -            316   6.5e-07   28.6   0.0   1   1   1.7e-08   0.00012   21.2   0.0     5   100    14   109    10   120 0.80 Isopentenyl transferase
HTH_28               PF13518.1     52 seq1293_BIOID50907   -            173   2.3e-18   65.6   0.0   1   2   2.2e-10   7.4e-07   28.9   0.0     2    50     8    57     7    59 0.96 Helix-turn-helix domain
HTH_28               PF13518.1     52 seq1293_BIOID50907   -            173   2.3e-18   65.6   0.0   2   2   3.5e-12   1.2e-08   34.6   0.0     2    49    64   113    63   116 0.90 Helix-turn-helix domain
His_biosynth         PF00977.16   228 seq1296_BIOID50907   -            258   8.2e-79  263.9   0.5   1   1   2.7e-82   9.3e-79  263.7   0.4     1   227     5   239     5   240 0.96 Histidine biosynthesis protein
rve                  PF00665.21   120 seq1298_BIOID50907   -            348   8.2e-21   74.2   0.0   1   1   5.1e-24   1.4e-20   73.4   0.0     3   120   176   288   174   288 0.90 Integrase core domain
rve_3                PF13683.1     67 seq1298_BIOID50907   -            348   9.8e-17   60.1   0.1   1   1   9.3e-20   2.6e-16   58.7   0.0     2    67   260   328   259   328 0.98 Integrase core domain
HTH_28               PF13518.1     52 seq1298_BIOID50907   -            348   4.8e-09   35.8   0.2   1   1   6.9e-12   1.9e-08   33.9   0.0     9    51    39    81    33    86 0.92 Helix-turn-helix domain
HTH_23               PF13384.1     50 seq1298_BIOID50907   -            348   7.7e-08   31.6   0.0   1   1   7.2e-11     2e-07   30.3   0.0     5    50    31    75    28    75 0.94 Homeodomain-like domain
Abhydrolase_1        PF00561.15   230 seq1299_BIOID50907   -            340   6.4e-26   91.2   0.0   1   1     6e-29     2e-25   89.5   0.0     4   218   105   312   102   315 0.96 alpha/beta hydrolase fold
Abhydrolase_6        PF12697.2    228 seq1299_BIOID50907   -            340   5.5e-16   59.0   0.6   1   1   2.2e-19   7.6e-16   58.5   0.4     1   219    75   312    75   320 0.70 Alpha/beta hydrolase family
Abhydrolase_5        PF12695.2    142 seq1299_BIOID50907   -            340   7.9e-11   41.7   0.2   1   1   7.2e-14   2.5e-10   40.1   0.2     2   141    75   308    74   309 0.65 Alpha/beta hydrolase family
MalM                 PF07148.7    136 seq1300_BIOID50907   -            311   1.5e-49  166.7   0.1   1   1   1.7e-53   2.3e-49  166.2   0.0     2   136    75   210    74   210 0.98 Maltose operon periplasmic protein precursor (MalM)
Nitrate_red_del      PF02613.10   136 seq1301_BIOID50907   -            204   3.6e-31  107.6   1.1   1   1   3.7e-35     5e-31  107.2   0.7     7   134    41   164    19   166 0.93 Nitrate reductase delta subunit
Methyltransf_10      PF05971.7    299 seq1302_BIOID50907   -            338  7.1e-153  507.8   0.0   1   1  1.2e-156  8.4e-153  507.6   0.0     2   299    33   326    32   326 0.99 Protein of unknown function (DUF890)
MTS                  PF05175.9    170 seq1302_BIOID50907   -            338   5.5e-05   22.5   0.0   1   1   1.7e-08   0.00012   21.4   0.0    30   114   131   224   117   235 0.77 Methyltransferase small domain
HlyD_2               PF12700.2    328 seq1304_BIOID50907   -            464   3.3e-26   92.1   1.8   1   1   1.2e-29   4.2e-26   91.7   1.2     9   328   123   425   115   425 0.82 HlyD family secretion protein
HlyD                 PF00529.15   306 seq1304_BIOID50907   -            464   3.2e-23   82.3  16.5   1   1   1.2e-26   4.2e-23   82.0  11.2     1   241   135   360   135   425 0.85 HlyD family secretion protein
HlyD_3               PF13437.1    105 seq1304_BIOID50907   -            464   9.6e-17   61.1   4.3   1   1   1.5e-14   5.2e-11   42.6   0.6     1   101   246   351   246   356 0.93 HlyD family secretion protein
Biotin_lipoyl_2      PF13533.1     50 seq1304_BIOID50907   -            464     3e-14   52.2   6.6   1   1   7.9e-17   2.7e-13   49.2   0.3     2    50   136   184   135   184 0.97 Biotin-lipoyl like
PCRF                 PF03462.13   116 seq1306_BIOID50907   -            360   5.3e-43  145.2   0.3   1   1   1.8e-46   1.2e-42  144.1   0.2     3   116    65   178    63   178 0.98 PCRF domain
RF-1                 PF00472.15   114 seq1306_BIOID50907   -            360   3.2e-39  133.1   0.0   1   1   4.7e-43   3.2e-39  133.1   0.0     9   114   216   321   208   321 0.97 RF-1 domain
HTH_21               PF13276.1     60 seq1308_BIOID50907   -            166   1.5e-16   60.0   1.3   1   1   3.3e-20   2.3e-16   59.4   0.9     8    59     3    53     1    55 0.92 HTH-like domain
rve                  PF00665.21   120 seq1308_BIOID50907   -            166   1.5e-09   37.8   0.0   1   1   6.7e-13   4.6e-09   36.3   0.0     2    78    76   150    75   160 0.93 Integrase core domain
Paired_CXXCH_1       PF09699.5     41 seq1309_BIOID50907   -            188   6.2e-08   31.9  26.0   1   1   1.9e-08   6.6e-05   22.2   3.7     4    40   133   171   129   172 0.78 Doubled CXXCH motif (Paired_CXXCH_1)
PRA-CH               PF01502.13    75 seq1313_BIOID50907   -            203   1.1e-33  114.5   0.0   1   1   3.1e-37   2.1e-33  113.6   0.0     1    74    33   106    33   107 0.99 Phosphoribosyl-AMP cyclohydrolase
PRA-PH               PF01503.12    83 seq1313_BIOID50907   -            203   1.5e-13   50.6   0.5   1   1   3.2e-17   2.2e-13   50.1   0.4     2    82   116   201   115   202 0.96 Phosphoribosyl-ATP pyrophosphohydrolase
LSM                  PF01423.17    68 seq1315_BIOID50907   -            102   7.6e-09   34.8   0.2   1   1   1.1e-12   1.4e-08   33.9   0.1     6    68    17    64    10    64 0.85 LSM domain
DHFR_1               PF00186.14   161 seq1316_BIOID50907   -            196   1.2e-58  197.0   0.0   1   1   1.1e-62   1.5e-58  196.8   0.0     1   161    38   195    38   195 0.97 Dihydrofolate reductase
OEP                  PF02321.13   188 seq1318_BIOID50907   -            457   8.5e-55  185.1  32.1   1   2   1.2e-29   1.6e-25   89.6  12.7     1   188    57   240    57   240 0.96 Outer membrane efflux protein
OEP                  PF02321.13   188 seq1318_BIOID50907   -            457   8.5e-55  185.1  32.1   2   2   2.7e-33   3.6e-29  101.5   4.0     9   173   272   435   268   437 0.94 Outer membrane efflux protein
Voltage_CLC          PF00654.15   355 seq1319_BIOID50907   -            438   1.7e-72  244.2  34.2   1   1   1.3e-76   1.7e-72  244.2  23.7     5   354    83   422    79   423 0.91 Voltage gated chloride channel
FdhD-NarQ            PF02634.10   236 seq1320_BIOID50907   -            278   7.3e-73  244.7   0.0   1   1   6.3e-77   8.6e-73  244.5   0.0     1   235    38   275    38   276 0.92 FdhD/NarQ family
UPF0270              PF06794.7     70 seq1321_BIOID50907   -             72   9.2e-36  121.3   0.1   1   1   7.4e-40     1e-35  121.2   0.0     1    70     1    70     1    70 0.99 Uncharacterised protein family (UPF0270)
MMR_HSR1             PF01926.18   114 seq1322_BIOID50907   -            426   3.4e-21   75.2   0.1   1   1   3.3e-24   9.1e-21   73.8   0.1     2   114   200   318   199   318 0.83 50S ribosome-binding GTPase
GTP-bdg_N            PF13167.1     95 seq1322_BIOID50907   -            426   1.6e-15   56.9   0.0   1   1   1.4e-18   3.8e-15   55.6   0.0     8    95    25   112    18   112 0.96 GTP-binding GTPase N-terminal
FeoB_N               PF02421.13   189 seq1322_BIOID50907   -            426     1e-08   34.5   0.1   1   1   7.5e-12   2.1e-08   33.5   0.0     2   168   199   369   198   390 0.81 Ferrous iron transport protein B
Arf                  PF00025.16   175 seq1322_BIOID50907   -            426   1.2e-05   24.4   0.6   1   1   2.8e-08   7.6e-05   21.9   0.4    19   132   202   326   190   360 0.79 ADP-ribosylation factor family
Fer4_11              PF13247.1     99 seq1323_BIOID50907   -            223   1.3e-26   92.1  10.9   1   1   9.8e-30   1.3e-26   92.1   7.6     2    98    84   181    83   182 0.95 4Fe-4S dicluster domain
Fer4_7               PF12838.2     52 seq1323_BIOID50907   -            223   4.6e-17   62.0  26.7   1   2   2.1e-12   2.9e-09   37.0   5.6     2    52    46   108    45   108 0.75 4Fe-4S dicluster domain
Fer4_7               PF12838.2     52 seq1323_BIOID50907   -            223   4.6e-17   62.0  26.7   2   2   1.3e-09   1.8e-06   28.0   8.4     2    52   125   176   124   176 0.81 4Fe-4S dicluster domain
Fer4_9               PF13187.1     55 seq1323_BIOID50907   -            223     1e-15   57.5  24.8   1   2   4.7e-10   6.4e-07   29.4   4.8     2    54    46   108    45   111 0.87 4Fe-4S dicluster domain
Fer4_9               PF13187.1     55 seq1323_BIOID50907   -            223     1e-15   57.5  24.8   2   2   1.7e-11   2.3e-08   34.0   6.9     2    54   125   176   124   177 0.96 4Fe-4S dicluster domain
Fer4                 PF00037.22    24 seq1323_BIOID50907   -            223   3.5e-13   48.4  40.5   1   1   2.7e-09   3.7e-06   26.1   2.2     2    21   119   138   118   141 0.90 4Fe-4S binding domain
Fer4_10              PF13237.1     52 seq1323_BIOID50907   -            223   2.4e-12   46.3  49.5   1   2   7.5e-09     1e-05   25.1   8.6     7    52    90   136    84   136 0.93 4Fe-4S dicluster domain
Fer4_10              PF13237.1     52 seq1323_BIOID50907   -            223   2.4e-12   46.3  49.5   2   2   1.7e-09   2.3e-06   27.2   6.8     4    52   120   173   117   173 0.85 4Fe-4S dicluster domain
Fer4_2               PF12797.2     22 seq1323_BIOID50907   -            223   3.9e-10   38.9  36.1   1   1   9.6e-09   1.3e-05   24.6   1.2     2    20    38    56    37    64 0.89 4Fe-4S binding domain
Fer4_3               PF12798.2     15 seq1323_BIOID50907   -            223   1.9e-09   37.2  44.3   1   3   2.8e-05     0.039   14.4   5.2     1    15    92   108    92   108 0.98 4Fe-4S binding domain
Fer4_3               PF12798.2     15 seq1323_BIOID50907   -            223   1.9e-09   37.2  44.3   2   3   0.00027      0.37   11.3   3.7     1    13   125   137   125   139 0.94 4Fe-4S binding domain
Fer4_3               PF12798.2     15 seq1323_BIOID50907   -            223   1.9e-09   37.2  44.3   3   3     3e-07   0.00041   20.5   1.7     1    15   152   176   152   176 0.98 4Fe-4S binding domain
Fer4_4               PF12800.2     17 seq1323_BIOID50907   -            223   3.3e-07   29.9  36.5   1   3    0.0002      0.27   11.5   1.9     3    15    45    57    43    61 0.90 4Fe-4S binding domain
Fer4_4               PF12800.2     17 seq1323_BIOID50907   -            223   3.3e-07   29.9  36.5   2   3   0.00016      0.22   11.8   3.0     2    17    90   107    89   107 0.86 4Fe-4S binding domain
Fer4_4               PF12800.2     17 seq1323_BIOID50907   -            223   3.3e-07   29.9  36.5   3   3   1.9e-06    0.0026   17.8   2.4     2    17   123   138   122   138 0.91 4Fe-4S binding domain
DEDD_Tnp_IS110       PF01548.12   144 seq1325_BIOID50907   -            358   1.4e-25   89.4   0.2   1   1   8.1e-29   5.6e-25   87.5   0.0     2   138    12   146    11   151 0.93 Transposase
Transposase_20       PF02371.11    87 seq1325_BIOID50907   -            358   5.7e-12   45.4   0.1   1   1   1.7e-15   1.2e-11   44.4   0.0     9    86   238   315   232   316 0.93 Transposase IS116/IS110/IS902 family
DUF4132              PF13569.1    180 seq1326_BIOID50907   -           1115   6.1e-43  146.3   0.0   1   1   1.1e-46   1.5e-42  145.0   0.0     3   180   859  1044   857  1044 0.96 Domain of unknown function (DUF4132)
Chor_lyase           PF04345.8    168 seq1329_BIOID50907   -            165     4e-31  107.5   0.0   1   1   3.5e-35   4.8e-31  107.3   0.0    11   163    16   165    10   165 0.90 Chorismate lyase
PRK                  PF00485.13   194 seq1330_BIOID50907   -            289   8.7e-74  247.1   0.0   1   1   7.7e-78   1.1e-73  246.8   0.0     1   194     7   214     7   214 0.99 Phosphoribulokinase / Uridine kinase family
Cro                  PF09048.5     59 seq1331_BIOID50907   -             66   7.7e-33  111.8   0.0   1   1   6.2e-37   8.5e-33  111.6   0.0     1    59     1    60     1    60 0.98 Cro
MTS                  PF05175.9    170 seq1332_BIOID50907   -            277   1.7e-21   76.2   0.0   1   1     3e-24   3.4e-21   75.2   0.0    26   138   105   236    95   251 0.87 Methyltransferase small domain
Methyltransf_31      PF13847.1    152 seq1332_BIOID50907   -            277   3.8e-21   75.1   0.0   1   1   4.9e-24   5.5e-21   74.6   0.0     2   117   108   242   107   268 0.85 Methyltransferase domain
Methyltransf_18      PF12847.2    112 seq1332_BIOID50907   -            277   4.8e-16   59.2   0.1   1   1   9.9e-19   1.1e-15   58.0   0.1     4   110   112   237   109   239 0.72 Methyltransferase domain
Methyltransf_26      PF13659.1    117 seq1332_BIOID50907   -            277   4.2e-16   58.9   0.1   1   1   9.1e-19     1e-15   57.6   0.0     3   114   112   237   110   240 0.89 Methyltransferase domain
Methyltransf_4       PF02390.12   197 seq1332_BIOID50907   -            277     1e-07   31.0   0.0   1   1   1.5e-10   1.7e-07   30.3   0.0    22    77   112   167    90   183 0.88 Putative methyltransferase
PrmA                 PF06325.8    295 seq1332_BIOID50907   -            277   3.5e-06   26.2   0.0   1   1   4.9e-09   5.6e-06   25.5   0.0   153   232   101   183    94   184 0.78 Ribosomal protein L11 methyltransferase (PrmA)
Methyltransf_11      PF08241.7     95 seq1332_BIOID50907   -            277   1.2e-05   25.5   0.0   1   1   1.8e-08   2.1e-05   24.8   0.0     1    46   114   163   114   236 0.89 Methyltransferase domain
Cons_hypoth95        PF03602.10   183 seq1332_BIOID50907   -            277   7.8e-06   25.2   0.0   1   1   1.6e-08   1.8e-05   24.1   0.0    42   128   109   190    92   198 0.85 Conserved hypothetical protein 95
UPF0020              PF01170.13   180 seq1332_BIOID50907   -            277   9.7e-06   25.1   0.0   1   1   1.4e-08   1.6e-05   24.4   0.0    38   116   117   186   102   195 0.81 Putative RNA methylase family UPF0020
Methyltransf_16      PF10294.4    174 seq1332_BIOID50907   -            277   4.2e-05   22.9   0.0   1   1   5.8e-08   6.6e-05   22.3   0.0    45   112   108   173    96   185 0.85 Putative methyltransferase
PCMT                 PF01135.14   210 seq1332_BIOID50907   -            277   5.8e-05   22.6   0.0   1   1   7.5e-08   8.5e-05   22.0   0.0    53   132    87   167    71   175 0.82 Protein-L-isoaspartate(D-aspartate) O-methyltransferase (PCMT)
TehB                 PF03848.9    192 seq1332_BIOID50907   -            277   6.4e-05   22.0   0.0   1   1     1e-07   0.00011   21.2   0.0    30   100   109   182    95   187 0.88 Tellurite resistance protein TehB
CcdA                 PF07362.7     72 seq1333_BIOID50907   -             77   6.2e-28   96.3   0.6   1   1   5.1e-32     7e-28   96.1   0.4     2    72     7    77     6    77 0.98 Post-segregation antitoxin CcdA
ACR_tran             PF00873.14  1021 seq1335_BIOID50907   -           1040         0 1228.3  35.5   1   1         0         0 1228.1  24.6     2  1020    13  1022    12  1023 1.00 AcrB/AcrD/AcrF family
SecD_SecF            PF02355.11   189 seq1335_BIOID50907   -           1040     1e-08   34.5  32.6   1   1   6.1e-10   4.1e-06   25.9  11.0    36   183   348   495   338   501 0.82 Protein export membrane protein
Phage_CII            PF05269.6     91 seq1336_BIOID50907   -             99   2.6e-37  126.5   0.0   1   1   2.1e-41   2.9e-37  126.4   0.0     1    90     1    92     1    93 0.97 Bacteriophage CII protein
CcdB                 PF01845.12   102 seq1338_BIOID50907   -            104   1.6e-40  137.0   0.0   1   1   1.3e-44   1.7e-40  136.9   0.0     1   102     1   104     1   104 0.99 CcdB protein
NrfD                 PF03916.9    313 seq1339_BIOID50907   -            318  6.8e-111  370.5  32.4   1   1  5.6e-115  7.7e-111  370.3  22.5     2   313     5   318     4   318 0.99 Polysulphide reductase, NrfD
UbiA                 PF01040.13   257 seq1340_BIOID50907   -            290   1.1e-40  139.4  25.2   1   1   9.5e-45   1.3e-40  139.1  17.5     2   256    26   277    25   283 0.86 UbiA prenyltransferase family
Exo_endo_phos        PF03372.18   251 seq1343_BIOID50907   -            272   5.2e-26   91.9   0.0   1   1   4.4e-30   6.1e-26   91.7   0.0     1   251     8   263     8   263 0.81 Endonuclease/Exonuclease/phosphatase family
HATPase_c_3          PF13589.1    137 seq1344_BIOID50907   -            611   2.1e-12   46.7   0.0   1   1   8.2e-16   3.8e-12   45.9   0.0     4   106    33   149    29   183 0.74 Histidine kinase-, DNA gyrase B-, and HSP90-like ATPase
HSP90                PF00183.13   531 seq1344_BIOID50907   -            611     3e-07   29.0   0.0   1   1     1e-10   4.8e-07   28.4   0.0   156   230   278   352   271   359 0.88 Hsp90 protein
HATPase_c            PF02518.21   111 seq1344_BIOID50907   -            611   9.4e-06   25.2   0.1   1   1   3.7e-09   1.7e-05   24.3   0.0     9   110    35   174    29   175 0.77 Histidine kinase-, DNA gyrase B-, and HSP90-like ATPase
HTH_36               PF13730.1     55 seq1345_BIOID50907   -             88   8.8e-14   51.2   0.0   1   1   3.6e-17   1.2e-13   50.8   0.0     7    55    19    67    16    67 0.95 Helix-turn-helix domain
SirB                 PF04247.7    123 seq1346_BIOID50907   -            130   9.9e-39  131.7   8.6   1   1   8.2e-43   1.1e-38  131.5   6.0     2   123     4   129     3   129 0.97 Invasion gene expression up-regulator, SirB
rve_2                PF13333.1     52 seq1347_BIOID50907   -             72   1.2e-22   79.6   2.2   1   1   2.1e-26   1.4e-22   79.3   1.5     1    51    14    68    14    68 0.95 Integrase core domain
rve_3                PF13683.1     67 seq1347_BIOID50907   -             72   1.2e-12   47.0   0.1   1   1     2e-16   1.4e-12   46.8   0.0     7    67     1    61     1    61 0.98 Integrase core domain
MFS_1                PF07690.11   354 seq1348_BIOID50907   -            387     7e-48  163.0  43.4   1   1   3.1e-51     1e-47  162.4  30.1     3   354    14   352    12   352 0.87 Major Facilitator Superfamily
Sugar_tr             PF00083.19   451 seq1348_BIOID50907   -            387   4.9e-12   45.0   9.3   1   1   1.4e-15   4.9e-12   45.0   6.4    39   194    35   185    13   191 0.86 Sugar (and other) transporter
MFS_3                PF05977.8    524 seq1348_BIOID50907   -            387   9.5e-05   20.5  20.5   1   1   3.9e-08   0.00013   20.0  14.2    63   315    60   303    35   383 0.77 Transmembrane secretion effector
Band_7               PF01145.20   179 seq1352_BIOID50907   -            419   4.9e-33  114.4   1.1   1   1   1.2e-36   8.4e-33  113.6   0.7     1   178    98   271    98   272 0.96 SPFH domain / Band 7 family
HflK_N               PF12221.3     42 seq1352_BIOID50907   -            419   7.8e-17   60.6  18.5   1   1   4.1e-20   2.8e-16   58.8  12.8     1    42     1    60     1    60 0.96 Bacterial membrane protein N terminal
Transglut_core2      PF13369.1    153 seq1355_BIOID50907   -            269   1.1e-37  128.8   0.0   1   1   2.1e-41   1.5e-37  128.3   0.0     2   152    33   184    32   185 0.97 Transglutaminase-like superfamily
TPR_9                PF13371.1     73 seq1355_BIOID50907   -            269   2.9e-28   97.4   0.3   1   1   8.9e-32   6.1e-28   96.3   0.2     1    73   187   259   187   259 0.99 Tetratricopeptide repeat
Cytochrom_C_asm      PF01578.15   214 seq1356_BIOID50907   -            552   4.9e-50  169.9  21.3   1   1   3.6e-54   4.9e-50  169.9  14.8     1   212    72   279    72   281 0.97 Cytochrome C assembly protein
cNMP_binding         PF00027.24    91 seq1357_BIOID50907   -            210   8.9e-24   83.0   0.0   1   1     4e-27   1.4e-23   82.4   0.0     3    90    23   111    21   112 0.97 Cyclic nucleotide-binding domain
Crp                  PF00325.15    32 seq1357_BIOID50907   -            210   2.1e-15   55.7   0.4   1   1   1.1e-18   3.9e-15   54.8   0.3     1    32   166   197   166   197 0.98 Bacterial regulatory proteins, crp family
HTH_Crp_2            PF13545.1     76 seq1357_BIOID50907   -            210   2.2e-11   43.2   0.1   1   1   1.5e-14     5e-11   42.1   0.1     1    67   142   206   142   207 0.94 Crp-like helix-turn-helix domain
Ribosomal_L34        PF00468.12    44 seq1359_BIOID50907   -             46   5.1e-25   86.7  10.1   1   1   4.1e-29   5.5e-25   86.6   7.0     1    44     1    44     1    44 0.99 Ribosomal protein L34
Toprim_2             PF13155.1     95 seq1362_BIOID50907   -            626   2.5e-11   43.6   0.0   1   1   2.6e-14   1.2e-10   41.4   0.0     1    95   209   296   209   296 0.87 Toprim-like
Toprim_4             PF13662.1     81 seq1362_BIOID50907   -            626   1.2e-08   34.7   0.0   1   1   8.2e-12   3.7e-08   33.1   0.0     2    76   207   281   206   286 0.78 Toprim domain
AAA_25               PF13481.1    194 seq1362_BIOID50907   -            626   1.5e-08   34.1   0.0   1   1   6.1e-12   2.8e-08   33.2   0.0    32   193   357   507   344   508 0.83 AAA domain
SNARE_assoc          PF09335.6    123 seq1363_BIOID50907   -            463   4.6e-27   94.5   6.3   1   1   3.3e-31   4.6e-27   94.5   4.4     1   121    63   180    63   182 0.98 SNARE associated Golgi protein
Ribonuclease_P       PF00825.13   111 seq1365_BIOID50907   -            108   2.9e-29  101.0   0.3   1   1   2.3e-33   3.2e-29  100.9   0.2     9   109     3   100     1   102 0.97 Ribonuclease P
DAHP_synth_1         PF00793.15   272 seq1368_BIOID50907   -            284   5.8e-82  274.3   0.0   1   1     5e-86   6.8e-82  274.0   0.0     9   271    10   275     2   276 0.97 DAHP synthetase I family
FUSC-like            PF12805.2    284 seq1370_BIOID50907   -            696   5.1e-72  242.0   3.0   1   1   1.1e-75   5.1e-72  242.0   2.1     2   280    63   335    62   340 0.95 FUSC-like inner membrane protein yccS
FUSC_2               PF13515.1    128 seq1370_BIOID50907   -            696   2.5e-19   69.3  10.9   1   1   5.4e-23   2.5e-19   69.3   7.5     2   126   377   498   375   500 0.90 Fusaric acid resistance protein-like
ALMT                 PF11744.3    406 seq1370_BIOID50907   -            696     2e-05   23.2   1.9   1   1   1.9e-08   8.5e-05   21.2   1.0    41   193   389   528   373   594 0.82 Aluminium activated malate transporter
60KD_IMP             PF02096.15   196 seq1372_BIOID50907   -            548   3.4e-67  225.7  14.3   1   1   2.5e-71   3.4e-67  225.7   9.9     1   193   352   533   352   536 0.94 60Kd inner membrane protein
Band_7               PF01145.20   179 seq1373_BIOID50907   -            334   1.4e-37  129.2   0.7   1   1   1.5e-41   2.1e-37  128.6   0.5     2   178    22   243    21   245 0.97 SPFH domain / Band 7 family
DUF1440              PF07274.7    136 seq1375_BIOID50907   -            204   3.9e-55  185.4   2.3   1   1   3.4e-59   4.7e-55  185.1   1.6     1   136    26   182    26   182 0.99 Protein of unknown function (DUF1440)
CcmH                 PF03918.9    148 seq1377_BIOID50907   -            127   3.5e-48  162.2   0.7   1   1     3e-52   4.1e-48  162.0   0.5     4   125     7   126     4   127 0.91 Cytochrome C biogenesis protein
SNARE_assoc          PF09335.6    123 seq1378_BIOID50907   -            235   1.9e-24   86.1   8.4   1   1   1.4e-28   1.9e-24   86.1   5.8     1   122    80   197    78   198 0.96 SNARE associated Golgi protein
Adenylate_cycl       PF01295.13   605 seq1382_BIOID50907   -            848  2.2e-275  914.5   0.0   1   1  3.8e-279  2.6e-275  914.3   0.0     1   601   228   826   228   830 0.98 Adenylate cyclase, class-I
Adenyl_cycl_N        PF12633.2    204 seq1382_BIOID50907   -            848   3.3e-87  291.1   0.0   1   1   2.2e-86   1.5e-82  275.9   0.0     1   203     1   200     1   201 0.96 Adenylate cyclase NT domain
DUF2065              PF09838.4     57 seq1383_BIOID50907   -             65   9.4e-23   79.5   3.3   1   1   7.6e-27     1e-22   79.4   2.3     1    57     5    61     5    61 0.98 Uncharacterized protein conserved in bacteria (DUF2065)
ACR_tran             PF00873.14  1021 seq1384_BIOID50907   -           1025         0 1224.5  14.7   1   1         0         0 1224.3  10.2     2  1020     4  1008     3  1009 0.99 AcrB/AcrD/AcrF family
SecD_SecF            PF02355.11   189 seq1384_BIOID50907   -           1025   2.8e-11   42.8  21.5   1   2   3.1e-10   1.4e-06   27.5   6.0    35   186   336   489   319   492 0.80 Protein export membrane protein
SecD_SecF            PF02355.11   189 seq1384_BIOID50907   -           1025   2.8e-11   42.8  21.5   2   2   3.3e-08   0.00015   20.8   3.4    25   183   844  1005   831  1011 0.86 Protein export membrane protein
MMPL                 PF03176.10   333 seq1384_BIOID50907   -           1025   1.1e-10   40.6  27.3   1   1   1.3e-10     6e-07   28.3   6.6   139   313   328   501   231   521 0.84 MMPL family
TPR_11               PF13414.1     69 seq1385_BIOID50907   -            198   1.1e-15   56.8   8.1   1   1   7.2e-16   3.3e-12   45.7   3.9     1    68    71   140    71   141 0.91 TPR repeat
TPR_2                PF07719.12    34 seq1385_BIOID50907   -            198     2e-06   27.1  11.9   1   2   6.1e-07    0.0028   17.3   1.1     2    32    74   104    73   106 0.90 Tetratricopeptide repeat
TPR_2                PF07719.12    34 seq1385_BIOID50907   -            198     2e-06   27.1  11.9   2   2   4.4e-06      0.02   14.6   0.0     3    31   146   174   144   176 0.93 Tetratricopeptide repeat
TPR_1                PF00515.23    34 seq1385_BIOID50907   -            198   2.9e-05   23.3  11.1   1   1   1.7e-07   0.00075   18.8   0.7     2    32    74   104    73   106 0.91 Tetratricopeptide repeat
NinB                 PF05772.7    127 seq1389_BIOID50907   -            146   2.4e-53  178.9   0.1   1   1   2.1e-57   2.9e-53  178.7   0.1     2   127     8   129     7   129 0.99 NinB protein
Adenylsucc_synt      PF00709.16   421 seq1390_BIOID50907   -            432  3.4e-177  589.2   0.0   1   1  2.8e-181  3.9e-177  588.9   0.0     2   420     5   424     4   425 0.99 Adenylosuccinate synthetase
CMD                  PF02627.15    85 seq1391_BIOID50907   -            137   1.5e-09   37.4   0.1   1   1   2.1e-12   2.8e-08   33.3   0.0    15    85     8    77     3    77 0.91 Carboxymuconolactone decarboxylase family
MFS_1                PF07690.11   354 seq1392_BIOID50907   -            417   5.7e-39  133.7  62.4   1   2   1.9e-31   1.3e-27   96.3  18.5     1   224    41   261    41   271 0.82 Major Facilitator Superfamily
MFS_1                PF07690.11   354 seq1392_BIOID50907   -            417   5.7e-39  133.7  62.4   2   2     1e-14   7.1e-11   41.3  23.0     7   168   249   407   247   414 0.82 Major Facilitator Superfamily
Sugar_tr             PF00083.19   451 seq1392_BIOID50907   -            417     2e-14   52.9  33.8   1   1   9.1e-18   6.2e-14   51.2   7.0    46   197    71   217    11   223 0.90 Sugar (and other) transporter
DAGK_prokar          PF01219.14   104 seq1393_BIOID50907   -            122   5.4e-39  131.8   8.1   1   1   4.6e-43   6.3e-39  131.6   5.6     2   104    16   118    15   118 0.99 Prokaryotic diacylglycerol kinase
TrmE_N               PF10396.4    114 seq1394_BIOID50907   -            454   2.3e-43  146.6   0.0   1   1   3.5e-46   6.8e-43  145.1   0.0     1   114     6   120     6   120 0.99 GTP-binding protein TrmE N-terminus
GTPase_Cys_C         PF12631.2     73 seq1394_BIOID50907   -            454   1.5e-22   79.6   2.9   1   1   1.5e-25     3e-22   78.6   0.2     3    73   381   451   379   451 0.98 Catalytic cysteine-containing C-terminus of GTPase, MnmE
MMR_HSR1             PF01926.18   114 seq1394_BIOID50907   -            454   3.9e-22   78.2   0.0   1   1   4.7e-25   9.1e-22   77.1   0.0     1   114   218   336   218   336 0.77 50S ribosome-binding GTPase
Miro                 PF08477.8    119 seq1394_BIOID50907   -            454   3.6e-11   43.4   0.0   1   1   5.6e-14   1.1e-10   41.9   0.0     1   119   218   338   218   338 0.85 Miro-like protein
FeoB_N               PF02421.13   189 seq1394_BIOID50907   -            454   5.1e-09   35.5   0.0   1   1   2.4e-10   4.7e-07   29.1   0.0     2    89   218   306   217   312 0.85 Ferrous iron transport protein B
AAA_5                PF07728.9    139 seq1395_BIOID50907   -            384   6.8e-38  129.4   0.0   1   1     8e-42   1.1e-37  128.7   0.0     2   139   101   242   100   242 0.98 AAA domain (dynein-related subfamily)
Acetyltransf_3       PF13302.1    142 seq1396_BIOID50907   -            194   1.1e-19   71.0   0.1   1   1   3.8e-23   1.3e-19   70.7   0.0     1   142    17   162    17   162 0.88 Acetyltransferase (GNAT) domain
Acetyltransf_4       PF13420.1    155 seq1396_BIOID50907   -            194   5.1e-14   52.3   0.0   1   1     2e-17   6.7e-14   52.0   0.0     2   154    21   181    20   182 0.79 Acetyltransferase (GNAT) domain
Acetyltransf_1       PF00583.19    83 seq1396_BIOID50907   -            194   1.9e-08   34.0   0.1   1   1   8.7e-12     3e-08   33.4   0.0     2    83    83   162    82   162 0.96 Acetyltransferase (GNAT) family
Acetyltransf_8       PF13523.1    152 seq1396_BIOID50907   -            194   1.4e-06   28.1   0.1   1   1   5.1e-10   1.7e-06   27.8   0.1    60   141    75   166    20   176 0.80 Acetyltransferase (GNAT) domain
SBP_bac_8            PF13416.1    281 seq1398_BIOID50907   -            388   1.4e-30  106.9   0.3   1   1     3e-34   2.1e-30  106.3   0.1    10   265    60   342    51   352 0.83 Bacterial extracellular solute-binding protein
SBP_bac_1            PF01547.20   314 seq1398_BIOID50907   -            388   3.6e-05   23.5   3.8   1   1     8e-09   5.4e-05   22.9   2.7    19   313    57   326    27   327 0.80 Bacterial extracellular solute-binding protein
SDF                  PF00375.13   390 seq1399_BIOID50907   -            437  2.2e-120  401.8  38.4   1   1  1.8e-124  2.5e-120  401.7  26.6     1   390     8   411     8   411 0.97 Sodium:dicarboxylate symporter family
HNH_3                PF13392.1     46 seq1400_BIOID50907   -            168   8.1e-19   66.6   0.6   1   1   1.9e-22   1.3e-18   66.0   0.4     2    46    58   102    57   102 0.97 HNH endonuclease
AP2                  PF00847.15    55 seq1400_BIOID50907   -            168   1.2e-06   28.4   0.2   1   1   1.7e-10   1.2e-06   28.4   0.1     1    54   112   161   112   162 0.92 AP2 domain
LexA_DNA_bind        PF01726.11    65 seq1402_BIOID50907   -            202   6.6e-32  108.7   0.1   1   1   1.5e-35   1.1e-31  108.1   0.1     1    65     1    65     1    65 0.99 LexA DNA binding domain
Peptidase_S24        PF00717.18    70 seq1402_BIOID50907   -            202   8.9e-17   60.3   0.8   1   1   1.9e-20   1.3e-16   59.8   0.5     1    68   114   180   114   182 0.96 Peptidase S24-like
NinF                 PF05810.7     58 seq1404_BIOID50907   -             57   2.4e-05   23.9   0.4   1   1     2e-09   2.7e-05   23.7   0.3    36    58    35    55    23    56 0.86 NinF protein
DUF2222              PF09984.4    146 seq1405_BIOID50907   -            918   9.3e-58  193.6   0.2   1   1   7.9e-61   1.8e-57  192.7   0.1     1   146    31   178    31   178 0.98 Uncharacterized signal transduction histidine kinase domain (DUF2222)
HATPase_c            PF02518.21   111 seq1405_BIOID50907   -            918   8.1e-33  112.3   0.2   1   1   6.4e-36   1.5e-32  111.5   0.2     1   110   404   518   404   519 0.97 Histidine kinase-, DNA gyrase B-, and HSP90-like ATPase
Response_reg         PF00072.19   112 seq1405_BIOID50907   -            918   1.6e-28   98.8   0.6   1   1   7.1e-32   1.6e-28   98.8   0.4     1   110   670   780   670   782 0.97 Response regulator receiver domain
HisKA                PF00512.20    68 seq1405_BIOID50907   -            918   5.7e-22   77.3   2.7   1   1   3.9e-25     9e-22   76.7   0.1     2    68   293   357   292   357 0.98 His Kinase A (phospho-acceptor) domain
Hpt                  PF01627.18    90 seq1405_BIOID50907   -            918   1.1e-13   50.8   0.0   1   1   4.9e-17   1.1e-13   50.8   0.0     1    88   828   910   828   912 0.93 Hpt domain
HAMP                 PF00672.20    70 seq1405_BIOID50907   -            918   7.7e-13   48.3   0.5   1   1   3.4e-16   7.7e-13   48.3   0.3     2    68   181   247   180   249 0.96 HAMP domain
DUF480               PF04337.7    148 seq1406_BIOID50907   -            215   8.2e-65  217.0   0.4   1   1     1e-68   1.4e-64  216.3   0.3     1   148     5   158     5   158 0.99 Protein of unknown function, DUF480
ChaB                 PF06150.7     57 seq1409_BIOID50907   -             76   6.2e-26   89.8   5.7   1   1   5.5e-30   7.6e-26   89.5   4.0     1    57     9    76     9    76 0.98 ChaB
Rrf2                 PF02082.15    83 seq1417_BIOID50907   -            141   5.9e-25   87.0   0.2   1   1   6.8e-29   9.3e-25   86.4   0.2     1    82     1    82     1    83 0.99 Transcriptional regulator
DUF1364              PF07102.7     94 seq1420_BIOID50907   -             96   1.8e-42  142.9   0.6   1   1   1.5e-46     2e-42  142.8   0.4     1    94     1    94     1    94 0.98 Protein of unknown function (DUF1364)
ChaC                 PF04752.7    177 seq1421_BIOID50907   -            238   2.6e-53  180.5   0.0   1   1   2.3e-57   3.1e-53  180.2   0.0     1   176    54   222    54   223 0.95 ChaC-like protein
GFO_IDH_MocA         PF01408.17   120 seq1422_BIOID50907   -            307   5.9e-25   88.0   0.0   1   1   1.4e-28   9.3e-25   87.3   0.0     1   120     4   121     4   121 0.98 Oxidoreductase family, NAD-binding Rossmann fold
GFO_IDH_MocA_C       PF02894.12   115 seq1422_BIOID50907   -            307   5.1e-08   32.6   0.1   1   1   1.7e-11   1.2e-07   31.4   0.0    19   114   141   226   132   227 0.93 Oxidoreductase family, C-terminal alpha/beta domain
Esterase             PF00756.15   251 seq1423_BIOID50907   -            278   4.4e-72  242.4   0.0   1   1   1.5e-75   5.1e-72  242.1   0.0     1   251    21   271    21   271 0.99 Putative esterase
Abhydrolase_5        PF12695.2    142 seq1423_BIOID50907   -            278   9.5e-08   31.8   0.0   1   1   3.7e-11   1.3e-07   31.4   0.0     6   142    50   257    44   257 0.62 Alpha/beta hydrolase family
Peptidase_S9         PF00326.16   213 seq1423_BIOID50907   -            278   8.8e-07   28.2   0.0   1   1     4e-10   1.4e-06   27.6   0.0    54   208   127   274   118   278 0.77 Prolyl oligopeptidase family
BPD_transp_1         PF00528.17   185 seq1424_BIOID50907   -            511   4.2e-07   29.5  18.5   1   1   3.1e-11   4.2e-07   29.5  12.8    26   183   346   503   344   505 0.90 Binding-protein-dependent transport system inner membrane component
RusA                 PF05866.6    116 seq1426_BIOID50907   -             45   0.00013   22.2   0.1   1   1     1e-08   0.00014   22.1   0.1     1    37     8    44     8    45 0.92 Endodeoxyribonuclease RusA
RNB                  PF00773.14   325 seq1427_BIOID50907   -            827    5e-105  351.2   0.0   1   1  2.1e-108  7.3e-105  350.7   0.0     1   325   274   602   274   602 0.97 RNB domain
OB_RNB               PF08206.6     58 seq1427_BIOID50907   -            827   1.9e-29  100.8   9.9   1   2   2.4e-25   8.1e-22   76.3   0.1     1    58   101   158   101   158 0.99 Ribonuclease B OB domain
OB_RNB               PF08206.6     58 seq1427_BIOID50907   -            827   1.9e-29  100.8   9.9   2   2     2e-09   6.7e-06   25.4   0.0     6    58   172   227   170   227 0.96 Ribonuclease B OB domain
S1                   PF00575.18    74 seq1427_BIOID50907   -            827   8.7e-20   70.4   0.4   1   1   6.9e-23   2.4e-19   69.0   0.3     2    73   655   738   654   739 0.98 S1 RNA binding domain
HTH_12               PF08461.5     66 seq1427_BIOID50907   -            827   1.7e-13   49.9   0.8   1   1   1.1e-16   3.8e-13   48.8   0.5     2    64    37    97    36    99 0.93 Ribonuclease R winged-helix domain
Asr                  PF06392.6     19 seq1428_BIOID50907   -            111   6.7e-07   29.4  23.8   1   1   4.9e-11   6.7e-07   29.4  16.5     1    19    53    71    53    71 0.99 Acid shock protein repeat
GerE                 PF00196.14    58 seq1430_BIOID50907   -            241   2.9e-10   39.1   0.7   1   1   3.8e-14   5.2e-10   38.3   0.5     4    57   154   207   152   208 0.95 Bacterial regulatory proteins, luxR family
Beta_elim_lyase      PF01212.16   290 seq1432_BIOID50907   -            476   1.8e-97  325.8   0.0   1   1  3.1e-101   2.1e-97  325.6   0.0     1   289    54   442    54   443 0.99 Beta-eliminating lyase
Phage_NinH           PF06322.6     64 seq1433_BIOID50907   -             62   5.9e-27   92.9   0.5   1   1   4.6e-31   6.2e-27   92.8   0.3     1    60     1    60     1    62 0.96 Phage NinH protein
Trypsin              PF00089.21   220 seq1437_BIOID50907   -            273   1.2e-11   44.5   0.0   1   1   4.8e-15   3.3e-11   43.0   0.0     9   198    50   244    44   266 0.73 Trypsin
Trypsin_2            PF13365.1    120 seq1437_BIOID50907   -            273   1.2e-07   31.5   0.0   1   1   3.1e-11   2.1e-07   30.8   0.0     1   120    69   240    69   240 0.64 Trypsin-like peptidase domain
GerE                 PF00196.14    58 seq1438_BIOID50907   -            225   1.9e-15   55.7   0.1   1   1   2.5e-19   3.4e-15   55.0   0.1     3    55   152   204   150   207 0.95 Bacterial regulatory proteins, luxR family
MVIN                 PF03023.9    452 seq1441_BIOID50907   -            511  4.7e-161  536.1  32.4   1   1  4.1e-165  5.7e-161  535.8  22.5     1   450    28   478    28   480 0.99 MviN-like protein
MFS_1                PF07690.11   354 seq1442_BIOID50907   -            471     1e-51  175.7  63.8   1   1   2.1e-54   1.4e-50  171.9  34.6     1   353    15   405    15   406 0.92 Major Facilitator Superfamily
MFS_3                PF05977.8    524 seq1442_BIOID50907   -            471   3.2e-10   38.6  13.6   1   1   4.6e-14   3.2e-10   38.6   9.4    20   192    20   188     6   248 0.85 Transmembrane secretion effector
CsbD                 PF05532.7     53 seq1444_BIOID50907   -             69   1.5e-21   75.6   8.3   1   1   1.3e-25   1.8e-21   75.4   5.8     1    53     4    56     4    56 0.97 CsbD-like
DUF3442              PF11924.3    280 seq1445_BIOID50907   -            464   9.6e-90  300.8   8.7   1   1   8.7e-94   1.2e-89  300.5   6.1     1   280    57   341    57   341 0.98 Protein of unknown function (DUF3442)
OMP_b-brl            PF13505.1    176 seq1447_BIOID50907   -            171   2.8e-26   92.3  15.2   1   1   5.1e-30   3.5e-26   92.0  10.5     2   176     9   171     8   171 0.87 Outer membrane protein beta-barrel domain
Ail_Lom              PF06316.6    199 seq1447_BIOID50907   -            171   6.5e-24   84.4   4.4   1   1   3.4e-25   2.3e-21   76.0   3.0     1   199     1   171     1   171 0.81 Enterobacterial Ail/Lom protein
PTS_IIB              PF02302.12    90 seq1448_BIOID50907   -            106   5.2e-21   74.7   1.5   1   1   4.5e-25   6.1e-21   74.5   1.0     2    88     6    95     5    97 0.94 PTS system, Lactose/Cellobiose specific IIB subunit
ABC_tran             PF00005.22   118 seq1449_BIOID50907   -            228   5.4e-19   68.5   0.0   1   1   5.3e-23   7.3e-19   68.1   0.0     1   117    52   172    52   173 0.85 ABC transporter
PFL                  PF02901.10   648 seq1452_BIOID50907   -            765  2.6e-204  680.2   0.0   1   1  4.7e-208  3.2e-204  679.9   0.0     1   648     1   626     1   626 0.98 Pyruvate formate lyase
Gly_radical          PF01228.16   106 seq1452_BIOID50907   -            765   2.9e-25   88.5   0.0   1   1   9.7e-29   6.6e-25   87.4   0.0     3   106   645   747   643   747 0.97 Glycine radical
Trp_Tyr_perm         PF03222.8    394 seq1456_BIOID50907   -            400  4.3e-146  486.6  36.0   1   1  3.6e-150  4.9e-146  486.4  24.9    10   394     1   388     1   388 0.99 Tryptophan/tyrosine permease family
VWA_CoxE             PF05762.9    222 seq1457_BIOID50907   -            378   1.2e-65  220.6   0.1   1   1   3.7e-69   1.7e-65  220.1   0.1     1   222   151   372   151   372 0.98 VWA domain containing CoxE-like protein
VWA_2                PF13519.1    172 seq1457_BIOID50907   -            378   9.9e-09   35.4   0.3   1   1   7.6e-12   3.5e-08   33.6   0.1     2   151   217   353   216   375 0.79 von Willebrand factor type A domain
DnaJ                 PF00226.26    64 seq1458_BIOID50907   -            302   3.4e-14   52.2   0.2   1   1   8.9e-18   6.1e-14   51.3   0.1     4    56   239   297   236   300 0.94 DnaJ domain
TerB                 PF05099.8    140 seq1458_BIOID50907   -            302   3.3e-09   36.4   0.7   1   1   4.8e-13   3.3e-09   36.4   0.5    14   137    75   201    63   204 0.89 Tellurite resistance protein TerB
Rhodanese            PF00581.15   113 seq1463_BIOID50907   -            440   7.4e-30  103.5   0.2   1   2   3.6e-15     5e-11   42.8   0.0    22   112   183   268   161   269 0.81 Rhodanese-like domain
Rhodanese            PF00581.15   113 seq1463_BIOID50907   -            440   7.4e-30  103.5   0.2   2   2   4.9e-15   6.6e-11   42.4   0.0     5   112   304   423   300   424 0.83 Rhodanese-like domain
Phage_antiter_Q      PF06323.6    230 seq1464_BIOID50907   -            255  3.1e-105  350.5   8.7   1   1  2.5e-109  3.4e-105  350.3   6.0     1   229    27   254    27   255 1.00 Phage antitermination protein Q
DUF4065              PF13274.1     99 seq1465_BIOID50907   -            190   3.2e-17   62.9   0.0   1   1   4.2e-21   5.7e-17   62.0   0.0     1    92    27   137    27   146 0.87 Protein of unknown function (DUF4065)
HATPase_c            PF02518.21   111 seq1466_BIOID50907   -            467   1.7e-24   85.5   0.0   1   1   7.8e-28   3.6e-24   84.5   0.0     1   111   349   460   349   460 0.98 Histidine kinase-, DNA gyrase B-, and HSP90-like ATPase
HAMP                 PF00672.20    70 seq1466_BIOID50907   -            467   1.5e-17   63.4   0.4   1   1   3.3e-21   1.5e-17   63.4   0.2     2    69   168   235   167   236 0.96 HAMP domain
HisKA                PF00512.20    68 seq1466_BIOID50907   -            467   9.5e-14   51.0   0.2   1   1   2.1e-17   9.5e-14   51.0   0.1     1    68   240   304   240   304 0.97 His Kinase A (phospho-acceptor) domain
DUF1435              PF07256.7     78 seq1467_BIOID50907   -             91   8.7e-39  131.2   7.4   1   1   7.5e-43     1e-38  131.0   5.1     1    78    14    91    14    91 0.99 Protein of unknown function (DUF1435)
MFS_1                PF07690.11   354 seq1468_BIOID50907   -            393     2e-24   85.8  58.2   1   1   1.3e-26   1.8e-22   79.4  34.4     2   328    14   320    10   327 0.84 Major Facilitator Superfamily
UPF0118              PF01594.11   327 seq1469_BIOID50907   -            344   1.8e-73  247.2  42.8   1   1   1.5e-77     2e-73  247.1  29.7     2   326    14   328    13   329 0.99 Domain of unknown function DUF20
SpoU_methylase       PF00588.14   142 seq1472_BIOID50907   -            243     7e-42  142.5   0.0   1   1   1.9e-45   1.3e-41  141.6   0.0     2   142    96   236    95   236 0.96 SpoU rRNA Methylase family
SpoU_sub_bind        PF08032.7     76 seq1472_BIOID50907   -            243   3.1e-19   68.7   0.1   1   1   2.9e-22     2e-18   66.2   0.0     1    72     4    76     4    80 0.96 RNA 2'-O ribose methyltransferase substrate binding
MFS_1                PF07690.11   354 seq1482_BIOID50907   -            391   1.5e-43  148.8  37.2   1   1   3.3e-47   1.5e-43  148.8  25.8     3   350    10   342     8   346 0.85 Major Facilitator Superfamily
Sugar_tr             PF00083.19   451 seq1482_BIOID50907   -            391   4.8e-12   45.0   9.2   1   1   1.1e-15   4.8e-12   45.0   6.4    42   190    34   176    21   182 0.85 Sugar (and other) transporter
TRI12                PF06609.8    599 seq1482_BIOID50907   -            391     9e-07   27.3   3.2   1   1     2e-10     9e-07   27.3   2.2    66   215    25   175     5   225 0.78 Fungal trichothecene efflux pump (TRI12)
DUF2170              PF09938.4    140 seq1489_BIOID50907   -            133   1.5e-42  144.1   1.5   1   1   1.2e-46   1.7e-42  143.9   1.0     3   139     2   132     1   133 0.96 Uncharacterized protein conserved in bacteria (DUF2170)
LPAM_2               PF13627.1     24 seq1490_BIOID50907   -             67   1.6e-08   33.8   3.3   1   1   1.6e-12   2.1e-08   33.4   2.3     1    24     6    29     6    29 0.94 Prokaryotic lipoprotein-attachment site
Response_reg         PF00072.19   112 seq1491_BIOID50907   -            240   8.2e-25   86.8   0.0   1   1   1.8e-28   1.2e-24   86.3   0.0     1   112    13   122    13   122 0.98 Response regulator receiver domain
Trans_reg_C          PF00486.23    77 seq1491_BIOID50907   -            240     1e-22   79.6   0.1   1   1   2.7e-26   1.8e-22   78.8   0.0     2    77   157   232   156   232 0.96 Transcriptional regulatory protein, C terminal
Pyr_redox_2          PF07992.9    200 seq1493_BIOID50907   -            847     2e-36  125.6   0.0   1   1   3.9e-39   8.8e-36  123.5   0.0     1   198     5   285     5   287 0.95 Pyridine nucleotide-disulphide oxidoreductase
NIR_SIR              PF01077.17   157 seq1493_BIOID50907   -            847   2.8e-27   94.8   0.1   1   1   3.5e-30     8e-27   93.4   0.0     2   150   632   770   631   776 0.94 Nitrite and sulphite reductase 4Fe-4S domain
Fer2_BFD             PF04324.10    55 seq1493_BIOID50907   -            847   2.8e-21   75.1   4.8   1   1     7e-19   1.6e-15   56.7   2.0     2    53   423   472   422   474 0.93 BFD-like [2Fe-2S] binding domain
Pyr_redox            PF00070.22    80 seq1493_BIOID50907   -            847   1.5e-15   57.2   0.7   1   1   6.4e-19   1.5e-15   57.2   0.5     2    72   148   219   147   229 0.91 Pyridine nucleotide-disulphide oxidoreductase
NIR_SIR_ferr         PF03460.12    69 seq1493_BIOID50907   -            847   4.4e-12   45.3   0.0   1   1     4e-15   9.1e-12   44.3   0.0     3    68   560   622   558   623 0.95 Nitrite/Sulfite reductase ferredoxin-like half domain
Pyr_redox_3          PF13738.1    203 seq1493_BIOID50907   -            847     2e-08   34.3   0.4   1   1   1.5e-09   3.5e-06   27.1   0.0    78   196    55   174    42   179 0.83 Pyridine nucleotide-disulphide oxidoreductase
DUF3927              PF13064.1     46 seq1495_BIOID50907   -             52   2.9e-22   77.7  11.8   1   1   2.3e-26   3.1e-22   77.6   8.2     1    46     3    48     3    48 0.98 Protein of unknown function (DUF3927)
Sugarporin_N         PF11471.3     60 seq1496_BIOID50907   -            464   9.3e-16   57.1   8.1   1   1   1.1e-19   1.5e-15   56.4   5.6     1    60     1    58     1    58 0.96 Maltoporin periplasmic N-terminal extension
DAP_epimerase        PF01678.14   121 seq1497_BIOID50907   -            275     7e-78  258.2   0.7   1   2   1.8e-43   1.2e-39  134.8   0.0     1   120     4   124     4   125 0.98 Diaminopimelate epimerase
DAP_epimerase        PF01678.14   121 seq1497_BIOID50907   -            275     7e-78  258.2   0.7   2   2   1.3e-39   8.9e-36  122.3   0.1     2   121   153   268   152   268 0.97 Diaminopimelate epimerase
PhzC-PhzF            PF02567.11   282 seq1497_BIOID50907   -            275   4.2e-06   26.1   0.0   1   1   8.9e-10   6.1e-06   25.6   0.0    45   224    51   224    46   229 0.87 Phenazine biosynthesis-like protein
PspA_IM30            PF04012.7    221 seq1498_BIOID50907   -            222   1.1e-47  162.1  31.7   1   1   9.5e-52   1.3e-47  161.8  22.0     1   220     2   217     2   219 0.97 PspA/IM30 family
PspA_IM30            PF04012.7    221 seq1500_BIOID50907   -            232   4.3e-57  192.8  28.8   1   1   3.5e-61   4.8e-57  192.7  20.0     1   221     2   232     2   232 0.97 PspA/IM30 family
Radical_SAM          PF04055.16   166 seq1501_BIOID50907   -            292   8.2e-23   81.2   0.0   1   1   2.5e-26   1.2e-22   80.7   0.0     1   157    41   222    41   231 0.94 Radical SAM superfamily
Fer4_12              PF13353.1    139 seq1501_BIOID50907   -            292   5.9e-10   39.2   0.1   1   1   4.6e-13   2.1e-09   37.5   0.1     2    81    34   144    33   187 0.81 4Fe-4S single cluster domain
Fer4_14              PF13394.1    117 seq1501_BIOID50907   -            292     4e-06   26.7   0.5   1   1   2.4e-08   0.00011   22.1   0.4     3   103    42   171    40   183 0.82 4Fe-4S single cluster domain
Fe_dep_repr_C        PF02742.10    71 seq1502_BIOID50907   -            155   1.4e-13   50.2   0.9   1   1   1.5e-16   2.9e-13   49.1   0.6     1    57    95   150    95   154 0.95 Iron dependent repressor, metal binding and dimerisation domain
Fe_dep_repress       PF01325.14    60 seq1502_BIOID50907   -            155   6.9e-11   41.8   0.0   1   1   6.3e-14   1.2e-10   40.9   0.0     6    60    38    92    35    92 0.95 Iron dependent repressor, N-terminal DNA binding domain
HTH_24               PF13412.1     48 seq1502_BIOID50907   -            155   1.2e-07   30.9   0.0   1   1     9e-11   1.8e-07   30.3   0.0     3    48    40    85    38    85 0.90 Winged helix-turn-helix DNA-binding
MarR                 PF01047.17    59 seq1502_BIOID50907   -            155   1.7e-06   27.4   0.0   1   1   1.6e-09   3.1e-06   26.6   0.0    11    48    48    85    47    87 0.95 MarR family
Flg_bb_rod           PF00460.15    31 seq1504_BIOID50907   -            138   8.7e-13   47.5   0.2   1   1   1.5e-16   2.1e-12   46.3   0.2     1    31     9    39     9    39 0.98 Flagella basal body rod protein
NUDIX                PF00293.23   135 seq1505_BIOID50907   -            135   9.2e-21   73.7   0.2   1   1     9e-25   1.2e-20   73.3   0.1     5   132     6   125     3   128 0.83 NUDIX domain
SLT                  PF01464.15   121 seq1508_BIOID50907   -           1130   6.9e-25   86.7   2.6   1   1     2e-28   2.7e-24   84.8   0.1     2   119   748   857   747   859 0.96 Transglycosylase SLT domain
LysR_substrate       PF03466.15   209 seq1512_BIOID50907   -            319   3.5e-15   55.5   0.2   1   1   7.5e-19   5.1e-15   55.0   0.2    21   206   112   313    92   316 0.89 LysR substrate binding domain
HTH_1                PF00126.22    60 seq1512_BIOID50907   -            319   3.9e-13   48.8   0.0   1   1     1e-16   7.1e-13   47.9   0.0     1    57    10    66    10    67 0.96 Bacterial regulatory helix-turn-helix protein, lysR family
DNA_III_psi          PF03603.8    128 seq1513_BIOID50907   -            137   1.4e-45  154.1   0.1   1   1   1.2e-49   1.6e-45  153.9   0.1     1   128     1   128     1   128 0.99 DNA polymerase III psi subunit
CitMHS               PF03600.11   349 seq1514_BIOID50907   -            372   9.1e-29  100.0  19.9   1   1   1.3e-32   9.1e-29  100.0  13.8    41   321    32   306    11   320 0.88 Citrate transporter
Na_sulph_symp        PF00939.14   471 seq1514_BIOID50907   -            372   1.1e-07   31.0   5.8   1   1   1.6e-11   1.1e-07   31.0   4.0   320   449    41   166    35   184 0.80 Sodium:sulfate symporter transmembrane region
DUF1508              PF07411.7     49 seq1516_BIOID50907   -            123   7.8e-48  159.5   6.0   1   2   1.2e-27   1.7e-23   81.6   0.2     1    49    23    71    23    71 0.97 Domain of unknown function (DUF1508)
DUF1508              PF07411.7     49 seq1516_BIOID50907   -            123   7.8e-48  159.5   6.0   2   2   2.5e-27   3.4e-23   80.7   0.9     1    48    74   121    74   122 0.97 Domain of unknown function (DUF1508)
PspB                 PF06667.7     75 seq1518_BIOID50907   -             74   9.8e-32  108.6   0.3   1   1   7.8e-36   1.1e-31  108.4   0.2     1    74     1    73     1    74 0.97 Phage shock protein B
DUF2491              PF10679.4    212 seq1519_BIOID50907   -            219   6.2e-70  234.3   0.0   1   1     5e-74   6.8e-70  234.2   0.0     2   212     5   217     1   217 0.98 Protein of unknown function (DUF2491)
DUF484               PF04340.7    225 seq1520_BIOID50907   -            235   6.8e-89  297.0   0.3   1   1   5.7e-93   7.8e-89  296.8   0.2     1   224    10   232    10   233 0.99 Protein of unknown function, DUF484
Acetyltransf_1       PF00583.19    83 seq1521_BIOID50907   -            148   2.4e-20   72.2   0.0   1   1   2.4e-23   3.6e-20   71.6   0.0     4    82    48   120    45   121 0.92 Acetyltransferase (GNAT) family
Acetyltransf_10      PF13673.1    117 seq1521_BIOID50907   -            148   2.3e-13   50.1   0.1   1   1     2e-16   3.1e-13   49.7   0.1    22   117    18   120     8   120 0.86 Acetyltransferase (GNAT) domain
FR47                 PF08445.5     86 seq1521_BIOID50907   -            148   1.4e-12   47.0   0.1   1   1   1.2e-15   1.9e-12   46.6   0.0    17    81    59   124    42   130 0.82 FR47-like protein
Acetyltransf_7       PF13508.1     79 seq1521_BIOID50907   -            148   3.5e-12   46.1   0.0   1   1   3.1e-15   4.8e-12   45.7   0.0     8    78    45   121    38   122 0.86 Acetyltransferase (GNAT) domain
Acetyltransf_4       PF13420.1    155 seq1521_BIOID50907   -            148   1.1e-08   35.0   0.0   1   1   8.6e-12   1.3e-08   34.8   0.0    32   148    23   134     5   141 0.82 Acetyltransferase (GNAT) domain
Acetyltransf_8       PF13523.1    152 seq1521_BIOID50907   -            148   1.7e-08   34.4   0.1   1   1   3.4e-10   5.1e-07   29.5   0.0    75   138    61   122     4   127 0.78 Acetyltransferase (GNAT) domain
Acetyltransf_3       PF13302.1    142 seq1521_BIOID50907   -            148   2.8e-07   30.8   0.1   1   1   6.4e-10   9.7e-07   29.0   0.1    67   142    49   121     3   121 0.73 Acetyltransferase (GNAT) domain
Acetyltransf_9       PF13527.1    128 seq1521_BIOID50907   -            148   4.6e-07   29.6   0.0   1   1   5.8e-10   8.7e-07   28.7   0.0    74   127    64   122    49   123 0.89 Acetyltransferase (GNAT) domain
Acetyltransf_6       PF13480.1    142 seq1521_BIOID50907   -            148   4.4e-05   23.3   0.0   1   1   3.7e-08   5.7e-05   22.9   0.0    73   131    42   100    17   107 0.90 Acetyltransferase (GNAT) domain
PspC                 PF04024.7     61 seq1522_BIOID50907   -            119   3.6e-19   67.8   0.5   1   1   3.4e-23   4.6e-19   67.5   0.3     1    60     7    68     7    69 0.92 PspC domain
PTS_IIB              PF02302.12    90 seq1523_BIOID50907   -            113   5.5e-12   45.8   0.0   1   1   4.9e-16   6.7e-12   45.5   0.0     2    87     6    94     5    97 0.91 PTS system, Lactose/Cellobiose specific IIB subunit
FlgD                 PF03963.9     82 seq1524_BIOID50907   -            231   1.5e-23   82.5   3.9   1   1   1.8e-26     8e-23   80.2   2.0     7    81     7    79     2    80 0.86 Flagellar hook capping protein - N-terminal region
FlgD_ig              PF13860.1     81 seq1524_BIOID50907   -            231   2.4e-21   75.1   2.5   1   1   5.2e-25   2.4e-21   75.1   1.8     9    81   119   189   105   189 0.91 FlgD Ig-like domain
FLgD_tudor           PF13861.1     61 seq1524_BIOID50907   -            231   3.3e-15   55.7   0.0   1   1   2.3e-18     1e-14   54.1   0.0     1    60    86   230    86   231 0.97 FlgD Tudor-like domain
ELFV_dehydrog        PF00208.16   244 seq1527_BIOID50907   -            447   3.6e-88  295.1   2.2   1   1   8.3e-92   5.7e-88  294.4   1.5     1   244   202   445   202   445 0.96 Glutamate/Leucine/Phenylalanine/Valine dehydrogenase
ELFV_dehydrog_N      PF02812.13   131 seq1527_BIOID50907   -            447   8.3e-47  157.9   0.0   1   1   3.5e-50   2.4e-46  156.4   0.0     1   130    57   186    57   187 0.99 Glu/Leu/Phe/Val dehydrogenase, dimerisation domain
Peptidase_U32        PF01136.14   233 seq1528_BIOID50907   -            453   6.2e-95  316.4   0.0   1   1     6e-99   8.2e-95  316.0   0.0     1   232    75   344    75   345 0.98 Peptidase family U32
DUF1307              PF06998.6    123 seq1529_BIOID50907   -            157     8e-43  145.2   5.8   1   1     7e-47   9.5e-43  145.0   4.0     1   123    32   155    32   155 0.98 Protein of unknown function (DUF1307)
MFS_1                PF07690.11   354 seq1530_BIOID50907   -            463   1.3e-16   60.2  60.6   1   1   9.3e-21   1.3e-16   60.2  42.0     2   354    45   422    44   422 0.77 Major Facilitator Superfamily
Phageshock_PspD      PF09584.5     66 seq1531_BIOID50907   -             73   2.2e-31  107.2   4.5   1   1   1.8e-35   2.4e-31  107.0   3.1     1    64    10    71    10    73 0.98 Phage shock protein PspD (Phageshock_PspD)
HAD_2                PF13419.1    176 seq1532_BIOID50907   -            225   4.7e-28   98.5   0.0   1   1   1.2e-31   5.5e-28   98.2   0.0     1   176     6   195     6   195 0.91 Haloacid dehalogenase-like hydrolase
Hydrolase_like       PF13242.1     75 seq1532_BIOID50907   -            225   1.3e-12   47.1   0.0   1   1   4.5e-16   2.1e-12   46.4   0.0     3    75   149   218   147   218 0.84 HAD-hyrolase-like
Hydrolase            PF00702.21   204 seq1532_BIOID50907   -            225   2.2e-11   44.5   0.2   1   1   2.4e-14   1.1e-10   42.3   0.1   107   204    78   189     3   189 0.75 haloacid dehalogenase-like hydrolase
DUF350               PF03994.9     54 seq1535_BIOID50907   -            132   1.6e-31  107.6  11.9   1   2   2.3e-22   3.1e-18   65.1   0.4     1    53    13    65    13    66 0.98 Domain of Unknown Function (DUF350)
DUF350               PF03994.9     54 seq1535_BIOID50907   -            132   1.6e-31  107.6  11.9   2   2   8.5e-17   1.2e-12   47.2   3.4     1    54    78   130    78   130 0.99 Domain of Unknown Function (DUF350)
Adenine_glyco        PF03352.8    179 seq1536_BIOID50907   -            266   3.8e-84  280.5   0.0   1   1   3.3e-88   4.6e-84  280.2   0.0     1   177    85   261    85   263 0.99 Methyladenine glycosylase
Phage_integrase      PF00589.17   173 seq1537_BIOID50907   -            298   4.2e-50  169.6   0.0   1   1     1e-53     7e-50  168.9   0.0     3   172   114   281   112   282 0.97 Phage integrase family
Phage_integr_N       PF02899.12    84 seq1537_BIOID50907   -            298   7.9e-27   93.1   0.7   1   1   2.9e-30     2e-26   91.8   0.5     1    83     8    90     8    91 0.98 Phage integrase, N-terminal SAM-like domain
Rhodanese            PF00581.15   113 seq1539_BIOID50907   -            104   2.2e-14   53.6   0.0   1   1   2.1e-18   2.9e-14   53.2   0.0    16   109    23    96    20    99 0.88 Rhodanese-like domain
FlaE                 PF07559.9    130 seq1540_BIOID50907   -            401     2e-23   83.3  12.7   1   1   4.5e-27     2e-23   83.3   8.8     1   130   170   282   170   282 0.93 Flagellar basal body protein FlaE
Flg_bbr_C            PF06429.8     74 seq1540_BIOID50907   -            401   4.6e-21   74.3   1.6   1   1   4.6e-24   2.1e-20   72.2   1.1     2    74   323   400   322   400 0.92 Flagellar basal body rod FlgEFG protein C-terminal
Flg_bb_rod           PF00460.15    31 seq1540_BIOID50907   -            401   9.7e-12   44.2   4.1   1   1   2.1e-15   9.7e-12   44.2   2.8     2    31     4    33     3    33 0.96 Flagella basal body rod protein
Cons_hypoth698       PF03601.9    305 seq1541_BIOID50907   -            349  3.8e-117  390.1  25.3   1   1  3.3e-121  4.4e-117  389.9  17.5     1   305    18   326    18   326 0.98 Conserved hypothetical protein 698
DUF1190              PF06693.6    165 seq1542_BIOID50907   -            212   5.3e-37  127.2   3.7   1   1   4.9e-41   6.6e-37  126.9   2.6     1   165    63   212    63   212 0.91 Protein of unknown function (DUF1190)
GTP_EFTU             PF00009.22   188 seq1546_BIOID50907   -            538     1e-44  152.1   0.0   1   1   3.4e-48   1.6e-44  151.5   0.0     3   187    22   286    20   287 0.92 Elongation factor Tu GTP binding domain
GTP_EFTU_D2          PF03144.20    74 seq1546_BIOID50907   -            538   2.8e-11   43.2   0.1   1   1   2.7e-14   1.2e-10   41.2   0.0     2    74   323   389   322   389 0.97 Elongation factor Tu domain 2
Alpha-amylase        PF00128.19   316 seq1547_BIOID50907   -            568   6.6e-19   68.3   0.0   1   1   2.7e-21   3.7e-17   62.6   0.0    21   271    93   347    84   352 0.76 Alpha amylase, catalytic domain
FMN_red              PF03358.10   152 seq1548_BIOID50907   -            188   1.1e-38  132.0   0.0   1   1     2e-42   1.4e-38  131.7   0.0     2   147     6   149     5   153 0.93 NADPH-dependent FMN reductase
Flavodoxin_2         PF02525.12   199 seq1548_BIOID50907   -            188   1.8e-08   33.9   0.0   1   1   3.5e-12   2.4e-08   33.6   0.0    15   107    18   101     6   149 0.68 Flavodoxin-like fold
Acetyltransf_10      PF13673.1    117 seq1549_BIOID50907   -            146   1.4e-13   50.8   0.0   1   1   5.3e-17   1.8e-13   50.5   0.0     7   117    12   120     8   120 0.81 Acetyltransferase (GNAT) domain
Acetyltransf_7       PF13508.1     79 seq1549_BIOID50907   -            146   1.7e-13   50.4   0.1   1   1   6.6e-17   2.2e-13   50.0   0.1     3    78    48   121    46   122 0.92 Acetyltransferase (GNAT) domain
Acetyltransf_1       PF00583.19    83 seq1549_BIOID50907   -            146   4.3e-12   45.7   0.1   1   1   2.1e-15   7.1e-12   45.0   0.1     1    83    53   121    53   121 0.97 Acetyltransferase (GNAT) family
HAD_2                PF13419.1    176 seq1552_BIOID50907   -            238     9e-20   71.5   0.1   1   1   2.5e-23   1.2e-19   71.1   0.0     1   176    13   207    13   207 0.76 Haloacid dehalogenase-like hydrolase
Hydrolase_like       PF13242.1     75 seq1552_BIOID50907   -            238   4.5e-09   35.7   0.0   1   1   2.2e-12   9.9e-09   34.6   0.0     2    50   161   209   160   223 0.93 HAD-hyrolase-like
Hydrolase            PF00702.21   204 seq1552_BIOID50907   -            238   1.4e-08   35.4   0.0   1   1   4.3e-12     2e-08   34.9   0.0     1   202    10   199    10   201 0.71 haloacid dehalogenase-like hydrolase
Rieske_2             PF13806.1    104 seq1553_BIOID50907   -            108   2.7e-40  136.1   0.0   1   1   2.2e-44     3e-40  136.0   0.0     1   103     3   106     3   107 0.98 Rieske-like [2Fe-2S] domain
GSP_synth            PF03738.9     97 seq1554_BIOID50907   -            387   1.5e-25   89.1   0.0   1   1   3.7e-29     5e-25   87.4   0.0     2    97   172   263   171   263 0.93 Glutathionylspermidine synthase preATP-grasp
AP_endonuc_2         PF01261.19   211 seq1558_BIOID50907   -            285   6.7e-39  133.2   0.3   1   1   6.7e-43   9.1e-39  132.8   0.2     3   211    20   239    19   239 0.93 Xylose isomerase-like TIM barrel
ABC_tran             PF00005.22   118 seq1559_BIOID50907   -            530   1.4e-36  125.3   0.0   1   2   1.1e-18   1.9e-15   57.1   0.0     1   118    41   184    41   184 0.98 ABC transporter
ABC_tran             PF00005.22   118 seq1559_BIOID50907   -            530   1.4e-36  125.3   0.0   2   2   2.2e-21   3.7e-18   65.8   0.0     1   118   359   467   359   467 0.95 ABC transporter
ABC_tran_2           PF12848.2     85 seq1559_BIOID50907   -            530   3.4e-23   81.1   3.0   1   1   1.8e-23     3e-20   71.7   1.4     2    85   224   309   223   309 0.91 ABC transporter
Form_Nir_trans       PF01226.12   250 seq1560_BIOID50907   -            268   8.6e-62  208.1  29.1   1   1   7.5e-66     1e-61  207.9  20.2    15   249    19   248     4   249 0.93 Formate/nitrite transporter
Flg_bbr_C            PF06429.8     74 seq1561_BIOID50907   -            251   1.8e-20   72.5   2.4   1   1     5e-24   3.4e-20   71.6   0.3     2    74   170   247   169   247 0.90 Flagellar basal body rod FlgEFG protein C-terminal
Flg_bb_rod           PF00460.15    31 seq1561_BIOID50907   -            251   2.2e-10   39.9   3.3   1   1   3.2e-14   2.2e-10   39.9   2.3     1    31     5    35     5    35 0.97 Flagella basal body rod protein
Molybdopterin        PF00384.17   432 seq1563_BIOID50907   -           1247  1.2e-196  653.5   0.0   1   1  2.1e-200  1.5e-196  653.2   0.0     1   432   108   833   108   833 1.00 Molybdopterin oxidoreductase
Molydop_binding      PF01568.16   109 seq1563_BIOID50907   -           1247   1.7e-22   79.1   0.0   1   1     2e-25   1.4e-21   76.2   0.0     1   105  1087  1202  1087  1206 0.95 Molydopterin dinucleotide binding domain
UvrD_C               PF13361.1    319 seq1564_BIOID50907   -            738   1.3e-99  333.6   0.0   1   1  7.6e-103   1.7e-99  333.1   0.0     1   318   295   634   295   635 0.98 UvrD-like helicase C-terminal domain
UvrD-helicase        PF00580.16   315 seq1564_BIOID50907   -            738   2.2e-76  257.0   0.0   1   1   2.7e-79   6.1e-76  255.6   0.0     1   314    28   289    28   290 0.98 UvrD/REP helicase N-terminal domain
AAA_19               PF13245.1     76 seq1564_BIOID50907   -            738   5.6e-14   51.5   0.2   1   1   8.5e-17   1.9e-13   49.8   0.1     1    75    34   111    34   112 0.85 Part of AAA domain
UvrD_C_2             PF13538.1    104 seq1564_BIOID50907   -            738   1.1e-10   41.4   0.0   1   1   1.1e-13   2.6e-10   40.2   0.0    54   103   561   630   509   631 0.77 Family description
DUF1471              PF07338.8     56 seq1565_BIOID50907   -            314   4.1e-62  205.5   5.4   1   3   2.8e-22   3.9e-18   64.7   0.0     2    56    34    90    33    90 0.98 Protein of unknown function (DUF1471)
DUF1471              PF07338.8     56 seq1565_BIOID50907   -            314   4.1e-62  205.5   5.4   2   3     3e-22   4.1e-18   64.6   0.1     3    56   119   174   117   174 0.98 Protein of unknown function (DUF1471)
DUF1471              PF07338.8     56 seq1565_BIOID50907   -            314   4.1e-62  205.5   5.4   3   3   3.1e-26   4.3e-22   77.3   0.1     2    56   259   314   258   314 0.99 Protein of unknown function (DUF1471)
DAGK_cat             PF00781.19   130 seq1566_BIOID50907   -            299   2.2e-26   91.6   0.3   1   1   5.1e-30   3.5e-26   91.0   0.2     3   129     8   131     6   132 0.96 Diacylglycerol kinase catalytic domain
NAD_kinase           PF01513.16   285 seq1566_BIOID50907   -            299   3.5e-06   25.9   0.1   1   1   6.2e-10   4.2e-06   25.6   0.1    63   134    41   121    12   196 0.82 ATP-NAD kinase
TP_methylase         PF00590.15   210 seq1568_BIOID50907   -            457   1.9e-48  164.8   0.1   1   1   6.5e-52     3e-48  164.2   0.1     2   209   218   426   217   427 0.92 Tetrapyrrole (Corrin/Porphyrin) Methylases
NAD_binding_7        PF13241.1    103 seq1568_BIOID50907   -            457     6e-28   97.0   0.1   1   1   1.3e-29     6e-26   90.5   0.0     1   103     6   115     6   115 0.89 Putative NAD(P)-binding
CysG_dimeriser       PF10414.4     60 seq1568_BIOID50907   -            457   1.7e-19   68.9   0.9   1   1   3.7e-23   1.7e-19   68.9   0.6     2    60   150   209   149   209 0.97 Sirohaem synthase dimerisation region
PfkB                 PF00294.19   301 seq1569_BIOID50907   -            362   7.3e-58  195.9   0.0   1   1     2e-61   9.2e-58  195.6   0.0     2   293    58   344    57   352 0.92 pfkB family carbohydrate kinase
HTH_24               PF13412.1     48 seq1569_BIOID50907   -            362   8.2e-11   41.0   2.4   1   1   4.9e-14   2.2e-10   39.6   1.7     1    48     1    48     1    48 0.98 Winged helix-turn-helix DNA-binding
HTH_11               PF08279.7     55 seq1569_BIOID50907   -            362   6.7e-05   22.3   0.8   1   1   4.1e-08   0.00019   20.9   0.5     1    52     4    50     4    53 0.83 HTH domain
Acyl-CoA_dh_1        PF00441.19   150 seq1570_BIOID50907   -            546   1.1e-32  113.0   0.9   1   1   2.2e-35     1e-31  109.9   0.3     1   148   290   443   290   445 0.97 Acyl-CoA dehydrogenase, C-terminal domain
Acyl-CoA_dh_M        PF02770.14    52 seq1570_BIOID50907   -            546   4.8e-14   51.4   0.0   1   1     2e-17   8.9e-14   50.6   0.0     1    51   186   236   186   238 0.96 Acyl-CoA dehydrogenase, middle domain
Acyl-CoA_dh_2        PF08028.6    134 seq1570_BIOID50907   -            546   1.4e-08   34.9   0.2   1   1   1.3e-11   5.8e-08   32.9   0.0    10   123   314   423   308   432 0.86 Acyl-CoA dehydrogenase, C-terminal domain
SBP_bac_1            PF01547.20   314 seq1572_BIOID50907   -            430   2.6e-38  132.4   4.2   1   1   5.1e-42   3.5e-38  131.9   2.9     7   310    43   325    36   329 0.88 Bacterial extracellular solute-binding protein
SBP_bac_8            PF13416.1    281 seq1572_BIOID50907   -            430   2.7e-30  105.9   9.8   1   1   5.3e-34   3.6e-30  105.5   6.8     1   276    48   355    48   360 0.77 Bacterial extracellular solute-binding protein
Flg_bbr_C            PF06429.8     74 seq1573_BIOID50907   -            260   5.3e-27   93.4   3.1   1   1   1.6e-30   1.1e-26   92.4   1.3     2    74   183   260   182   260 0.91 Flagellar basal body rod FlgEFG protein C-terminal
Flg_bb_rod           PF00460.15    31 seq1573_BIOID50907   -            260   2.9e-14   52.2   1.2   1   1   1.1e-17   7.4e-14   50.9   0.8     1    31     5    35     5    35 0.98 Flagella basal body rod protein
BON                  PF04972.12    64 seq1575_BIOID50907   -            201   6.9e-39  131.3  16.3   1   2   7.5e-23     1e-18   66.7   3.7     1    63    60   122    60   123 0.98 BON domain
BON                  PF04972.12    64 seq1575_BIOID50907   -            201   6.9e-39  131.3  16.3   2   2     5e-24   6.9e-20   70.4   2.2     1    62   139   200   139   201 0.97 BON domain
AA_permease_2        PF13520.1    426 seq1576_BIOID50907   -            460     4e-80  269.3  40.1   1   1   3.5e-84   4.8e-80  269.0  27.8     1   420     5   441     5   449 0.91 Amino acid permease
HAD_2                PF13419.1    176 seq1577_BIOID50907   -            221     6e-21   75.3   0.1   1   1   5.2e-25   7.1e-21   75.1   0.0     1   176     7   185     7   185 0.87 Haloacid dehalogenase-like hydrolase
DUF3521              PF12035.3     35 seq1578_BIOID50907   -             51   3.8e-13   48.9   2.8   1   1   3.6e-17   4.9e-13   48.5   2.0     1    35     6    40     6    40 0.96 Protein of unknown function (DUF3521)
FlgH                 PF02107.11   180 seq1579_BIOID50907   -            232   3.4e-69  231.9   0.3   1   1   2.9e-73   3.9e-69  231.6   0.2     4   180    44   231    41   231 0.95 Flagellar L-ring protein
DUF1328              PF07043.8     39 seq1580_BIOID50907   -             59   1.6e-12   47.0  24.5   1   1   1.4e-16   1.9e-12   46.8  17.0     1    39    12    50    12    50 0.99 Protein of unknown function (DUF1328)
OmpA                 PF00691.15    97 seq1582_BIOID50907   -            219   1.2e-23   83.2   0.1   1   1     4e-27   1.8e-23   82.6   0.1     1    97   115   210   115   210 0.97 OmpA family
Gly-zipper_Omp       PF13488.1     46 seq1582_BIOID50907   -            219   1.2e-12   47.1  16.5   1   1   2.7e-16   1.2e-12   47.1  11.4     1    46    37    85    37    85 0.95 Glycine zipper
Gly-zipper_YMGG      PF13441.1     45 seq1582_BIOID50907   -            219   6.8e-09   34.9  18.1   1   1   1.5e-12   6.8e-09   34.9  12.5     5    45    33    80    29    80 0.81 YMGG-like Gly-zipper
Patatin              PF01734.17   204 seq1585_BIOID50907   -            357   5.2e-22   78.6   0.2   1   1   3.1e-25   4.2e-21   75.7   0.2     1   203    27   195    27   196 0.91 Patatin-like phospholipase
BPD_transp_1         PF00528.17   185 seq1586_BIOID50907   -            293   3.5e-23   81.9  16.7   1   1   2.6e-27   3.5e-23   81.9  11.6     2   171    88   282    87   285 0.88 Binding-protein-dependent transport system inner membrane component
DUF4223              PF13978.1     56 seq1588_BIOID50907   -             55   1.2e-36  124.0   0.7   1   1   9.5e-41   1.3e-36  123.9   0.5     1    55     1    55     1    55 0.99 Protein of unknown function (DUF4223)
FlgI                 PF02119.11   342 seq1590_BIOID50907   -            366  8.8e-137  455.2  16.3   1   1  7.2e-141  9.9e-137  455.0  11.3     1   342    22   366    22   366 0.99 Flagellar P-ring protein
GTP_cyclohydroI      PF01227.17    86 seq1593_BIOID50907   -            282   1.5e-17   62.9   0.0   1   1     9e-20   1.2e-15   56.7   0.0     1    81   196   269   196   273 0.96 GTP cyclohydrolase I
adh_short            PF00106.20   167 seq1596_BIOID50907   -            240   5.3e-16   58.8   0.1   1   1   1.6e-19   7.4e-16   58.3   0.1     3   166     9   170     8   171 0.87 short chain dehydrogenase
adh_short_C2         PF13561.1    243 seq1596_BIOID50907   -            240   1.4e-08   34.7   0.0   1   1   4.2e-12   1.9e-08   34.2   0.0     8   242    18   237    13   238 0.77 Enoyl-(Acyl carrier protein) reductase
KR                   PF08659.5    181 seq1596_BIOID50907   -            240   5.3e-07   29.3   0.3   1   1   2.2e-10     1e-06   28.4   0.2     4   172    10   175     8   184 0.84 KR domain
2-Hacid_dh_C         PF02826.14   178 seq1597_BIOID50907   -            324   1.4e-62  209.9   0.0   1   1   4.8e-66   2.2e-62  209.2   0.0     1   178   108   287   108   287 0.97 D-isomer specific 2-hydroxyacid dehydrogenase, NAD binding domain
2-Hacid_dh           PF00389.25   133 seq1597_BIOID50907   -            324   1.6e-31  108.4   0.1   1   1     4e-35   1.8e-31  108.2   0.1     1   133     5   319     5   319 0.97 D-isomer specific 2-hydroxyacid dehydrogenase, catalytic domain
NAD_binding_2        PF03446.10   162 seq1597_BIOID50907   -            324     3e-05   23.8   0.1   1   1   2.9e-08   0.00013   21.7   0.0     2   116   146   259   145   267 0.85 NAD binding domain of 6-phosphogluconate dehydrogenase
HTH_18               PF12833.2     81 seq1598_BIOID50907   -            278   5.1e-26   90.4   2.2   1   1     2e-29   6.7e-26   90.0   0.8     1    80   193   271   193   272 0.97 Helix-turn-helix domain
AraC_binding         PF02311.14   136 seq1598_BIOID50907   -            278   1.9e-23   82.5   2.3   1   1   5.5e-27   1.9e-23   82.5   1.6     4   136    16   154    14   154 0.95 AraC-like ligand binding domain
HTH_AraC             PF00165.18    42 seq1598_BIOID50907   -            278   8.6e-21   72.9   0.1   1   2   1.9e-11   6.5e-08   32.0   0.0     1    42   180   221   180   221 0.97 Bacterial regulatory helix-turn-helix proteins, AraC family
HTH_AraC             PF00165.18    42 seq1598_BIOID50907   -            278   8.6e-21   72.9   0.1   2   2   1.3e-13   4.5e-10   38.9   0.0     1    42   232   271   232   271 0.93 Bacterial regulatory helix-turn-helix proteins, AraC family
BPD_transp_1         PF00528.17   185 seq1601_BIOID50907   -            280   2.2e-17   63.0  17.9   1   1   1.6e-21   2.2e-17   63.0  12.4     2   178    89   267    88   271 0.81 Binding-protein-dependent transport system inner membrane component
LysR_substrate       PF03466.15   209 seq1604_BIOID50907   -            329   1.3e-30  105.9   0.0   1   1   2.6e-34   1.8e-30  105.5   0.0     3   206   115   322   113   324 0.95 LysR substrate binding domain
HTH_1                PF00126.22    60 seq1604_BIOID50907   -            329   2.1e-18   65.6   0.3   1   1   5.1e-22   3.5e-18   64.9   0.2     4    60    33    89    30    89 0.96 Bacterial regulatory helix-turn-helix protein, lysR family
TatD_DNase           PF01026.16   255 seq1605_BIOID50907   -            260   4.6e-67  225.7   0.0   1   1   3.9e-71   5.3e-67  225.5   0.0     1   255     6   257     6   257 0.98 TatD related DNase
Peptidase_S49        PF01343.13   154 seq1608_BIOID50907   -            618  3.6e-102  338.4   0.1   1   2   3.5e-49   2.4e-45  153.9   0.0     2   152   141   294   140   296 0.98 Peptidase family S49
Peptidase_S49        PF01343.13   154 seq1608_BIOID50907   -            618  3.6e-102  338.4   0.1   2   2   7.2e-58   4.9e-54  182.1   0.0     2   154   392   543   391   543 0.98 Peptidase family S49
Abhydrolase_5        PF12695.2    142 seq1611_BIOID50907   -            249   6.4e-19   68.0   0.0   1   1   4.3e-22   8.3e-19   67.6   0.0     2   130    30   215    29   231 0.78 Alpha/beta hydrolase family
Abhydrolase_6        PF12697.2    228 seq1611_BIOID50907   -            249   3.3e-16   59.7   3.2   1   1   6.4e-19   1.2e-15   57.8   2.3     1   205    30   215    30   242 0.66 Alpha/beta hydrolase family
Peptidase_S9         PF00326.16   213 seq1611_BIOID50907   -            249   1.6e-11   43.7   0.0   1   1     1e-14     2e-11   43.4   0.0    43   190    86   234    43   249 0.75 Prolyl oligopeptidase family
DLH                  PF01738.13   218 seq1611_BIOID50907   -            249   5.1e-06   25.8   0.0   1   1   1.6e-08   3.2e-05   23.2   0.0     2   188    13   231    12   235 0.84 Dienelactone hydrolase family
Glucosaminidase      PF01832.15   134 seq1612_BIOID50907   -            323   8.6e-38  129.4   0.7   1   1   2.2e-41   1.5e-37  128.6   0.5     5   133   170   305   167   306 0.96 Mannosyl-glycoprotein endo-beta-N-acetylglucosaminidase
Rod-binding          PF10135.4     49 seq1612_BIOID50907   -            323   8.9e-20   70.3   2.8   1   1   3.3e-23   2.2e-19   69.0   1.9     1    49    60   107    60   107 0.99 Rod binding protein
DUF3412              PF11892.3    123 seq1613_BIOID50907   -            454   1.8e-57  192.3   0.0   1   1   6.2e-61   4.2e-57  191.1   0.0     2   122   333   453   332   454 0.98 Domain of unknown function (DUF3412)
Lysine_decarbox      PF03641.9    133 seq1613_BIOID50907   -            454   9.5e-34  115.9   0.1   1   1     2e-37   1.4e-33  115.4   0.0     1   133   190   329   190   329 0.95 Possible lysine decarboxylase
AraC_binding         PF02311.14   136 seq1616_BIOID50907   -            312   8.4e-23   80.4   1.2   1   1   4.2e-26   1.4e-22   79.6   0.2     7   129    52   175    48   186 0.88 AraC-like ligand binding domain
HTH_18               PF12833.2     81 seq1616_BIOID50907   -            312   2.5e-21   75.4   0.1   1   1   1.6e-24   5.4e-21   74.3   0.1     2    79   229   305   228   307 0.97 Helix-turn-helix domain
HTH_AraC             PF00165.18    42 seq1616_BIOID50907   -            312   7.6e-20   69.9   0.2   1   2   1.7e-09   5.9e-06   25.8   0.0     2    42   216   256   215   256 0.93 Bacterial regulatory helix-turn-helix proteins, AraC family
HTH_AraC             PF00165.18    42 seq1616_BIOID50907   -            312   7.6e-20   69.9   0.2   2   2   1.6e-14   5.3e-11   41.8   0.0     2    42   268   306   267   306 0.94 Bacterial regulatory helix-turn-helix proteins, AraC family
Cupin_2              PF07883.6     71 seq1616_BIOID50907   -            312   4.5e-07   29.1   0.0   1   1   2.7e-10   9.3e-07   28.1   0.0     7    60    57   109    53   116 0.92 Cupin domain
Phage_fiber_2        PF03406.8     44 seq1617_BIOID50907   -            647   2.2e-96  315.1  61.8   1   5   1.3e-14   8.9e-11   41.1   1.8     2    44   201   243   200   243 0.94 Phage tail fibre repeat
Phage_fiber_2        PF03406.8     44 seq1617_BIOID50907   -            647   2.2e-96  315.1  61.8   2   5   1.6e-25   1.1e-21   76.0   4.1     1    41   244   284   244   287 0.95 Phage tail fibre repeat
Phage_fiber_2        PF03406.8     44 seq1617_BIOID50907   -            647   2.2e-96  315.1  61.8   3   5   1.2e-25   8.5e-22   76.4   4.9     1    44   300   343   300   343 0.98 Phage tail fibre repeat
Phage_fiber_2        PF03406.8     44 seq1617_BIOID50907   -            647   2.2e-96  315.1  61.8   4   5   1.6e-25   1.1e-21   76.0   4.1     1    41   344   384   344   387 0.95 Phage tail fibre repeat
Phage_fiber_2        PF03406.8     44 seq1617_BIOID50907   -            647   2.2e-96  315.1  61.8   5   5   7.9e-24   5.4e-20   70.6   5.9     1    42   400   441   400   443 0.96 Phage tail fibre repeat
Collar               PF07484.7     57 seq1617_BIOID50907   -            647   1.2e-13   50.5   0.8   1   1   3.9e-17   2.7e-13   49.3   0.1     1    57   502   549   502   549 0.98 Phage Tail Collar Domain
Fer4_11              PF13247.1     99 seq1618_BIOID50907   -            512   1.6e-40  136.8   5.8   1   1   4.7e-44   1.6e-40  136.8   4.0     2    98   176   272   175   273 0.98 4Fe-4S dicluster domain
Fer4_7               PF12838.2     52 seq1618_BIOID50907   -            512     5e-09   36.2  16.4   1   1   5.4e-10   1.9e-06   28.0   4.0     2    50   184   229   183   232 0.90 4Fe-4S dicluster domain
Fer4_10              PF13237.1     52 seq1618_BIOID50907   -            512   8.9e-09   34.8  18.0   1   1   1.9e-09   6.5e-06   25.7   3.7     4    52   179   228   176   228 0.93 4Fe-4S dicluster domain
DEDD_Tnp_IS110       PF01548.12   144 seq1619_BIOID50907   -            358   1.4e-25   89.4   0.2   1   1   8.1e-29   5.6e-25   87.5   0.0     2   138    12   146    11   151 0.93 Transposase
Transposase_20       PF02371.11    87 seq1619_BIOID50907   -            358   5.7e-12   45.4   0.1   1   1   1.7e-15   1.2e-11   44.4   0.0     9    86   238   315   232   316 0.93 Transposase IS116/IS110/IS902 family
ADH_zinc_N           PF00107.21   130 seq1620_BIOID50907   -            350     5e-27   93.9   0.0   1   1   5.8e-31     8e-27   93.2   0.0     1   101   168   269   168   297 0.89 Zinc-binding dehydrogenase
Phage_pRha           PF09669.5     92 seq1623_BIOID50907   -            387   2.5e-28   98.1   0.0   1   1   6.1e-32   4.2e-28   97.4   0.0     1    92   222   314   222   314 0.92 Phage regulatory protein Rha (Phage_pRha)
Phage_ASH            PF10554.4    108 seq1623_BIOID50907   -            387   1.5e-26   92.7   0.3   1   1   4.7e-30   3.2e-26   91.6   0.2     1   108   117   214   117   214 0.96 Ash protein family
LysR_substrate       PF03466.15   209 seq1625_BIOID50907   -            311   3.4e-40  137.2   0.0   1   1   6.9e-44   4.7e-40  136.8   0.0     2   205   104   308   103   310 0.96 LysR substrate binding domain
HTH_1                PF00126.22    60 seq1625_BIOID50907   -            311     8e-23   79.8   1.5   1   1   1.2e-26     8e-23   79.8   1.0     1    60    20    79    20    79 0.98 Bacterial regulatory helix-turn-helix protein, lysR family
cNMP_binding         PF00027.24    91 seq1626_BIOID50907   -            232   2.7e-14   52.6   0.0   1   1   3.3e-18   4.6e-14   51.9   0.0     3    87    35   119    33   122 0.95 Cyclic nucleotide-binding domain
Flg_bbr_C            PF06429.8     74 seq1627_BIOID50907   -            547     6e-08   32.3   2.6   1   1   8.8e-12     6e-08   32.3   1.8    23    74   491   546   469   546 0.81 Flagellar basal body rod FlgEFG protein C-terminal
Flg_bb_rod           PF00460.15    31 seq1627_BIOID50907   -            547   2.8e-05   23.5  11.0   1   1   4.2e-09   2.8e-05   23.5   7.6     1    31     5    35     5    35 0.97 Flagella basal body rod protein
CorA                 PF01544.13   292 seq1628_BIOID50907   -            316   4.9e-56  189.7   0.4   1   1   4.4e-60     6e-56  189.5   0.2     4   292    26   312    24   312 0.95 CorA-like Mg2+ transporter protein
HTH_3                PF01381.17    55 seq1629_BIOID50907   -             96   8.2e-06   25.4   0.0   1   1   8.4e-10   1.2e-05   24.9   0.0     1    43    38    80    38    82 0.95 Helix-turn-helix
AP_endonuc_2         PF01261.19   211 seq1630_BIOID50907   -            265   1.9e-24   86.0   0.2   1   1   1.5e-28   2.1e-24   85.9   0.1     1   210    22   221    22   246 0.89 Xylose isomerase-like TIM barrel
Asparaginase         PF00710.15   313 seq1632_BIOID50907   -            402  3.9e-112  374.0   0.0   1   1  3.3e-116  4.5e-112  373.8   0.0     2   313    70   387    69   387 0.97 Asparaginase
Trans_reg_C          PF00486.23    77 seq1633_BIOID50907   -            251   8.3e-21   73.5   0.2   1   1   6.4e-24   4.3e-20   71.2   0.0     2    77   170   245   169   245 0.98 Transcriptional regulatory protein, C terminal
Response_reg         PF00072.19   112 seq1633_BIOID50907   -            251     1e-19   70.5   0.1   1   1   2.3e-23   1.6e-19   69.8   0.1     2   111    17   124    16   125 0.97 Response regulator receiver domain
Nitrate_red_del      PF02613.10   136 seq1637_BIOID50907   -            236   1.7e-28   99.0   6.5   1   1   2.2e-32     3e-28   98.2   4.5     7   133     9   161     3   165 0.84 Nitrate reductase delta subunit
CSD                  PF00313.17    66 seq1640_BIOID50907   -             70   3.6e-33  113.0   0.2   1   1   5.8e-37   3.9e-33  112.9   0.1     1    65     5    69     5    70 0.98 'Cold-shock' DNA-binding domain
OB_RNB               PF08206.6     58 seq1640_BIOID50907   -             70   9.9e-06   24.8   0.4   1   1     2e-09   1.4e-05   24.4   0.3     7    29    15    37     7    39 0.86 Ribonuclease B OB domain
Semialdhyde_dh       PF01118.19   121 seq1643_BIOID50907   -            334   7.2e-33  113.3   0.0   1   1   1.9e-36   1.3e-32  112.5   0.0     3   121     5   146     3   146 0.97 Semialdehyde dehydrogenase, NAD binding domain
Semialdhyde_dhC      PF02774.13   184 seq1643_BIOID50907   -            334   4.2e-20   72.2   0.0   1   1   9.3e-24   6.4e-20   71.6   0.0     1   184   163   311   163   311 0.95 Semialdehyde dehydrogenase, dimerisation domain
Collar               PF07484.7     57 seq1644_BIOID50907   -            152   3.6e-15   55.3   0.1   1   1     5e-19   6.8e-15   54.4   0.1     1    57     4    51     4    51 0.98 Phage Tail Collar Domain
GFO_IDH_MocA         PF01408.17   120 seq1645_BIOID50907   -            351   1.3e-32  112.7   0.1   1   1     6e-36   2.7e-32  111.6   0.0     1   118    10   128    10   130 0.97 Oxidoreductase family, NAD-binding Rossmann fold
GFO_IDH_MocA_C       PF02894.12   115 seq1645_BIOID50907   -            351   6.3e-12   45.2   0.0   1   1   2.7e-15   1.2e-11   44.2   0.0     1   112   142   250   142   253 0.93 Oxidoreductase family, C-terminal alpha/beta domain
NAD_binding_3        PF03447.11   117 seq1645_BIOID50907   -            351   2.5e-06   27.7   0.1   1   1   1.1e-08   5.1e-05   23.5   0.0    16   114    31   126    16   129 0.80 Homoserine dehydrogenase, NAD binding domain
Sod_Fe_C             PF02777.13   106 seq1646_BIOID50907   -            208   1.9e-40  136.8   0.7   1   1     4e-44   2.7e-40  136.3   0.1     4   106    98   204    95   204 0.91 Iron/manganese superoxide dismutases, C-terminal domain
Sod_Fe_N             PF00081.17    82 seq1646_BIOID50907   -            208   9.5e-34  115.4   2.3   1   1   2.3e-37   1.5e-33  114.7   1.6     1    81     4    91     4    92 0.97 Iron/manganese superoxide dismutases, alpha-hairpin domain
Transaldolase        PF00923.14   287 seq1649_BIOID50907   -            253   1.9e-43  148.5   0.1   1   1   3.5e-47   4.7e-43  147.2   0.1     1   241    36   236    36   247 0.95 Transaldolase
HATPase_c            PF02518.21   111 seq1650_BIOID50907   -            433   1.9e-22   78.9   0.0   1   1   8.1e-26   3.7e-22   78.0   0.0     6   110   320   423   316   424 0.96 Histidine kinase-, DNA gyrase B-, and HSP90-like ATPase
HisKA                PF00512.20    68 seq1650_BIOID50907   -            433   6.3e-08   32.3   1.3   1   1   3.7e-11   1.7e-07   30.9   0.9     1    67   211   270   211   271 0.90 His Kinase A (phospho-acceptor) domain
HAMP                 PF00672.20    70 seq1650_BIOID50907   -            433     3e-07   30.4   0.0   1   1   6.6e-11     3e-07   30.4   0.0     3    69   140   206   139   207 0.90 HAMP domain
Nitrate_red_gam      PF02665.9    223 seq1651_BIOID50907   -            225   3.7e-88  294.5  11.3   1   1   3.1e-92   4.2e-88  294.3   7.8     2   222     4   224     3   225 0.99 Nitrate reductase gamma subunit
Flagellin_N          PF00669.15   139 seq1653_BIOID50907   -            317   4.4e-34  117.1   9.6   1   1   3.2e-38   4.4e-34  117.1   6.7     2   139     4   141     3   141 0.99 Bacterial flagellin N-terminal helical region
Isochorismatase      PF00857.15   174 seq1657_BIOID50907   -            219   4.3e-37  127.6   0.0   1   1   3.7e-41   5.1e-37  127.3   0.0     2   174    11   213    10   213 0.96 Isochorismatase family
EIIC-GAT             PF03611.9    415 seq1658_BIOID50907   -            484  1.1e-130  436.0  44.5   1   1  8.2e-135  1.1e-130  436.0  30.8     1   395    31   426    31   445 0.97 PTS system sugar-specific permease component
PerC                 PF06069.6     90 seq1659_BIOID50907   -            162   4.5e-09   36.1   1.9   1   1   5.5e-13   7.5e-09   35.4   1.3     5    56    98   149    94   154 0.92 PerC transcriptional activator
AraC_binding         PF02311.14   136 seq1661_BIOID50907   -            298   6.1e-27   93.8   1.0   1   1   1.8e-30   6.1e-27   93.8   0.7     4   136    40   177    37   177 0.91 AraC-like ligand binding domain
HTH_AraC             PF00165.18    42 seq1661_BIOID50907   -            298     3e-22   77.6   0.0   1   2   1.5e-12   5.3e-09   35.5   0.0     2    41   204   244   203   245 0.91 Bacterial regulatory helix-turn-helix proteins, AraC family
HTH_AraC             PF00165.18    42 seq1661_BIOID50907   -            298     3e-22   77.6   0.0   2   2   1.8e-13   6.1e-10   38.4   0.0     1    41   256   294   256   295 0.96 Bacterial regulatory helix-turn-helix proteins, AraC family
HTH_18               PF12833.2     81 seq1661_BIOID50907   -            298   2.5e-19   69.0   0.5   1   1   2.2e-22   7.3e-19   67.5   0.0     1    80   217   295   217   296 0.97 Helix-turn-helix domain
Cupin_2              PF07883.6     71 seq1661_BIOID50907   -            298   2.3e-05   23.7   0.2   1   1   1.4e-08   4.8e-05   22.6   0.1    26    62    68   104    63   114 0.90 Cupin domain
AA_kinase            PF00696.23   241 seq1662_BIOID50907   -            258   6.2e-39  133.8   2.7   1   1   5.1e-43   6.9e-39  133.7   1.9     3   240     5   235     3   236 0.91 Amino acid kinase family
Sugar-bind           PF04198.8    255 seq1664_BIOID50907   -            313   2.1e-68  229.8   0.0   1   1   3.9e-72   2.6e-68  229.5   0.0     1   254    59   311    59   312 0.97 Putative sugar-binding domain
KdgT                 PF03812.8    314 seq1665_BIOID50907   -            329  9.4e-181  599.7  30.6   1   1  7.8e-185  1.1e-180  599.6  21.2     1   314     3   316     3   316 1.00 2-keto-3-deoxygluconate permease
SDH_alpha            PF03313.10   283 seq1666_BIOID50907   -            455  1.2e-102  342.6  11.1   1   1  2.3e-106  1.6e-102  342.2   7.7     2   282   183   449   182   450 0.96 Serine dehydratase alpha chain
SDH_beta             PF03315.10   158 seq1666_BIOID50907   -            455     1e-55  188.0   0.1   1   1   3.7e-59   2.6e-55  186.7   0.0     1   157     3   158     3   159 0.96 Serine dehydratase beta chain
Glyco_hydro_65m      PF03632.10   370 seq1668_BIOID50907   -            708  7.4e-127  422.9   0.1   1   1  1.5e-130    1e-126  422.4   0.0     2   370   299   677   298   677 0.97 Glycosyl hydrolase family 65 central catalytic domain
Glyco_hydro_65N      PF03636.10   255 seq1668_BIOID50907   -            708   8.5e-59  198.7   0.0   1   1   1.7e-62   1.2e-58  198.3   0.0     1   255     6   241     6   241 0.96 Glycosyl hydrolase family 65, N-terminal domain
DeoC                 PF01791.4    236 seq1669_BIOID50907   -            259   3.8e-61  206.2   1.8   1   1     3e-65   4.1e-61  206.1   1.2     3   230    12   240    10   246 0.94 DeoC/LacD family aldolase
ACP_syn_III_C        PF08541.5     90 seq1670_BIOID50907   -            335   2.4e-24   85.0   0.1   1   1   3.1e-27   1.4e-23   82.5   0.0     1    88   246   333   246   334 0.98 3-Oxoacyl-[acyl-carrier-protein (ACP)] synthase III C terminal
ACP_syn_III          PF08545.5     80 seq1670_BIOID50907   -            335   9.1e-21   73.2   0.9   1   1   4.1e-24   1.9e-20   72.2   0.2     1    76   117   191   117   195 0.93 3-Oxoacyl-[acyl-carrier-protein (ACP)] synthase III
Thiolase_N           PF00108.18   264 seq1670_BIOID50907   -            335   5.2e-05   22.2   0.6   1   1   2.1e-08   9.5e-05   21.3   0.4    22   107    57   142    45   150 0.91 Thiolase, N-terminal domain
Dam                  PF05869.6    181 seq1672_BIOID50907   -             74   2.6e-12   46.4   0.0   1   1   2.2e-16     3e-12   46.2   0.0     2    42    15    55    14    63 0.92 DNA N-6-adenine-methyltransferase (Dam)
rve                  PF00665.21   120 seq1673_BIOID50907   -            340     2e-20   73.0   0.0   1   1   2.2e-23   3.8e-20   72.0   0.0     3   118   118   242   117   244 0.96 Integrase core domain
HTH_38               PF13936.1     44 seq1673_BIOID50907   -            340   1.8e-09   36.8   0.5   1   1   4.1e-12     7e-09   34.9   0.1     6    41     3    38     2    40 0.94 Helix-turn-helix domain
HTH_7                PF02796.10    45 seq1673_BIOID50907   -            340   3.5e-09   36.2   0.3   1   1   5.4e-12   9.2e-09   34.9   0.2    13    44     9    40     5    41 0.93 Helix-turn-helix domain of resolvase
HTH_23               PF13384.1     50 seq1673_BIOID50907   -            340   1.1e-06   27.9   0.0   1   1     2e-09   3.4e-06   26.3   0.0     9    40     9    40     2    43 0.89 Homeodomain-like domain
HTH_28               PF13518.1     52 seq1673_BIOID50907   -            340     1e-05   25.2   0.1   1   1   1.5e-08   2.6e-05   23.9   0.1     7    34    12    39     8    40 0.89 Helix-turn-helix domain
Sigma70_r4_2         PF08281.7     54 seq1673_BIOID50907   -            340   1.1e-05   24.6   0.0   1   1   1.5e-08   2.5e-05   23.5   0.0    25    48    16    39    12    40 0.94 Sigma-70, region 4
HTH_3                PF01381.17    55 seq1673_BIOID50907   -            340   0.00013   21.6   0.1   1   1   1.4e-07   0.00024   20.7   0.1     7    37    15    45     8    48 0.91 Helix-turn-helix
Ter                  PF05472.6    290 seq1675_BIOID50907   -            309  6.8e-115  383.0   6.7   1   1  5.6e-119  7.6e-115  382.8   4.6     2   290     9   307     8   307 0.99 DNA replication terminus site-binding protein (Ter protein)
Lyase_1              PF00206.15   312 seq1676_BIOID50907   -            457  3.8e-102  341.5   0.0   1   1  1.4e-105  1.9e-101  339.2   0.0     1   312     6   301     6   301 0.99 Lyase
DUF3442              PF11924.3    280 seq1678_BIOID50907   -           1416  1.4e-107  359.3   0.7   1   1  1.3e-110  3.6e-107  358.0   0.5     2   280    71   350    70   350 0.99 Protein of unknown function (DUF3442)
Big_1                PF02369.11   100 seq1678_BIOID50907   -           1416   3.9e-55  183.8 102.5   1   3   1.5e-16   4.2e-13   48.9   6.2     4    97   993  1086   990  1088 0.87 Bacterial Ig-like domain (group 1)
Big_1                PF02369.11   100 seq1678_BIOID50907   -           1416   3.9e-55  183.8 102.5   2   3   7.6e-16   2.1e-12   46.7   1.6    12    96  1102  1185  1092  1191 0.83 Bacterial Ig-like domain (group 1)
Big_1                PF02369.11   100 seq1678_BIOID50907   -           1416   3.9e-55  183.8 102.5   3   3   3.4e-17   9.2e-14   51.0  10.3     2    93  1193  1285  1191  1292 0.87 Bacterial Ig-like domain (group 1)
HTH_DeoR             PF08220.7     57 seq1679_BIOID50907   -            144   5.9e-16   57.6   0.2   1   1   2.5e-19   1.1e-15   56.7   0.1     1    54     6    59     6    61 0.96 DeoR-like helix-turn-helix domain
HTH_11               PF08279.7     55 seq1679_BIOID50907   -            144   4.6e-08   32.4   0.0   1   1   1.9e-11   8.9e-08   31.5   0.0     1    44     6    48     6    56 0.88 HTH domain
HTH_5                PF01022.15    47 seq1679_BIOID50907   -            144   5.2e-07   29.1   0.0   1   1   2.3e-10     1e-06   28.1   0.0     4    46     7    50     4    51 0.92 Bacterial regulatory protein, arsR family
Glycos_transf_3      PF00591.16   254 seq1680_BIOID50907   -            469   3.6e-61  206.5   0.4   1   1   1.1e-64   4.9e-61  206.0   0.2     2   253   108   361   107   362 0.98 Glycosyl transferase family, a/b domain
PYNP_C               PF07831.8     75 seq1680_BIOID50907   -            469   1.8e-25   88.0   0.2   1   1   7.7e-29   3.5e-25   87.1   0.1     1    74   379   452   379   453 0.98 Pyrimidine nucleoside phosphorylase C-terminal domain
Glycos_trans_3N      PF02885.12    66 seq1680_BIOID50907   -            469   5.9e-15   54.4   1.2   1   1     2e-18   9.3e-15   53.8   0.1     3    66    34    97    32    97 0.98 Glycosyl transferase family, helical bundle domain
Epimerase            PF01370.16   236 seq1682_BIOID50907   -            338   1.4e-32  112.9   0.0   1   1   8.5e-36   1.7e-32  112.6   0.0     1   235     3   233     3   234 0.91 NAD dependent epimerase/dehydratase family
3Beta_HSD            PF01073.14   280 seq1682_BIOID50907   -            338   2.2e-20   72.3   0.0   1   1   1.5e-23   2.9e-20   72.0   0.0     1   271     4   256     4   263 0.85 3-beta hydroxysteroid dehydrogenase/isomerase family
NAD_binding_10       PF13460.1    183 seq1682_BIOID50907   -            338   1.1e-17   64.5   0.0   1   1   8.4e-21   1.6e-17   63.9   0.0     1   151     3   176     3   192 0.84 NADH(P)-binding
NAD_binding_4        PF07993.7    249 seq1682_BIOID50907   -            338     3e-14   52.4   0.1   1   1   2.5e-16   4.9e-13   48.4   0.0    78   195    57   168    45   216 0.84 Male sterility protein
RmlD_sub_bind        PF04321.12   287 seq1682_BIOID50907   -            338   1.6e-10   40.2   0.0   1   1   1.1e-13   2.1e-10   39.8   0.0     1   169     1   189     1   237 0.85 RmlD substrate binding domain
adh_short            PF00106.20   167 seq1682_BIOID50907   -            338   3.3e-05   23.7   0.7   1   1   1.7e-08   3.3e-05   23.7   0.5     3    75     3    68     2    76 0.82 short chain dehydrogenase
PTS_IIB              PF02302.12    90 seq1683_BIOID50907   -            101   3.8e-14   52.7   0.1   1   1     3e-18   4.2e-14   52.6   0.1     1    79     4    79     4    90 0.89 PTS system, Lactose/Cellobiose specific IIB subunit
5_3_exonuc_N         PF02739.11   169 seq1686_BIOID50907   -            281   2.9e-25   88.4   0.0   1   1   6.2e-29   4.2e-25   87.9   0.0    35   149    56   172    35   188 0.90 5'-3' exonuclease, N-terminal resolvase-like domain
5_3_exonuc           PF01367.15   101 seq1686_BIOID50907   -            281   3.1e-23   81.8   0.0   1   1   6.7e-27   4.6e-23   81.2   0.0     1    91   190   279   190   281 0.97 5'-3' exonuclease, C-terminal SAM fold
PTS_EIIA_2           PF00359.17   142 seq1687_BIOID50907   -            154   3.8e-34  117.3   0.0   1   1   3.1e-38   4.3e-34  117.1   0.0     2   140     7   148     6   150 0.96 Phosphoenolpyruvate-dependent sugar phosphotransferase system, EIIA 2
IstB_IS21            PF01695.12   178 seq1688_BIOID50907   -            259   6.1e-71  237.3   0.1   1   1   3.9e-74   1.3e-70  236.3   0.0     1   178    56   235    56   235 0.98 IstB-like ATP binding protein
Bac_DnaA             PF00308.13   219 seq1688_BIOID50907   -            259   1.4e-07   31.2   0.0   1   1   6.2e-11   2.1e-07   30.6   0.0    37   136   105   202    75   207 0.85 Bacterial dnaA  protein
AAA                  PF00004.24   132 seq1688_BIOID50907   -            259   2.5e-05   24.3   0.0   1   1   1.3e-08   4.3e-05   23.6   0.0     1    74   105   180   105   214 0.77 ATPase family associated with various cellular activities (AAA)
PhoH                 PF02562.11   205 seq1688_BIOID50907   -            259   1.4e-05   24.3   0.1   1   1   1.6e-08   5.5e-05   22.3   0.0    11    48    94   131    83   142 0.80 PhoH-like protein
PfkB                 PF00294.19   301 seq1689_BIOID50907   -            206   5.2e-40  137.3   3.2   1   1   1.3e-43     6e-40  137.1   2.2   105   297     2   186     1   190 0.91 pfkB family carbohydrate kinase
Phos_pyr_kin         PF08543.7    246 seq1689_BIOID50907   -            206   1.3e-18   67.0   0.1   1   1   3.7e-22   1.7e-18   66.6   0.1   108   235    61   181    50   189 0.91 Phosphomethylpyrimidine kinase
Carb_kinase          PF01256.12   242 seq1689_BIOID50907   -            206   7.3e-09   35.1   0.4   1   1   2.8e-12   1.3e-08   34.3   0.3   119   231    75   186    73   197 0.79 Carbohydrate kinase
FGGY_N               PF00370.16   245 seq1691_BIOID50907   -            250   3.6e-31  108.2   0.0   1   1   3.6e-35     5e-31  107.7   0.0     2   172     7   183     6   213 0.90 FGGY family of carbohydrate kinases, N-terminal domain
OMPdecase            PF00215.19   226 seq1692_BIOID50907   -            280   1.5e-30  106.1   0.6   1   1   1.3e-34   1.8e-30  105.9   0.4     2   225    69   270    68   271 0.94 Orotidine 5'-phosphate decarboxylase / HUMPS family
PLA1                 PF02253.10   260 seq1694_BIOID50907   -            289   9.8e-94  313.4   5.4   1   1   8.5e-98   1.2e-93  313.2   3.7     8   260    39   286    33   286 0.98 Phospholipase A1
Lactamase_B          PF00753.22   194 seq1696_BIOID50907   -            268   9.5e-18   64.4   0.0   1   1   2.7e-21   1.8e-17   63.4   0.0     8   158    34   227    29   254 0.93 Metallo-beta-lactamase superfamily
Lactamase_B_2        PF12706.2    194 seq1696_BIOID50907   -            268   7.2e-07   28.8   0.0   1   1   1.9e-10   1.3e-06   28.0   0.0    18   158    82   242    53   262 0.58 Beta-lactamase superfamily domain
DHDPS                PF00701.17   289 seq1697_BIOID50907   -            307   3.4e-22   78.2   0.0   1   1   3.4e-26   4.6e-22   77.8   0.0     2   233     4   240     3   281 0.88 Dihydrodipicolinate synthetase family
Asparaginase_2       PF01112.13   319 seq1698_BIOID50907   -            321  2.8e-124  413.8   3.7   1   1  2.5e-128  3.5e-124  413.5   2.6     2   315     3   315     2   317 0.99 Asparaginase
Dimer_Tnp_Tn5        PF02281.11   109 seq1700_BIOID50907   -            429   1.3e-17   63.7   0.2   1   1   2.1e-21   2.8e-17   62.6   0.1    10   102   337   425   327   428 0.85 Transposase Tn5 dimerisation domain
MR_MLE_N             PF02746.11   117 seq1701_BIOID50907   -            424   3.5e-34  117.1   0.0   1   1   1.7e-37   7.5e-34  116.1   0.0    22   117    31   130    21   130 0.96 Mandelate racemase / muconate lactonizing enzyme, N-terminal domain
MR_MLE_C             PF13378.1    111 seq1701_BIOID50907   -            424   6.1e-26   90.4   0.0   1   1   2.9e-29   1.3e-25   89.3   0.0     1   110   283   394   283   395 0.88 Enolase C-terminal domain-like
MR_MLE               PF01188.16    67 seq1701_BIOID50907   -            424   2.5e-11   43.8   0.0   1   1   2.3e-14   1.1e-10   41.8   0.0     2    67   216   283   215   283 0.92 Mandelate racemase / muconate lactonizing enzyme, C-terminal domain
Metalloenzyme        PF01676.13   262 seq1702_BIOID50907   -            407   1.2e-57  195.1   0.0   1   1   9.9e-62   1.4e-57  194.9   0.0     1   261     2   405     2   406 0.97 Metalloenzyme superfamily
AP_endonuc_2         PF01261.19   211 seq1704_BIOID50907   -            284   2.2e-28   98.9   0.0   1   1   2.9e-32   3.9e-28   98.0   0.0     1   210    25   229    25   230 0.96 Xylose isomerase-like TIM barrel
FGGY_C               PF02782.11   197 seq1705_BIOID50907   -             67   9.8e-11   41.5   0.0   1   1   7.8e-15   1.1e-10   41.4   0.0    84   138     3    60     1    63 0.92 FGGY family of carbohydrate kinases, C-terminal domain
RQC                  PF09382.5    106 seq1709_BIOID50907   -            611   4.4e-28   96.9   0.0   1   1   3.5e-31   1.2e-27   95.6   0.0     1   104   413   514   413   516 0.97 RQC domain
HRDC                 PF00570.18    68 seq1709_BIOID50907   -            611   8.5e-24   82.9   0.1   1   1   6.4e-27   2.2e-23   81.6   0.0     2    68   535   601   534   601 0.97 HRDC domain
Helicase_C           PF00271.26    78 seq1709_BIOID50907   -            611   1.5e-23   82.3   0.0   1   1   2.6e-24   8.9e-21   73.4   0.1     3    78   258   333   256   333 0.98 Helicase conserved C-terminal domain
DEAD                 PF00270.24   173 seq1709_BIOID50907   -            611   6.1e-21   74.5   0.0   1   1     2e-23   6.8e-20   71.1   0.0     2   168    30   189    29   194 0.85 DEAD/DEAH box helicase
TctC                 PF03401.9    274 seq1710_BIOID50907   -            317   1.1e-42  145.7   2.2   1   1   9.5e-47   1.3e-42  145.5   1.5     1   272    43   315    43   317 0.95 Tripartite tricarboxylate transporter family receptor
Acyl_transf_3        PF01757.17   340 seq1711_BIOID50907   -            331   2.9e-34  118.3  37.9   1   1   2.6e-38   3.6e-34  118.0  26.3     2   339     6   318     5   322 0.87 Acyltransferase family
ABC_tran             PF00005.22   118 seq1712_BIOID50907   -            623   4.5e-41  139.8   0.1   1   2   5.2e-21   7.1e-18   64.9   0.1    24   118    90   197    56   197 0.81 ABC transporter
ABC_tran             PF00005.22   118 seq1712_BIOID50907   -            623   4.5e-41  139.8   0.1   2   2   2.3e-23   3.1e-20   72.5   0.0     1   117   364   491   364   492 0.93 ABC transporter
oligo_HPY            PF08352.7     64 seq1712_BIOID50907   -            623   1.6e-20   73.1   0.5   1   2   1.4e-11   1.9e-08   34.4   0.1     1    33   248   280   248   303 0.88 Oligopeptide/dipeptide transporter, C-terminal region
oligo_HPY            PF08352.7     64 seq1712_BIOID50907   -            623   1.6e-20   73.1   0.5   2   2   2.8e-12   3.8e-09   36.6   0.0     1    33   543   575   543   594 0.85 Oligopeptide/dipeptide transporter, C-terminal region
Aldolase_II          PF00596.16   183 seq1715_BIOID50907   -            228   6.7e-47  159.3   0.2   1   1   6.3e-51   8.7e-47  159.0   0.1     1   182     6   193     6   194 0.88 Class II Aldolase and Adducin N-terminal domain
PNP_UDP_1            PF01048.15   234 seq1717_BIOID50907   -            239   7.9e-43  145.9   1.4   1   1   6.7e-47   9.2e-43  145.7   1.0     2   213    16   217    15   234 0.88 Phosphorylase superfamily
MFS_1                PF07690.11   354 seq1718_BIOID50907   -            427   1.1e-55  188.6  61.4   1   1   8.6e-58   5.9e-54  183.0  27.4     1   347    28   380    28   384 0.87 Major Facilitator Superfamily
HAD_2                PF13419.1    176 seq1719_BIOID50907   -            219   1.3e-23   84.0   0.0   1   1   3.4e-27   1.5e-23   83.8   0.0     1   176     6   190     6   190 0.87 Haloacid dehalogenase-like hydrolase
Hydrolase            PF00702.21   204 seq1719_BIOID50907   -            219   3.1e-11   44.0   0.0   1   1   9.8e-15   4.5e-11   43.5   0.0     3   203     5   183     3   184 0.83 haloacid dehalogenase-like hydrolase
Hydrolase_like       PF13242.1     75 seq1719_BIOID50907   -            219   5.3e-07   29.1   0.0   1   1   2.2e-10     1e-06   28.2   0.0     3    56   146   198   144   207 0.93 HAD-hyrolase-like
TctB                 PF07331.6    142 seq1720_BIOID50907   -            157   2.3e-17   62.8  19.1   1   1   2.1e-21   2.9e-17   62.5  13.3     6   142    19   152    16   152 0.90 Tripartite tricarboxylate transporter TctB family
PAP2                 PF01569.16   129 seq1721_BIOID50907   -            200   3.2e-12   46.1   5.7   1   1     9e-16   6.2e-12   45.2   3.9    47   128   105   197    50   198 0.82 PAP2 superfamily
PAP2_3               PF14378.1    191 seq1721_BIOID50907   -            200   5.5e-10   38.9   7.4   1   1   2.1e-13   1.4e-09   37.5   5.1   107   188   102   185    38   187 0.77 PAP2 superfamily
ABC_tran             PF00005.22   118 seq1724_BIOID50907   -            360     1e-20   74.1   0.0   1   1   7.3e-24     2e-20   73.2   0.0     1   117    44   162    44   163 0.93 ABC transporter
TOBE_2               PF08402.5     75 seq1724_BIOID50907   -            360   1.5e-08   34.3   0.0   1   1   1.1e-11   2.9e-08   33.4   0.0     2    75   282   351   281   351 0.88 TOBE domain
TOBE                 PF03459.12    64 seq1724_BIOID50907   -            360   6.6e-08   32.4   0.0   1   1   1.2e-08   3.3e-05   23.7   0.0     4    64   295   350   292   350 0.92 TOBE domain
TctA                 PF01970.11   419 seq1726_BIOID50907   -            495    3e-131  437.5  37.2   1   1  3.2e-135  4.3e-131  437.0  25.8     2   419    16   439    15   439 0.96 Tripartite tricarboxylate transporter TctA family
DUF2655              PF10848.3     82 seq1727_BIOID50907   -            106   1.4e-57  191.3   1.3   1   1   1.3e-61   1.8e-57  191.0   0.9     1    82     1    82     1    82 1.00 Protein of unknown function (DUF2655)
MFS_1                PF07690.11   354 seq1728_BIOID50907   -            438   2.8e-21   75.5  36.6   1   1   4.1e-25   2.8e-21   75.5  25.4     2   342    32   389    30   398 0.77 Major Facilitator Superfamily
Sugar_tr             PF00083.19   451 seq1728_BIOID50907   -            438   2.7e-06   26.1   7.6   1   1     4e-10   2.7e-06   26.1   5.3    29   181    53   221     6   245 0.78 Sugar (and other) transporter
FA_hydroxylase       PF04116.8    114 seq1729_BIOID50907   -            374   3.2e-17   62.8  21.8   1   1   2.3e-21   3.2e-17   62.8  15.1     2   113    79   187    78   188 0.94 Fatty acid hydroxylase superfamily
Ribosomal_S6         PF01250.12    92 seq1730_BIOID50907   -            131   3.4e-33  113.2   0.1   1   1   3.2e-37   4.4e-33  112.8   0.0     1    91     2    91     2    92 0.98 Ribosomal protein S6
PMI_typeI            PF01238.16   373 seq1731_BIOID50907   -            417  1.3e-123  412.5   0.0   1   1  1.5e-126    1e-122  409.6   0.0     1   372    27   382    27   383 0.98 Phosphomannose isomerase type I
LysE                 PF01810.13   191 seq1734_BIOID50907   -            245   4.4e-54  182.5  11.3   1   1   3.9e-58   5.4e-54  182.2   7.8     2   190    14   205    13   206 0.98 LysE type translocator
SBP_bac_5            PF00496.17   374 seq1736_BIOID50907   -            512   1.5e-96  323.4  11.6   1   1  1.4e-100   1.9e-96  323.0   8.1     1   372    70   429    70   431 0.95 Bacterial extracellular solute-binding proteins, family 5 Middle
SSB                  PF00436.20   104 seq1737_BIOID50907   -            104   1.3e-13   50.6   0.0   1   1     1e-17   1.4e-13   50.5   0.0     2    96     3    92     2   100 0.89 Single-strand binding protein family
LysR_substrate       PF03466.15   209 seq1738_BIOID50907   -            315   9.6e-55  184.8   0.6   1   1   1.9e-58   1.3e-54  184.3   0.4     4   208    99   303    96   304 0.99 LysR substrate binding domain
HTH_1                PF00126.22    60 seq1738_BIOID50907   -            315   8.8e-22   76.4   0.5   1   1   2.5e-25   1.7e-21   75.5   0.1     1    59    13    71    13    72 0.98 Bacterial regulatory helix-turn-helix protein, lysR family
Ribosomal_S18        PF01084.15    54 seq1740_BIOID50907   -             75   2.7e-25   87.8   0.5   1   1   2.4e-29   3.3e-25   87.5   0.3     2    54    16    68    15    68 0.96 Ribosomal protein S18
Porin_OmpG           PF09381.5    301 seq1741_BIOID50907   -            301  5.2e-218  721.7  13.9   1   1  1.3e-221  5.8e-218  721.6   9.6     1   301     1   301     1   301 1.00 Outer membrane protein G (OmpG)
DUF481               PF04338.7    210 seq1741_BIOID50907   -            301   9.9e-06   25.2   2.3   1   1   2.2e-09   9.9e-06   25.2   1.6    93   197    95   206    91   212 0.84 Protein of unknown function, DUF481
Ribosomal_L9_C       PF03948.9     87 seq1742_BIOID50907   -            149   1.2e-26   92.4   1.8   1   1   2.9e-30     2e-26   91.7   1.2     2    87    63   149    62   149 0.97 Ribosomal protein L9, C-terminal domain
Ribosomal_L9_N       PF01281.14    48 seq1742_BIOID50907   -            149   7.6e-23   79.3   0.3   1   1   2.2e-26   1.5e-22   78.4   0.2     1    48     1    48     1    48 0.97 Ribosomal protein L9, N-terminal domain
FA_desaturase        PF00487.19   257 seq1743_BIOID50907   -            363   1.4e-29  103.1  34.1   1   1     1e-33   1.4e-29  103.1  23.7     3   254    69   339    66   342 0.89 Fatty acid desaturase
Fucose_iso_N2        PF07882.7    181 seq1748_BIOID50907   -            572   9.8e-81  269.6   0.9   1   1   3.4e-84   1.5e-80  268.9   0.6     1   181   156   336   156   336 0.99 L-fucose isomerase, second N-terminal domain
Fucose_iso_N1        PF07881.7    171 seq1748_BIOID50907   -            572   9.5e-78  259.4   0.1   1   1   3.4e-81   1.5e-77  258.7   0.1    17   171     1   155     1   155 0.99 L-fucose isomerase, first N-terminal domain
Fucose_iso_C         PF02952.12   142 seq1748_BIOID50907   -            572   9.2e-55  183.9   0.0   1   1   3.1e-58   1.4e-54  183.3   0.0     2   142   366   535   365   535 0.94 L-fucose isomerase, C-terminal domain
MFS_1                PF07690.11   354 seq1749_BIOID50907   -            393     1e-39  136.2  61.7   1   1   1.7e-41   2.3e-37  128.4  27.0     2   353    21   356    20   357 0.90 Major Facilitator Superfamily
DUF945               PF06097.6    459 seq1751_BIOID50907   -            502  8.3e-150  499.4  18.0   1   1  6.8e-154  9.3e-150  499.2  12.5     1   459     1   482     1   482 0.99 Bacterial protein of unknown function (DUF945)
FCD                  PF07729.7    125 seq1752_BIOID50907   -            274   1.1e-22   80.5   6.2   1   1   2.4e-26   1.6e-22   80.0   4.3     1   124   116   246   116   247 0.90 FCD domain
GntR                 PF00392.16    64 seq1752_BIOID50907   -            274   6.1e-14   51.1   0.2   1   1   1.8e-17   1.2e-13   50.1   0.1     4    62    31    89    29    91 0.95 Bacterial regulatory proteins, gntR family
SNARE_assoc          PF09335.6    123 seq1753_BIOID50907   -            254   1.5e-19   70.2   2.9   1   1   1.1e-23   1.5e-19   70.2   2.0     1   121    36   159    36   161 0.93 SNARE associated Golgi protein
Aldo_ket_red         PF00248.16   283 seq1754_BIOID50907   -            294   2.6e-46  157.5   0.1   1   1   2.4e-50   3.2e-46  157.2   0.0     2   281    20   267    19   269 0.92 Aldo/keto reductase family
Hydrolase_3          PF08282.7    254 seq1755_BIOID50907   -            368   1.1e-14   54.4   0.1   1   1   1.8e-16   6.1e-13   48.8   0.0   187   251   295   358   282   361 0.92 haloacid dehalogenase-like hydrolase
HAD                  PF12710.2    191 seq1755_BIOID50907   -            368   6.9e-13   49.0   0.0   1   1   2.3e-16     8e-13   48.8   0.0    45   191   191   327    41   327 0.79 haloacid dehalogenase-like hydrolase
Hydrolase            PF00702.21   204 seq1755_BIOID50907   -            368   1.3e-10   42.0   1.0   1   1     5e-14   1.7e-10   41.6   0.4    65   204   170   330    99   330 0.77 haloacid dehalogenase-like hydrolase
BPD_transp_1         PF00528.17   185 seq1756_BIOID50907   -            306   3.9e-43  146.9  10.6   1   1   2.9e-47   3.9e-43  146.9   7.4     1   184   113   304   113   305 0.99 Binding-protein-dependent transport system inner membrane component
DUF177               PF02620.12   119 seq1758_BIOID50907   -            173   4.8e-23   81.3   0.7   1   1   5.4e-27   7.4e-23   80.7   0.5     1   119    61   171    61   171 0.90 Uncharacterized ACR, COG1399
Abhydrolase_1        PF00561.15   230 seq1759_BIOID50907   -            340   2.3e-31  109.0   0.0   1   1   8.6e-35     3e-31  108.6   0.0     1   228    82   319    82   321 0.97 alpha/beta hydrolase fold
Hydrolase_4          PF12146.3     79 seq1759_BIOID50907   -            340   2.6e-24   84.7   0.5   1   1   1.2e-27   4.3e-24   84.0   0.3     3    79    42   122    40   122 0.90 Putative lysophospholipase
Abhydrolase_6        PF12697.2    228 seq1759_BIOID50907   -            340   1.1e-20   74.4   3.3   1   1   4.9e-24   1.7e-20   73.8   2.3     2   220    58   310    57   316 0.72 Alpha/beta hydrolase family
Abhydrolase_5        PF12695.2    142 seq1759_BIOID50907   -            340   2.4e-12   46.6   0.0   1   1   1.2e-15   4.1e-12   45.9   0.0     1   141    56   305    56   306 0.79 Alpha/beta hydrolase family
Elong-fact-P_C       PF09285.6     56 seq1761_BIOID50907   -            253     2e-21   74.9   0.0   1   1     1e-24   4.6e-21   73.8   0.0     1    56   196   251   196   251 0.99 Elongation factor P, C-terminal
EFP                  PF01132.15    55 seq1761_BIOID50907   -            253   4.2e-14   51.8   2.2   1   1   1.7e-17   7.7e-14   50.9   1.5     1    54   132   187   132   188 0.91 Elongation factor P (EF-P) OB domain
EFP_N                PF08207.7     58 seq1761_BIOID50907   -            253   3.3e-13   49.1   0.1   1   1   1.8e-16   8.2e-13   47.9   0.1     2    57    67   124    66   125 0.88 Elongation factor P (EF-P) KOW-like domain
Ribosomal_L32p       PF01783.18    56 seq1762_BIOID50907   -             57   4.1e-19   68.3   0.9   1   1   3.3e-23   4.4e-19   68.2   0.7     1    56     2    57     2    57 0.98 Ribosomal L32p protein family
BPD_transp_1         PF00528.17   185 seq1763_BIOID50907   -            303   7.2e-31  107.0  13.0   1   1   1.1e-34   7.2e-31  107.0   9.0     1   184   119   302   119   303 0.99 Binding-protein-dependent transport system inner membrane component
OppC_N               PF12911.2     56 seq1763_BIOID50907   -            303   1.3e-17   62.7   0.2   1   1     2e-21   1.3e-17   62.7   0.2     2    56    24    79    23    79 0.86 N-terminal TM domain of oligopeptide transport permease C
AAA_25               PF13481.1    194 seq1764_BIOID50907   -            476   2.1e-26   92.4   0.0   1   1   1.8e-29   3.5e-26   91.6   0.0    10   194    88   242    80   242 0.90 AAA domain
KaiC                 PF06745.8    226 seq1764_BIOID50907   -            476   1.7e-18   66.4   0.1   1   1   6.7e-19   1.3e-15   56.9   0.1     2   202    94   277    93   294 0.85 KaiC
ChlI                 PF13541.1    121 seq1764_BIOID50907   -            476     6e-12   45.0   0.0   1   1   6.9e-15   1.3e-11   43.8   0.0    35   121   364   449   337   449 0.92 Subunit ChlI of Mg-chelatase
Lon_C                PF05362.8    205 seq1764_BIOID50907   -            476   4.4e-08   32.5   0.1   1   1     5e-11   9.7e-08   31.4   0.0    94   200   372   471   363   473 0.88 Lon protease (S16) C-terminal proteolytic domain
RecA                 PF00154.16   323 seq1764_BIOID50907   -            476   2.3e-05   23.4   0.1   1   1     2e-08     4e-05   22.7   0.0    15   140    75   195    64   215 0.78 recA bacterial DNA recombination protein
DUF463               PF04317.7    443 seq1766_BIOID50907   -            465  4.9e-188  625.0   0.0   1   1  4.1e-192  5.6e-188  624.9   0.0     1   443    20   464    20   464 0.99 YcjX-like family, DUF463
FA_synthesis         PF02504.10   323 seq1767_BIOID50907   -            346  4.2e-124  413.5   0.0   1   1  3.4e-128  4.7e-124  413.3   0.0     8   323     1   321     1   321 0.99 Fatty acid synthesis protein
FGGY_N               PF00370.16   245 seq1768_BIOID50907   -            482   3.4e-86  288.4   0.0   1   1   6.6e-90   4.5e-86  288.0   0.0     1   245    15   259    15   259 0.99 FGGY family of carbohydrate kinases, N-terminal domain
FGGY_C               PF02782.11   197 seq1768_BIOID50907   -            482   2.5e-24   85.9   0.7   1   1   5.2e-27   3.5e-23   82.1   0.5     3   195   269   448   268   450 0.79 FGGY family of carbohydrate kinases, C-terminal domain
Peptidase_M20        PF01546.23   171 seq1769_BIOID50907   -            388   5.2e-26   91.1   0.1   1   1   9.7e-30   6.6e-26   90.7   0.1     2   170    72   384    71   385 0.93 Peptidase family M20/M25/M40
M20_dimer            PF07687.9    109 seq1769_BIOID50907   -            388   6.7e-13   48.2   0.2   1   1   1.9e-16   1.3e-12   47.3   0.2     8   106   184   280   180   294 0.94 Peptidase dimerisation domain
Peripla_BP_4         PF13407.1    258 seq1771_BIOID50907   -            356   1.8e-62  210.9  13.0   1   1     3e-66   2.1e-62  210.7   9.0    13   258    66   312    54   312 0.95 Periplasmic binding protein domain
Peripla_BP_1         PF00532.16   279 seq1771_BIOID50907   -            356   3.9e-13   49.1   1.9   1   1   1.4e-16   9.6e-13   47.8   1.3    23   214    73   270    52   304 0.78 Periplasmic binding proteins and sugar binding domain of LacI family
Hydrolase_3          PF08282.7    254 seq1772_BIOID50907   -            266     4e-61  206.7   0.0   1   1   9.8e-65   4.5e-61  206.5   0.0     1   254     5   260     5   260 0.94 haloacid dehalogenase-like hydrolase
S6PP                 PF05116.8    247 seq1772_BIOID50907   -            266   3.2e-16   59.2   0.0   1   2     4e-09   1.8e-05   24.0   0.0     4    75     4    73     1    91 0.89 Sucrose-6F-phosphate phosphohydrolase
S6PP                 PF05116.8    247 seq1772_BIOID50907   -            266   3.2e-16   59.2   0.0   2   2   5.6e-12   2.6e-08   33.3   0.0   135   218   159   242   141   253 0.83 Sucrose-6F-phosphate phosphohydrolase
Hydrolase            PF00702.21   204 seq1772_BIOID50907   -            266   2.7e-11   44.2   0.1   1   1   2.9e-13   1.3e-09   38.7   0.1     2   204     3   226     2   226 0.56 haloacid dehalogenase-like hydrolase
Mannitol_dh_C        PF08125.8    245 seq1773_BIOID50907   -            488   4.1e-96  320.7   0.0   1   1  8.6e-100   5.9e-96  320.2   0.0     1   245   216   462   216   462 0.99 Mannitol dehydrogenase C-terminal domain
Mannitol_dh          PF01232.18   151 seq1773_BIOID50907   -            488   2.5e-54  183.1   0.0   1   1   7.8e-58   5.4e-54  182.1   0.0     2   151    26   188    25   188 0.99 Mannitol dehydrogenase Rossmann domain
AMP-binding          PF00501.23   418 seq1774_BIOID50907   -            574   4.3e-83  278.8   0.0   1   1   3.8e-87   5.2e-83  278.6   0.0     2   413    49   484    48   487 0.95 AMP-binding enzyme
EAL                  PF00563.15   236 seq1775_BIOID50907   -            782   2.2e-62  210.5   0.0   1   1   2.7e-66   3.7e-62  209.7   0.0     2   236   532   767   531   767 0.97 EAL domain
Patatin              PF01734.17   204 seq1776_BIOID50907   -            314   1.9e-24   86.6   0.5   1   1   2.5e-28   3.4e-24   85.8   0.1     1   201    21   178    21   180 0.95 Patatin-like phospholipase
ACP_syn_III_C        PF08541.5     90 seq1777_BIOID50907   -            317   2.8e-37  126.5   0.0   1   1   2.8e-40   9.5e-37  124.7   0.0     1    90   228   317   228   317 0.98 3-Oxoacyl-[acyl-carrier-protein (ACP)] synthase III C terminal
ACP_syn_III          PF08545.5     80 seq1777_BIOID50907   -            317   4.2e-30  103.1   1.3   1   1   2.3e-33     8e-30  102.2   0.9     1    80   106   183   106   183 0.99 3-Oxoacyl-[acyl-carrier-protein (ACP)] synthase III
HMG_CoA_synt_N       PF01154.12   174 seq1777_BIOID50907   -            317   1.2e-05   24.8   0.1   1   1   5.7e-09     2e-05   24.1   0.1     7   150     5   143     2   167 0.85 Hydroxymethylglutaryl-coenzyme A synthase N terminal
Chal_sti_synt_N      PF00195.14   227 seq1777_BIOID50907   -            317   2.5e-05   23.5   0.7   1   1   1.3e-08   4.5e-05   22.6   0.5    98   225    48   168    21   170 0.81 Chalcone and stilbene synthases, N-terminal domain
AAA_28               PF13521.1    163 seq1778_BIOID50907   -            417   4.9e-29  101.2   0.0   1   1   2.1e-32   7.2e-29  100.7   0.0     2   163   241   401   240   401 0.92 AAA domain
HTH_3                PF01381.17    55 seq1778_BIOID50907   -            417   1.3e-09   37.6   0.1   1   1   1.3e-12   4.5e-09   35.9   0.0     1    52    14    66    14    68 0.95 Helix-turn-helix
HTH_19               PF12844.2     64 seq1778_BIOID50907   -            417   2.6e-08   33.6   0.0   1   1     2e-10   6.8e-07   29.1   0.0     3    55    13    66    12    74 0.94 Helix-turn-helix domain
EamA                 PF00892.15   126 seq1779_BIOID50907   -            324   2.8e-17   62.8  29.0   1   2   4.5e-09   6.2e-05   22.9   9.4     1   124    34   153    34   155 0.91 EamA-like transporter family
EamA                 PF00892.15   126 seq1779_BIOID50907   -            324   2.8e-17   62.8  29.0   2   2   3.3e-16   4.5e-12   45.9   5.2     1   123   174   299   174   302 0.89 EamA-like transporter family
Sugar_tr             PF00083.19   451 seq1780_BIOID50907   -            438   2.8e-33  115.0  35.6   1   1   1.5e-34     1e-30  106.6  24.7     3   406    22   401    20   434 0.79 Sugar (and other) transporter
MFS_1                PF07690.11   354 seq1780_BIOID50907   -            438   2.4e-30  105.3  70.8   1   1   3.8e-30   2.6e-26   92.1  32.5     3   341    26   382    24   384 0.74 Major Facilitator Superfamily
DUF697               PF05128.7    162 seq1781_BIOID50907   -            353   4.1e-54  182.3   0.2   1   1     3e-58   4.1e-54  182.3   0.1     2   161   183   341   182   342 0.98 Domain of unknown function (DUF697)
RbsD_FucU            PF05025.8    142 seq1784_BIOID50907   -            140     2e-36  125.2   0.0   1   1   1.7e-40   2.3e-36  125.1   0.0     1   142     3   140     3   140 0.93 RbsD / FucU transport protein family
ABC_tran             PF00005.22   118 seq1785_BIOID50907   -            525   1.9e-35  121.6   0.2   1   2   4.5e-23     3e-19   69.3   0.1     1   118    56   183    56   183 0.89 ABC transporter
ABC_tran             PF00005.22   118 seq1785_BIOID50907   -            525   1.9e-35  121.6   0.2   2   2   4.1e-17   2.8e-13   50.1   0.0    15   117   328   445   314   446 0.76 ABC transporter
DeoRC                PF00455.17   162 seq1789_BIOID50907   -            243   1.6e-45  154.5   0.0   1   1   9.4e-49   2.6e-45  153.8   0.0     2   161    75   233    74   234 0.99 DeoR C terminal sensor domain
HTH_DeoR             PF08220.7     57 seq1789_BIOID50907   -            243   9.8e-23   79.3   3.4   1   1   6.2e-25   1.7e-21   75.3   1.8     1    56     5    60     5    61 0.98 DeoR-like helix-turn-helix domain
HTH_11               PF08279.7     55 seq1789_BIOID50907   -            243   4.6e-10   38.8   1.4   1   1   3.2e-13   8.8e-10   37.9   0.9     1    46     5    48     5    58 0.91 HTH domain
GntR                 PF00392.16    64 seq1789_BIOID50907   -            243   1.6e-06   27.3   0.2   1   1   1.6e-09   4.3e-06   25.9   0.1    21    63    16    57     6    58 0.90 Bacterial regulatory proteins, gntR family
HTH_Mga              PF08280.6     59 seq1789_BIOID50907   -            243   2.8e-05   23.6   0.9   1   1   2.7e-08   7.3e-05   22.3   0.6     5    44     4    43     2    51 0.94 M protein trans-acting positive regulator (MGA) HTH domain
Response_reg         PF00072.19   112 seq1790_BIOID50907   -            337   3.4e-28   97.7   0.3   1   1   6.5e-32   8.9e-28   96.4   0.1     1   111    10   120    10   121 0.97 Response regulator receiver domain
Cupin_6              PF12852.2    186 seq1791_BIOID50907   -            284   8.9e-27   93.7   0.5   1   1   6.3e-30   2.9e-26   92.1   0.3     1   186     2   162     2   162 0.93 Cupin
HTH_18               PF12833.2     81 seq1791_BIOID50907   -            284   1.6e-20   72.9   0.2   1   1   2.3e-23     1e-19   70.2   0.1     1    81   199   278   199   278 0.97 Helix-turn-helix domain
HTH_AraC             PF00165.18    42 seq1791_BIOID50907   -            284   2.8e-15   55.4   0.0   1   2   1.1e-08   5.1e-05   22.8   0.0     7    41   192   226   190   227 0.93 Bacterial regulatory helix-turn-helix proteins, AraC family
HTH_AraC             PF00165.18    42 seq1791_BIOID50907   -            284   2.8e-15   55.4   0.0   2   2   4.5e-11   2.1e-07   30.4   0.0    13    41   247   276   238   277 0.92 Bacterial regulatory helix-turn-helix proteins, AraC family
Acyl_transf_1        PF00698.16   318 seq1792_BIOID50907   -            309   8.7e-43  146.7   3.3   1   1   7.6e-47     1e-42  146.4   2.3     2   281     6   290     5   306 0.90 Acyl transferase domain
cobW                 PF02492.14   178 seq1794_BIOID50907   -            328   8.1e-36  122.9   0.0   1   1   1.6e-39   1.1e-35  122.5   0.0     4   169     6   171     3   180 0.91 CobW/HypB/UreG, nucleotide-binding domain
CobW_C               PF07683.9     94 seq1794_BIOID50907   -            328   5.6e-06   25.8   0.4   1   1   1.8e-09   1.2e-05   24.8   0.0     2    92   241   321   240   323 0.90 Cobalamin synthesis protein cobW C-terminal domain
Gp_dh_C              PF02800.15   157 seq1795_BIOID50907   -            331   4.2e-75  250.3   0.1   1   1   8.7e-79   5.9e-75  249.8   0.0     1   157   155   312   155   312 1.00 Glyceraldehyde 3-phosphate dehydrogenase, C-terminal domain
Gp_dh_N              PF00044.19   151 seq1795_BIOID50907   -            331   3.1e-60  202.3   0.6   1   1     8e-64   5.5e-60  201.5   0.1     1   151     3   150     3   150 0.99 Glyceraldehyde 3-phosphate dehydrogenase, NAD binding domain
[truncated: 1,448,815 more chars]
