# Supplementary material for: A domain sequence approach to pangenomics: applications to Escherichia coli
Source: F1000Res. 2013 May 29;1:19. Originally published 2012 Oct 1. [Version 2] doi: 10.12688/f1000research.1-19.v2 (PMC3901455; doi:10.12688/f1000research.1-19.v2)
Supplement: The 347 text files show the results from scanning each of the fasta-files against the Pfam-A database [file f1000research-1-1101-s0002.tgz › Escherichia_coli_DEC1D_BIOID50909.txt]

#                                                                            --- full sequence --- -------------- this domain -------------   hmm coord   ali coord   env coord
# target name        accession   tlen query name           accession   qlen   E-value  score  bias   #  of  c-Evalue  i-Evalue  score  bias  from    to  from    to  from    to  acc description of target
#------------------- ---------- ----- -------------------- ---------- ----- --------- ------ ----- --- --- --------- --------- ------ ----- ----- ----- ----- ----- ----- ----- ---- ---------------------
IstB_IS21            PF01695.12   178 seq1_BIOID50909      -            259   6.1e-71  237.3   0.1   1   1   3.9e-74   1.3e-70  236.3   0.0     1   178    56   235    56   235 0.98 IstB-like ATP binding protein
Bac_DnaA             PF00308.13   219 seq1_BIOID50909      -            259   1.4e-07   31.2   0.0   1   1   6.2e-11   2.1e-07   30.6   0.0    37   136   105   202    75   207 0.85 Bacterial dnaA  protein
AAA                  PF00004.24   132 seq1_BIOID50909      -            259   2.5e-05   24.3   0.0   1   1   1.3e-08   4.3e-05   23.6   0.0     1    74   105   180   105   214 0.77 ATPase family associated with various cellular activities (AAA)
PhoH                 PF02562.11   205 seq1_BIOID50909      -            259   1.4e-05   24.3   0.1   1   1   1.6e-08   5.5e-05   22.3   0.0    11    48    94   131    83   142 0.80 PhoH-like protein
Phage_portal_2       PF05136.8    355 seq2_BIOID50909      -            166   5.6e-32  110.5   0.1   1   1   4.5e-36   6.2e-32  110.3   0.1     1   134    26   165    26   166 0.97 Phage portal protein, lambda family
HTH_Tnp_1            PF01527.15    76 seq5_BIOID50909      -            215   1.8e-20   72.5   0.0   1   1   1.2e-23   5.3e-20   71.0   0.0     2    69    91   162    90   169 0.87 Transposase
DUF3672              PF12421.3    136 seq7_BIOID50909      -            276   2.4e-37  128.0   1.1   1   1   5.3e-41   3.6e-37  127.4   0.7     1   136    88   238    88   238 0.94 Fibronectin type III protein
DUF1983              PF09327.6     81 seq7_BIOID50909      -            276   6.4e-23   80.3   0.2   1   1   2.6e-26   1.8e-22   78.9   0.1    18    81     1    64     1    64 0.99 Domain of unknown function (DUF1983)
Phage_lysis          PF03245.8    125 seq11_BIOID50909     -            145   8.4e-43  145.2   5.8   1   1   6.8e-47   9.3e-43  145.0   4.0     8   125    29   144    22   144 0.94 Bacteriophage lysis protein
GATase_4             PF13230.1    272 seq13_BIOID50909     -            104   1.1e-32  112.7   0.0   1   1   8.2e-37   1.1e-32  112.6   0.0   154   252     3   101     1   104 0.96 Glutamine amidotransferases class-II
Phage_portal_2       PF05136.8    355 seq18_BIOID50909     -            460     6e-69  232.1   0.0   1   1   6.5e-73   8.8e-69  231.5   0.0   135   355    98   330    88   330 0.97 Phage portal protein, lambda family
gpW                  PF02831.10    68 seq21_BIOID50909     -             68   2.2e-33  113.4   2.3   1   1   1.8e-37   2.4e-33  113.3   1.6     1    68     1    68     1    68 0.99 gpW
MFS_2                PF13347.1    427 seq22_BIOID50909     -            455  1.8e-127  425.1  39.5   1   1  1.5e-131  2.1e-127  424.9  27.4     1   426     5   426     4   427 0.97 MFS/sugar transport protein
DUF2699              PF10919.3     94 seq30_BIOID50909     -            214     1e-11   44.7   0.0   1   1   2.3e-15   3.1e-11   43.1   0.0    14    92     3    80     1    82 0.87 Protein of unknown function (DUF2699)
HTH_Tnp_1            PF01527.15    76 seq31_BIOID50909     -            111   9.2e-15   54.2   0.0   1   1     1e-18   1.4e-14   53.6   0.0    17    69     2    58     1    68 0.85 Transposase
DUF2856              PF11043.3     97 seq37_BIOID50909     -             98   6.2e-60  199.1   0.7   1   1     5e-64   6.9e-60  199.0   0.5     1    97     1    98     1    98 0.99 Protein of unknown function (DUF2856)
Phage_portal_2       PF05136.8    355 seq38_BIOID50909     -            530  1.8e-107  358.8   0.1   1   1  1.6e-111  2.1e-107  358.6   0.1     1   355    26   398    26   398 0.98 Phage portal protein, lambda family
Glycos_transf_2      PF00535.21   169 seq41_BIOID50909     -            205     7e-12   45.2   0.2   1   1   3.2e-15   1.1e-11   44.6   0.1    52   165     6   112     2   116 0.81 Glycosyl transferase family 2
Glyco_tranf_2_3      PF13641.1    230 seq41_BIOID50909     -            205   4.8e-08   33.0   0.0   1   1   2.5e-10   8.6e-07   28.8   0.0    76   210    20   150     5   163 0.81 Glycosyltransferase like family 2
Glyco_trans_2_3      PF13632.1    192 seq41_BIOID50909     -            205   9.5e-08   31.8   0.0   1   1   3.6e-11   1.2e-07   31.4   0.0     2   121    35   150    34   182 0.84 Glycosyl transferase family group 2
Glyco_tranf_2_2      PF10111.4    281 seq41_BIOID50909     -            205     1e-06   27.9   0.6   1   1   4.3e-10   1.5e-06   27.4   0.4    81   220    24   150     6   178 0.78 Glycosyltransferase like family 2
Ail_Lom              PF06316.6    199 seq42_BIOID50909     -            133   5.8e-79  264.1   2.4   1   1   9.2e-83   6.3e-79  263.9   1.6     1   130     1   130     1   133 0.99 Enterobacterial Ail/Lom protein
OMP_b-brl            PF13505.1    176 seq42_BIOID50909     -            133   5.1e-15   55.7   0.4   1   1   9.3e-19   6.3e-15   55.4   0.2     2   113    11   124     8   130 0.84 Outer membrane protein beta-barrel domain
Lysis_S              PF04971.7     68 seq44_BIOID50909     -             68   1.3e-46  155.9   0.6   1   1   1.1e-50   1.5e-46  155.8   0.4     1    68     1    68     1    68 1.00 Lysis protein S
TnpB_IS66            PF05717.8    108 seq48_BIOID50909     -            115   1.3e-44  149.9   0.0   1   1     1e-48   1.4e-44  149.8   0.0     2   107     7   110     6   111 0.96 IS66 Orf2 like protein
TnpB_IS66            PF05717.8    108 seq49_BIOID50909     -            117   1.9e-33  114.0   0.0   1   1   1.5e-37   2.1e-33  113.8   0.0     2   107     7   112     6   113 0.93 IS66 Orf2 like protein
DUF4259              PF14078.1    128 seq50_BIOID50909     -            142   2.6e-06   27.8   0.7   1   1   2.4e-10   3.2e-06   27.5   0.5     1   102     2   106     2   134 0.75 Domain of unknown function (DUF4259)
DUF2737              PF10930.3     54 seq52_BIOID50909     -             60   2.4e-33  113.3   1.0   1   1     2e-37   2.7e-33  113.1   0.7     1    54     7    60     7    60 0.99 Protein of unknown function (DUF2737)
Phage_lysozyme       PF00959.14   110 seq53_BIOID50909     -            165     2e-32  111.6   0.1   1   1   1.8e-36   2.5e-32  111.3   0.1     1   109    48   154    48   155 0.98 Phage lysozyme
IstB_IS21            PF01695.12   178 seq54_BIOID50909     -            259   6.1e-71  237.3   0.1   1   1   3.9e-74   1.3e-70  236.3   0.0     1   178    56   235    56   235 0.98 IstB-like ATP binding protein
Bac_DnaA             PF00308.13   219 seq54_BIOID50909     -            259   1.4e-07   31.2   0.0   1   1   6.2e-11   2.1e-07   30.6   0.0    37   136   105   202    75   207 0.85 Bacterial dnaA  protein
AAA                  PF00004.24   132 seq54_BIOID50909     -            259   2.5e-05   24.3   0.0   1   1   1.3e-08   4.3e-05   23.6   0.0     1    74   105   180   105   214 0.77 ATPase family associated with various cellular activities (AAA)
PhoH                 PF02562.11   205 seq54_BIOID50909     -            259   1.4e-05   24.3   0.1   1   1   1.6e-08   5.5e-05   22.3   0.0    11    48    94   131    83   142 0.80 PhoH-like protein
DUF3672              PF12421.3    136 seq55_BIOID50909     -            270   7.2e-42  142.6   0.0   1   1   1.4e-45   9.9e-42  142.2   0.0     1   135    88   228    88   229 0.89 Fibronectin type III protein
DUF1983              PF09327.6     81 seq55_BIOID50909     -            270   1.8e-22   78.9   0.3   1   1   2.6e-26   1.8e-22   78.9   0.2    18    81     1    64     1    64 0.99 Domain of unknown function (DUF1983)
DUF3672              PF12421.3    136 seq56_BIOID50909     -            821   2.4e-39  134.4   0.2   1   1   1.3e-42   5.9e-39  133.2   0.2     1   136   638   780   638   780 0.94 Fibronectin type III protein
Phage-tail_3         PF13550.1    164 seq56_BIOID50909     -            821     8e-33  113.4   0.0   1   1   4.4e-36     2e-32  112.1   0.0    10   163     2   162     1   163 0.95 Putative phage tail protein
DUF1983              PF09327.6     81 seq56_BIOID50909     -            821   2.1e-24   85.1   0.0   1   1   1.3e-27   5.8e-24   83.7   0.0     1    81   534   614   534   614 0.99 Domain of unknown function (DUF1983)
DUF3927              PF13064.1     46 seq60_BIOID50909     -             43   8.9e-18   63.3   3.8   1   1     7e-22   9.6e-18   63.2   2.6    11    46     2    37     1    37 0.97 Protein of unknown function (DUF3927)
HTH_38               PF13936.1     44 seq64_BIOID50909     -            132   3.1e-10   39.3   0.8   1   1   1.3e-12   1.6e-09   37.0   0.1     6    41     3    38     2    40 0.94 Helix-turn-helix domain
HTH_7                PF02796.10    45 seq64_BIOID50909     -            132   2.1e-09   36.9   0.3   1   1   1.7e-12   2.1e-09   36.9   0.2    13    44     9    40     5    41 0.93 Helix-turn-helix domain of resolvase
HTH_23               PF13384.1     50 seq64_BIOID50909     -            132   2.8e-07   29.8   0.3   1   1   6.2e-10   7.7e-07   28.4   0.0     9    40     9    40     2    43 0.90 Homeodomain-like domain
HTH_28               PF13518.1     52 seq64_BIOID50909     -            132     3e-06   26.9   0.1   1   1     5e-09   6.2e-06   25.9   0.1     7    34    12    39     8    40 0.89 Helix-turn-helix domain
Sigma70_r4_2         PF08281.7     54 seq64_BIOID50909     -            132   2.5e-06   26.7   0.0   1   1   5.3e-09   6.6e-06   25.3   0.0    25    48    16    39    12    40 0.94 Sigma-70, region 4
HTH_24               PF13412.1     48 seq64_BIOID50909     -            132   1.6e-05   24.0   0.1   1   1   2.2e-08   2.7e-05   23.3   0.1    10    40    11    40    10    43 0.89 Winged helix-turn-helix DNA-binding
HTH_3                PF01381.17    55 seq64_BIOID50909     -            132   2.9e-05   23.6   0.1   1   1   4.4e-08   5.4e-05   22.8   0.1     7    37    15    45     8    48 0.91 Helix-turn-helix
HTH_26               PF13443.1     63 seq64_BIOID50909     -            132   4.8e-05   23.3   0.0   1   1   5.9e-08   7.3e-05   22.7   0.0     4    41    11    48    10    58 0.89 Cro/C1-type HTH DNA-binding domain
HTH_11               PF08279.7     55 seq64_BIOID50909     -            132   3.6e-05   23.2   0.1   1   1   1.1e-07   0.00013   21.4   0.1     7    37    11    39     5    40 0.80 HTH domain
GerE                 PF00196.14    58 seq64_BIOID50909     -            132   7.1e-05   21.9   0.0   1   1   9.6e-08   0.00012   21.2   0.0    17    39    16    38     7    40 0.88 Bacterial regulatory proteins, luxR family
Ail_Lom              PF06316.6    199 seq66_BIOID50909     -            199  3.3e-120  398.7   4.4   1   1  8.1e-124  3.7e-120  398.5   3.1     1   199     1   199     1   199 1.00 Enterobacterial Ail/Lom protein
OMP_b-brl            PF13505.1    176 seq66_BIOID50909     -            199   5.8e-26   91.3   4.4   1   1   1.6e-29   7.2e-26   91.0   3.1     2   176    11   199     8   199 0.88 Outer membrane protein beta-barrel domain
OmpA_membrane        PF01389.12   183 seq66_BIOID50909     -            199   0.00011   21.7   0.1   1   1   3.5e-08   0.00016   21.1   0.1    14   148    23   178    17   181 0.79 OmpA-like transmembrane domain
Ail_Lom              PF06316.6    199 seq67_BIOID50909     -             56   8.3e-29  100.3   0.3   1   1   1.3e-32   8.9e-29  100.2   0.2   145   199     2    56     1    56 0.99 Enterobacterial Ail/Lom protein
OMP_b-brl            PF13505.1    176 seq67_BIOID50909     -             56   7.6e-09   35.6   0.4   1   1   1.2e-12   8.5e-09   35.4   0.2   123   176     7    56     2    56 0.94 Outer membrane protein beta-barrel domain
DDE_Tnp_IS66         PF03050.9    271 seq71_BIOID50909     -            523  1.2e-102  342.6   0.3   1   1  3.5e-106  1.2e-102  342.6   0.2     1   270   186   472   186   473 0.99 Transposase IS66 family
DDE_Tnp_IS66_C       PF13817.1     39 seq71_BIOID50909     -            523   3.3e-19   68.4   0.4   1   1   3.6e-22   1.2e-18   66.6   0.3     1    39   479   517   479   517 0.98 IS66 C-terminal element
HTH_Tnp_IS66         PF13005.2     59 seq71_BIOID50909     -            523   8.8e-17   60.5   7.9   1   1   5.5e-20   1.9e-16   59.5   5.5     2    59   125   180   124   180 0.98 putative Helix-turn-helix domain of transposase IS66
LZ_Tnp_IS66          PF13007.2     78 seq71_BIOID50909     -            523   1.5e-12   47.8   7.7   1   1   1.2e-15     4e-12   46.5   5.3     2    77    46   121    45   122 0.83 Transposase C of IS166 homeodomain
DDE_Tnp_IS66         PF03050.9    271 seq72_BIOID50909     -            523  1.2e-102  342.6   0.3   1   1  3.5e-106  1.2e-102  342.6   0.2     1   270   186   472   186   473 0.99 Transposase IS66 family
DDE_Tnp_IS66_C       PF13817.1     39 seq72_BIOID50909     -            523   2.8e-18   65.5   0.2   1   1     3e-21     1e-17   63.7   0.1     1    39   479   517   479   517 0.98 IS66 C-terminal element
HTH_Tnp_IS66         PF13005.2     59 seq72_BIOID50909     -            523   1.6e-15   56.5  10.7   1   1   9.9e-19   3.4e-15   55.5   7.4     2    59   125   180   124   180 0.98 putative Helix-turn-helix domain of transposase IS66
LZ_Tnp_IS66          PF13007.2     78 seq72_BIOID50909     -            523   1.6e-12   47.7   7.7   1   1   1.2e-15     4e-12   46.5   5.3     2    77    46   121    45   122 0.83 Transposase C of IS166 homeodomain
DUF3330              PF11809.3     70 seq75_BIOID50909     -            116   3.5e-37  125.9   7.3   1   1   7.1e-41   4.8e-37  125.5   5.1     2    70    49   116    48   116 0.97 Domain of unknown function (DUF3330)
EAL                  PF00563.15   236 seq75_BIOID50909     -            116   1.2e-08   34.5   0.0   1   1   2.4e-12   1.6e-08   34.1   0.0   204   236     1    33     1    33 0.97 EAL domain
HTH_Tnp_1            PF01527.15    76 seq77_BIOID50909     -            144   1.6e-13   50.2   0.0   1   1   2.9e-17     2e-13   49.9   0.0     3    49    11    58     9   101 0.86 Transposase
HTH_28               PF13518.1     52 seq77_BIOID50909     -            144   4.4e-05   23.2   0.0   1   1   9.2e-09   6.3e-05   22.7   0.0     1    41    19    60    19    67 0.92 Helix-turn-helix domain
DUF2813              PF11398.3    373 seq78_BIOID50909     -            552  6.5e-154  512.3   0.0   1   1    2e-157  8.9e-154  511.9   0.0     1   373     1   375     1   375 0.99 Protein of unknown function (DUF2813)
Glycos_transf_2      PF00535.21   169 seq80_BIOID50909     -            249   2.1e-32  112.0   0.6   1   1   6.5e-36     3e-32  111.5   0.4     1   130     5   131     5   175 0.84 Glycosyl transferase family 2
Glyco_tranf_2_3      PF13641.1    230 seq80_BIOID50909     -            249   2.1e-12   47.2   0.0   1   1   1.7e-14   7.6e-11   42.1   0.0     3   208     4   188     2   201 0.74 Glycosyltransferase like family 2
Glyco_tranf_2_2      PF10111.4    281 seq80_BIOID50909     -            249   1.1e-10   41.0   0.4   1   1   1.7e-13   7.6e-10   38.2   0.3     1   111     5   102     5   113 0.83 Glycosyltransferase like family 2
phage_tail_N         PF08400.5    134 seq81_BIOID50909     -            272   2.3e-48  163.1   0.1   1   1   1.7e-52   2.3e-48  163.1   0.1    18   134    32   148    27   148 0.98 Prophage tail fibre N-terminal
Phage_lysis          PF03245.8    125 seq83_BIOID50909     -            145   1.7e-42  144.2   4.9   1   1   1.3e-46   1.8e-42  144.1   3.4     8   125    29   144    22   144 0.94 Bacteriophage lysis protein
rve_2                PF13333.1     52 seq85_BIOID50909     -             72   1.2e-22   79.6   2.2   1   1   2.1e-26   1.4e-22   79.3   1.5     1    51    14    68    14    68 0.95 Integrase core domain
rve_3                PF13683.1     67 seq85_BIOID50909     -             72   1.2e-12   47.0   0.1   1   1     2e-16   1.4e-12   46.8   0.0     7    67     1    61     1    61 0.98 Integrase core domain
rve                  PF00665.21   120 seq86_BIOID50909     -            131   6.6e-18   64.8   0.0   1   1   5.3e-22   7.3e-18   64.7   0.0    24   118     7   112     1   114 0.95 Integrase core domain
DUF1233              PF06806.7     72 seq92_BIOID50909     -             83   2.3e-32  110.2   0.1   1   1     2e-36   2.7e-32  110.0   0.1     1    70     4    74     4    77 0.97 Putative excisionase (DUF1233)
NLPC_P60             PF00877.14   105 seq93_BIOID50909     -            252   1.7e-30  104.8   0.0   1   1     4e-34   2.7e-30  104.1   0.0     1   105   134   244   134   244 0.98 NlpC/P60 family
TcdA_TcdB            PF12919.2    514 seq94_BIOID50909     -            687   7.6e-62  209.3   0.4   1   1   5.6e-66   7.6e-62  209.3   0.3   366   514   246   396    73   396 0.93 TcdA/TcdB catalytic glycosyltransferase domain
TonB                 PF03544.9     79 seq97_BIOID50909     -            113   2.2e-15   56.4   0.0   1   1   2.1e-19   2.8e-15   56.1   0.0     3    64    39   101    37   109 0.91 Gram-negative bacterial tonB protein
TnpB_IS66            PF05717.8    108 seq98_BIOID50909     -            116   1.1e-40  137.2   0.0   1   1   9.1e-45   1.2e-40  137.1   0.0     2   104     7   107     6   111 0.97 IS66 Orf2 like protein
Resolvase            PF00239.16   141 seq100_BIOID50909    -            186   2.6e-41  140.6   0.3   1   1   3.8e-45   2.6e-41  140.6   0.2     2   141     6   139     5   139 0.94 Resolvase, N terminal domain
HTH_7                PF02796.10    45 seq100_BIOID50909    -            186   1.6e-14   53.3   0.3   1   1   4.7e-18   3.2e-14   52.3   0.2     1    44   141   184   141   185 0.98 Helix-turn-helix domain of resolvase
phage_tail_N         PF08400.5    134 seq103_BIOID50909    -            437   6.6e-60  200.5   0.1   1   1   1.9e-63   6.6e-60  200.5   0.1     1   134     1   134     1   134 0.99 Prophage tail fibre N-terminal
Phage_fiber_C        PF06820.7     64 seq103_BIOID50909    -            437     4e-37  126.0   0.2   1   1   1.8e-40   6.2e-37  125.4   0.2     1    64   363   426   363   426 0.99 Putative prophage tail fibre C-terminus
Collagen             PF01391.13    60 seq103_BIOID50909    -            437   1.6e-18   65.8  70.4   1   2   3.3e-13   1.1e-09   37.5  23.8     1    59   251   309   249   310 0.80 Collagen triple helix repeat (20 copies)
Collagen             PF01391.13    60 seq103_BIOID50909    -            437   1.6e-18   65.8  70.4   2   2   1.5e-10   5.2e-07   28.9  29.4     1    54   296   349   290   363 0.39 Collagen triple helix repeat (20 copies)
CarboxypepD_reg      PF13620.1     82 seq103_BIOID50909    -            437     2e-07   30.8   0.2   1   1   1.4e-10   4.9e-07   29.6   0.1     1    74     4    82     4    89 0.81 Carboxypeptidase regulatory-like domain
Glyco_hydro_31       PF01055.21   451 seq105_BIOID50909    -            772  1.1e-123  413.1   3.7   1   1  2.3e-127  1.5e-123  412.6   2.6     1   449   239   667   239   669 0.95 Glycosyl hydrolases family 31
Gal_mutarotas_2      PF13802.1     68 seq105_BIOID50909    -            772   1.1e-18   66.6   1.0   1   1   8.4e-22   5.7e-18   64.4   0.1     1    67   159   218   159   219 0.94 Galactose mutarotase-like
Ail_Lom              PF06316.6    199 seq107_BIOID50909    -            199  3.2e-126  418.3   4.9   1   1  5.2e-130  3.5e-126  418.1   3.4     1   199     1   199     1   199 1.00 Enterobacterial Ail/Lom protein
OMP_b-brl            PF13505.1    176 seq107_BIOID50909    -            199   2.3e-25   89.4   4.0   1   1   4.1e-29   2.8e-25   89.1   2.8     2   176    11   199     8   199 0.86 Outer membrane protein beta-barrel domain
DUF3596              PF12167.3     88 seq110_BIOID50909    -            431   1.3e-29  101.4   0.0   1   1   3.7e-33   2.5e-29  100.5   0.0     1    87     9    94     9    95 0.98 Domain of unknown function (DUF3596)
Phage_integrase      PF00589.17   173 seq110_BIOID50909    -            431   7.4e-20   71.2   0.2   1   1   2.5e-23   1.7e-19   70.0   0.0     3   167   205   398   204   403 0.88 Phage integrase family
tRNA-synt_1g         PF09334.6    391 seq115_BIOID50909    -            680  3.1e-156  519.8   0.1   1   1  1.4e-159  3.8e-156  519.5   0.0     1   390    11   400    11   401 0.98 tRNA synthetases class I (M)
tRNA_bind            PF01588.15    95 seq115_BIOID50909    -            680   1.5e-22   79.1   0.0   1   1   1.2e-25   3.4e-22   77.9   0.0     1    94   584   677   584   678 0.98 Putative tRNA binding domain
tRNA-synt_1          PF00133.17   601 seq115_BIOID50909    -            680   3.1e-18   65.0   1.7   1   1   3.2e-15   8.8e-12   43.7   0.1    25   103    11    88     3   115 0.83 tRNA synthetases class I (I, L, M and V)
tRNA-synt_1e         PF01406.14   301 seq115_BIOID50909    -            680   3.6e-14   52.4   0.5   1   2   5.1e-09   1.4e-05   24.2   0.0    10   120    11   122     3   135 0.87 tRNA synthetases class I (C) catalytic domain
tRNA-synt_1e         PF01406.14   301 seq115_BIOID50909    -            680   3.6e-14   52.4   0.5   2   2   1.5e-09   4.2e-06   25.9   0.0   213   282   297   365   290   383 0.82 tRNA synthetases class I (C) catalytic domain
ORF11CD3             PF10549.4     57 seq118_BIOID50909    -            205   3.6e-23   80.9   0.1   1   1   9.7e-27   6.6e-23   80.0   0.0     2    56   143   198   142   199 0.97 ORF11CD3 domain
Phage_pRha           PF09669.5     92 seq118_BIOID50909    -            205   1.1e-22   80.0   0.4   1   1   4.4e-26     3e-22   78.6   0.1     1    92    47   138    47   138 0.88 Phage regulatory protein Rha (Phage_pRha)
DUF303               PF03629.13   255 seq119_BIOID50909    -            551   6.7e-27   94.2   0.0   1   1   1.3e-30   8.9e-27   93.7   0.0     1   200    69   300    69   356 0.74 Domain of unknown function (DUF303)
DUF1737              PF08410.5     54 seq119_BIOID50909    -            551   9.2e-18   63.6   0.0   1   1   3.6e-21   2.5e-17   62.2   0.0     1    53     6    55     6    56 0.97 Domain of unknown function (DUF1737)
Peptidase_S49        PF01343.13   154 seq122_BIOID50909    -            340   3.3e-46  156.7   0.6   1   1   4.5e-50   6.2e-46  155.8   0.4     2   153    46   196    45   197 0.97 Peptidase family S49
DDE_Tnp_IS66         PF03050.9    271 seq125_BIOID50909    -            537   5.6e-97  324.0   0.1   1   1  1.6e-100   5.6e-97  324.0   0.0     1   271   196   487   196   487 0.98 Transposase IS66 family
DDE_Tnp_IS66_C       PF13817.1     39 seq125_BIOID50909    -            537   5.1e-20   71.0   0.2   1   1   4.2e-23   1.5e-19   69.6   0.1     2    39   494   531   493   531 0.99 IS66 C-terminal element
HTH_Tnp_IS66         PF13005.2     59 seq125_BIOID50909    -            537   1.4e-14   53.5   4.2   1   1   4.1e-18   1.4e-14   53.5   2.9     1    59   134   190   134   190 0.98 putative Helix-turn-helix domain of transposase IS66
LZ_Tnp_IS66          PF13007.2     78 seq125_BIOID50909    -            537   3.7e-13   49.8   9.1   1   1   1.1e-16   3.7e-13   49.8   6.3     1    76    59   130    59   132 0.83 Transposase C of IS166 homeodomain
6PGD                 PF00393.14   291 seq126_BIOID50909    -            468  2.2e-141  470.1   1.0   1   1  5.7e-145  2.6e-141  469.8   0.3     1   290   179   466   179   467 1.00 6-phosphogluconate dehydrogenase, C-terminal domain
NAD_binding_2        PF03446.10   162 seq126_BIOID50909    -            468   1.7e-53  180.7   0.3   1   1     9e-57   4.1e-53  179.4   0.1     1   161     3   174     3   175 0.97 NAD binding domain of 6-phosphogluconate dehydrogenase
Glyco_hydro_32N      PF00251.15   308 seq129_BIOID50909    -            477   1.7e-99  332.9   0.7   1   1  3.1e-103   2.1e-99  332.6   0.5     1   308    29   330    29   330 0.95 Glycosyl hydrolases family 32 N-terminal domain
Glyco_hydro_32C      PF08244.7     86 seq129_BIOID50909    -            477   1.5e-08   34.8   0.0   1   1   3.8e-12   2.6e-08   34.0   0.0    23    86   384   440   368   440 0.85 Glycosyl hydrolases family 32 C terminal
Trp_Tyr_perm         PF03222.8    394 seq138_BIOID50909    -            444   9.9e-07   27.7  26.8   1   1   7.3e-11   9.9e-07   27.7  18.6     7   301    42   343    38   347 0.79 Tryptophan/tyrosine permease family
phage_tail_N         PF08400.5    134 seq154_BIOID50909    -            437   1.2e-59  199.7   0.2   1   1   3.5e-63   1.2e-59  199.7   0.1     1   134     1   134     1   134 0.99 Prophage tail fibre N-terminal
Phage_fiber_C        PF06820.7     64 seq154_BIOID50909    -            437   2.4e-36  123.5   0.2   1   1   1.1e-39   3.8e-36  122.9   0.1     1    64   363   426   363   426 0.99 Putative prophage tail fibre C-terminus
Collagen             PF01391.13    60 seq154_BIOID50909    -            437   1.6e-18   65.9  71.7   1   2   3.1e-13   1.1e-09   37.6  24.8     1    59   251   309   249   310 0.78 Collagen triple helix repeat (20 copies)
Collagen             PF01391.13    60 seq154_BIOID50909    -            437   1.6e-18   65.9  71.7   2   2   1.3e-12   4.5e-09   35.6  22.6     1    59   302   360   302   363 0.91 Collagen triple helix repeat (20 copies)
CarboxypepD_reg      PF13620.1     82 seq154_BIOID50909    -            437   1.6e-08   34.3   0.5   1   1   1.1e-11   3.7e-08   33.1   0.3     1    74     4    82     4    89 0.83 Carboxypeptidase regulatory-like domain
Trehalase            PF01204.13   512 seq155_BIOID50909    -            549  3.6e-161  537.1   0.1   1   1  3.2e-165  4.3e-161  536.8   0.0     1   511    70   546    70   547 0.96 Trehalase
Peptidase_S49        PF01343.13   154 seq156_BIOID50909    -            281   3.2e-46  156.7   0.7   1   1   4.2e-50   5.8e-46  155.9   0.5     2   153     4   154     3   155 0.97 Peptidase family S49
DDE_Tnp_Tn3          PF01526.12   388 seq159_BIOID50909    -            871  2.4e-161  536.5   0.0   1   1  5.9e-165    4e-161  535.8   0.0     1   388   463   849   463   849 1.00 Tn3 transposase DDE domain
DUF4158              PF13700.1    166 seq159_BIOID50909    -            871   7.6e-10   38.3   0.2   1   1   2.7e-13   1.9e-09   37.1   0.1   115   166     2    53     1    53 0.96 Domain of unknown function (DUF4158)
Dimer_Tnp_Tn5        PF02281.11   109 seq161_BIOID50909    -            307   9.3e-18   64.2   0.2   1   1   1.2e-21   1.7e-17   63.4   0.1    10   102   215   303   205   306 0.85 Transposase Tn5 dimerisation domain
DEDD_Tnp_IS110       PF01548.12   144 seq163_BIOID50909    -            180   2.4e-23   82.2   0.0   1   1   2.1e-27   2.9e-23   82.0   0.0     1   139     9   146     9   151 0.94 Transposase
MCPsignal            PF00015.16   213 seq164_BIOID50909    -             91   6.3e-22   78.0   8.6   1   1   5.2e-26   7.2e-22   77.8   5.9   138   213     2    77     1    77 0.98 Methyl-accepting chemotaxis protein (MCP) signalling domain
DUF1323              PF07037.6    122 seq168_BIOID50909    -            119   4.9e-49  165.4   0.0   1   1   4.6e-53   6.3e-49  165.0   0.0     1   122     6   118     6   118 0.94 Putative transcription regulator (DUF1323)
Phage_fiber_C        PF06820.7     64 seq172_BIOID50909    -             89   8.4e-35  118.6   0.5   1   1   7.9e-39   1.1e-34  118.2   0.3     1    64    28    89    28    89 0.99 Putative prophage tail fibre C-terminus
Nuc_H_symport        PF03825.11   400 seq173_BIOID50909    -            434  1.9e-188  626.0  40.0   1   1  3.2e-192  2.2e-188  625.8  27.7     1   399    17   422    17   423 1.00 Nucleoside H+ symporter
MFS_1                PF07690.11   354 seq173_BIOID50909    -            434   1.5e-11   43.6  54.4   1   1   2.4e-12   1.6e-08   33.5  12.3    33   173   268   418   257   432 0.83 Major Facilitator Superfamily
rve                  PF00665.21   120 seq174_BIOID50909    -            340     2e-20   73.0   0.0   1   1   2.2e-23   3.8e-20   72.0   0.0     3   118   118   242   117   244 0.96 Integrase core domain
HTH_38               PF13936.1     44 seq174_BIOID50909    -            340   1.8e-09   36.8   0.5   1   1   4.1e-12     7e-09   34.9   0.1     6    41     3    38     2    40 0.94 Helix-turn-helix domain
HTH_7                PF02796.10    45 seq174_BIOID50909    -            340   3.5e-09   36.2   0.3   1   1   5.4e-12   9.2e-09   34.9   0.2    13    44     9    40     5    41 0.93 Helix-turn-helix domain of resolvase
HTH_23               PF13384.1     50 seq174_BIOID50909    -            340   1.1e-06   27.9   0.0   1   1     2e-09   3.4e-06   26.3   0.0     9    40     9    40     2    43 0.89 Homeodomain-like domain
HTH_28               PF13518.1     52 seq174_BIOID50909    -            340     1e-05   25.2   0.1   1   1   1.5e-08   2.6e-05   23.9   0.1     7    34    12    39     8    40 0.89 Helix-turn-helix domain
Sigma70_r4_2         PF08281.7     54 seq174_BIOID50909    -            340   1.1e-05   24.6   0.0   1   1   1.5e-08   2.5e-05   23.5   0.0    25    48    16    39    12    40 0.94 Sigma-70, region 4
HTH_3                PF01381.17    55 seq174_BIOID50909    -            340   0.00013   21.6   0.1   1   1   1.4e-07   0.00024   20.7   0.1     7    37    15    45     8    48 0.91 Helix-turn-helix
Cro                  PF09048.5     59 seq176_BIOID50909    -             66   7.7e-33  111.8   0.0   1   1   6.2e-37   8.5e-33  111.6   0.0     1    59     1    60     1    60 0.98 Cro
Dynamin_N            PF00350.18   168 seq177_BIOID50909    -            795   1.9e-19   69.9   0.5   1   1   2.5e-22   1.1e-18   67.4   0.0     1   167    72   300    72   301 0.75 Dynamin family
MMR_HSR1             PF01926.18   114 seq177_BIOID50909    -            795   1.6e-08   34.4   0.1   1   1   4.9e-11   2.2e-07   30.7   0.1     2   114    72   300    71   300 0.74 50S ribosome-binding GTPase
HDPD                 PF02924.9    118 seq178_BIOID50909    -            115   1.5e-17   63.3   0.3   1   1   1.2e-21   1.6e-17   63.2   0.2     4   115     6   109     3   112 0.92 Bacteriophage lambda head decoration protein D
DUF1323              PF07037.6    122 seq180_BIOID50909    -            130   3.6e-53  178.7   0.0   1   1     9e-57   4.1e-53  178.6   0.0     1   122     8   129     8   129 0.99 Putative transcription regulator (DUF1323)
HTH_17               PF12728.2     51 seq180_BIOID50909    -            130   1.9e-08   34.3   0.1   1   1   1.2e-11   5.5e-08   32.8   0.0     2    38     8    49     8    52 0.82 Helix-turn-helix domain
HTH_Tnp_1            PF01527.15    76 seq181_BIOID50909    -            108   4.1e-11   42.5   1.0   1   1   1.2e-14   1.7e-10   40.6   0.7     1    74     1    87     1    88 0.85 Transposase
Phage_Nu1            PF07471.7    164 seq183_BIOID50909    -            169   4.2e-18   65.2   0.0   1   1   4.3e-22   5.8e-18   64.7   0.0    72   163    59   150    45   151 0.88 Phage DNA packaging protein Nu1
Ail_Lom              PF06316.6    199 seq187_BIOID50909    -            219   3.5e-51  173.4   0.5   1   1     6e-55   4.1e-51  173.1   0.3     1   199    13   219    13   219 0.94 Enterobacterial Ail/Lom protein
OMP_b-brl            PF13505.1    176 seq187_BIOID50909    -            219   5.9e-20   71.8   3.0   1   1   1.1e-23   7.2e-20   71.5   2.1     4   176    25   219    19   219 0.74 Outer membrane protein beta-barrel domain
CsiD                 PF08943.5    297 seq188_BIOID50909    -            325  4.8e-147  488.4   0.0   1   1  8.1e-151  5.5e-147  488.2   0.0     1   297    20   315    20   315 1.00 CsiD
TauD                 PF02668.11   258 seq188_BIOID50909    -            325   8.1e-10   38.6   0.1   1   1   2.7e-13   1.8e-09   37.5   0.0    34   256    90   309    72   311 0.79 Taurine catabolism dioxygenase TauD, TfdA family
Phage_CII            PF05269.6     91 seq190_BIOID50909    -             99   2.6e-37  126.5   0.0   1   1   2.1e-41   2.9e-37  126.4   0.0     1    90     1    92     1    93 0.97 Bacteriophage CII protein
Phage_fiber_C        PF06820.7     64 seq191_BIOID50909    -            299   1.1e-67  224.0   3.6   1   2   2.5e-36   1.7e-32  111.2   0.1     1    59   135   193   135   198 0.96 Putative prophage tail fibre C-terminus
Phage_fiber_C        PF06820.7     64 seq191_BIOID50909    -            299   1.1e-67  224.0   3.6   2   2   4.4e-37     3e-33  113.6   0.4     1    64   238   299   238   299 0.99 Putative prophage tail fibre C-terminus
Collagen             PF01391.13    60 seq191_BIOID50909    -            299   1.5e-18   65.9  67.8   1   2   3.9e-14   2.7e-10   39.5  22.2     1    58    26    83    24    85 0.84 Collagen triple helix repeat (20 copies)
Collagen             PF01391.13    60 seq191_BIOID50909    -            299   1.5e-18   65.9  67.8   2   2   4.7e-13   3.2e-09   36.0  22.9     1    59    74   132    74   135 0.91 Collagen triple helix repeat (20 copies)
Aldo_ket_red         PF00248.16   283 seq192_BIOID50909    -             70   7.5e-08   31.3   0.0   1   1     6e-12   8.3e-08   31.2   0.0     2    58     6    56     5    64 0.82 Aldo/keto reductase family
rve                  PF00665.21   120 seq194_BIOID50909    -            295   4.6e-26   91.1   0.0   1   1   3.6e-29   1.2e-25   89.7   0.0     2   119   125   239   124   240 0.97 Integrase core domain
HTH_21               PF13276.1     60 seq194_BIOID50909    -            295   4.7e-15   55.2   1.6   1   1   3.3e-18   1.1e-14   54.0   1.1     2    60    46   103    44   103 0.94 HTH-like domain
rve_3                PF13683.1     67 seq194_BIOID50909    -            295   1.5e-11   43.5   0.2   1   1   8.8e-15     3e-11   42.5   0.0     6    67   216   277   211   277 0.93 Integrase core domain
rve_2                PF13333.1     52 seq194_BIOID50909    -            295   2.6e-06   27.2   0.0   1   1   1.7e-09   5.7e-06   26.1   0.0     1    44   230   276   230   283 0.88 Integrase core domain
Epimerase            PF01370.16   236 seq195_BIOID50909    -            307   2.6e-56  190.5   0.0   1   1   4.5e-60   3.1e-56  190.3   0.0     1   236     3   235     3   235 0.98 NAD dependent epimerase/dehydratase family
RmlD_sub_bind        PF04321.12   287 seq195_BIOID50909    -            307     6e-11   41.6   0.0   1   1   2.2e-14   1.5e-10   40.3   0.0     1    94     1    95     1   104 0.84 RmlD substrate binding domain
Phage_cap_E          PF03864.10   329 seq198_BIOID50909    -            342   1.7e-62  211.1   0.1   1   1   1.4e-66   1.9e-62  210.9   0.1     1   329     4   341     4   341 0.92 Phage major capsid protein E
DDE_Tnp_IS66         PF03050.9    271 seq201_BIOID50909    -            430   8.5e-98  326.7   0.5   1   1  2.8e-101   1.3e-97  326.2   0.4     1   262   129   407   129   414 0.98 Transposase IS66 family
HTH_Tnp_IS66         PF13005.2     59 seq201_BIOID50909    -            430     5e-18   64.5   2.7   1   1   2.2e-21     1e-17   63.5   1.9     4    59    70   123    67   123 0.96 putative Helix-turn-helix domain of transposase IS66
LZ_Tnp_IS66          PF13007.2     78 seq201_BIOID50909    -            430   1.9e-05   25.1   0.3   1   1   1.2e-08   5.7e-05   23.5   0.2     2    27    39    63    38    75 0.83 Transposase C of IS166 homeodomain
HDPD                 PF02924.9    118 seq203_BIOID50909    -            115   3.5e-18   65.4   0.7   1   1   2.8e-22   3.8e-18   65.2   0.5     2   115     4   109     3   112 0.93 Bacteriophage lambda head decoration protein D
Dimer_Tnp_Tn5        PF02281.11   109 seq207_BIOID50909    -            117   8.9e-19   67.4   0.2   1   1   8.2e-23   1.1e-18   67.1   0.1     9   102    24   113    15   116 0.86 Transposase Tn5 dimerisation domain
Phage_fiber_C        PF06820.7     64 seq209_BIOID50909    -            102   6.1e-36  122.2   0.7   1   1   6.2e-40   8.5e-36  121.8   0.5     1    64    41   102    41   102 0.99 Putative prophage tail fibre C-terminus
HTH_38               PF13936.1     44 seq210_BIOID50909    -            140   1.6e-21   75.4   0.6   1   1   3.1e-19   2.1e-15   55.8   1.2     4    41    58    95    55    96 0.96 Helix-turn-helix domain
DUF1019              PF06254.6     89 seq212_BIOID50909    -            173   1.3e-25   89.2   0.0   1   1   1.3e-29   1.8e-25   88.7   0.0     4    89    58   149    45   149 0.95 Protein of unknown function (DUF1019)
HTH_36               PF13730.1     55 seq213_BIOID50909    -            258     7e-13   48.3   0.0   1   1   8.5e-17   1.2e-12   47.6   0.0     7    55    19    67    16    67 0.95 Helix-turn-helix domain
HlyD_2               PF12700.2    328 seq215_BIOID50909    -            371   4.6e-34  117.9   4.3   1   1   1.6e-37   5.5e-34  117.6   3.0     1   328    40   362    40   362 0.88 HlyD family secretion protein
HlyD_3               PF13437.1    105 seq215_BIOID50909    -            371   1.2e-15   57.6   6.4   1   1   8.2e-18   2.8e-14   53.2   0.1     1    97   185   285   185   305 0.87 HlyD family secretion protein
HlyD                 PF00529.15   306 seq215_BIOID50909    -            371   2.2e-14   53.3  24.4   1   1   1.3e-17   4.4e-14   52.3  16.9     1   167    60   233    60   243 0.92 HlyD family secretion protein
Biotin_lipoyl_2      PF13533.1     50 seq215_BIOID50909    -            371   3.9e-05   23.0   5.8   1   1   1.2e-08   3.9e-05   23.0   4.0     3    49    62   108    60   123 0.94 Biotin-lipoyl like
DUF4132              PF13569.1    180 seq216_BIOID50909    -           1252   9.1e-54  181.5   0.0   1   1   3.6e-57   2.4e-53  180.1   0.0     1   179   986  1171   986  1172 0.96 Domain of unknown function (DUF4132)
WGR                  PF05406.10    81 seq216_BIOID50909    -           1252   1.2e-14   53.8   2.7   1   1   3.1e-18   2.1e-14   53.0   0.9    11    78     4    68     1    71 0.92 WGR domain
Phage_cap_E          PF03864.10   329 seq217_BIOID50909    -            342   1.4e-61  208.1   0.1   1   1   1.2e-65   1.6e-61  207.9   0.1     1   329     4   341     4   341 0.93 Phage major capsid protein E
MurB_C               PF02873.11   105 seq218_BIOID50909    -            342   5.4e-41  138.4   0.0   1   1   1.4e-44   9.4e-41  137.7   0.0     1   105   203   330   203   330 0.99 UDP-N-acetylenolpyruvoylglucosamine reductase, C-terminal domain
FAD_binding_4        PF01565.18   139 seq218_BIOID50909    -            342   8.5e-27   93.2   0.0   1   1   4.5e-30   3.1e-26   91.4   0.0     2   138    18   149    17   150 0.91 FAD binding domain
rve                  PF00665.21   120 seq221_BIOID50909    -            274   7.6e-17   61.4   0.0   1   1     1e-20   1.4e-16   60.5   0.0     3   119   113   221   111   222 0.94 Integrase core domain
CcdA                 PF07362.7     72 seq222_BIOID50909    -             72   1.2e-26   92.2   0.6   1   1   9.9e-31   1.3e-26   92.0   0.4     1    72     1    72     1    72 0.99 Post-segregation antitoxin CcdA
rve                  PF00665.21   120 seq223_BIOID50909    -            317   1.7e-20   73.2   0.0   1   1   2.1e-23   3.2e-20   72.2   0.0     3   118   118   242   117   244 0.96 Integrase core domain
HTH_38               PF13936.1     44 seq223_BIOID50909    -            317   1.5e-09   37.1   0.5   1   1   4.2e-12   6.4e-09   35.1   0.1     6    41     3    38     2    40 0.94 Helix-turn-helix domain
HTH_7                PF02796.10    45 seq223_BIOID50909    -            317     3e-09   36.4   0.3   1   1   5.5e-12   8.4e-09   35.0   0.2    13    44     9    40     5    41 0.93 Helix-turn-helix domain of resolvase
HTH_23               PF13384.1     50 seq223_BIOID50909    -            317   9.7e-07   28.1   0.0   1   1   2.1e-09   3.1e-06   26.5   0.0     9    40     9    40     2    43 0.89 Homeodomain-like domain
HTH_28               PF13518.1     52 seq223_BIOID50909    -            317   8.7e-06   25.4   0.1   1   1   1.5e-08   2.3e-05   24.1   0.1     7    34    12    39     8    40 0.89 Helix-turn-helix domain
Sigma70_r4_2         PF08281.7     54 seq223_BIOID50909    -            317     1e-05   24.7   0.0   1   1   1.5e-08   2.3e-05   23.6   0.0    25    48    16    39    12    40 0.94 Sigma-70, region 4
HTH_3                PF01381.17    55 seq223_BIOID50909    -            317   0.00012   21.7   0.1   1   1   1.4e-07   0.00022   20.8   0.1     7    37    15    45     8    48 0.91 Helix-turn-helix
Lysis_S              PF04971.7     68 seq224_BIOID50909    -             68   1.3e-46  155.9   0.6   1   1   1.1e-50   1.5e-46  155.8   0.4     1    68     1    68     1    68 1.00 Lysis protein S
TraD                 PF06412.6     65 seq226_BIOID50909    -            101     3e-14   52.2   0.2   1   1     3e-18     4e-14   51.8   0.1     1    64    32    95    32    96 0.96 Conjugal transfer protein TraD
IstB_IS21            PF01695.12   178 seq228_BIOID50909    -            195   3.4e-68  228.4   0.0   1   1   1.1e-71   3.9e-68  228.2   0.0    10   178     1   171     1   171 0.98 IstB-like ATP binding protein
Bac_DnaA             PF00308.13   219 seq228_BIOID50909    -            195   6.9e-08   32.2   0.0   1   1   2.8e-11   9.5e-08   31.8   0.0    36   136    40   138    10   143 0.84 Bacterial dnaA  protein
AAA                  PF00004.24   132 seq228_BIOID50909    -            195   1.5e-05   25.1   0.0   1   1   6.6e-09   2.2e-05   24.5   0.0     1    74    41   116    41   150 0.77 ATPase family associated with various cellular activities (AAA)
PhoH                 PF02562.11   205 seq228_BIOID50909    -            195   1.3e-05   24.3   0.0   1   1   6.9e-09   2.4e-05   23.5   0.0    11    48    30    67    19   128 0.87 PhoH-like protein
HTH_3                PF01381.17    55 seq229_BIOID50909    -             71   4.5e-12   45.4   0.0   1   1   1.3e-15   5.8e-12   45.1   0.0     1    49     4    52     4    55 0.96 Helix-turn-helix
HTH_31               PF13560.1     64 seq229_BIOID50909    -             71   4.2e-08   33.1   0.0   1   1     1e-11   4.7e-08   32.9   0.0     6    54     4    51     2    63 0.90 Helix-turn-helix domain
HTH_19               PF12844.2     64 seq229_BIOID50909    -             71     1e-07   31.7   0.0   1   1   2.6e-11   1.2e-07   31.5   0.0     2    43     2    43     2    63 0.86 Helix-turn-helix domain
DAO                  PF01266.19   358 seq230_BIOID50909    -            444     8e-63  212.3   0.0   1   1   6.9e-67   9.5e-63  212.1   0.0     1   356    25   412    25   414 0.86 FAD dependent oxidoreductase
PRD                  PF00874.15    90 seq231_BIOID50909    -            517   2.7e-35  120.2   1.1   1   2   8.4e-17   2.3e-13   49.9   0.9     2    89   209   294   208   295 0.93 PRD domain
PRD                  PF00874.15    90 seq231_BIOID50909    -            517   2.7e-35  120.2   1.1   2   2     2e-22   5.5e-19   67.9   0.0     2    90   323   413   322   413 0.96 PRD domain
HTH_11               PF08279.7     55 seq231_BIOID50909    -            517   3.2e-18   65.0   1.2   1   1   6.4e-15   1.7e-11   43.4   0.2     1    54     7    64     7    65 0.97 HTH domain
Mga                  PF05043.8     87 seq231_BIOID50909    -            517     3e-13   49.7   0.0   1   1   2.3e-10   6.2e-07   29.4   0.0    18    86    97   169    87   170 0.90 Mga helix-turn-helix domain
CcdB                 PF01845.12   102 seq232_BIOID50909    -            101   9.2e-43  144.2   0.0   1   1   7.4e-47     1e-42  144.0   0.0     1   102     1   101     1   101 0.99 CcdB protein
DUF2773              PF10971.3     81 seq233_BIOID50909    -             79   2.6e-40  136.1   1.4   1   1     2e-44   2.8e-40  136.0   1.0     2    81     1    79     1    79 0.98 Protein of unknown function (DUF2773)
Phage_lysozyme       PF00959.14   110 seq235_BIOID50909    -            165     2e-32  111.6   0.1   1   1   1.8e-36   2.5e-32  111.3   0.1     1   109    48   154    48   155 0.98 Phage lysozyme
Pep_deformylase      PF01327.16   157 seq237_BIOID50909    -            169   6.4e-53  178.2   0.1   1   1   5.6e-57   7.6e-53  177.9   0.1     2   156     4   152     3   153 0.94 Polypeptide deformylase
Phage_integrase      PF00589.17   173 seq240_BIOID50909    -            269   6.2e-37  126.8   0.1   1   1   6.3e-41   8.6e-37  126.3   0.0     1   171    50   242    50   244 0.88 Phage integrase family
Phage_CII            PF05269.6     91 seq242_BIOID50909    -             98   4.9e-36  122.4   0.1   1   1     4e-40   5.4e-36  122.3   0.1     1    91     1    92     1    92 0.98 Bacteriophage CII protein
Packaging_FI         PF14000.1    125 seq244_BIOID50909    -            127   1.7e-38  131.5   0.1   1   1   1.4e-42   1.9e-38  131.3   0.1     1   125     3   124     3   124 0.92 DNA packaging protein FI
GntP_permease        PF02447.11   441 seq246_BIOID50909    -             72   3.2e-21   75.2   0.5   1   1   2.5e-25   3.4e-21   75.1   0.3   372   441     2    71     1    71 0.96 GntP family permease
OmpA                 PF00691.15    97 seq248_BIOID50909    -            254   5.2e-15   55.5   0.1   1   1   1.3e-18   1.8e-14   53.7   0.0     1    92   113   206   113   210 0.83 OmpA family
PilS                 PF08805.6    133 seq256_BIOID50909    -            185   9.4e-34  115.6   9.3   1   1   1.7e-37   1.1e-33  115.4   6.4     1   132    43   184    43   185 0.95 PilS N terminal
Bundlin              PF05307.6     97 seq256_BIOID50909    -            185   8.4e-08   31.8   1.4   1   1   1.2e-11   8.4e-08   31.8   1.0     7    89     7    89     1    97 0.87 Bundlin
PALP                 PF00291.20   307 seq257_BIOID50909    -            442   7.4e-43  146.7   0.0   1   1   7.6e-47     1e-42  146.3   0.0    15   289    92   399    74   409 0.85 Pyridoxal-phosphate dependent enzyme
Phage_rep_O          PF04492.8    100 seq258_BIOID50909    -            150   1.9e-40  136.9   0.0   1   1   1.7e-44   2.3e-40  136.7   0.0     3   100    18   115    16   115 0.99 Bacteriophage replication protein O
Formyl_trans_N       PF00551.14   181 seq260_BIOID50909    -            315   9.4e-56  188.1   0.0   1   1     2e-59   1.3e-55  187.5   0.0     2   180     6   183     5   184 0.98 Formyl transferase
Formyl_trans_C       PF02911.13   100 seq260_BIOID50909    -            315   1.1e-33  115.1   0.1   1   1   2.5e-37   1.7e-33  114.5   0.0     1    99   207   304   207   305 0.98 Formyl transferase, C-terminal domain
Phage_attach         PF05354.6    117 seq262_BIOID50909    -            117   1.3e-58  195.5   0.1   1   1   2.1e-62   1.4e-58  195.3   0.1     1   117     1   117     1   117 1.00 Phage Head-Tail Attachment
Gifsy-2              PF13856.1     95 seq262_BIOID50909    -            117   1.3e-29  102.0   0.0   1   1   2.1e-33   1.4e-29  101.9   0.0     1    95     4   105     4   105 0.99 ATP-binding sugar transporter from pro-phage
ABC_tran             PF00005.22   118 seq263_BIOID50909    -            327   4.9e-22   78.3   0.0   1   1   1.7e-25   7.8e-22   77.7   0.0     1   117    48   172    48   173 0.95 ABC transporter
MacB_PCD             PF12704.2    232 seq263_BIOID50909    -            327   7.9e-20   71.3   0.3   1   1   4.4e-23     2e-19   70.0   0.1     1    61   261   321   261   327 0.94 MacB-like periplasmic core domain
AAA_21               PF13304.1    303 seq263_BIOID50909    -            327   1.1e-12   48.3   0.1   1   1   1.3e-10   5.9e-07   29.6   0.0   220   300   128   205    81   208 0.87 AAA domain
BPL_LplA_LipB        PF03099.14   125 seq264_BIOID50909    -            321   8.2e-21   74.1   0.0   1   1   2.7e-24   1.3e-20   73.6   0.0     4   125    86   208    83   208 0.89 Biotin/lipoate A/B protein ligase family
HTH_11               PF08279.7     55 seq264_BIOID50909    -            321     8e-13   47.7   0.0   1   1   4.4e-16     2e-12   46.4   0.0     4    54     9    58     8    59 0.92 HTH domain
BPL_C                PF02237.12    48 seq264_BIOID50909    -            321   5.2e-11   41.9   0.2   1   1   2.8e-14   1.3e-10   40.7   0.1     1    48   271   317   271   317 0.97 Biotin protein ligase C terminal domain
Packaging_FI         PF14000.1    125 seq265_BIOID50909    -            135   2.3e-41  140.7   3.1   1   1   1.9e-45   2.6e-41  140.6   2.1     1   125    14   132    14   132 0.97 DNA packaging protein FI
IstB_IS21            PF01695.12   178 seq269_BIOID50909    -            259   6.1e-71  237.3   0.1   1   1   3.9e-74   1.3e-70  236.3   0.0     1   178    56   235    56   235 0.98 IstB-like ATP binding protein
Bac_DnaA             PF00308.13   219 seq269_BIOID50909    -            259   1.4e-07   31.2   0.0   1   1   6.2e-11   2.1e-07   30.6   0.0    37   136   105   202    75   207 0.85 Bacterial dnaA  protein
AAA                  PF00004.24   132 seq269_BIOID50909    -            259   2.5e-05   24.3   0.0   1   1   1.3e-08   4.3e-05   23.6   0.0     1    74   105   180   105   214 0.77 ATPase family associated with various cellular activities (AAA)
PhoH                 PF02562.11   205 seq269_BIOID50909    -            259   1.4e-05   24.3   0.1   1   1   1.6e-08   5.5e-05   22.3   0.0    11    48    94   131    83   142 0.80 PhoH-like protein
PTPS                 PF01242.14   123 seq271_BIOID50909    -            121   8.3e-36  122.2   0.0   1   1   6.7e-40   9.1e-36  122.1   0.0     2   123     6   121     5   121 0.97 6-pyruvoyl tetrahydropterin synthase
LysR_substrate       PF03466.15   209 seq272_BIOID50909    -            323   1.9e-40  138.1   0.2   1   1   3.7e-44   2.6e-40  137.6   0.1     3   206   113   316   111   319 0.97 LysR substrate binding domain
HTH_1                PF00126.22    60 seq272_BIOID50909    -            323   7.2e-19   67.1   0.6   1   1     2e-22   1.3e-18   66.3   0.4     2    59    29    86    28    87 0.97 Bacterial regulatory helix-turn-helix protein, lysR family
IstB_IS21            PF01695.12   178 seq274_BIOID50909    -            248   4.6e-20   71.6   0.0   1   1   9.2e-24   6.3e-20   71.2   0.0     4   163    55   219    52   227 0.85 IstB-like ATP binding protein
Bac_DnaA             PF00308.13   219 seq274_BIOID50909    -            248   1.2e-07   31.4   0.1   1   1   2.3e-11   1.6e-07   31.1   0.0     6   122    72   188    67   224 0.82 Bacterial dnaA  protein
Minor_tail_Z         PF06763.6    189 seq277_BIOID50909    -            177   5.7e-78  260.8  13.6   1   1   5.3e-82   7.3e-78  260.4   9.4     1   189     3   177     3   177 0.98 Prophage minor tail protein Z (GPZ)
Phage_attach         PF05354.6    117 seq279_BIOID50909    -            123   2.1e-59  198.1   0.1   1   1   3.3e-63   2.3e-59  197.9   0.1     1   117     7   123     7   123 1.00 Phage Head-Tail Attachment
Gifsy-2              PF13856.1     95 seq279_BIOID50909    -            123   2.6e-30  104.2   0.0   1   1   4.3e-34     3e-30  104.1   0.0     1    95    10   111    10   111 0.99 ATP-binding sugar transporter from pro-phage
Hexapep              PF00132.19    36 seq280_BIOID50909    -            115   3.6e-18   64.0   1.5   1   2   3.5e-10   4.8e-06   25.7   0.0     2    36    13    47    12    47 0.96 Bacterial transferase hexapeptide (six repeats)
Hexapep              PF00132.19    36 seq280_BIOID50909    -            115   3.6e-18   64.0   1.5   2   2   1.9e-11   2.6e-07   29.7   0.1     3    34    82   112    80   114 0.94 Bacterial transferase hexapeptide (six repeats)
YjcZ                 PF13990.1    270 seq281_BIOID50909    -            301  4.3e-118  393.2   6.1   1   1  3.5e-122  4.8e-118  393.0   4.2     1   270    26   296    26   296 1.00 YjcZ-like protein
Shufflon_N           PF04917.7    356 seq282_BIOID50909    -            487   4.3e-19   68.7  24.3   1   2   1.2e-10   1.7e-06   27.3   9.0     5   266     4   273     1   292 0.72 Bacterial shufflon protein, N-terminal constant region
Shufflon_N           PF04917.7    356 seq282_BIOID50909    -            487   4.3e-19   68.7  24.3   2   2   1.3e-16   1.8e-12   46.8   2.1   298   356   346   405   321   405 0.80 Bacterial shufflon protein, N-terminal constant region
Aldo_ket_red         PF00248.16   283 seq283_BIOID50909    -            226   8.3e-44  149.3   0.6   1   1   8.1e-48   1.1e-43  148.9   0.4    56   281    11   209     6   210 0.95 Aldo/keto reductase family
IMS                  PF00817.15   148 seq284_BIOID50909    -            351   4.3e-47  159.5   0.0   1   1   1.5e-50   6.9e-47  158.8   0.0     1   148     7   154     7   154 0.98 impB/mucB/samB family
IMS_C                PF11799.3    137 seq284_BIOID50909    -            351   1.8e-09   38.0   0.1   1   1   6.6e-13     3e-09   37.2   0.1     3    99   211   309   209   323 0.84 impB/mucB/samB family C-terminal
IMS_HHH              PF11798.3     32 seq284_BIOID50909    -            351   1.3e-08   34.2   0.0   1   1   7.1e-12   3.2e-08   33.0   0.0     1    32   166   197   166   197 0.96 IMS family HHH motif
Methyltransf_23      PF13489.1    162 seq288_BIOID50909    -            240   2.8e-24   85.5   0.0   1   1   3.4e-27   3.6e-24   85.1   0.0    23   121    57   182    15   210 0.78 Methyltransferase domain
Methyltransf_31      PF13847.1    152 seq288_BIOID50909    -            240     5e-20   71.5   0.0   1   1   5.9e-23   6.2e-20   71.2   0.0     4   112    57   161    56   212 0.88 Methyltransferase domain
Methyltransf_11      PF08241.7     95 seq288_BIOID50909    -            240     3e-19   69.1   0.1   1   1   4.3e-22   4.5e-19   68.6   0.0     1    95    61   157    61   157 0.97 Methyltransferase domain
Methyltransf_12      PF08242.7     99 seq288_BIOID50909    -            240   5.1e-14   52.4   0.0   1   1   7.5e-17   7.9e-14   51.8   0.0     1    98    61   154    61   155 0.86 Methyltransferase domain
Methyltransf_18      PF12847.2    112 seq288_BIOID50909    -            240   1.6e-13   51.0   0.0   1   1   2.4e-16   2.5e-13   50.4   0.0     2   110    57   158    57   160 0.90 Methyltransferase domain
Methyltransf_25      PF13649.1    101 seq288_BIOID50909    -            240   2.1e-11   43.9   0.1   1   1   3.2e-14   3.3e-11   43.3   0.0     1   101    60   153    60   153 0.91 Methyltransferase domain
Ubie_methyltran      PF01209.13   233 seq288_BIOID50909    -            240   2.2e-09   36.6   0.0   1   1   2.5e-12   2.7e-09   36.3   0.0    38   151    47   157    14   183 0.87 ubiE/COQ5 methyltransferase family
Methyltransf_26      PF13659.1    117 seq288_BIOID50909    -            240   3.8e-09   36.4   0.1   1   1   8.2e-12   8.6e-09   35.3   0.1     1   115    57   159    57   161 0.89 Methyltransferase domain
CMAS                 PF02353.15   273 seq288_BIOID50909    -            240   1.6e-08   33.8   0.0   1   1   1.9e-11     2e-08   33.5   0.0    63   194    57   185    37   217 0.81 Mycolic acid cyclopropane synthetase
NodS                 PF05401.6    201 seq288_BIOID50909    -            240   9.6e-08   31.5   0.0   1   1   1.1e-10   1.2e-07   31.2   0.0    46   175    59   188    14   196 0.83 Nodulation protein S (NodS)
MTS                  PF05175.9    170 seq288_BIOID50909    -            240     9e-07   28.3   0.0   1   1   1.2e-09   1.3e-06   27.8   0.0    32   104    57   128    47   170 0.89 Methyltransferase small domain
Methyltransf_9       PF08003.6    315 seq288_BIOID50909    -            240   1.1e-05   24.2   0.0   1   1   1.3e-08   1.4e-05   23.8   0.0   114   229    55   169    46   203 0.81 Protein of unknown function (DUF1698)
PrmA                 PF06325.8    295 seq288_BIOID50909    -            240     2e-05   23.7   0.0   1   1   2.6e-08   2.8e-05   23.3   0.0   162   258    57   158    51   175 0.79 Ribosomal protein L11 methyltransferase (PrmA)
DAO                  PF01266.19   358 seq289_BIOID50909    -            433   7.7e-22   77.5   8.9   1   2     1e-12   1.2e-09   37.3   0.6     1    48    16    62    16    99 0.76 FAD dependent oxidoreductase
DAO                  PF01266.19   358 seq289_BIOID50909    -            433   7.7e-22   77.5   8.9   2   2   9.3e-15   1.2e-11   44.0   1.2   140   357   105   334    78   335 0.65 FAD dependent oxidoreductase
FAD_oxidored         PF12831.2    428 seq289_BIOID50909    -            433   2.2e-11   43.4   0.0   1   1     3e-14   3.7e-11   42.6   0.0     1   143    16   161    16   175 0.78 FAD dependent oxidoreductase
HI0933_like          PF03486.9    409 seq289_BIOID50909    -            433   7.4e-10   37.7   0.0   1   1   3.2e-10     4e-07   28.7   0.0     1    43    15    57    15    97 0.91 HI0933-like protein
FAD_binding_2        PF00890.19   421 seq289_BIOID50909    -            433   1.7e-09   36.9   2.4   1   1   1.5e-10   1.9e-07   30.1   0.4     1    33    16    48    16    63 0.88 FAD binding domain
Pyr_redox_2          PF07992.9    200 seq289_BIOID50909    -            433   1.4e-08   34.8   0.0   1   1   1.6e-11     2e-08   34.2   0.0     1   124    16   171    16   195 0.86 Pyridine nucleotide-disulphide oxidoreductase
NAD_binding_8        PF13450.1     68 seq289_BIOID50909    -            433   2.3e-07   30.6   0.2   1   1   6.2e-10   7.6e-07   28.9   0.1     1    32    19    50    19    74 0.87 NAD(P)-binding Rossmann-like domain
GIDA                 PF01134.17   392 seq289_BIOID50909    -            433   3.4e-07   29.3   0.5   1   1   1.1e-09   1.4e-06   27.3   0.4     1   178    16   191    16   204 0.70 Glucose inhibited division protein A
FAD_binding_3        PF01494.14   356 seq289_BIOID50909    -            433   1.3e-06   27.6   2.8   1   1   4.6e-09   5.7e-06   25.5   0.5     1   192    14   188    14   253 0.80 FAD binding domain
Thi4                 PF01946.12   230 seq289_BIOID50909    -            433   2.7e-05   23.2   0.0   1   1   4.1e-08   5.1e-05   22.3   0.0    17    65    14    62     7    73 0.92 Thi4 family
Aldedh               PF00171.17   462 seq290_BIOID50909    -            482  3.2e-174  579.5   0.2   1   1  2.6e-178  3.6e-174  579.3   0.1     1   461    19   477    19   478 0.99 Aldehyde dehydrogenase family
IstB_IS21            PF01695.12   178 seq291_BIOID50909    -            137   7.4e-30  103.5   0.1   1   1   1.4e-33   1.9e-29  102.2   0.0    74   174    32   132    17   135 0.88 IstB-like ATP binding protein
ROK                  PF00480.15   179 seq293_BIOID50909    -            331   1.1e-58  197.8   0.2   1   1     3e-62   1.4e-58  197.5   0.1     1   179    33   222    33   222 0.96 ROK family
Glucokinase          PF02685.11   316 seq293_BIOID50909    -            331   5.3e-10   38.4   0.0   1   1   2.2e-13     1e-09   37.5   0.0     4   235    35   266    32   276 0.81 Glucokinase
PTS_EIIA_2           PF00359.17   142 seq297_BIOID50909    -            156     2e-35  121.5   0.1   1   1   1.6e-39   2.2e-35  121.3   0.1     2   141     6   149     5   150 0.98 Phosphoenolpyruvate-dependent sugar phosphotransferase system, EIIA 2
Phage_tail_U         PF06141.6    133 seq298_BIOID50909    -            131   5.1e-64  214.1   1.0   1   1   4.1e-68   5.6e-64  213.9   0.7     1   133     1   131     1   131 0.99 Phage minor tail protein U
rve                  PF00665.21   120 seq299_BIOID50909    -            340   8.7e-20   70.9   0.1   1   1     1e-22   1.7e-19   69.9   0.0     3   118   118   242   117   244 0.96 Integrase core domain
HTH_38               PF13936.1     44 seq299_BIOID50909    -            340   1.6e-09   36.9   0.5   1   1   4.1e-12     7e-09   34.9   0.1     6    41     3    38     2    40 0.94 Helix-turn-helix domain
HTH_7                PF02796.10    45 seq299_BIOID50909    -            340   3.5e-09   36.2   0.3   1   1   5.4e-12   9.2e-09   34.9   0.2    13    44     9    40     5    41 0.93 Helix-turn-helix domain of resolvase
HTH_23               PF13384.1     50 seq299_BIOID50909    -            340   1.1e-06   27.9   0.0   1   1     2e-09   3.4e-06   26.3   0.0     9    40     9    40     2    43 0.89 Homeodomain-like domain
HTH_28               PF13518.1     52 seq299_BIOID50909    -            340   9.9e-06   25.3   0.1   1   1   1.5e-08   2.6e-05   23.9   0.1     7    34    12    39     8    40 0.89 Helix-turn-helix domain
Sigma70_r4_2         PF08281.7     54 seq299_BIOID50909    -            340   1.1e-05   24.6   0.0   1   1   1.5e-08   2.5e-05   23.5   0.0    25    48    16    39    12    40 0.94 Sigma-70, region 4
HTH_3                PF01381.17    55 seq299_BIOID50909    -            340   0.00013   21.6   0.1   1   1   1.4e-07   0.00024   20.7   0.1     7    37    15    45     8    48 0.91 Helix-turn-helix
Nol1_Nop2_Fmu        PF01189.12   283 seq302_BIOID50909    -            429  1.4e-104  349.3   0.0   1   1  8.9e-108  1.7e-104  349.0   0.0     1   282   164   426   164   427 0.99 NOL1/NOP2/sun family
NusB                 PF01029.13   134 seq302_BIOID50909    -            429   3.4e-26   91.6   0.0   1   1   2.8e-29   5.6e-26   90.9   0.0     1   134     5   127     5   127 0.97 NusB family
Methyltransf_26      PF13659.1    117 seq302_BIOID50909    -            429   2.8e-11   43.3   0.0   1   1   2.9e-14   5.6e-11   42.3   0.0     2   116   248   375   247   376 0.90 Methyltransferase domain
Methyltransf_18      PF12847.2    112 seq302_BIOID50909    -            429     2e-10   41.1   0.0   1   1   1.8e-13   3.5e-10   40.3   0.0     2   112   247   375   246   375 0.84 Methyltransferase domain
Methyltransf_31      PF13847.1    152 seq302_BIOID50909    -            429   2.1e-09   37.0   0.0   1   1   1.9e-12   3.7e-09   36.2   0.0     2   113   245   380   244   416 0.82 Methyltransferase domain
MTS                  PF05175.9    170 seq302_BIOID50909    -            429   1.3e-06   27.7   0.0   1   1   1.3e-09   2.6e-06   26.8   0.0    24   151   239   385   229   397 0.86 Methyltransferase small domain
FtsJ                 PF01728.14   181 seq302_BIOID50909    -            429   9.4e-05   22.3   0.0   1   1   9.5e-08   0.00019   21.3   0.0    19    69   242   287   233   400 0.61 FtsJ-like methyltransferase
Dimer_Tnp_Tn5        PF02281.11   109 seq303_BIOID50909    -            155   2.3e-18   66.1   0.2   1   1   2.4e-22   3.3e-18   65.6   0.2     9   102    62   151    52   154 0.85 Transposase Tn5 dimerisation domain
phage_tail_N         PF08400.5    134 seq304_BIOID50909    -            434   3.9e-61  204.5   0.1   1   1   1.1e-64   3.9e-61  204.5   0.1     1   134     1   134     1   134 0.99 Prophage tail fibre N-terminal
Phage_fiber_C        PF06820.7     64 seq304_BIOID50909    -            434   2.5e-36  123.5   0.2   1   1   1.1e-39   3.7e-36  122.9   0.1     1    64   360   423   360   423 0.99 Putative prophage tail fibre C-terminus
Collagen             PF01391.13    60 seq304_BIOID50909    -            434   5.4e-18   64.1  68.1   1   2   3.9e-13   1.3e-09   37.3  24.0     1    59   251   309   249   310 0.80 Collagen triple helix repeat (20 copies)
Collagen             PF01391.13    60 seq304_BIOID50909    -            434   5.4e-18   64.1  68.1   2   2   1.1e-12   3.6e-09   35.9  22.8     1    59   299   357   299   359 0.94 Collagen triple helix repeat (20 copies)
CarboxypepD_reg      PF13620.1     82 seq304_BIOID50909    -            434   1.1e-07   31.7   0.2   1   1   7.5e-11   2.6e-07   30.5   0.2     1    74     4    82     4    89 0.82 Carboxypeptidase regulatory-like domain
DUF1338              PF07063.8    302 seq305_BIOID50909    -            447   9.7e-96  320.2   0.1   1   1  8.2e-100   1.1e-95  320.0   0.1     1   302    11   401    11   401 0.97 Domain of unknown function (DUF1338)
DUF977               PF06163.6    127 seq306_BIOID50909    -            138     5e-52  174.8   0.3   1   1   4.7e-56   6.5e-52  174.4   0.2     1   127     1   134     1   134 0.98 Bacterial protein of unknown function (DUF977)
OmpW                 PF03922.9    192 seq308_BIOID50909    -             40   9.5e-07   28.5   0.0   1   1   7.4e-11     1e-06   28.4   0.0   157   192     1    40     1    40 0.89 OmpW family
MacB_PCD             PF12704.2    232 seq311_BIOID50909    -            284   2.5e-24   86.0   7.1   1   1   1.3e-27   8.7e-24   84.2   0.1   109   231     4   127     1   128 0.94 MacB-like periplasmic core domain
FtsX                 PF02687.16   121 seq311_BIOID50909    -            284   3.7e-22   78.2  10.3   1   1   7.6e-26   5.2e-22   77.7   7.1     2   121   163   277   162   277 0.97 FtsX-like permease family
DUF1283              PF06932.6     85 seq312_BIOID50909    -            113   9.5e-46  153.6   6.3   1   1   8.2e-50   1.1e-45  153.3   4.4     2    85    30   113    29   113 0.98 Protein of unknown function (DUF1283)
HTS                  PF04204.11   298 seq313_BIOID50909    -            309  1.2e-131  437.7   0.0   1   1  9.6e-136  1.3e-131  437.6   0.0     1   298     2   299     2   299 1.00 Homoserine O-succinyltransferase
DUF1040              PF06288.8     86 seq314_BIOID50909    -             89   1.2e-46  156.7   0.5   1   1   9.9e-51   1.4e-46  156.5   0.4     1    86     1    86     1    86 1.00 Protein of unknown function (DUF1040)
HTH_Tnp_1            PF01527.15    76 seq318_BIOID50909    -             97   7.7e-17   60.9   0.1   1   1   1.3e-20   9.1e-17   60.6   0.1     2    57    23    78    22    93 0.83 Transposase
HTH_28               PF13518.1     52 seq318_BIOID50909    -             97   1.2e-06   28.2   0.5   1   1   3.1e-10   2.1e-06   27.4   0.0     1    43    32    75    32    78 0.93 Helix-turn-helix domain
DUF413               PF04219.7     94 seq319_BIOID50909    -            112   1.5e-38  130.2   0.1   1   1   1.4e-42   1.9e-38  129.9   0.1     1    90    10    99    10   102 0.97 Protein of unknown function, DUF
Big_2                PF02368.13    79 seq320_BIOID50909    -            250     5e-12   45.4  10.5   1   1   7.3e-16     5e-12   45.4   7.3     2    75   161   237   160   243 0.93 Bacterial Ig-like domain (group 2)
Antitoxin-MazE       PF04014.13    47 seq321_BIOID50909    -             75   4.5e-06   26.1   0.2   1   1     5e-10   6.8e-06   25.5   0.2     3    42     8    51     6    55 0.82 Antidote-toxin recognition MazE
PTS_IIB              PF02302.12    90 seq322_BIOID50909    -            104   6.9e-17   61.5   1.6   1   1     6e-21   8.2e-17   61.3   1.1     2    88     5    94     4    96 0.91 PTS system, Lactose/Cellobiose specific IIB subunit
Patatin              PF01734.17   204 seq324_BIOID50909    -            356     7e-21   74.9   3.8   1   1   2.9e-24   3.9e-20   72.5   2.6     1   199     9   237     9   242 0.73 Patatin-like phospholipase
DUF4406              PF14359.1     92 seq326_BIOID50909    -            101   1.1e-36  124.6   0.1   1   1   1.8e-40   1.2e-36  124.5   0.0     1    91     5    93     5    94 0.98 Domain of unknown function (DUF4406)
Acetyltransf_3       PF13302.1    142 seq328_BIOID50909    -            186   4.2e-23   82.1   0.0   1   1   2.9e-26   5.7e-23   81.6   0.0     3   142     8   141     7   141 0.80 Acetyltransferase (GNAT) domain
Acetyltransf_1       PF00583.19    83 seq328_BIOID50909    -            186   3.4e-15   55.7   0.1   1   1   2.6e-18   5.1e-15   55.1   0.1     2    83    63   141    62   141 0.97 Acetyltransferase (GNAT) family
Acetyltransf_4       PF13420.1    155 seq328_BIOID50909    -            186   5.3e-15   55.5   0.6   1   1   3.5e-18   6.8e-15   55.2   0.4     1   152     9   158     9   160 0.93 Acetyltransferase (GNAT) domain
Acetyltransf_8       PF13523.1    152 seq328_BIOID50909    -            186   9.6e-14   51.4   0.3   1   1   6.7e-17   1.3e-13   50.9   0.2     1   141     9   145     9   157 0.89 Acetyltransferase (GNAT) domain
Acetyltransf_7       PF13508.1     79 seq328_BIOID50909    -            186   2.6e-07   30.5   0.2   1   1   2.5e-10   4.8e-07   29.7   0.1     2    79    56   142    55   142 0.80 Acetyltransferase (GNAT) domain
Acetyltransf_10      PF13673.1    117 seq328_BIOID50909    -            186   1.3e-05   25.1   0.0   1   1   9.3e-09   1.8e-05   24.7   0.0     1   117    16   140    16   140 0.75 Acetyltransferase (GNAT) domain
FR47                 PF08445.5     86 seq328_BIOID50909    -            186   1.4e-05   24.6   0.0   1   1   1.3e-08   2.5e-05   23.8   0.0    26    80    87   143    69   150 0.92 FR47-like protein
APH                  PF01636.18   239 seq329_BIOID50909    -            328   1.6e-41  142.5   1.8   1   1   3.7e-45   2.5e-41  141.8   1.2     2   232    31   259    30   269 0.84 Phosphotransferase enzyme family
EcKinase             PF02958.15   293 seq329_BIOID50909    -            328   0.00012   21.2   0.0   1   1   3.1e-08   0.00021   20.4   0.0   197   280   176   252   149   257 0.79 Ecdysteroid kinase
PIN                  PF01850.16   121 seq330_BIOID50909    -            132   4.9e-16   59.0   0.0   1   1     4e-20   5.5e-16   58.8   0.0     2   120     5   125     4   126 0.93 PIN domain
Y1_Tnp               PF01797.11   121 seq332_BIOID50909    -            127   7.7e-30  103.1   0.2   1   1   6.7e-34   9.2e-30  102.8   0.2     2    99    12   108    11   116 0.97 Transposase IS200 like
SlyX                 PF04102.7     69 seq333_BIOID50909    -             72   4.1e-26   91.0   2.4   1   1   3.4e-30   4.6e-26   90.8   1.7     1    69     5    72     5    72 0.99 SlyX
StbA                 PF06406.6    318 seq335_BIOID50909    -            323  1.5e-147  490.5   0.7   1   1  1.3e-151  1.7e-147  490.3   0.5     1   317     1   319     1   320 0.99 StbA protein
PTS_EIIC             PF02378.13   321 seq336_BIOID50909    -            108   6.4e-07   28.4   3.5   1   1   5.3e-11   7.2e-07   28.2   2.4     3    82    19    90    17    99 0.76 Phosphotransferase system, EIIC
Acetyltransf_10      PF13673.1    117 seq337_BIOID50909    -            124   6.4e-16   58.4   0.0   1   1   1.7e-19   7.7e-16   58.1   0.0    17   117     4    98     1    98 0.91 Acetyltransferase (GNAT) domain
Acetyltransf_7       PF13508.1     79 seq337_BIOID50909    -            124   5.9e-07   29.4   0.0   1   1   2.4e-10   1.1e-06   28.6   0.0     3    78    30    99    28   100 0.88 Acetyltransferase (GNAT) domain
Acetyltransf_1       PF00583.19    83 seq337_BIOID50909    -            124   7.6e-06   25.7   0.0   1   1   3.7e-09   1.7e-05   24.6   0.0    22    83    42    99     7    99 0.70 Acetyltransferase (GNAT) family
Ead_Ea22             PF13935.1    139 seq339_BIOID50909    -            151   8.5e-24   84.3   0.0   1   1   7.9e-28   1.1e-23   84.0   0.0     3    91     4   102     3   138 0.90 Ead/Ea22-like protein
DUF554               PF04474.7    226 seq344_BIOID50909    -            235   2.1e-76  255.9  19.7   1   1   1.7e-80   2.4e-76  255.7  13.7     2   226     3   230     2   230 0.97 Protein of unknown function (DUF554)
rve                  PF00665.21   120 seq350_BIOID50909    -            340     2e-20   73.0   0.0   1   1   2.2e-23   3.8e-20   72.0   0.0     3   118   118   242   117   244 0.96 Integrase core domain
HTH_38               PF13936.1     44 seq350_BIOID50909    -            340   1.8e-09   36.8   0.5   1   1   4.1e-12     7e-09   34.9   0.1     6    41     3    38     2    40 0.94 Helix-turn-helix domain
HTH_7                PF02796.10    45 seq350_BIOID50909    -            340   3.5e-09   36.2   0.3   1   1   5.4e-12   9.2e-09   34.9   0.2    13    44     9    40     5    41 0.93 Helix-turn-helix domain of resolvase
HTH_23               PF13384.1     50 seq350_BIOID50909    -            340   1.1e-06   27.9   0.0   1   1     2e-09   3.4e-06   26.3   0.0     9    40     9    40     2    43 0.89 Homeodomain-like domain
HTH_28               PF13518.1     52 seq350_BIOID50909    -            340     1e-05   25.2   0.1   1   1   1.5e-08   2.6e-05   23.9   0.1     7    34    12    39     8    40 0.89 Helix-turn-helix domain
Sigma70_r4_2         PF08281.7     54 seq350_BIOID50909    -            340   1.1e-05   24.6   0.0   1   1   1.5e-08   2.5e-05   23.5   0.0    25    48    16    39    12    40 0.94 Sigma-70, region 4
HTH_3                PF01381.17    55 seq350_BIOID50909    -            340   0.00013   21.6   0.1   1   1   1.4e-07   0.00024   20.7   0.1     7    37    15    45     8    48 0.91 Helix-turn-helix
Aminotran_3          PF00202.16   339 seq351_BIOID50909    -            426    8e-121  402.9   0.2   1   1  6.9e-125  9.5e-121  402.6   0.1     2   338    27   360    26   361 0.98 Aminotransferase class-III
Phage_lambd_GpG      PF06894.6    127 seq352_BIOID50909    -            143     3e-56  188.3   1.2   1   1   2.6e-60   3.5e-56  188.1   0.8     1   127     1   127     1   127 0.98 Bacteriophage lambda minor tail protein (GpG)
G3P_antiterm         PF04309.7    175 seq354_BIOID50909    -            191   3.6e-69  231.1   0.2   1   1     3e-73     4e-69  231.0   0.1     1   175    11   185    11   185 0.99 Glycerol-3-phosphate responsive antiterminator
Dus                  PF01207.12   310 seq357_BIOID50909    -            345  7.5e-100  333.6   0.0   1   1  6.3e-104  8.6e-100  333.4   0.0     2   308    30   340    29   342 0.98 Dihydrouridine synthase (Dus)
UPF0027              PF01139.12   420 seq360_BIOID50909    -            383   2.1e-97  326.6   0.0   1   2   6.2e-29   8.5e-25   87.4   0.0     6    98    18   110    13   122 0.93 Uncharacterized protein family UPF0027
UPF0027              PF01139.12   420 seq360_BIOID50909    -            383   2.1e-97  326.6   0.0   2   2   1.5e-74   2.1e-70  237.7   0.0   145   419   123   376   109   377 0.90 Uncharacterized protein family UPF0027
TrkA_N               PF02254.13   116 seq363_BIOID50909    -            458   4.2e-58  194.2   3.5   1   2   5.4e-33   5.3e-30  103.6   0.0     1   108     3   111     3   125 0.92 TrkA-N domain
TrkA_N               PF02254.13   116 seq363_BIOID50909    -            458   4.2e-58  194.2   3.5   2   2   5.9e-29   5.7e-26   90.6   0.7     1   116   235   350   235   350 0.95 TrkA-N domain
TrkA_C               PF02080.16    71 seq363_BIOID50909    -            458   1.9e-21   75.3   0.7   1   2   4.7e-13   4.5e-10   38.8   0.0     3    70   157   225   155   226 0.91 TrkA-C domain
TrkA_C               PF02080.16    71 seq363_BIOID50909    -            458   1.9e-21   75.3   0.7   2   2     2e-11   1.9e-08   33.6   0.2     8    70   390   451   388   452 0.89 TrkA-C domain
F420_oxidored        PF03807.12    96 seq363_BIOID50909    -            458   1.9e-12   47.2   2.2   1   2   1.5e-07   0.00015   22.0   0.0     1    52     2    49     2    88 0.87 NADP oxidoreductase coenzyme F420-dependent
F420_oxidored        PF03807.12    96 seq363_BIOID50909    -            458   1.9e-12   47.2   2.2   2   2   1.5e-07   0.00015   22.0   0.3     2    48   235   279   234   355 0.80 NADP oxidoreductase coenzyme F420-dependent
NAD_binding_7        PF13241.1    103 seq363_BIOID50909    -            458   1.2e-11   44.6   3.0   1   1   7.5e-08   7.3e-05   22.8   0.0     8    82   233   319   228   323 0.75 Putative NAD(P)-binding
Shikimate_DH         PF01488.15   135 seq363_BIOID50909    -            458   1.4e-11   44.4   0.6   1   1   5.3e-09   5.2e-06   26.4   0.2    12   102   232   332   222   367 0.77 Shikimate / quinate 5-dehydrogenase
Phage_fiber_C        PF06820.7     64 seq364_BIOID50909    -             89   4.4e-36  122.7   0.7   1   1   4.1e-40   5.7e-36  122.3   0.5     1    64    28    89    28    89 0.99 Putative prophage tail fibre C-terminus
Malate_synthase      PF01274.17   523 seq367_BIOID50909    -            539  6.2e-214  710.7   0.0   1   1  5.1e-218    7e-214  710.5   0.0     2   522    18   538    17   539 0.99 Malate synthase
Exo_endo_phos        PF03372.18   251 seq368_BIOID50909    -            274   6.6e-12   45.7   0.3   1   1   8.9e-16   1.2e-11   44.8   0.2     2   251    56   260    55   260 0.65 Endonuclease/Exonuclease/phosphatase family
Phage_lambda_P       PF06992.6    233 seq370_BIOID50909    -            233  6.8e-167  552.3   4.0   1   1  5.6e-171  7.6e-167  552.1   2.8     1   233     1   233     1   233 1.00 Replication protein P
AAA_25               PF13481.1    194 seq371_BIOID50909    -            375   5.8e-09   35.4   0.0   1   1   1.5e-12     1e-08   34.7   0.0    32   193   106   256    93   257 0.83 AAA domain
Phage_tail_T         PF06223.7    103 seq374_BIOID50909    -            137   4.2e-42  142.6   0.6   1   1   2.2e-40     3e-36  123.8   0.1     6   100     1    99     1   102 0.93 Minor tail protein T
DSBA                 PF01323.15   193 seq375_BIOID50909    -            208   1.1e-31  109.8   3.4   1   1   1.3e-34   9.2e-31  106.7   2.4     1   192    40   197    40   198 0.95 DSBA-like thioredoxin domain
Thioredoxin_4        PF13462.1    163 seq375_BIOID50909    -            208   4.5e-10   39.6   0.0   1   1   9.5e-14   6.5e-10   39.1   0.0    16   149    40   180    33   191 0.71 Thioredoxin
MdoG                 PF04349.7    484 seq376_BIOID50909    -            551  7.3e-151  502.5   0.1   1   1  6.4e-155  8.7e-151  502.3   0.1     1   482    45   534    45   536 0.92 Periplasmic glucan biosynthesis protein, MdoG
Dimer_Tnp_Tn5        PF02281.11   109 seq377_BIOID50909    -            296   8.5e-16   57.9   0.5   1   1   1.2e-19   1.7e-15   56.9   0.3    10   102   204   292   194   295 0.84 Transposase Tn5 dimerisation domain
ClpS                 PF02617.12    82 seq378_BIOID50909    -            106   8.1e-35  118.3   0.1   1   1     7e-39   9.6e-35  118.0   0.1     2    82    23   103    22   103 0.98 ATP-dependent Clp protease adaptor protein ClpS
Plasmid_stab_B       PF10784.4     72 seq380_BIOID50909    -            130     4e-30  103.1   0.0   1   1   4.4e-34   6.1e-30  102.5   0.0     1    71     8    77     8    78 0.98 Plasmid stability protein
Sugar_tr             PF00083.19   451 seq381_BIOID50909    -            440   1.7e-35  122.3  33.7   1   2   1.3e-31   8.9e-28   96.9   5.9     2   203    23   232    22   237 0.89 Sugar (and other) transporter
Sugar_tr             PF00083.19   451 seq381_BIOID50909    -            440   1.7e-35  122.3  33.7   2   2   3.1e-12   2.1e-08   33.0  11.4   242   443   240   439   226   440 0.69 Sugar (and other) transporter
MFS_1                PF07690.11   354 seq381_BIOID50909    -            440   1.5e-29  102.7  60.7   1   2   4.8e-21   3.3e-17   62.1  18.9     2   239    28   275    27   287 0.71 Major Facilitator Superfamily
MFS_1                PF07690.11   354 seq381_BIOID50909    -            440   1.5e-29  102.7  60.7   2   2   4.7e-16   3.2e-12   45.7  19.2    27   176   283   435   271   440 0.81 Major Facilitator Superfamily
DUF1076              PF06416.7    113 seq383_BIOID50909    -            140   1.6e-43  146.8   0.3   1   1   1.3e-47   1.8e-43  146.6   0.2     2   112    27   137    26   138 0.97 Protein of unknown function (DUF1076)
DUF932               PF06067.6    239 seq386_BIOID50909    -            272   2.6e-59  200.3   0.0   1   1   2.2e-63     3e-59  200.1   0.0     2   239    37   261    36   261 0.99 Domain of unknown function (DUF932)
DUF1161              PF06649.7     52 seq390_BIOID50909    -            102   2.9e-25   87.8   0.0   1   1   2.7e-29   3.6e-25   87.5   0.0     1    52    27    80    27    80 0.99 Protein of unknown function (DUF1161)
GTP_EFTU             PF00009.22   188 seq391_BIOID50909    -            394   1.1e-60  204.1   0.0   1   1   3.4e-64   1.6e-60  203.7   0.0     1   187    10   201    10   202 0.93 Elongation factor Tu GTP binding domain
GTP_EFTU_D3          PF03143.12    97 seq391_BIOID50909    -            394   2.4e-34  117.3   0.1   1   1   1.4e-37   6.6e-34  115.9   0.0     1    96   298   392   298   393 0.98 Elongation factor Tu C-terminal domain
GTP_EFTU_D2          PF03144.20    74 seq391_BIOID50909    -            394     3e-18   65.5   6.3   1   1   1.2e-21   5.5e-18   64.7   3.9     1    74   225   294   225   294 0.96 Elongation factor Tu domain 2
TMP_2                PF06791.8    210 seq392_BIOID50909    -            400   4.7e-69  232.0  13.1   1   1   3.4e-73   4.7e-69  232.0   9.1     2   209    50   257    49   258 0.98 Prophage tail length tape measure protein
AAA_2                PF07724.9    171 seq393_BIOID50909    -            758   2.6e-51  173.8   0.0   1   1   1.5e-50   1.5e-47  161.6   0.0     1   171   486   647   486   647 0.97 AAA domain (Cdc48 subfamily)
ClpB_D2-small        PF10431.4     81 seq393_BIOID50909    -            758     5e-25   87.1   0.0   1   1   1.5e-27   1.5e-24   85.5   0.0     1    81   653   733   653   733 0.98 C-terminal, D2-small domain, of ClpB protein
AAA                  PF00004.24   132 seq393_BIOID50909    -            758   1.8e-24   86.3   0.1   1   2   4.1e-16     4e-13   49.5   0.0     2   125   211   342   210   347 0.76 ATPase family associated with various cellular activities (AAA)
AAA                  PF00004.24   132 seq393_BIOID50909    -            758   1.8e-24   86.3   0.1   2   2   5.9e-11   5.7e-08   32.9   0.0     2   111   492   607   491   621 0.85 ATPase family associated with various cellular activities (AAA)
AAA_5                PF07728.9    139 seq393_BIOID50909    -            758   4.2e-19   68.5   0.0   1   1   2.9e-16   2.8e-13   49.6   0.0     2   125   491   609   490   619 0.89 AAA domain (dynein-related subfamily)
Clp_N                PF02861.15    53 seq393_BIOID50909    -            758   2.3e-16   59.3   1.3   1   1     1e-17   9.9e-15   54.1   0.7     1    52    13    62    13    63 0.97 Clp amino terminal domain
AAA_16               PF13191.1    166 seq393_BIOID50909    -            758   1.7e-13   51.1   6.7   1   1     6e-11   5.9e-08   33.1   0.0     1    95   187   287   187   354 0.79 AAA ATPase domain
Sigma54_activat      PF00158.21   168 seq393_BIOID50909    -            758   1.3e-12   47.3   0.2   1   2     1e-07   9.8e-05   21.7   0.0     2   105   189   290   188   328 0.85 Sigma-54 interaction domain
Sigma54_activat      PF00158.21   168 seq393_BIOID50909    -            758   1.3e-12   47.3   0.2   2   2   3.1e-08   3.1e-05   23.4   0.0    22   148   484   612   460   618 0.77 Sigma-54 interaction domain
DUF4102              PF13356.1     89 seq395_BIOID50909    -            421   1.6e-28   98.2   0.2   1   1   4.4e-32     3e-28   97.4   0.1     1    88     3    89     3    90 0.98 Domain of unknown function (DUF4102)
Phage_integrase      PF00589.17   173 seq395_BIOID50909    -            421   5.2e-24   84.7   0.0   1   1   1.3e-27   8.9e-24   83.9   0.0     4   171   205   383   202   385 0.91 Phage integrase family
HTH_Tnp_1            PF01527.15    76 seq396_BIOID50909    -            215   1.8e-20   72.5   0.0   1   1   1.2e-23   5.3e-20   71.0   0.0     2    69    91   162    90   169 0.87 Transposase
IstB_IS21            PF01695.12   178 seq397_BIOID50909    -            259   6.1e-71  237.3   0.1   1   1   3.9e-74   1.3e-70  236.3   0.0     1   178    56   235    56   235 0.98 IstB-like ATP binding protein
Bac_DnaA             PF00308.13   219 seq397_BIOID50909    -            259   1.4e-07   31.2   0.0   1   1   6.2e-11   2.1e-07   30.6   0.0    37   136   105   202    75   207 0.85 Bacterial dnaA  protein
AAA                  PF00004.24   132 seq397_BIOID50909    -            259   2.5e-05   24.3   0.0   1   1   1.3e-08   4.3e-05   23.6   0.0     1    74   105   180   105   214 0.77 ATPase family associated with various cellular activities (AAA)
PhoH                 PF02562.11   205 seq397_BIOID50909    -            259   1.4e-05   24.3   0.1   1   1   1.6e-08   5.5e-05   22.3   0.0    11    48    94   131    83   142 0.80 PhoH-like protein
DUF4132              PF13569.1    180 seq398_BIOID50909    -           1115   6.1e-43  146.3   0.0   1   1   1.1e-46   1.5e-42  145.0   0.0     3   180   859  1044   857  1044 0.96 Domain of unknown function (DUF4132)
TnpB_IS66            PF05717.8    108 seq402_BIOID50909    -            115   1.3e-44  149.9   0.0   1   1     1e-48   1.4e-44  149.8   0.0     2   107     7   110     6   111 0.96 IS66 Orf2 like protein
Phageshock_PspG      PF09583.5     65 seq404_BIOID50909    -            139   2.3e-25   88.3  25.1   1   1   2.1e-29   2.9e-25   87.9  17.4     1    64    60   123    60   124 0.98 Phage shock protein G (Phageshock_PspG)
Methyltransf_11      PF08241.7     95 seq406_BIOID50909    -            256   8.7e-25   86.9   0.0   1   1   1.5e-27   1.5e-24   86.1   0.0     1    95    49   145    49   145 0.97 Methyltransferase domain
Methyltransf_31      PF13847.1    152 seq406_BIOID50909    -            256   1.3e-20   73.3   0.0   1   1   1.7e-23   1.7e-20   73.0   0.0     5   113    46   158    43   236 0.85 Methyltransferase domain
Methyltransf_23      PF13489.1    162 seq406_BIOID50909    -            256   1.1e-19   70.5   0.0   1   1   1.5e-22   1.5e-19   70.1   0.0     7   159    31   191    26   194 0.80 Methyltransferase domain
Ubie_methyltran      PF01209.13   233 seq406_BIOID50909    -            256   1.1e-16   60.5   0.0   1   1   1.5e-19   1.5e-16   60.0   0.0    32   158    27   152     2   162 0.83 ubiE/COQ5 methyltransferase family
Methyltransf_18      PF12847.2    112 seq406_BIOID50909    -            256     3e-16   59.8   0.1   1   1   5.7e-19     6e-16   58.9   0.0     1   109    44   145    44   148 0.90 Methyltransferase domain
Methyltransf_12      PF08242.7     99 seq406_BIOID50909    -            256   7.1e-14   51.9   0.0   1   1   1.1e-16   1.2e-13   51.2   0.0     1    99    49   143    49   143 0.93 Methyltransferase domain
Methyltransf_25      PF13649.1    101 seq406_BIOID50909    -            256   2.6e-13   50.0   0.3   1   1   4.9e-16   5.1e-13   49.1   0.0     1   101    48   141    48   141 0.92 Methyltransferase domain
Methyltransf_26      PF13659.1    117 seq406_BIOID50909    -            256   6.8e-11   42.1   0.9   1   1   1.3e-13   1.4e-10   41.1   0.3     3   113    47   145    45   147 0.92 Methyltransferase domain
Methyltransf_8       PF05148.10   219 seq406_BIOID50909    -            256   5.9e-09   35.7   0.0   1   1   4.5e-11   4.8e-08   32.7   0.0    50   165    16   154     6   181 0.68 Hypothetical methyltransferase
MTS                  PF05175.9    170 seq406_BIOID50909    -            256   5.5e-09   35.5   0.1   1   1     1e-11   1.1e-08   34.5   0.0    25   149    38   155    32   173 0.81 Methyltransferase small domain
Methyltransf_29      PF03141.11   506 seq406_BIOID50909    -            256   4.6e-08   31.7   0.0   1   1   5.5e-11   5.8e-08   31.4   0.0   117   218    44   146     8   174 0.76 Putative S-adenosyl-L-methionine-dependent methyltransferase
TehB                 PF03848.9    192 seq406_BIOID50909    -            256   2.9e-06   26.4   0.0   1   1   5.5e-09   5.8e-06   25.4   0.0    31   135    45   149    13   157 0.81 Tellurite resistance protein TehB
PrmA                 PF06325.8    295 seq406_BIOID50909    -            256   0.00012   21.1   0.0   1   1   1.7e-07   0.00018   20.6   0.0   161   263    44   151    29   188 0.71 Ribosomal protein L11 methyltransferase (PrmA)
DUF945               PF06097.6    459 seq408_BIOID50909    -            490  8.8e-101  337.7  10.7   1   1  7.7e-105    1e-100  337.5   7.4     3   459    18   481    16   481 0.98 Bacterial protein of unknown function (DUF945)
HOK_GEF              PF01848.11    43 seq409_BIOID50909    -             70   3.1e-19   67.8   4.6   1   1   2.8e-23   3.8e-19   67.6   3.2     1    43    24    66    24    66 0.99 Hok/gef family
RF-1                 PF00472.15   114 seq411_BIOID50909    -            204   1.2e-23   83.0   2.0   1   1   1.5e-27   2.1e-23   82.2   1.4     9   104   103   197    97   200 0.86 RF-1 domain
Molybdopterin        PF00384.17   432 seq412_BIOID50909    -            662   3.6e-97  325.7   0.0   1   1  6.4e-101   4.4e-97  325.4   0.0     1   432   111   566   111   566 0.92 Molybdopterin oxidoreductase
Molybdop_Fe4S4       PF04879.11    55 seq412_BIOID50909    -            662     1e-14   53.9   1.0   1   1   2.5e-18   1.7e-14   53.2   0.7     1    55    49   108    49   108 0.97 Molybdopterin oxidoreductase Fe4S4 domain
Acetyltransf_7       PF13508.1     79 seq414_BIOID50909    -            178   8.5e-13   48.1   0.0   1   1   1.8e-16   1.2e-12   47.6   0.0     4    79    62   164    58   164 0.79 Acetyltransferase (GNAT) domain
Acetyltransf_1       PF00583.19    83 seq414_BIOID50909    -            178     7e-07   29.0   0.1   1   1   3.3e-10   2.2e-06   27.4   0.1    17    83    97   163    68   163 0.73 Acetyltransferase (GNAT) family
AA_permease          PF00324.16   479 seq415_BIOID50909    -            487  1.5e-121  405.9  48.0   1   1  2.5e-125  1.7e-121  405.7  33.3     1   474    39   474    39   479 0.98 Amino acid permease
AA_permease_2        PF13520.1    426 seq415_BIOID50909    -            487   1.6e-42  145.4  46.7   1   1   2.8e-46   1.9e-42  145.1  32.4     5   419    39   455    35   467 0.85 Amino acid permease
DDE_Tnp_IS66         PF03050.9    271 seq416_BIOID50909    -            523  1.2e-102  342.6   0.3   1   1  3.5e-106  1.2e-102  342.6   0.2     1   270   186   472   186   473 0.99 Transposase IS66 family
DDE_Tnp_IS66_C       PF13817.1     39 seq416_BIOID50909    -            523   3.3e-19   68.4   0.4   1   1   3.6e-22   1.2e-18   66.6   0.3     1    39   479   517   479   517 0.98 IS66 C-terminal element
HTH_Tnp_IS66         PF13005.2     59 seq416_BIOID50909    -            523   8.8e-17   60.5   7.9   1   1   5.5e-20   1.9e-16   59.5   5.5     2    59   125   180   124   180 0.98 putative Helix-turn-helix domain of transposase IS66
LZ_Tnp_IS66          PF13007.2     78 seq416_BIOID50909    -            523   1.5e-12   47.8   7.7   1   1   1.2e-15     4e-12   46.5   5.3     2    77    46   121    45   122 0.83 Transposase C of IS166 homeodomain
NinB                 PF05772.7    127 seq418_BIOID50909    -            146   2.4e-53  178.9   0.1   1   1   2.1e-57   2.9e-53  178.7   0.1     2   127     8   129     7   129 0.99 NinB protein
TnpB_IS66            PF05717.8    108 seq420_BIOID50909    -            115   1.3e-44  149.9   0.0   1   1     1e-48   1.4e-44  149.8   0.0     2   107     7   110     6   111 0.96 IS66 Orf2 like protein
Antirestrict         PF03230.8     94 seq421_BIOID50909    -            161   5.1e-39  132.0   0.2   1   1   4.7e-43   6.4e-39  131.7   0.1     1    94    64   161    64   161 0.98 Antirestriction protein
TPP_enzyme_N         PF02776.13   172 seq423_BIOID50909    -            548   1.2e-58  197.3   0.2   1   1   2.6e-62   1.2e-58  197.3   0.1     1   169     1   167     1   170 0.98 Thiamine pyrophosphate enzyme, N-terminal TPP binding domain
TPP_enzyme_C         PF02775.16   153 seq423_BIOID50909    -            548   3.6e-52  175.9   0.3   1   1   5.3e-54   2.4e-50  169.9   0.0     1   153   374   522   374   522 0.98 Thiamine pyrophosphate enzyme, C-terminal TPP binding domain
TPP_enzyme_M         PF00205.17   137 seq423_BIOID50909    -            548   2.8e-41  140.3   0.2   1   1   1.5e-44   6.8e-41  139.1   0.1     1   137   186   321   186   321 0.98 Thiamine pyrophosphate enzyme, central domain
MscL                 PF01741.13   128 seq424_BIOID50909    -            136   2.3e-57  192.5   3.1   1   1   1.9e-61   2.6e-57  192.3   2.2     1   128     3   132     3   132 0.98 Large-conductance mechanosensitive channel, MscL
NinB                 PF05772.7    127 seq425_BIOID50909    -            148   5.8e-53  177.7   0.1   1   1     5e-57   6.8e-53  177.5   0.1     1   127     6   132     6   132 0.99 NinB protein
Fic                  PF02661.13    97 seq428_BIOID50909    -            161   1.6e-10   41.4   0.0   1   1   3.2e-14   4.4e-10   39.9   0.0     1    97    10    93    10    93 0.76 Fic/DOC family
ICL                  PF00463.16   526 seq430_BIOID50909    -            439  3.2e-200  665.6   1.7   1   2  4.6e-118  3.2e-114  381.9   0.0     1   255    12   262    12   264 0.99 Isocitrate lyase family
ICL                  PF00463.16   526 seq430_BIOID50909    -            439  3.2e-200  665.6   1.7   2   2   1.5e-88     1e-84  284.5   1.0   353   526   262   439   260   439 0.98 Isocitrate lyase family
PEP_mutase           PF13714.1    238 seq430_BIOID50909    -            439   4.8e-19   68.4   0.0   1   1   2.3e-22   1.6e-18   66.7   0.0    26   198    86   320    74   352 0.86 Phosphoenolpyruvate phosphomutase
DDE_Tnp_IS66         PF03050.9    271 seq432_BIOID50909    -            523  1.7e-102  342.2   0.2   1   1  4.9e-106  1.7e-102  342.2   0.2     1   270   186   472   186   473 0.99 Transposase IS66 family
DDE_Tnp_IS66_C       PF13817.1     39 seq432_BIOID50909    -            523   3.3e-19   68.4   0.4   1   1   3.6e-22   1.2e-18   66.6   0.3     1    39   479   517   479   517 0.98 IS66 C-terminal element
HTH_Tnp_IS66         PF13005.2     59 seq432_BIOID50909    -            523   8.8e-17   60.5   7.9   1   1   5.5e-20   1.9e-16   59.5   5.5     2    59   125   180   124   180 0.98 putative Helix-turn-helix domain of transposase IS66
LZ_Tnp_IS66          PF13007.2     78 seq432_BIOID50909    -            523   1.5e-12   47.8   7.7   1   1   1.2e-15     4e-12   46.5   5.3     2    77    46   121    45   122 0.83 Transposase C of IS166 homeodomain
Tape_meas_lam_C      PF09718.5     78 seq433_BIOID50909    -            478   2.5e-20   72.0   4.5   1   1   1.8e-24   2.5e-20   72.0   3.2     1    78   251   328   251   328 0.98 Lambda phage tail tape-measure protein (Tape_meas_lam_C)
RadC                 PF04002.10   123 seq435_BIOID50909    -            163   5.7e-47  158.3   0.0   1   1   5.1e-51   6.9e-47  158.0   0.0     2   123    42   163    41   163 0.98 RadC-like JAB domain
Channel_Tsx          PF03502.8    238 seq437_BIOID50909    -            254   5.8e-53  180.0  28.4   1   1   4.8e-57   6.6e-53  179.8  19.7     2   238    34   254    33   254 0.97 Nucleoside-specific channel-forming protein, Tsx
Dam                  PF05869.6    181 seq438_BIOID50909    -            175   3.6e-62  208.8   0.3   1   1   2.9e-66     4e-62  208.7   0.2     2   175     3   172     2   175 0.98 DNA N-6-adenine-methyltransferase (Dam)
AntA                 PF08346.7     71 seq439_BIOID50909    -            277   1.8e-21   75.9   0.0   1   1   3.6e-25   4.9e-21   74.5   0.0     1    71    47   129    47   129 0.95 AntA/AntB antirepressor
SecE                 PF00584.15    57 seq440_BIOID50909    -            127   2.4e-21   74.9   1.0   1   1   1.8e-25   2.4e-21   74.9   0.7     2    56    68   122    67   123 0.97 SecE/Sec61-gamma subunits of protein translocation complex
DUF465               PF04325.8     49 seq444_BIOID50909    -             74   2.7e-14   52.4   2.0   1   1   3.5e-18   4.7e-14   51.6   0.9     1    49    19    68    19    68 0.97 Protein of unknown function (DUF465)
HNH_3                PF13392.1     46 seq445_BIOID50909    -            168   8.1e-19   66.6   0.6   1   1   1.9e-22   1.3e-18   66.0   0.4     2    46    58   102    57   102 0.97 HNH endonuclease
AP2                  PF00847.15    55 seq445_BIOID50909    -            168   1.2e-06   28.4   0.2   1   1   1.7e-10   1.2e-06   28.4   0.1     1    54   112   161   112   162 0.92 AP2 domain
Response_reg         PF00072.19   112 seq447_BIOID50909    -            204   3.2e-26   91.4   0.4   1   1   6.8e-30   4.6e-26   90.8   0.3     2   111     4   113     3   114 0.98 Response regulator receiver domain
GerE                 PF00196.14    58 seq447_BIOID50909    -            204   3.1e-22   77.5   0.1   1   1   1.1e-25   7.8e-22   76.2   0.0     2    58   142   198   141   198 0.97 Bacterial regulatory proteins, luxR family
Toxin_15             PF07906.8    284 seq448_BIOID50909    -            381   2.2e-60  204.4   5.6   1   1   6.2e-63   8.5e-59  199.2   2.3   110   284     1   170     1   170 0.99 ShET2 enterotoxin, N-terminal region
HTH_Tnp_IS1          PF12759.2     50 seq449_BIOID50909    -             90   2.8e-31  106.6   0.2   1   1   5.5e-35   3.8e-31  106.2   0.1     1    50    38    87    38    87 0.99 InsA C-terminal domain
Zn_Tnp_IS1           PF03811.8     36 seq449_BIOID50909    -             90   1.4e-17   62.7   8.6   1   1     3e-21     2e-17   62.2   5.9     1    36     1    35     1    35 0.99 InsA N-terminal domain
Acetyltransf_3       PF13302.1    142 seq451_BIOID50909    -            179   2.8e-21   76.1   0.0   1   1   7.3e-25   3.3e-21   75.9   0.0     2   141    11   150    10   151 0.86 Acetyltransferase (GNAT) domain
Acetyltransf_4       PF13420.1    155 seq451_BIOID50909    -            179   6.9e-11   42.2   0.1   1   1   1.8e-14   8.2e-11   41.9   0.0    25   154    39   170    22   171 0.85 Acetyltransferase (GNAT) domain
Acetyltransf_1       PF00583.19    83 seq451_BIOID50909    -            179     2e-10   40.4   0.0   1   1   6.9e-14   3.2e-10   39.8   0.0     3    82    74   150    72   151 0.96 Acetyltransferase (GNAT) family
NusG                 PF02357.14    92 seq452_BIOID50909    -            181   5.3e-25   87.3   0.0   1   1   1.1e-28   7.7e-25   86.8   0.0     1    92     7   106     7   106 0.92 Transcription termination factor nusG
KOW                  PF00467.24    32 seq452_BIOID50909    -            181   1.3e-08   33.9   0.1   1   1   9.1e-12   6.2e-08   31.7   0.0     1    28   130   161   130   165 0.86 KOW motif
DUF987               PF06174.6     66 seq453_BIOID50909    -             73   2.6e-43  145.2   0.2   1   1   2.1e-47   2.9e-43  145.0   0.1     1    66     1    66     1    66 0.99 Protein of unknown function (DUF987)
NinF                 PF05810.7     58 seq454_BIOID50909    -             57   2.3e-05   23.9   0.3   1   1   1.9e-09   2.6e-05   23.8   0.2    36    58    35    55    23    56 0.87 NinF protein
DnaB_C               PF03796.10   265 seq455_BIOID50909    -            471  4.1e-108  360.1   0.2   1   1  1.2e-111  5.4e-108  359.7   0.1     1   263   206   463   206   465 0.97 DnaB-like helicase C terminal domain
DnaB                 PF00772.16   103 seq455_BIOID50909    -            471   8.7e-38  128.2   0.0   1   1   4.2e-41   1.9e-37  127.1   0.0     1   103    26   128    26   128 0.99 DnaB-like helicase N terminal domain
AAA_25               PF13481.1    194 seq455_BIOID50909    -            471     1e-13   51.0   0.1   1   1   3.6e-17   1.6e-13   50.3   0.0    29   190   220   386   179   390 0.84 AAA domain
DDE_Tnp_IS1          PF03400.8    131 seq456_BIOID50909    -            131   2.4e-74  247.4   0.1   1   1     2e-78   2.8e-74  247.2   0.1     2   131     3   131     2   131 0.99 IS1 transposase
rve                  PF00665.21   120 seq458_BIOID50909    -            340     2e-20   73.0   0.0   1   1   2.2e-23   3.8e-20   72.0   0.0     3   118   118   242   117   244 0.96 Integrase core domain
HTH_38               PF13936.1     44 seq458_BIOID50909    -            340   1.8e-09   36.8   0.5   1   1   4.1e-12     7e-09   34.9   0.1     6    41     3    38     2    40 0.94 Helix-turn-helix domain
HTH_7                PF02796.10    45 seq458_BIOID50909    -            340   3.5e-09   36.2   0.3   1   1   5.4e-12   9.2e-09   34.9   0.2    13    44     9    40     5    41 0.93 Helix-turn-helix domain of resolvase
HTH_23               PF13384.1     50 seq458_BIOID50909    -            340   1.1e-06   27.9   0.0   1   1     2e-09   3.4e-06   26.3   0.0     9    40     9    40     2    43 0.89 Homeodomain-like domain
HTH_28               PF13518.1     52 seq458_BIOID50909    -            340     1e-05   25.2   0.1   1   1   1.5e-08   2.6e-05   23.9   0.1     7    34    12    39     8    40 0.89 Helix-turn-helix domain
Sigma70_r4_2         PF08281.7     54 seq458_BIOID50909    -            340   1.1e-05   24.6   0.0   1   1   1.5e-08   2.5e-05   23.5   0.0    25    48    16    39    12    40 0.94 Sigma-70, region 4
HTH_3                PF01381.17    55 seq458_BIOID50909    -            340   0.00013   21.6   0.1   1   1   1.4e-07   0.00024   20.7   0.1     7    37    15    45     8    48 0.91 Helix-turn-helix
YfiO                 PF13525.1    203 seq459_BIOID50909    -            245   1.1e-84  282.8   5.8   1   1   2.8e-88   1.3e-84  282.6   4.0     1   202    28   236    28   238 0.97 Outer membrane lipoprotein
TPR_18               PF13512.1    142 seq459_BIOID50909    -            245   5.1e-65  217.7   7.3   1   1     3e-68   1.4e-64  216.3   1.2     2   142    24   167    23   167 0.98 Tetratricopeptide repeat
NinF                 PF05810.7     58 seq460_BIOID50909    -             66   5.5e-30  102.8   8.4   1   1   5.2e-34   7.1e-30  102.4   5.8     3    58    13    66    11    66 0.94 NinF protein
FCD                  PF07729.7    125 seq465_BIOID50909    -            226   1.2e-17   64.3  10.4   1   1   2.7e-21   1.8e-17   63.6   7.2     1   124    82   213    82   214 0.85 FCD domain
GntR                 PF00392.16    64 seq465_BIOID50909    -            226     1e-12   47.1   0.0   1   1   3.3e-16   2.2e-12   46.0   0.0     7    64    16    72    12    72 0.96 Bacterial regulatory proteins, gntR family
DUF4222              PF13973.1     53 seq468_BIOID50909    -             59   7.2e-25   86.0   0.1   1   1   5.7e-29   7.7e-25   85.9   0.0     2    53     7    58     6    58 0.97 Domain of unknown function (DUF4222)
SBP_bac_3            PF00497.15   225 seq469_BIOID50909    -           1197   4.7e-41  140.3   0.0   1   2   2.3e-16   6.2e-13   48.3   0.0    16   223    74   276    59   278 0.89 Bacterial extracellular solute-binding proteins, family 3
SBP_bac_3            PF00497.15   225 seq469_BIOID50909    -           1197   4.7e-41  140.3   0.0   2   2   7.9e-29   2.2e-25   89.1   0.0     2   224   305   520   304   521 0.93 Bacterial extracellular solute-binding proteins, family 3
Response_reg         PF00072.19   112 seq469_BIOID50909    -           1197   4.3e-30  103.8   0.1   1   1   2.9e-32   7.8e-29   99.8   0.0     1   111   961  1070   961  1071 0.98 Response regulator receiver domain
HATPase_c            PF02518.21   111 seq469_BIOID50909    -           1197     3e-24   84.7   0.1   1   1     2e-27   5.4e-24   83.9   0.1     2   110   825   936   824   937 0.94 Histidine kinase-, DNA gyrase B-, and HSP90-like ATPase
HisKA                PF00512.20    68 seq469_BIOID50909    -           1197   1.1e-16   60.4   0.0   1   1   1.3e-19   3.4e-16   58.8   0.0     1    68   711   777   711   777 0.98 His Kinase A (phospho-acceptor) domain
Hpt                  PF01627.18    90 seq469_BIOID50909    -           1197     4e-08   33.0   0.5   1   1   4.3e-11   1.2e-07   31.5   0.4     1    89  1104  1187  1104  1188 0.95 Hpt domain
ANT                  PF03374.9    112 seq470_BIOID50909    -            240   5.8e-35  119.6   0.0   1   1   1.4e-38   9.3e-35  118.9   0.0     1   111   125   233   125   234 0.97 Phage antirepressor protein KilAC domain
Phage_pRha           PF09669.5     92 seq470_BIOID50909    -            240   2.6e-16   59.6   0.0   1   1   7.2e-20   4.9e-16   58.7   0.0     2    91    12   100    11   101 0.82 Phage regulatory protein Rha (Phage_pRha)
YagB_YeeU_YfjZ       PF06154.6    105 seq471_BIOID50909    -            124   1.4e-53  179.4   0.0   1   1   1.2e-57   1.7e-53  179.1   0.0     2   104    16   118    15   119 0.98 YagB/YeeU/YfjZ family
HTH_23               PF13384.1     50 seq473_BIOID50909    -            112   4.7e-06   25.9   0.0   1   1   1.9e-09   8.6e-06   25.1   0.0    11    46    20    56    18    59 0.86 Homeodomain-like domain
HTH_24               PF13412.1     48 seq473_BIOID50909    -            112   8.9e-06   24.8   0.0   1   1   3.7e-09   1.7e-05   24.0   0.0    16    46    26    56    22    56 0.93 Winged helix-turn-helix DNA-binding
DUF968               PF06147.6    200 seq474_BIOID50909    -            352   2.5e-73  246.1   0.2   1   1   2.9e-77     4e-73  245.4   0.1     2   198   130   344   129   346 0.98 Protein of unknown function (DUF968)
HypA                 PF01155.14   113 seq475_BIOID50909    -            120   9.1e-33  112.2   6.4   1   1   7.4e-37     1e-32  112.0   4.4     1   112     5   117     5   118 0.98 Hydrogenase expression/synthesis hypA family
ABC_tran             PF00005.22   118 seq477_BIOID50909    -            637   1.1e-36  125.6   1.0   1   2   2.4e-18   3.3e-15   56.3   0.0     1   118    41   178    41   178 0.87 ABC transporter
ABC_tran             PF00005.22   118 seq477_BIOID50909    -            637   1.1e-36  125.6   1.0   2   2   2.6e-21   3.6e-18   65.9   0.0     1   118   352   459   352   459 0.92 ABC transporter
ABC_tran_2           PF12848.2     85 seq477_BIOID50909    -            637   6.6e-29   99.4   4.3   1   1   4.8e-32   6.6e-29   99.4   3.0     1    83   217   298   217   302 0.93 ABC transporter
IpaB_EvcA            PF03278.8    153 seq478_BIOID50909    -            196   1.1e-63  212.9   4.9   1   1   9.6e-68   1.3e-63  212.6   3.4     1   152    39   184    39   185 0.99 IpaB/EvcA family
Asr                  PF06392.6     19 seq479_BIOID50909    -            111   6.7e-07   29.4  23.8   1   1   4.9e-11   6.7e-07   29.4  16.5     1    19    53    71    53    71 0.99 Acid shock protein repeat
Phage_ASH            PF10554.4    108 seq480_BIOID50909    -            355   6.5e-28   97.1   0.1   1   1   8.3e-32   1.1e-27   96.3   0.1     1   100   124   226   124   249 0.94 Ash protein family
DUF1364              PF07102.7     94 seq482_BIOID50909    -             96   1.8e-42  142.9   0.6   1   1   1.5e-46     2e-42  142.8   0.4     1    94     1    94     1    94 0.98 Protein of unknown function (DUF1364)
Molydop_binding      PF01568.16   109 seq485_BIOID50909    -            146   2.4e-29  101.2   0.0   1   1   2.1e-33   2.8e-29  100.9   0.0     1   107    25   138    25   140 0.97 Molydopterin dinucleotide binding domain
AceK                 PF06315.6    562 seq486_BIOID50909    -            574  2.7e-239  795.0   0.0   1   1  2.3e-243  3.1e-239  794.8   0.0     1   562     9   568     9   568 0.99 Isocitrate dehydrogenase kinase/phosphatase (AceK)
ACT_5                PF13710.1     63 seq487_BIOID50909    -             87   2.1e-26   91.4   0.1   1   1   1.9e-30   2.6e-26   91.0   0.1     2    63    13    73    12    73 0.98 ACT domain
Ribosomal_L11_N      PF03946.9     60 seq488_BIOID50909    -            142   3.2e-32  109.6   0.3   1   1   8.7e-36   5.9e-32  108.7   0.2     1    60     8    67     8    67 0.99 Ribosomal protein L11, N-terminal domain
Ribosomal_L11        PF00298.14    69 seq488_BIOID50909    -            142   6.6e-29   99.7   2.9   1   1   1.8e-32   1.2e-28   98.8   2.0     1    69    72   140    72   140 0.99 Ribosomal protein L11, RNA binding domain
Phage_min_tail       PF05939.8    109 seq490_BIOID50909    -            109   8.2e-38  128.5   0.1   1   1   6.6e-42     9e-38  128.4   0.1     1   109     1   109     1   109 0.99 Phage minor tail protein
DUF1219              PF06755.7    117 seq491_BIOID50909    -            124   2.6e-58  194.5   0.0   1   1   2.2e-62   2.9e-58  194.3   0.0     1   113     1   113     1   123 0.98 Protein of unknown function (DUF1219)
cobW                 PF02492.14   178 seq494_BIOID50909    -            290     1e-48  165.0   0.0   1   1   9.8e-53   1.3e-48  164.6   0.0     2   177   106   267   105   268 0.98 CobW/HypB/UreG, nucleotide-binding domain
Aminotran_4          PF01063.14   231 seq495_BIOID50909    -            331   1.3e-46  158.8   0.0   1   1   1.2e-50   1.6e-46  158.5   0.0     3   231    76   311    74   311 0.96 Aminotransferase class IV
Nterm_IS4            PF13006.2     98 seq501_BIOID50909    -            240   1.8e-31  107.9   0.0   1   1     4e-35   2.7e-31  107.3   0.0     3    97    17   109    15   110 0.97 Insertion element 4 transposase N-terminal
DDE_Tnp_1            PF01609.16   211 seq501_BIOID50909    -            240   3.5e-07   29.8   0.2   1   1   6.6e-10   4.5e-06   26.2   0.0   154   197   177   224   168   226 0.79 Transposase DDE domain
Pribosyltran         PF00156.22   125 seq502_BIOID50909    -            152   2.2e-11   43.4   0.0   1   1   2.3e-15   3.2e-11   42.9   0.0     2   112     4   105     3   112 0.87 Phosphoribosyl transferase domain
DUF1364              PF07102.7     94 seq503_BIOID50909    -             96   8.6e-44  147.2   0.7   1   1   6.9e-48   9.5e-44  147.1   0.5     1    94     1    94     1    94 0.98 Protein of unknown function (DUF1364)
Ribosomal_L1         PF00687.16   221 seq504_BIOID50909    -            234   1.2e-49  168.5   0.2   1   1     1e-53   1.4e-49  168.3   0.2    13   220    28   220     8   221 0.90 Ribosomal protein L1p/L10e family
Molybdopterin        PF00384.17   432 seq505_BIOID50909    -            808   1.8e-88  297.0   0.0   1   1   4.8e-92   2.2e-88  296.7   0.0     1   432   115   566   115   566 0.93 Molybdopterin oxidoreductase
Molydop_binding      PF01568.16   109 seq505_BIOID50909    -            808     5e-27   93.7   0.0   1   1   2.2e-30     1e-26   92.7   0.0     1   107   687   800   687   802 0.97 Molydopterin dinucleotide binding domain
Molybdop_Fe4S4       PF04879.11    55 seq505_BIOID50909    -            808   2.7e-13   49.4   0.9   1   1     1e-16   4.7e-13   48.6   0.6     1    55    53   112    53   112 0.96 Molybdopterin oxidoreductase Fe4S4 domain
Trypsin              PF00089.21   220 seq506_BIOID50909    -            273   1.2e-11   44.5   0.0   1   1   4.8e-15   3.3e-11   43.0   0.0     9   198    50   244    44   266 0.73 Trypsin
Trypsin_2            PF13365.1    120 seq506_BIOID50909    -            273   1.2e-07   31.5   0.0   1   1   3.1e-11   2.1e-07   30.8   0.0     1   120    69   240    69   240 0.64 Trypsin-like peptidase domain
Ribonuc_red_lgC      PF02867.10   537 seq507_BIOID50909    -            761  5.3e-134  447.6   0.0   1   1  2.5e-136  1.1e-132  443.2   0.0     1   536   222   731   222   732 0.95 Ribonucleotide reductase, barrel domain
ATP-cone             PF03477.11    90 seq507_BIOID50909    -            761   5.9e-15   55.3   0.1   1   1   2.8e-18   1.3e-14   54.2   0.1     3    90     7    92     5    92 0.97 ATP cone domain
Ribonuc_red_lgN      PF00317.16    83 seq507_BIOID50909    -            761   1.4e-12   47.0   1.0   1   1     5e-16   2.3e-12   46.4   0.1     2    82   142   219   141   220 0.93 Ribonucleotide reductase, all-alpha domain
Bundlin              PF05307.6     97 seq509_BIOID50909    -            192   3.2e-13   49.2   1.2   1   1   2.3e-17   3.2e-13   49.2   0.8     7    73    10    77     4    94 0.86 Bundlin
IstB_IS21            PF01695.12   178 seq510_BIOID50909    -            259   6.1e-71  237.3   0.1   1   1   3.9e-74   1.3e-70  236.3   0.0     1   178    56   235    56   235 0.98 IstB-like ATP binding protein
Bac_DnaA             PF00308.13   219 seq510_BIOID50909    -            259   1.4e-07   31.2   0.0   1   1   6.2e-11   2.1e-07   30.6   0.0    37   136   105   202    75   207 0.85 Bacterial dnaA  protein
AAA                  PF00004.24   132 seq510_BIOID50909    -            259   2.5e-05   24.3   0.0   1   1   1.3e-08   4.3e-05   23.6   0.0     1    74   105   180   105   214 0.77 ATPase family associated with various cellular activities (AAA)
PhoH                 PF02562.11   205 seq510_BIOID50909    -            259   1.4e-05   24.3   0.1   1   1   1.6e-08   5.5e-05   22.3   0.0    11    48    94   131    83   142 0.80 PhoH-like protein
Phage_NinH           PF06322.6     64 seq513_BIOID50909    -             62   5.9e-27   92.9   0.5   1   1   4.6e-31   6.2e-27   92.8   0.3     1    60     1    60     1    62 0.96 Phage NinH protein
DUF4137              PF13593.1    313 seq515_BIOID50909    -            332  4.9e-106  354.2  22.4   1   1    4e-110  5.5e-106  354.0  15.6     1   313     8   316     8   316 0.98 SBF-like CPA transporter family (DUF4137)
DNA_pol_A            PF00476.15   383 seq518_BIOID50909    -            928  9.7e-160  531.2   0.0   1   1  3.8e-163  1.3e-159  530.8   0.0     2   383   548   927   547   927 0.99 DNA polymerase family A
5_3_exonuc_N         PF02739.11   169 seq518_BIOID50909    -            928     2e-59  199.6   0.0   1   1   1.1e-62   3.9e-59  198.7   0.0     2   169     8   169     7   169 0.99 5'-3' exonuclease, N-terminal resolvase-like domain
DNA_pol_A_exo1       PF01612.15   174 seq518_BIOID50909    -            928   3.2e-45  153.5   0.1   1   1   1.8e-48   6.3e-45  152.6   0.1     1   174   330   517   330   517 0.97 3'-5' exonuclease
5_3_exonuc           PF01367.15   101 seq518_BIOID50909    -            928   3.7e-31  107.2   0.0   1   1   2.7e-34   9.2e-31  105.9   0.0     1    99   171   275   171   277 0.97 5'-3' exonuclease, C-terminal SAM fold
RusA                 PF05866.6    116 seq519_BIOID50909    -            120   3.8e-21   75.5   0.0   1   1   3.2e-25   4.4e-21   75.3   0.0     1   116     8   117     8   117 0.91 Endodeoxyribonuclease RusA
C4dic_mal_tran       PF03595.12   330 seq521_BIOID50909    -            366   4.8e-54  183.1  36.9   1   1     4e-58   5.5e-54  182.9  25.6     2   329    44   342    43   343 0.97 C4-dicarboxylate transporter/malic acid transport protein
RusA                 PF05866.6    116 seq522_BIOID50909    -            121   2.8e-20   72.7   0.0   1   1   2.4e-24   3.2e-20   72.5   0.0     1   115     9   117     9   118 0.90 Endodeoxyribonuclease RusA
Methyltransf_11      PF08241.7     95 seq524_BIOID50909    -            240   2.3e-12   47.1   0.0   1   1   2.6e-16   3.6e-12   46.4   0.0    45    95    67   125    50   125 0.83 Methyltransferase domain
Ala_racemase_N       PF01168.15   217 seq525_BIOID50909    -            359   3.1e-61  206.5   0.0   1   1   5.7e-65   3.9e-61  206.2   0.0     1   217     8   219     8   219 0.94 Alanine racemase, N-terminal domain
Ala_racemase_C       PF00842.16   129 seq525_BIOID50909    -            359     8e-40  135.1   0.1   1   1   1.8e-43   1.2e-39  134.5   0.1     1   129   234   358   234   358 0.97 Alanine racemase, C-terminal domain
DUF1100              PF06500.6    411 seq526_BIOID50909    -            414  2.6e-222  737.5   0.0   1   1  6.3e-226  2.9e-222  737.4   0.0     1   411     1   414     1   414 0.99 Alpha/beta hydrolase of unknown function (DUF1100)
Abhydrolase_5        PF12695.2    142 seq526_BIOID50909    -            414   2.3e-08   33.8   0.0   1   1   9.2e-12   4.2e-08   32.9   0.0     1   121   196   375   196   392 0.75 Alpha/beta hydrolase family
Abhydrolase_6        PF12697.2    228 seq526_BIOID50909    -            414   2.4e-06   27.4   0.5   1   1   9.9e-10   4.5e-06   26.6   0.1    12   107   208   326   197   390 0.70 Alpha/beta hydrolase family
HTH_35               PF13693.1     78 seq528_BIOID50909    -             78   5.5e-25   86.8   0.1   1   1   4.4e-29   6.1e-25   86.7   0.1     1    66    11    76    11    78 0.98 Winged helix-turn-helix DNA-binding
DUF957               PF06117.6     65 seq529_BIOID50909    -             65   5.8e-36  121.7   0.2   1   1   4.6e-40   6.3e-36  121.6   0.2     1    65     1    65     1    65 0.99 Enterobacterial protein of unknown function (DUF957)
HupF_HypC            PF01455.13    68 seq532_BIOID50909    -             90   1.9e-25   88.4   0.2   1   1   1.7e-29   2.3e-25   88.2   0.1     1    68     1    72     1    72 0.98 HupF/HypC family
HTH_5                PF01022.15    47 seq538_BIOID50909    -             99   1.2e-14   53.5   0.1   1   1   7.3e-18     2e-14   52.8   0.1     1    47    23    70    23    70 0.97 Bacterial regulatory protein, arsR family
HTH_20               PF12840.2     61 seq538_BIOID50909    -             99     4e-10   39.2   0.4   1   1     2e-13   5.5e-10   38.7   0.3     2    58    16    72    11    75 0.95 Helix-turn-helix domain
MarR_2               PF12802.2     62 seq538_BIOID50909    -             99   2.4e-09   36.5   0.1   1   1   1.5e-12   4.1e-09   35.8   0.1     5    60    24    75    20    77 0.90 MarR family
HTH_24               PF13412.1     48 seq538_BIOID50909    -             99     2e-08   33.3   0.0   1   1   1.9e-11   5.1e-08   32.0   0.0     5    47    26    68    24    69 0.96 Winged helix-turn-helix DNA-binding
MarR                 PF01047.17    59 seq538_BIOID50909    -             99   6.7e-06   25.6   0.0   1   1   4.6e-09   1.3e-05   24.7   0.0     5    53    26    74    23    75 0.95 MarR family
Mu-transpos_C        PF09299.6     62 seq540_BIOID50909    -            680   1.2e-17   63.3   0.1   1   1   7.6e-21   3.4e-17   61.9   0.1     3    62   533   593   531   593 0.97 Mu transposase, C-terminal
rve                  PF00665.21   120 seq540_BIOID50909    -            680   7.1e-12   45.3   0.0   1   1   4.4e-15     2e-11   43.9   0.0    10   115   311   419   301   424 0.87 Integrase core domain
HTH_Tnp_Mu_1         PF02316.11   144 seq540_BIOID50909    -            680   1.6e-08   34.2   1.1   1   1   1.1e-11   5.2e-08   32.6   0.1     2    79     7    90     6   142 0.65 Mu DNA-binding domain
Antiterm             PF03589.8     95 seq541_BIOID50909    -            207   2.8e-59  197.0   2.0   1   2   7.4e-32     1e-27   95.9   0.3     1    95    14   111    14   111 0.99 Antitermination protein
Antiterm             PF03589.8     95 seq541_BIOID50909    -            207   2.8e-59  197.0   2.0   2   2   1.8e-33   2.5e-29  101.0   0.0     4    95   114   204   112   204 0.98 Antitermination protein
DUF1133              PF06576.6    176 seq542_BIOID50909    -            112   3.3e-63  211.9   0.3   1   1   2.7e-67   3.6e-63  211.7   0.2     1   106     5   110     5   112 0.99 Protein of unknown function (DUF1133)
ILVD_EDD             PF00920.16   521 seq544_BIOID50909    -            616  6.6e-195  648.3   2.0   1   1  5.5e-199  7.6e-195  648.1   1.4     1   521    34   607    34   607 0.95 Dehydratase family
Methyltransf_27      PF13708.1    194 seq545_BIOID50909    -            280   6.6e-76  254.0   0.1   1   1   6.3e-80   8.5e-76  253.6   0.1     2   194    86   278    85   278 0.99 Methyltransferase domain
HypD                 PF01924.11   356 seq546_BIOID50909    -            373    1e-153  511.2   0.0   1   1  8.5e-158  1.2e-153  511.0   0.0     5   355    13   368     9   369 0.96 Hydrogenase formation hypA family
Ribosomal_L10        PF00466.15   100 seq548_BIOID50909    -            165   2.5e-26   91.3   0.0   1   1   2.6e-30   3.6e-26   90.8   0.0     3   100     5   101     3   101 0.98 Ribosomal protein L10
Rhodanese            PF00581.15   113 seq549_BIOID50909    -            174   4.3e-11   43.0   0.0   1   1     1e-14     7e-11   42.3   0.0     2   112     8    98     7    99 0.80 Rhodanese-like domain
DUF2892              PF11127.3     66 seq549_BIOID50909    -            174   6.3e-11   41.8   3.4   1   1   1.4e-14   9.6e-11   41.2   2.3    10    60   115   170   112   174 0.88 Protein of unknown function (DUF2892)
OrfB_IS605           PF01385.14   227 seq551_BIOID50909    -            376   9.4e-40  136.2   0.8   1   1   2.6e-43   1.2e-39  135.9   0.1     2   223    68   272    67   275 0.97 Probable transposase
OrfB_Zn_ribbon       PF07282.6     69 seq551_BIOID50909    -            376   3.3e-23   81.0   0.9   1   1   1.3e-26   6.1e-23   80.1   0.6     1    67   287   355   287   357 0.98 Putative transposase DNA-binding domain
HTH_OrfB_IS605       PF12323.3     46 seq551_BIOID50909    -            376   1.2e-22   78.8   2.3   1   1   5.2e-26   2.4e-22   77.8   1.6     1    45     1    45     1    46 0.97 Helix-turn-helix domain
Ribosomal_S30AE      PF02482.14    94 seq553_BIOID50909    -            113   3.8e-29  100.7   0.1   1   1   3.5e-33   4.8e-29  100.4   0.1     2    92     3    93     2    95 0.97 Sigma 54 modulation protein / S30EA ribosomal protein
PfkB                 PF00294.19   301 seq554_BIOID50909    -            337   1.7e-70  237.3   0.0   1   1   1.5e-74   2.1e-70  237.1   0.0     2   297    31   331    30   335 0.97 pfkB family carbohydrate kinase
Abhydrolase_1        PF00561.15   230 seq557_BIOID50909    -            340   6.4e-26   91.2   0.0   1   1     6e-29     2e-25   89.5   0.0     4   218   105   312   102   315 0.96 alpha/beta hydrolase fold
Abhydrolase_6        PF12697.2    228 seq557_BIOID50909    -            340   5.5e-16   59.0   0.6   1   1   2.2e-19   7.6e-16   58.5   0.4     1   219    75   312    75   320 0.70 Alpha/beta hydrolase family
Abhydrolase_5        PF12695.2    142 seq557_BIOID50909    -            340   7.9e-11   41.7   0.2   1   1   7.2e-14   2.5e-10   40.1   0.2     2   141    75   308    74   309 0.65 Alpha/beta hydrolase family
TehB                 PF03848.9    192 seq559_BIOID50909    -            197  1.1e-102  340.9   0.1   1   1  7.2e-106  1.2e-102  340.8   0.1     1   192     1   193     1   193 0.99 Tellurite resistance protein TehB
Methyltransf_23      PF13489.1    162 seq559_BIOID50909    -            197   7.1e-13   48.4   0.0   1   1   5.3e-16   9.1e-13   48.0   0.0    20   116    28   134    10   174 0.72 Methyltransferase domain
Methyltransf_11      PF08241.7     95 seq559_BIOID50909    -            197   1.1e-12   48.1   0.0   1   1   1.3e-15   2.2e-12   47.1   0.0     1    93    35   130    35   132 0.96 Methyltransferase domain
Methyltransf_12      PF08242.7     99 seq559_BIOID50909    -            197     9e-12   45.2   0.1   1   1   8.3e-15   1.4e-11   44.5   0.0     1    98    35   129    35   130 0.96 Methyltransferase domain
Methyltransf_31      PF13847.1    152 seq559_BIOID50909    -            197     1e-10   41.2   0.0   1   1   6.9e-14   1.2e-10   41.0   0.0     5   110    32   134    29   193 0.87 Methyltransferase domain
MTS                  PF05175.9    170 seq559_BIOID50909    -            197     6e-10   38.6   0.0   1   1   4.5e-13   7.7e-10   38.3   0.0    23   141    22   135     3   158 0.86 Methyltransferase small domain
Methyltransf_18      PF12847.2    112 seq559_BIOID50909    -            197   6.5e-09   36.2   0.0   1   1   5.7e-12   9.7e-09   35.6   0.0     2   109    31   132    30   136 0.80 Methyltransferase domain
TPMT                 PF05724.6    218 seq559_BIOID50909    -            197   7.9e-05   22.0   0.0   1   1   1.2e-07   0.00021   20.6   0.0    28   190    21   170     8   193 0.74 Thiopurine S-methyltransferase (TPMT)
Ribosomal_L12        PF00542.14    68 seq562_BIOID50909    -            121   1.8e-31  107.8   8.6   1   1   2.8e-35   3.8e-31  106.7   6.0     1    68    54   121    54   121 0.99 Ribosomal protein L7/L12 C-terminal domain
NMN_transporter      PF04973.7    182 seq563_BIOID50909    -            185   3.2e-53  179.7  25.5   1   1   2.6e-57   3.5e-53  179.6  17.7     1   181     2   181     2   182 0.98 Nicotinamide mononucleotide transporter
AAA_5                PF07728.9    139 seq564_BIOID50909    -            384   6.8e-38  129.4   0.0   1   1     8e-42   1.1e-37  128.7   0.0     2   139   101   242   100   242 0.98 AAA domain (dynein-related subfamily)
RNase_T              PF00929.19   164 seq568_BIOID50909    -            246   8.5e-40  136.6   0.5   1   1   1.7e-43   2.3e-39  135.2   0.1     1   164    12   178    12   178 0.93 Exonuclease
Peptidase_S24        PF00717.18    70 seq570_BIOID50909    -            255     4e-15   55.0   0.0   1   1   3.3e-18   1.1e-14   53.6   0.0     3    68   166   230   164   232 0.91 Peptidase S24-like
HTH_3                PF01381.17    55 seq570_BIOID50909    -            255   2.3e-08   33.6   0.0   1   1   1.5e-11     5e-08   32.5   0.0     3    46    39    82    37    90 0.92 Helix-turn-helix
HTH_19               PF12844.2     64 seq570_BIOID50909    -            255   6.9e-08   32.3   0.0   1   1   3.8e-11   1.3e-07   31.4   0.0     2    60    35    93    35    97 0.96 Helix-turn-helix domain
PDT                  PF00800.13   182 seq571_BIOID50909    -            386   2.4e-60  203.1   0.2   1   1   5.1e-64   3.5e-60  202.5   0.1     1   180   106   286   106   288 0.96 Prephenate dehydratase
CM_2                 PF01817.16    81 seq571_BIOID50909    -            386     2e-22   78.9   2.0   1   1   6.3e-26   4.3e-22   77.8   1.4     1    80    11    90    11    91 0.99 Chorismate mutase type II
Response_reg         PF00072.19   112 seq572_BIOID50909    -            229   1.1e-29  102.5   0.0   1   1   2.4e-33   1.6e-29  102.0   0.0     1   112     5   117     5   117 0.97 Response regulator receiver domain
Trans_reg_C          PF00486.23    77 seq572_BIOID50909    -            229   5.8e-28   96.5   0.0   1   1   1.4e-31   9.6e-28   95.8   0.0     2    77   151   225   149   225 0.95 Transcriptional regulatory protein, C terminal
Crl                  PF07417.7    127 seq573_BIOID50909    -            133   1.1e-54  183.3   0.1   1   1   9.7e-59   1.3e-54  183.1   0.1     2   122     3   123     2   131 0.96 Transcriptional regulator Crl
Phage_antiter_Q      PF06323.6    230 seq575_BIOID50909    -            255  3.1e-105  350.5   8.7   1   1  2.5e-109  3.4e-105  350.3   6.0     1   229    27   254    27   255 1.00 Phage antitermination protein Q
UPF0118              PF01594.11   327 seq577_BIOID50909    -            344   1.8e-73  247.2  42.8   1   1   1.5e-77     2e-73  247.1  29.7     2   326    14   328    13   329 0.99 Domain of unknown function DUF20
AIRS_C               PF02769.17   153 seq578_BIOID50909    -            336   2.2e-23   82.8   1.9   1   1   6.2e-27   4.3e-23   81.9   1.3     2   149   166   313   165   315 0.95 AIR synthase related protein, C-terminal domain
AIRS                 PF00586.19    96 seq578_BIOID50909    -            336   1.8e-13   50.3   0.1   1   1   2.7e-17   1.8e-13   50.3   0.1    10    96    44   132    35   132 0.90 AIR synthase related protein, N-terminal domain
Dimer_Tnp_Tn5        PF02281.11   109 seq579_BIOID50909    -            457   1.4e-17   63.6   0.2   1   1   2.5e-21   3.4e-17   62.4   0.1    10   102   365   453   355   456 0.85 Transposase Tn5 dimerisation domain
AAA_28               PF13521.1    163 seq582_BIOID50909    -            214   4.2e-10   39.7   0.0   1   1   5.3e-14   7.3e-10   38.9   0.0     1    39   173   212   173   214 0.93 AAA domain
2-Hacid_dh_C         PF02826.14   178 seq583_BIOID50909    -            312   4.4e-45  152.9   0.0   1   1   8.3e-49   5.7e-45  152.5   0.0     2   178   105   277   104   277 0.95 D-isomer specific 2-hydroxyacid dehydrogenase, NAD binding domain
NAD_binding_2        PF03446.10   162 seq583_BIOID50909    -            312   1.7e-06   27.9   0.0   1   1   5.6e-10   3.8e-06   26.7   0.0     3    90   138   223   136   231 0.92 NAD binding domain of 6-phosphogluconate dehydrogenase
RNA_pol_Rpb2_6       PF00562.23   386 seq586_BIOID50909    -           1342  4.7e-162  539.0   0.0   1   1  3.5e-162  7.9e-159  528.4   0.1     2   386   716  1264   715  1264 0.98 RNA polymerase Rpb2, domain 6
RNA_pol_Rpb2_7       PF04560.15    83 seq586_BIOID50909    -           1342   5.7e-32  109.6   0.1   1   1   8.2e-35   1.9e-31  108.0   0.0     1    82  1266  1341  1266  1342 0.98 RNA polymerase Rpb2, domain 7
RNA_pol_Rpb2_3       PF04565.11    68 seq586_BIOID50909    -           1342   7.1e-30  102.4   0.0   1   1   7.4e-33   1.7e-29  101.2   0.0     1    68   513   582   513   582 0.98 RNA polymerase Rpb2, domain 3
RNA_pol_Rpb2_45      PF10385.4     66 seq586_BIOID50909    -           1342   4.6e-29   99.9   0.3   1   1   1.5e-31   3.5e-28   97.0   0.2     1    66   591   656   591   656 1.00 RNA polymerase beta subunit external 1 domain
RNA_pol_Rpb2_1       PF04563.10   203 seq586_BIOID50909    -           1342   1.5e-26   92.4   0.0   1   1   1.4e-29   3.1e-26   91.4   0.0     2   203    27   509    26   509 0.98 RNA polymerase beta subunit
RNA_pol_Rpb2_2       PF04561.9    190 seq586_BIOID50909    -           1342   1.6e-25   89.5   0.9   1   2   8.4e-11   1.9e-07   30.5   0.0     1    74   151   225   151   276 0.82 RNA polymerase Rpb2, domain 2
RNA_pol_Rpb2_2       PF04561.9    190 seq586_BIOID50909    -           1342   1.6e-25   89.5   0.9   2   2   1.9e-18   4.4e-15   55.4   0.0    80   190   340   454   329   454 0.88 RNA polymerase Rpb2, domain 2
S-methyl_trans       PF02574.11   305 seq587_BIOID50909    -           1232  7.3e-105  350.4   0.1   1   1  4.9e-108  1.3e-104  349.6   0.1     1   304    21   331    21   332 0.98 Homocysteine S-methyltransferase
Met_synt_B12         PF02965.12   136 seq587_BIOID50909    -           1232   8.6e-54  180.6   0.0   1   1     9e-57   2.4e-53  179.2   0.0     1   136  1060  1197  1060  1197 0.99 Vitamin B12 dependent methionine synthase, activation domain
Pterin_bind          PF00809.17   210 seq587_BIOID50909    -           1232   3.3e-48  163.7   0.6   1   1   3.6e-51   9.8e-48  162.1   0.4     1   210   361   573   361   573 0.98 Pterin binding enzyme
B12-binding_2        PF02607.12    79 seq587_BIOID50909    -           1232   8.3e-21   73.7   0.0   1   1   1.1e-23   2.9e-20   71.9   0.0     5    79   665   739   663   739 0.95 B12 binding domain
B12-binding          PF02310.14   121 seq587_BIOID50909    -           1232   6.3e-20   71.1   0.2   1   1   1.8e-22     5e-19   68.2   0.1     2    94   753   845   752   856 0.93 B12 binding domain
UPF0270              PF06794.7     70 seq588_BIOID50909    -             72   9.2e-36  121.3   0.1   1   1   7.4e-40     1e-35  121.2   0.0     1    70     1    70     1    70 0.99 Uncharacterised protein family (UPF0270)
DUF3313              PF11769.3    201 seq590_BIOID50909    -            222   9.3e-66  220.9   0.1   1   1   7.7e-70   1.1e-65  220.7   0.1     1   199    16   214    16   216 0.99 Protein of unknown function (DUF3313)
Fer4_11              PF13247.1     99 seq594_BIOID50909    -            205   1.2e-31  108.4  10.9   1   1   8.5e-35   1.2e-31  108.4   7.5     3    97    60   153    58   155 0.97 4Fe-4S dicluster domain
Fer4_2               PF12797.2     22 seq594_BIOID50909    -            205   1.1e-13   50.0  30.8   1   1   6.7e-10   9.1e-07   28.3   0.6     2    20     6    24     5    33 0.89 4Fe-4S binding domain
Fer4                 PF00037.22    24 seq594_BIOID50909    -            205   9.1e-13   47.1  35.1   1   1   8.5e-11   1.2e-07   30.9   3.3     1    23    92   114    92   115 0.94 4Fe-4S binding domain
Fer4_7               PF12838.2     52 seq594_BIOID50909    -            205   2.4e-12   46.9  28.1   1   1   9.2e-10   1.3e-06   28.6   7.3     2    50    99   147    98   149 0.87 4Fe-4S dicluster domain
Fer4_9               PF13187.1     55 seq594_BIOID50909    -            205   8.2e-12   45.0  26.6   1   1   5.5e-10   7.5e-07   29.2   7.4     2    53    99   148    98   150 0.95 4Fe-4S dicluster domain
Fer4_10              PF13237.1     52 seq594_BIOID50909    -            205   4.5e-11   42.2  30.2   1   1   8.2e-09   1.1e-05   24.9   8.0     2    52    92   146    91   146 0.76 4Fe-4S dicluster domain
Fer4_4               PF12800.2     17 seq594_BIOID50909    -            205   1.7e-10   40.2  32.5   1   3     3e-05      0.04   14.1   2.3     1    15    11    25    11    29 0.90 4Fe-4S binding domain
Fer4_4               PF12800.2     17 seq594_BIOID50909    -            205   1.7e-10   40.2  32.5   2   3   3.3e-05     0.045   13.9   2.0     2    16    65    81    64    85 0.86 4Fe-4S binding domain
Fer4_4               PF12800.2     17 seq594_BIOID50909    -            205   1.7e-10   40.2  32.5   3   3   2.9e-07    0.0004   20.3   2.0     2    17    97   112    96   112 0.91 4Fe-4S binding domain
Fer4_6               PF12837.2     24 seq594_BIOID50909    -            205   2.4e-10   39.7  39.6   1   1   3.1e-09   4.2e-06   26.2   3.2     1    23    91   113    91   114 0.95 4Fe-4S binding domain
Fer4_3               PF12798.2     15 seq594_BIOID50909    -            205   7.3e-07   29.1  40.1   1   2   9.4e-06     0.013   15.9   4.2     1    15    67    83    67    83 0.98 4Fe-4S binding domain
Fer4_3               PF12798.2     15 seq594_BIOID50909    -            205   7.3e-07   29.1  40.1   2   2   4.8e-05     0.065   13.7   1.6     1    13   126   147   126   149 0.94 4Fe-4S binding domain
DUF3927              PF13064.1     46 seq596_BIOID50909    -             52   2.9e-22   77.7  11.8   1   1   2.3e-26   3.1e-22   77.6   8.2     1    46     3    48     3    48 0.98 Protein of unknown function (DUF3927)
Peptidase_M20        PF01546.23   171 seq597_BIOID50909    -            408   2.5e-19   69.3   0.2   1   1   8.2e-23   3.7e-19   68.8   0.1    23   170   139   402    74   403 0.84 Peptidase family M20/M25/M40
M20_dimer            PF07687.9    109 seq597_BIOID50909    -            408   1.2e-11   44.2   0.1   1   1   5.7e-15   2.6e-11   43.0   0.1     2   105   206   302   205   308 0.89 Peptidase dimerisation domain
Peptidase_M42        PF05343.9    292 seq597_BIOID50909    -            408   2.8e-06   26.2   0.0   1   1   3.1e-08   0.00014   20.6   0.0   134   194   140   201   110   235 0.90 M42 glutamyl aminopeptidase
Ribonuc_red_sm       PF00268.16   281 seq598_BIOID50909    -            376   7.3e-30  103.8   2.5   1   2   4.3e-17   5.8e-13   48.3   0.3    13   143    31   158    22   165 0.91 Ribonucleotide reductase, small chain
Ribonuc_red_sm       PF00268.16   281 seq598_BIOID50909    -            376   7.3e-30  103.8   2.5   2   2   2.8e-19   3.9e-15   55.5   0.1   155   274   200   329   182   336 0.89 Ribonucleotide reductase, small chain
DUF3329              PF11808.3     90 seq599_BIOID50909    -            431   1.1e-31  108.5   6.1   1   1   8.1e-35   1.8e-31  107.9   4.2     2    90     4    92     3    92 0.98 Domain of unknown function (DUF3329)
HATPase_c            PF02518.21   111 seq599_BIOID50909    -            431   1.4e-30  105.1   0.0   1   1   1.1e-33   2.6e-30  104.3   0.0     2   110   314   423   313   424 0.98 Histidine kinase-, DNA gyrase B-, and HSP90-like ATPase
HisKA                PF00512.20    68 seq599_BIOID50909    -            431   1.7e-20   72.6   1.4   1   1   1.4e-23   3.3e-20   71.7   0.3     2    67   204   268   203   269 0.97 His Kinase A (phospho-acceptor) domain
PAS                  PF00989.19   113 seq599_BIOID50909    -            431     4e-11   42.5   0.0   1   1   3.7e-14   8.4e-11   41.5   0.0     2   113    99   194    98   194 0.95 PAS fold
HATPase_c_2          PF13581.1    125 seq599_BIOID50909    -            431   1.5e-08   34.3   0.0   1   1   1.3e-11   2.9e-08   33.4   0.0    30   114   316   408   281   420 0.83 Histidine kinase-like ATPase domain
HATPase_c_3          PF13589.1    137 seq599_BIOID50909    -            431     1e-06   28.2   0.0   1   1   7.7e-10   1.8e-06   27.5   0.0     3    93   318   410   316   429 0.78 Histidine kinase-, DNA gyrase B-, and HSP90-like ATPase
Transposase_mut      PF00872.13   381 seq600_BIOID50909    -            150   3.4e-30  104.7   0.1   1   1   2.7e-34   3.6e-30  104.6   0.0     7   149     7   148     1   150 0.83 Transposase, Mutator family
PRK                  PF00485.13   194 seq601_BIOID50909    -            289   8.7e-74  247.1   0.0   1   1   7.7e-78   1.1e-73  246.8   0.0     1   194     7   214     7   214 0.99 Phosphoribulokinase / Uridine kinase family
HTH_3                PF01381.17    55 seq602_BIOID50909    -            142   6.4e-11   41.8   0.0   1   1     3e-14   1.4e-10   40.7   0.0     1    52    76   127    76   130 0.96 Helix-turn-helix
HTH_19               PF12844.2     64 seq602_BIOID50909    -            142   1.6e-09   37.5   0.0   1   1   9.3e-13   4.3e-09   36.1   0.0     3    60    75   132    73   136 0.92 Helix-turn-helix domain
HTH_31               PF13560.1     64 seq602_BIOID50909    -            142     5e-09   36.0   0.0   1   1   1.8e-12   8.1e-09   35.4   0.0     6    58    76   127    74   134 0.95 Helix-turn-helix domain
DUF1144              PF06610.8    143 seq603_BIOID50909    -            149   4.1e-71  237.2   7.6   1   1   3.3e-75   4.5e-71  237.0   5.3     4   143     3   142     1   142 0.98 Protein of unknown function (DUF1144)
PALP                 PF00291.20   307 seq604_BIOID50909    -            515   9.6e-70  235.0   2.1   1   1   1.9e-73   1.3e-69  234.6   1.5     5   307    30   317    26   317 0.91 Pyridoxal-phosphate dependent enzyme
Thr_dehydrat_C       PF00585.13    91 seq604_BIOID50909    -            515   2.6e-63  209.5   0.0   1   2   3.6e-35   2.4e-31  107.0   0.0     1    91   330   420   330   420 0.98 C-terminal regulatory domain of Threonine dehydratase
Thr_dehydrat_C       PF00585.13    91 seq604_BIOID50909    -            515   2.6e-63  209.5   0.0   2   2   4.5e-33   3.1e-29  100.2   0.0     2    91   426   513   425   513 0.96 C-terminal regulatory domain of Threonine dehydratase
DDE_3                PF13358.1    146 seq605_BIOID50909    -            281   6.2e-16   58.3   0.1   1   1   4.5e-19   1.2e-15   57.3   0.0     2   125   159   280   158   281 0.97 DDE superfamily endonuclease
HTH_29               PF13551.1    113 seq605_BIOID50909    -            281   1.8e-11   43.9   0.3   1   1   1.3e-14   3.5e-11   43.0   0.2     1   109    16   122    16   124 0.91 Winged helix-turn helix
HTH_23               PF13384.1     50 seq605_BIOID50909    -            281   1.5e-09   37.0   0.6   1   1     2e-11   5.4e-08   32.1   0.1     3    50    12    59    10    62 0.89 Homeodomain-like domain
HTH_32               PF13565.1     77 seq605_BIOID50909    -            281   7.6e-08   32.9   3.7   1   1   6.8e-11   1.9e-07   31.6   0.4     1    77    42   122    42   122 0.87 Homeodomain-like domain
MFS_1                PF07690.11   354 seq606_BIOID50909    -            425   6.9e-23   80.8  45.9   1   1   7.8e-27   1.1e-22   80.2  27.0    13   330    26   346    12   365 0.76 Major Facilitator Superfamily
AAA_28               PF13521.1    163 seq609_BIOID50909    -            114     2e-18   66.7   0.1   1   1   1.6e-22   2.2e-18   66.6   0.1    62   163     6   104     1   104 0.90 AAA domain
DUF262               PF03235.9    221 seq610_BIOID50909    -            371   4.2e-24   85.6   4.5   1   1   5.5e-27   7.5e-23   81.5   0.2     5   217    47   184    43   188 0.88 Protein of unknown function DUF262
AAA_22               PF13401.1    131 seq612_BIOID50909    -            297   6.1e-27   94.1   0.1   1   1   7.9e-31   1.1e-26   93.3   0.0     4   127    91   201    87   205 0.97 AAA domain
DmsC                 PF04976.7    276 seq613_BIOID50909    -            364  1.9e-114  381.5  20.4   1   1  1.7e-118  2.3e-114  381.2  14.1     1   276    81   354    81   354 0.99 DMSO reductase anchor subunit (DmsC)
PHP                  PF02811.14   175 seq615_BIOID50909    -            293   7.8e-33  113.5   0.1   1   1   7.6e-37     1e-32  113.1   0.0     1   169    10   233    10   239 0.92 PHP domain
Transposase_mut      PF00872.13   381 seq618_BIOID50909    -             78   3.7e-11   42.0   0.0   1   1   3.1e-15   4.2e-11   41.8   0.0   187   233     3    49     1    55 0.93 Transposase, Mutator family
Sigma54_activat      PF00158.21   168 seq619_BIOID50909    -            692   4.5e-71  237.6   0.1   1   1     4e-74   7.8e-71  236.8   0.1     1   168   381   548   381   548 0.99 Sigma-54 interaction domain
GAF_3                PF13492.1    129 seq619_BIOID50909    -            692     1e-17   64.3   0.0   1   1   6.2e-15   1.2e-11   44.6   0.0     1   129   202   346   202   346 0.85 GAF domain
GAF                  PF01590.21   154 seq619_BIOID50909    -            692     1e-15   58.1   0.0   1   1   2.8e-14   5.4e-11   42.7   0.0     1   154   202   344   202   344 0.90 GAF domain
GAF_2                PF13185.1    148 seq619_BIOID50909    -            692   3.1e-13   50.3   0.0   1   1   5.3e-12     1e-08   35.6   0.0     3   148   202   345   194   345 0.77 GAF domain
AAA_5                PF07728.9    139 seq619_BIOID50909    -            692   3.1e-08   33.3   0.1   1   1   3.9e-11   7.5e-08   32.0   0.1     2   130   405   529   404   538 0.79 AAA domain (dynein-related subfamily)
AAA                  PF00004.24   132 seq619_BIOID50909    -            692   2.7e-06   27.4   0.0   1   1   3.8e-09   7.5e-06   26.0   0.0     1   112   405   525   405   541 0.80 ATPase family associated with various cellular activities (AAA)
HTH_8                PF02954.14    42 seq619_BIOID50909    -            692   7.6e-05   22.0   0.2   1   1   3.9e-08   7.6e-05   22.0   0.1     6    42   645   684   642   684 0.90 Bacterial regulatory protein, Fis family
Aminotran_1_2        PF00155.16   363 seq623_BIOID50909    -            411   3.6e-85  285.9   0.0   1   1     3e-89     4e-85  285.8   0.0     2   362    41   406    40   407 0.98 Aminotransferase class I and II
PHP                  PF02811.14   175 seq624_BIOID50909    -            245   1.1e-16   61.0   0.4   1   1   2.3e-20   1.6e-16   60.4   0.3     1   169     4   164     4   213 0.92 PHP domain
RNase_P_p30          PF01876.11   150 seq624_BIOID50909    -            245   3.2e-05   23.0   0.0   1   1   7.6e-09   5.2e-05   22.4   0.0    32   100   111   174   110   198 0.80 RNase P subunit p30
Lysis_S              PF04971.7     68 seq628_BIOID50909    -             71   9.7e-47  156.4   0.6   1   1   7.8e-51   1.1e-46  156.2   0.4     1    68     4    71     4    71 1.00 Lysis protein S
Phage_lysozyme       PF00959.14   110 seq633_BIOID50909    -            165     1e-31  109.3   0.1   1   1   9.1e-36   1.2e-31  109.0   0.1     1   109    48   154    48   155 0.98 Phage lysozyme
AA_kinase            PF00696.23   241 seq634_BIOID50909    -            367   3.5e-43  147.7   2.1   1   1   6.6e-47   4.5e-43  147.4   1.5     2   240     6   234     5   235 0.93 Amino acid kinase family
PUA                  PF01472.15    74 seq634_BIOID50909    -            367   8.6e-23   79.7   0.1   1   1     4e-26   2.8e-22   78.1   0.1     1    74   276   350   276   350 0.98 PUA domain
Fer2                 PF00111.22    78 seq636_BIOID50909    -             84   9.2e-11   41.2   2.6   1   1   7.5e-15     1e-10   41.0   1.8     7    78    10    77     4    77 0.83 2Fe-2S iron-sulfur cluster binding domain
Ivy                  PF08816.6    118 seq639_BIOID50909    -            149   5.8e-35  119.7   0.1   1   1   5.1e-39     7e-35  119.4   0.1     1   118    29   144    29   144 0.98 Inhibitor of vertebrate lysozyme (Ivy)
DUF3927              PF13064.1     46 seq640_BIOID50909    -             52   2.9e-22   77.7  11.8   1   1   2.3e-26   3.1e-22   77.6   8.2     1    46     3    48     3    48 0.98 Protein of unknown function (DUF3927)
BATS                 PF06968.8     92 seq643_BIOID50909    -            346   1.7e-29  101.3   0.0   1   1   5.5e-33   3.7e-29  100.2   0.0     1    92   220   312   220   312 0.99 Biotin and Thiamin Synthesis associated domain
Radical_SAM          PF04055.16   166 seq643_BIOID50909    -            346   3.9e-19   69.3   0.0   1   1   4.6e-22   3.2e-18   66.3   0.0     4   160    50   203    47   209 0.92 Radical SAM superfamily
Sua5_yciO_yrdC       PF01300.13   179 seq644_BIOID50909    -            206   1.2e-47  161.3   0.0   1   1   1.1e-51   1.4e-47  161.0   0.0     2   179    23   198    22   198 0.95 Telomere recombination
Nitrate_red_del      PF02613.10   136 seq646_BIOID50909    -            184   1.1e-19   70.5   0.2   1   1   1.1e-23   1.5e-19   70.0   0.1     3   135    31   150    29   151 0.90 Nitrate reductase delta subunit
Phage_lysis          PF03245.8    125 seq649_BIOID50909    -            155   2.2e-39  134.1   4.3   1   1   1.8e-43   2.5e-39  133.9   3.0     1   125    29   154    29   154 0.97 Bacteriophage lysis protein
Nitrate_red_del      PF02613.10   136 seq651_BIOID50909    -            204   3.6e-31  107.6   1.1   1   1   3.7e-35     5e-31  107.2   0.7     7   134    41   164    19   166 0.93 Nitrate reductase delta subunit
FGGY_C               PF02782.11   197 seq652_BIOID50909    -            492   1.7e-23   83.1   0.0   1   1     4e-27   2.7e-23   82.5   0.0     1   196   225   419   225   420 0.81 FGGY family of carbohydrate kinases, C-terminal domain
FGGY_N               PF00370.16   245 seq652_BIOID50909    -            492   6.6e-22   77.8   0.0   1   2   8.1e-16   5.5e-12   45.3   0.0     1   105     5   110     5   120 0.92 FGGY family of carbohydrate kinases, N-terminal domain
FGGY_N               PF00370.16   245 seq652_BIOID50909    -            492   6.6e-22   77.8   0.0   2   2   2.5e-11   1.7e-07   30.6   0.0   154   245   123   216   112   216 0.92 FGGY family of carbohydrate kinases, N-terminal domain
DUF927               PF06048.6    285 seq653_BIOID50909    -            918   3.6e-56  190.4   0.0   1   1   1.9e-59   6.4e-56  189.6   0.0     4   284   364   644   361   645 0.93 Domain of unknown function (DUF927)
Prim_Zn_Ribbon       PF08273.7     40 seq653_BIOID50909    -            918   8.3e-14   51.2   8.7   1   1   4.7e-17   1.6e-13   50.3   6.0     2    40    35    69    34    69 0.96 Zinc-binding domain of primase-helicase
Toprim_3             PF13362.1     96 seq653_BIOID50909    -            918   2.5e-13   49.9   0.1   1   1   1.9e-16   6.4e-13   48.6   0.1     2    95   221   318   220   319 0.86 Toprim domain
Toprim_4             PF13662.1     81 seq653_BIOID50909    -            918   3.6e-10   39.5   0.1   1   1   2.5e-13   8.6e-10   38.3   0.1     3    70   221   289   219   299 0.90 Toprim domain
CesT                 PF05932.8    119 seq654_BIOID50909    -            120   1.9e-19   69.5   0.1   1   1   1.5e-23   2.1e-19   69.4   0.1     1   117     4   113     4   115 0.93 Tir chaperone protein (CesT) family
TcdA_TcdB            PF12919.2    514 seq655_BIOID50909    -            424   1.2e-33  116.2   1.8   1   1   1.8e-37   1.2e-33  116.2   1.3     1   101   313   417   313   419 0.97 TcdA/TcdB catalytic glycosyltransferase domain
TcdB_N               PF12918.2     66 seq655_BIOID50909    -            424   1.3e-17   63.4   3.2   1   1   1.9e-21   1.3e-17   63.4   2.2     2    66   219   280   218   280 0.97 TcdB toxin N-terminal helical domain
DUF3164              PF11363.3    195 seq656_BIOID50909    -            214     2e-81  271.9   0.2   1   1   1.7e-85   2.3e-81  271.7   0.1     1   194    19   212    19   213 1.00 Protein of unknown function (DUF3164)
Branch_AA_trans      PF05525.8    428 seq657_BIOID50909    -            439  4.3e-158  526.2  32.3   1   1  3.6e-162  4.9e-158  526.0  22.4     3   427     8   429     6   430 0.99 Branched-chain amino acid transport protein
cNMP_binding         PF00027.24    91 seq658_BIOID50909    -            210   8.9e-24   83.0   0.0   1   1     4e-27   1.4e-23   82.4   0.0     3    90    23   111    21   112 0.97 Cyclic nucleotide-binding domain
Crp                  PF00325.15    32 seq658_BIOID50909    -            210   2.1e-15   55.7   0.4   1   1   1.1e-18   3.9e-15   54.8   0.3     1    32   166   197   166   197 0.98 Bacterial regulatory proteins, crp family
HTH_Crp_2            PF13545.1     76 seq658_BIOID50909    -            210   2.2e-11   43.2   0.1   1   1   1.5e-14     5e-11   42.1   0.1     1    67   142   206   142   207 0.94 Crp-like helix-turn-helix domain
HTH_3                PF01381.17    55 seq662_BIOID50909    -            178   6.1e-17   61.1   0.0   1   1   3.7e-20   8.5e-17   60.6   0.0     1    53    12    64    12    66 0.97 Helix-turn-helix
HTH_31               PF13560.1     64 seq662_BIOID50909    -            178   1.1e-10   41.3   0.0   1   1   8.4e-14   1.9e-10   40.6   0.0     4    57    10    62     8    76 0.93 Helix-turn-helix domain
Cupin_2              PF07883.6     71 seq662_BIOID50909    -            178   1.1e-10   40.7   0.2   1   1   7.4e-14   1.7e-10   40.1   0.2     3    69   104   171   102   173 0.93 Cupin domain
HTH_19               PF12844.2     64 seq662_BIOID50909    -            178     1e-09   38.1   0.0   1   1   6.5e-13   1.5e-09   37.6   0.0     3    59    11    67     9    71 0.95 Helix-turn-helix domain
HTH_26               PF13443.1     63 seq662_BIOID50909    -            178   5.5e-06   26.3   0.0   1   1   3.5e-09     8e-06   25.8   0.0     2    59    12    68    11    72 0.93 Cro/C1-type HTH DNA-binding domain
HTH_25               PF13413.1     62 seq662_BIOID50909    -            178   4.7e-06   26.0   0.0   1   1   3.4e-09   7.9e-06   25.3   0.0     2    35    12    45    11    49 0.94 Helix-turn-helix domain
DUF2207              PF09972.4    511 seq666_BIOID50909    -            629   8.2e-88  295.0   0.0   1   1   7.7e-92   1.1e-87  294.7   0.0     2   508    33   573    32   575 0.96 Predicted membrane protein (DUF2207)
Transket_pyr         PF02779.19   178 seq668_BIOID50909    -            939   4.6e-61  205.2   0.0   1   1   1.5e-64     1e-60  204.1   0.0     2   176   593   786   592   788 0.98 Transketolase, pyrimidine binding domain
E1_dh                PF00676.15   300 seq668_BIOID50909    -            939   1.7e-48  164.7   0.0   1   1   3.4e-52   2.3e-48  164.3   0.0     2   294   207   524   206   530 0.88 Dehydrogenase E1 component
DUF1097              PF06496.6    144 seq670_BIOID50909    -            173   1.6e-46  157.6  25.0   1   1   1.4e-50   1.9e-46  157.3  17.4     1   143    18   156    18   157 0.99 Protein of unknown function (DUF1097)
Phage_pRha           PF09669.5     92 seq672_BIOID50909    -            174     2e-31  108.1   0.3   1   1   2.7e-35   3.6e-31  107.2   0.0     1    92    24   114    24   114 0.97 Phage regulatory protein Rha (Phage_pRha)
YihI                 PF04220.7    169 seq673_BIOID50909    -            169   3.4e-56  189.0  15.5   1   1   2.8e-60   3.9e-56  188.9  10.8     3   167     5   165     2   167 0.94 Der GTPase activator (YihI)
Aldedh               PF00171.17   462 seq676_BIOID50909    -            417   1.2e-21   76.5   3.5   1   1   2.1e-21   2.9e-17   62.0   1.0    37   300     8   284     2   305 0.81 Aldehyde dehydrogenase family
EI24                 PF07264.6    219 seq677_BIOID50909    -            253   1.3e-52  178.2  20.7   1   1   1.1e-56   1.5e-52  178.0  14.4     1   219    11   232    11   232 0.96 Etoposide-induced protein 2.4 (EI24)
Voltage_CLC          PF00654.15   355 seq678_BIOID50909    -            438   1.7e-72  244.2  34.2   1   1   1.3e-76   1.7e-72  244.2  23.7     5   354    83   422    79   423 0.91 Voltage gated chloride channel
Aminotran_1_2        PF00155.16   363 seq681_BIOID50909    -            384   7.1e-68  229.0   0.0   1   1   1.3e-71   8.6e-68  228.8   0.0     3   363    41   380    40   380 0.97 Aminotransferase class I and II
Beta_elim_lyase      PF01212.16   290 seq681_BIOID50909    -            384     6e-07   28.7   0.0   1   1     5e-10   3.4e-06   26.2   0.0    27    86    82   141    67   206 0.82 Beta-eliminating lyase
Peptidase_U32        PF01136.14   233 seq683_BIOID50909    -            667   5.1e-71  238.1   0.1   1   1   1.4e-71   9.6e-68  227.4   0.0     2   231    93   319    92   321 0.90 Peptidase family U32
DUF3656              PF12392.3    122 seq683_BIOID50909    -            667   6.7e-27   93.8   0.0   1   1     2e-30   1.4e-26   92.8   0.0     2   122   405   522   404   522 0.97 Collagenase
FUSC-like            PF12805.2    284 seq684_BIOID50909    -            696   5.1e-72  242.0   3.0   1   1   1.1e-75   5.1e-72  242.0   2.1     2   280    63   335    62   340 0.95 FUSC-like inner membrane protein yccS
FUSC_2               PF13515.1    128 seq684_BIOID50909    -            696   2.5e-19   69.3  10.9   1   1   5.4e-23   2.5e-19   69.3   7.5     2   126   377   498   375   500 0.90 Fusaric acid resistance protein-like
ALMT                 PF11744.3    406 seq684_BIOID50909    -            696     2e-05   23.2   1.9   1   1   1.9e-08   8.5e-05   21.2   1.0    41   193   389   528   373   594 0.82 Aluminium activated malate transporter
ORF6N                PF10543.4     88 seq686_BIOID50909    -            248   7.6e-18   64.2   0.0   1   1   9.6e-22   1.3e-17   63.4   0.0     2    87    11    92    10    93 0.95 ORF6N domain
VWA_CoxE             PF05762.9    222 seq688_BIOID50909    -            378   1.2e-65  220.6   0.1   1   1   3.7e-69   1.7e-65  220.1   0.1     1   222   151   372   151   372 0.98 VWA domain containing CoxE-like protein
VWA_2                PF13519.1    172 seq688_BIOID50909    -            378   9.9e-09   35.4   0.3   1   1   7.6e-12   3.5e-08   33.6   0.1     2   151   217   353   216   375 0.79 von Willebrand factor type A domain
Phage_integrase      PF00589.17   173 seq690_BIOID50909    -            415   1.7e-22   79.7   0.1   1   1   5.3e-26   3.7e-22   78.7   0.0     1   171   219   381   219   383 0.93 Phage integrase family
DUF4102              PF13356.1     89 seq690_BIOID50909    -            415   1.4e-20   72.8   0.0   1   1   1.7e-23   1.2e-19   69.9   0.0     1    83    14   101    14   107 0.88 Domain of unknown function (DUF4102)
TOBE                 PF03459.12    64 seq693_BIOID50909    -            147   1.2e-32  111.6   6.6   1   2   4.9e-21   6.7e-17   61.2   0.8     2    64     9    71     8    71 0.98 TOBE domain
TOBE                 PF03459.12    64 seq693_BIOID50909    -            147   1.2e-32  111.6   6.6   2   2     1e-18   1.4e-14   53.8   0.3     2    63    81   142    81   143 0.98 TOBE domain
IlvN                 PF07991.7    165 seq696_BIOID50909    -            491   5.4e-61  204.6   0.2   1   1   1.3e-64     9e-61  203.9   0.1     2   165    35   204    34   204 0.98 Acetohydroxy acid isomeroreductase, catalytic domain
IlvC                 PF01450.14   145 seq696_BIOID50909    -            491   3.8e-56  188.9   0.1   1   2   3.3e-21   2.3e-17   63.1   0.0     1   128   210   337   210   345 0.91 Acetohydroxy acid isomeroreductase, catalytic domain
IlvC                 PF01450.14   145 seq696_BIOID50909    -            491   3.8e-56  188.9   0.1   2   2   7.7e-40   5.3e-36  123.6   0.0    15   145   359   485   349   485 0.93 Acetohydroxy acid isomeroreductase, catalytic domain
Radical_SAM          PF04055.16   166 seq697_BIOID50909    -            457   3.6e-15   56.4   0.0   1   1     8e-19   5.4e-15   55.8   0.0     2   164    57   227    56   229 0.79 Radical SAM superfamily
HemN_C               PF06969.11    66 seq697_BIOID50909    -            457   3.1e-12   46.2   0.6   1   1   1.7e-15   1.2e-11   44.4   0.0     1    66   363   431   363   431 0.94 HemN C-terminal domain
DUF2786              PF10979.3     43 seq698_BIOID50909    -            238   5.9e-15   54.5   0.9   1   1   7.9e-19   1.1e-14   53.7   0.6     2    42     6    45     5    46 0.96 Protein of unknown function (DUF2786)
DUF2799              PF10973.3     89 seq699_BIOID50909    -            121   3.5e-17   62.0   0.5   1   1   3.2e-21   4.3e-17   61.7   0.3     1    88    31   113    31   114 0.93 Protein of unknown function (DUF2799)
CMD                  PF02627.15    85 seq702_BIOID50909    -            143   2.4e-20   72.0   0.3   1   1   2.6e-24   3.5e-20   71.5   0.2     1    84    13    94    13    95 0.92 Carboxymuconolactone decarboxylase family
TcdA_TcdB            PF12919.2    514 seq704_BIOID50909    -            672  7.3e-152  506.3   6.1   1   1  1.1e-155  7.3e-152  506.3   4.2    98   514     1   402     1   402 0.98 TcdA/TcdB catalytic glycosyltransferase domain
Gly_transf_sug       PF04488.10   103 seq704_BIOID50909    -            672   1.4e-23   83.0   1.6   1   1   2.1e-27   1.4e-23   83.0   1.1     2    96    46   149    45   156 0.88 Glycosyltransferase sugar-binding region containing DXD motif
AA_permease          PF00324.16   479 seq705_BIOID50909    -            457  4.2e-103  345.1  48.2   1   1  7.3e-107    5e-103  344.8  33.4     1   474    15   451    15   455 0.96 Amino acid permease
AA_permease_2        PF13520.1    426 seq705_BIOID50909    -            457   1.1e-47  162.4  56.6   1   1   1.8e-51   1.2e-47  162.2  39.2     2   425    12   442    11   445 0.88 Amino acid permease
HTH_Tnp_1            PF01527.15    76 seq706_BIOID50909    -             99   7.6e-09   35.2   2.9   1   1   7.1e-13   9.7e-09   34.9   2.0     3    76    11    79     9    79 0.90 Transposase
PfkB                 PF00294.19   301 seq707_BIOID50909    -            306   5.8e-73  245.5   0.0   1   1   5.1e-77   6.9e-73  245.2   0.0     2   299     3   298     2   300 0.95 pfkB family carbohydrate kinase
PALP                 PF00291.20   307 seq708_BIOID50909    -            323   1.3e-63  214.9   0.3   1   1   1.1e-67   1.5e-63  214.7   0.2     3   306    10   300     8   301 0.87 Pyridoxal-phosphate dependent enzyme
DUF1441              PF07278.6    152 seq712_BIOID50909    -            164   2.3e-62  209.0   0.1   1   1   1.9e-66   2.7e-62  208.8   0.1     2   152    10   155     9   155 0.99 Protein of unknown function (DUF1441)
DUF4154              PF13689.1    145 seq714_BIOID50909    -            172   5.6e-32  110.2   0.0   1   1     5e-36   6.8e-32  109.9   0.0     6   145    32   168    27   168 0.95 Domain of unknown function (DUF4154)
Methyltransf_11      PF08241.7     95 seq716_BIOID50909    -            251     1e-23   83.5   0.0   1   1   1.1e-26   1.9e-23   82.6   0.0     1    95    47   138    47   138 0.98 Methyltransferase domain
Methyltransf_23      PF13489.1    162 seq716_BIOID50909    -            251   1.1e-15   57.6   0.0   1   1   9.2e-19   1.6e-15   57.0   0.0     4   150    25   173    18   178 0.78 Methyltransferase domain
Methyltransf_31      PF13847.1    152 seq716_BIOID50909    -            251   7.4e-15   54.7   0.0   1   1   5.6e-18   9.5e-15   54.3   0.0     5   122    44   154    40   196 0.84 Methyltransferase domain
Methyltransf_12      PF08242.7     99 seq716_BIOID50909    -            251   1.1e-10   41.7   0.0   1   1   1.4e-13   2.4e-10   40.6   0.0     1    98    47   135    47   136 0.86 Methyltransferase domain
Methyltransf_18      PF12847.2    112 seq716_BIOID50909    -            251   5.3e-10   39.7   0.0   1   1     6e-13     1e-09   38.8   0.0     4   110    45   139    42   141 0.80 Methyltransferase domain
Methyltransf_25      PF13649.1    101 seq716_BIOID50909    -            251   1.8e-09   37.7   0.0   1   1     5e-12   8.6e-09   35.5   0.0     1   101    46   134    46   134 0.91 Methyltransferase domain
Ubie_methyltran      PF01209.13   233 seq716_BIOID50909    -            251   1.9e-08   33.6   0.0   1   1   1.4e-11   2.4e-08   33.2   0.0    43   168    38   155     2   174 0.84 ubiE/COQ5 methyltransferase family
Methyltransf_8       PF05148.10   219 seq716_BIOID50909    -            251   3.7e-06   26.6   0.0   1   1   3.3e-09   5.6e-06   26.0   0.0    59   156    30   138    17   158 0.77 Hypothetical methyltransferase
rve                  PF00665.21   120 seq717_BIOID50909    -            288   8.9e-30  103.1   0.0   1   1   6.7e-33   1.8e-29  102.1   0.0     3   119   126   240   124   241 0.96 Integrase core domain
rve_2                PF13333.1     52 seq717_BIOID50909    -            288   1.3e-20   73.1   1.5   1   1   1.5e-22     4e-19   68.3   0.1     1    52   231   287   231   287 0.98 Integrase core domain
rve_3                PF13683.1     67 seq717_BIOID50909    -            288   1.9e-15   55.9   0.0   1   1   1.4e-18   3.8e-15   55.0   0.0     4    67   215   279   212   279 0.96 Integrase core domain
HTH_21               PF13276.1     60 seq717_BIOID50909    -            288     2e-10   40.4   0.1   1   1   3.2e-13   8.8e-10   38.3   0.0     4    59    47   101    44   102 0.90 HTH-like domain
DDE_Tnp_IS240        PF13610.1    140 seq717_BIOID50909    -            288   3.6e-10   39.8   0.0   1   1   2.3e-13   6.3e-10   39.0   0.0     2   129   130   260   129   272 0.88 DDE domain
Glutaredoxin         PF00462.19    60 seq722_BIOID50909    -             81   7.9e-14   51.2   0.0   1   1   6.6e-18     9e-14   51.0   0.0     1    57     3    58     3    61 0.95 Glutaredoxin
Terminase_GpA        PF05876.7    557 seq729_BIOID50909    -            689  2.5e-184  613.6   0.0   1   1  2.2e-188    3e-184  613.3   0.0     1   557    34   644    34   644 0.97 Phage terminase large subunit (GpA)
MutS_V               PF00488.16   235 seq733_BIOID50909    -            853  7.3e-105  349.4   0.0   1   1  4.6e-108  1.3e-104  348.6   0.0     1   234   567   798   567   799 0.99 MutS domain V
MutS_III             PF05192.13   204 seq733_BIOID50909    -            853   5.2e-49  166.6   3.1   1   1   3.5e-52   9.6e-49  165.8   2.1     1   204   271   560   271   560 0.96 MutS domain III
MutS_I               PF01624.15   113 seq733_BIOID50909    -            853   2.8e-44  149.6   0.0   1   1   2.8e-47   7.6e-44  148.2   0.0     1   112    11   122    11   123 0.99 MutS domain I
MutS_II              PF05188.12   137 seq733_BIOID50909    -            853   1.9e-33  115.3   0.0   1   1   1.6e-36   4.5e-33  114.1   0.0     1   137   131   256   131   256 0.98 MutS domain II
MutS_IV              PF05190.13    92 seq733_BIOID50909    -            853   3.3e-28   97.5   0.1   1   1   3.6e-31   9.9e-28   96.0   0.1     1    90   428   517   428   519 0.97 MutS family domain IV
Flavodoxin_NdrI      PF07972.6    122 seq734_BIOID50909    -            136   1.4e-46  157.2   0.0   1   1   1.2e-50   1.7e-46  157.0   0.0     1   122     5   123     5   123 0.97 NrdI Flavodoxin like
RNA_pol_Rpb1_1       PF04997.7    338 seq735_BIOID50909    -           1407  2.9e-100  335.7   0.1   1   1  2.7e-103  7.5e-100  334.3   0.1     2   338    15   342    14   342 0.95 RNA polymerase Rpb1, domain 1
RNA_pol_Rpb1_5       PF04998.12   277 seq735_BIOID50909    -           1407   1.3e-80  270.5   0.0   1   1   9.4e-84   2.6e-80  269.5   0.0     1   276   766  1321   766  1322 1.00 RNA polymerase Rpb1, domain 5
RNA_pol_Rpb1_2       PF00623.15   166 seq735_BIOID50909    -           1407   6.2e-51  172.5   0.0   1   1   5.3e-53   1.5e-49  168.0   0.0     1   166   344   486   344   486 0.95 RNA polymerase Rpb1, domain 2
RNA_pol_Rpb1_3       PF04983.13   157 seq735_BIOID50909    -           1407   8.1e-28   97.0   0.0   1   1   6.9e-31   1.9e-27   95.8   0.0     1   157   489   644   489   644 0.94 RNA polymerase Rpb1, domain 3
RNA_pol_Rpb1_4       PF05000.12   108 seq735_BIOID50909    -           1407   9.2e-19   67.0   0.3   1   1   9.1e-22   2.5e-18   65.7   0.2     2   107   674   763   673   764 0.82 RNA polymerase Rpb1, domain 4
GGDEF                PF00990.16   161 seq737_BIOID50909    -            408   7.3e-45  152.3   0.5   1   1   8.6e-49   1.2e-44  151.6   0.3     1   159   249   403   249   405 0.96 GGDEF domain
DUF1471              PF07338.8     56 seq741_BIOID50909    -            314   4.1e-62  205.5   5.4   1   3   2.8e-22   3.9e-18   64.7   0.0     2    56    34    90    33    90 0.98 Protein of unknown function (DUF1471)
DUF1471              PF07338.8     56 seq741_BIOID50909    -            314   4.1e-62  205.5   5.4   2   3     3e-22   4.1e-18   64.6   0.1     3    56   119   174   117   174 0.98 Protein of unknown function (DUF1471)
DUF1471              PF07338.8     56 seq741_BIOID50909    -            314   4.1e-62  205.5   5.4   3   3   3.1e-26   4.3e-22   77.3   0.1     2    56   259   314   258   314 0.99 Protein of unknown function (DUF1471)
PseudoU_synth_2      PF00849.17   164 seq743_BIOID50909    -            291   3.3e-16   59.4   0.0   1   1   2.9e-19     2e-15   56.9   0.0     2   161    69   199    68   202 0.83 RNA pseudouridylate synthase
S4                   PF01479.20    48 seq743_BIOID50909    -            291   1.1e-11   43.8   0.1   1   1   4.2e-15   2.9e-11   42.5   0.1     2    43     4    43     3    57 0.93 S4 domain
AsnC_trans_reg       PF01037.16    74 seq747_BIOID50909    -            164   1.9e-24   85.0   0.1   1   1   1.4e-27   6.5e-24   83.3   0.0     1    74    78   152    78   152 0.98 AsnC family
HTH_24               PF13412.1     48 seq747_BIOID50909    -            164   2.3e-21   74.8   0.2   1   1   1.1e-24     5e-21   73.7   0.1     1    48    12    59    12    59 0.98 Winged helix-turn-helix DNA-binding
HTH_AsnC-type        PF13404.1     42 seq747_BIOID50909    -            164   2.6e-20   71.5   0.4   1   1     9e-24   4.1e-20   70.9   0.2     1    42    12    53    12    53 0.99 AsnC-type helix-turn-helix domain
AAA_26               PF13500.1    199 seq749_BIOID50909    -            225   1.2e-42  145.6   0.0   1   1   3.1e-46   1.4e-42  145.4   0.0     2   193     4   208     3   213 0.95 AAA domain
CbiA                 PF01656.18   195 seq749_BIOID50909    -            225   9.2e-22   77.2   0.0   1   1   2.4e-25   1.1e-21   77.0   0.0     2   180     6   199     5   217 0.81 CobQ/CobB/MinD/ParA nucleotide binding domain
SIS_2                PF13580.1    138 seq751_BIOID50909    -            246   3.5e-31  107.6   0.3   1   1   9.4e-35   6.4e-31  106.7   0.2    15   138    78   200    56   200 0.92 SIS domain
SIS                  PF01380.17   131 seq751_BIOID50909    -            246   7.4e-08   31.9   0.0   1   1   2.3e-11   1.6e-07   30.9   0.0    51   104   163   216   152   229 0.91 SIS domain
Ribonuc_red_lgC      PF02867.10   537 seq752_BIOID50909    -            714  5.9e-152  506.8   0.0   1   1  6.4e-154  2.9e-150  501.2   0.0     1   537   175   694   175   694 0.96 Ribonucleotide reductase, barrel domain
RNR_N                PF08343.5     82 seq752_BIOID50909    -            714   4.4e-29   99.9   0.1   1   1   2.5e-32   1.1e-28   98.6   0.1     1    82    16    97    16    97 0.99 Ribonucleotide reductase N-terminal
Ribonuc_red_lgN      PF00317.16    83 seq752_BIOID50909    -            714   1.3e-12   47.2   0.0   1   1     7e-16   3.2e-12   45.9   0.0     2    82    99   171    98   172 0.95 Ribonucleotide reductase, all-alpha domain
LamB                 PF02264.10   398 seq754_BIOID50909    -            505  3.2e-120  401.7  11.5   1   1    6e-124  4.1e-120  401.4   8.0     1   398    97   505    97   505 0.98 LamB porin
Sugarporin_N         PF11471.3     60 seq754_BIOID50909    -            505   1.3e-07   30.9   4.5   1   1     2e-11   1.3e-07   30.9   3.1     1    58     1    57     1    59 0.84 Maltoporin periplasmic N-terminal extension
PTS-HPr              PF00381.14    84 seq762_BIOID50909    -             85   1.3e-31  108.2   0.2   1   1   9.9e-36   1.4e-31  108.1   0.1     1    82     1    82     1    84 0.98 PTS HPr component phosphorylation site
DUF4222              PF13973.1     53 seq765_BIOID50909    -             80   3.1e-16   58.3   0.1   1   1   2.7e-20   3.7e-16   58.1   0.1     2    53     4    54     3    54 0.97 Domain of unknown function (DUF4222)
Alpha-amylase        PF00128.19   316 seq766_BIOID50909    -            605   1.4e-79  267.7   0.0   1   1   2.6e-83   1.8e-79  267.3   0.0     1   316   178   494   178   494 0.96 Alpha amylase, catalytic domain
Alpha-amylase_N      PF02903.9    120 seq766_BIOID50909    -            605   1.1e-08   34.9   0.0   1   1   3.4e-12   2.3e-08   33.8   0.0     5   108     4   105     1   115 0.83 Alpha amylase, N-terminal ig-like domain
UvrD_C               PF13361.1    319 seq768_BIOID50909    -            673   2.1e-92  309.9   0.0   1   1   8.6e-95     2e-91  306.7   0.0     1   318   271   613   271   614 0.97 UvrD-like helicase C-terminal domain
UvrD-helicase        PF00580.16   315 seq768_BIOID50909    -            673     2e-74  250.6   0.4   1   1   1.3e-76   2.9e-73  246.7   0.3     1   314     3   265     3   266 0.94 UvrD/REP helicase N-terminal domain
AAA_19               PF13245.1     76 seq768_BIOID50909    -            673   2.1e-13   49.6   0.6   1   1   2.1e-16   4.7e-13   48.5   0.4     8    75    15    87     8    88 0.82 Part of AAA domain
UvrD_C_2             PF13538.1    104 seq768_BIOID50909    -            673   2.1e-10   40.5   0.0   1   1   5.7e-13   1.3e-09   38.0   0.0    54   103   546   609   496   610 0.80 Family description
FtsK_SpoIIIE         PF01580.13   205 seq769_BIOID50909    -           1368   4.1e-74  248.3   0.1   1   1   1.9e-77   6.3e-74  247.7   0.1     2   205   987  1200   986  1200 0.98 FtsK/SpoIIIE family
DUF4117              PF13491.1    171 seq769_BIOID50909    -           1368   3.5e-41  140.3  17.3   1   1   1.5e-44     5e-41  139.8  12.0     2   171    20   191    19   191 0.95 Domain of unknown function (DUF4117)
Ftsk_gamma           PF09397.5     67 seq769_BIOID50909    -           1368     4e-30  103.2   0.0   1   1   2.7e-33   9.1e-30  102.0   0.0     2    65  1301  1364  1300  1366 0.96 Ftsk gamma domain
Ead_Ea22             PF13935.1    139 seq771_BIOID50909    -            285   1.9e-10   41.1   3.0   1   1   1.9e-13   2.6e-09   37.4   2.1     1    96     2    69     2    82 0.87 Ead/Ea22-like protein
Na_Pi_cotrans        PF02690.10   142 seq774_BIOID50909    -            478   2.9e-26   91.7  24.3   1   2   3.1e-21   2.1e-17   63.0   3.2    55   140     2    83     1    85 0.97 Na+/Pi-cotransporter
Na_Pi_cotrans        PF02690.10   142 seq774_BIOID50909    -            478   2.9e-26   91.7  24.3   2   2   1.7e-13   1.1e-09   37.9  10.2     1   115    74   192    74   216 0.91 Na+/Pi-cotransporter
PEP-utilizers_C      PF02896.13   294 seq775_BIOID50909    -            575  1.6e-124  414.4   0.2   1   1  4.8e-128  2.2e-124  414.0   0.1     1   293   250   541   250   542 0.99 PEP-utilising enzyme, TIM barrel domain
PEP-utilisers_N      PF05524.8    123 seq775_BIOID50909    -            575   1.9e-31  108.3   5.0   1   1   4.2e-35   1.9e-31  108.3   3.5     2   123     3   127     2   127 0.96 PEP-utilising enzyme, N-terminal
PEP-utilizers        PF00391.18    81 seq775_BIOID50909    -            575     7e-25   86.2   0.2   1   1   4.5e-28   2.1e-24   84.7   0.1     9    80   152   224   147   225 0.93 PEP-utilising enzyme, mobile domain
2-oxoacid_dh         PF00198.18   231 seq777_BIOID50909    -            384   4.7e-81  271.3   0.0   1   1   2.1e-84   7.2e-81  270.7   0.0     3   231   154   382   152   382 0.98 2-oxoacid dehydrogenases acyltransferase (catalytic domain)
Biotin_lipoyl        PF00364.17    74 seq777_BIOID50909    -            384   8.4e-21   73.2   0.1   1   1   4.5e-24   1.5e-20   72.4   0.1     2    73     3    74     2    75 0.97 Biotin-requiring enzyme
E3_binding           PF02817.12    39 seq777_BIOID50909    -            384   5.7e-12   44.9   0.2   1   1   6.7e-15   2.3e-11   43.0   0.1     6    38    94   126    90   127 0.94 e3 binding domain
DUF3491              PF11996.3    936 seq780_BIOID50909    -           2124         0 1303.0   0.0   1   1         0         0 1302.6   0.0     1   936  1082  2008  1082  2008 1.00 Protein of unknown function (DUF3491)
DUF1233              PF06806.7     72 seq781_BIOID50909    -             84   2.7e-34  116.4   0.5   1   1   2.3e-38   3.2e-34  116.1   0.3     1    72     4    76     4    76 0.97 Putative excisionase (DUF1233)
DAO                  PF01266.19   358 seq782_BIOID50909    -            542   8.4e-56  189.2   2.8   1   1   3.7e-59   1.3e-55  188.7   1.9     1   344    10   343    10   368 0.86 FAD dependent oxidoreductase
FAD_binding_2        PF00890.19   421 seq782_BIOID50909    -            542   3.1e-08   32.7   7.9   1   1   1.9e-10   6.4e-07   28.4   5.5     1   206    10   215    10   235 0.78 FAD binding domain
Fer2_BFD             PF04324.10    55 seq782_BIOID50909    -            542   8.7e-07   28.7   2.3   1   1   2.5e-10   8.7e-07   28.7   1.6     2    50   432   482   431   486 0.89 BFD-like [2Fe-2S] binding domain
FAD_binding_3        PF01494.14   356 seq782_BIOID50909    -            542   1.7e-06   27.1   2.7   1   1   5.4e-09   1.9e-05   23.8   2.0     2   173     9   214     8   225 0.85 FAD binding domain
Aminotran_1_2        PF00155.16   363 seq784_BIOID50909    -            468   4.5e-32  111.2   0.0   1   1   1.1e-35   7.5e-32  110.5   0.0    44   348   145   445   119   458 0.88 Aminotransferase class I and II
GntR                 PF00392.16    64 seq784_BIOID50909    -            468   5.9e-15   54.3   0.0   1   1   2.9e-18     2e-14   52.6   0.0     1    64     3    66     3    66 0.98 Bacterial regulatory proteins, gntR family
AA_permease_2        PF13520.1    426 seq786_BIOID50909    -            460   3.8e-80  269.4  41.2   1   1   3.2e-84   4.4e-80  269.1  28.6     1   423     5   444     5   449 0.91 Amino acid permease
OmpA                 PF00691.15    97 seq787_BIOID50909    -            137   2.7e-13   50.0   0.0   1   1     3e-17     4e-13   49.4   0.0     1    80    55   134    55   137 0.92 OmpA family
UvrB                 PF12344.3     44 seq792_BIOID50909    -            673   6.7e-23   79.8   0.9   1   1   1.3e-25   2.9e-22   77.7   0.1     1    43   552   594   552   595 0.97 Ultra-violet resistance protein B
Helicase_C           PF00271.26    78 seq792_BIOID50909    -            673   1.2e-15   57.0   0.0   1   1   1.2e-18   2.8e-15   55.8   0.0     2    77   465   545   464   546 0.98 Helicase conserved C-terminal domain
ResIII               PF04851.10   184 seq792_BIOID50909    -            673   1.1e-11   44.8   0.0   1   1     3e-14   6.9e-11   42.1   0.0     4    94    13   101    10   134 0.79 Type III restriction enzyme, res subunit
UVR                  PF02151.14    36 seq792_BIOID50909    -            673   5.2e-07   28.8   1.1   1   1     7e-10   1.6e-06   27.3   0.8     2    35   634   667   633   668 0.93 UvrB/uvrC motif
Curlin_rpt           PF07012.7     34 seq797_BIOID50909    -            160   1.2e-18   66.4  24.3   1   3   5.5e-13   7.5e-09   35.0   0.6     1    34    62    95    62    95 0.99 Curlin associated repeat
Curlin_rpt           PF07012.7     34 seq797_BIOID50909    -            160   1.2e-18   66.4  24.3   2   3   2.1e-09   2.8e-05   23.5   2.0     9    32    92   115    91   116 0.95 Curlin associated repeat
Curlin_rpt           PF07012.7     34 seq797_BIOID50909    -            160   1.2e-18   66.4  24.3   3   3   7.2e-12   9.9e-08   31.4   4.2     1    34   106   139   106   139 0.98 Curlin associated repeat
DUF1307              PF06998.6    123 seq799_BIOID50909    -            157     8e-43  145.2   5.8   1   1     7e-47   9.5e-43  145.0   4.0     1   123    32   155    32   155 0.98 Protein of unknown function (DUF1307)
PTS_EIIC             PF02378.13   321 seq802_BIOID50909    -            456   1.6e-46  158.4  40.4   1   1   2.4e-50   1.6e-46  158.4  28.0     1   321   110   395   110   395 0.93 Phosphotransferase system, EIIC
PTS_EIIB             PF00367.15    35 seq802_BIOID50909    -            456   1.7e-13   49.3   0.0   1   1   4.9e-17   3.4e-13   48.4   0.0     1    35     7    41     7    41 0.95 phosphotransferase system, EIIB
HTH_Tnp_1            PF01527.15    76 seq804_BIOID50909    -            215   1.8e-20   72.5   0.0   1   1   1.2e-23   5.3e-20   71.0   0.0     2    69    91   162    90   169 0.87 Transposase
Pyr_redox_2          PF07992.9    200 seq808_BIOID50909    -            472   8.5e-34  117.0   0.0   1   1   2.4e-36   2.7e-33  115.4   0.0     1   199     6   323     6   324 0.92 Pyridine nucleotide-disulphide oxidoreductase
Pyr_redox_dim        PF02852.17   110 seq808_BIOID50909    -            472   3.2e-28   97.8   0.0   1   1   6.6e-31   7.6e-28   96.6   0.0     1   110   353   462   353   462 0.99 Pyridine nucleotide-disulphide oxidoreductase, dimerisation domain
Pyr_redox            PF00070.22    80 seq808_BIOID50909    -            472   9.3e-17   61.0   2.6   1   1   1.2e-18   1.3e-15   57.3   0.1     1    78   182   257   182   264 0.94 Pyridine nucleotide-disulphide oxidoreductase
Pyr_redox_3          PF13738.1    203 seq808_BIOID50909    -            472   1.8e-09   37.8   2.2   1   1     2e-09   2.2e-06   27.7   0.4     1   153     8   167     8   190 0.60 Pyridine nucleotide-disulphide oxidoreductase
GIDA                 PF01134.17   392 seq808_BIOID50909    -            472   1.4e-09   37.1   2.7   1   1   6.1e-12     7e-09   34.9   0.3     1   150     6   152     6   171 0.91 Glucose inhibited division protein A
FAD_oxidored         PF12831.2    428 seq808_BIOID50909    -            472   6.8e-07   28.5   0.4   1   1   7.3e-10   8.4e-07   28.2   0.3     1    31     6    36     6   152 0.78 FAD dependent oxidoreductase
FAD_binding_2        PF00890.19   421 seq808_BIOID50909    -            472   1.9e-05   23.6   1.2   1   1   1.7e-08   1.9e-05   23.6   0.8     1    36     6    41     6    49 0.92 FAD binding domain
DUF4222              PF13973.1     53 seq809_BIOID50909    -             95   2.9e-25   87.2   3.2   1   1   2.7e-29   3.6e-25   86.9   2.2     1    52    16    67    16    68 0.98 Domain of unknown function (DUF4222)
Curlin_rpt           PF07012.7     34 seq811_BIOID50909    -            151   2.3e-28   97.4  29.0   1   3   8.8e-16   1.2e-11   43.9   0.5     1    34    40    74    40    74 0.99 Curlin associated repeat
Curlin_rpt           PF07012.7     34 seq811_BIOID50909    -            151   2.3e-28   97.4  29.0   2   3     8e-17   1.1e-12   47.3   0.3     2    34    86   119    85   119 0.98 Curlin associated repeat
Curlin_rpt           PF07012.7     34 seq811_BIOID50909    -            151   2.3e-28   97.4  29.0   3   3   1.2e-09   1.7e-05   24.3   3.5     8    34   115   141   114   141 0.95 Curlin associated repeat
Pox_D5               PF03288.11    86 seq814_BIOID50909    -            604   2.4e-14   53.2   0.0   1   1   6.5e-18   4.4e-14   52.3   0.0     2    84   495   590   494   592 0.94 Poxvirus D5 protein-like
D5_N                 PF08706.6    150 seq814_BIOID50909    -            604   3.3e-11   43.3   0.0   1   1   1.5e-14     1e-10   41.7   0.0     2   147   161   291   160   293 0.84 D5 N terminal like
Ribonuc_red_sm       PF00268.16   281 seq815_BIOID50909    -            319   1.3e-81  273.6   0.1   1   1   1.1e-85   1.5e-81  273.3   0.1     1   280     1   280     1   281 0.97 Ribonucleotide reductase, small chain
Metallophos          PF00149.23   201 seq817_BIOID50909    -            218   1.4e-12   47.3   2.9   1   1   6.5e-16   4.5e-12   45.7   2.0     2   167    16   150    15   191 0.73 Calcineurin-like phosphoesterase
Metallophos_2        PF12850.2    156 seq817_BIOID50909    -            218   1.2e-06   28.3   0.0   1   1   2.8e-10   1.9e-06   27.6   0.0     4   137    18   207    16   213 0.63 Calcineurin-like phosphoesterase superfamily domain
Peptidase_S49_N      PF08496.5    155 seq818_BIOID50909    -            349   2.9e-64  215.4   3.5   1   1   6.3e-68   2.9e-64  215.4   2.4     1   155     1   158     1   158 0.98 Peptidase family S49 N-terminal
Peptidase_S49        PF01343.13   154 seq818_BIOID50909    -            349   1.4e-50  170.9   0.0   1   1   3.1e-54   1.4e-50  170.9   0.0     2   153   161   310   160   311 0.98 Peptidase family S49
SDH_sah              PF01972.11   286 seq818_BIOID50909    -            349   1.8e-05   23.5   1.9   1   1   5.1e-09   2.3e-05   23.2   0.0    89   163   133   208   119   225 0.81 Serine dehydrogenase proteinase
adh_short            PF00106.20   167 seq819_BIOID50909    -            240   5.3e-16   58.8   0.1   1   1   1.6e-19   7.4e-16   58.3   0.1     3   166     9   170     8   171 0.87 short chain dehydrogenase
adh_short_C2         PF13561.1    243 seq819_BIOID50909    -            240   1.4e-08   34.7   0.0   1   1   4.2e-12   1.9e-08   34.2   0.0     8   242    18   237    13   238 0.77 Enoyl-(Acyl carrier protein) reductase
KR                   PF08659.5    181 seq819_BIOID50909    -            240   5.3e-07   29.3   0.3   1   1   2.2e-10     1e-06   28.4   0.2     4   172    10   175     8   184 0.84 KR domain
TnpB_IS66            PF05717.8    108 seq820_BIOID50909    -            115   1.3e-44  149.9   0.0   1   1     1e-48   1.4e-44  149.8   0.0     2   107     7   110     6   111 0.96 IS66 Orf2 like protein
PTS_EIIA_1           PF00358.15   133 seq821_BIOID50909    -            169   5.4e-54  181.2   2.2   1   1   4.7e-58   6.5e-54  180.9   1.5     3   132    20   149    18   150 0.98 phosphoenolpyruvate-dependent sugar phosphotransferase system, EIIA 1
FAD_binding_2        PF00890.19   421 seq823_BIOID50909    -            419   6.1e-56  189.9   0.0   1   1     1e-59     7e-56  189.7   0.0     1   421     4   399     4   399 0.95 FAD binding domain
MFS_1                PF07690.11   354 seq826_BIOID50909    -            417   5.7e-39  133.7  62.4   1   2   1.9e-31   1.3e-27   96.3  18.5     1   224    41   261    41   271 0.82 Major Facilitator Superfamily
MFS_1                PF07690.11   354 seq826_BIOID50909    -            417   5.7e-39  133.7  62.4   2   2     1e-14   7.1e-11   41.3  23.0     7   168   249   407   247   414 0.82 Major Facilitator Superfamily
Sugar_tr             PF00083.19   451 seq826_BIOID50909    -            417     2e-14   52.9  33.8   1   1   9.1e-18   6.2e-14   51.2   7.0    46   197    71   217    11   223 0.90 Sugar (and other) transporter
SBP_bac_8            PF13416.1    281 seq827_BIOID50909    -            381   7.5e-27   94.6   4.6   1   1   2.1e-30   9.7e-27   94.2   3.2     2   264    56   325    55   333 0.83 Bacterial extracellular solute-binding protein
SBP_bac_1            PF01547.20   314 seq827_BIOID50909    -            381   1.7e-20   73.8   6.8   1   1   5.2e-24   2.4e-20   73.4   4.7    14   313    56   312    45   313 0.85 Bacterial extracellular solute-binding protein
SBP_bac_6            PF13343.1    242 seq827_BIOID50909    -            381   3.4e-17   62.4   1.9   1   1   8.2e-16   3.8e-12   45.9   0.1   107   216   215   325   179   350 0.85 Bacterial extracellular solute-binding protein
Tafi-CsgC            PF10610.4    106 seq828_BIOID50909    -            110   8.7e-66  218.2   4.0   1   1   7.3e-70     1e-65  218.1   2.8     1   106     5   110     5   110 0.99 Thin aggregative fimbriae synthesis protein
DUF1018              PF06252.7    119 seq830_BIOID50909    -            132   2.3e-19   69.9   0.1   1   1   2.1e-23   2.8e-19   69.6   0.1     1   118    18   129    18   130 0.91 Protein of unknown function (DUF1018)
DDE_Tnp_IS66         PF03050.9    271 seq831_BIOID50909    -            523  1.2e-102  342.6   0.3   1   1  3.5e-106  1.2e-102  342.6   0.2     1   270   186   472   186   473 0.99 Transposase IS66 family
DDE_Tnp_IS66_C       PF13817.1     39 seq831_BIOID50909    -            523   3.3e-19   68.4   0.4   1   1   3.6e-22   1.2e-18   66.6   0.3     1    39   479   517   479   517 0.98 IS66 C-terminal element
HTH_Tnp_IS66         PF13005.2     59 seq831_BIOID50909    -            523   8.8e-17   60.5   7.9   1   1   5.5e-20   1.9e-16   59.5   5.5     2    59   125   180   124   180 0.98 putative Helix-turn-helix domain of transposase IS66
LZ_Tnp_IS66          PF13007.2     78 seq831_BIOID50909    -            523   1.5e-12   47.8   7.7   1   1   1.2e-15     4e-12   46.5   5.3     2    77    46   121    45   122 0.83 Transposase C of IS166 homeodomain
Collar               PF07484.7     57 seq834_BIOID50909    -            164     2e-14   53.0   0.1   1   1   2.4e-18   3.3e-14   52.3   0.1     1    57    10    57    10    57 0.98 Phage Tail Collar Domain
Glyco_hydro_32N      PF00251.15   308 seq838_BIOID50909    -            469   1.8e-97  326.3   1.3   1   1  3.1e-101   2.1e-97  326.1   0.9     1   308    31   336    31   336 0.96 Glycosyl hydrolases family 32 N-terminal domain
Queuosine_synth      PF02547.10   341 seq840_BIOID50909    -            356  2.2e-144  480.2   0.0   1   1  1.8e-148  2.5e-144  480.1   0.0     2   341     3   344     2   344 0.96 Queuosine biosynthesis protein
ATP-grasp_2          PF08442.5    202 seq844_BIOID50909    -            389   1.2e-62  210.8   0.0   1   1   2.5e-66   1.7e-62  210.2   0.0     1   201     2   205     2   206 0.97 ATP-grasp domain
Ligase_CoA           PF00549.14   153 seq844_BIOID50909    -            389     4e-24   84.8   0.7   1   1   9.5e-28   6.5e-24   84.1   0.5     1   151   265   383   265   385 0.97 CoA-ligase
Caudo_TAP            PF02413.12   130 seq847_BIOID50909    -            200     6e-28   97.4   0.9   1   1     6e-32   8.3e-28   97.0   0.6     1   130    78   199    78   199 0.95 Caudovirales tail fibre assembly protein
Macro                PF01661.16   118 seq850_BIOID50909    -            177   6.5e-41  138.8   0.0   1   1     6e-45   8.1e-41  138.5   0.0     1   118    21   137    21   137 0.99 Macro domain
ABC_tran             PF00005.22   118 seq851_BIOID50909    -            400   3.9e-26   91.6   0.0   1   1   2.4e-29   8.4e-26   90.5   0.0     1   117    68   192    68   193 0.97 ABC transporter
CBS                  PF00571.23    57 seq851_BIOID50909    -            400   2.5e-06   26.9   0.0   1   1   3.5e-07    0.0012   18.3   0.0    32    55   369   392   346   394 0.86 CBS domain
Trans_reg_C          PF00486.23    77 seq853_BIOID50909    -            251   8.3e-21   73.5   0.2   1   1   6.4e-24   4.3e-20   71.2   0.0     2    77   170   245   169   245 0.98 Transcriptional regulatory protein, C terminal
Response_reg         PF00072.19   112 seq853_BIOID50909    -            251     1e-19   70.5   0.1   1   1   2.3e-23   1.6e-19   69.8   0.1     2   111    17   124    16   125 0.97 Response regulator receiver domain
Mor                  PF08765.6    108 seq860_BIOID50909    -            155   6.1e-08   32.2   0.0   1   1   9.1e-12   1.2e-07   31.3   0.0    16   100    50   143    41   150 0.86 Mor transcription activator family
CCG                  PF02754.11    85 seq861_BIOID50909    -            396   1.7e-33  114.3   0.7   1   2   4.3e-19   8.3e-16   57.6   0.0     1    85   163   249   163   249 0.94 Cysteine-rich domain
CCG                  PF02754.11    85 seq861_BIOID50909    -            396   1.7e-33  114.3   0.7   2   2   2.6e-18   5.1e-15   55.1   0.0     1    84   293   376   293   377 0.95 Cysteine-rich domain
Fer4_8               PF13183.1     57 seq861_BIOID50909    -            396   6.4e-10   38.8   5.9   1   1   3.3e-13   6.4e-10   38.8   4.1     2    57     6    70     5    71 0.81 4Fe-4S dicluster domain
Fer4_17              PF13534.1     61 seq861_BIOID50909    -            396     3e-07   30.5   6.3   1   1   1.5e-10     3e-07   30.5   4.4     1    60     8    70     8    71 0.78 4Fe-4S dicluster domain
Fer4_7               PF12838.2     52 seq861_BIOID50909    -            396   3.8e-06   27.0   9.4   1   1   1.9e-09   3.8e-06   27.0   6.5     1    51     8    69     8    70 0.65 4Fe-4S dicluster domain
Lip_A_acyltrans      PF03279.8    295 seq863_BIOID50909    -            328  2.4e-112  374.5   0.2   1   1    2e-116  2.7e-112  374.3   0.2     1   295    26   318    26   318 0.99 Bacterial lipid A biosynthesis acyltransferase
PLDc_2               PF13091.1    126 seq864_BIOID50909    -            493   4.5e-35  120.0   0.0   1   2   9.4e-14   6.4e-10   38.7   0.0     6   122    59   200    55   204 0.69 PLD-like domain
PLDc_2               PF13091.1    126 seq864_BIOID50909    -            493   4.5e-35  120.0   0.0   2   2   2.6e-26   1.8e-22   79.3   0.0     5   123   295   437   291   440 0.92 PLD-like domain
NAD_binding_2        PF03446.10   162 seq866_BIOID50909    -            302   5.7e-37  126.9   6.0   1   1   6.1e-41   8.3e-37  126.4   4.2     3   161     8   168     6   169 0.95 NAD binding domain of 6-phosphogluconate dehydrogenase
MFS_1                PF07690.11   354 seq867_BIOID50909    -            393     2e-24   85.8  58.2   1   1   1.3e-26   1.8e-22   79.4  34.4     2   328    14   320    10   327 0.84 Major Facilitator Superfamily
Topoisom_bac         PF01131.15   403 seq868_BIOID50909    -            607  4.7e-131  437.2   0.7   1   1  6.8e-135  4.7e-131  437.2   0.5     2   403   171   579   170   579 0.93 DNA topoisomerase
Toprim               PF01751.17    88 seq868_BIOID50909    -            607     2e-26   91.5   0.0   1   1   5.7e-30   3.9e-26   90.6   0.0     2    88    19   156    18   156 0.98 Toprim domain
Phage_integrase      PF00589.17   173 seq869_BIOID50909    -            372   1.3e-19   70.3   0.5   1   1   1.9e-23   2.6e-19   69.4   0.1     3   166   147   340   145   346 0.87 Phage integrase family
SepZ                 PF06066.6     99 seq872_BIOID50909    -             98   9.3e-48  160.1   9.7   1   1   7.5e-52     1e-47  160.0   6.7     1    99     1    98     1    98 0.99 SepZ
TGT                  PF01702.13   238 seq875_BIOID50909    -            375  2.9e-105  350.7   0.0   1   1  2.5e-109  3.5e-105  350.4   0.0     1   237   125   362   125   363 0.99 Queuine tRNA-ribosyltransferase
HATPase_c            PF02518.21   111 seq876_BIOID50909    -            433   1.9e-22   78.9   0.0   1   1   8.1e-26   3.7e-22   78.0   0.0     6   110   320   423   316   424 0.96 Histidine kinase-, DNA gyrase B-, and HSP90-like ATPase
HisKA                PF00512.20    68 seq876_BIOID50909    -            433   6.3e-08   32.3   1.3   1   1   3.7e-11   1.7e-07   30.9   0.9     1    67   211   270   211   271 0.90 His Kinase A (phospho-acceptor) domain
HAMP                 PF00672.20    70 seq876_BIOID50909    -            433     3e-07   30.4   0.0   1   1   6.6e-11     3e-07   30.4   0.0     3    69   140   206   139   207 0.90 HAMP domain
LacI                 PF00356.16    46 seq879_BIOID50909    -            335   2.2e-19   68.6   0.1   1   1   1.4e-22   4.9e-19   67.5   0.0     1    46     8    56     8    56 0.96 Bacterial regulatory proteins, lacI family
Peripla_BP_3         PF13377.1    160 seq879_BIOID50909    -            335   8.2e-17   61.5   0.0   1   1   4.2e-19   1.4e-15   57.4   0.0    12   157   186   333   178   334 0.91 Periplasmic binding protein-like domain
Peripla_BP_4         PF13407.1    258 seq879_BIOID50909    -            335     4e-11   42.6   0.0   1   1   1.8e-14   6.2e-11   42.0   0.0     1   217    70   280    70   318 0.84 Periplasmic binding protein domain
Peripla_BP_1         PF00532.16   279 seq879_BIOID50909    -            335   1.8e-09   37.0   0.0   1   1   7.4e-13   2.5e-09   36.6   0.0     2   224    68   288    67   330 0.79 Periplasmic binding proteins and sugar binding domain of LacI family
MxiH                 PF09392.5     90 seq880_BIOID50909    -            142   4.1e-12   46.3   0.9   1   1     3e-16   4.1e-12   46.3   0.6     2    90    56   141    55   141 0.96 Type III secretion needle MxiH like
CoA_binding          PF02629.14    96 seq881_BIOID50909    -            290   4.2e-29  100.7   2.8   1   1   1.4e-32   4.7e-29  100.6   0.6     1    96     6    99     6    99 0.99 CoA binding domain
Ligase_CoA           PF00549.14   153 seq881_BIOID50909    -            290   1.8e-18   66.4   0.2   1   1     8e-22   2.7e-18   65.8   0.1     1   146   152   266   152   273 0.92 CoA-ligase
Succ_CoA_lig         PF13607.1    138 seq881_BIOID50909    -            290   1.3e-09   37.6   0.0   1   1   6.9e-13   2.3e-09   36.8   0.0     1   106   146   252   146   282 0.82 Succinyl-CoA ligase like flavodoxin domain
CoA_binding_2        PF13380.1    115 seq881_BIOID50909    -            290   4.1e-05   23.6   0.1   1   1   2.4e-08   8.3e-05   22.6   0.0    29   114    34   130    10   131 0.80 CoA binding domain
SSB                  PF00436.20   104 seq882_BIOID50909    -            141   2.2e-16   59.4   0.0   1   1   2.3e-20   3.2e-16   58.9   0.0     3   101     4    99     2   102 0.94 Single-strand binding protein family
Mob_synth_C          PF06463.8    128 seq884_BIOID50909    -            352   3.2e-35  120.5   0.0   1   1   1.6e-38   5.6e-35  119.7   0.0     1   127   209   335   209   336 0.98 Molybdenum Cofactor Synthesis C
Radical_SAM          PF04055.16   166 seq884_BIOID50909    -            352   6.6e-27   94.5   0.0   1   1   2.7e-30   9.4e-27   94.0   0.0     2   166    42   204    41   204 0.97 Radical SAM superfamily
Fer4_12              PF13353.1    139 seq884_BIOID50909    -            352   1.6e-07   31.4   0.0   1   1   8.7e-11     3e-07   30.5   0.0    15   116    47   148    36   154 0.84 4Fe-4S single cluster domain
Fer4_14              PF13394.1    117 seq884_BIOID50909    -            352   6.7e-07   29.2   0.0   1   1   5.8e-10     2e-06   27.7   0.0     6    90    45   127    38   148 0.70 4Fe-4S single cluster domain
Adenine_glyco        PF03352.8    179 seq885_BIOID50909    -            242   2.8e-84  280.9   0.0   1   1   2.5e-88   3.4e-84  280.7   0.0     1   177    61   237    61   239 0.99 Methyladenine glycosylase
DUF1076              PF06416.7    113 seq886_BIOID50909    -            192   3.4e-43  145.8   0.1   1   1   3.4e-47   4.7e-43  145.3   0.0     7   113    88   190    80   190 0.93 Protein of unknown function (DUF1076)
BPD_transp_1         PF00528.17   185 seq890_BIOID50909    -            354   4.3e-26   91.4  15.4   1   1   3.1e-30   4.3e-26   91.4  10.7     1   176   163   324   163   332 0.90 Binding-protein-dependent transport system inner membrane component
BPD_transp_1         PF00528.17   185 seq891_BIOID50909    -            313   1.3e-16   60.5  19.2   1   1   9.8e-21   1.3e-16   60.5  13.3     2   179   106   307   105   310 0.89 Binding-protein-dependent transport system inner membrane component
LolA                 PF03548.10   165 seq893_BIOID50909    -            204   3.3e-57  192.5   4.4   1   1   2.8e-61   3.8e-57  192.3   3.0     2   165    34   192    33   192 0.99 Outer membrane lipoprotein carrier protein LolA
Resolvase            PF00239.16   141 seq897_BIOID50909    -            192   3.1e-49  166.3   0.4   1   1     6e-53   4.1e-49  165.9   0.3     2   140     3   135     2   136 0.98 Resolvase, N terminal domain
HTH_7                PF02796.10    45 seq897_BIOID50909    -            192   1.1e-11   44.2   0.0   1   1   3.8e-15   2.6e-11   43.0   0.0     1    44   138   181   138   182 0.98 Helix-turn-helix domain of resolvase
DUF1537              PF07005.6    223 seq898_BIOID50909    -            420   3.8e-62  209.7  14.7   1   1   4.6e-66   6.3e-62  209.0  10.2     1   223   161   380   161   380 0.95 Protein of unknown function, DUF1537
YscJ_FliF            PF01514.12   207 seq899_BIOID50909    -            190   2.8e-58  196.3   4.8   1   1   2.4e-62   3.3e-58  196.1   3.3     1   196     1   185     1   189 0.97 Secretory protein of YscJ/FliF family
GTP_EFTU             PF00009.22   188 seq900_BIOID50909    -            607     1e-56  191.2   0.0   1   1   7.2e-60     2e-56  190.3   0.0     2   187     4   195     3   196 0.96 Elongation factor Tu GTP binding domain
EFG_C                PF00679.19    89 seq900_BIOID50909    -            607   1.9e-21   75.6   0.0   1   1   1.6e-24   4.3e-21   74.4   0.0     3    83   397   477   395   483 0.96 Elongation factor G C-terminus
GTP_EFTU_D2          PF03144.20    74 seq900_BIOID50909    -            607   7.4e-10   38.6   3.2   1   1   8.1e-13   2.2e-09   37.1   2.2     1    74   219   289   219   289 0.94 Elongation factor Tu domain 2
MMR_HSR1             PF01926.18   114 seq900_BIOID50909    -            607   1.3e-05   25.0   0.2   1   1   1.5e-08   4.1e-05   23.4   0.0     2   113     8   128     7   129 0.55 50S ribosome-binding GTPase
ProQ                 PF04352.8    115 seq902_BIOID50909    -            176   3.1e-28   97.5   0.1   1   1     4e-32   5.4e-28   96.7   0.1     2   113    59   170    58   172 0.95 ProQ/FINO family
DUF754               PF05449.6     83 seq903_BIOID50909    -             98   1.3e-22   79.5   6.5   1   1   1.1e-26   1.4e-22   79.3   4.5     1    81     8    88     8    90 0.98 Protein of unknown function (DUF754)
Transposase_31       PF04754.7    205 seq905_BIOID50909    -            315   3.7e-82  274.5   0.1   1   1   4.3e-86   5.9e-82  273.8   0.0     2   204     9   209     8   210 0.99 Putative transposase, YhgA-like
MerR_1               PF13411.1     69 seq906_BIOID50909    -            215   3.9e-09   36.0   0.3   1   1   2.7e-12   3.6e-08   32.9   0.0    26    68     2    44     1    45 0.96 MerR HTH family regulatory protein
Acetyltransf_10      PF13673.1    117 seq907_BIOID50909    -            146   1.4e-13   50.8   0.0   1   1   5.3e-17   1.8e-13   50.5   0.0     7   117    12   120     8   120 0.81 Acetyltransferase (GNAT) domain
Acetyltransf_7       PF13508.1     79 seq907_BIOID50909    -            146   1.7e-13   50.4   0.1   1   1   6.6e-17   2.2e-13   50.0   0.1     3    78    48   121    46   122 0.92 Acetyltransferase (GNAT) domain
Acetyltransf_1       PF00583.19    83 seq907_BIOID50909    -            146   4.3e-12   45.7   0.1   1   1   2.1e-15   7.1e-12   45.0   0.1     1    83    53   121    53   121 0.97 Acetyltransferase (GNAT) family
Glyco_hydro_108      PF05838.7     83 seq908_BIOID50909    -            181   6.9e-31  106.1   0.1   1   1   1.3e-34   9.2e-31  105.6   0.0     2    83     7    91     6    91 0.98 Glycosyl hydrolase 108
PG_binding_3         PF09374.5     72 seq908_BIOID50909    -            181   2.8e-22   78.3   0.1   1   1   6.2e-26   4.2e-22   77.7   0.0     2    71    95   178    94   179 0.97 Predicted Peptidoglycan domain
YajC                 PF02699.10    83 seq911_BIOID50909    -            110   3.5e-28   96.9   0.4   1   1   3.3e-32   4.5e-28   96.6   0.3     2    83    20   102    19   102 0.96 Preprotein translocase subunit
MgsA_C               PF12002.3    168 seq912_BIOID50909    -            447   2.3e-67  225.7   0.4   1   1   3.2e-70     4e-67  224.9   0.3     1   167   268   435   268   436 0.99 MgsA AAA+ ATPase C terminal
AAA                  PF00004.24   132 seq912_BIOID50909    -            447   2.4e-18   66.4   0.1   1   1   2.3e-20   2.8e-17   63.0   0.0     1   126    53   159    53   165 0.91 ATPase family associated with various cellular activities (AAA)
RuvB_N               PF05496.7    234 seq912_BIOID50909    -            447   3.5e-16   58.8   0.1   1   1   1.6e-18     2e-15   56.3   0.0    15   133    17   138     7   155 0.79 Holliday junction DNA helicase ruvB N-terminus
AAA_5                PF07728.9    139 seq912_BIOID50909    -            447     9e-08   31.8   0.1   1   1   9.5e-10   1.2e-06   28.2   0.1     2   102    53   143    52   236 0.84 AAA domain (dynein-related subfamily)
AAA_19               PF13245.1     76 seq912_BIOID50909    -            447   1.4e-07   31.0   0.4   1   1   1.3e-09   1.6e-06   27.6   0.0    10    62    51    95    43   134 0.65 Part of AAA domain
Pyr_redox_2          PF07992.9    200 seq913_BIOID50909    -            847     2e-36  125.6   0.0   1   1   3.9e-39   8.8e-36  123.5   0.0     1   198     5   285     5   287 0.95 Pyridine nucleotide-disulphide oxidoreductase
NIR_SIR              PF01077.17   157 seq913_BIOID50909    -            847   2.8e-27   94.8   0.1   1   1   3.5e-30     8e-27   93.4   0.0     2   150   632   770   631   776 0.94 Nitrite and sulphite reductase 4Fe-4S domain
Fer2_BFD             PF04324.10    55 seq913_BIOID50909    -            847   2.8e-21   75.1   4.8   1   1     7e-19   1.6e-15   56.7   2.0     2    53   423   472   422   474 0.93 BFD-like [2Fe-2S] binding domain
Pyr_redox            PF00070.22    80 seq913_BIOID50909    -            847   1.5e-15   57.2   0.7   1   1   6.4e-19   1.5e-15   57.2   0.5     2    72   148   219   147   229 0.91 Pyridine nucleotide-disulphide oxidoreductase
NIR_SIR_ferr         PF03460.12    69 seq913_BIOID50909    -            847   4.4e-12   45.3   0.0   1   1     4e-15   9.1e-12   44.3   0.0     3    68   560   622   558   623 0.95 Nitrite/Sulfite reductase ferredoxin-like half domain
Pyr_redox_3          PF13738.1    203 seq913_BIOID50909    -            847     2e-08   34.3   0.4   1   1   1.5e-09   3.5e-06   27.1   0.0    78   196    55   174    42   179 0.83 Pyridine nucleotide-disulphide oxidoreductase
Phage_sheath_1       PF04984.9    464 seq916_BIOID50909    -            395   1.4e-78  264.3   5.5   1   2   4.3e-22   5.9e-18   64.4   0.4     1    95     1    99     1   101 0.96 Phage tail sheath protein
Phage_sheath_1       PF04984.9    464 seq916_BIOID50909    -            395   1.4e-78  264.3   5.5   2   2   1.2e-64   1.7e-60  204.7   0.5   171   464    96   381    92   381 0.98 Phage tail sheath protein
Na_sulph_symp        PF00939.14   471 seq919_BIOID50909    -            499  2.4e-112  376.1  48.6   1   1  2.1e-116  2.8e-112  375.8  33.7     7   470    20   498    17   499 0.97 Sodium:sulfate symporter transmembrane region
Thioredoxin          PF00085.15   104 seq920_BIOID50909    -            109   3.5e-34  116.5   0.0   1   1   8.4e-38   3.8e-34  116.3   0.0     2   103     5   106     4   107 0.98 Thioredoxin
Thioredoxin_2        PF13098.1    112 seq920_BIOID50909    -            109   1.6e-10   41.0   0.1   1   1   3.2e-13   1.4e-09   37.9   0.0     7   112    23   104    17   104 0.90 Thioredoxin-like domain
MoCF_biosynth        PF00994.19   144 seq921_BIOID50909    -            170   5.6e-31  106.7   0.0   1   1   5.1e-35     7e-31  106.4   0.0     1   143    14   156    12   157 0.92 Probable molybdopterin binding domain
BPD_transp_1         PF00528.17   185 seq922_BIOID50909    -            264   2.7e-13   49.7  13.6   1   1     2e-17   2.7e-13   49.7   9.4     2   167    80   247    79   258 0.78 Binding-protein-dependent transport system inner membrane component
Ter                  PF05472.6    290 seq923_BIOID50909    -            309  6.8e-115  383.0   6.7   1   1  5.6e-119  7.6e-115  382.8   4.6     2   290     9   307     8   307 0.99 DNA replication terminus site-binding protein (Ter protein)
SecD-TM1             PF13721.1    101 seq925_BIOID50909    -            615   1.4e-39  134.2   3.5   1   1   2.6e-41   8.8e-38  128.5   0.1     1   101     2   103     2   103 0.96 SecD export protein N-terminal TM region
SecD_SecF            PF02355.11   189 seq925_BIOID50909    -            615   7.2e-16   57.8  10.2   1   1     4e-19   1.4e-15   56.9   7.1    14   184   434   602   427   606 0.90 Protein export membrane protein
Sec_GG               PF07549.9     29 seq925_BIOID50909    -            615   3.7e-08   32.1   0.0   1   1     3e-11     1e-07   30.7   0.0     1    27   112   141   112   143 0.86 SecD/SecF GG Motif
MMPL                 PF03176.10   333 seq925_BIOID50909    -            615   6.3e-08   31.5  11.7   1   1   1.9e-11   6.3e-08   31.5   8.1   180   299   481   601   458   612 0.81 MMPL family
OpuAC                PF04069.7    257 seq926_BIOID50909    -            344   6.7e-57  192.6   3.5   1   1     6e-61   8.1e-57  192.3   2.4     2   256    44   326    43   327 0.94 Substrate binding domain of ABC-type glycine betaine transport system
Topo_Zn_Ribbon       PF08272.6     42 seq927_BIOID50909    -            279   6.1e-41  137.3   0.7   1   2   1.7e-20   1.2e-16   59.6   0.0     2    42   172   211   171   211 0.96 Topoisomerase I zinc-ribbon-like
Topo_Zn_Ribbon       PF08272.6     42 seq927_BIOID50909    -            279   6.1e-41  137.3   0.7   2   2   8.2e-25   5.6e-21   73.5   1.9     1    42   238   279   238   279 0.98 Topoisomerase I zinc-ribbon-like
zf-C4_Topoisom       PF01396.14    39 seq927_BIOID50909    -            279   1.3e-20   72.5  20.0   1   2   4.2e-10   2.9e-06   26.5   0.3     2    27    11    36    10    53 0.83 Topoisomerase DNA binding C4 zinc finger
zf-C4_Topoisom       PF01396.14    39 seq927_BIOID50909    -            279   1.3e-20   72.5  20.0   2   2     8e-16   5.4e-12   44.8   1.9     2    38   123   158   122   159 0.94 Topoisomerase DNA binding C4 zinc finger
Secretin             PF00263.16   165 seq932_BIOID50909    -            512   1.8e-32  111.9   3.4   1   1   2.6e-36   1.8e-32  111.9   2.4     1   162   336   504   336   507 0.93 Bacterial type II and III secretion system protein
Secretin_N           PF03958.12    82 seq932_BIOID50909    -            512   2.5e-24   85.1   2.8   1   1   1.6e-22   1.1e-18   67.0   0.2     1    82   180   275   180   275 0.99 Bacterial type II/III secretion system short domain
Phage_capsid         PF05065.8    276 seq933_BIOID50909    -            381   1.3e-57  195.0   0.2   1   1   1.5e-61     2e-57  194.3   0.2     1   276   101   377   101   377 0.90 Phage capsid family
MoaC                 PF01967.16   136 seq939_BIOID50909    -            161   1.5e-60  202.6   1.3   1   1   1.3e-64   1.7e-60  202.4   0.9     1   136    15   150    15   150 1.00 MoaC family
Aldolase_II          PF00596.16   183 seq940_BIOID50909    -            212   1.5e-44  151.7   0.0   1   1   1.2e-48   1.7e-44  151.5   0.0     2   181    14   190    13   192 0.93 Class II Aldolase and Adducin N-terminal domain
ATP-synt_ab          PF00006.20   215 seq941_BIOID50909    -            443   5.9e-42  143.4   0.0   1   1   2.9e-45   7.9e-42  143.0   0.0     3   214   183   388   181   389 0.95 ATP synthase alpha/beta family, nucleotide-binding domain
Rho_RNA_bind         PF07497.7     78 seq941_BIOID50909    -            443   6.5e-42  140.9   0.1   1   1   4.2e-45   1.1e-41  140.1   0.0     1    78    73   150    73   150 0.98 Rho termination factor, RNA-binding domain
Rho_N                PF07498.7     43 seq941_BIOID50909    -            443   8.2e-18   63.7   0.8   1   1   1.7e-20   4.8e-17   61.3   0.2     1    43    29    71    29    71 0.98 Rho termination factor, N-terminal domain
NACHT                PF05729.7    167 seq941_BIOID50909    -            443   8.9e-05   22.0   0.0   1   1   6.2e-08   0.00017   21.1   0.0    12    96   207   297   203   311 0.80 NACHT domain
DUF1804              PF08822.6    165 seq944_BIOID50909    -            166   2.1e-60  203.0   0.1   1   1   1.7e-64   2.4e-60  202.9   0.0     1   165     1   165     1   165 0.99 Protein of unknown function (DUF1804)
Aldedh               PF00171.17   462 seq948_BIOID50909    -            474  2.6e-165  550.1   0.1   1   1  2.1e-169  2.9e-165  549.9   0.1     3   462    13   470    11   470 0.97 Aldehyde dehydrogenase family
Peptidase_M85        PF13678.1    251 seq949_BIOID50909    -            339    9e-114  378.9   0.2   1   1  8.1e-118  1.1e-113  378.6   0.1     2   251    34   283    33   283 0.99 NFkB-p65-degrading zinc protease
Repair_PSII          PF04536.9    119 seq950_BIOID50909    -            290   1.4e-31  108.6   0.4   1   1   1.4e-35   1.9e-31  108.3   0.3     2   117    36   152    35   154 0.97 Repair protein
ThiS                 PF02597.15    78 seq952_BIOID50909    -             81   5.5e-22   77.8   0.0   1   1   4.5e-26   6.1e-22   77.7   0.0     1    78     4    81     4    81 0.99 ThiS family
Phage_cap_E          PF03864.10   329 seq955_BIOID50909    -            342   2.2e-41  141.7   0.1   1   1   2.1e-45   2.8e-41  141.3   0.0    10   329    17   341     8   341 0.86 Phage major capsid protein E
Phage_tube           PF04985.9    167 seq956_BIOID50909    -            172   9.8e-68  226.6   0.0   1   1     8e-72   1.1e-67  226.5   0.0     1   167     2   172     2   172 0.99 Phage tail tube protein FII
AP_endonuc_2         PF01261.19   211 seq958_BIOID50909    -            258   3.3e-31  108.1   0.9   1   1   2.9e-35   3.9e-31  107.9   0.6     1   211    21   219    21   219 0.95 Xylose isomerase-like TIM barrel
tRNA-synt_2b         PF00587.20   173 seq959_BIOID50909    -            430   2.9e-38  131.0   0.0   1   1   6.1e-42   4.2e-38  130.5   0.0     2   172   173   349   172   350 0.96 tRNA synthetase class II core domain (G, H, P, S and T)
Seryl_tRNA_N         PF02403.17   108 seq959_BIOID50909    -            430   4.2e-34  116.6   3.5   1   1     1e-37   6.8e-34  116.0   2.4     1   108     1   107     1   107 0.99 Seryl-tRNA synthetase N-terminal domain
N6_N4_Mtase          PF01555.13   231 seq960_BIOID50909    -            246   2.6e-22   79.3   0.0   1   2   1.5e-10   5.1e-07   29.2   0.0     2   111    28   150    27   155 0.90 DNA methylase
N6_N4_Mtase          PF01555.13   231 seq960_BIOID50909    -            246   2.6e-22   79.3   0.0   2   2   2.2e-16   7.6e-13   48.3   0.0   169   229   173   232   154   234 0.90 DNA methylase
Methyltransf_26      PF13659.1    117 seq960_BIOID50909    -            246     2e-15   56.7   0.1   1   1     2e-10   6.8e-07   29.2   0.0    51   115     8    98     2   100 0.78 Methyltransferase domain
LysR_substrate       PF03466.15   209 seq961_BIOID50909    -            324   1.8e-44  151.2   0.0   1   1   3.5e-48   2.4e-44  150.8   0.0     5   206    92   293    90   296 0.96 LysR substrate binding domain
HTH_1                PF00126.22    60 seq961_BIOID50909    -            324   5.4e-16   57.9   0.0   1   1   1.4e-19   9.6e-16   57.1   0.0     1    60     3    64     3    64 0.97 Bacterial regulatory helix-turn-helix protein, lysR family
MoaE                 PF02391.12   117 seq963_BIOID50909    -            150   8.1e-40  135.1   0.0   1   1     7e-44   9.6e-40  134.9   0.0     2   116     6   121     5   122 0.97 MoaE protein
5TM-5TMR_LYT         PF07694.7    169 seq964_BIOID50909    -            565   3.5e-43  146.7  19.3   1   1   1.5e-46   5.3e-43  146.1  13.4     1   167    28   192    28   194 0.95 5TMR of 5TMR-LYT
His_kinase           PF06580.8     82 seq964_BIOID50909    -            565   7.7e-25   86.5   1.6   1   1   2.3e-28   7.7e-25   86.5   1.1     1    80   360   440   360   442 0.98 Histidine kinase
HATPase_c            PF02518.21   111 seq964_BIOID50909    -            565     1e-11   44.4   0.0   1   1   5.9e-15     2e-11   43.4   0.0     9   110   456   552   453   553 0.93 Histidine kinase-, DNA gyrase B-, and HSP90-like ATPase
ECF-ribofla_trS      PF07155.7    169 seq964_BIOID50909    -            565     9e-08   31.9  12.5   1   1   5.4e-11   1.9e-07   30.8   8.7     8   157    46   186    40   208 0.73 ECF-type riboflavin transporter, S component
MdoG                 PF04349.7    484 seq965_BIOID50909    -            517  8.5e-263  871.7   1.2   1   1  7.2e-267  9.8e-263  871.5   0.8     1   483    29   514    29   515 1.00 Periplasmic glucan biosynthesis protein, MdoG
Ldh_2                PF02615.9    335 seq967_BIOID50909    -            357   1.9e-70  237.1   0.0   1   1   1.6e-74   2.2e-70  236.9   0.0     4   329     6   332     3   338 0.90 Malate/L-lactate dehydrogenase
Peptidase_U35        PF04586.12   163 seq970_BIOID50909    -            186   2.4e-46  157.6   0.0   1   1   2.1e-50   2.9e-46  157.3   0.0     2   157     5   163     4   166 0.96 Caudovirus prohead protease
MFS_1                PF07690.11   354 seq971_BIOID50909    -            394   4.4e-36  124.2  55.4   1   2   1.3e-29   1.8e-25   89.3  17.7     2   188    17   198    16   220 0.86 Major Facilitator Superfamily
MFS_1                PF07690.11   354 seq971_BIOID50909    -            394   4.4e-36  124.2  55.4   2   2   1.1e-14   1.5e-10   40.2  15.9     3   175   218   387   216   394 0.89 Major Facilitator Superfamily
FluMu_gp41           PF10109.4     82 seq972_BIOID50909    -             90   3.2e-11   42.8   0.0   1   1   2.6e-15   3.6e-11   42.7   0.0     2    81     9    87     8    88 0.97 Mu-like prophage FluMu protein gp41
Transposase_mut      PF00872.13   381 seq974_BIOID50909    -            131   2.6e-20   72.2   0.0   1   1   2.1e-24   2.9e-20   72.0   0.0     5   121     5   121     1   123 0.83 Transposase, Mutator family
PerC                 PF06069.6     90 seq975_BIOID50909    -             95   2.5e-33  113.8   3.4   1   1     2e-37   2.8e-33  113.7   2.4     1    89     1    89     1    90 0.99 PerC transcriptional activator
Bax1-I               PF01027.15   205 seq976_BIOID50909    -            234   3.6e-59  199.6  36.8   1   1     3e-63   4.1e-59  199.5  25.5     2   205    19   230    18   230 0.92 Inhibitor of apoptosis-promoting Bax1
TPR_3                PF07720.7     36 seq977_BIOID50909    -            151   7.6e-10   38.2   0.2   1   1   5.5e-14   7.6e-10   38.2   0.2     1    36    32    65    32    65 0.96 Tetratricopeptide repeat
SecD_SecF            PF02355.11   189 seq980_BIOID50909    -            338   2.4e-68  228.9  10.7   1   1   5.3e-72   3.7e-68  228.3   7.4     4   188   132   316   129   317 0.97 Protein export membrane protein
Sec_GG               PF07549.9     29 seq980_BIOID50909    -            338     2e-08   33.0   0.1   1   1   7.5e-12   5.2e-08   31.7   0.0     2    27    56    81    55    83 0.90 SecD/SecF GG Motif
GntP_permease        PF02447.11   441 seq982_BIOID50909    -            454  2.9e-154  513.6  49.4   1   1  4.8e-158  3.3e-154  513.4  34.3     2   440     5   453     4   454 0.98 GntP family permease
CitMHS               PF03600.11   349 seq982_BIOID50909    -            454   6.7e-09   34.6  37.4   1   1   1.2e-12   8.5e-09   34.3  25.9     3   318    11   375     7   403 0.80 Citrate transporter
PhageMin_Tail        PF10145.4    202 seq983_BIOID50909    -            809   1.1e-42  145.9  19.4   1   1   7.9e-47   1.1e-42  145.9  13.4     1   202   238   440   238   440 0.98 Phage-related minor tail protein
Glycos_transf_4      PF00953.16   159 seq984_BIOID50909    -            367   1.1e-28   99.9  21.3   1   1   7.8e-33   1.1e-28   99.9  14.8     3   157    75   233    73   235 0.94 Glycosyl transferase family 4
Phage_portal         PF04860.7    347 seq985_BIOID50909    -            404   3.6e-98  328.3   0.0   1   1  3.2e-102   4.4e-98  328.0   0.0     5   347    31   378    27   378 0.95 Phage portal protein
HTH_Tnp_1            PF01527.15    76 seq987_BIOID50909    -            141   3.9e-17   61.8   0.2   1   1   1.1e-20   7.3e-17   60.9   0.0     2    54     9    62     8    99 0.79 Transposase
HTH_23               PF13384.1     50 seq987_BIOID50909    -            141   3.7e-07   29.4   0.0   1   1     1e-10   7.1e-07   28.5   0.0     6    46    18    59    13    64 0.90 Homeodomain-like domain
Rieske_2             PF13806.1    104 seq991_BIOID50909    -            108   2.7e-40  136.1   0.0   1   1   2.2e-44     3e-40  136.0   0.0     1   103     3   106     3   107 0.98 Rieske-like [2Fe-2S] domain
OmpA                 PF00691.15    97 seq992_BIOID50909    -            219   1.2e-23   83.2   0.1   1   1     4e-27   1.8e-23   82.6   0.1     1    97   115   210   115   210 0.97 OmpA family
Gly-zipper_Omp       PF13488.1     46 seq992_BIOID50909    -            219   1.2e-12   47.1  16.5   1   1   2.7e-16   1.2e-12   47.1  11.4     1    46    37    85    37    85 0.95 Glycine zipper
Gly-zipper_YMGG      PF13441.1     45 seq992_BIOID50909    -            219   6.8e-09   34.9  18.1   1   1   1.5e-12   6.8e-09   34.9  12.5     5    45    33    80    29    80 0.81 YMGG-like Gly-zipper
DUF2566              PF10753.4     55 seq996_BIOID50909    -             82   3.4e-29  100.3   5.3   1   1   3.3e-33   4.5e-29  100.0   3.7     1    55    28    82    28    82 0.99 Protein of unknown function (DUF2566)
TnpB_IS66            PF05717.8    108 seq998_BIOID50909    -            116   2.6e-39  132.8   0.0   1   1   2.1e-43   2.9e-39  132.7   0.0     2   104     7   107     6   111 0.97 IS66 Orf2 like protein
Form_Nir_trans       PF01226.12   250 seq1001_BIOID50909   -            303   2.5e-61  206.6  29.8   1   1   1.8e-65   2.5e-61  206.6  20.7    16   249    55   283    34   284 0.92 Formate/nitrite transporter
Molybdopterin        PF00384.17   432 seq1003_BIOID50909   -            814  4.2e-112  374.9   0.0   1   1  1.1e-115    5e-112  374.6   0.0     1   432   119   576   119   576 0.96 Molybdopterin oxidoreductase
Molydop_binding      PF01568.16   109 seq1003_BIOID50909   -            814   3.2e-29  100.8   0.0   1   1   1.7e-32   7.7e-29   99.5   0.0     1   107   695   806   695   808 0.97 Molydopterin dinucleotide binding domain
Molybdop_Fe4S4       PF04879.11    55 seq1003_BIOID50909   -            814   8.6e-18   63.7   0.9   1   1   3.4e-21   1.5e-17   62.9   0.6     1    55    56   116    56   116 0.98 Molybdopterin oxidoreductase Fe4S4 domain
Glycos_transf_2      PF00535.21   169 seq1004_BIOID50909   -            847   1.4e-19   70.2   0.0   1   1   6.3e-23   2.2e-19   69.6   0.0     2   168   246   429   245   430 0.98 Glycosyl transferase family 2
Glyco_tranf_2_3      PF13641.1    230 seq1004_BIOID50909   -            847   3.3e-15   56.4   0.3   1   1     3e-18     1e-14   54.8   0.0     2   230   243   493   242   493 0.84 Glycosyltransferase like family 2
Glyco_trans_2_3      PF13632.1    192 seq1004_BIOID50909   -            847   2.9e-13   49.8  14.5   1   1   8.6e-17   2.9e-13   49.8  10.1     1   185   341   533   341   708 0.82 Glycosyl transferase family group 2
Glyco_transf_21      PF13506.1    174 seq1004_BIOID50909   -            847   4.5e-08   32.5   0.0   1   1   4.7e-11   1.6e-07   30.6   0.0     6   147   312   468   308   492 0.77 Glycosyl transferase family 21
DUF2526              PF10735.4     77 seq1005_BIOID50909   -             77   3.1e-47  158.3   5.7   1   1   2.5e-51   3.4e-47  158.2   4.0     1    77     1    77     1    77 1.00 Protein of unknown function (DUF2526)
NAD_binding_2        PF03446.10   162 seq1006_BIOID50909   -            359   1.1e-47  161.7   1.5   1   1   3.5e-51   1.6e-47  161.2   1.1     1   160    68   229    68   231 0.98 NAD binding domain of 6-phosphogluconate dehydrogenase
F420_oxidored        PF03807.12    96 seq1006_BIOID50909   -            359   7.8e-07   29.3   0.1   1   1   3.8e-10   1.7e-06   28.1   0.1     1    74    70   137    70   163 0.80 NADP oxidoreductase coenzyme F420-dependent
Bax1-I               PF01027.15   205 seq1007_BIOID50909   -            171   1.2e-08   34.7  17.7   1   1   1.1e-12   1.4e-08   34.4  12.3    64   201    12   154     1   159 0.80 Inhibitor of apoptosis-promoting Bax1
AzlC                 PF03591.9    143 seq1008_BIOID50909   -            245   7.3e-42  142.5  10.2   1   1   5.3e-46   7.3e-42  142.5   7.1     1   141    23   165    23   167 0.97 AzlC protein
LytTR                PF04397.10    98 seq1009_BIOID50909   -            244   1.1e-32  111.9   0.5   1   1   3.1e-36   2.1e-32  110.9   0.1     2    97   146   242   145   243 0.98 LytTr DNA-binding domain
Response_reg         PF00072.19   112 seq1009_BIOID50909   -            244   2.4e-23   82.1   0.1   1   1   5.9e-27     4e-23   81.4   0.0     1   110     3   111     3   113 0.96 Response regulator receiver domain
HNH                  PF01844.18    47 seq1012_BIOID50909   -            115   5.6e-10   38.8   8.2   1   1   5.6e-14   7.7e-10   38.3   5.7     1    47    27    75    27    75 0.98 HNH endonuclease
2-Hacid_dh_C         PF02826.14   178 seq1013_BIOID50909   -            324   1.4e-62  209.9   0.0   1   1   4.8e-66   2.2e-62  209.2   0.0     1   178   108   287   108   287 0.97 D-isomer specific 2-hydroxyacid dehydrogenase, NAD binding domain
2-Hacid_dh           PF00389.25   133 seq1013_BIOID50909   -            324   1.6e-31  108.4   0.1   1   1     4e-35   1.8e-31  108.2   0.1     1   133     5   319     5   319 0.97 D-isomer specific 2-hydroxyacid dehydrogenase, catalytic domain
NAD_binding_2        PF03446.10   162 seq1013_BIOID50909   -            324     3e-05   23.8   0.1   1   1   2.9e-08   0.00013   21.7   0.0     2   116   146   259   145   267 0.85 NAD binding domain of 6-phosphogluconate dehydrogenase
Aconitase            PF00330.15   465 seq1014_BIOID50909   -            237   8.3e-52  176.0   0.0   1   1   7.6e-56     1e-51  175.7   0.0     1   149    57   232    57   234 0.98 Aconitase family (aconitate hydratase)
DDE_Tnp_IS66         PF03050.9    271 seq1015_BIOID50909   -            467   7.5e-98  326.9   0.7   1   1  3.9e-101   1.3e-97  326.1   0.0     1   271   126   417   126   417 0.98 Transposase IS66 family
DDE_Tnp_IS66_C       PF13817.1     39 seq1015_BIOID50909   -            467   4.8e-20   71.1   0.2   1   1   3.5e-23   1.2e-19   69.8   0.1     2    39   424   461   423   461 0.99 IS66 C-terminal element
HTH_Tnp_IS66         PF13005.2     59 seq1015_BIOID50909   -            467   4.8e-13   48.6   4.4   1   1   1.4e-16   4.8e-13   48.6   3.0     1    59    64   120    64   120 0.97 putative Helix-turn-helix domain of transposase IS66
LZ_Tnp_IS66          PF13007.2     78 seq1015_BIOID50909   -            467   1.4e-08   35.1   5.6   1   1     4e-12   1.4e-08   35.1   3.9    13    77     1    61     1    62 0.88 Transposase C of IS166 homeodomain
Peptidase_A24        PF01478.13   106 seq1017_BIOID50909   -            155   5.5e-23   81.0   7.8   1   1     4e-27   5.5e-23   81.0   5.4     4   104    12   117    10   120 0.89 Type IV leader peptidase family
Wzz                  PF02706.10   152 seq1018_BIOID50909   -            344     4e-15   55.8   1.5   1   1   6.7e-19   9.2e-15   54.6   1.0     1   113    11   175    11   240 0.69 Chain length determinant protein
Phage_connect_1      PF05135.8    102 seq1019_BIOID50909   -            100   5.6e-14   51.9   0.0   1   1   4.4e-18     6e-14   51.9   0.0     8   101     9    96     1    97 0.91 Phage gp6-like head-tail connector protein
Peripla_BP_1         PF00532.16   279 seq1022_BIOID50909   -            342     2e-94  315.8   0.0   1   1   3.3e-98   2.3e-94  315.6   0.0     1   279    44   337    44   337 0.98 Periplasmic binding proteins and sugar binding domain of LacI family
Peripla_BP_4         PF13407.1    258 seq1022_BIOID50909   -            342     2e-19   69.8   0.0   1   1   3.8e-23   2.6e-19   69.4   0.0     5   257    51   296    49   297 0.87 Periplasmic binding protein domain
DUF935               PF06074.7    516 seq1023_BIOID50909   -            531  3.9e-155  517.3   0.1   1   1  3.2e-159  4.4e-155  517.2   0.1     1   516     1   529     1   529 0.93 Protein of unknown function (DUF935)
PseudoU_synth_2      PF00849.17   164 seq1024_BIOID50909   -            290   9.9e-16   57.8   0.1   1   1   6.3e-18   4.3e-14   52.5   0.1     2   164    69   195    68   195 0.87 RNA pseudouridylate synthase
S4                   PF01479.20    48 seq1024_BIOID50909   -            290     3e-14   52.0   1.6   1   1   1.1e-17   7.6e-14   50.7   0.0     1    48     7    52     7    52 0.98 S4 domain
TP_methylase         PF00590.15   210 seq1025_BIOID50909   -            457   1.6e-49  168.3   0.1   1   1   5.4e-53   2.5e-49  167.7   0.0     2   209   218   426   217   427 0.92 Tetrapyrrole (Corrin/Porphyrin) Methylases
NAD_binding_7        PF13241.1    103 seq1025_BIOID50909   -            457   6.1e-28   96.9   0.1   1   1   1.3e-29     6e-26   90.5   0.0     1   103     6   115     6   115 0.89 Putative NAD(P)-binding
CysG_dimeriser       PF10414.4     60 seq1025_BIOID50909   -            457   1.7e-19   68.9   0.9   1   1   3.7e-23   1.7e-19   68.9   0.6     2    60   150   209   149   209 0.97 Sirohaem synthase dimerisation region
HNH                  PF01844.18    47 seq1026_BIOID50909   -            146   5.9e-12   45.1   0.8   1   1   4.3e-16   5.9e-12   45.1   0.6     1    46    64   112    64   113 0.96 HNH endonuclease
AzlD                 PF05437.7     99 seq1027_BIOID50909   -            111   2.4e-12   46.5   5.6   1   1   2.1e-16   2.9e-12   46.2   3.9     1    98     5   104     5   105 0.92 Branched-chain amino acid transport protein (AzlD)
SLT                  PF01464.15   121 seq1028_BIOID50909   -            158   2.5e-32  110.7   0.9   1   1   2.3e-36   3.1e-32  110.4   0.6     1   120    25   144    25   145 0.97 Transglycosylase SLT domain
HTH_18               PF12833.2     81 seq1029_BIOID50909   -            285   5.2e-19   68.0   0.4   1   1   1.5e-22   1.1e-18   67.0   0.2     2    80   204   281   203   282 0.95 Helix-turn-helix domain
HTH_AraC             PF00165.18    42 seq1029_BIOID50909   -            285     3e-14   52.1   0.1   1   1   4.8e-14   3.3e-10   39.3   0.0     9    40   247   279   241   279 0.92 Bacterial regulatory helix-turn-helix proteins, AraC family
Aconitase            PF00330.15   465 seq1031_BIOID50909   -            512  3.4e-130  434.5   0.0   1   1  6.2e-134  4.2e-130  434.2   0.0   144   465     2   337     1   337 0.99 Aconitase family (aconitate hydratase)
Aconitase_C          PF00694.14   131 seq1031_BIOID50909   -            512   1.1e-07   31.9   0.0   1   1   5.1e-11   3.5e-07   30.2   0.0     3    47   466   510   464   512 0.94 Aconitase C-terminal domain
DeoC                 PF01791.4    236 seq1032_BIOID50909   -            295   8.6e-35  120.0   0.0   1   1   7.3e-39     1e-34  119.8   0.0     2   235    21   261    20   262 0.94 DeoC/LacD family aldolase
MarR                 PF01047.17    59 seq1033_BIOID50909   -            176   1.6e-17   62.8   2.8   1   1   1.3e-20     6e-17   60.9   0.1     1    58    53   112    53   113 0.98 MarR family
MarR_2               PF12802.2     62 seq1033_BIOID50909   -            176     1e-08   34.5   0.1   1   1   4.8e-12   2.2e-08   33.5   0.0     5    61    55   111    51   112 0.90 MarR family
HTH_27               PF13463.1     68 seq1033_BIOID50909   -            176   3.6e-07   30.3   0.1   1   1   1.8e-10   8.1e-07   29.1   0.0    17    68    70   121    54   121 0.86 Winged helix DNA-binding domain
Terminase_4          PF05119.7    100 seq1035_BIOID50909   -            165     7e-22   77.3   0.0   1   1   7.1e-26   9.7e-22   76.8   0.0     1    97    62   158    62   160 0.94 Phage terminase, small subunit
PMI_typeI            PF01238.16   373 seq1036_BIOID50909   -            417  1.3e-123  412.5   0.0   1   1  1.5e-126    1e-122  409.6   0.0     1   372    27   382    27   383 0.98 Phosphomannose isomerase type I
Epimerase_2          PF02350.14   346 seq1037_BIOID50909   -            390  1.4e-126  421.8   0.0   1   1  1.2e-130  1.7e-126  421.5   0.0     2   346    36   384    35   384 0.97 UDP-N-acetylglucosamine 2-epimerase
Phage_P2_GpU         PF06995.6    121 seq1043_BIOID50909   -            154   3.9e-47  158.4   0.0   1   1   3.5e-51   4.7e-47  158.2   0.0     1   120     6   125     6   126 0.99 Phage P2 GpU
Dimer_Tnp_Tn5        PF02281.11   109 seq1046_BIOID50909   -            199   3.9e-18   65.4   0.2   1   1   4.7e-22   6.4e-18   64.7   0.1    10   102   107   195    97   198 0.85 Transposase Tn5 dimerisation domain
NUDIX                PF00293.23   135 seq1048_BIOID50909   -            257   1.9e-21   76.0   0.0   1   1   8.7e-25     4e-21   74.9   0.0     6   125   132   240   128   249 0.90 NUDIX domain
zf-NADH-PPase        PF09297.6     32 seq1048_BIOID50909   -            257   2.8e-10   39.4   5.4   1   1     1e-13   4.8e-10   38.6   3.8     1    32    93   124    93   124 0.98 NADH pyrophosphatase zinc ribbon domain
NUDIX-like           PF09296.6     98 seq1048_BIOID50909   -            257     8e-07   29.2   0.2   1   1   3.3e-10   1.5e-06   28.3   0.1     2    97    11    90    10    91 0.97 NADH pyrophosphatase-like rudimentary NUDIX domain
Terminase_1          PF03354.10   477 seq1051_BIOID50909   -            553  4.9e-103  344.9   0.0   1   1  4.5e-107  6.1e-103  344.6   0.0     1   474    71   530    71   533 0.95 Phage Terminase
HlyD                 PF00529.15   306 seq1053_BIOID50909   -            390   3.6e-79  266.1  15.0   1   1   1.3e-82   4.5e-79  265.8  10.4     1   306    60   343    60   343 0.99 HlyD family secretion protein
HlyD_2               PF12700.2    328 seq1053_BIOID50909   -            390   2.2e-17   63.1   1.3   1   1   9.2e-21   3.1e-17   62.6   0.9    20   234    60   290    51   316 0.77 HlyD family secretion protein
HlyD_3               PF13437.1    105 seq1053_BIOID50909   -            390   5.2e-16   58.7   3.5   1   1   1.4e-16   4.9e-13   49.2   0.2     2   105   218   338   217   338 0.79 HlyD family secretion protein
Biotin_lipoyl_2      PF13533.1     50 seq1053_BIOID50909   -            390   1.1e-08   34.4   1.6   1   1   5.4e-11   1.9e-07   30.5   0.1     2    49    61   108    60   109 0.91 Biotin-lipoyl like
ADH_N                PF08240.7    109 seq1054_BIOID50909   -            336   6.2e-32  109.4   0.4   1   1   2.8e-35   1.3e-31  108.5   0.3     1   107    29   134    29   136 0.98 Alcohol dehydrogenase GroES-like domain
ADH_zinc_N           PF00107.21   130 seq1054_BIOID50909   -            336   5.1e-13   48.5   0.1   1   1   2.8e-16   1.3e-12   47.2   0.1     2   130   177   296   176   296 0.91 Zinc-binding dehydrogenase
ThiF                 PF00899.16   136 seq1054_BIOID50909   -            336   4.7e-05   23.1   0.8   1   1     2e-08   9.2e-05   22.1   0.1     4    36   168   200   165   204 0.93 ThiF family
rve                  PF00665.21   120 seq1055_BIOID50909   -            348   8.2e-21   74.2   0.0   1   1   5.1e-24   1.4e-20   73.4   0.0     3   120   176   288   174   288 0.90 Integrase core domain
rve_3                PF13683.1     67 seq1055_BIOID50909   -            348   9.8e-17   60.1   0.1   1   1   9.3e-20   2.6e-16   58.7   0.0     2    67   260   328   259   328 0.98 Integrase core domain
HTH_28               PF13518.1     52 seq1055_BIOID50909   -            348   4.8e-09   35.8   0.2   1   1   6.9e-12   1.9e-08   33.9   0.0     9    51    39    81    33    86 0.92 Helix-turn-helix domain
HTH_23               PF13384.1     50 seq1055_BIOID50909   -            348   7.7e-08   31.6   0.0   1   1   7.2e-11     2e-07   30.3   0.0     5    50    31    75    28    75 0.94 Homeodomain-like domain
Phage_GPD            PF05954.6    292 seq1056_BIOID50909   -            390   1.2e-57  195.2   2.9   1   1   1.6e-61   2.1e-57  194.4   2.0     1   291    41   368    41   369 0.91 Phage late control gene D protein (GPD)
BMC                  PF00936.14    75 seq1057_BIOID50909   -             94   3.9e-26   90.4   7.1   1   1   3.3e-30   4.5e-26   90.2   4.9     1    75     4    80     4    80 0.98 BMC domain
Phage_Mu_F           PF04233.9    112 seq1059_BIOID50909   -            388   3.5e-26   91.8   0.0   1   1   8.2e-29   1.1e-24   86.9   0.0     1   111    59   189    59   190 0.98 Phage Mu protein F like protein
Fer4_11              PF13247.1     99 seq1060_BIOID50909   -            205   3.2e-32  110.2  10.5   1   1   2.1e-35   3.2e-32  110.2   7.3     3    97    60   153    58   155 0.97 4Fe-4S dicluster domain
Fer4_7               PF12838.2     52 seq1060_BIOID50909   -            205   1.9e-13   50.4  26.5   1   1   4.8e-11   7.3e-08   32.5   5.7     2    50    99   147    98   157 0.89 4Fe-4S dicluster domain
Fer4_9               PF13187.1     55 seq1060_BIOID50909   -            205   1.1e-12   47.9  26.7   1   1     8e-11   1.2e-07   31.7   7.4     2    53    99   148    98   150 0.95 4Fe-4S dicluster domain
Fer4_2               PF12797.2     22 seq1060_BIOID50909   -            205   5.7e-13   47.8  32.1   1   1   6.2e-10   9.5e-07   28.2   0.6     2    20     6    24     5    33 0.89 4Fe-4S binding domain
Fer4                 PF00037.22    24 seq1060_BIOID50909   -            205   5.6e-13   47.7  34.4   1   1   7.7e-11   1.2e-07   30.9   3.3     1    23    92   114    92   115 0.94 4Fe-4S binding domain
Fer4_6               PF12837.2     24 seq1060_BIOID50909   -            205   7.6e-11   41.2  39.9   1   1   2.7e-09   4.2e-06   26.2   3.2     1    23    91   113    91   114 0.95 4Fe-4S binding domain
Fer4_4               PF12800.2     17 seq1060_BIOID50909   -            205   1.9e-08   33.8  35.8   1   3   1.6e-05     0.025   14.7   1.8     1    15    11    25    11    31 0.91 4Fe-4S binding domain
Fer4_4               PF12800.2     17 seq1060_BIOID50909   -            205   1.9e-08   33.8  35.8   2   3   8.3e-05      0.13   12.5   1.9     2    16    65    81    64    85 0.86 4Fe-4S binding domain
Fer4_4               PF12800.2     17 seq1060_BIOID50909   -            205   1.9e-08   33.8  35.8   3   3   2.6e-07    0.0004   20.3   2.0     2    17    97   112    96   112 0.91 4Fe-4S binding domain
Fer4_3               PF12798.2     15 seq1060_BIOID50909   -            205   9.2e-07   28.8  40.4   1   2   8.7e-06     0.013   15.8   4.2     1    15    67    83    67    83 0.98 4Fe-4S binding domain
Fer4_3               PF12798.2     15 seq1060_BIOID50909   -            205   9.2e-07   28.8  40.4   2   2     4e-05     0.061   13.7   1.6     1    13   126   147   126   149 0.94 4Fe-4S binding domain
DUF4223              PF13978.1     56 seq1061_BIOID50909   -             55   1.2e-36  124.0   0.7   1   1   9.5e-41   1.3e-36  123.9   0.5     1    55     1    55     1    55 0.99 Protein of unknown function (DUF4223)
HTH_3                PF01381.17    55 seq1062_BIOID50909   -             96   8.2e-06   25.4   0.0   1   1   8.4e-10   1.2e-05   24.9   0.0     1    43    38    80    38    82 0.95 Helix-turn-helix
ATP-cone             PF03477.11    90 seq1063_BIOID50909   -            149     2e-17   63.2   0.1   1   1     2e-21   2.8e-17   62.8   0.1     2    89    50   136    49   137 0.98 ATP cone domain
BMC                  PF00936.14    75 seq1065_BIOID50909   -            270     2e-31  107.3   6.0   1   2   4.1e-16   5.6e-12   45.0   0.1     1    68    79   153    79   160 0.88 BMC domain
BMC                  PF00936.14    75 seq1065_BIOID50909   -            270     2e-31  107.3   6.0   2   2   4.5e-22   6.2e-18   64.1   1.3     1    70   185   258   185   263 0.94 BMC domain
Cytochrom_NNT        PF03264.9    174 seq1066_BIOID50909   -            390   1.3e-64  216.6   8.5   1   1   1.4e-67   9.4e-64  213.9   4.6     2   174    11   184    10   184 0.98 NapC/NirT cytochrome c family, N-terminal region
Aconitase_C          PF00694.14   131 seq1067_BIOID50909   -            154   9.7e-35  119.4   0.0   1   1   9.5e-39   1.3e-34  119.0   0.0    51   130     2    81     1    82 0.97 Aconitase C-terminal domain
UPF0126              PF03458.8     81 seq1068_BIOID50909   -            205     2e-44  148.9  24.9   1   2   3.2e-25   4.3e-21   74.1   4.6     2    78     4    80     3    83 0.96 UPF0126 domain
UPF0126              PF03458.8     81 seq1068_BIOID50909   -            205     2e-44  148.9  24.9   2   2   1.8e-28   2.5e-24   84.5   4.1     1    79    89   166    89   168 0.97 UPF0126 domain
UDPG_MGDP_dh_N       PF03721.9    185 seq1070_BIOID50909   -            420   3.5e-61  205.7   0.1   1   1   7.1e-63   2.4e-59  199.6   0.0     2   183     5   189     4   191 0.96 UDP-glucose/GDP-mannose dehydrogenase family, NAD binding domain
UDPG_MGDP_dh         PF00984.14    96 seq1070_BIOID50909   -            420     4e-30  103.7   0.0   1   1   2.3e-33     8e-30  102.7   0.0     2    93   206   292   205   296 0.88 UDP-glucose/GDP-mannose dehydrogenase family, central domain
UDPG_MGDP_dh_C       PF03720.10   106 seq1070_BIOID50909   -            420   9.2e-19   67.4   0.0   1   1   6.8e-22   2.3e-18   66.1   0.0     1   104   324   419   324   420 0.91 UDP-glucose/GDP-mannose dehydrogenase family, UDP binding domain
NAD_binding_2        PF03446.10   162 seq1070_BIOID50909   -            420   7.1e-07   29.1   0.1   1   1   2.2e-09   7.4e-06   25.8   0.0     2   109     4   135     3   140 0.76 NAD binding domain of 6-phosphogluconate dehydrogenase
URO-D                PF01208.12   343 seq1072_BIOID50909   -            354  1.5e-140  467.8   0.0   1   1  1.3e-144  1.7e-140  467.7   0.0     2   342     5   347     4   348 0.98 Uroporphyrinogen decarboxylase (URO-D)
DUF1375              PF07119.7     76 seq1073_BIOID50909   -             75   8.9e-21   73.3   0.2   1   1   9.2e-25   1.3e-20   72.9   0.1     6    75     8    69     3    70 0.91 Protein of unknown function (DUF1375)
DUF945               PF06097.6    459 seq1075_BIOID50909   -            502  8.3e-150  499.4  18.0   1   1  6.8e-154  9.3e-150  499.2  12.5     1   459     1   482     1   482 0.99 Bacterial protein of unknown function (DUF945)
DmsC                 PF04976.7    276 seq1077_BIOID50909   -            308  1.1e-115  385.5  22.8   1   1  9.4e-120  1.3e-115  385.3  15.8     1   276    22   298    22   298 1.00 DMSO reductase anchor subunit (DmsC)
RibD_C               PF01872.12   200 seq1078_BIOID50909   -            367   2.7e-64  216.3   0.0   1   1   5.4e-68   3.7e-64  215.9   0.0     1   200   147   362   147   362 0.96 RibD C-terminal domain
dCMP_cyt_deam_1      PF00383.17   102 seq1078_BIOID50909   -            367     1e-24   86.0   0.4   1   1   2.2e-28   1.5e-24   85.4   0.3     3   101     2    99     1   100 0.94 Cytidine and deoxycytidylate deaminase zinc-binding region
MarR                 PF01047.17    59 seq1079_BIOID50909   -            146     5e-12   45.2   0.2   1   1   1.9e-15   8.8e-12   44.4   0.0     1    58    40    97    40    98 0.98 MarR family
HTH_27               PF13463.1     68 seq1079_BIOID50909   -            146   1.8e-09   37.6   0.1   1   1   5.8e-13   2.6e-09   37.1   0.1     1    68    40   106    40   106 0.97 Winged helix DNA-binding domain
MarR_2               PF12802.2     62 seq1079_BIOID50909   -            146   1.7e-08   33.8   0.3   1   1   5.6e-12   2.6e-08   33.3   0.2     2    62    39    97    38    97 0.97 MarR family
CSD                  PF00313.17    66 seq1081_BIOID50909   -             70   3.6e-33  113.0   0.2   1   1   5.8e-37   3.9e-33  112.9   0.1     1    65     5    69     5    70 0.98 'Cold-shock' DNA-binding domain
OB_RNB               PF08206.6     58 seq1081_BIOID50909   -             70   9.9e-06   24.8   0.4   1   1     2e-09   1.4e-05   24.4   0.3     7    29    15    37     7    39 0.86 Ribonuclease B OB domain
Acid_phosphat_B      PF03767.9    230 seq1082_BIOID50909   -            260   3.2e-50  170.5   0.0   1   1   2.8e-54   3.9e-50  170.2   0.0     2   229    34   243    33   244 0.96 HAD superfamily, subfamily IIIB (Acid phosphatase)
MFS_1                PF07690.11   354 seq1083_BIOID50909   -            553   7.3e-55  186.0  38.3   1   1   5.3e-59   7.3e-55  186.0  26.5     1   353    19   413    19   414 0.89 Major Facilitator Superfamily
DUF2819              PF10995.3    317 seq1085_BIOID50909   -            523  1.4e-129  431.2   0.0   1   1  1.3e-133  1.8e-129  430.9   0.0     2   317   163   474   162   474 0.99 Protein of unknown function (DUF2819)
Sugar_tr             PF00083.19   451 seq1086_BIOID50909   -            427   3.9e-31  108.0  31.5   1   1   1.1e-34   5.1e-31  107.6  21.8    51   432    23   402    16   413 0.84 Sugar (and other) transporter
MFS_1                PF07690.11   354 seq1086_BIOID50909   -            427   4.3e-24   84.8  41.6   1   1   9.5e-28   4.3e-24   84.8  28.8    21   340     6   359     1   360 0.78 Major Facilitator Superfamily
MFS_2                PF13347.1    427 seq1086_BIOID50909   -            427   6.5e-15   54.3  20.5   1   1   6.4e-13   2.9e-09   35.7   3.0   258   351    17   108     4   112 0.89 MFS/sugar transport protein
Dehydratase_LU       PF02286.10   554 seq1087_BIOID50909   -            533  1.8e-303 1006.8   1.6   1   1  1.5e-307    2e-303 1006.6   1.1     1   533     1   533     1   533 1.00 Dehydratase large subunit
SIS                  PF01380.17   131 seq1088_BIOID50909   -            298   4.5e-08   32.6   0.0   1   1   6.5e-12   4.5e-08   32.6   0.0    52   128   130   208   126   211 0.95 SIS domain
SIS_2                PF13580.1    138 seq1088_BIOID50909   -            298   8.6e-07   28.6   1.2   1   1   3.2e-10   2.2e-06   27.3   0.1    20   136    47   164    39   166 0.84 SIS domain
Phage_tail_S         PF05069.8    148 seq1090_BIOID50909   -            183   1.5e-31  109.0   0.1   1   1   1.5e-35   2.1e-31  108.5   0.1     2   147    11   178    10   179 0.82 Phage virion morphogenesis family
rve                  PF00665.21   120 seq1092_BIOID50909   -            348   8.2e-21   74.2   0.0   1   1   5.1e-24   1.4e-20   73.4   0.0     3   120   176   288   174   288 0.90 Integrase core domain
rve_3                PF13683.1     67 seq1092_BIOID50909   -            348   9.8e-17   60.1   0.1   1   1   9.3e-20   2.6e-16   58.7   0.0     2    67   260   328   259   328 0.98 Integrase core domain
HTH_28               PF13518.1     52 seq1092_BIOID50909   -            348   4.8e-09   35.8   0.2   1   1   6.9e-12   1.9e-08   33.9   0.0     9    51    39    81    33    86 0.92 Helix-turn-helix domain
HTH_23               PF13384.1     50 seq1092_BIOID50909   -            348   7.7e-08   31.6   0.0   1   1   7.2e-11     2e-07   30.3   0.0     5    50    31    75    28    75 0.94 Homeodomain-like domain
Molybdopterin        PF00384.17   432 seq1094_BIOID50909   -            848  6.9e-106  354.4   0.0   1   1  1.2e-109  8.4e-106  354.1   0.0     1   431    99   572    99   573 0.95 Molybdopterin oxidoreductase
Molydop_binding      PF01568.16   109 seq1094_BIOID50909   -            848     1e-22   79.8   0.0   1   1   2.9e-26     2e-22   78.9   0.0     1   108   690   811   690   812 0.95 Molydopterin dinucleotide binding domain
YbhQ                 PF11076.3    135 seq1095_BIOID50909   -            136   4.3e-79  262.5  13.2   1   1   3.7e-83   5.1e-79  262.3   9.1     1   134     1   132     1   134 0.98 Putative inner membrane protein YbhQ
Endonuclease_5       PF04493.9    206 seq1096_BIOID50909   -            223   1.1e-70  237.0   0.0   1   1   9.3e-75   1.3e-70  236.8   0.0     1   205     9   208     9   209 0.99 Endonuclease V
PAP2                 PF01569.16   129 seq1098_BIOID50909   -            254   5.8e-28   97.0   1.0   1   1   4.2e-32   5.8e-28   97.0   0.7     6   126    78   232    73   234 0.90 PAP2 superfamily
Epimerase            PF01370.16   236 seq1099_BIOID50909   -            355   6.8e-79  264.4   0.0   1   1   3.7e-82   8.5e-79  264.1   0.0     1   236     4   252     4   252 0.97 NAD dependent epimerase/dehydratase family
RmlD_sub_bind        PF04321.12   287 seq1099_BIOID50909   -            355   5.2e-17   61.5   0.0   1   1   3.3e-20   7.5e-17   61.0   0.0     2   255     3   297     1   333 0.78 RmlD substrate binding domain
Polysacc_synt_2      PF02719.10   294 seq1099_BIOID50909   -            355   1.6e-16   59.9   0.0   1   1   1.2e-19   2.8e-16   59.1   0.0     1   117     4   114     4   135 0.93 Polysaccharide biosynthesis protein
3Beta_HSD            PF01073.14   280 seq1099_BIOID50909   -            355   2.7e-15   55.6   0.0   1   1   1.9e-18   4.3e-15   55.0   0.0     1   229     5   240     5   250 0.82 3-beta hydroxysteroid dehydrogenase/isomerase family
NAD_binding_4        PF07993.7    249 seq1099_BIOID50909   -            355   4.2e-15   55.2   0.1   1   1   4.2e-14   9.5e-11   40.9   0.0    87   197    74   189    61   250 0.85 Male sterility protein
adh_short            PF00106.20   167 seq1099_BIOID50909   -            355   6.3e-08   32.5   0.2   1   1   4.7e-10   1.1e-06   28.6   0.0     3    96     4    91     2   126 0.79 short chain dehydrogenase
Lact-deh-memb        PF09330.6    291 seq1100_BIOID50909   -            582  1.2e-153  510.4   1.9   1   1  1.8e-157  1.2e-153  510.4   1.3     1   291   289   578   289   578 1.00 D-lactate dehydrogenase, membrane binding
FAD_binding_4        PF01565.18   139 seq1100_BIOID50909   -            582   2.6e-08   33.3   0.0   1   1   6.3e-12   4.3e-08   32.6   0.0     2   115    58   177    57   197 0.84 FAD binding domain
UPF0047              PF01894.12   118 seq1101_BIOID50909   -            138   5.4e-39  132.5   0.0   1   1   4.5e-43   6.1e-39  132.3   0.0     1   117    17   135    17   136 0.97 Uncharacterised protein family UPF0047
PGI                  PF00342.14   486 seq1102_BIOID50909   -            549  9.6e-235  779.4   0.1   1   1    8e-239  1.1e-234  779.2   0.0     1   486    52   541    52   541 0.99 Phosphoglucose isomerase
PQQ_2                PF13360.1    238 seq1103_BIOID50909   -            353   9.9e-08   31.6   1.7   1   1   1.1e-10   3.1e-07   29.9   1.1     3   236    69   308    67   310 0.67 PQQ-like domain
DMRL_synthase        PF00885.14   144 seq1104_BIOID50909   -            156   2.2e-57  192.6   1.1   1   1   1.8e-61   2.5e-57  192.5   0.8     2   143    11   153    10   154 0.98 6,7-dimethyl-8-ribityllumazine synthase
Mu-like_Pro          PF10123.4    326 seq1106_BIOID50909   -            389   2.4e-96  322.9   3.2   1   1    2e-100   2.8e-96  322.7   2.2     1   324    38   382    38   384 0.93 Mu-like prophage I protein
DUF419               PF04237.8     92 seq1109_BIOID50909   -            118   2.9e-20   72.2   0.0   1   1   2.6e-24   3.5e-20   72.0   0.0     1    91    10   102    10   103 0.96 Protein of unknown function (DUF419)
PTS_EIIC             PF02378.13   321 seq1110_BIOID50909   -            474   1.1e-39  136.1  28.7   1   1   1.6e-43   1.1e-39  136.1  19.9     2   321   119   401   118   401 0.88 Phosphotransferase system, EIIC
PTS_EIIB             PF00367.15    35 seq1110_BIOID50909   -            474   1.7e-12   46.2   0.3   1   1     5e-16   3.4e-12   45.2   0.2     4    35    13    44    11    44 0.96 phosphotransferase system, EIIB
NUDIX                PF00293.23   135 seq1111_BIOID50909   -            141     1e-21   76.8   0.1   1   1   8.8e-26   1.2e-21   76.6   0.0     2   130     3   136     2   140 0.88 NUDIX domain
DUF416               PF04222.7    191 seq1113_BIOID50909   -            196   6.5e-87  289.5   0.1   1   1   5.3e-91   7.2e-87  289.3   0.0     1   189     4   192     4   194 0.99 Protein of unknown function (DUF416)
NusB                 PF01029.13   134 seq1114_BIOID50909   -            139   1.4e-34  118.8   0.2   1   1   1.2e-38   1.6e-34  118.6   0.1     1   133     7   131     7   132 0.93 NusB family
Sugar_tr             PF00083.19   451 seq1116_BIOID50909   -            449   7.6e-38  130.1  26.5   1   1   3.2e-39   1.5e-35  122.5  18.4     4   442    22   429    20   437 0.78 Sugar (and other) transporter
MFS_1                PF07690.11   354 seq1116_BIOID50909   -            449   1.4e-31  109.4  44.0   1   1   4.6e-32   2.1e-28   99.0  21.5    30   312    54   349    24   358 0.76 Major Facilitator Superfamily
MFS_2                PF13347.1    427 seq1116_BIOID50909   -            449     2e-11   42.8  19.4   1   1   2.1e-13   9.6e-10   37.3   7.6   126   384   144   403   140   426 0.75 MFS/sugar transport protein
MFS_1                PF07690.11   354 seq1117_BIOID50909   -            382   3.2e-28   98.3  52.3   1   2   3.2e-19   2.2e-15   56.1  19.3     2   238    12   230    11   233 0.79 Major Facilitator Superfamily
MFS_1                PF07690.11   354 seq1117_BIOID50909   -            382   3.2e-28   98.3  52.3   2   2     1e-17   6.8e-14   51.2  13.5     6   174   210   371   206   381 0.89 Major Facilitator Superfamily
Sugar_tr             PF00083.19   451 seq1117_BIOID50909   -            382     2e-07   29.8  17.3   1   1   2.9e-11     2e-07   29.8  12.0    44   176    39   167    16   183 0.85 Sugar (and other) transporter
DUF1049              PF06305.6     68 seq1118_BIOID50909   -            102   1.3e-25   88.5   0.7   1   1   9.6e-30   1.3e-25   88.5   0.5     1    66    22    87    22    89 0.97 Protein of unknown function (DUF1049)
DUF2636              PF11120.3     62 seq1119_BIOID50909   -             63   7.9e-33  111.6   0.6   1   1   6.3e-37   8.6e-33  111.5   0.4     1    62     2    63     2    63 0.98 Protein of unknown function (DUF2636)
RNA_ligase           PF09414.5    184 seq1120_BIOID50909   -            235     7e-07   29.0   0.0   1   1   2.4e-10   3.3e-06   26.8   0.0     3   182    39   203    37   205 0.75 RNA ligase
NTP_transferase      PF00483.18   248 seq1123_BIOID50909   -            293   1.2e-72  244.0   0.0   1   1   2.1e-76   1.4e-72  243.8   0.0     1   246     2   238     2   240 0.98 Nucleotidyl transferase
NTP_transf_3         PF12804.2    179 seq1123_BIOID50909   -            293   1.1e-08   35.3   0.0   1   1     2e-12   1.4e-08   35.0   0.0     1   120     3   133     3   188 0.83 MobA-like NTP transferase domain
DUF3260              PF11658.3    518 seq1124_BIOID50909   -             93   5.4e-27   94.0   2.7   1   1   4.4e-31     6e-27   93.8   1.9     2    71    24    93    23    93 0.98 Protein of unknown function (DUF3260)
Dehydratase_MU       PF02288.10   112 seq1126_BIOID50909   -            222   6.4e-37  125.6   0.0   1   1   7.8e-41   1.1e-36  124.8   0.0     2   110    66   181    65   183 0.96 Dehydratase medium subunit
TPR_7                PF13176.1     36 seq1127_BIOID50909   -            389     1e-13   49.8  11.2   1   1   1.6e-05     0.025   14.2   0.0     1    27    71    97    71   106 0.82 Tetratricopeptide repeat
TPR_2                PF07719.12    34 seq1127_BIOID50909   -            389   1.5e-12   46.2   6.5   1   1     2e-05      0.03   14.1   0.0     6    32   219   245   216   247 0.91 Tetratricopeptide repeat
TPR_1                PF00515.23    34 seq1127_BIOID50909   -            389   9.1e-09   34.4   3.3   1   1     3e-05     0.045   13.2   0.0     7    32   220   245   218   247 0.91 Tetratricopeptide repeat
TPR_8                PF13181.1     34 seq1127_BIOID50909   -            389     3e-07   29.6   1.5   1   1   2.7e-05     0.041   13.5   0.0     5    29   218   242   217   246 0.91 Tetratricopeptide repeat
Phage_integrase      PF00589.17   173 seq1128_BIOID50909   -            178   1.8e-25   89.4   0.1   1   1   2.2e-29   3.1e-25   88.7   0.1    22   171     5   149     2   151 0.92 Phage integrase family
AIRS                 PF00586.19    96 seq1129_BIOID50909   -            325   1.7e-23   82.5   0.0   1   1   6.1e-27   4.2e-23   81.2   0.0     1    96    28   123    28   123 0.98 AIR synthase related protein, N-terminal domain
AIRS_C               PF02769.17   153 seq1129_BIOID50909   -            325   1.2e-09   38.1   0.0   1   1   2.6e-13   1.7e-09   37.6   0.0     1   145   150   299   150   303 0.74 AIR synthase related protein, C-terminal domain
Guanylate_kin        PF00625.16   183 seq1130_BIOID50909   -            207   1.6e-70  236.1   0.0   1   1   1.3e-74   1.8e-70  235.9   0.0     2   183     4   186     3   186 0.98 Guanylate kinase
Bac_DNA_binding      PF00216.16    90 seq1131_BIOID50909   -             90   3.2e-33  113.4   1.4   1   1   2.6e-37   3.6e-33  113.3   1.0     1    90     1    90     1    90 0.99 Bacterial DNA-binding protein
DUF3260              PF11658.3    518 seq1132_BIOID50909   -            462  6.6e-197  654.6   0.0   1   1  5.4e-201  7.5e-197  654.4   0.0    76   518     1   457     1   457 0.99 Protein of unknown function (DUF3260)
DUF1481              PF07356.7    195 seq1139_BIOID50909   -            211   5.4e-71  237.9   0.6   1   1   4.5e-75   6.2e-71  237.7   0.4     1   195    22   207    22   207 0.99 Protein of unknown function (DUF1481)
AAA_33               PF13671.1    143 seq1140_BIOID50909   -            370   1.2e-25   89.9   0.1   1   1   2.9e-29     2e-25   89.2   0.1     1   143   226   355   226   355 0.93 AAA domain
KTI12                PF08433.5    270 seq1140_BIOID50909   -            370   4.2e-06   26.0   0.0   1   1   1.1e-09   7.4e-06   25.2   0.0     4   143   227   358   225   361 0.90 Chromatin associated protein KTI12
Dehydratase_SU       PF02287.10   137 seq1142_BIOID50909   -            172   7.2e-67  223.2   3.2   1   1     7e-71   9.5e-67  222.8   2.2     3   137    35   169    33   169 0.98 Dehydratase small subunit
DegT_DnrJ_EryC1      PF01041.12   363 seq1143_BIOID50909   -            385  5.8e-131  436.7   0.1   1   1  2.4e-134  6.5e-131  436.5   0.1     3   363    18   380    16   380 0.97 DegT/DnrJ/EryC1/StrS aminotransferase family
Aminotran_1_2        PF00155.16   363 seq1143_BIOID50909   -            385   2.3e-08   33.2   0.3   1   1   1.9e-11   5.1e-08   32.1   0.0    46   197    41   170    24   216 0.89 Aminotransferase class I and II
Cys_Met_Meta_PP      PF01053.15   386 seq1143_BIOID50909   -            385   6.6e-08   31.1   0.1   1   1   3.6e-11   9.9e-08   30.5   0.1    54   193    38   176    36   230 0.80 Cys/Met metabolism PLP-dependent enzyme
Beta_elim_lyase      PF01212.16   290 seq1143_BIOID50909   -            385   1.9e-06   27.1   0.1   1   1   1.1e-09   3.1e-06   26.4   0.0    29   269    39   279    32   303 0.72 Beta-eliminating lyase
Aminotran_5          PF00266.14   371 seq1143_BIOID50909   -            385   1.6e-05   23.7   0.3   1   1     8e-09   2.2e-05   23.2   0.2    55   296    48   282    41   324 0.82 Aminotransferase class-V
Mu-like_gpT          PF10124.4    291 seq1145_BIOID50909   -            314   2.1e-92  309.0   1.7   1   3   1.6e-55   2.2e-51  174.4   0.2     1   140    20   159    20   176 0.93 Mu-like prophage major head subunit gpT
Mu-like_gpT          PF10124.4    291 seq1145_BIOID50909   -            314   2.1e-92  309.0   1.7   2   3   1.3e-16   1.8e-12   46.7   0.0   224   289   176   241   163   243 0.94 Mu-like prophage major head subunit gpT
Mu-like_gpT          PF10124.4    291 seq1145_BIOID50909   -            314   2.1e-92  309.0   1.7   3   3     1e-28   1.4e-24   86.5   0.1   154   219   245   310   242   314 0.96 Mu-like prophage major head subunit gpT
Acetyltransf_1       PF00583.19    83 seq1147_BIOID50909   -            224   1.6e-05   24.6   0.5   1   1   7.7e-09   5.3e-05   23.0   0.4    39    78   170   209   144   214 0.93 Acetyltransferase (GNAT) family
Acetyltransf_10      PF13673.1    117 seq1147_BIOID50909   -            224   3.4e-05   23.8   0.5   1   1   8.2e-09   5.6e-05   23.1   0.3     1   114    92   207    92   212 0.80 Acetyltransferase (GNAT) domain
RNA_pol_Rpb6         PF01192.17    57 seq1148_BIOID50909   -             91     1e-17   63.4   0.1   1   1   9.7e-22   1.3e-17   63.1   0.1     1    56     7    62     7    63 0.95 RNA polymerase Rpb6
Rhodanese            PF00581.15   113 seq1150_BIOID50909   -            350     6e-17   61.9   0.0   1   1   9.6e-21   1.3e-16   60.8   0.0     2   112   138   233   137   234 0.94 Rhodanese-like domain
YjbE                 PF11106.3     80 seq1151_BIOID50909   -             78   1.6e-41  140.0  25.8   1   1   1.2e-45   1.7e-41  139.9  17.9     1    77     1    77     1    78 0.98 Exopolysaccharide production protein YjbE
Aldose_epim          PF01263.15   301 seq1152_BIOID50909   -            295   2.5e-20   72.7   0.0   1   1   2.5e-24   3.5e-20   72.2   0.0     3   196    29   212    27   262 0.86 Aldose 1-epimerase
PgpA                 PF04608.8    143 seq1153_BIOID50909   -            172   3.8e-51  172.5   8.4   1   1   3.2e-55   4.4e-51  172.3   5.9     2   142    22   162    21   163 0.92 Phosphatidylglycerophosphatase A
HD_4                 PF13328.1    153 seq1156_BIOID50909   -            702   6.5e-54  181.6   1.2   1   1   2.4e-57   6.5e-54  181.6   0.8     2   152    27   175    26   176 0.97 HD domain
RelA_SpoT            PF04607.12   116 seq1156_BIOID50909   -            702   1.1e-36  125.2   0.5   1   1   1.1e-39   3.1e-36  123.7   0.0     1   115   235   345   235   346 0.98 Region found in RelA / SpoT proteins
TGS                  PF02824.16    60 seq1156_BIOID50909   -            702   6.9e-22   76.9   0.0   1   1   6.1e-25   1.7e-21   75.7   0.0     1    60   388   447   388   447 0.99 TGS domain
ACT_4                PF13291.1     80 seq1156_BIOID50909   -            702   2.2e-18   66.2   2.5   1   1   2.1e-21   5.7e-18   64.9   1.0     2    80   622   699   621   699 0.97 ACT domain
HD                   PF01966.17   122 seq1156_BIOID50909   -            702   1.3e-13   50.8   1.9   1   1   1.7e-16   4.7e-13   49.0   0.3     1   122    45   144    45   144 0.81 HD domain
DDR                  PF08841.5    332 seq1158_BIOID50909   -            610  2.1e-169  562.4   2.2   1   1  3.1e-173  2.1e-169  562.4   1.5     1   331   274   604   274   605 0.99 Diol dehydratase reactivase ATPase-like domain
Nitrate_red_del      PF02613.10   136 seq1159_BIOID50909   -            199   2.9e-19   69.1   1.0   1   1   4.9e-23   6.7e-19   67.9   0.7     3   136    41   172    14   172 0.86 Nitrate reductase delta subunit
OMPdecase            PF00215.19   226 seq1160_BIOID50909   -            294   1.5e-54  184.6   0.0   1   1   1.3e-58   1.8e-54  184.4   0.0     1   226    64   286    64   286 0.96 Orotidine 5'-phosphate decarboxylase / HUMPS family
DUF1440              PF07274.7    136 seq1161_BIOID50909   -            204   3.9e-55  185.4   2.3   1   1   3.4e-59   4.7e-55  185.1   1.6     1   136    26   182    26   182 0.99 Protein of unknown function (DUF1440)
DUF2886              PF11102.3    200 seq1162_BIOID50909   -            212   2.5e-56  190.2   1.2   1   1   2.1e-60   2.8e-56  190.1   0.8     1   199    13   206    13   207 0.97 Protein of unknown function (DUF2886)
DegT_DnrJ_EryC1      PF01041.12   363 seq1165_BIOID50909   -            376   3.7e-87  292.6   0.0   1   1   9.7e-91   4.4e-87  292.3   0.0     7   361    13   370     9   372 0.93 DegT/DnrJ/EryC1/StrS aminotransferase family
Aminotran_1_2        PF00155.16   363 seq1165_BIOID50909   -            376   7.6e-11   41.4   0.1   1   1   3.7e-14   1.7e-10   40.3   0.0    67   189    46   154     9   187 0.88 Aminotransferase class I and II
Aminotran_5          PF00266.14   371 seq1165_BIOID50909   -            376   4.7e-08   32.0   0.1   1   1   1.6e-11   7.5e-08   31.3   0.0    62   182    47   159    33   204 0.90 Aminotransferase class-V
HATPase_c            PF02518.21   111 seq1172_BIOID50909   -            458   5.3e-28   96.8   0.6   1   1   2.4e-31   1.6e-27   95.2   0.1     2   110   346   449   345   450 0.98 Histidine kinase-, DNA gyrase B-, and HSP90-like ATPase
HisKA                PF00512.20    68 seq1172_BIOID50909   -            458     2e-14   53.2   0.6   1   1   9.5e-18   6.5e-14   51.5   0.1     2    65   238   300   237   302 0.90 His Kinase A (phospho-acceptor) domain
Glycos_transf_2      PF00535.21   169 seq1173_BIOID50909   -            322   1.1e-30  106.3   0.0   1   1   3.3e-34   1.5e-30  105.9   0.0     1   165    11   171    11   175 0.87 Glycosyl transferase family 2
Glyco_tranf_2_3      PF13641.1    230 seq1173_BIOID50909   -            322   2.7e-12   46.9   0.0   1   1   8.7e-16   3.9e-12   46.3   0.0     2   132     9   135     8   204 0.82 Glycosyltransferase like family 2
Glyco_tranf_2_2      PF10111.4    281 seq1173_BIOID50909   -            322   8.1e-06   25.0   0.0   1   1   2.5e-09   1.2e-05   24.4   0.0     1   104    11   108    11   120 0.83 Glycosyltransferase like family 2
Caps_synth_GfcC      PF06251.6    229 seq1174_BIOID50909   -            277     4e-90  300.8   0.0   1   1   3.4e-94   4.7e-90  300.6   0.0     2   229    52   277    51   277 0.99 Capsule biosynthesis GfcC
TerC                 PF03741.11   184 seq1177_BIOID50909   -            176   4.1e-42  143.5   9.6   1   1   3.4e-46   4.7e-42  143.4   6.6     1   155    14   175    14   176 0.93 Integral membrane protein TerC family
DUF1320              PF07030.7    130 seq1180_BIOID50909   -            143   2.5e-34  117.6   0.0   1   1   2.1e-38   2.8e-34  117.5   0.0     1   130     3   131     3   131 0.98 Protein of unknown function (DUF1320)
HAD_2                PF13419.1    176 seq1182_BIOID50909   -            199   4.5e-29  101.8   0.2   1   1   1.2e-32   5.2e-29  101.6   0.1     2   176     4   184     3   184 0.84 Haloacid dehalogenase-like hydrolase
Hydrolase_like       PF13242.1     75 seq1182_BIOID50909   -            199   1.6e-08   33.9   0.0   1   1   7.8e-12   3.6e-08   32.8   0.0     2    50   139   186   138   198 0.93 HAD-hyrolase-like
Hydrolase            PF00702.21   204 seq1182_BIOID50909   -            199   5.7e-06   26.8   0.0   1   1   1.4e-09   6.3e-06   26.7   0.0   111   203    75   177     8   178 0.77 haloacid dehalogenase-like hydrolase
SUI1                 PF01253.17    83 seq1183_BIOID50909   -            108   1.1e-21   76.2   2.2   1   1   9.9e-26   1.4e-21   76.0   1.6     2    82    28   104    27   105 0.95 Translation initiation factor SUI1
DUF2222              PF09984.4    146 seq1188_BIOID50909   -            918   9.3e-58  193.6   0.2   1   1   7.9e-61   1.8e-57  192.7   0.1     1   146    31   178    31   178 0.98 Uncharacterized signal transduction histidine kinase domain (DUF2222)
HATPase_c            PF02518.21   111 seq1188_BIOID50909   -            918   8.1e-33  112.3   0.2   1   1   6.4e-36   1.5e-32  111.5   0.2     1   110   404   518   404   519 0.97 Histidine kinase-, DNA gyrase B-, and HSP90-like ATPase
Response_reg         PF00072.19   112 seq1188_BIOID50909   -            918   1.6e-28   98.8   0.6   1   1   7.1e-32   1.6e-28   98.8   0.4     1   110   670   780   670   782 0.97 Response regulator receiver domain
HisKA                PF00512.20    68 seq1188_BIOID50909   -            918   5.7e-22   77.3   2.7   1   1   3.9e-25     9e-22   76.7   0.1     2    68   293   357   292   357 0.98 His Kinase A (phospho-acceptor) domain
Hpt                  PF01627.18    90 seq1188_BIOID50909   -            918   1.1e-13   50.8   0.0   1   1   4.9e-17   1.1e-13   50.8   0.0     1    88   828   910   828   912 0.93 Hpt domain
HAMP                 PF00672.20    70 seq1188_BIOID50909   -            918   7.7e-13   48.3   0.5   1   1   3.4e-16   7.7e-13   48.3   0.3     2    68   181   247   180   249 0.96 HAMP domain
EspG                 PF06872.6    383 seq1192_BIOID50909   -            398  6.5e-205  679.6   1.5   1   1  5.3e-209  7.3e-205  679.4   1.1     1   383    15   397    15   397 1.00 EspG protein
DUF1834              PF08873.6    188 seq1194_BIOID50909   -            193   2.3e-50  170.6   0.0   1   1     2e-54   2.7e-50  170.4   0.0    20   181     1   173     1   177 0.98 Domain of unknown function (DUF1834)
SNARE_assoc          PF09335.6    123 seq1196_BIOID50909   -            192   4.6e-18   65.4   1.6   1   1   3.3e-22   4.6e-18   65.4   1.1     3   122    23   143    21   144 0.92 SNARE associated Golgi protein
CorC_HlyC            PF03471.12    81 seq1197_BIOID50909   -            333   6.5e-21   73.8   0.1   1   1   1.7e-23   1.2e-19   69.8   0.0     2    79   246   322   245   324 0.93 Transporter associated domain
CBS                  PF00571.23    57 seq1197_BIOID50909   -            333     2e-16   59.2   1.3   1   2   2.8e-09   1.9e-05   24.1   0.4     1    53   108   164   108   167 0.94 CBS domain
CBS                  PF00571.23    57 seq1197_BIOID50909   -            333     2e-16   59.2   1.3   2   2   3.2e-12   2.2e-08   33.5   0.0     3    53   175   225   174   229 0.93 CBS domain
Polysacc_synt        PF01943.12   273 seq1199_BIOID50909   -            416     1e-13   51.0  19.1   1   1   7.7e-18     1e-13   51.0  13.3     1   272     3   283     3   284 0.84 Polysaccharide biosynthesis protein
Virul_fac_BrkB       PF03631.10   260 seq1201_BIOID50909   -            290     1e-55  188.8  24.6   1   1   8.7e-60   1.2e-55  188.6  17.0     2   258    29   274    28   276 0.88 Virulence factor BrkB
DUF940               PF06082.6    658 seq1204_BIOID50909   -            698  2.7e-257  855.4  13.2   1   1  2.3e-261  3.1e-257  855.3   9.2     1   658    29   693    29   693 0.97 Bacterial putative lipoprotein (DUF940)
SSB                  PF00436.20   104 seq1205_BIOID50909   -            178   8.4e-43  144.3   0.5   1   1   7.4e-47     1e-42  144.1   0.4     1   103     6   112     6   113 0.97 Single-strand binding protein family
DUF1778              PF08681.6     80 seq1207_BIOID50909   -             89   1.9e-27   94.7   2.0   1   1   1.6e-31   2.1e-27   94.6   1.4     1    79     8    86     8    87 0.98 Protein of unknown function (DUF1778)
Epimerase            PF01370.16   236 seq1208_BIOID50909   -            660     3e-40  138.0   0.0   1   1   1.3e-43   4.5e-40  137.4   0.0     1   236   318   566   318   566 0.91 NAD dependent epimerase/dehydratase family
Formyl_trans_N       PF00551.14   181 seq1208_BIOID50909   -            660   9.2e-25   87.1   0.0   1   1   4.1e-28   1.4e-24   86.5   0.0    63   178    59   174    17   177 0.89 Formyl transferase
Formyl_trans_C       PF02911.13   100 seq1208_BIOID50909   -            660   2.5e-20   72.3   0.0   1   1   1.3e-23   4.5e-20   71.4   0.0     3    98   202   295   200   297 0.95 Formyl transferase, C-terminal domain
Dehydratase_MU       PF02288.10   112 seq1211_BIOID50909   -            116   1.6e-35  121.0   0.0   1   1   1.3e-39   1.8e-35  120.9   0.0     2   112     7   112     6   112 0.98 Dehydratase medium subunit
Acetyltransf_7       PF13508.1     79 seq1214_BIOID50909   -            176   2.5e-09   37.0   0.1   1   1   8.4e-13   3.8e-09   36.4   0.0    10    77    54   149    45   151 0.80 Acetyltransferase (GNAT) domain
Acetyltransf_1       PF00583.19    83 seq1214_BIOID50909   -            176   2.5e-06   27.3   0.1   1   1   1.1e-09   5.1e-06   26.3   0.1    22    82    81   149    42   150 0.74 Acetyltransferase (GNAT) family
Caudo_TAP            PF02413.12   130 seq1216_BIOID50909   -            177   3.2e-34  117.7   2.2   1   1   2.6e-38   3.6e-34  117.6   0.6     1   130    39   177    39   177 0.99 Caudovirales tail fibre assembly protein
Cytochrom_C_asm      PF01578.15   214 seq1218_BIOID50909   -            288   5.7e-45  153.3  17.3   1   1   4.2e-49   5.7e-45  153.3  12.0     5   212    62   286    58   288 0.97 Cytochrome C assembly protein
SpoU_methylase       PF00588.14   142 seq1221_BIOID50909   -            229   9.1e-37  125.9   0.1   1   1   1.8e-40   1.3e-36  125.5   0.1     2   142    20   159    19   159 0.96 SpoU rRNA Methylase family
SpoU_methylas_C      PF12105.3     57 seq1221_BIOID50909   -            229   1.3e-25   88.5   1.4   1   1   2.9e-29     2e-25   87.9   0.4     1    57   163   221   163   221 0.99 SpoU, rRNA methylase, C-terminal
Sigma54_activat      PF00158.21   168 seq1222_BIOID50909   -            441   1.1e-72  242.8   0.1   1   1   6.6e-76   1.8e-72  242.1   0.1     1   168   141   308   141   308 0.99 Sigma-54 interaction domain
Response_reg         PF00072.19   112 seq1222_BIOID50909   -            441   7.3e-30  103.1   0.2   1   1   5.4e-33   1.5e-29  102.1   0.1     1   111     8   117     8   118 0.98 Response regulator receiver domain
HTH_8                PF02954.14    42 seq1222_BIOID50909   -            441     2e-14   52.7   0.6   1   1   7.2e-18     2e-14   52.7   0.4     3    39   403   439   401   441 0.93 Bacterial regulatory protein, Fis family
AAA_5                PF07728.9    139 seq1222_BIOID50909   -            441   1.3e-07   31.2   0.0   1   1   9.7e-11   2.7e-07   30.3   0.0     2   123   165   283   164   301 0.84 AAA domain (dynein-related subfamily)
AAA                  PF00004.24   132 seq1222_BIOID50909   -            441   1.6e-05   25.0   0.0   1   1   1.2e-08   3.4e-05   23.9   0.0     1   126   165   296   165   302 0.72 ATPase family associated with various cellular activities (AAA)
Phage_sheath_1       PF04984.9    464 seq1224_BIOID50909   -            473   1.1e-42  145.9   0.3   1   1   4.3e-46   5.9e-42  143.5   0.2     6   463    14   471     1   472 0.85 Phage tail sheath protein
BMC                  PF00936.14    75 seq1226_BIOID50909   -             91   1.1e-26   92.1   5.6   1   1     1e-30   1.4e-26   91.8   3.9     1    75     3    79     3    79 0.98 BMC domain
Tyr_Deacylase        PF02580.11   145 seq1227_BIOID50909   -            145   6.3e-55  185.0   0.1   1   1   5.1e-59     7e-55  184.8   0.0     2   144     3   144     2   145 0.99 D-Tyr-tRNA(Tyr) deacylase
Acyl_transf_3        PF01757.17   340 seq1228_BIOID50909   -            331   2.9e-34  118.3  37.9   1   1   2.6e-38   3.6e-34  118.0  26.3     2   339     6   318     5   322 0.87 Acyltransferase family
Phage_GPD            PF05954.6    292 seq1230_BIOID50909   -            351     1e-67  228.3   0.0   1   1   9.1e-72   1.2e-67  228.0   0.0     2   271    42   329    41   337 0.89 Phage late control gene D protein (GPD)
Amidase_3            PF01520.13   175 seq1231_BIOID50909   -            289   2.7e-52  176.9   0.0   1   1     5e-56   6.8e-52  175.6   0.0     1   174    59   273    59   274 0.99 N-acetylmuramoyl-L-alanine amidase
Gp49                 PF05973.9     91 seq1233_BIOID50909   -            112   1.5e-26   92.1   0.0   1   1   1.2e-30   1.7e-26   91.9   0.0     1    91    13   102    13   102 0.96 Phage derived protein Gp49-like (DUF891)
BMC                  PF00936.14    75 seq1234_BIOID50909   -            140   5.6e-21   73.8   1.4   1   1   6.1e-25   8.3e-21   73.3   1.0     1    75     3    80     3    80 0.97 BMC domain
SdiA-regulated       PF06977.6    249 seq1235_BIOID50909   -            272   3.1e-71  239.1   0.1   1   1   5.6e-75   3.9e-71  238.8   0.1     7   248    32   268    27   269 0.93 SdiA-regulated
His_Phos_2           PF00328.17   347 seq1237_BIOID50909   -            413   1.7e-38  132.7   0.0   1   1   1.5e-42   2.1e-38  132.4   0.0     1   344    30   359    30   364 0.85 Histidine phosphatase superfamily (branch 2)
Glyco_transf_56      PF07429.6    361 seq1239_BIOID50909   -             94   1.9e-30  105.9   0.0   1   1   1.6e-34   2.2e-30  105.7   0.0     1    83     1    81     1    88 0.98 4-alpha-L-fucosyltransferase glycosyl transferase group 56
DEAD                 PF00270.24   173 seq1240_BIOID50909   -            704   7.6e-24   83.9   0.3   1   1   3.6e-25   8.2e-22   77.3   0.0     4   169   284   445   281   449 0.80 DEAD/DEAH box helicase
Helicase_C           PF00271.26    78 seq1240_BIOID50909   -            704   3.7e-17   61.8   0.0   1   1   1.5e-18   3.5e-15   55.5   0.0     3    77   524   599   522   600 0.95 Helicase conserved C-terminal domain
ResIII               PF04851.10   184 seq1240_BIOID50909   -            704   1.2e-08   34.9   0.0   1   1   1.2e-11   2.7e-08   33.7   0.0    29   182   304   441   278   443 0.75 Type III restriction enzyme, res subunit
SecA_DEAD            PF07517.9    266 seq1240_BIOID50909   -            704   3.4e-07   29.7   0.0   1   1   3.2e-10   7.4e-07   28.6   0.0    95   163   305   373   241   409 0.87 SecA DEAD-like domain
tRNA_anti            PF01336.20    76 seq1240_BIOID50909   -            704   4.8e-07   29.4   0.0   1   1   4.4e-10     1e-06   28.3   0.0     2    74    74   145    73   147 0.96 OB-fold nucleic acid binding domain
SNF2_N               PF00176.18   296 seq1240_BIOID50909   -            704   5.7e-05   22.0   0.0   1   1   4.6e-08   0.00011   21.1   0.0    27   172   308   446   285   451 0.81 SNF2 family N-terminal domain
YiiD_Cterm           PF09500.5    144 seq1242_BIOID50909   -            329   6.7e-49  165.0   0.0   1   1   2.9e-52   9.9e-49  164.4   0.0     1   143   174   313   174   314 0.99 Putative thioesterase (yiiD_Cterm)
Acetyltransf_7       PF13508.1     79 seq1242_BIOID50909   -            329   4.5e-13   49.0   0.0   1   1   2.4e-16   8.3e-13   48.1   0.0     3    78    60   139    58   140 0.87 Acetyltransferase (GNAT) domain
Acetyltransf_1       PF00583.19    83 seq1242_BIOID50909   -            329   2.5e-12   46.5   0.0   1   1   2.1e-15   7.1e-12   45.0   0.0     2    82    66   138    65   139 0.96 Acetyltransferase (GNAT) family
Acetyltransf_10      PF13673.1    117 seq1242_BIOID50909   -            329   1.6e-08   34.5   0.0   1   1   7.8e-12   2.7e-08   33.8   0.0    38   117    55   138    16   138 0.81 Acetyltransferase (GNAT) domain
HTH_37               PF13744.1     80 seq1243_BIOID50909   -             96   5.7e-24   83.6   0.6   1   1   9.4e-28   6.4e-24   83.4   0.4     3    76    14    86    12    91 0.96 Helix-turn-helix domain
HTH_3                PF01381.17    55 seq1243_BIOID50909   -             96   4.9e-07   29.3   0.0   1   1   8.8e-11     6e-07   29.0   0.0     5    47    37    80    33    88 0.87 Helix-turn-helix
DUF21                PF01595.15   183 seq1245_BIOID50909   -            420   3.5e-55  186.0   4.7   1   1   1.1e-58   4.9e-55  185.5   3.3     3   175     2   175     1   180 0.98 Domain of unknown function DUF21
CorC_HlyC            PF03471.12    81 seq1245_BIOID50909   -            420   2.9e-20   71.7   0.2   1   1     2e-23   9.2e-20   70.1   0.1     2    79   335   410   334   412 0.95 Transporter associated domain
CBS                  PF00571.23    57 seq1245_BIOID50909   -            420   9.6e-06   25.0   0.2   1   1   8.6e-08   0.00039   19.9   0.0     8    56   270   318   249   319 0.87 CBS domain
PduL                 PF06130.7     71 seq1246_BIOID50909   -            210   3.1e-52  174.1   0.1   1   2   3.6e-28   4.9e-24   83.8   0.0     2    71    22   102    21   102 0.98 Propanediol utilisation protein PduL
PduL                 PF06130.7     71 seq1246_BIOID50909   -            210   3.1e-52  174.1   0.1   2   2   1.4e-29   1.9e-25   88.3   0.3     2    70   130   197   129   198 0.96 Propanediol utilisation protein PduL
EAL                  PF00563.15   236 seq1248_BIOID50909   -            517   1.1e-65  221.3   0.1   1   1   2.2e-69   1.5e-65  220.8   0.1     2   235   273   505   272   506 0.96 EAL domain
CSS-motif            PF12792.2    208 seq1248_BIOID50909   -            517   4.7e-38  130.5   1.5   1   1   9.7e-42   6.6e-38  130.0   1.1     2   207    37   246    36   247 0.92 CSS motif domain associated with EAL
Glyco_transf_56      PF07429.6    361 seq1249_BIOID50909   -            240  3.1e-130  434.2   0.0   1   1  2.5e-134  3.4e-130  434.0   0.0   122   360     1   239     1   240 0.99 4-alpha-L-fucosyltransferase glycosyl transferase group 56
Voltage_CLC          PF00654.15   355 seq1253_BIOID50909   -            418   2.8e-19   69.2  36.4   1   1   2.1e-23   2.8e-19   69.2  25.3    34   317    93   365    64   397 0.79 Voltage gated chloride channel
Coprogen_oxidas      PF01218.13   296 seq1254_BIOID50909   -            300  4.5e-147  488.1   0.1   1   1  3.7e-151  5.1e-147  488.0   0.1     2   296     8   300     7   300 0.99 Coproporphyrinogen III oxidase
Polysacc_deac_1      PF01522.16   124 seq1260_BIOID50909   -            296   2.4e-14   52.9   0.1   1   1   4.2e-18   5.7e-14   51.6   0.0    16   123    15   169     6   170 0.93 Polysaccharide deacetylase
WzyE                 PF06899.6    449 seq1261_BIOID50909   -            450  8.7e-278  921.1  45.1   1   1  7.1e-282  9.7e-278  920.9  31.2     1   448     1   449     1   450 1.00 WzyE protein
DEAD                 PF00270.24   173 seq1262_BIOID50909   -            453   4.5e-49  166.1   0.1   1   1   1.2e-51   5.4e-48  162.6   0.0     1   172    25   196    25   197 0.94 DEAD/DEAH box helicase
Helicase_C           PF00271.26    78 seq1262_BIOID50909   -            453   8.2e-26   89.5   0.0   1   1   4.8e-29   2.2e-25   88.2   0.0     2    77   264   339   263   340 0.98 Helicase conserved C-terminal domain
RHS                  PF03527.9     41 seq1264_BIOID50909   -            184     6e-18   64.2   0.2   1   1   1.1e-21   1.5e-17   62.9   0.2     1    38    41    78    41    81 0.95 RHS protein
EutN_CcmL            PF03319.8     83 seq1268_BIOID50909   -             91   2.5e-27   94.9   0.1   1   1   2.2e-31   3.1e-27   94.6   0.1     1    83     1    87     1    87 0.93 Ethanolamine utilisation protein EutN/carboxysome
Dimer_Tnp_Tn5        PF02281.11   109 seq1269_BIOID50909   -            457   1.4e-17   63.6   0.2   1   1   2.5e-21   3.4e-17   62.4   0.1    10   102   365   453   355   456 0.85 Transposase Tn5 dimerisation domain
PsiE                 PF06146.7     69 seq1273_BIOID50909   -            136   1.8e-16   59.9   5.7   1   1   1.3e-20   1.8e-16   59.9   3.9     5    69    62   123    58   123 0.95 Phosphate-starvation-inducible E
Cob_adeno_trans      PF01923.13   162 seq1277_BIOID50909   -            335   8.2e-53  178.4   0.2   1   1   1.8e-56   1.2e-52  177.8   0.1     1   160     3   166     3   168 0.93 Cobalamin adenosyltransferase
DUF336               PF03928.9    132 seq1277_BIOID50909   -            335   1.4e-37  128.3   0.0   1   1   3.1e-41   2.1e-37  127.7   0.0     3   132   200   329   198   329 0.98 Domain of unknown function (DUF336)
PhageMin_Tail        PF10145.4    202 seq1278_BIOID50909   -            757   4.1e-26   91.7  12.7   1   1     3e-30   4.1e-26   91.7   8.8     3   197   210   413   208   420 0.87 Phage-related minor tail protein
EamA                 PF00892.15   126 seq1279_BIOID50909   -            307   1.8e-35  121.5  41.3   1   2   4.7e-20   6.5e-16   58.4   9.7     1   126    16   145    16   145 0.85 EamA-like transporter family
EamA                 PF00892.15   126 seq1279_BIOID50909   -            307   1.8e-35  121.5  41.3   2   2   1.9e-23   2.6e-19   69.3  13.4     1   126   167   291   167   291 0.96 EamA-like transporter family
PMT                  PF02366.13   245 seq1280_BIOID50909   -            550   7.2e-55  185.8  21.0   1   1   1.1e-58   7.2e-55  185.8  14.6     3   245     5   237     3   237 0.98 Dolichyl-phosphate-mannose-protein mannosyltransferase
PMT_2                PF13231.1    159 seq1280_BIOID50909   -            550     6e-12   45.6  22.4   1   1   8.8e-16     6e-12   45.6  15.5     2   159    61   222    60   222 0.80 Dolichyl-phosphate-mannose-protein mannosyltransferase
DUF2502              PF10697.4     82 seq1281_BIOID50909   -            108   1.8e-22   79.1  25.5   1   1   1.7e-26   2.3e-22   78.7  17.7     1    82    23   106    23   106 0.97 Protein of unknown function (DUF2502)
ThiI                 PF02568.9    197 seq1285_BIOID50909   -            482   5.4e-77  257.5   0.0   1   1   1.2e-80   8.1e-77  257.0   0.0     1   197   175   369   175   369 0.99 Thiamine biosynthesis protein (ThiI)
THUMP                PF02926.12    93 seq1285_BIOID50909   -            482   3.1e-20   71.9   0.1   1   1   1.9e-23   1.3e-19   69.9   0.1     2    89    76   161    75   164 0.95 THUMP domain
NAD_kinase           PF01513.16   285 seq1289_BIOID50909   -            292   4.4e-73  245.4   0.0   1   1   3.7e-77     5e-73  245.2   0.0     2   284     8   271     7   272 0.98 ATP-NAD kinase
MerR-DNA-bind        PF09278.6     65 seq1290_BIOID50909   -            154   9.6e-16   57.8   0.2   1   1   3.6e-19   1.6e-15   57.0   0.1     2    65    55   119    54   119 0.96 MerR, DNA binding
MerR                 PF00376.18    38 seq1290_BIOID50909   -            154   1.8e-14   52.8   0.6   1   1   2.5e-17   1.1e-13   50.3   0.1     1    38    13    49    13    49 0.98 MerR family regulatory protein
MerR_1               PF13411.1     69 seq1290_BIOID50909   -            154   4.7e-13   48.5   0.0   1   1   1.7e-16     8e-13   47.8   0.0     2    65    13    76    12    78 0.96 MerR HTH family regulatory protein
Iso_dh               PF00180.15   348 seq1292_BIOID50909   -            416  7.1e-116  386.8   0.0   1   1    6e-120  8.2e-116  386.6   0.0     2   348    29   412    28   412 0.98 Isocitrate/isopropylmalate dehydrogenase
Glyco_tran_WecB      PF03808.8    172 seq1293_BIOID50909   -            246   3.1e-56  189.3   0.1   1   1   3.1e-60   4.2e-56  188.9   0.1     2   172    61   231    60   231 0.96 Glycosyl transferase WecB/TagA/CpsF family
DUF3521              PF12035.3     35 seq1295_BIOID50909   -             84   4.8e-18   64.5   3.8   1   1   4.9e-22   6.7e-18   64.1   0.7     1    34    12    45    12    46 0.98 Protein of unknown function (DUF3521)
HTH_31               PF13560.1     64 seq1296_BIOID50909   -             96   6.8e-11   42.0   0.0   1   1   7.9e-14   3.6e-10   39.7   0.0     4    46    35    76    34    93 0.82 Helix-turn-helix domain
HTH_3                PF01381.17    55 seq1296_BIOID50909   -             96   3.2e-09   36.3   0.1   1   1     2e-12   9.2e-09   34.9   0.0     1    38    37    74    37    85 0.96 Helix-turn-helix
HTH_19               PF12844.2     64 seq1296_BIOID50909   -             96     2e-08   34.0   0.0   1   1   2.1e-11   9.4e-08   31.8   0.0     3    55    36    87    36    95 0.83 Helix-turn-helix domain
Aldedh               PF00171.17   462 seq1298_BIOID50909   -            461   1.2e-30  106.1   0.5   1   1   1.7e-33   2.4e-29  101.8   0.3    29   427    32   416    24   428 0.87 Aldehyde dehydrogenase family
Helicase_C_2         PF13307.1    167 seq1300_BIOID50909   -            716   4.4e-26   91.6   0.0   1   1     2e-29   6.9e-26   91.0   0.0     8   165   533   688   526   690 0.93 Helicase C-terminal domain
DEAD                 PF00270.24   173 seq1300_BIOID50909   -            716   2.9e-09   36.5   0.1   1   1   1.8e-09   6.3e-06   25.6   0.0    12    78    43   108    28   126 0.74 DEAD/DEAH box helicase
DEAD_2               PF06733.10   174 seq1300_BIOID50909   -            716   1.2e-08   34.4   0.0   1   1   6.2e-12   2.1e-08   33.6   0.0   103   167   200   263   150   269 0.87 DEAD_2
PTS_EIIC             PF02378.13   321 seq1301_BIOID50909   -            598     8e-83  277.8  29.3   1   1   1.2e-86     8e-83  277.8  20.3     1   321    87   429    87   429 0.94 Phosphotransferase system, EIIC
PTS_EIIB             PF00367.15    35 seq1301_BIOID50909   -            598   1.4e-16   59.2   0.1   1   1   4.6e-20   3.1e-16   58.1   0.1     3    35   522   554   520   554 0.97 phosphotransferase system, EIIB
Tautomerase          PF01361.16    60 seq1302_BIOID50909   -             75     2e-13   49.5   0.0   1   1   2.1e-17   2.8e-13   49.1   0.0     1    51     2    53     2    55 0.98 Tautomerase enzyme
SMC_N                PF02463.14   220 seq1304_BIOID50909   -            553   4.5e-19   68.4   0.0   1   1   1.2e-22   8.5e-19   67.5   0.0     1   217     1   511     1   514 0.93 RecF/RecN/SMC N terminal domain
AAA_23               PF13476.1    202 seq1304_BIOID50909   -            553   2.7e-18   66.9   2.0   1   1     6e-20   4.1e-16   59.8   1.4     1   194     4   214     4   381 0.63 AAA domain
Xan_ur_permease      PF00860.15   389 seq1305_BIOID50909   -            449   1.1e-88  297.2  48.4   1   1   1.1e-92   1.4e-88  296.8  33.6     1   388    26   409    26   410 0.99 Permease family
AA_permease          PF00324.16   479 seq1306_BIOID50909   -            461   6.6e-99  331.2  56.2   1   1  1.2e-102   8.5e-99  330.9  38.9     1   432    16   424    16   454 0.95 Amino acid permease
AA_permease_2        PF13520.1    426 seq1306_BIOID50909   -            461   2.1e-43  148.3  58.9   1   1   4.2e-47   2.8e-43  147.9  40.8     9   424    20   439    15   441 0.88 Amino acid permease
RHH_1                PF01402.16    39 seq1307_BIOID50909   -             81   7.7e-11   41.2   0.5   1   1   5.7e-15   7.7e-11   41.2   0.4     2    39    15    52    14    52 0.96 Ribbon-helix-helix protein, copG family
EamA                 PF00892.15   126 seq1309_BIOID50909   -            111   3.2e-10   39.9   9.5   1   1   5.8e-14     4e-10   39.7   6.6    24   124     3   107     1   109 0.82 EamA-like transporter family
Multi_Drug_Res       PF00893.14    93 seq1309_BIOID50909   -            111   1.1e-08   35.3   5.8   1   1   2.2e-12   1.5e-08   34.8   4.0     1    93     1   100     1   100 0.84 Small Multidrug Resistance protein
DUF421               PF04239.7     99 seq1310_BIOID50909   -            230   1.5e-24   85.2   0.0   1   1   1.5e-28     2e-24   84.8   0.0     1    71   102   171   102   210 0.86 Protein of unknown function (DUF421)
LrgA                 PF03788.9     96 seq1311_BIOID50909   -            132   4.4e-29   99.9  10.2   1   1     4e-33   5.4e-29   99.6   7.1     1    94    21   114    21   116 0.98 LrgA family
Xan_ur_permease      PF00860.15   389 seq1313_BIOID50909   -            463  4.4e-113  377.5  39.0   1   1  4.4e-117    6e-113  377.1  27.0     2   388    34   427    33   428 0.97 Permease family
Nucleos_tra2_C       PF07662.8    210 seq1319_BIOID50909   -            413   2.3e-69  232.9  16.2   1   1   3.3e-73   2.3e-69  232.9  11.2     1   209   206   412   206   413 0.98 Na+ dependent nucleoside transporter C-terminus
Nucleos_tra2_N       PF01773.15    75 seq1319_BIOID50909   -            413   1.9e-24   85.6   4.2   1   1   2.8e-28   1.9e-24   85.6   2.9     1    74    22    95    22    96 0.98 Na+ dependent nucleoside transporter N-terminus
LrgB                 PF04172.11   215 seq1321_BIOID50909   -            231   1.2e-82  276.2  15.2   1   1   9.7e-87   1.3e-82  276.0  10.6     1   215    12   226    12   226 0.99 LrgB-like family
GGDEF                PF00990.16   161 seq1322_BIOID50909   -           1105   1.3e-44  151.5   0.3   1   1   1.7e-47   2.9e-44  150.3   0.2     1   160   682   838   682   839 0.97 GGDEF domain
MASE1                PF05231.9    299 seq1322_BIOID50909   -           1105     3e-33  115.0  43.3   1   1   1.8e-36     3e-33  115.0  30.0     2   298    19   294    18   295 0.88 MASE1
PAS_9                PF13426.1    104 seq1322_BIOID50909   -           1105     8e-29   99.9   0.0   1   2   3.3e-15   5.7e-12   45.8   0.0     3   104   314   416   312   416 0.95 PAS domain
PAS_9                PF13426.1    104 seq1322_BIOID50909   -           1105     8e-29   99.9   0.0   2   2   3.7e-12   6.4e-09   36.0   0.0     2   104   566   670   565   670 0.92 PAS domain
PAS_3                PF08447.6     91 seq1322_BIOID50909   -           1105   5.8e-26   90.3   0.0   1   2   1.2e-12     2e-09   37.3   0.0     5    89   328   409   324   411 0.93 PAS fold
PAS_3                PF08447.6     91 seq1322_BIOID50909   -           1105   5.8e-26   90.3   0.0   2   2   1.5e-13   2.6e-10   40.1   0.0     2    91   452   537   451   537 0.96 PAS fold
PAS_4                PF08448.5    110 seq1322_BIOID50909   -           1105   4.2e-23   81.3   0.0   1   2   1.9e-09   3.2e-06   27.0   0.0     7   110   314   419   309   419 0.90 PAS fold
PAS_4                PF08448.5    110 seq1322_BIOID50909   -           1105   4.2e-23   81.3   0.0   2   2   1.1e-13     2e-10   40.5   0.0     1   109   561   672   561   673 0.94 PAS fold
PAS                  PF00989.19   113 seq1322_BIOID50909   -           1105   9.3e-23   80.0   0.1   1   2   3.1e-12   5.2e-09   35.7   0.0     2   113   303   414   302   414 0.91 PAS fold
PAS                  PF00989.19   113 seq1322_BIOID50909   -           1105   9.3e-23   80.0   0.1   2   2   5.8e-11   9.9e-08   31.6   0.0     7   113   561   668   555   668 0.94 PAS fold
EAL                  PF00563.15   236 seq1322_BIOID50909   -           1105   1.1e-17   64.2   0.2   1   1   1.8e-20   3.2e-17   62.7   0.1    37   234   896  1088   892  1090 0.92 EAL domain
PAS_8                PF13188.1     64 seq1322_BIOID50909   -           1105   1.1e-11   44.0   0.0   1   2   7.5e-07    0.0013   18.4   0.0     2    51   303   358   302   371 0.72 PAS domain
PAS_8                PF13188.1     64 seq1322_BIOID50909   -           1105   1.1e-11   44.0   0.0   2   2   1.6e-07   0.00027   20.5   0.0     1    52   555   607   555   619 0.80 PAS domain
KGG                  PF10685.4     23 seq1323_BIOID50909   -             57   2.5e-20   71.7  18.2   1   2   5.5e-14   7.5e-10   38.3   4.3     1    23    10    31    10    31 0.98 Stress-induced bacterial acidophilic repeat motif
KGG                  PF10685.4     23 seq1323_BIOID50909   -             57   2.5e-20   71.7  18.2   2   2   2.5e-14   3.4e-10   39.5   2.8     1    23    32    53    32    53 0.99 Stress-induced bacterial acidophilic repeat motif
DNA_circ_N           PF07157.7     93 seq1324_BIOID50909   -            449   3.4e-24   84.6   0.0   1   1   4.8e-28   6.5e-24   83.7   0.0     1    91     3    93     3    95 0.97 DNA circulation protein N-terminus
Fe-ADH               PF00465.14   366 seq1326_BIOID50909   -            403   3.2e-98  328.6   0.2   1   1  5.7e-102   3.9e-98  328.3   0.2     2   332     8   323     7   337 0.93 Iron-containing alcohol dehydrogenase
Fe-ADH_2             PF13685.1    250 seq1326_BIOID50909   -            403   5.2e-17   61.8   0.0   1   1   1.2e-20   8.1e-17   61.2   0.0    12   247    18   260    14   262 0.89 Iron-containing alcohol dehydrogenase
Acetyltransf_2       PF00797.12   240 seq1327_BIOID50909   -            281   2.6e-84  282.4   0.1   1   1   2.2e-88     3e-84  282.2   0.0     1   237    21   256    21   259 0.97 N-acetyltransferase
Aminotran_5          PF00266.14   371 seq1328_BIOID50909   -            362   1.6e-70  237.6   0.0   1   1   1.3e-74   1.8e-70  237.4   0.0     1   371     4   350     4   350 0.99 Aminotransferase class-V
Peptidase_M28        PF04389.12   176 seq1329_BIOID50909   -            345   4.2e-30  104.6   0.1   1   1   1.8e-33   8.1e-30  103.7   0.0     2   173   111   318   110   320 0.88 Peptidase family M28
Peptidase_M20        PF01546.23   171 seq1329_BIOID50909   -            345   7.7e-07   28.7   0.0   1   1   2.2e-10     1e-06   28.3   0.0     1    73   113   198   113   309 0.74 Peptidase family M20/M25/M40
Peptidase_M42        PF05343.9    292 seq1329_BIOID50909   -            345   5.1e-06   25.3   0.2   1   1   4.1e-08   0.00019   20.2   0.0   134   180   143   189   136   216 0.87 M42 glutamyl aminopeptidase
dCMP_cyt_deam_2      PF08211.6    124 seq1330_BIOID50909   -            294   2.3e-50  169.6   0.2   1   1   6.8e-52   4.7e-48  162.1   0.0     1   123   157   278   157   279 0.98 Cytidine and deoxycytidylate deaminase zinc-binding region
dCMP_cyt_deam_1      PF00383.17   102 seq1330_BIOID50909   -            294   1.3e-17   63.2   0.0   1   1   4.4e-18     3e-14   52.3   0.0    10    93    56   139    47   143 0.86 Cytidine and deoxycytidylate deaminase zinc-binding region
Na_H_Exchanger       PF00999.16   384 seq1331_BIOID50909   -            549   3.4e-72  242.9  43.6   1   1   3.1e-76   4.2e-72  242.6  30.2     2   383     8   421     5   422 0.91 Sodium/hydrogen exchanger family
Peripla_BP_4         PF13407.1    258 seq1332_BIOID50909   -            356   1.8e-62  210.9  13.0   1   1     3e-66   2.1e-62  210.7   9.0    13   258    66   312    54   312 0.95 Periplasmic binding protein domain
Peripla_BP_1         PF00532.16   279 seq1332_BIOID50909   -            356   3.9e-13   49.1   1.9   1   1   1.4e-16   9.6e-13   47.8   1.3    23   214    73   270    52   304 0.78 Periplasmic binding proteins and sugar binding domain of LacI family
Aminotran_1_2        PF00155.16   363 seq1333_BIOID50909   -            390   9.3e-60  202.3   0.0   1   1   7.7e-64   1.1e-59  202.1   0.0     3   360    30   379    28   382 0.94 Aminotransferase class I and II
AsmA                 PF05170.9    604 seq1335_BIOID50909   -            577  4.5e-166  553.8   7.0   1   1  1.2e-169  5.7e-166  553.5   4.9     1   565     9   558     9   574 0.98 AsmA family
DUF520               PF04461.8    160 seq1336_BIOID50909   -            163   6.2e-66  221.0   3.7   1   1     5e-70   6.9e-66  220.9   2.6     1   160     1   162     1   162 0.99 Protein of unknown function (DUF520)
Glycos_trans_3N      PF02885.12    66 seq1337_BIOID50909   -            320   2.4e-15   55.7   0.0   1   1   3.6e-19     5e-15   54.7   0.0     2    65     3    70     2    71 0.97 Glycosyl transferase family, helical bundle domain
Complex1_51K         PF01512.12   151 seq1338_BIOID50909   -            425   3.8e-39  133.7   0.0   1   1   2.3e-42   7.9e-39  132.6   0.0     8   151     2   135     1   135 0.98 Respiratory-chain NADH dehydrogenase 51 Kd subunit
RnfC_N               PF13375.1    101 seq1338_BIOID50909   -            425   4.1e-15   55.2   0.7   1   1   3.7e-18   1.3e-14   53.6   0.3    22    85   356   420   350   425 0.91 RnfC Barrel sandwich hybrid domain
SLBB                 PF10531.4     59 seq1338_BIOID50909   -            425   4.2e-13   48.8   1.1   1   1   2.1e-16   7.3e-13   48.0   0.7     1    58   147   194   147   195 0.96 SLBB domain
Fer4_17              PF13534.1     61 seq1338_BIOID50909   -            425   7.9e-08   32.4   3.9   1   1   4.4e-11   1.5e-07   31.5   2.7     2    60   238   298   237   299 0.94 4Fe-4S dicluster domain
Phage_GPD            PF05954.6    292 seq1341_BIOID50909   -            408   1.1e-13   50.8   0.0   1   1   1.6e-17   2.2e-13   49.9   0.0    25   292    52   360    35   361 0.74 Phage late control gene D protein (GPD)
DUF4008              PF13186.1     64 seq1342_BIOID50909   -            411   2.4e-13   50.0   0.4   1   1   1.5e-16   5.2e-13   49.0   0.3     4    64   282   343   276   343 0.91 Domain of unknown function (DUF4008)
Radical_SAM          PF04055.16   166 seq1342_BIOID50909   -            411   3.8e-12   46.5   0.0   1   1     2e-15   6.7e-12   45.7   0.0     6   147    20   169    16   188 0.81 Radical SAM superfamily
Fer4_12              PF13353.1    139 seq1342_BIOID50909   -            411   5.8e-07   29.5   0.0   1   1   3.1e-10   1.1e-06   28.7   0.0    13   115    19   126    17   150 0.64 4Fe-4S single cluster domain
EPSP_synthase        PF00275.15   419 seq1344_BIOID50909   -            427    2e-164  546.9   0.0   1   1  1.6e-168  2.2e-164  546.7   0.0     2   419     7   420     6   420 0.97 EPSP synthase (3-phosphoshikimate 1-carboxyvinyltransferase)
DUF218               PF02698.12   155 seq1346_BIOID50909   -            239   3.3e-21   75.2   0.0   1   1   3.3e-25   4.6e-21   74.8   0.0     4   132    47   172    45   186 0.93 DUF218 domain
Acetyltransf_3       PF13302.1    142 seq1349_BIOID50909   -            194   1.1e-19   71.0   0.1   1   1   3.8e-23   1.3e-19   70.7   0.0     1   142    17   162    17   162 0.88 Acetyltransferase (GNAT) domain
Acetyltransf_4       PF13420.1    155 seq1349_BIOID50909   -            194   5.1e-14   52.3   0.0   1   1     2e-17   6.7e-14   52.0   0.0     2   154    21   181    20   182 0.79 Acetyltransferase (GNAT) domain
Acetyltransf_1       PF00583.19    83 seq1349_BIOID50909   -            194   1.9e-08   34.0   0.1   1   1   8.7e-12     3e-08   33.4   0.0     2    83    83   162    82   162 0.96 Acetyltransferase (GNAT) family
Acetyltransf_8       PF13523.1    152 seq1349_BIOID50909   -            194   1.4e-06   28.1   0.1   1   1   5.1e-10   1.7e-06   27.8   0.1    60   141    75   166    20   176 0.80 Acetyltransferase (GNAT) domain
ABC_tran             PF00005.22   118 seq1351_BIOID50909   -            525   1.9e-35  121.6   0.2   1   2   4.5e-23     3e-19   69.3   0.1     1   118    56   183    56   183 0.89 ABC transporter
ABC_tran             PF00005.22   118 seq1351_BIOID50909   -            525   1.9e-35  121.6   0.2   2   2   4.1e-17   2.8e-13   50.1   0.0    15   117   328   445   314   446 0.76 ABC transporter
HTH_23               PF13384.1     50 seq1352_BIOID50909   -             78   4.5e-08   32.3   0.0   1   1   9.4e-12   6.4e-08   31.8   0.0     5    48    31    73    27    74 0.94 Homeodomain-like domain
HTH_28               PF13518.1     52 seq1352_BIOID50909   -             78   1.2e-06   28.2   0.0   1   1   2.2e-10   1.5e-06   27.8   0.0     9    43    39    73    33    78 0.89 Helix-turn-helix domain
A_deaminase          PF00962.17   330 seq1354_BIOID50909   -            333  8.5e-100  333.8   0.0   1   1    7e-104  9.6e-100  333.6   0.0     2   329     6   328     5   329 0.99 Adenosine/AMP deaminase
Ldh_2                PF02615.9    335 seq1355_BIOID50909   -            361    5e-138  459.2   0.0   1   1  4.2e-142  5.7e-138  459.0   0.0     1   334     5   340     5   341 0.99 Malate/L-lactate dehydrogenase
SmpB                 PF01668.13    68 seq1356_BIOID50909   -            160   1.3e-29  101.6   0.0   1   1   1.5e-33   2.1e-29  100.9   0.0     2    67    13    78    12    80 0.96 SmpB protein
DUF480               PF04337.7    148 seq1357_BIOID50909   -            215   8.2e-65  217.0   0.4   1   1     1e-68   1.4e-64  216.3   0.3     1   148     5   158     5   158 0.99 Protein of unknown function, DUF480
DUF2542              PF10808.3     79 seq1358_BIOID50909   -             79     5e-46  154.7   5.7   1   1     4e-50   5.5e-46  154.6   3.9     1    79     1    79     1    79 1.00 Protein of unknown function (DUF2542)
BMC                  PF00936.14    75 seq1360_BIOID50909   -            184     5e-41  138.1   8.4   1   2   1.3e-25   1.8e-21   75.4   0.1     1    74     3    76     3    77 0.98 BMC domain
BMC                  PF00936.14    75 seq1360_BIOID50909   -            184     5e-41  138.1   8.4   2   2   2.3e-22   3.1e-18   65.0   2.9     1    75    95   173    95   173 0.97 BMC domain
Phage_Mu_Gp45        PF06890.7    162 seq1361_BIOID50909   -            216   4.8e-33  113.7   0.2   1   1   5.4e-37   7.4e-33  113.1   0.2     3   156    22   206    20   212 0.93 Bacteriophage Mu Gp45 protein
Pyr_redox_2          PF07992.9    200 seq1366_BIOID50909   -            412     8e-16   58.3   0.1   1   1   6.8e-18   7.7e-15   55.1   0.0     1   198   126   384   126   386 0.81 Pyridine nucleotide-disulphide oxidoreductase
Pyr_redox            PF00070.22    80 seq1366_BIOID50909   -            412   6.5e-14   51.9   0.6   1   1   2.5e-10   2.9e-07   30.6   0.0     2    76   256   328   255   332 0.78 Pyridine nucleotide-disulphide oxidoreductase
NAD_binding_8        PF13450.1     68 seq1366_BIOID50909   -            412   1.4e-08   34.4   0.0   1   1   3.3e-11   3.7e-08   33.1   0.0     1    37   129   165   129   184 0.92 NAD(P)-binding Rossmann-like domain
HI0933_like          PF03486.9    409 seq1366_BIOID50909   -            412   5.9e-07   28.1   0.5   1   1   4.6e-09   5.3e-06   25.0   0.0     2    36   126   160   125   165 0.94 HI0933-like protein
Thi4                 PF01946.12   230 seq1366_BIOID50909   -            412     9e-06   24.8   0.3   1   1   4.6e-08   5.3e-05   22.3   0.0    20    59   127   166   121   202 0.89 Thi4 family
FAD_binding_3        PF01494.14   356 seq1366_BIOID50909   -            412   1.6e-05   24.0   0.3   1   1   7.2e-08   8.2e-05   21.7   0.0     3    35   126   158   125   171 0.92 FAD binding domain
Peptidase_M48        PF01435.13   226 seq1368_BIOID50909   -            257   4.1e-25   88.5   0.0   1   1     4e-29   5.5e-25   88.1   0.0    31   226    78   248    44   248 0.81 Peptidase family M48
GFO_IDH_MocA         PF01408.17   120 seq1369_BIOID50909   -            307   9.4e-26   90.5   0.0   1   1   2.2e-29   1.5e-25   89.9   0.0     1   120     4   121     4   121 0.98 Oxidoreductase family, NAD-binding Rossmann fold
GFO_IDH_MocA_C       PF02894.12   115 seq1369_BIOID50909   -            307     5e-08   32.6   0.1   1   1   1.7e-11   1.2e-07   31.4   0.0    19   114   141   226   132   227 0.93 Oxidoreductase family, C-terminal alpha/beta domain
BMC                  PF00936.14    75 seq1370_BIOID50909   -            116     8e-17   60.5   0.3   1   1   8.1e-21   1.1e-16   60.1   0.2     2    73    45   112    44   116 0.95 BMC domain
TetR_N               PF00440.18    47 seq1372_BIOID50909   -            188     1e-16   60.1   0.8   1   1   2.3e-20   1.6e-16   59.5   0.0     1    47    16    62    16    62 0.98 Bacterial regulatory proteins, tetR family
TetR_C_6             PF13977.1    131 seq1372_BIOID50909   -            188   1.3e-06   28.1   0.1   1   1   3.6e-10   2.5e-06   27.2   0.0    36   129    95   185    84   187 0.83 Bacterial transcriptional repressor
GP46                 PF07409.7    116 seq1375_BIOID50909   -            116   1.5e-19   69.3   0.0   1   1   1.5e-23     2e-19   68.8   0.0    31   112    35   111    19   115 0.91 Phage protein GP46
LamB                 PF02264.10   398 seq1376_BIOID50909   -            446  2.6e-168  560.0  25.6   1   1  2.2e-172    3e-168  559.9  17.8     1   398    28   446    28   446 0.97 LamB porin
PduV-EutP            PF10662.4    143 seq1378_BIOID50909   -            147   7.9e-60  200.3   0.0   1   1   6.5e-64   8.9e-60  200.2   0.0     1   142     1   141     1   142 0.99 Ethanolamine utilisation - propanediol utilisation
Amidohydro_5         PF13594.1     68 seq1379_BIOID50909   -            188   5.3e-12   45.2   0.8   1   1   1.3e-15   8.9e-12   44.5   0.1     1    68    67   130    67   130 0.85 Amidohydrolase
Amidohydro_1         PF01979.15   333 seq1379_BIOID50909   -            188   6.3e-11   42.3   0.0   1   1   1.1e-14   7.8e-11   42.0   0.0     2    63    97   149    96   186 0.79 Amidohydrolase family
BPD_transp_2         PF02653.11   267 seq1381_BIOID50909   -            393   1.2e-50  171.8  42.6   1   1   8.6e-55   1.2e-50  171.8  29.5     2   267    57   383    56   383 0.98 Branched-chain amino acid transport system / permease component
YmgB                 PF10798.3     61 seq1383_BIOID50909   -             88   3.7e-29  100.2   2.6   1   1   3.8e-33   5.3e-29   99.7   1.8     1    61    28    88    28    88 0.98 Biofilm development protein YmgB/AriR
Baseplate_J          PF04865.9    243 seq1385_BIOID50909   -            359   8.9e-55  185.5   5.8   1   1   1.1e-58   1.5e-54  184.8   2.4     3   241    69   312    67   314 0.94 Baseplate J-like protein
HlyD                 PF00529.15   306 seq1387_BIOID50909   -            384   1.1e-60  205.4  12.2   1   1     4e-64   1.4e-60  205.1   8.5     3   306    69   360    68   360 0.96 HlyD family secretion protein
HlyD_2               PF12700.2    328 seq1387_BIOID50909   -            384   2.3e-17   63.0   0.1   1   1     1e-20   3.4e-17   62.4   0.1     2   327    48   359    47   360 0.79 HlyD family secretion protein
HlyD_3               PF13437.1    105 seq1387_BIOID50909   -            384   6.4e-12   45.6   2.0   1   1   4.6e-11   1.6e-07   31.5   0.1     1   105   178   289   178   289 0.93 HlyD family secretion protein
Biotin_lipoyl_2      PF13533.1     50 seq1387_BIOID50909   -            384     6e-12   44.9   4.2   1   1   1.2e-13     4e-10   39.0   0.3     3    46    69   119    64   123 0.85 Biotin-lipoyl like
Cytidylate_kin       PF02224.13   158 seq1389_BIOID50909   -            227     5e-62  207.8   0.4   1   1   1.3e-65     6e-62  207.6   0.2     3   158    63   218    61   218 0.97 Cytidylate kinase
AAA_17               PF13207.1    121 seq1389_BIOID50909   -            227   1.9e-13   51.1   0.0   1   1   1.7e-16   7.9e-13   49.1   0.0     1   120     7   134     7   135 0.85 AAA domain
Cytidylate_kin2      PF13189.1    179 seq1389_BIOID50909   -            227   1.9e-07   31.0   0.0   1   1   1.1e-10   4.9e-07   29.7   0.0     1   155     7   187     7   191 0.78 Cytidylate kinase-like family
Adenine_deam_C       PF13382.1    171 seq1391_BIOID50909   -            403   3.4e-58  195.4   0.0   1   1   7.1e-62   4.8e-58  194.9   0.0    24   171   249   396   231   396 0.95 Adenine deaminase C-terminal domain
Amidohydro_1         PF01979.15   333 seq1391_BIOID50909   -            403   7.1e-19   68.5   0.0   1   1   5.5e-22   3.8e-18   66.1   0.0    93   333     2   162     1   162 0.92 Amidohydrolase family
MVIN                 PF03023.9    452 seq1392_BIOID50909   -            511  4.7e-161  536.1  32.4   1   1  4.1e-165  5.7e-161  535.8  22.5     1   450    28   478    28   480 0.99 MviN-like protein
DHO_dh               PF01180.16   293 seq1393_BIOID50909   -            411   9.9e-35  119.8   0.0   1   1   2.7e-38   1.2e-34  119.5   0.0     2   293     6   304     5   304 0.84 Dihydroorotate dehydrogenase
Dus                  PF01207.12   310 seq1393_BIOID50909   -            411     6e-08   31.7   0.1   1   1   2.4e-11   1.1e-07   30.9   0.1    43   153    91   198    80   203 0.83 Dihydrouridine synthase (Dus)
HSP70                PF00012.15   602 seq1395_BIOID50909   -            471   9.1e-25   86.5   0.0   1   2   7.3e-19     1e-14   53.3   0.0     2   207    24   249    23   280 0.76 Hsp70 protein
HSP70                PF00012.15   602 seq1395_BIOID50909   -            471   9.1e-25   86.5   0.0   2   2   1.1e-11   1.5e-07   29.6   0.0   250   352   350   444   326   469 0.79 Hsp70 protein
EAL                  PF00563.15   236 seq1396_BIOID50909   -            285   1.4e-60  204.6   0.0   1   1   1.1e-64   1.6e-60  204.4   0.0     2   236    27   262    26   262 0.96 EAL domain
DUF2313              PF10076.4    179 seq1397_BIOID50909   -            190   2.9e-51  173.2   0.0   1   1   2.4e-55   3.2e-51  173.1   0.0     3   179     7   187     5   187 0.97 Uncharacterized protein conserved in bacteria (DUF2313)
S1                   PF00575.18    74 seq1398_BIOID50909   -            557  3.9e-117  382.3  33.3   1   6   7.7e-16     1e-11   44.5   0.6     3    73    19    86    17    87 0.95 S1 RNA binding domain
S1                   PF00575.18    74 seq1398_BIOID50909   -            557  3.9e-117  382.3  33.3   2   6   1.4e-17   1.9e-13   50.1   0.5     3    74   103   171   101   171 0.96 S1 RNA binding domain
S1                   PF00575.18    74 seq1398_BIOID50909   -            557  3.9e-117  382.3  33.3   3   6   3.3e-28   4.6e-24   84.1   0.2     2    74   189   260   188   260 0.97 S1 RNA binding domain
S1                   PF00575.18    74 seq1398_BIOID50909   -            557  3.9e-117  382.3  33.3   4   6   4.2e-26   5.8e-22   77.4   0.2     2    74   274   347   273   347 0.97 S1 RNA binding domain
S1                   PF00575.18    74 seq1398_BIOID50909   -            557  3.9e-117  382.3  33.3   5   6   1.2e-24   1.7e-20   72.7   0.5     2    74   361   434   360   434 0.98 S1 RNA binding domain
S1                   PF00575.18    74 seq1398_BIOID50909   -            557  3.9e-117  382.3  33.3   6   6   1.5e-25   2.1e-21   75.6   0.4     3    74   449   520   447   520 0.98 S1 RNA binding domain
Peripla_BP_3         PF13377.1    160 seq1399_BIOID50909   -            392   2.7e-38  131.3   0.7   1   1   6.8e-40   2.3e-36  125.0   0.1     3   160   113   277   111   277 0.95 Periplasmic binding protein-like domain
HTH_AraC             PF00165.18    42 seq1399_BIOID50909   -            392   3.3e-22   77.5   0.1   1   2   2.8e-11   9.7e-08   31.4   0.0     1    42   294   335   294   335 0.97 Bacterial regulatory helix-turn-helix proteins, AraC family
HTH_AraC             PF00165.18    42 seq1399_BIOID50909   -            392   3.3e-22   77.5   0.1   2   2   9.9e-15   3.4e-11   42.4   0.1     6    41   348   384   346   385 0.95 Bacterial regulatory helix-turn-helix proteins, AraC family
HTH_18               PF12833.2     81 seq1399_BIOID50909   -            392   8.3e-20   70.5   0.1   1   1   1.7e-22   5.8e-19   67.8   0.0     3    79   309   384   307   385 0.97 Helix-turn-helix domain
Peripla_BP_4         PF13407.1    258 seq1399_BIOID50909   -            392   5.4e-13   48.7   0.0   1   1   2.6e-16   8.8e-13   48.0   0.0    75   258    72   258    52   258 0.85 Periplasmic binding protein domain
GTP_cyclohydroI      PF01227.17    86 seq1400_BIOID50909   -            282   1.5e-17   62.9   0.0   1   1     9e-20   1.2e-15   56.7   0.0     1    81   196   269   196   273 0.96 GTP cyclohydrolase I
MalM                 PF07148.7    136 seq1402_BIOID50909   -            311   1.5e-49  166.7   0.1   1   1   1.7e-53   2.3e-49  166.2   0.0     2   136    75   210    74   210 0.98 Maltose operon periplasmic protein precursor (MalM)
ACR_tran             PF00873.14  1021 seq1403_BIOID50909   -           1035         0 1265.6  14.6   1   1         0         0 1265.4  10.2     1  1021     2  1024     2  1024 0.99 AcrB/AcrD/AcrF family
SIS                  PF01380.17   131 seq1405_BIOID50909   -            321   3.9e-27   94.3   0.0   1   1   9.9e-31   6.8e-27   93.5   0.0     2   130    39   169    38   170 0.98 SIS domain
CBS                  PF00571.23    57 seq1405_BIOID50909   -            321   7.1e-15   54.3   0.0   1   2   1.9e-08   0.00013   21.4   0.0     1    56   199   256   199   257 0.92 CBS domain
CBS                  PF00571.23    57 seq1405_BIOID50909   -            321   7.1e-15   54.3   0.0   2   2   4.7e-10   3.2e-06   26.5   0.0     8    51   272   315   265   318 0.82 CBS domain
HHA                  PF05321.6     57 seq1411_BIOID50909   -             71   3.8e-25   87.6   0.0   1   1   3.2e-29   4.3e-25   87.4   0.0     1    57     8    68     8    68 0.97 Haemolysin expression modulating protein
DUF4102              PF13356.1     89 seq1412_BIOID50909   -            105   1.3e-20   72.8   0.0   1   1   1.2e-24   1.7e-20   72.6   0.0    12    87    11    87     4    89 0.90 Domain of unknown function (DUF4102)
FdhD-NarQ            PF02634.10   236 seq1413_BIOID50909   -            278   7.3e-73  244.7   0.0   1   1   6.3e-77   8.6e-73  244.5   0.0     1   235    38   275    38   276 0.92 FdhD/NarQ family
DUF3412              PF11892.3    123 seq1414_BIOID50909   -            454   1.8e-57  192.3   0.0   1   1   6.2e-61   4.2e-57  191.1   0.0     2   122   333   453   332   454 0.98 Domain of unknown function (DUF3412)
Lysine_decarbox      PF03641.9    133 seq1414_BIOID50909   -            454   9.5e-34  115.9   0.1   1   1     2e-37   1.4e-33  115.4   0.0     1   133   190   329   190   329 0.95 Possible lysine decarboxylase
DUF2569              PF10754.4    149 seq1415_BIOID50909   -            146     4e-48  163.2  10.5   1   1   3.3e-52   4.5e-48  163.1   7.3     2   149     4   145     3   145 0.99 Protein of unknown function (DUF2569)
TetR_C_3             PF08362.6    143 seq1419_BIOID50909   -            212     3e-59  198.7   0.0   1   1   5.7e-63   3.9e-59  198.3   0.0     1   143    70   212    70   212 0.99 YcdC-like protein, C-terminal region
TetR_N               PF00440.18    47 seq1419_BIOID50909   -            212   1.3e-16   59.8   0.2   1   1   2.9e-20     2e-16   59.2   0.1     1    47    23    69    23    69 0.98 Bacterial regulatory proteins, tetR family
Chor_lyase           PF04345.8    168 seq1420_BIOID50909   -            165     4e-31  107.5   0.0   1   1   3.5e-35   4.8e-31  107.3   0.0    11   163    16   165    10   165 0.90 Chorismate lyase
Caudo_TAP            PF02413.12   130 seq1422_BIOID50909   -            197   7.1e-27   94.0   2.1   1   1   3.3e-30   4.5e-26   91.4   1.5     1   130    75   196    24   196 0.88 Caudovirales tail fibre assembly protein
Phage_integrase      PF00589.17   173 seq1424_BIOID50909   -            113   4.6e-22   78.3   0.0   1   1   3.7e-26     5e-22   78.2   0.0     3   112     4   112     2   113 0.91 Phage integrase family
Rnf-Nqr              PF02508.9    190 seq1427_BIOID50909   -            193   2.6e-71  239.0  21.0   1   1   2.1e-75   2.9e-71  238.8  14.6     1   189     1   191     1   192 0.99 Rnf-Nqr subunit, membrane protein
Phage_integrase      PF00589.17   173 seq1428_BIOID50909   -             81   1.4e-06   27.9   0.0   1   1   1.3e-10   1.7e-06   27.6   0.0   129   171     3    46     1    48 0.93 Phage integrase family
LysR_substrate       PF03466.15   209 seq1429_BIOID50909   -            329   1.3e-30  105.9   0.0   1   1   2.6e-34   1.8e-30  105.5   0.0     3   206   115   322   113   324 0.95 LysR substrate binding domain
HTH_1                PF00126.22    60 seq1429_BIOID50909   -            329   2.1e-18   65.6   0.3   1   1   5.1e-22   3.5e-18   64.9   0.2     4    60    33    89    30    89 0.96 Bacterial regulatory helix-turn-helix protein, lysR family
UbiA                 PF01040.13   257 seq1430_BIOID50909   -            290   1.1e-40  139.4  25.2   1   1   9.5e-45   1.3e-40  139.1  17.5     2   256    26   277    25   283 0.86 UbiA prenyltransferase family
Bac_DNA_binding      PF00216.16    90 seq1431_BIOID50909   -             94   2.1e-30  104.4   0.0   1   1   1.7e-34   2.3e-30  104.3   0.0     1    90     1    91     1    91 0.97 Bacterial DNA-binding protein
HATPase_c_3          PF13589.1    137 seq1434_BIOID50909   -            611   2.1e-12   46.7   0.0   1   1   8.2e-16   3.8e-12   45.9   0.0     4   106    33   149    29   183 0.74 Histidine kinase-, DNA gyrase B-, and HSP90-like ATPase
HSP90                PF00183.13   531 seq1434_BIOID50909   -            611   5.2e-07   28.3   0.0   1   1   1.8e-10   8.2e-07   27.6   0.0   156   230   278   352   271   359 0.88 Hsp90 protein
HATPase_c            PF02518.21   111 seq1434_BIOID50909   -            611   9.4e-06   25.2   0.1   1   1   3.7e-09   1.7e-05   24.3   0.0     9   110    35   174    29   175 0.77 Histidine kinase-, DNA gyrase B-, and HSP90-like ATPase
FeS                  PF04060.8     35 seq1437_BIOID50909   -            192     1e-14   53.6   5.2   1   1   1.9e-17   2.8e-14   52.2   3.6     1    35    43    77    43    77 0.97 Putative Fe-S cluster
Fer4                 PF00037.22    24 seq1437_BIOID50909   -            192   8.5e-13   47.2  25.0   1   2     1e-10   1.5e-07   30.5   4.8     2    23   111   132   110   133 0.95 4Fe-4S binding domain
Fer4                 PF00037.22    24 seq1437_BIOID50909   -            192   8.5e-13   47.2  25.0   2   2   2.5e-09   3.8e-06   26.1   2.4     2    24   141   163   140   163 0.91 4Fe-4S binding domain
Fer4_9               PF13187.1     55 seq1437_BIOID50909   -            192   1.2e-10   41.4  31.0   1   1     1e-10   1.6e-07   31.3  10.3     1    55   116   162   116   162 0.95 4Fe-4S dicluster domain
Fer4_6               PF12837.2     24 seq1437_BIOID50909   -            192   2.9e-08   33.0  28.2   1   1   4.9e-10   7.5e-07   28.6   4.5     1    24   109   132   109   132 0.96 4Fe-4S binding domain
Fer4_10              PF13237.1     52 seq1437_BIOID50909   -            192   3.3e-08   33.0  25.8   1   1   1.2e-10   1.8e-07   30.7   9.6     3    52   111   158   109   158 0.86 4Fe-4S dicluster domain
Fer4_2               PF12797.2     22 seq1437_BIOID50909   -            192   1.6e-07   30.6  20.1   1   1   8.7e-09   1.3e-05   24.6   2.9     3    22   110   129   108   129 0.93 4Fe-4S binding domain
Autotransporter      PF03797.14   265 seq1439_BIOID50909   -            212   4.3e-11   42.5   4.6   1   1   1.1e-14   1.5e-10   40.7   3.2   142   265    82   198    59   201 0.88 Autotransporter beta-domain
Competence           PF03772.11   271 seq1441_BIOID50909   -            754   9.6e-55  185.4  37.1   1   1   2.1e-58   9.6e-55  185.4  25.7     3   268   202   469   200   475 0.93 Competence protein
Lactamase_B          PF00753.22   194 seq1441_BIOID50909   -            754   6.4e-13   48.6   0.0   1   1   2.6e-16   1.2e-12   47.8   0.0     4   176   507   671   504   688 0.89 Metallo-beta-lactamase superfamily
DUF4131              PF13567.1    176 seq1441_BIOID50909   -            754   4.4e-08   32.6   3.5   1   1   9.6e-12   4.4e-08   32.6   2.4     1   163    11   157    10   169 0.84 Domain of unknown function (DUF4131)
Cytochrom_C552       PF02335.10   435 seq1443_BIOID50909   -            478  1.2e-172  574.3   8.0   1   1  2.2e-176  1.5e-172  574.0   5.5     3   433    43   472    41   474 0.98 Cytochrome c552
Alpha-amylase        PF00128.19   316 seq1446_BIOID50909   -            676   8.3e-42  143.5   6.4   1   1   1.5e-45   2.1e-41  142.2   4.4     1   308   226   595   226   598 0.74 Alpha amylase, catalytic domain
Flg_bb_rod           PF00460.15    31 seq1448_BIOID50909   -            138   8.7e-13   47.5   0.2   1   1   1.5e-16   2.1e-12   46.3   0.2     1    31     9    39     9    39 0.98 Flagella basal body rod protein
Complex1_51K         PF01512.12   151 seq1451_BIOID50909   -            741   1.9e-48  163.8   1.5   1   1   2.8e-51   2.9e-48  163.3   0.0     1   151   139   284   139   284 0.98 Respiratory-chain NADH dehydrogenase 51 Kd subunit
RnfC_N               PF13375.1    101 seq1451_BIOID50909   -            741   3.4e-34  116.4   0.2   1   1   1.2e-36   1.2e-33  114.6   0.0     1   101    14   115    14   115 0.96 RnfC Barrel sandwich hybrid domain
SLBB                 PF10531.4     59 seq1451_BIOID50909   -            741   2.3e-11   43.2   0.1   1   1   5.9e-14   6.2e-11   41.9   0.0     1    58   296   344   296   345 0.95 SLBB domain
Fer4_7               PF12838.2     52 seq1451_BIOID50909   -            741   1.5e-09   37.9   8.8   1   1   5.3e-12   5.6e-09   36.1   6.1     1    52   376   430   376   430 0.81 4Fe-4S dicluster domain
Fer4_8               PF13183.1     57 seq1451_BIOID50909   -            741   6.7e-09   35.5   5.5   1   1     2e-11   2.1e-08   33.9   3.8     3    57   375   430   373   459 0.79 4Fe-4S dicluster domain
Fer4_10              PF13237.1     52 seq1451_BIOID50909   -            741   5.9e-08   32.2  10.5   1   1   1.6e-10   1.7e-07   30.8   7.3     6    52   374   427   370   427 0.91 4Fe-4S dicluster domain
Fer4_9               PF13187.1     55 seq1451_BIOID50909   -            741   3.8e-07   30.1   8.6   1   1   1.3e-09   1.4e-06   28.3   5.9     2    53   377   429   376   430 0.71 4Fe-4S dicluster domain
Fer4_4               PF12800.2     17 seq1451_BIOID50909   -            741   5.3e-07   29.3  11.4   1   2   5.7e-06     0.006   16.7   2.0     2    16   375   389   374   395 0.90 4Fe-4S binding domain
Fer4_4               PF12800.2     17 seq1451_BIOID50909   -            741   5.3e-07   29.3  11.4   2   2   5.4e-06    0.0057   16.7   1.0     3    16   415   428   413   436 0.91 4Fe-4S binding domain
Fer4_17              PF13534.1     61 seq1451_BIOID50909   -            741   1.3e-06   28.4  10.3   1   1   1.2e-08   1.3e-05   25.3   6.9     2    61   377   431   376   431 0.82 4Fe-4S dicluster domain
LysR_substrate       PF03466.15   209 seq1455_BIOID50909   -            315   3.5e-40  137.2   0.0   1   1   7.1e-44   4.9e-40  136.7   0.0     2   205   108   312   107   314 0.96 LysR substrate binding domain
HTH_1                PF00126.22    60 seq1455_BIOID50909   -            315   8.1e-23   79.8   1.5   1   1   1.2e-26   8.1e-23   79.8   1.0     1    60    24    83    24    83 0.98 Bacterial regulatory helix-turn-helix protein, lysR family
Exonuc_X-T_C         PF08411.5    269 seq1456_BIOID50909   -            491  6.1e-104  346.6   0.1   1   1  1.1e-107  7.6e-104  346.3   0.1     1   268   228   489   228   490 0.99 Exonuclease C-terminal
RNase_T              PF00929.19   164 seq1456_BIOID50909   -            491   9.8e-26   90.8   0.0   1   1   2.8e-29   1.9e-25   89.9   0.0     2   162    29   208    28   210 0.95 Exonuclease
Flg_bbr_C            PF06429.8     74 seq1458_BIOID50909   -            134   2.9e-12   46.2   4.4   1   1   9.3e-16   6.4e-12   45.0   3.0    29    73    87   131    12   132 0.90 Flagellar basal body rod FlgEFG protein C-terminal
Flg_bb_rod           PF00460.15    31 seq1458_BIOID50909   -            134   2.7e-11   42.8   1.2   1   1   3.9e-15   2.7e-11   42.8   0.8     1    30     7    37     7    38 0.95 Flagella basal body rod protein
Lactamase_B          PF00753.22   194 seq1460_BIOID50909   -            479   3.8e-28   98.3   0.2   1   1   1.1e-31   5.2e-28   97.9   0.1     2   158    31   179    30   246 0.90 Metallo-beta-lactamase superfamily
Rubredoxin           PF00301.15    47 seq1460_BIOID50909   -            479   1.2e-19   69.8   2.7   1   1   4.7e-23   2.2e-19   68.9   1.9     1    47   425   471   425   471 0.98 Rubredoxin
Flavodoxin_1         PF00258.20   143 seq1460_BIOID50909   -            479   6.5e-12   45.5   0.0   1   1   2.3e-15   1.1e-11   44.8   0.0     1   142   256   388   256   389 0.78 Flavodoxin
OEP                  PF02321.13   188 seq1461_BIOID50909   -            457   8.5e-55  185.1  32.1   1   2   1.2e-29   1.6e-25   89.6  12.7     1   188    57   240    57   240 0.96 Outer membrane efflux protein
OEP                  PF02321.13   188 seq1461_BIOID50909   -            457   8.5e-55  185.1  32.1   2   2   2.7e-33   3.6e-29  101.5   4.0     9   173   272   435   268   437 0.94 Outer membrane efflux protein
FlgD                 PF03963.9     82 seq1462_BIOID50909   -            231   1.5e-23   82.5   3.9   1   1   1.8e-26     8e-23   80.2   2.0     7    81     7    79     2    80 0.86 Flagellar hook capping protein - N-terminal region
FlgD_ig              PF13860.1     81 seq1462_BIOID50909   -            231   2.4e-21   75.1   2.5   1   1   5.2e-25   2.4e-21   75.1   1.8     9    81   119   189   105   189 0.91 FlgD Ig-like domain
FLgD_tudor           PF13861.1     61 seq1462_BIOID50909   -            231   3.3e-15   55.7   0.0   1   1   2.3e-18     1e-14   54.1   0.0     1    60    86   230    86   231 0.97 FlgD Tudor-like domain
Methyltransf_10      PF05971.7    299 seq1464_BIOID50909   -            338  7.1e-153  507.8   0.0   1   1  1.2e-156  8.4e-153  507.6   0.0     2   299    33   326    32   326 0.99 Protein of unknown function (DUF890)
MTS                  PF05175.9    170 seq1464_BIOID50909   -            338   5.5e-05   22.5   0.0   1   1   1.7e-08   0.00012   21.4   0.0    30   114   131   224   117   235 0.77 Methyltransferase small domain
Lactamase_B_2        PF12706.2    194 seq1467_BIOID50909   -            305   1.6e-27   96.2   0.0   1   1   3.7e-31   2.5e-27   95.5   0.0     3   193    35   270    34   271 0.84 Beta-lactamase superfamily domain
Lactamase_B          PF00753.22   194 seq1467_BIOID50909   -            305   9.1e-14   51.4   0.2   1   1   1.7e-16   1.1e-12   47.8   0.1     3   124    16   138    14   148 0.88 Metallo-beta-lactamase superfamily
Paired_CXXCH_1       PF09699.5     41 seq1468_BIOID50909   -            188   6.2e-08   31.9  26.0   1   1   1.9e-08   6.6e-05   22.2   3.7     4    40   133   171   129   172 0.78 Doubled CXXCH motif (Paired_CXXCH_1)
FlaE                 PF07559.9    130 seq1472_BIOID50909   -            401     2e-23   83.3  12.7   1   1   4.5e-27     2e-23   83.3   8.8     1   130   170   282   170   282 0.93 Flagellar basal body protein FlaE
Flg_bbr_C            PF06429.8     74 seq1472_BIOID50909   -            401   4.6e-21   74.3   1.6   1   1   4.6e-24   2.1e-20   72.2   1.1     2    74   323   400   322   400 0.92 Flagellar basal body rod FlgEFG protein C-terminal
Flg_bb_rod           PF00460.15    31 seq1472_BIOID50909   -            401   9.7e-12   44.2   4.1   1   1   2.1e-15   9.7e-12   44.2   2.8     2    31     4    33     3    33 0.96 Flagella basal body rod protein
Autotransporter      PF03797.14   265 seq1474_BIOID50909   -            103   1.9e-09   37.1   0.1   1   1   1.6e-13   2.1e-09   36.9   0.0   168   258     3    87     1    95 0.93 Autotransporter beta-domain
SDH_alpha            PF03313.10   283 seq1475_BIOID50909   -            455  1.2e-102  342.6  11.1   1   1  2.3e-106  1.6e-102  342.2   7.7     2   282   183   449   182   450 0.96 Serine dehydratase alpha chain
SDH_beta             PF03315.10   158 seq1475_BIOID50909   -            455     1e-55  188.0   0.1   1   1   3.7e-59   2.6e-55  186.7   0.0     1   157     3   158     3   159 0.96 Serine dehydratase beta chain
Fer4_11              PF13247.1     99 seq1478_BIOID50909   -            223   1.3e-26   92.1  10.9   1   1   9.8e-30   1.3e-26   92.1   7.6     2    98    84   181    83   182 0.95 4Fe-4S dicluster domain
Fer4_7               PF12838.2     52 seq1478_BIOID50909   -            223   4.6e-17   62.0  26.7   1   2   2.1e-12   2.9e-09   37.0   5.6     2    52    46   108    45   108 0.75 4Fe-4S dicluster domain
Fer4_7               PF12838.2     52 seq1478_BIOID50909   -            223   4.6e-17   62.0  26.7   2   2   1.3e-09   1.8e-06   28.0   8.4     2    52   125   176   124   176 0.81 4Fe-4S dicluster domain
Fer4_9               PF13187.1     55 seq1478_BIOID50909   -            223     1e-15   57.5  24.8   1   2   4.7e-10   6.4e-07   29.4   4.8     2    54    46   108    45   111 0.87 4Fe-4S dicluster domain
Fer4_9               PF13187.1     55 seq1478_BIOID50909   -            223     1e-15   57.5  24.8   2   2   1.7e-11   2.3e-08   34.0   6.9     2    54   125   176   124   177 0.96 4Fe-4S dicluster domain
Fer4                 PF00037.22    24 seq1478_BIOID50909   -            223   3.5e-13   48.4  40.5   1   1   2.7e-09   3.7e-06   26.1   2.2     2    21   119   138   118   141 0.90 4Fe-4S binding domain
Fer4_10              PF13237.1     52 seq1478_BIOID50909   -            223   2.4e-12   46.3  49.5   1   2   7.5e-09     1e-05   25.1   8.6     7    52    90   136    84   136 0.93 4Fe-4S dicluster domain
Fer4_10              PF13237.1     52 seq1478_BIOID50909   -            223   2.4e-12   46.3  49.5   2   2   1.7e-09   2.3e-06   27.2   6.8     4    52   120   173   117   173 0.85 4Fe-4S dicluster domain
Fer4_2               PF12797.2     22 seq1478_BIOID50909   -            223   3.9e-10   38.9  36.1   1   1   9.6e-09   1.3e-05   24.6   1.2     2    20    38    56    37    64 0.89 4Fe-4S binding domain
Fer4_3               PF12798.2     15 seq1478_BIOID50909   -            223   1.9e-09   37.2  44.3   1   3   2.8e-05     0.039   14.4   5.2     1    15    92   108    92   108 0.98 4Fe-4S binding domain
Fer4_3               PF12798.2     15 seq1478_BIOID50909   -            223   1.9e-09   37.2  44.3   2   3   0.00027      0.37   11.3   3.7     1    13   125   137   125   139 0.94 4Fe-4S binding domain
Fer4_3               PF12798.2     15 seq1478_BIOID50909   -            223   1.9e-09   37.2  44.3   3   3     3e-07   0.00041   20.5   1.7     1    15   152   176   152   176 0.98 4Fe-4S binding domain
Fer4_4               PF12800.2     17 seq1478_BIOID50909   -            223   3.3e-07   29.9  36.5   1   3    0.0002      0.27   11.5   1.9     3    15    45    57    43    61 0.90 4Fe-4S binding domain
Fer4_4               PF12800.2     17 seq1478_BIOID50909   -            223   3.3e-07   29.9  36.5   2   3   0.00016      0.22   11.8   3.0     2    17    90   107    89   107 0.86 4Fe-4S binding domain
Fer4_4               PF12800.2     17 seq1478_BIOID50909   -            223   3.3e-07   29.9  36.5   3   3   1.9e-06    0.0026   17.8   2.4     2    17   123   138   122   138 0.91 4Fe-4S binding domain
Pyr_redox_2          PF07992.9    200 seq1479_BIOID50909   -            377   7.3e-27   94.4   0.0   1   1   1.7e-29     3e-26   92.4   0.0     2   198     5   277     4   279 0.90 Pyridine nucleotide-disulphide oxidoreductase
Pyr_redox            PF00070.22    80 seq1479_BIOID50909   -            377   4.6e-18   65.2   0.0   1   1   7.4e-20   1.3e-16   60.6   0.0     1    75   143   216   143   224 0.95 Pyridine nucleotide-disulphide oxidoreductase
Pyr_redox_3          PF13738.1    203 seq1479_BIOID50909   -            377   2.4e-10   40.7   0.0   1   1   1.2e-09   2.1e-06   27.8   0.0    66   199    38   173     8   177 0.75 Pyridine nucleotide-disulphide oxidoreductase
K_oxygenase          PF13434.1    341 seq1479_BIOID50909   -            377   1.6e-09   37.0   0.1   1   1   3.6e-09   6.2e-06   25.2   0.0   139   214    91   165    57   177 0.84 L-lysine 6-monooxygenase (NADPH-requiring)
Aminotran_1_2        PF00155.16   363 seq1482_BIOID50909   -            452     1e-21   77.1   0.0   1   1   2.8e-25   3.8e-21   75.3   0.0   126   348   200   426    68   440 0.77 Aminotransferase class I and II
ABC_membrane         PF00664.18   275 seq1484_BIOID50909   -            582   4.6e-55  186.8  14.9   1   1     2e-58   6.7e-55  186.3  10.3     6   275    29   298    24   298 0.94 ABC transporter transmembrane region
ABC_tran             PF00005.22   118 seq1484_BIOID50909   -            582   2.2e-22   79.5   0.3   1   1   1.8e-25   6.1e-22   78.0   0.0     1   118   383   509   383   509 0.98 ABC transporter
MFS_1                PF07690.11   354 seq1485_BIOID50909   -            387     7e-48  163.0  43.4   1   1   3.1e-51     1e-47  162.4  30.1     3   354    14   352    12   352 0.87 Major Facilitator Superfamily
Sugar_tr             PF00083.19   451 seq1485_BIOID50909   -            387   4.9e-12   45.0   9.3   1   1   1.4e-15   4.9e-12   45.0   6.4    39   194    35   185    13   191 0.86 Sugar (and other) transporter
MFS_3                PF05977.8    524 seq1485_BIOID50909   -            387   9.5e-05   20.5  20.5   1   1   3.9e-08   0.00013   20.0  14.2    63   315    60   303    35   383 0.77 Transmembrane secretion effector
Dimer_Tnp_Tn5        PF02281.11   109 seq1487_BIOID50909   -            457   1.4e-17   63.6   0.2   1   1   2.5e-21   3.4e-17   62.4   0.1    10   102   365   453   355   456 0.85 Transposase Tn5 dimerisation domain
Adenylate_cycl       PF01295.13   605 seq1488_BIOID50909   -            848  2.2e-275  914.5   0.0   1   1  3.8e-279  2.6e-275  914.3   0.0     1   601   228   826   228   830 0.98 Adenylate cyclase, class-I
Adenyl_cycl_N        PF12633.2    204 seq1488_BIOID50909   -            848   3.3e-87  291.1   0.0   1   1   2.2e-86   1.5e-82  275.9   0.0     1   203     1   200     1   201 0.96 Adenylate cyclase NT domain
NQR2_RnfD_RnfE       PF03116.10   314 seq1490_BIOID50909   -            352  8.3e-122  406.1  15.2   1   1  6.9e-126  9.4e-122  405.9  10.5     3   314     4   350     2   350 0.93 NQR2, RnfD, RnfE family
Peptidase_M28        PF04389.12   176 seq1491_BIOID50909   -            323   1.6e-23   83.2   0.0   1   1   5.1e-27   3.5e-23   82.1   0.0     2   175   107   308   106   309 0.76 Peptidase family M28
Peptidase_M20        PF01546.23   171 seq1491_BIOID50909   -            323   5.6e-06   25.9   0.0   1   1   1.2e-09   8.2e-06   25.4   0.0     1    63   109   170   109   311 0.84 Peptidase family M20/M25/M40
HTH_Tnp_1            PF01527.15    76 seq1492_BIOID50909   -            111   8.7e-15   54.3   0.0   1   1     1e-18   1.4e-14   53.6   0.0    17    69     2    58     1    68 0.85 Transposase
NrfD                 PF03916.9    313 seq1493_BIOID50909   -            318  6.8e-111  370.5  32.4   1   1  5.6e-115  7.7e-111  370.3  22.5     2   313     5   318     4   318 0.99 Polysulphide reductase, NrfD
Flg_bbr_C            PF06429.8     74 seq1496_BIOID50909   -            251   1.8e-20   72.5   2.4   1   1     5e-24   3.4e-20   71.6   0.3     2    74   170   247   169   247 0.90 Flagellar basal body rod FlgEFG protein C-terminal
Flg_bb_rod           PF00460.15    31 seq1496_BIOID50909   -            251   2.2e-10   39.9   3.3   1   1   3.2e-14   2.2e-10   39.9   2.3     1    31     5    35     5    35 0.97 Flagella basal body rod protein
TnpB_IS66            PF05717.8    108 seq1497_BIOID50909   -            115   1.3e-44  149.9   0.0   1   1     1e-48   1.4e-44  149.8   0.0     2   107     7   110     6   111 0.96 IS66 Orf2 like protein
DAGK_prokar          PF01219.14   104 seq1498_BIOID50909   -            122   5.4e-39  131.8   8.1   1   1   4.6e-43   6.3e-39  131.6   5.6     2   104    16   118    15   118 0.99 Prokaryotic diacylglycerol kinase
5_3_exonuc_N         PF02739.11   169 seq1499_BIOID50909   -            281   2.9e-25   88.4   0.0   1   1   6.2e-29   4.2e-25   87.9   0.0    35   149    56   172    35   188 0.90 5'-3' exonuclease, N-terminal resolvase-like domain
5_3_exonuc           PF01367.15   101 seq1499_BIOID50909   -            281   3.1e-23   81.8   0.0   1   1   6.7e-27   4.6e-23   81.2   0.0     1    91   190   279   190   281 0.97 5'-3' exonuclease, C-terminal SAM fold
HTH_28               PF13518.1     52 seq1500_BIOID50909   -            173   1.5e-19   69.5   0.0   1   2   2.2e-10   7.4e-07   28.9   0.0     2    50     8    57     7    59 0.96 Helix-turn-helix domain
HTH_28               PF13518.1     52 seq1500_BIOID50909   -            173   1.5e-19   69.5   0.0   2   2   2.1e-13   7.3e-10   38.5   0.0     2    50    64   114    63   116 0.92 Helix-turn-helix domain
DDE_Tnp_IS66         PF03050.9    271 seq1501_BIOID50909   -            524  1.2e-102  342.6   0.3   1   1  3.5e-106  1.2e-102  342.6   0.2     1   270   187   473   187   474 0.99 Transposase IS66 family
DDE_Tnp_IS66_C       PF13817.1     39 seq1501_BIOID50909   -            524   3.7e-19   68.3   0.4   1   1   3.6e-22   1.2e-18   66.6   0.3     1    39   480   518   480   518 0.98 IS66 C-terminal element
HTH_Tnp_IS66         PF13005.2     59 seq1501_BIOID50909   -            524   8.9e-17   60.5   7.9   1   1   5.5e-20   1.9e-16   59.5   5.5     2    59   126   181   125   181 0.98 putative Helix-turn-helix domain of transposase IS66
LZ_Tnp_IS66          PF13007.2     78 seq1501_BIOID50909   -            524   4.4e-12   46.3   5.6   1   1   3.5e-15   1.2e-11   44.9   3.9     4    77    49   122    47   123 0.82 Transposase C of IS166 homeodomain
LexA_DNA_bind        PF01726.11    65 seq1503_BIOID50909   -            202   6.6e-32  108.7   0.1   1   1   1.5e-35   1.1e-31  108.1   0.1     1    65     1    65     1    65 0.99 LexA DNA binding domain
Peptidase_S24        PF00717.18    70 seq1503_BIOID50909   -            202   8.9e-17   60.3   0.8   1   1   1.9e-20   1.3e-16   59.8   0.5     1    68   114   180   114   182 0.96 Peptidase S24-like
FMN_bind             PF04205.9     81 seq1505_BIOID50909   -            206   2.7e-18   65.7   0.1   1   1     4e-22   5.5e-18   64.7   0.0     1    77    99   187    99   191 0.98 FMN-binding domain
Cytochrom_C_asm      PF01578.15   214 seq1506_BIOID50909   -            552   4.9e-50  169.9  21.3   1   1   3.6e-54   4.9e-50  169.9  14.8     1   212    72   279    72   281 0.97 Cytochrome C assembly protein
DUF1877              PF08974.5    167 seq1507_BIOID50909   -            167   2.6e-45  153.9   0.0   1   1   2.1e-49   2.9e-45  153.8   0.0     1   167     1   165     1   165 0.99 Domain of unknown function (DUF1877)
BolA                 PF01722.13    75 seq1510_BIOID50909   -            105   2.2e-29  101.0   0.1   1   1   1.9e-33   2.5e-29  100.8   0.1     1    75    10    85     9    85 0.97 BolA-like protein
Flg_bbr_C            PF06429.8     74 seq1512_BIOID50909   -            260   5.3e-27   93.4   3.1   1   1   1.6e-30   1.1e-26   92.4   1.3     2    74   183   260   182   260 0.91 Flagellar basal body rod FlgEFG protein C-terminal
Flg_bb_rod           PF00460.15    31 seq1512_BIOID50909   -            260   2.9e-14   52.2   1.2   1   1   1.1e-17   7.4e-14   50.9   0.8     1    31     5    35     5    35 0.98 Flagella basal body rod protein
DUF3442              PF11924.3    280 seq1513_BIOID50909   -           1186  1.1e-107  359.7   0.7   1   1  9.7e-111  2.6e-107  358.4   0.5     2   280    71   350    70   350 0.99 Protein of unknown function (DUF3442)
Big_1                PF02369.11   100 seq1513_BIOID50909   -           1186   9.6e-39  131.2  73.8   1   2   1.2e-16   3.4e-13   49.2   6.2     4    97   993  1086   990  1088 0.87 Bacterial Ig-like domain (group 1)
Big_1                PF02369.11   100 seq1513_BIOID50909   -           1186   9.6e-39  131.2  73.8   2   2   1.2e-15   3.3e-12   46.0   0.9    12    90  1102  1180  1092  1185 0.86 Bacterial Ig-like domain (group 1)
SSF                  PF00474.12   406 seq1514_BIOID50909   -            500  3.7e-148  493.3  30.0   1   1  4.2e-152  5.8e-148  492.7  20.8     1   406    35   437    35   437 0.99 Sodium:solute symporter family
HlyD_2               PF12700.2    328 seq1515_BIOID50909   -            464   3.3e-26   92.1   1.8   1   1   1.2e-29   4.2e-26   91.7   1.2     9   328   123   425   115   425 0.82 HlyD family secretion protein
HlyD                 PF00529.15   306 seq1515_BIOID50909   -            464   3.2e-23   82.3  16.5   1   1   1.2e-26   4.2e-23   82.0  11.2     1   241   135   360   135   425 0.85 HlyD family secretion protein
HlyD_3               PF13437.1    105 seq1515_BIOID50909   -            464   9.6e-17   61.1   4.3   1   1   1.5e-14   5.2e-11   42.6   0.6     1   101   246   351   246   356 0.93 HlyD family secretion protein
Biotin_lipoyl_2      PF13533.1     50 seq1515_BIOID50909   -            464     3e-14   52.2   6.6   1   1   7.9e-17   2.7e-13   49.2   0.3     2    50   136   184   135   184 0.97 Biotin-lipoyl like
LpxK                 PF02606.9    326 seq1516_BIOID50909   -            328  2.7e-110  368.2   0.0   1   1  2.4e-114  3.3e-110  367.9   0.0     2   323    13   319    12   324 0.95 Tetraacyldisaccharide-1-P 4'-kinase
HTH_21               PF13276.1     60 seq1517_BIOID50909   -            166   1.5e-16   60.0   1.3   1   1   3.3e-20   2.3e-16   59.4   0.9     8    59     3    53     1    55 0.92 HTH-like domain
rve                  PF00665.21   120 seq1517_BIOID50909   -            166   6.3e-10   39.0   0.0   1   1   2.8e-13   1.9e-09   37.5   0.0     2    78    76   150    75   160 0.93 Integrase core domain
MatE                 PF01554.13   162 seq1519_BIOID50909   -            459   9.9e-39  132.4  30.7   1   2   8.5e-35   1.2e-30  106.2   5.9     1   161    35   195    35   196 0.99 MatE
MatE                 PF01554.13   162 seq1519_BIOID50909   -            459   9.9e-39  132.4  30.7   2   2   5.3e-13   7.3e-09   35.3   6.9     2   143   259   400   259   422 0.91 MatE
Rnf-Nqr              PF02508.9    190 seq1520_BIOID50909   -            231   7.9e-59  198.3   9.5   1   1   6.7e-63   9.1e-59  198.1   6.6     1   189     1   200     1   201 0.98 Rnf-Nqr subunit, membrane protein
Molybdop_Fe4S4       PF04879.11    55 seq1521_BIOID50909   -            195   2.2e-21   75.3   0.2   1   1   2.6e-24   1.8e-20   72.4   0.1     2    55    44   104    43   104 0.96 Molybdopterin oxidoreductase Fe4S4 domain
Molybdopterin        PF00384.17   432 seq1521_BIOID50909   -            195   1.4e-06   27.2   0.1   1   1   2.4e-10   1.6e-06   26.9   0.0     1    35   107   139   107   190 0.79 Molybdopterin oxidoreductase
Trigger_N            PF05697.8    145 seq1522_BIOID50909   -            432   6.8e-46  155.5   0.2   1   1   1.5e-49   6.8e-46  155.5   0.1     1   145     1   145     1   145 0.99 Bacterial trigger factor protein (TF)
Trigger_C            PF05698.9    162 seq1522_BIOID50909   -            432   5.7e-39  133.4  11.0   1   1   1.2e-42   5.7e-39  133.4   7.6     1   161   262   412   262   413 0.99 Bacterial trigger factor protein (TF) C-terminus
FKBP_C               PF00254.23    94 seq1522_BIOID50909   -            432     8e-17   60.9   0.4   1   1   4.7e-20   2.1e-16   59.5   0.3     5    93   158   237   154   238 0.93 FKBP-type peptidyl-prolyl cis-trans isomerase
FlgH                 PF02107.11   180 seq1525_BIOID50909   -            232   3.4e-69  231.9   0.3   1   1   2.9e-73   3.9e-69  231.6   0.2     4   180    44   231    41   231 0.95 Flagellar L-ring protein
Fels1                PF05666.6     45 seq1526_BIOID50909   -            122   6.1e-39  131.0   2.2   1   2   1.7e-21   2.4e-17   61.9   0.1     2    45    20    62    19    62 0.96 Fels-1 Prophage Protein-like
Fels1                PF05666.6     45 seq1526_BIOID50909   -            122   6.1e-39  131.0   2.2   2   2   8.4e-24   1.2e-19   69.3   0.2     1    45    66   121    66   121 0.98 Fels-1 Prophage Protein-like
DUF3950              PF13132.1     30 seq1527_BIOID50909   -             66   6.8e-17   60.5   0.1   1   1   6.9e-21   9.4e-17   60.1   0.1     2    30    22    50    21    50 0.96 Domain of unknown function (DUF3950)
HhH-GPD              PF00730.20   121 seq1528_BIOID50909   -            211   9.8e-19   67.6   0.0   1   1   3.1e-22   1.4e-18   67.1   0.0     1   120    34   168    34   169 0.95 HhH-GPD superfamily base excision DNA repair protein
HHH                  PF00633.18    30 seq1528_BIOID50909   -            211   7.1e-08   31.6   0.0   1   1   3.7e-11   1.7e-07   30.4   0.0     2    29   100   127    99   128 0.94 Helix-hairpin-helix motif
EndIII_4Fe-2S        PF10576.4     17 seq1528_BIOID50909   -            211   9.7e-05   22.2   3.3   1   1   3.7e-08   0.00017   21.5   2.3     1    17   187   203   187   203 0.99 Iron-sulfur binding domain of endonuclease III
DUF1006              PF06224.7    348 seq1529_BIOID50909   -            410   3.3e-85  286.2  14.3   1   1     3e-89   4.1e-85  285.9   9.9     4   348    16   381     6   381 0.91 Protein of unknown function (DUF1006)
Molybdopterin        PF00384.17   432 seq1531_BIOID50909   -            803     1e-24   87.0   0.0   1   1   3.2e-25   2.2e-21   75.9   0.0   103   379     2   377     1   381 0.85 Molybdopterin oxidoreductase
Molydop_binding      PF01568.16   109 seq1531_BIOID50909   -            803   5.6e-17   61.4   0.1   1   1     3e-20     2e-16   59.6   0.1     4   108   681   796   678   797 0.93 Molydopterin dinucleotide binding domain
Ldh_2                PF02615.9    335 seq1534_BIOID50909   -            332  1.7e-143  477.2   0.0   1   1  1.4e-147  1.9e-143  477.0   0.0     1   334     1   331     1   332 0.99 Malate/L-lactate dehydrogenase
ACR_tran             PF00873.14  1021 seq1536_BIOID50909   -           1040         0 1227.2  35.7   1   1         0         0 1227.0  24.8     2  1020    13  1022    12  1023 1.00 AcrB/AcrD/AcrF family
SecD_SecF            PF02355.11   189 seq1536_BIOID50909   -           1040     1e-08   34.4  32.6   1   1   6.2e-10   4.2e-06   25.9  11.0    36   183   348   495   340   501 0.82 Protein export membrane protein
CcmH                 PF03918.9    148 seq1538_BIOID50909   -            127   3.5e-48  162.2   0.7   1   1     3e-52   4.1e-48  162.0   0.5     4   125     7   126     4   127 0.91 Cytochrome C biogenesis protein
FlgI                 PF02119.11   342 seq1539_BIOID50909   -            366  3.2e-138  459.9  15.5   1   1  2.7e-142  3.6e-138  459.7  10.8     1   342    22   366    22   366 0.99 Flagellar P-ring protein
CsbD                 PF05532.7     53 seq1540_BIOID50909   -             69   1.5e-21   75.6   8.3   1   1   1.3e-25   1.8e-21   75.4   5.8     1    53     4    56     4    56 0.97 CsbD-like
Esterase             PF00756.15   251 seq1542_BIOID50909   -            278   4.4e-72  242.4   0.0   1   1   1.5e-75   5.1e-72  242.1   0.0     1   251    21   271    21   271 0.99 Putative esterase
Abhydrolase_5        PF12695.2    142 seq1542_BIOID50909   -            278   9.5e-08   31.8   0.0   1   1   3.7e-11   1.3e-07   31.4   0.0     6   142    50   257    44   257 0.62 Alpha/beta hydrolase family
Peptidase_S9         PF00326.16   213 seq1542_BIOID50909   -            278   8.8e-07   28.2   0.0   1   1     4e-10   1.4e-06   27.6   0.0    54   208   127   274   118   278 0.77 Prolyl oligopeptidase family
FTR1                 PF03239.9    306 seq1543_BIOID50909   -            276   2.1e-76  256.7  18.7   1   1   1.7e-80   2.3e-76  256.5  13.0     1   304     1   274     1   276 0.98 Iron permease FTR1 family
TPR_11               PF13414.1     69 seq1546_BIOID50909   -            198   1.1e-15   56.8   8.1   1   1   7.2e-16   3.3e-12   45.7   3.9     1    68    71   140    71   141 0.91 TPR repeat
TPR_2                PF07719.12    34 seq1546_BIOID50909   -            198     2e-06   27.1  11.9   1   2   6.1e-07    0.0028   17.3   1.1     2    32    74   104    73   106 0.90 Tetratricopeptide repeat
TPR_2                PF07719.12    34 seq1546_BIOID50909   -            198     2e-06   27.1  11.9   2   2   4.4e-06      0.02   14.6   0.0     3    31   146   174   144   176 0.93 Tetratricopeptide repeat
TPR_1                PF00515.23    34 seq1546_BIOID50909   -            198   2.9e-05   23.3  11.1   1   1   1.7e-07   0.00075   18.8   0.7     2    32    74   104    73   106 0.91 Tetratricopeptide repeat
MFS_1                PF07690.11   354 seq1548_BIOID50909   -            396   1.9e-39  135.2  46.6   1   1   4.3e-43   1.9e-39  135.2  32.3     2   352    16   351    15   353 0.84 Major Facilitator Superfamily
MFS_3                PF05977.8    524 seq1548_BIOID50909   -            396   5.9e-08   31.1   6.0   1   1   1.3e-11   5.9e-08   31.1   4.2    32   206    32   201     5   207 0.84 Transmembrane secretion effector
TRI12                PF06609.8    599 seq1548_BIOID50909   -            396   2.8e-06   25.7   4.5   1   1   6.2e-10   2.8e-06   25.7   3.1    87   212    54   179    14   190 0.80 Fungal trichothecene efflux pump (TRI12)
YcgL                 PF05166.8     74 seq1549_BIOID50909   -            108   4.8e-34  116.1   0.2   1   1   4.7e-38   6.5e-34  115.7   0.1     1    74    14    87    14    87 0.99 YcgL domain
CLP_protease         PF00574.18   182 seq1550_BIOID50909   -            207   9.3e-87  289.2   0.0   1   1     8e-91   1.1e-86  289.0   0.0     1   181    25   205    25   206 0.99 Clp protease
PTR2                 PF00854.16   373 seq1552_BIOID50909   -            500     9e-75  251.6  25.7   1   1   1.5e-78     1e-74  251.4  16.0     2   370    89   428    88   431 0.97 POT family
MFS_1                PF07690.11   354 seq1552_BIOID50909   -            500   9.5e-21   73.8  53.8   1   1     4e-21   2.8e-17   62.4  25.7    10   301    35   372    26   382 0.77 Major Facilitator Superfamily
Trm112p              PF03966.11    68 seq1554_BIOID50909   -             60   5.7e-09   36.1   0.4   1   1   9.5e-13   1.3e-08   34.9   0.3     1    68     2    41     2    41 0.97 Trm112p-like protein
DUF386               PF04074.7    153 seq1555_BIOID50909   -            154   6.9e-55  184.6   0.0   1   1   5.6e-59   7.7e-55  184.4   0.0     1   152     1   151     1   152 0.99 Domain of unknown function (DUF386)
FAA_hydrolase        PF01557.13   217 seq1559_BIOID50909   -            219   3.5e-56  189.9   0.0   1   1   2.9e-60     4e-56  189.7   0.0     1   208    18   210    18   219 0.93 Fumarylacetoacetate (FAA) hydrolase family
CTP_transf_3         PF02348.14   217 seq1561_BIOID50909   -            248   5.4e-69  232.0   0.0   1   1   9.2e-73   6.3e-69  231.7   0.0     1   217     4   221     4   221 0.98 Cytidylyltransferase
NTP_transf_3         PF12804.2    179 seq1561_BIOID50909   -            248   1.1e-14   54.9   0.6   1   1   2.8e-18   1.9e-14   54.1   0.4    16   179    19   240    10   240 0.85 MobA-like NTP transferase domain
Glucosaminidase      PF01832.15   134 seq1562_BIOID50909   -            318   2.1e-25   89.2   0.1   1   1   5.9e-29     4e-25   88.3   0.0     5   101   170   273   167   285 0.91 Mannosyl-glycoprotein endo-beta-N-acetylglucosaminidase
Rod-binding          PF10135.4     49 seq1562_BIOID50909   -            318     9e-20   70.2   2.8   1   1   3.2e-23   2.2e-19   69.0   1.9     1    49    60   107    60   107 0.99 Rod binding protein
MFS_1                PF07690.11   354 seq1563_BIOID50909   -            438   2.8e-21   75.5  36.6   1   1   4.1e-25   2.8e-21   75.5  25.4     2   342    32   389    30   398 0.77 Major Facilitator Superfamily
Sugar_tr             PF00083.19   451 seq1563_BIOID50909   -            438   2.7e-06   26.1   7.6   1   1     4e-10   2.7e-06   26.1   5.3    29   181    53   221     6   245 0.78 Sugar (and other) transporter
Peptidase_M75        PF09375.5    285 seq1564_BIOID50909   -            375   3.3e-52  177.4   4.8   1   1   6.2e-56   4.3e-52  177.1   3.3     1   285   135   368   135   368 0.95 Imelysin
Cupredoxin_1         PF13473.1    104 seq1564_BIOID50909   -            375     4e-25   87.6   0.1   1   1   9.7e-29   6.6e-25   86.9   0.1     4   104    13   115    10   115 0.95 Cupredoxin-like domain
HisG                 PF01634.13   163 seq1565_BIOID50909   -            299   8.2e-55  184.7   0.0   1   1   1.7e-58   1.2e-54  184.1   0.0     1   163    53   221    53   221 0.94 ATP phosphoribosyltransferase
HisG_C               PF08029.6     75 seq1565_BIOID50909   -            299   5.6e-28   96.5   0.1   1   1   2.2e-31   1.5e-27   95.2   0.0     1    75   222   297   222   297 0.98 HisG, C-terminal domain
SDF                  PF00375.13   390 seq1566_BIOID50909   -            437  2.2e-120  401.8  38.4   1   1  1.8e-124  2.5e-120  401.7  26.6     1   390     8   411     8   411 0.97 Sodium:dicarboxylate symporter family
AAA_2                PF07724.9    171 seq1568_BIOID50909   -            424   5.9e-49  166.1   0.0   1   1   5.3e-52   9.1e-49  165.5   0.0     3   170   112   310   110   311 0.97 AAA domain (Cdc48 subfamily)
zf-C4_ClpX           PF06689.8     41 seq1568_BIOID50909   -            424   2.3e-22   78.0   3.5   1   1   3.7e-25   6.3e-22   76.7   2.4     2    41    13    51    12    51 0.97 ClpX C4-type zinc finger
ClpB_D2-small        PF10431.4     81 seq1568_BIOID50909   -            424   4.3e-18   64.8   0.6   1   1   2.5e-21   4.3e-18   64.8   0.4     1    74   317   394   317   399 0.95 C-terminal, D2-small domain, of ClpB protein
AAA                  PF00004.24   132 seq1568_BIOID50909   -            424   4.3e-16   59.1   0.0   1   1   1.3e-18   2.2e-15   56.8   0.0     1    98   115   220   115   256 0.83 ATPase family associated with various cellular activities (AAA)
Mg_chelatase         PF01078.16   207 seq1568_BIOID50909   -            424   2.5e-07   29.9   0.2   1   1   6.2e-08   0.00011   21.3   0.3    20    55   110   146    75   171 0.81 Magnesium chelatase, subunit ChlI
AAA_5                PF07728.9    139 seq1568_BIOID50909   -            424   7.9e-07   28.7   0.0   1   1   3.8e-09   6.4e-06   25.8   0.1     1    79   114   191   114   195 0.74 AAA domain (dynein-related subfamily)
RuvB_N               PF05496.7    234 seq1568_BIOID50909   -            424   2.6e-06   26.5   0.0   1   1   3.4e-09   5.8e-06   25.4   0.0    16   116    68   192    53   196 0.72 Holliday junction DNA helicase ruvB N-terminus
DUF4065              PF13274.1     99 seq1570_BIOID50909   -            190   3.2e-17   62.9   0.0   1   1   4.2e-21   5.7e-17   62.0   0.0     1    92    27   137    27   146 0.87 Protein of unknown function (DUF4065)
FliB                 PF03692.10    85 seq1573_BIOID50909   -            153   1.3e-08   35.0  10.3   1   1   1.7e-12   2.4e-08   34.2   7.1     2    85    29    97    28    97 0.97 Flagellin N-methylase
Histidinol_dh        PF00815.15   413 seq1580_BIOID50909   -            434  5.8e-183  608.0   1.0   1   1  4.9e-187  6.7e-183  607.8   0.7     2   413    18   428    17   428 0.99 Histidinol dehydrogenase
Fer4_11              PF13247.1     99 seq1581_BIOID50909   -            294   1.6e-29  101.5  13.2   1   1   2.1e-32   2.9e-29  100.7   5.6     2    98    92   188    91   189 0.94 4Fe-4S dicluster domain
Form-deh_trans       PF09163.6     44 seq1581_BIOID50909   -            294   8.2e-20   69.9   0.0   1   1     1e-22   1.4e-19   69.1   0.0     1    44   246   289   246   290 0.96 Formate dehydrogenase N, transmembrane
Fer4_7               PF12838.2     52 seq1581_BIOID50909   -            294   1.9e-14   53.6  25.2   1   1   7.6e-11     1e-07   32.0   5.6     1    50    38   114    38   117 0.90 4Fe-4S dicluster domain
Fer4_9               PF13187.1     55 seq1581_BIOID50909   -            294   1.6e-12   47.3  27.2   1   1   2.1e-10   2.9e-07   30.5   7.7     1    55   132   184   132   184 0.96 4Fe-4S dicluster domain
Fer4_10              PF13237.1     52 seq1581_BIOID50909   -            294   3.1e-12   45.9  27.7   1   1   2.9e-11     4e-08   32.8   7.0     2    52    93   144    92   144 0.86 4Fe-4S dicluster domain
Fer4_2               PF12797.2     22 seq1581_BIOID50909   -            294   3.3e-10   39.1  34.5   1   1   5.8e-09     8e-06   25.3   2.4     4    20    33    49    31    51 0.91 4Fe-4S binding domain
Fer4_4               PF12800.2     17 seq1581_BIOID50909   -            294   4.7e-07   29.5  32.2   1   2   4.3e-05     0.059   13.6   1.8     3    15    38    50    36    56 0.91 4Fe-4S binding domain
Fer4_4               PF12800.2     17 seq1581_BIOID50909   -            294   4.7e-07   29.5  32.2   2   2   9.2e-08   0.00013   21.9   1.8     1    17   130   146   130   146 0.92 4Fe-4S binding domain
Fer4_3               PF12798.2     15 seq1581_BIOID50909   -            294     6e-07   29.4  40.9   1   3   0.00032      0.43   11.1   3.8     1    15   100   117   100   117 0.89 4Fe-4S binding domain
Fer4_3               PF12798.2     15 seq1581_BIOID50909   -            294     6e-07   29.4  40.9   2   3     6e-05     0.083   13.3   2.9     1    14   133   146   133   147 0.94 4Fe-4S binding domain
Fer4_3               PF12798.2     15 seq1581_BIOID50909   -            294     6e-07   29.4  40.9   3   3     2e-05     0.027   14.9   2.4     1    14   160   182   160   183 0.97 4Fe-4S binding domain
Fer4                 PF00037.22    24 seq1581_BIOID50909   -            294   2.3e-06   26.8  36.2   1   1   3.8e-08   5.1e-05   22.5   2.0     5    22   130   147   126   149 0.87 4Fe-4S binding domain
Big_1                PF02369.11   100 seq1582_BIOID50909   -            225   1.1e-17   63.6  26.5   1   1   5.1e-19     7e-15   54.6  10.6     2    93     2    94     1   101 0.87 Bacterial Ig-like domain (group 1)
Flg_bbr_C            PF06429.8     74 seq1583_BIOID50909   -            547     6e-08   32.3   2.6   1   1   8.8e-12     6e-08   32.3   1.8    23    74   491   546   469   546 0.81 Flagellar basal body rod FlgEFG protein C-terminal
Flg_bb_rod           PF00460.15    31 seq1583_BIOID50909   -            547   2.8e-05   23.5  11.0   1   1   4.2e-09   2.8e-05   23.5   7.6     1    31     5    35     5    35 0.97 Flagella basal body rod protein
Dyp_perox            PF04261.7    313 seq1584_BIOID50909   -            423  3.9e-110  367.3   0.0   1   1  3.3e-114  4.5e-110  367.1   0.0     1   312    61   410    61   411 0.99 Dyp-type peroxidase family
DctQ                 PF04290.7    133 seq1587_BIOID50909   -            155   3.9e-29  100.9   3.4   1   1   3.8e-33   5.2e-29  100.5   2.4     2   132    17   145    16   146 0.94 Tripartite ATP-independent periplasmic transporters, DctQ component
GST_C                PF00043.20    95 seq1588_BIOID50909   -            201   2.6e-15   56.0   0.1   1   1   1.5e-18   4.2e-15   55.3   0.1     5    95   104   189   100   189 0.94 Glutathione S-transferase, C-terminal domain
GST_N_2              PF13409.1     70 seq1588_BIOID50909   -            201     1e-11   44.5   0.0   1   1   1.4e-14   3.7e-11   42.7   0.0     5    69    11    75     9    76 0.95 Glutathione S-transferase, N-terminal domain
GST_N_3              PF13417.1     75 seq1588_BIOID50909   -            201   4.2e-11   42.8   0.0   1   1   2.8e-14   7.6e-11   41.9   0.0    15    73    16    79    11    81 0.89 Glutathione S-transferase, N-terminal domain
GST_C_2              PF13410.1     69 seq1588_BIOID50909   -            201   5.6e-10   38.8   0.0   1   1   3.2e-13   8.7e-10   38.2   0.0     5    69   123   184    80   184 0.91 Glutathione S-transferase, C-terminal domain
GST_N                PF02798.15    76 seq1588_BIOID50909   -            201   9.8e-09   35.1   0.0   1   1     9e-12   2.5e-08   33.8   0.0     3    76     1    75     1    75 0.94 Glutathione S-transferase, N-terminal domain
Fucose_iso_N2        PF07882.7    181 seq1591_BIOID50909   -            572   9.8e-81  269.6   0.9   1   1   3.4e-84   1.5e-80  268.9   0.6     1   181   156   336   156   336 0.99 L-fucose isomerase, second N-terminal domain
Fucose_iso_N1        PF07881.7    171 seq1591_BIOID50909   -            572   9.5e-78  259.4   0.1   1   1   3.4e-81   1.5e-77  258.7   0.1    17   171     1   155     1   155 0.99 L-fucose isomerase, first N-terminal domain
Fucose_iso_C         PF02952.12   142 seq1591_BIOID50909   -            572   9.2e-55  183.9   0.0   1   1   3.1e-58   1.4e-54  183.3   0.0     2   142   366   535   365   535 0.94 L-fucose isomerase, C-terminal domain
DctM                 PF06808.7    416 seq1593_BIOID50909   -            491  1.1e-126  422.6  51.1   1   1  1.9e-130  1.3e-126  422.3  35.5     1   416    73   482    73   482 0.99 DctM-like transporters
Lon_C                PF05362.8    205 seq1595_BIOID50909   -            799   2.1e-99  330.8   0.1   1   1  1.6e-102   3.7e-99  330.0   0.0     2   204   585   787   584   788 0.99 Lon protease (S16) C-terminal proteolytic domain
LON                  PF02190.11   205 seq1595_BIOID50909   -            799   9.6e-43  146.1   0.3   1   1   4.2e-46   9.6e-43  146.1   0.2     1   204    25   216    25   217 0.91 ATP-dependent protease La (LON) domain
AAA                  PF00004.24   132 seq1595_BIOID50909   -            799   7.1e-18   64.9   0.0   1   1   7.1e-21   1.6e-17   63.8   0.0     1   128   367   504   367   508 0.93 ATPase family associated with various cellular activities (AAA)
AAA_5                PF07728.9    139 seq1595_BIOID50909   -            799   5.6e-10   38.9   0.0   1   1   8.8e-13     2e-09   37.1   0.0     2   138   367   499   366   500 0.79 AAA domain (dynein-related subfamily)
ChlI                 PF13541.1    121 seq1595_BIOID50909   -            799   5.1e-08   32.3   0.0   1   1   5.6e-11   1.3e-07   31.0   0.0     1   121   628   755   628   755 0.83 Subunit ChlI of Mg-chelatase
AAA_PrkA             PF08298.6    358 seq1595_BIOID50909   -            799   7.9e-06   24.6   0.0   1   1   6.5e-09   1.5e-05   23.7   0.0    51   111   327   387   303   400 0.88 PrkA AAA domain
Peptidase_S24        PF00717.18    70 seq1596_BIOID50909   -            139   4.3e-13   48.5   0.0   1   1   4.6e-17   6.3e-13   48.0   0.0     2    68    56   120    55   122 0.91 Peptidase S24-like
Cytochrom_B_N        PF00033.14   188 seq1597_BIOID50909   -            217   2.7e-20   72.4  18.8   1   1   4.9e-24   3.4e-20   72.1  13.0     4   188    10   186     7   186 0.92 Cytochrome b(N-terminal)/b6/petB
Ni_hydr_CYTB         PF01292.15   182 seq1597_BIOID50909   -            217   1.4e-18   66.8  17.5   1   1   2.6e-22   1.8e-18   66.4  12.1     5   182    13   186     9   186 0.90 Prokaryotic cytochrome b561
LPAM_2               PF13627.1     24 seq1599_BIOID50909   -             67   1.6e-08   33.8   3.3   1   1   1.6e-12   2.1e-08   33.4   2.3     1    24     6    29     6    29 0.94 Prokaryotic lipoprotein-attachment site
ACR_tran             PF00873.14  1021 seq1601_BIOID50909   -           1025         0 1224.2  14.6   1   1         0         0 1224.0  10.1     2  1020     4  1008     3  1009 0.99 AcrB/AcrD/AcrF family
SecD_SecF            PF02355.11   189 seq1601_BIOID50909   -           1025   2.8e-11   42.8  21.5   1   2   3.1e-10   1.4e-06   27.5   6.0    35   186   336   489   319   492 0.80 Protein export membrane protein
SecD_SecF            PF02355.11   189 seq1601_BIOID50909   -           1025   2.8e-11   42.8  21.5   2   2   3.3e-08   0.00015   20.8   3.4    25   183   844  1005   831  1011 0.86 Protein export membrane protein
MMPL                 PF03176.10   333 seq1601_BIOID50909   -           1025   1.1e-10   40.6  27.3   1   1   1.3e-10     6e-07   28.3   6.6   139   313   328   501   231   521 0.84 MMPL family
DAP_epimerase        PF01678.14   121 seq1602_BIOID50909   -            275     7e-78  258.2   0.7   1   2   1.8e-43   1.2e-39  134.8   0.0     1   120     4   124     4   125 0.98 Diaminopimelate epimerase
DAP_epimerase        PF01678.14   121 seq1602_BIOID50909   -            275     7e-78  258.2   0.7   2   2   1.3e-39   8.9e-36  122.3   0.1     2   121   153   268   152   268 0.97 Diaminopimelate epimerase
PhzC-PhzF            PF02567.11   282 seq1602_BIOID50909   -            275   4.2e-06   26.1   0.0   1   1   8.9e-10   6.1e-06   25.6   0.0    45   224    51   224    46   229 0.87 Phenazine biosynthesis-like protein
IMS                  PF00817.15   148 seq1605_BIOID50909   -            422   4.3e-38  130.3   0.0   1   1   3.2e-41   1.1e-37  129.0   0.0     1   147     5   150     5   151 0.96 impB/mucB/samB family
DUF4113              PF13438.1     75 seq1605_BIOID50909   -            422   2.2e-28   97.8   0.1   1   1   3.1e-31     1e-27   95.6   0.0     1    75   347   421   347   421 0.98 Domain of unknown function (DUF4113)
IMS_C                PF11799.3    137 seq1605_BIOID50909   -            422     3e-09   37.2   0.0   1   1   1.8e-12   6.1e-09   36.2   0.0     3   122   214   333   212   344 0.90 impB/mucB/samB family C-terminal
IMS_HHH              PF11798.3     32 seq1605_BIOID50909   -            422   2.5e-07   30.2   0.1   1   1     2e-10   6.8e-07   28.8   0.0     4    32   172   200   169   200 0.92 IMS family HHH motif
Aminotran_1_2        PF00155.16   363 seq1606_BIOID50909   -            356   1.1e-67  228.4   0.0   1   1   9.5e-72   1.3e-67  228.2   0.0    31   363    46   351    30   351 0.94 Aminotransferase class I and II
FCD                  PF07729.7    125 seq1607_BIOID50909   -            274   1.1e-22   80.5   6.2   1   1   2.4e-26   1.6e-22   80.0   4.3     1   124   116   246   116   247 0.90 FCD domain
GntR                 PF00392.16    64 seq1607_BIOID50909   -            274   6.1e-14   51.1   0.2   1   1   1.8e-17   1.2e-13   50.1   0.1     4    62    31    89    29    91 0.95 Bacterial regulatory proteins, gntR family
OMP_b-brl            PF13505.1    176 seq1608_BIOID50909   -            171   2.8e-26   92.3  15.2   1   1   5.1e-30   3.5e-26   92.0  10.5     2   176     9   171     8   171 0.87 Outer membrane protein beta-barrel domain
Ail_Lom              PF06316.6    199 seq1608_BIOID50909   -            171   6.5e-24   84.4   4.4   1   1   3.4e-25   2.3e-21   76.0   3.0     1   199     1   171     1   171 0.81 Enterobacterial Ail/Lom protein
Sugarporin_N         PF11471.3     60 seq1609_BIOID50909   -            464   9.3e-16   57.1   8.1   1   1   1.1e-19   1.5e-15   56.4   5.6     1    60     1    58     1    58 0.96 Maltoporin periplasmic N-terminal extension
Methyltransf_31      PF13847.1    152 seq1610_BIOID50909   -            261   9.7e-21   73.8   0.0   1   1   1.3e-23   1.4e-20   73.3   0.0     4   152    45   199    43   199 0.81 Methyltransferase domain
Methyltransf_23      PF13489.1    162 seq1610_BIOID50909   -            261   2.1e-19   69.7   0.0   1   1     3e-22   3.2e-19   69.0   0.0    12   159    33   202    22   205 0.68 Methyltransferase domain
Methyltransf_18      PF12847.2    112 seq1610_BIOID50909   -            261   2.3e-17   63.4   0.1   1   1   4.1e-20   4.3e-17   62.5   0.0     3   108    46   146    44   149 0.93 Methyltransferase domain
Methyltransf_11      PF08241.7     95 seq1610_BIOID50909   -            261   3.2e-17   62.7   0.0   1   1     6e-20   6.3e-17   61.7   0.0     1    94    49   146    49   147 0.95 Methyltransferase domain
Methyltransf_12      PF08242.7     99 seq1610_BIOID50909   -            261   2.2e-15   56.7   0.0   1   1   3.8e-18     4e-15   55.9   0.0     1    99    49   145    49   145 0.83 Methyltransferase domain
Methyltransf_26      PF13659.1    117 seq1610_BIOID50909   -            261   7.9e-11   41.9   0.3   1   1   5.3e-13   5.5e-10   39.1   0.1     2   114    46   148    45   151 0.92 Methyltransferase domain
Ubie_methyltran      PF01209.13   233 seq1610_BIOID50909   -            261   8.4e-11   41.3   0.0   1   1     1e-13   1.1e-10   40.9   0.0    31   152    27   148     6   184 0.82 ubiE/COQ5 methyltransferase family
Methyltransf_25      PF13649.1    101 seq1610_BIOID50909   -            261   9.9e-10   38.5   0.0   1   1   1.6e-12   1.7e-09   37.8   0.0     1   101    48   143    48   143 0.90 Methyltransferase domain
Methyltransf_15      PF09445.5    164 seq1610_BIOID50909   -            261   1.1e-07   31.4   0.0   1   1   1.5e-10   1.6e-07   30.9   0.0     3    74    47   116    45   121 0.90 RNA cap guanine-N2 methyltransferase
MTS                  PF05175.9    170 seq1610_BIOID50909   -            261     9e-07   28.3   0.0   1   1   1.3e-09   1.3e-06   27.7   0.0    23   112    38   122    28   176 0.77 Methyltransferase small domain
DREV                 PF05219.7    265 seq1610_BIOID50909   -            261   7.3e-05   21.6   0.0   1   1   1.4e-07   0.00014   20.6   0.0    94   185    44   144    32   160 0.77 DREV methyltransferase
CMAS                 PF02353.15   273 seq1610_BIOID50909   -            261   0.00021   20.3   0.0   1   1   2.6e-07   0.00028   19.9   0.0    64   163    46   146     5   166 0.81 Mycolic acid cyclopropane synthetase
Flagellin_N          PF00669.15   139 seq1611_BIOID50909   -            317   4.4e-34  117.1   9.6   1   1   3.2e-38   4.4e-34  117.1   6.7     2   139     4   141     3   141 0.99 Bacterial flagellin N-terminal helical region
PhoH                 PF02562.11   205 seq1612_BIOID50909   -            354   2.4e-76  255.4   0.0   1   1   4.6e-80   3.2e-76  255.0   0.0     2   204   149   353   148   354 0.98 PhoH-like protein
Aldo_ket_red         PF00248.16   283 seq1614_BIOID50909   -            294   2.6e-46  157.5   0.1   1   1   2.4e-50   3.2e-46  157.2   0.0     2   281    20   267    19   269 0.92 Aldo/keto reductase family
DUF484               PF04340.7    225 seq1616_BIOID50909   -            235   6.8e-89  297.0   0.3   1   1   5.7e-93   7.8e-89  296.8   0.2     1   224    10   232    10   233 0.99 Protein of unknown function, DUF484
FGGY_N               PF00370.16   245 seq1618_BIOID50909   -            482   3.4e-86  288.4   0.0   1   1   6.6e-90   4.5e-86  288.0   0.0     1   245    15   259    15   259 0.99 FGGY family of carbohydrate kinases, N-terminal domain
FGGY_C               PF02782.11   197 seq1618_BIOID50909   -            482   2.5e-24   85.9   0.7   1   1   5.2e-27   3.5e-23   82.1   0.5     3   195   269   448   268   450 0.79 FGGY family of carbohydrate kinases, C-terminal domain
IGPD                 PF00475.13   145 seq1619_BIOID50909   -            355   1.3e-64  216.3   0.3   1   1   6.7e-68   2.3e-64  215.5   0.2     1   145   196   338   196   338 0.99 Imidazoleglycerol-phosphate dehydratase
HAD_2                PF13419.1    176 seq1619_BIOID50909   -            355     6e-07   29.7   0.0   1   1     4e-09   1.4e-05   25.3   0.0    76   173    30   145    20   148 0.79 Haloacid dehalogenase-like hydrolase
Hydrolase_like       PF13242.1     75 seq1619_BIOID50909   -            355   1.8e-06   27.4   0.0   1   1   1.1e-09   3.8e-06   26.4   0.0     1    44   102   144   102   149 0.90 HAD-hyrolase-like
PNK3P                PF08645.6    158 seq1619_BIOID50909   -            355   2.5e-06   26.9   0.0   1   1   1.3e-09   4.4e-06   26.1   0.0     5   129     8   134     4   183 0.73 Polynucleotide kinase 3 phosphatase
KicB                 PF03882.9    440 seq1620_BIOID50909   -            440  1.2e-268  890.7  11.2   1   1    1e-272  1.4e-268  890.5   7.7     1   440     1   440     1   440 1.00 KicB killing factor
Phage_integrase      PF00589.17   173 seq1622_BIOID50909   -            298   4.2e-50  169.6   0.0   1   1     1e-53     7e-50  168.9   0.0     3   172   114   281   112   282 0.97 Phage integrase family
Phage_integr_N       PF02899.12    84 seq1622_BIOID50909   -            298   7.9e-27   93.1   0.7   1   1   2.9e-30     2e-26   91.8   0.5     1    83     8    90     8    91 0.98 Phage integrase, N-terminal SAM-like domain
FGGY_N               PF00370.16   245 seq1626_BIOID50909   -            498   1.3e-91  306.2   0.0   1   1   2.5e-95   1.7e-91  305.8   0.0     1   245     4   250     4   250 0.99 FGGY family of carbohydrate kinases, N-terminal domain
FGGY_C               PF02782.11   197 seq1626_BIOID50909   -            498     8e-23   80.9   0.8   1   1   4.5e-26     3e-22   79.1   0.5     3   196   261   441   259   442 0.81 FGGY family of carbohydrate kinases, C-terminal domain
Bac_DNA_binding      PF00216.16    90 seq1627_BIOID50909   -             90   2.5e-34  117.0   0.1   1   1   2.1e-38   2.8e-34  116.8   0.1     1    90     1    90     1    90 1.00 Bacterial DNA-binding protein
GATase               PF00117.23   192 seq1628_BIOID50909   -            196   6.2e-28   97.4   0.0   1   1   2.1e-31   7.1e-28   97.2   0.0     1   189     4   194     4   196 0.81 Glutamine amidotransferase class-I
GATase_3             PF07685.9    158 seq1628_BIOID50909   -            196   9.7e-06   25.1   0.0   1   1   4.3e-09   1.5e-05   24.5   0.0     8    79    39   100    32   106 0.87 CobB/CobQ-like glutamine amidotransferase domain
DUF2726              PF10881.3    126 seq1629_BIOID50909   -            228   1.1e-20   73.3   0.0   1   1   1.4e-24   1.9e-20   72.6   0.0     4   115    91   205    88   214 0.93 Protein of unknown function (DUF2726)
PspA_IM30            PF04012.7    221 seq1630_BIOID50909   -            222   1.1e-47  162.1  31.7   1   1   9.5e-52   1.3e-47  161.8  22.0     1   220     2   217     2   219 0.97 PspA/IM30 family
HAD_2                PF13419.1    176 seq1631_BIOID50909   -            238     9e-20   71.5   0.1   1   1   2.5e-23   1.2e-19   71.1   0.0     1   176    13   207    13   207 0.76 Haloacid dehalogenase-like hydrolase
Hydrolase_like       PF13242.1     75 seq1631_BIOID50909   -            238   4.5e-09   35.7   0.0   1   1   2.2e-12   9.9e-09   34.6   0.0     2    50   161   209   160   223 0.93 HAD-hyrolase-like
Hydrolase            PF00702.21   204 seq1631_BIOID50909   -            238   1.4e-08   35.4   0.0   1   1   4.3e-12     2e-08   34.9   0.0     1   202    10   199    10   201 0.71 haloacid dehalogenase-like hydrolase
AMP-binding          PF00501.23   418 seq1632_BIOID50909   -            574   4.3e-83  278.8   0.0   1   1   3.8e-87   5.2e-83  278.6   0.0     2   413    49   484    48   487 0.95 AMP-binding enzyme
RbsD_FucU            PF05025.8    142 seq1633_BIOID50909   -            140     2e-36  125.2   0.0   1   1   1.7e-40   2.3e-36  125.1   0.0     1   142     3   140     3   140 0.93 RbsD / FucU transport protein family
MukE                 PF04288.8    235 seq1634_BIOID50909   -            234  1.4e-133  442.8   0.2   1   1  1.1e-137  1.5e-133  442.7   0.2     1   235    10   234    10   234 0.99 MukE-like family
Rotamase_2           PF13145.1    121 seq1635_BIOID50909   -            623   4.2e-34  117.6  24.5   1   1     9e-28   2.1e-24   86.3   0.2     1   121   247   369   247   369 0.92 PPIC-type PPIASE domain
SurA_N_3             PF13624.1    154 seq1635_BIOID50909   -            623   6.8e-32  110.4   1.1   1   1     3e-35   6.8e-32  110.4   0.8     1   153     1   165     1   166 0.86 SurA N-terminal domain
Rotamase_3           PF13616.1    117 seq1635_BIOID50909   -            623   1.8e-16   60.3   0.4   1   1   7.8e-20   1.8e-16   60.3   0.3    12   115   265   355   212   357 0.87 PPIC-type PPIASE domain
Rotamase             PF00639.16    95 seq1635_BIOID50909   -            623   6.7e-15   55.4   8.8   1   1   6.2e-18   1.4e-14   54.4   0.1    13    95   275   355   258   355 0.92 PPIC-type PPIASE domain
SurA_N_2             PF13623.1    145 seq1635_BIOID50909   -            623   1.5e-08   34.5   0.3   1   1   6.7e-12   1.5e-08   34.5   0.2     9   140    12   137     3   142 0.83 SurA N-terminal domain
Cons_hypoth698       PF03601.9    305 seq1639_BIOID50909   -            349  3.8e-117  390.1  25.3   1   1  3.3e-121  4.4e-117  389.9  17.5     1   305    18   326    18   326 0.98 Conserved hypothetical protein 698
His_biosynth         PF00977.16   228 seq1640_BIOID50909   -            245     4e-76  255.1   0.2   1   1   1.7e-79   4.5e-76  254.9   0.2     1   228     1   234     1   234 0.98 Histidine biosynthesis protein
Trp_syntA            PF00290.15   259 seq1640_BIOID50909   -            245     3e-06   25.7   0.9   1   1   1.2e-08   3.4e-05   22.3   0.1   174   232    51   108    32   114 0.88 Tryptophan synthase alpha chain
MFS_1                PF07690.11   354 seq1641_BIOID50909   -            471     1e-51  175.7  63.8   1   1   2.1e-54   1.4e-50  171.9  34.6     1   353    15   405    15   406 0.92 Major Facilitator Superfamily
MFS_3                PF05977.8    524 seq1641_BIOID50909   -            471   3.2e-10   38.6  13.6   1   1   4.6e-14   3.2e-10   38.6   9.4    20   192    20   188     6   248 0.85 Transmembrane secretion effector
DeoRC                PF00455.17   162 seq1643_BIOID50909   -            243   1.6e-45  154.5   0.0   1   1   9.4e-49   2.6e-45  153.8   0.0     2   161    75   233    74   234 0.99 DeoR C terminal sensor domain
HTH_DeoR             PF08220.7     57 seq1643_BIOID50909   -            243   9.8e-23   79.3   3.4   1   1   6.2e-25   1.7e-21   75.3   1.8     1    56     5    60     5    61 0.98 DeoR-like helix-turn-helix domain
HTH_11               PF08279.7     55 seq1643_BIOID50909   -            243   4.6e-10   38.8   1.4   1   1   3.2e-13   8.8e-10   37.9   0.9     1    46     5    48     5    58 0.91 HTH domain
GntR                 PF00392.16    64 seq1643_BIOID50909   -            243   1.6e-06   27.3   0.2   1   1   1.6e-09   4.3e-06   25.9   0.1    21    63    16    57     6    58 0.90 Bacterial regulatory proteins, gntR family
HTH_Mga              PF08280.6     59 seq1643_BIOID50909   -            243   2.8e-05   23.6   0.9   1   1   2.7e-08   7.3e-05   22.3   0.6     5    44     4    43     2    51 0.94 M protein trans-acting positive regulator (MGA) HTH domain
PspB                 PF06667.7     75 seq1644_BIOID50909   -             74   9.8e-32  108.6   0.3   1   1   7.8e-36   1.1e-31  108.4   0.2     1    74     1    73     1    74 0.97 Phage shock protein B
HTH_AraC             PF00165.18    42 seq1645_BIOID50909   -            298   9.6e-22   76.0   0.1   1   2   2.3e-14   1.1e-10   40.9   0.0     1    41   203   243   203   244 0.96 Bacterial regulatory helix-turn-helix proteins, AraC family
HTH_AraC             PF00165.18    42 seq1645_BIOID50909   -            298   9.6e-22   76.0   0.1   2   2   7.3e-12   3.3e-08   32.9   0.0     1    41   255   293   255   294 0.93 Bacterial regulatory helix-turn-helix proteins, AraC family
HTH_18               PF12833.2     81 seq1645_BIOID50909   -            298     8e-17   61.0   0.1   1   1   2.7e-20   1.2e-16   60.4   0.0     2    80   217   294   216   295 0.94 Helix-turn-helix domain
AraC_binding         PF02311.14   136 seq1645_BIOID50909   -            298   7.6e-07   28.7   0.0   1   1   4.7e-10   2.2e-06   27.3   0.0    27    91    75   139    64   170 0.85 AraC-like ligand binding domain
Fe_dep_repr_C        PF02742.10    71 seq1646_BIOID50909   -            155   1.4e-13   50.2   0.9   1   1   1.5e-16   2.9e-13   49.1   0.6     1    57    95   150    95   154 0.95 Iron dependent repressor, metal binding and dimerisation domain
Fe_dep_repress       PF01325.14    60 seq1646_BIOID50909   -            155   6.9e-11   41.8   0.0   1   1   6.3e-14   1.2e-10   40.9   0.0     6    60    38    92    35    92 0.95 Iron dependent repressor, N-terminal DNA binding domain
HTH_24               PF13412.1     48 seq1646_BIOID50909   -            155   1.2e-07   30.9   0.0   1   1     9e-11   1.8e-07   30.3   0.0     3    48    40    85    38    85 0.90 Winged helix-turn-helix DNA-binding
MarR                 PF01047.17    59 seq1646_BIOID50909   -            155   1.7e-06   27.4   0.0   1   1   1.6e-09   3.1e-06   26.6   0.0    11    48    48    85    47    87 0.95 MarR family
UvrD_C               PF13361.1    319 seq1647_BIOID50909   -            738   2.4e-99  332.6   0.0   1   1  1.5e-102   3.3e-99  332.2   0.0     1   318   295   634   295   635 0.98 UvrD-like helicase C-terminal domain
UvrD-helicase        PF00580.16   315 seq1647_BIOID50909   -            738   2.2e-76  257.0   0.0   1   1   2.7e-79   6.1e-76  255.6   0.0     1   314    28   289    28   290 0.98 UvrD/REP helicase N-terminal domain
AAA_19               PF13245.1     76 seq1647_BIOID50909   -            738   5.5e-14   51.5   0.1   1   1   8.5e-17   1.9e-13   49.8   0.1     1    75    34   111    34   112 0.85 Part of AAA domain
UvrD_C_2             PF13538.1    104 seq1647_BIOID50909   -            738   1.1e-10   41.4   0.0   1   1   1.1e-13   2.6e-10   40.2   0.0    54   103   561   630   509   631 0.77 Family description
Phage_integrase      PF00589.17   173 seq1648_BIOID50909   -            405   6.9e-21   74.5   0.2   1   1   1.9e-24   1.3e-20   73.6   0.2    23   168   233   375   215   379 0.92 Phage integrase family
DUF4102              PF13356.1     89 seq1648_BIOID50909   -            405   9.2e-18   63.8   0.0   1   1   2.4e-21   1.7e-17   63.0   0.0     1    88     4    93     4    94 0.91 Domain of unknown function (DUF4102)
PspC                 PF04024.7     61 seq1649_BIOID50909   -            119   3.6e-19   67.8   0.5   1   1   3.4e-23   4.6e-19   67.5   0.3     1    60     7    68     7    69 0.92 PspC domain
MukB                 PF04310.7    227 seq1650_BIOID50909   -           1486  2.4e-146  484.9   0.7   1   1    1e-149  4.7e-146  483.9   0.1     1   227     1   227     1   227 1.00 MukB N-terminal
SbcCD_C              PF13558.1     90 seq1650_BIOID50909   -           1486   5.2e-14   51.8   0.3   1   1   4.7e-17   2.2e-13   49.8   0.0     1    89  1335  1424  1335  1425 0.88 Putative exonuclease SbcCD, C subunit
AAA_29               PF13555.1     62 seq1650_BIOID50909   -           1486   5.2e-13   48.2   0.2   1   1   2.7e-16   1.2e-12   47.0   0.2     2    61     8    66     7    67 0.90 P-loop containing region of AAA domain
OMPdecase            PF00215.19   226 seq1651_BIOID50909   -            220   1.7e-28   99.4   0.3   1   1   1.4e-32   1.9e-28   99.2   0.2     2   224     5   205     4   207 0.94 Orotidine 5'-phosphate decarboxylase / HUMPS family
His_biosynth         PF00977.16   228 seq1653_BIOID50909   -            258   8.2e-79  263.9   0.5   1   1   2.7e-82   9.3e-79  263.7   0.4     1   227     5   239     5   240 0.96 Histidine biosynthesis protein
Phageshock_PspD      PF09584.5     66 seq1654_BIOID50909   -             73   2.2e-31  107.2   4.5   1   1   1.8e-35   2.4e-31  107.0   3.1     1    64    10    71    10    73 0.98 Phage shock protein PspD (Phageshock_PspD)
CitMHS               PF03600.11   349 seq1655_BIOID50909   -            372   2.2e-27   95.4  20.3   1   1   3.1e-31   2.2e-27   95.4  14.1    41   320    32   305    11   317 0.89 Citrate transporter
Na_sulph_symp        PF00939.14   471 seq1655_BIOID50909   -            372   1.1e-07   31.0   5.8   1   1   1.6e-11   1.1e-07   31.0   4.0   320   449    41   166    35   184 0.80 Sodium:sulfate symporter transmembrane region
FadR_C               PF07840.7    164 seq1657_BIOID50909   -            239   6.9e-73  243.5   0.0   1   1   1.9e-76   8.5e-73  243.2   0.0     1   163    72   234    72   235 0.99 FadR C-terminal domain
GntR                 PF00392.16    64 seq1657_BIOID50909   -            239   2.3e-20   71.6   0.0   1   1     1e-23   4.7e-20   70.6   0.0     4    64    11    71     8    71 0.96 Bacterial regulatory proteins, gntR family
Rhodanese            PF00581.15   113 seq1659_BIOID50909   -            104   2.2e-14   53.6   0.0   1   1   2.1e-18   2.9e-14   53.2   0.0    16   109    23    96    20    99 0.88 Rhodanese-like domain
AP_endonuc_2         PF01261.19   211 seq1660_BIOID50909   -            285   6.7e-39  133.2   0.3   1   1   6.7e-43   9.1e-39  132.8   0.2     3   211    20   239    19   239 0.93 Xylose isomerase-like TIM barrel
AP_endonuc_2         PF01261.19   211 seq1662_BIOID50909   -            286   5.3e-32  110.7   0.0   1   1   4.9e-36   6.6e-32  110.4   0.0     3   211    25   234    23   234 0.96 Xylose isomerase-like TIM barrel
Epimerase            PF01370.16   236 seq1665_BIOID50909   -            304     4e-25   88.4   0.1   1   1   1.5e-27   2.6e-24   85.8   0.0     1   233     5   206     5   209 0.90 NAD dependent epimerase/dehydratase family
NAD_binding_10       PF13460.1    183 seq1665_BIOID50909   -            304   6.2e-22   78.3   0.0   1   1   4.7e-25     8e-22   77.9   0.0     1   177     5   192     5   198 0.87 NADH(P)-binding
NAD_binding_4        PF07993.7    249 seq1665_BIOID50909   -            304   4.6e-16   58.3   0.2   1   2   9.4e-08   0.00016   20.5   0.1     1    33     7    37     7    45 0.80 Male sterility protein
NAD_binding_4        PF07993.7    249 seq1665_BIOID50909   -            304   4.6e-16   58.3   0.2   2   2   9.9e-08   0.00017   20.4   0.0    79   137    55   114    39   121 0.85 Male sterility protein
3Beta_HSD            PF01073.14   280 seq1665_BIOID50909   -            304   5.6e-16   57.9   0.0   1   1   1.7e-14     3e-11   42.4   0.0     1   119     6   114     6   120 0.86 3-beta hydroxysteroid dehydrogenase/isomerase family
NmrA                 PF05368.8    233 seq1665_BIOID50909   -            304   8.7e-14   51.2   0.0   1   1   7.3e-17   1.2e-13   50.7   0.0     1   105     5   114     5   146 0.88 NmrA-like family
adh_short            PF00106.20   167 seq1665_BIOID50909   -            304   4.2e-05   23.3   4.2   1   1   1.1e-07   0.00019   21.2   1.2     2   156     4   130     3   140 0.82 short chain dehydrogenase
Cupin_6              PF12852.2    186 seq1666_BIOID50909   -            284   8.9e-27   93.7   0.5   1   1   6.3e-30   2.9e-26   92.1   0.3     1   186     2   162     2   162 0.93 Cupin
HTH_18               PF12833.2     81 seq1666_BIOID50909   -            284   1.6e-20   72.9   0.2   1   1   2.3e-23     1e-19   70.2   0.1     1    81   199   278   199   278 0.97 Helix-turn-helix domain
HTH_AraC             PF00165.18    42 seq1666_BIOID50909   -            284   2.8e-15   55.4   0.0   1   2   1.1e-08   5.1e-05   22.8   0.0     7    41   192   226   190   227 0.93 Bacterial regulatory helix-turn-helix proteins, AraC family
HTH_AraC             PF00165.18    42 seq1666_BIOID50909   -            284   2.8e-15   55.4   0.0   2   2   4.5e-11   2.1e-07   30.4   0.0    13    41   247   276   238   277 0.92 Bacterial regulatory helix-turn-helix proteins, AraC family
HATPase_c            PF02518.21   111 seq1667_BIOID50909   -            467   1.7e-24   85.5   0.0   1   1   7.8e-28   3.6e-24   84.5   0.0     1   111   349   460   349   460 0.98 Histidine kinase-, DNA gyrase B-, and HSP90-like ATPase
HAMP                 PF00672.20    70 seq1667_BIOID50909   -            467   1.5e-17   63.4   0.4   1   1   3.3e-21   1.5e-17   63.4   0.2     2    69   168   235   167   236 0.96 HAMP domain
HisKA                PF00512.20    68 seq1667_BIOID50909   -            467   9.5e-14   51.0   0.2   1   1   2.1e-17   9.5e-14   51.0   0.1     1    68   240   304   240   304 0.97 His Kinase A (phospho-acceptor) domain
PRA-CH               PF01502.13    75 seq1668_BIOID50909   -            203   1.1e-33  114.5   0.0   1   1   3.1e-37   2.1e-33  113.6   0.0     1    74    33   106    33   107 0.99 Phosphoribosyl-AMP cyclohydrolase
PRA-PH               PF01503.12    83 seq1668_BIOID50909   -            203   1.5e-13   50.6   0.5   1   1   3.2e-17   2.2e-13   50.1   0.4     2    82   116   201   115   202 0.96 Phosphoribosyl-ATP pyrophosphohydrolase
Alpha-amylase        PF00128.19   316 seq1669_BIOID50909   -            568   6.5e-19   68.3   0.0   1   1   2.7e-21   3.7e-17   62.6   0.0    21   271    93   347    84   352 0.76 Alpha amylase, catalytic domain
HHH_3                PF12836.2     65 seq1673_BIOID50909   -            123   4.7e-19   67.9   0.0   1   1   8.8e-23     6e-19   67.6   0.0     3    61    59   118    57   122 0.93 Helix-hairpin-helix motif
Rick_17kDa_Anti      PF05433.10    42 seq1675_BIOID50909   -            155   6.2e-08   32.0  26.0   1   1   8.1e-12   1.1e-07   31.2  18.0     1    42    62   103    62   103 0.96 Glycine zipper 2TM domain
PfkB                 PF00294.19   301 seq1677_BIOID50909   -            362   7.3e-58  195.9   0.0   1   1     2e-61   9.2e-58  195.6   0.0     2   293    58   344    57   352 0.92 pfkB family carbohydrate kinase
HTH_24               PF13412.1     48 seq1677_BIOID50909   -            362   8.2e-11   41.0   2.4   1   1   4.9e-14   2.2e-10   39.6   1.7     1    48     1    48     1    48 0.98 Winged helix-turn-helix DNA-binding
HTH_11               PF08279.7     55 seq1677_BIOID50909   -            362   6.7e-05   22.3   0.8   1   1   4.1e-08   0.00019   20.9   0.5     1    52     4    50     4    53 0.83 HTH domain
Aldolase_II          PF00596.16   183 seq1678_BIOID50909   -            234   3.5e-39  134.2   0.2   1   1   3.3e-43   4.6e-39  133.8   0.2     2   163     8   178     7   181 0.90 Class II Aldolase and Adducin N-terminal domain
OsmC                 PF02566.14   100 seq1679_BIOID50909   -            143   2.1e-19   69.4   0.1   1   1   2.1e-23   2.8e-19   69.0   0.1     2    99    42   139    41   140 0.89 OsmC-like protein
4HBT_2               PF13279.1    121 seq1681_BIOID50909   -            132   7.4e-17   61.8   0.0   1   1   1.9e-20   8.5e-17   61.6   0.0     4   109    10   114     7   129 0.87 Thioesterase-like superfamily
Acyl-ACP_TE          PF01643.12   249 seq1681_BIOID50909   -            132   1.1e-14   53.9   0.2   1   2   9.8e-09   4.5e-05   22.4   0.1   155   182     2    29     1    33 0.91 Acyl-ACP thioesterase
Acyl-ACP_TE          PF01643.12   249 seq1681_BIOID50909   -            132   1.1e-14   53.9   0.2   2   2   4.6e-11   2.1e-07   30.0   0.0    46   133    39   128    30   132 0.90 Acyl-ACP thioesterase
4HBT                 PF03061.17    79 seq1681_BIOID50909   -            132   3.4e-14   52.5   0.0   1   1     1e-17   4.6e-14   52.1   0.0     2    77    16    97    15    99 0.96 Thioesterase superfamily
PP-binding           PF00550.20    67 seq1683_BIOID50909   -             82   1.2e-12   47.8   0.8   1   1   9.7e-17   1.3e-12   47.6   0.6     1    66     9    74     9    75 0.92 Phosphopantetheine attachment site
Aminotran_1_2        PF00155.16   363 seq1687_BIOID50909   -            390   1.2e-54  185.5   0.0   1   1   4.2e-58   1.4e-54  185.2   0.0     2   362    44   384    43   385 0.92 Aminotransferase class I and II
Cys_Met_Meta_PP      PF01053.15   386 seq1687_BIOID50909   -            390   2.4e-05   22.7   0.0   1   1     1e-08   3.4e-05   22.1   0.0    26   183    55   216    47   240 0.88 Cys/Met metabolism PLP-dependent enzyme
Aminotran_5          PF00266.14   371 seq1687_BIOID50909   -            390     4e-05   22.4   0.0   1   1   1.9e-08   6.6e-05   21.7   0.0    48   181    93   216    67   219 0.88 Aminotransferase class-V
Transaldolase        PF00923.14   287 seq1688_BIOID50909   -            316  3.9e-102  341.1   0.0   1   1  3.3e-106  4.5e-102  340.9   0.0     1   285    13   310    13   312 0.94 Transaldolase
CCG                  PF02754.11    85 seq1690_BIOID50909   -            239   5.8e-31  106.2   0.2   1   2   6.4e-18   8.8e-14   51.1   0.0     1    84     3    84     3    85 0.96 Cysteine-rich domain
CCG                  PF02754.11    85 seq1690_BIOID50909   -            239   5.8e-31  106.2   0.2   2   2   1.3e-18   1.7e-14   53.4   0.0     2    84   133   216   132   217 0.92 Cysteine-rich domain
Response_reg         PF00072.19   112 seq1691_BIOID50909   -            240   8.2e-25   86.8   0.0   1   1   1.8e-28   1.2e-24   86.3   0.0     1   112    13   122    13   122 0.98 Response regulator receiver domain
Trans_reg_C          PF00486.23    77 seq1691_BIOID50909   -            240     1e-22   79.6   0.1   1   1   2.7e-26   1.8e-22   78.8   0.0     2    77   157   232   156   232 0.96 Transcriptional regulatory protein, C terminal
DUF2655              PF10848.3     82 seq1693_BIOID50909   -            106   1.4e-57  191.3   1.3   1   1   1.3e-61   1.8e-57  191.0   0.9     1    82     1    82     1    82 1.00 Protein of unknown function (DUF2655)
DUF1656              PF07869.7     58 seq1694_BIOID50909   -             78   4.6e-18   64.6   9.3   1   1   3.3e-22   4.6e-18   64.6   6.5     3    57    16    70    14    72 0.95 Protein of unknown function (DUF1656)
ABC_tran             PF00005.22   118 seq1696_BIOID50909   -            530   1.4e-36  125.3   0.0   1   2   1.1e-18   1.9e-15   57.1   0.0     1   118    41   184    41   184 0.98 ABC transporter
ABC_tran             PF00005.22   118 seq1696_BIOID50909   -            530   1.4e-36  125.3   0.0   2   2   2.2e-21   3.7e-18   65.8   0.0     1   118   359   467   359   467 0.95 ABC transporter
ABC_tran_2           PF12848.2     85 seq1696_BIOID50909   -            530   3.4e-23   81.1   3.0   1   1   1.8e-23     3e-20   71.7   1.4     2    85   224   309   223   309 0.91 ABC transporter
HlyD                 PF00529.15   306 seq1698_BIOID50909   -            285   1.7e-46  158.8   6.2   1   2   1.7e-22   4.7e-19   68.6   2.4     1    78    43   120    43   135 0.88 HlyD family secretion protein
HlyD                 PF00529.15   306 seq1698_BIOID50909   -            285   1.7e-46  158.8   6.2   2   2   1.1e-29     3e-26   92.3   0.1   139   302   127   278   118   282 0.92 HlyD family secretion protein
HlyD_2               PF12700.2    328 seq1698_BIOID50909   -            285   7.6e-21   74.4   0.2   1   1   3.8e-24     1e-20   74.0   0.1    15   239    38   229    31   245 0.86 HlyD family secretion protein
HlyD_3               PF13437.1    105 seq1698_BIOID50909   -            285   4.6e-18   65.3   0.1   1   1   1.3e-14   3.6e-11   43.2   0.0     1    82   153   232   153   264 0.90 HlyD family secretion protein
Biotin_lipoyl_2      PF13533.1     50 seq1698_BIOID50909   -            285     4e-18   64.7   2.2   1   1   1.9e-18   5.1e-15   54.7   0.7     1    50    43    92    43   103 0.89 Biotin-lipoyl like
SBP_bac_1            PF01547.20   314 seq1700_BIOID50909   -            430   2.6e-38  132.4   4.2   1   1   5.1e-42   3.5e-38  131.9   2.9     7   310    43   325    36   329 0.88 Bacterial extracellular solute-binding protein
SBP_bac_8            PF13416.1    281 seq1700_BIOID50909   -            430   2.7e-30  105.9   9.8   1   1   5.3e-34   3.6e-30  105.5   6.8     1   276    48   355    48   360 0.77 Bacterial extracellular solute-binding protein
HTH_18               PF12833.2     81 seq1702_BIOID50909   -            278   5.1e-26   90.4   2.2   1   1     2e-29   6.7e-26   90.0   0.8     1    80   193   271   193   272 0.97 Helix-turn-helix domain
AraC_binding         PF02311.14   136 seq1702_BIOID50909   -            278   1.9e-23   82.5   2.3   1   1   5.5e-27   1.9e-23   82.5   1.6     4   136    16   154    14   154 0.95 AraC-like ligand binding domain
HTH_AraC             PF00165.18    42 seq1702_BIOID50909   -            278   8.6e-21   72.9   0.1   1   2   1.9e-11   6.5e-08   32.0   0.0     1    42   180   221   180   221 0.97 Bacterial regulatory helix-turn-helix proteins, AraC family
HTH_AraC             PF00165.18    42 seq1702_BIOID50909   -            278   8.6e-21   72.9   0.1   2   2   1.3e-13   4.5e-10   38.9   0.0     1    42   232   271   232   271 0.93 Bacterial regulatory helix-turn-helix proteins, AraC family
PseudoU_synth_2      PF00849.17   164 seq1703_BIOID50909   -            319   2.6e-30  105.3   0.1   1   1   6.1e-34   4.2e-30  104.6   0.0     1   163   101   249   101   250 0.90 RNA pseudouridylate synthase
S4                   PF01479.20    48 seq1703_BIOID50909   -            319   1.7e-10   40.0   0.2   1   1   4.7e-14   3.2e-10   39.1   0.2     1    48    20    66    20    66 0.96 S4 domain
DUF162               PF02589.10   189 seq1706_BIOID50909   -            475   1.5e-51  174.5   0.1   1   1   1.3e-54     2e-51  174.0   0.1     3   189    72   294    70   294 0.99 Uncharacterised ACR, YkgG family COG1556
Fer4_8               PF13183.1     57 seq1706_BIOID50909   -            475   1.2e-11   44.2   2.1   1   1   1.9e-14   2.9e-11   43.1   1.5     2    57   309   376   308   376 0.79 4Fe-4S dicluster domain
DUF3390              PF11870.3     93 seq1706_BIOID50909   -            475   4.5e-10   39.2   0.6   1   1   7.1e-13   1.1e-09   37.9   0.4    13    92   387   470   379   471 0.83 Domain of unknown function (DUF3390)
Fer4_9               PF13187.1     55 seq1706_BIOID50909   -            475   1.1e-08   35.0   0.5   1   1   2.2e-11   3.3e-08   33.5   0.4     1    53   311   375   311   376 0.94 4Fe-4S dicluster domain
Fer4_17              PF13534.1     61 seq1706_BIOID50909   -            475   1.2e-07   31.8   1.9   1   1   2.5e-10   3.8e-07   30.2   1.3     1    60   311   376   311   377 0.71 4Fe-4S dicluster domain
Fer4_10              PF13237.1     52 seq1706_BIOID50909   -            475     9e-08   31.6   4.1   1   1   2.1e-10   3.2e-07   29.9   3.0     7    52   310   373   305   373 0.69 4Fe-4S dicluster domain
Fer4_7               PF12838.2     52 seq1706_BIOID50909   -            475   1.8e-07   31.3   4.3   1   1   3.2e-10   4.8e-07   29.9   2.9     1    51   311   375   311   376 0.77 4Fe-4S dicluster domain
Transketolase_N      PF00456.16   333 seq1708_BIOID50909   -            667  7.1e-169  560.7   0.0   1   1  2.3e-172    1e-168  560.2   0.0     2   333     3   333     2   333 1.00 Transketolase, thiamine diphosphate binding domain
Transket_pyr         PF02779.19   178 seq1708_BIOID50909   -            667   5.9e-47  159.3   0.0   1   1   2.4e-50   1.1e-46  158.4   0.0     2   176   353   523   352   525 0.97 Transketolase, pyrimidine binding domain
Transketolase_C      PF02780.15   124 seq1708_BIOID50909   -            667   1.5e-16   60.3   0.0   1   1   9.5e-20   4.3e-16   58.8   0.0     1   124   539   654   539   654 0.86 Transketolase, C-terminal domain
DAO                  PF01266.19   358 seq1711_BIOID50909   -            432   2.7e-72  243.5   0.4   1   1   2.3e-75   3.2e-72  243.3   0.3     2   358     3   397     2   397 0.95 FAD dependent oxidoreductase
Pyr_redox_2          PF07992.9    200 seq1711_BIOID50909   -            432   8.2e-09   35.5   0.2   1   1   3.8e-08   5.2e-05   23.0   0.1     1    36     2    37     2    66 0.92 Pyridine nucleotide-disulphide oxidoreductase
Pyr_redox            PF00070.22    80 seq1711_BIOID50909   -            432   1.4e-08   34.8   0.1   1   1     7e-09   9.6e-06   25.7   0.2     1    33     2    34     2    47 0.91 Pyridine nucleotide-disulphide oxidoreductase
NAD_binding_8        PF13450.1     68 seq1711_BIOID50909   -            432   8.6e-07   28.7   0.1   1   1   5.6e-09   7.6e-06   25.7   0.0     1    34     5    38     5    69 0.85 NAD(P)-binding Rossmann-like domain
ApbA                 PF02558.11   151 seq1711_BIOID50909   -            432   2.2e-05   23.8   0.2   1   1   3.8e-08   5.3e-05   22.6   0.1     1    33     3    34     3    48 0.87 Ketopantoate reductase PanE/ApbA
AlaDh_PNT_C          PF01262.16   168 seq1711_BIOID50909   -            432   0.00013   21.4   0.1   1   1   1.7e-07   0.00023   20.6   0.1    22    59     2    39     1    52 0.85 Alanine dehydrogenase/PNT, C-terminal domain
DUF1508              PF07411.7     49 seq1712_BIOID50909   -            123   7.8e-48  159.5   6.0   1   2   1.2e-27   1.7e-23   81.6   0.2     1    49    23    71    23    71 0.97 Domain of unknown function (DUF1508)
DUF1508              PF07411.7     49 seq1712_BIOID50909   -            123   7.8e-48  159.5   6.0   2   2   2.5e-27   3.4e-23   80.7   0.9     1    48    74   121    74   122 0.97 Domain of unknown function (DUF1508)
FUSC                 PF04632.7    650 seq1716_BIOID50909   -            670  8.5e-163  543.1  45.6   1   1  1.4e-166  9.6e-163  542.9  31.6     1   649    20   662    20   663 0.96 Fusaric acid resistance protein family
FUSC_2               PF13515.1    128 seq1716_BIOID50909   -            670   3.7e-16   59.0  13.2   1   1   5.5e-20   3.7e-16   59.0   9.2     1   125    33   163    31   166 0.86 Fusaric acid resistance protein-like
Aminotran_5          PF00266.14   371 seq1717_BIOID50909   -            401  9.1e-140  465.4   0.0   1   1  7.5e-144    1e-139  465.3   0.0     1   371    21   388    21   388 1.00 Aminotransferase class-V
Phage_ASH            PF10554.4    108 seq1718_BIOID50909   -            386   4.1e-32  110.6   1.3   1   1   1.5e-35     1e-31  109.3   0.9     1   108   117   213   117   213 0.97 Ash protein family
Phage_pRha           PF09669.5     92 seq1718_BIOID50909   -            386   7.4e-29   99.8   0.0   1   1   1.7e-32   1.2e-28   99.1   0.0     1    92   221   313   221   313 0.92 Phage regulatory protein Rha (Phage_pRha)
AraC_binding         PF02311.14   136 seq1719_BIOID50909   -            312   8.4e-23   80.4   1.2   1   1   4.2e-26   1.4e-22   79.6   0.2     7   129    52   175    48   186 0.88 AraC-like ligand binding domain
HTH_18               PF12833.2     81 seq1719_BIOID50909   -            312   2.5e-21   75.4   0.1   1   1   1.6e-24   5.4e-21   74.3   0.1     2    79   229   305   228   307 0.97 Helix-turn-helix domain
HTH_AraC             PF00165.18    42 seq1719_BIOID50909   -            312   7.6e-20   69.9   0.2   1   2   1.7e-09   5.9e-06   25.8   0.0     2    42   216   256   215   256 0.93 Bacterial regulatory helix-turn-helix proteins, AraC family
HTH_AraC             PF00165.18    42 seq1719_BIOID50909   -            312   7.6e-20   69.9   0.2   2   2   1.6e-14   5.3e-11   41.8   0.0     2    42   268   306   267   306 0.94 Bacterial regulatory helix-turn-helix proteins, AraC family
Cupin_2              PF07883.6     71 seq1719_BIOID50909   -            312   4.5e-07   29.1   0.0   1   1   2.7e-10   9.3e-07   28.1   0.0     7    60    57   109    53   116 0.92 Cupin domain
Peptidase_U32        PF01136.14   233 seq1720_BIOID50909   -            453   6.2e-95  316.4   0.0   1   1     6e-99   8.2e-95  316.0   0.0     1   232    75   344    75   345 0.98 Peptidase family U32
DUF1375              PF07119.7     76 seq1722_BIOID50909   -             86   2.4e-15   55.9   0.1   1   1   3.1e-19   4.2e-15   55.2   0.1    15    75     1    53     1    54 0.97 Protein of unknown function (DUF1375)
BPD_transp_1         PF00528.17   185 seq1725_BIOID50909   -            293   3.5e-23   81.9  16.7   1   1   2.6e-27   3.5e-23   81.9  11.6     2   171    88   282    87   285 0.88 Binding-protein-dependent transport system inner membrane component
CorA                 PF01544.13   292 seq1726_BIOID50909   -            316   4.9e-56  189.7   0.4   1   1   4.4e-60     6e-56  189.5   0.2     4   292    26   312    24   312 0.95 CorA-like Mg2+ transporter protein
DUF3521              PF12035.3     35 seq1727_BIOID50909   -             51   3.8e-13   48.9   2.8   1   1   3.6e-17   4.9e-13   48.5   2.0     1    35     6    40     6    40 0.96 Protein of unknown function (DUF3521)
Ala_racemase_N       PF01168.15   217 seq1729_BIOID50909   -            356   1.3e-58  197.9   0.0   1   1   2.6e-62   1.7e-58  197.5   0.0     2   217    10   217     9   217 0.95 Alanine racemase, N-terminal domain
Ala_racemase_C       PF00842.16   129 seq1729_BIOID50909   -            356   1.1e-38  131.5   0.4   1   1   2.6e-42   1.7e-38  130.7   0.3     1   127   232   354   232   356 0.97 Alanine racemase, C-terminal domain
DUF162               PF02589.10   189 seq1731_BIOID50909   -            231   1.2e-36  125.8   0.1   1   1   1.3e-40   1.8e-36  125.3   0.0    19   189    65   228    47   228 0.92 Uncharacterised ACR, YkgG family COG1556
YkuD                 PF03734.9    146 seq1734_BIOID50909   -            615   5.9e-30  104.3   0.0   1   1   1.4e-33   9.6e-30  103.6   0.0     4   140   377   543   374   572 0.94 L,D-transpeptidase catalytic domain
PG_binding_1         PF01471.13    57 seq1734_BIOID50909   -            615   1.4e-09   37.7   0.2   1   1   1.1e-10   7.2e-07   28.9   0.0    25    57   316   348   308   348 0.93 Putative peptidoglycan binding domain
Hydrolase_3          PF08282.7    254 seq1735_BIOID50909   -            276   3.3e-51  174.2   0.0   1   1   5.4e-55   3.7e-51  174.0   0.0     2   254    10   262     9   262 0.98 haloacid dehalogenase-like hydrolase
S6PP                 PF05116.8    247 seq1735_BIOID50909   -            276   1.8e-17   63.3   0.0   1   2     2e-08   0.00014   21.1   0.0     4    79     8    83     5   111 0.71 Sucrose-6F-phosphate phosphohydrolase
S6PP                 PF05116.8    247 seq1735_BIOID50909   -            276   1.8e-17   63.3   0.0   2   2   2.9e-14     2e-10   40.2   0.0   119   213   149   240   143   257 0.87 Sucrose-6F-phosphate phosphohydrolase
DUF177               PF02620.12   119 seq1736_BIOID50909   -            173   4.8e-23   81.3   0.7   1   1   5.4e-27   7.4e-23   80.7   0.5     1   119    61   171    61   171 0.90 Uncharacterized ACR, COG1399
SufE                 PF02657.10   125 seq1739_BIOID50909   -            147     1e-47  160.7   0.0   1   1   8.7e-52   1.2e-47  160.5   0.0     2   124    21   144    20   145 0.98 Fe-S metabolism associated domain
BPD_transp_1         PF00528.17   185 seq1740_BIOID50909   -            280   2.2e-17   63.0  17.9   1   1   1.6e-21   2.2e-17   63.0  12.4     2   178    89   267    88   271 0.81 Binding-protein-dependent transport system inner membrane component
cNMP_binding         PF00027.24    91 seq1741_BIOID50909   -            232   2.7e-14   52.6   0.0   1   1   3.3e-18   4.6e-14   51.9   0.0     3    87    35   119    33   122 0.95 Cyclic nucleotide-binding domain
Ribosomal_L32p       PF01783.18    56 seq1746_BIOID50909   -             57   4.1e-19   68.3   0.9   1   1   3.3e-23   4.4e-19   68.2   0.7     1    56     2    57     2    57 0.98 Ribosomal L32p protein family
FAD_binding_3        PF01494.14   356 seq1748_BIOID50909   -            372   1.3e-09   37.4   0.1   1   1   1.3e-09   1.8e-05   23.8   0.0   148   178   141   171   118   224 0.88 FAD binding domain
FA_synthesis         PF02504.10   323 seq1751_BIOID50909   -            346  4.2e-124  413.5   0.0   1   1  3.4e-128  4.7e-124  413.3   0.0     8   323     1   321     1   321 0.99 Fatty acid synthesis protein
AsnC_trans_reg       PF01037.16    74 seq1752_BIOID50909   -            180   1.2e-21   76.0   0.0   1   1   5.6e-25   1.9e-21   75.3   0.0     1    74    96   170    96   170 0.97 AsnC family
HTH_AsnC-type        PF13404.1     42 seq1752_BIOID50909   -            180   7.3e-18   63.7   0.7   1   1   3.3e-21   1.1e-17   63.1   0.5     1    42    30    71    30    71 0.99 AsnC-type helix-turn-helix domain
HTH_24               PF13412.1     48 seq1752_BIOID50909   -            180   3.8e-17   61.3   0.4   1   1   1.7e-20   5.9e-17   60.6   0.3     1    47    30    76    30    77 0.98 Winged helix-turn-helix DNA-binding
HTH_11               PF08279.7     55 seq1752_BIOID50909   -            180    0.0001   21.7   0.0   1   1     5e-08   0.00017   21.0   0.0     3    46    35    77    34    81 0.90 HTH domain
ADH_zinc_N           PF00107.21   130 seq1754_BIOID50909   -            350     5e-27   93.9   0.0   1   1   5.8e-31     8e-27   93.2   0.0     1   101   168   269   168   297 0.89 Zinc-binding dehydrogenase
Sod_Fe_C             PF02777.13   106 seq1756_BIOID50909   -            208   1.9e-40  136.8   0.7   1   1     4e-44   2.7e-40  136.3   0.1     4   106    98   204    95   204 0.91 Iron/manganese superoxide dismutases, C-terminal domain
Sod_Fe_N             PF00081.17    82 seq1756_BIOID50909   -            208   9.5e-34  115.4   2.3   1   1   2.3e-37   1.5e-33  114.7   1.6     1    81     4    91     4    92 0.97 Iron/manganese superoxide dismutases, alpha-hairpin domain
DAGK_cat             PF00781.19   130 seq1758_BIOID50909   -            332   2.8e-26   91.3   0.8   1   1   6.4e-30   4.4e-26   90.7   0.2     3   129     8   131     6   132 0.96 Diacylglycerol kinase catalytic domain
NAD_kinase           PF01513.16   285 seq1758_BIOID50909   -            332   4.3e-06   25.6   0.1   1   1   7.9e-10   5.4e-06   25.2   0.1    63   134    41   121    12   194 0.82 ATP-NAD kinase
ABC_membrane         PF00664.18   275 seq1759_BIOID50909   -            271   1.1e-26   93.7   1.4   1   1   1.1e-30   1.5e-26   93.3   0.9     5   206    22   223    17   235 0.90 ABC transporter transmembrane region
DUF3296              PF11726.3    180 seq1761_BIOID50909   -            187   1.4e-31  109.3   0.5   1   1   1.2e-35   1.7e-31  109.0   0.3     2   173    17   167    16   174 0.86 Protein of unknown function (DUF3296)
Dam                  PF05869.6    181 seq1762_BIOID50909   -            217   2.5e-65  219.1   0.0   1   1   2.2e-69   2.9e-65  218.9   0.0     2   181    15   207    14   207 0.98 DNA N-6-adenine-methyltransferase (Dam)
Peptidase_M15_2      PF05951.8    153 seq1765_BIOID50909   -            182   1.2e-61  206.5   0.0   1   1   2.1e-65   1.4e-61  206.3   0.0     3   153    34   182    32   182 0.99 Bacterial protein of unknown function (DUF882)
[truncated: 1,443,482 more chars]
