# Supplementary material for: A domain sequence approach to pangenomics: applications to Escherichia coli
Source: F1000Res. 2013 May 29;1:19. Originally published 2012 Oct 1. [Version 2] doi: 10.12688/f1000research.1-19.v2 (PMC3901455; doi:10.12688/f1000research.1-19.v2)
Supplement: The 347 text files show the results from scanning each of the fasta-files against the Pfam-A database [file f1000research-1-1101-s0002.tgz › Escherichia_coli_DEC2A_BIOID50913.txt]

#                                                                            --- full sequence --- -------------- this domain -------------   hmm coord   ali coord   env coord
# target name        accession   tlen query name           accession   qlen   E-value  score  bias   #  of  c-Evalue  i-Evalue  score  bias  from    to  from    to  from    to  acc description of target
#------------------- ---------- ----- -------------------- ---------- ----- --------- ------ ----- --- --- --------- --------- ------ ----- ----- ----- ----- ----- ----- ----- ---- ---------------------
HTH_Tnp_1            PF01527.15    76 seq1_BIOID50913      -             97   7.7e-17   60.9   0.1   1   1   1.3e-20   9.1e-17   60.6   0.1     2    57    23    78    22    93 0.83 Transposase
HTH_28               PF13518.1     52 seq1_BIOID50913      -             97   1.2e-06   28.2   0.5   1   1   3.1e-10   2.1e-06   27.4   0.0     1    43    32    75    32    78 0.93 Helix-turn-helix domain
DDE_Tnp_IS66_C       PF13817.1     39 seq2_BIOID50913      -             83   4.2e-20   71.3   0.4   1   1     8e-24   5.4e-20   70.9   0.3     1    39    39    77    39    77 0.98 IS66 C-terminal element
DDE_Tnp_IS66         PF03050.9    271 seq2_BIOID50913      -             83   2.2e-11   43.4   0.0   1   1   4.2e-15   2.9e-11   43.0   0.0   239   270     1    32     1    33 0.95 Transposase IS66 family
Rad52_Rad22          PF04098.10   154 seq3_BIOID50913      -            235   6.5e-26   90.7   0.2   1   1   1.3e-29   1.7e-25   89.4   0.1     7   150     4   132     3   137 0.95 Rad52/22 family double-strand break repair protein
rve                  PF00665.21   120 seq5_BIOID50913      -            340     2e-20   73.0   0.0   1   1   2.2e-23   3.8e-20   72.0   0.0     3   118   118   242   117   244 0.96 Integrase core domain
HTH_38               PF13936.1     44 seq5_BIOID50913      -            340   1.8e-09   36.8   0.5   1   1   4.1e-12     7e-09   34.9   0.1     6    41     3    38     2    40 0.94 Helix-turn-helix domain
HTH_7                PF02796.10    45 seq5_BIOID50913      -            340   3.5e-09   36.2   0.3   1   1   5.4e-12   9.2e-09   34.9   0.2    13    44     9    40     5    41 0.93 Helix-turn-helix domain of resolvase
HTH_23               PF13384.1     50 seq5_BIOID50913      -            340   1.1e-06   27.9   0.0   1   1     2e-09   3.4e-06   26.3   0.0     9    40     9    40     2    43 0.89 Homeodomain-like domain
HTH_28               PF13518.1     52 seq5_BIOID50913      -            340     1e-05   25.2   0.1   1   1   1.5e-08   2.6e-05   23.9   0.1     7    34    12    39     8    40 0.89 Helix-turn-helix domain
Sigma70_r4_2         PF08281.7     54 seq5_BIOID50913      -            340   1.1e-05   24.6   0.0   1   1   1.5e-08   2.5e-05   23.5   0.0    25    48    16    39    12    40 0.94 Sigma-70, region 4
HTH_3                PF01381.17    55 seq5_BIOID50913      -            340   0.00013   21.6   0.1   1   1   1.4e-07   0.00024   20.7   0.1     7    37    15    45     8    48 0.91 Helix-turn-helix
IstB_IS21            PF01695.12   178 seq7_BIOID50913      -            199     6e-70  234.1   0.0   1   1     2e-73   6.9e-70  233.9   0.0     7   178     2   175     1   175 0.98 IstB-like ATP binding protein
Bac_DnaA             PF00308.13   219 seq7_BIOID50913      -            199     8e-08   32.0   0.0   1   1   3.2e-11   1.1e-07   31.6   0.0    37   136    45   142    15   147 0.85 Bacterial dnaA  protein
AAA                  PF00004.24   132 seq7_BIOID50913      -            199   1.5e-05   25.0   0.0   1   1   6.9e-09   2.4e-05   24.4   0.0     1    74    45   120    45   154 0.77 ATPase family associated with various cellular activities (AAA)
PhoH                 PF02562.11   205 seq7_BIOID50913      -            199   1.4e-05   24.3   0.0   1   1   7.2e-09   2.5e-05   23.5   0.0    11    48    34    71    23   132 0.87 PhoH-like protein
Glycos_transf_1      PF00534.15   172 seq8_BIOID50913      -            363   9.8e-28   96.5   0.0   1   1   5.9e-31   1.6e-27   95.8   0.0    12   159   179   327   170   339 0.88 Glycosyl transferases group 1
Glyco_trans_1_4      PF13692.1    135 seq8_BIOID50913      -            363   5.2e-12   45.9   0.0   1   1   6.3e-15   1.7e-11   44.2   0.0     2   131   185   322   184   325 0.79 Glycosyl transferases group 1
Glyco_transf_4       PF13439.1    177 seq8_BIOID50913      -            363   6.6e-12   45.3   0.0   1   1     4e-15   1.1e-11   44.6   0.0     8   173    14   169     8   171 0.85 Glycosyltransferase Family 4
Glyco_trans_4_4      PF13579.1    160 seq8_BIOID50913      -            363   7.2e-08   32.5   0.0   1   1   1.6e-10   4.4e-07   30.0   0.0    51   159    68   165    18   166 0.72 Glycosyl transferase 4-like domain
Glyco_trans_4_2      PF13477.1    139 seq8_BIOID50913      -            363   1.6e-05   24.6   0.2   1   1   9.6e-09   2.6e-05   23.9   0.1     1   116     6   128     6   145 0.79 Glycosyl transferase 4-like
TcdA_TcdB            PF12919.2    514 seq9_BIOID50913      -            322  4.9e-130  434.3  18.7   1   1  8.6e-134  5.8e-130  434.0  12.9   115   388     1   273     1   314 0.93 TcdA/TcdB catalytic glycosyltransferase domain
Gly_transf_sug       PF04488.10   103 seq9_BIOID50913      -            322   3.4e-11   43.3   1.4   1   1   1.6e-14   1.1e-10   41.7   1.0    22    93    48   124    26   137 0.72 Glycosyltransferase sugar-binding region containing DXD motif
rve                  PF00665.21   120 seq10_BIOID50913     -            134     4e-18   65.5   0.0   1   1   1.2e-21   5.5e-18   65.1   0.0    48   120     6    78     1    78 0.94 Integrase core domain
rve_3                PF13683.1     67 seq10_BIOID50913     -            134   3.5e-12   45.5   0.0   1   1   1.1e-15   5.1e-12   45.0   0.0     2    67    50   116    49   116 0.96 Integrase core domain
rve_2                PF13333.1     52 seq10_BIOID50913     -            134   1.1e-06   28.5   0.1   1   1   5.8e-10   2.6e-06   27.2   0.0     1    49    68   121    68   123 0.86 Integrase core domain
DDE_Tnp_IS66_C       PF13817.1     39 seq11_BIOID50913     -             61     2e-20   72.3   0.4   1   1   1.7e-24   2.4e-20   72.1   0.3     1    39    17    55    17    55 0.98 IS66 C-terminal element
Hexapep              PF00132.19    36 seq13_BIOID50913     -            293   8.6e-19   66.0   6.7   1   3   1.6e-09   2.2e-05   23.5   0.0     2    36   122   156   121   156 0.96 Bacterial transferase hexapeptide (six repeats)
Hexapep              PF00132.19    36 seq13_BIOID50913     -            293   8.6e-19   66.0   6.7   2   3   2.3e-10   3.1e-06   26.3   0.7     3    33   191   220   189   221 0.94 Bacterial transferase hexapeptide (six repeats)
Hexapep              PF00132.19    36 seq13_BIOID50913     -            293   8.6e-19   66.0   6.7   3   3   1.8e-11   2.5e-07   29.7   0.6     1    34   206   239   206   241 0.95 Bacterial transferase hexapeptide (six repeats)
DUF2699              PF10919.3     94 seq18_BIOID50913     -            235   5.7e-12   45.5   0.0   1   1   1.2e-15   1.6e-11   44.1   0.0    12    92    22   101    12   103 0.85 Protein of unknown function (DUF2699)
Phage_fiber_C        PF06820.7     64 seq21_BIOID50913     -            129   1.1e-35  121.4   0.7   1   1   1.2e-39   1.6e-35  120.9   0.5     1    64    68   129    68   129 0.99 Putative prophage tail fibre C-terminus
Trans_reg_C          PF00486.23    77 seq22_BIOID50913     -            157   6.9e-17   61.0   0.2   1   1   1.9e-20   1.3e-16   60.1   0.1     1    77    80   152    80   152 0.98 Transcriptional regulatory protein, C terminal
Response_reg         PF00072.19   112 seq22_BIOID50913     -            157   5.5e-06   26.2   0.0   1   1   2.9e-09     2e-05   24.4   0.0    73   112     2    41     1    41 0.95 Response regulator receiver domain
TnpB_IS66            PF05717.8    108 seq23_BIOID50913     -            115   1.3e-44  149.9   0.0   1   1     1e-48   1.4e-44  149.8   0.0     2   107     7   110     6   111 0.96 IS66 Orf2 like protein
Antiterm             PF03589.8     95 seq24_BIOID50913     -            207   2.8e-59  197.0   2.0   1   2   7.4e-32     1e-27   95.9   0.3     1    95    14   111    14   111 0.99 Antitermination protein
Antiterm             PF03589.8     95 seq24_BIOID50913     -            207   2.8e-59  197.0   2.0   2   2   1.8e-33   2.5e-29  101.0   0.0     4    95   114   204   112   204 0.98 Antitermination protein
rve_2                PF13333.1     52 seq28_BIOID50913     -             68   2.1e-11   43.5   0.2   1   1   4.2e-15   2.9e-11   43.1   0.1     1    50     2    56     2    59 0.91 Integrase core domain
rve_3                PF13683.1     67 seq28_BIOID50913     -             68     9e-11   41.0   0.1   1   1   1.7e-14   1.1e-10   40.6   0.1    19    67     1    50     1    50 0.96 Integrase core domain
MurB_C               PF02873.11   105 seq30_BIOID50913     -            342   5.4e-41  138.4   0.0   1   1   1.4e-44   9.4e-41  137.7   0.0     1   105   203   330   203   330 0.99 UDP-N-acetylenolpyruvoylglucosamine reductase, C-terminal domain
FAD_binding_4        PF01565.18   139 seq30_BIOID50913     -            342   8.5e-27   93.2   0.0   1   1   4.5e-30   3.1e-26   91.4   0.0     2   138    18   149    17   150 0.91 FAD binding domain
DDE_Tnp_IS1          PF03400.8    131 seq33_BIOID50913     -             62   1.4e-27   96.2   0.3   1   1   1.1e-31   1.5e-27   96.1   0.2    73   131     4    62     1    62 0.97 IS1 transposase
SecE                 PF00584.15    57 seq37_BIOID50913     -            127   2.4e-21   74.9   1.0   1   1   1.8e-25   2.4e-21   74.9   0.7     2    56    68   122    67   123 0.97 SecE/Sec61-gamma subunits of protein translocation complex
Antirestrict         PF03230.8     94 seq38_BIOID50913     -            161   5.1e-39  132.0   0.2   1   1   4.7e-43   6.4e-39  131.7   0.1     1    94    64   161    64   161 0.98 Antirestriction protein
Lysis_S              PF04971.7     68 seq40_BIOID50913     -             68   1.3e-46  155.9   0.6   1   1   1.1e-50   1.5e-46  155.8   0.4     1    68     1    68     1    68 1.00 Lysis protein S
DDE_Tnp_IS66         PF03050.9    271 seq41_BIOID50913     -            282   3.1e-29  101.9   3.1   1   1     3e-31   1.4e-27   96.5   0.0     1    87   186   272   186   275 0.94 Transposase IS66 family
HTH_Tnp_IS66         PF13005.2     59 seq41_BIOID50913     -            282   4.4e-17   61.5   7.9   1   1   1.6e-20   7.5e-17   60.8   5.5     2    59   125   180   124   180 0.98 putative Helix-turn-helix domain of transposase IS66
LZ_Tnp_IS66          PF13007.2     78 seq41_BIOID50913     -            282     6e-13   49.1   7.7   1   1   3.1e-16   1.4e-12   47.9   5.3     2    77    46   121    45   122 0.83 Transposase C of IS166 homeodomain
SSB                  PF00436.20   104 seq44_BIOID50913     -            168   6.9e-38  128.5   0.6   1   1   6.6e-42   9.1e-38  128.1   0.4     1    99     6   105     6   113 0.96 Single-strand binding protein family
TfoX_C               PF04994.8     81 seq48_BIOID50913     -             85   2.1e-20   72.2   0.2   1   1   1.8e-24   2.4e-20   72.1   0.1    11    81     1    71     1    71 0.98 TfoX C-terminal domain
DUF1076              PF06416.7    113 seq50_BIOID50913     -            140   1.6e-43  146.8   0.3   1   1   1.3e-47   1.8e-43  146.6   0.2     2   112    27   137    26   138 0.97 Protein of unknown function (DUF1076)
Phage_lysozyme       PF00959.14   110 seq52_BIOID50913     -            165     2e-32  111.6   0.1   1   1   1.8e-36   2.5e-32  111.3   0.1     1   109    48   154    48   155 0.98 Phage lysozyme
Dimer_Tnp_Tn5        PF02281.11   109 seq53_BIOID50913     -            117   1.1e-18   67.2   0.2   1   1   9.9e-23   1.4e-18   66.9   0.2     9   102    24   113    14   116 0.85 Transposase Tn5 dimerisation domain
Pyridoxal_deC        PF00282.14   373 seq55_BIOID50913     -            165   3.5e-14   51.9   0.0   1   1   4.6e-18   6.3e-14   51.0   0.0    19   137    52   152    37   163 0.89 Pyridoxal-dependent decarboxylase conserved domain
NusG                 PF02357.14    92 seq56_BIOID50913     -            181   5.3e-25   87.3   0.0   1   1   1.1e-28   7.7e-25   86.8   0.0     1    92     7   106     7   106 0.92 Transcription termination factor nusG
KOW                  PF00467.24    32 seq56_BIOID50913     -            181   1.3e-08   33.9   0.1   1   1   9.1e-12   6.2e-08   31.7   0.0     1    28   130   161   130   165 0.86 KOW motif
Slp                  PF03843.8    160 seq57_BIOID50913     -            199   5.8e-46  155.2   0.0   1   1   5.1e-50     7e-46  155.0   0.0     1   157    27   184    27   187 0.91 Outer membrane lipoprotein Slp family
IstB_IS21            PF01695.12   178 seq60_BIOID50913     -            189   2.1e-66  222.6   0.0   1   1   7.1e-70   2.4e-66  222.4   0.0    17   178     2   165     1   165 0.98 IstB-like ATP binding protein
Bac_DnaA             PF00308.13   219 seq60_BIOID50913     -            189     7e-08   32.2   0.0   1   1   2.8e-11   9.5e-08   31.8   0.0    37   136    35   132     5   137 0.85 Bacterial dnaA  protein
AAA                  PF00004.24   132 seq60_BIOID50913     -            189   1.4e-05   25.2   0.0   1   1   5.9e-09     2e-05   24.6   0.0     1    74    35   110    35   145 0.77 ATPase family associated with various cellular activities (AAA)
PhoH                 PF02562.11   205 seq60_BIOID50913     -            189   1.3e-05   24.4   0.0   1   1   6.6e-09   2.2e-05   23.6   0.0    11    48    24    61    14   128 0.87 PhoH-like protein
IstB_IS21            PF01695.12   178 seq62_BIOID50913     -            259   6.1e-71  237.3   0.1   1   1   3.9e-74   1.3e-70  236.3   0.0     1   178    56   235    56   235 0.98 IstB-like ATP binding protein
Bac_DnaA             PF00308.13   219 seq62_BIOID50913     -            259   1.4e-07   31.2   0.0   1   1   6.2e-11   2.1e-07   30.6   0.0    37   136   105   202    75   207 0.85 Bacterial dnaA  protein
AAA                  PF00004.24   132 seq62_BIOID50913     -            259   2.5e-05   24.3   0.0   1   1   1.3e-08   4.3e-05   23.6   0.0     1    74   105   180   105   214 0.77 ATPase family associated with various cellular activities (AAA)
PhoH                 PF02562.11   205 seq62_BIOID50913     -            259   1.4e-05   24.3   0.1   1   1   1.6e-08   5.5e-05   22.3   0.0    11    48    94   131    83   142 0.80 PhoH-like protein
RadC                 PF04002.10   123 seq63_BIOID50913     -            163   5.7e-47  158.3   0.0   1   1   5.1e-51   6.9e-47  158.0   0.0     2   123    42   163    41   163 0.98 RadC-like JAB domain
Glyco_transf_8       PF01501.15   250 seq67_BIOID50913     -            215   1.3e-36  126.0   0.0   1   1   1.2e-40   1.7e-36  125.7   0.0     2   186    31   210    30   214 0.96 Glycosyl transferase family 8
rve_2                PF13333.1     52 seq70_BIOID50913     -             72   1.2e-22   79.6   2.2   1   1   2.1e-26   1.4e-22   79.3   1.5     1    51    14    68    14    68 0.95 Integrase core domain
rve_3                PF13683.1     67 seq70_BIOID50913     -             72   1.2e-12   47.0   0.1   1   1     2e-16   1.4e-12   46.8   0.0     7    67     1    61     1    61 0.98 Integrase core domain
DUF3672              PF12421.3    136 seq71_BIOID50913     -           1158   3.3e-39  134.0   0.2   1   1   2.2e-42   9.9e-39  132.4   0.2     1   136   975  1117   975  1117 0.94 Fibronectin type III protein
Phage-tail_3         PF13550.1    164 seq71_BIOID50913     -           1158   1.3e-36  125.7   0.0   1   1   6.5e-40     3e-36  124.5   0.0     1   163   330   499   330   500 0.95 Putative phage tail protein
DUF1983              PF09327.6     81 seq71_BIOID50913     -           1158   2.8e-24   84.7   0.0   1   1     2e-27     9e-24   83.1   0.0     1    81   871   951   871   951 0.99 Domain of unknown function (DUF1983)
DUF2856              PF11043.3     97 seq72_BIOID50913     -             93   3.6e-53  177.5   1.3   1   1     3e-57   4.1e-53  177.3   0.9    10    97     5    93     2    93 0.98 Protein of unknown function (DUF2856)
Phage_lysis          PF03245.8    125 seq77_BIOID50913     -            145   1.7e-42  144.2   4.9   1   1   1.3e-46   1.8e-42  144.1   3.4     8   125    29   144    22   144 0.94 Bacteriophage lysis protein
HTH_28               PF13518.1     52 seq80_BIOID50913     -            173   3.7e-22   77.8   0.2   1   2   1.7e-13   5.9e-10   38.8   0.0     1    49    10    59    10    61 0.93 Helix-turn-helix domain
HTH_28               PF13518.1     52 seq80_BIOID50913     -            173   3.7e-22   77.8   0.2   2   2     7e-13   2.4e-09   36.8   0.1     2    47    68   115    67   121 0.93 Helix-turn-helix domain
HTH_23               PF13384.1     50 seq80_BIOID50913     -            173   1.2e-10   40.5   0.4   1   1   1.2e-09   3.9e-06   26.2   0.0     5    49     9    54     6    55 0.88 Homeodomain-like domain
Y1_Tnp               PF01797.11   121 seq81_BIOID50913     -            127   7.7e-30  103.1   0.2   1   1   6.7e-34   9.2e-30  102.8   0.2     2    99    12   108    11   116 0.97 Transposase IS200 like
Pyridoxal_deC        PF00282.14   373 seq84_BIOID50913     -             56   1.6e-06   26.6   0.0   1   1   1.3e-10   1.8e-06   26.5   0.0   151   206     2    52     1    54 0.90 Pyridoxal-dependent decarboxylase conserved domain
DUF1338              PF07063.8    302 seq88_BIOID50913     -            447   9.7e-96  320.2   0.1   1   1  8.2e-100   1.1e-95  320.0   0.1     1   302    11   401    11   401 0.97 Domain of unknown function (DUF1338)
BPL_LplA_LipB        PF03099.14   125 seq89_BIOID50913     -            321   8.2e-21   74.1   0.0   1   1   2.7e-24   1.3e-20   73.6   0.0     4   125    86   208    83   208 0.89 Biotin/lipoate A/B protein ligase family
HTH_11               PF08279.7     55 seq89_BIOID50913     -            321     8e-13   47.7   0.0   1   1   4.4e-16     2e-12   46.4   0.0     4    54     9    58     8    59 0.92 HTH domain
BPL_C                PF02237.12    48 seq89_BIOID50913     -            321   5.2e-11   41.9   0.2   1   1   2.8e-14   1.3e-10   40.7   0.1     1    48   271   317   271   317 0.97 Biotin protein ligase C terminal domain
DDE_Tnp_IS66         PF03050.9    271 seq90_BIOID50913     -            248   3.7e-52  177.0   0.5   1   1   6.8e-56   4.7e-52  176.7   0.3   110   271    27   198    19   198 0.94 Transposase IS66 family
DDE_Tnp_IS66_C       PF13817.1     39 seq90_BIOID50913     -            248   1.9e-20   72.4   0.2   1   1   7.3e-24     5e-20   71.1   0.1     2    39   205   242   204   242 0.99 IS66 C-terminal element
DUF2737              PF10930.3     54 seq93_BIOID50913     -             65   3.1e-33  113.0   1.0   1   1   2.7e-37   3.7e-33  112.7   0.7     1    54    12    65    12    65 0.99 Protein of unknown function (DUF2737)
DDE_Tnp_IS66         PF03050.9    271 seq94_BIOID50913     -            233   6.2e-64  215.7   0.4   1   1   1.2e-67   8.1e-64  215.3   0.3    98   270     4   182     2   183 0.98 Transposase IS66 family
DDE_Tnp_IS66_C       PF13817.1     39 seq94_BIOID50913     -            233   1.4e-19   69.6   0.4   1   1   5.8e-23     4e-19   68.2   0.3     1    39   189   227   189   227 0.98 IS66 C-terminal element
Ail_Lom              PF06316.6    199 seq96_BIOID50913     -            182   4.7e-23   81.6   5.8   1   1   7.6e-27   5.2e-23   81.4   4.0    27   199    13   182     1   182 0.80 Enterobacterial Ail/Lom protein
OMP_b-brl            PF13505.1    176 seq96_BIOID50913     -            182   3.5e-21   75.7  11.6   1   1   6.2e-25   4.3e-21   75.5   8.0    22   176    15   182     2   182 0.89 Outer membrane protein beta-barrel domain
rve                  PF00665.21   120 seq97_BIOID50913     -            340     2e-20   73.0   0.0   1   1   2.2e-23   3.8e-20   72.0   0.0     3   118   118   242   117   244 0.96 Integrase core domain
HTH_38               PF13936.1     44 seq97_BIOID50913     -            340   1.8e-09   36.8   0.5   1   1   4.1e-12     7e-09   34.9   0.1     6    41     3    38     2    40 0.94 Helix-turn-helix domain
HTH_7                PF02796.10    45 seq97_BIOID50913     -            340   3.5e-09   36.2   0.3   1   1   5.4e-12   9.2e-09   34.9   0.2    13    44     9    40     5    41 0.93 Helix-turn-helix domain of resolvase
HTH_23               PF13384.1     50 seq97_BIOID50913     -            340   1.1e-06   27.9   0.0   1   1     2e-09   3.4e-06   26.3   0.0     9    40     9    40     2    43 0.89 Homeodomain-like domain
HTH_28               PF13518.1     52 seq97_BIOID50913     -            340     1e-05   25.2   0.1   1   1   1.5e-08   2.6e-05   23.9   0.1     7    34    12    39     8    40 0.89 Helix-turn-helix domain
Sigma70_r4_2         PF08281.7     54 seq97_BIOID50913     -            340   1.1e-05   24.6   0.0   1   1   1.5e-08   2.5e-05   23.5   0.0    25    48    16    39    12    40 0.94 Sigma-70, region 4
HTH_3                PF01381.17    55 seq97_BIOID50913     -            340   0.00013   21.6   0.1   1   1   1.4e-07   0.00024   20.7   0.1     7    37    15    45     8    48 0.91 Helix-turn-helix
DUF987               PF06174.6     66 seq98_BIOID50913     -             73   2.6e-43  145.2   0.2   1   1   2.1e-47   2.9e-43  145.0   0.1     1    66     1    66     1    66 0.99 Protein of unknown function (DUF987)
AA_permease_2        PF13520.1    426 seq102_BIOID50913    -            486   3.7e-59  200.2  58.4   1   1   6.7e-63   4.5e-59  199.9  40.5     5   425    17   449    13   455 0.92 Amino acid permease
AA_permease          PF00324.16   479 seq102_BIOID50913    -            486   3.6e-20   71.6  48.6   1   1   6.9e-24   4.7e-20   71.2  33.7    13   475    23   470    14   473 0.76 Amino acid permease
Ribosomal_L11_N      PF03946.9     60 seq103_BIOID50913    -            142   3.2e-32  109.6   0.3   1   1   8.7e-36   5.9e-32  108.7   0.2     1    60     8    67     8    67 0.99 Ribosomal protein L11, N-terminal domain
Ribosomal_L11        PF00298.14    69 seq103_BIOID50913    -            142   6.6e-29   99.7   2.9   1   1   1.8e-32   1.2e-28   98.8   2.0     1    69    72   140    72   140 0.99 Ribosomal protein L11, RNA binding domain
GerE                 PF00196.14    58 seq107_BIOID50913    -            176     7e-09   34.7   0.9   1   1   9.5e-13   1.3e-08   33.8   0.7     3    56   115   168   113   170 0.96 Bacterial regulatory proteins, luxR family
phage_tail_N         PF08400.5    134 seq110_BIOID50913    -            437   6.6e-60  200.5   0.1   1   1   1.9e-63   6.6e-60  200.5   0.1     1   134     1   134     1   134 0.99 Prophage tail fibre N-terminal
Phage_fiber_C        PF06820.7     64 seq110_BIOID50913    -            437     4e-37  126.0   0.2   1   1   1.8e-40   6.2e-37  125.4   0.2     1    64   363   426   363   426 0.99 Putative prophage tail fibre C-terminus
Collagen             PF01391.13    60 seq110_BIOID50913    -            437   1.6e-18   65.8  70.4   1   2   3.3e-13   1.1e-09   37.5  23.8     1    59   251   309   249   310 0.80 Collagen triple helix repeat (20 copies)
Collagen             PF01391.13    60 seq110_BIOID50913    -            437   1.6e-18   65.8  70.4   2   2   1.5e-10   5.2e-07   28.9  29.4     1    54   296   349   290   363 0.39 Collagen triple helix repeat (20 copies)
CarboxypepD_reg      PF13620.1     82 seq110_BIOID50913    -            437     2e-07   30.8   0.2   1   1   1.4e-10   4.9e-07   29.6   0.1     1    74     4    82     4    89 0.81 Carboxypeptidase regulatory-like domain
Glyco_transf_8C      PF08437.5     57 seq111_BIOID50913    -            114   2.2e-23   81.9   5.7   1   1   3.5e-27   2.4e-23   81.7   3.0     1    57    55   111    55   111 0.99 Glycosyl transferase family 8 C-terminal
Glyco_transf_8       PF01501.15   250 seq111_BIOID50913    -            114   2.6e-08   33.3   0.3   1   1   3.8e-12   2.6e-08   33.3   0.2   200   250     1    52     1    52 0.93 Glycosyl transferase family 8
HTH_21               PF13276.1     60 seq116_BIOID50913    -            198   1.4e-14   53.7   5.2   1   1   3.8e-18   2.6e-14   52.8   3.6     6    60    43    96    38    97 0.90 HTH-like domain
rve                  PF00665.21   120 seq116_BIOID50913    -            198   3.8e-13   49.4   0.0   1   1   8.4e-17   5.7e-13   48.9   0.0     2    80   118   194   117   197 0.94 Integrase core domain
Ail_Lom              PF06316.6    199 seq117_BIOID50913    -            199  3.2e-126  418.3   4.9   1   1  5.2e-130  3.5e-126  418.1   3.4     1   199     1   199     1   199 1.00 Enterobacterial Ail/Lom protein
OMP_b-brl            PF13505.1    176 seq117_BIOID50913    -            199   2.3e-25   89.4   4.0   1   1   4.1e-29   2.8e-25   89.1   2.8     2   176    11   199     8   199 0.86 Outer membrane protein beta-barrel domain
DUF3927              PF13064.1     46 seq119_BIOID50913    -             52   2.9e-22   77.7  11.8   1   1   2.3e-26   3.1e-22   77.6   8.2     1    46     3    48     3    48 0.98 Protein of unknown function (DUF3927)
YagB_YeeU_YfjZ       PF06154.6    105 seq120_BIOID50913    -            124   1.4e-53  179.4   0.0   1   1   1.2e-57   1.7e-53  179.1   0.0     2   104    16   118    15   119 0.98 YagB/YeeU/YfjZ family
TcdA_TcdB            PF12919.2    514 seq123_BIOID50913    -            136   1.4e-45  155.6   0.0   1   1   1.2e-49   1.6e-45  155.4   0.0   421   514     1    97     1    97 0.99 TcdA/TcdB catalytic glycosyltransferase domain
Ribosomal_L1         PF00687.16   221 seq124_BIOID50913    -            234   1.2e-49  168.5   0.2   1   1     1e-53   1.4e-49  168.3   0.2    13   220    28   220     8   221 0.90 Ribosomal protein L1p/L10e family
DUF262               PF03235.9    221 seq125_BIOID50913    -            371   4.2e-24   85.6   4.5   1   1   5.5e-27   7.5e-23   81.5   0.2     5   217    47   184    43   188 0.88 Protein of unknown function DUF262
Glyco_transf_8       PF01501.15   250 seq129_BIOID50913    -            314   5.2e-57  192.9   2.5   1   1   9.3e-61   6.3e-57  192.6   1.7     2   250    30   276    29   276 0.97 Glycosyl transferase family 8
Glyco_transf_8C      PF08437.5     57 seq129_BIOID50913    -            314   1.9e-09   37.2   0.4   1   1   7.4e-13     5e-09   35.9   0.2     1    32   278   309   278   311 0.97 Glycosyl transferase family 8 C-terminal
DUF1219              PF06755.7    117 seq140_BIOID50913    -            124   2.6e-58  194.5   0.0   1   1   2.2e-62   2.9e-58  194.3   0.0     1   113     1   113     1   123 0.98 Protein of unknown function (DUF1219)
rve_2                PF13333.1     52 seq144_BIOID50913    -             73   2.4e-22   78.6   1.1   1   1     4e-26   2.8e-22   78.4   0.8     1    51    14    68    14    69 0.96 Integrase core domain
rve_3                PF13683.1     67 seq144_BIOID50913    -             73     5e-14   51.4   0.0   1   1   9.1e-18   6.2e-14   51.1   0.0     7    67     1    61     1    61 0.97 Integrase core domain
rve                  PF00665.21   120 seq148_BIOID50913    -            348   8.2e-21   74.2   0.0   1   1   5.1e-24   1.4e-20   73.4   0.0     3   120   176   288   174   288 0.90 Integrase core domain
rve_3                PF13683.1     67 seq148_BIOID50913    -            348   1.9e-16   59.1   0.0   1   1   1.8e-19   5.1e-16   57.8   0.0     2    67   260   328   259   328 0.97 Integrase core domain
HTH_28               PF13518.1     52 seq148_BIOID50913    -            348   4.9e-09   35.8   0.2   1   1   6.9e-12   1.9e-08   33.9   0.0     9    51    39    81    33    86 0.92 Helix-turn-helix domain
HTH_23               PF13384.1     50 seq148_BIOID50913    -            348   7.7e-08   31.6   0.0   1   1   7.2e-11     2e-07   30.3   0.0     5    50    31    75    28    75 0.94 Homeodomain-like domain
rve_2                PF13333.1     52 seq148_BIOID50913    -            348     5e-05   23.1   0.1   1   1   3.6e-08   9.9e-05   22.2   0.0    16    47   296   331   278   335 0.82 Integrase core domain
DEDD_Tnp_IS110       PF01548.12   144 seq150_BIOID50913    -            180   2.4e-23   82.2   0.0   1   1   2.1e-27   2.9e-23   82.0   0.0     1   139     9   146     9   151 0.94 Transposase
Cro                  PF09048.5     59 seq151_BIOID50913    -             67   8.2e-33  111.7   0.0   1   1   6.6e-37     9e-33  111.5   0.0     1    59     1    60     1    60 0.98 Cro
Lysis_S              PF04971.7     68 seq158_BIOID50913    -             71   9.7e-47  156.4   0.6   1   1   7.8e-51   1.1e-46  156.2   0.4     1    68     4    71     4    71 1.00 Lysis protein S
IstB_IS21            PF01695.12   178 seq160_BIOID50913    -            259   6.1e-71  237.3   0.1   1   1   3.9e-74   1.3e-70  236.3   0.0     1   178    56   235    56   235 0.98 IstB-like ATP binding protein
Bac_DnaA             PF00308.13   219 seq160_BIOID50913    -            259   1.4e-07   31.2   0.0   1   1   6.2e-11   2.1e-07   30.6   0.0    37   136   105   202    75   207 0.85 Bacterial dnaA  protein
AAA                  PF00004.24   132 seq160_BIOID50913    -            259   2.5e-05   24.3   0.0   1   1   1.3e-08   4.3e-05   23.6   0.0     1    74   105   180   105   214 0.77 ATPase family associated with various cellular activities (AAA)
PhoH                 PF02562.11   205 seq160_BIOID50913    -            259   1.4e-05   24.3   0.1   1   1   1.6e-08   5.5e-05   22.3   0.0    11    48    94   131    83   142 0.80 PhoH-like protein
HTH_Tnp_1            PF01527.15    76 seq161_BIOID50913    -            100   1.4e-11   44.0   0.6   1   1   2.6e-15   1.8e-11   43.7   0.4     1    76     1    76     1    76 0.94 Transposase
HTH_28               PF13518.1     52 seq161_BIOID50913    -            100   4.4e-05   23.2   0.0   1   1   1.1e-08   7.5e-05   22.5   0.0     1    38    10    48    10    57 0.88 Helix-turn-helix domain
OrfB_IS605           PF01385.14   227 seq168_BIOID50913    -            376   9.4e-40  136.2   0.8   1   1   2.6e-43   1.2e-39  135.9   0.1     2   223    68   272    67   275 0.97 Probable transposase
OrfB_Zn_ribbon       PF07282.6     69 seq168_BIOID50913    -            376   3.3e-23   81.0   0.9   1   1   1.3e-26   6.1e-23   80.1   0.6     1    67   287   355   287   357 0.98 Putative transposase DNA-binding domain
HTH_OrfB_IS605       PF12323.3     46 seq168_BIOID50913    -            376   1.2e-22   78.8   2.3   1   1   5.2e-26   2.4e-22   77.8   1.6     1    45     1    45     1    46 0.97 Helix-turn-helix domain
Phage_CII            PF05269.6     91 seq169_BIOID50913    -             99   2.6e-37  126.5   0.0   1   1   2.1e-41   2.9e-37  126.4   0.0     1    90     1    92     1    93 0.97 Bacteriophage CII protein
Phage_lysozyme       PF00959.14   110 seq170_BIOID50913    -            165     1e-31  109.3   0.1   1   1   9.1e-36   1.2e-31  109.0   0.1     1   109    48   154    48   155 0.98 Phage lysozyme
MdoG                 PF04349.7    484 seq171_BIOID50913    -            551  7.3e-151  502.5   0.1   1   1  6.4e-155  8.7e-151  502.3   0.1     1   482    45   534    45   536 0.92 Periplasmic glucan biosynthesis protein, MdoG
Ribosomal_L10        PF00466.15   100 seq175_BIOID50913    -            165   2.5e-26   91.3   0.0   1   1   2.6e-30   3.6e-26   90.8   0.0     3   100     5   101     3   101 0.98 Ribosomal protein L10
Phage_fiber_C        PF06820.7     64 seq177_BIOID50913    -             89   8.4e-35  118.6   0.5   1   1   7.9e-39   1.1e-34  118.2   0.3     1    64    28    89    28    89 0.99 Putative prophage tail fibre C-terminus
Asp_Glu_race         PF01177.17   217 seq181_BIOID50913    -            273     3e-33  115.4   0.1   1   1   2.8e-37   3.8e-33  115.1   0.1     1   209    12   217    12   221 0.92 Asp/Glu/Hydantoin racemase
HTH_Tnp_1            PF01527.15    76 seq185_BIOID50913    -            108   4.1e-11   42.5   1.0   1   1   1.2e-14   1.7e-10   40.6   0.7     1    74     1    87     1    88 0.85 Transposase
IstB_IS21            PF01695.12   178 seq186_BIOID50913    -             61   5.2e-11   42.1   0.1   1   1   4.6e-15   6.3e-11   41.8   0.0   143   178     1    37     1    37 0.95 IstB-like ATP binding protein
WaaY                 PF06176.6    229 seq188_BIOID50913    -            232  4.8e-127  421.7  15.8   1   1  3.9e-131  5.4e-127  421.5  11.0     1   229     1   229     1   229 1.00 Lipopolysaccharide core biosynthesis protein (WaaY)
Phage_Nu1            PF07471.7    164 seq193_BIOID50913    -            169   4.2e-18   65.2   0.0   1   1   4.3e-22   5.8e-18   64.7   0.0    72   163    59   150    45   151 0.88 Phage DNA packaging protein Nu1
DUF957               PF06117.6     65 seq194_BIOID50913    -             65   5.8e-36  121.7   0.2   1   1   4.6e-40   6.3e-36  121.6   0.2     1    65     1    65     1    65 0.99 Enterobacterial protein of unknown function (DUF957)
IpaB_EvcA            PF03278.8    153 seq196_BIOID50913    -            196   1.1e-63  212.9   4.9   1   1   9.6e-68   1.3e-63  212.6   3.4     1   152    39   184    39   185 0.99 IpaB/EvcA family
EAL                  PF00563.15   236 seq197_BIOID50913    -            362   1.3e-58  198.2   0.0   1   1   2.7e-62   1.8e-58  197.6   0.0     3   236   112   346   111   346 0.94 EAL domain
GerE                 PF00196.14    58 seq197_BIOID50913    -            362   9.7e-11   40.7   0.4   1   1   3.3e-14   2.2e-10   39.5   0.3     4    51    25    72    23    74 0.96 Bacterial regulatory proteins, luxR family
Dimer_Tnp_Tn5        PF02281.11   109 seq198_BIOID50913    -            155   2.3e-18   66.1   0.2   1   1   2.4e-22   3.3e-18   65.6   0.2     9   102    62   151    52   154 0.85 Transposase Tn5 dimerisation domain
HTH_36               PF13730.1     55 seq202_BIOID50913    -            265   7.4e-13   48.3   0.0   1   1   8.9e-17   1.2e-12   47.6   0.0     7    55    19    67    16    67 0.95 Helix-turn-helix domain
Phage_lysis          PF03245.8    125 seq204_BIOID50913    -            155   2.2e-39  134.1   4.3   1   1   1.8e-43   2.5e-39  133.9   3.0     1   125    29   154    29   154 0.97 Bacteriophage lysis protein
rve                  PF00665.21   120 seq205_BIOID50913    -            295   3.9e-25   88.1   0.0   1   1   3.1e-28   1.1e-24   86.7   0.0     2   119   125   239   124   240 0.97 Integrase core domain
HTH_21               PF13276.1     60 seq205_BIOID50913    -            295   4.8e-15   55.1   1.6   1   1   3.3e-18   1.1e-14   54.0   1.1     2    60    46   103    44   103 0.94 HTH-like domain
rve_3                PF13683.1     67 seq205_BIOID50913    -            295   1.5e-11   43.5   0.2   1   1   8.8e-15     3e-11   42.5   0.0     6    67   216   277   211   277 0.93 Integrase core domain
rve_2                PF13333.1     52 seq205_BIOID50913    -            295   2.7e-06   27.2   0.0   1   1   1.7e-09   5.7e-06   26.1   0.0     1    44   230   276   230   283 0.88 Integrase core domain
Methyltransf_27      PF13708.1    194 seq206_BIOID50913    -            280   6.6e-76  254.0   0.1   1   1   6.3e-80   8.5e-76  253.6   0.1     2   194    86   278    85   278 0.99 Methyltransferase domain
Nucleolin_N          PF12462.3    166 seq208_BIOID50913    -            715   3.5e-61  205.5   1.4   1   1   1.6e-64   3.5e-61  205.5   0.9     1   166    32   196    32   196 1.00 DNA helicase IV / RNA helicase N terminal
UvrD-helicase        PF00580.16   315 seq208_BIOID50913    -            715   4.7e-44  150.8   0.0   1   1   3.4e-47   7.8e-44  150.1   0.0     1   314   228   521   228   522 0.84 UvrD/REP helicase N-terminal domain
UvrD_C               PF13361.1    319 seq208_BIOID50913    -            715   1.3e-14   54.3   0.0   1   1   2.9e-16   6.6e-13   48.7   0.0   208   318   577   694   573   695 0.79 UvrD-like helicase C-terminal domain
AAA_19               PF13245.1     76 seq208_BIOID50913    -            715   4.8e-14   51.7   0.8   1   1   5.9e-17   1.3e-13   50.3   0.6     6    75   235   309   231   310 0.84 Part of AAA domain
UvrD_C_2             PF13538.1    104 seq208_BIOID50913    -            715   9.3e-10   38.4   0.1   1   1   1.9e-12   4.4e-09   36.3   0.1    54   102   611   689   556   691 0.76 Family description
Ribosomal_L12        PF00542.14    68 seq210_BIOID50913    -            121   1.8e-31  107.8   8.6   1   1   2.8e-35   3.8e-31  106.7   6.0     1    68    54   121    54   121 0.99 Ribosomal protein L7/L12 C-terminal domain
Terminase_GpA        PF05876.7    557 seq215_BIOID50913    -            654  1.6e-178  594.4   0.1   1   1  1.5e-182  2.1e-178  594.1   0.1     1   547    51   613    51   621 0.98 Phage terminase large subunit (GpA)
DUF4259              PF14078.1    128 seq225_BIOID50913    -            142   2.6e-06   27.8   0.7   1   1   2.4e-10   3.2e-06   27.5   0.5     1   102     2   106     2   134 0.75 Domain of unknown function (DUF4259)
DUF2773              PF10971.3     81 seq232_BIOID50913    -             79   2.6e-40  136.1   1.4   1   1     2e-44   2.8e-40  136.0   1.0     2    81     1    79     1    79 0.98 Protein of unknown function (DUF2773)
Glycos_transf_N      PF04413.11   186 seq235_BIOID50913    -            425   4.5e-75  250.8   0.0   1   1   6.1e-78   4.2e-74  247.6   0.0     1   185    31   212    31   213 0.98 3-Deoxy-D-manno-octulosonic-acid transferase (kdotransferase)
Glycos_transf_1      PF00534.15   172 seq235_BIOID50913    -            425   3.5e-10   39.4   0.0   1   1   9.8e-14   6.7e-10   38.5   0.0    65   169   291   398   231   401 0.75 Glycosyl transferases group 1
DUF3296              PF11726.3    180 seq236_BIOID50913    -            187   1.4e-31  109.3   0.5   1   1   1.2e-35   1.7e-31  109.0   0.3     2   173    17   167    16   174 0.86 Protein of unknown function (DUF3296)
Phage_pRha           PF09669.5     92 seq238_BIOID50913    -            174     2e-31  108.1   0.3   1   1   2.7e-35   3.6e-31  107.2   0.0     1    92    24   114    24   114 0.97 Phage regulatory protein Rha (Phage_pRha)
Ead_Ea22             PF13935.1    139 seq241_BIOID50913    -            222     1e-32  113.2   1.9   1   1   1.2e-36   1.6e-32  112.5   1.3     1   130     2   154     2   165 0.81 Ead/Ea22-like protein
RNA_pol_Rpb2_6       PF00562.23   386 seq246_BIOID50913    -           1372  5.1e-162  538.9   0.0   1   1  3.6e-162  8.3e-159  528.3   0.1     2   386   746  1294   745  1294 0.98 RNA polymerase Rpb2, domain 6
RNA_pol_Rpb2_7       PF04560.15    83 seq246_BIOID50913    -           1372   5.9e-32  109.6   0.1   1   1   8.4e-35   1.9e-31  108.0   0.0     1    82  1296  1371  1296  1372 0.98 RNA polymerase Rpb2, domain 7
RNA_pol_Rpb2_3       PF04565.11    68 seq246_BIOID50913    -           1372   7.4e-30  102.4   0.0   1   1   7.6e-33   1.7e-29  101.2   0.0     1    68   543   612   543   612 0.98 RNA polymerase Rpb2, domain 3
RNA_pol_Rpb2_45      PF10385.4     66 seq246_BIOID50913    -           1372   4.9e-29   99.8   0.3   1   1   1.6e-31   3.6e-28   97.0   0.2     1    66   621   686   621   686 1.00 RNA polymerase beta subunit external 1 domain
RNA_pol_Rpb2_1       PF04563.10   203 seq246_BIOID50913    -           1372   1.6e-26   92.3   0.0   1   1   1.4e-29   3.2e-26   91.3   0.0     2   203    57   539    56   539 0.98 RNA polymerase beta subunit
RNA_pol_Rpb2_2       PF04561.9    190 seq246_BIOID50913    -           1372   1.7e-25   89.4   0.9   1   2   8.6e-11     2e-07   30.5   0.0     1    74   181   255   181   306 0.82 RNA polymerase Rpb2, domain 2
RNA_pol_Rpb2_2       PF04561.9    190 seq246_BIOID50913    -           1372   1.7e-25   89.4   0.9   2   2     2e-18   4.5e-15   55.4   0.0    80   190   370   484   359   484 0.88 RNA polymerase Rpb2, domain 2
HTH_3                PF01381.17    55 seq249_BIOID50913    -             71   4.5e-12   45.4   0.0   1   1   1.3e-15   5.8e-12   45.1   0.0     1    49     4    52     4    55 0.96 Helix-turn-helix
HTH_31               PF13560.1     64 seq249_BIOID50913    -             71   4.2e-08   33.1   0.0   1   1     1e-11   4.7e-08   32.9   0.0     6    54     4    51     2    63 0.90 Helix-turn-helix domain
HTH_19               PF12844.2     64 seq249_BIOID50913    -             71     1e-07   31.7   0.0   1   1   2.6e-11   1.2e-07   31.5   0.0     2    43     2    43     2    63 0.86 Helix-turn-helix domain
GTP_EFTU             PF00009.22   188 seq250_BIOID50913    -             89     7e-24   84.1   0.5   1   1   6.2e-28   8.4e-24   83.9   0.3     1    80    10    85    10    88 0.92 Elongation factor Tu GTP binding domain
Sigma54_activat      PF00158.21   168 seq254_BIOID50913    -            529     9e-68  226.8   0.0   1   1   1.1e-70   2.1e-67  225.6   0.0     1   167   212   378   212   379 0.99 Sigma-54 interaction domain
GAF_2                PF13185.1    148 seq254_BIOID50913    -            529     6e-10   39.6   1.8   1   1   2.8e-12   5.4e-09   36.5   0.2     9   143    51   181    47   183 0.80 GAF domain
GAF                  PF01590.21   154 seq254_BIOID50913    -            529   1.1e-09   38.5   0.2   1   1   1.3e-12   2.5e-09   37.3   0.1     4   148    48   179    46   182 0.83 GAF domain
GAF_3                PF13492.1    129 seq254_BIOID50913    -            529   1.5e-08   34.6   0.3   1   1   1.1e-10   2.2e-07   30.8   0.1     6   121    50   179    46   184 0.81 GAF domain
AAA_5                PF07728.9    139 seq254_BIOID50913    -            529   3.5e-06   26.6   0.0   1   1   5.1e-09     1e-05   25.2   0.0     1   123   235   354   235   365 0.79 AAA domain (dynein-related subfamily)
AAA                  PF00004.24   132 seq254_BIOID50913    -            529   4.9e-06   26.6   0.1   1   1     7e-09   1.4e-05   25.2   0.0     1   126   236   367   236   373 0.74 ATPase family associated with various cellular activities (AAA)
MobA_MobL            PF03389.10   216 seq255_BIOID50913    -            489     6e-44  149.9   9.1   1   1   1.6e-47   2.2e-43  148.0   1.7     4   210    20   208    17   212 0.95 MobA/MobL family
EspG                 PF06872.6    383 seq257_BIOID50913    -            398  6.5e-205  679.6   1.5   1   1  5.3e-209  7.3e-205  679.4   1.1     1   383    15   397    15   397 1.00 EspG protein
Toprim_2             PF13155.1     95 seq258_BIOID50913    -            561     2e-11   43.9   0.0   1   1   2.2e-14     1e-10   41.6   0.0     1    95   144   231   144   231 0.87 Toprim-like
Toprim_4             PF13662.1     81 seq258_BIOID50913    -            561   9.3e-09   35.0   0.0   1   1     7e-12   3.2e-08   33.3   0.0     2    76   142   216   141   221 0.78 Toprim domain
AAA_25               PF13481.1    194 seq258_BIOID50913    -            561   1.2e-08   34.4   0.0   1   1     5e-12   2.3e-08   33.5   0.0    32   193   292   442   279   443 0.83 AAA domain
Phage_CII            PF05269.6     91 seq263_BIOID50913    -             98   4.9e-36  122.4   0.1   1   1     4e-40   5.4e-36  122.3   0.1     1    91     1    92     1    92 0.98 Bacteriophage CII protein
rve                  PF00665.21   120 seq264_BIOID50913    -            340     2e-20   73.0   0.0   1   1   2.2e-23   3.8e-20   72.0   0.0     3   118   118   242   117   244 0.96 Integrase core domain
HTH_38               PF13936.1     44 seq264_BIOID50913    -            340   1.8e-09   36.8   0.5   1   1   4.1e-12     7e-09   34.9   0.1     6    41     3    38     2    40 0.94 Helix-turn-helix domain
HTH_7                PF02796.10    45 seq264_BIOID50913    -            340   3.5e-09   36.2   0.3   1   1   5.4e-12   9.2e-09   34.9   0.2    13    44     9    40     5    41 0.93 Helix-turn-helix domain of resolvase
HTH_23               PF13384.1     50 seq264_BIOID50913    -            340   1.1e-06   27.9   0.0   1   1     2e-09   3.4e-06   26.3   0.0     9    40     9    40     2    43 0.89 Homeodomain-like domain
HTH_28               PF13518.1     52 seq264_BIOID50913    -            340     1e-05   25.2   0.1   1   1   1.5e-08   2.6e-05   23.9   0.1     7    34    12    39     8    40 0.89 Helix-turn-helix domain
Sigma70_r4_2         PF08281.7     54 seq264_BIOID50913    -            340   1.1e-05   24.6   0.0   1   1   1.5e-08   2.5e-05   23.5   0.0    25    48    16    39    12    40 0.94 Sigma-70, region 4
HTH_3                PF01381.17    55 seq264_BIOID50913    -            340   0.00013   21.6   0.1   1   1   1.4e-07   0.00024   20.7   0.1     7    37    15    45     8    48 0.91 Helix-turn-helix
Ail_Lom              PF06316.6    199 seq266_BIOID50913    -            219   3.5e-51  173.4   0.5   1   1     6e-55   4.1e-51  173.1   0.3     1   199    13   219    13   219 0.94 Enterobacterial Ail/Lom protein
OMP_b-brl            PF13505.1    176 seq266_BIOID50913    -            219   5.9e-20   71.8   3.0   1   1   1.1e-23   7.2e-20   71.5   2.1     4   176    25   219    19   219 0.74 Outer membrane protein beta-barrel domain
DUF465               PF04325.8     49 seq270_BIOID50913    -             74   2.7e-14   52.4   2.0   1   1   3.5e-18   4.7e-14   51.6   0.9     1    49    19    68    19    68 0.97 Protein of unknown function (DUF465)
Pep_deformylase      PF01327.16   157 seq272_BIOID50913    -            169   6.4e-53  178.2   0.1   1   1   5.6e-57   7.6e-53  177.9   0.1     2   156     4   152     3   153 0.94 Polypeptide deformylase
2-Hacid_dh_C         PF02826.14   178 seq273_BIOID50913    -            312   4.4e-45  152.9   0.0   1   1   8.3e-49   5.7e-45  152.5   0.0     2   178   105   277   104   277 0.95 D-isomer specific 2-hydroxyacid dehydrogenase, NAD binding domain
NAD_binding_2        PF03446.10   162 seq273_BIOID50913    -            312   1.7e-06   27.9   0.0   1   1   5.6e-10   3.8e-06   26.7   0.0     3    90   138   223   136   231 0.92 NAD binding domain of 6-phosphogluconate dehydrogenase
HTS                  PF04204.11   298 seq275_BIOID50913    -            309  1.2e-131  437.7   0.0   1   1  9.6e-136  1.3e-131  437.6   0.0     1   298     2   299     2   299 1.00 Homoserine O-succinyltransferase
DUF413               PF04219.7     94 seq277_BIOID50913    -            112   1.5e-38  130.2   0.1   1   1   1.4e-42   1.9e-38  129.9   0.1     1    90    10    99    10   102 0.97 Protein of unknown function, DUF
Dimer_Tnp_Tn5        PF02281.11   109 seq278_BIOID50913    -            457   1.4e-17   63.6   0.2   1   1   2.5e-21   3.4e-17   62.4   0.1    10   102   365   453   355   456 0.85 Transposase Tn5 dimerisation domain
Phage_rep_O          PF04492.8    100 seq279_BIOID50913    -            194   3.2e-40  136.2   0.0   1   1   3.5e-44   4.7e-40  135.7   0.0     3   100    18   115    16   115 0.99 Bacteriophage replication protein O
Acetyltransf_3       PF13302.1    142 seq286_BIOID50913    -            179   2.8e-21   76.1   0.0   1   1   7.3e-25   3.3e-21   75.9   0.0     2   141    11   150    10   151 0.86 Acetyltransferase (GNAT) domain
Acetyltransf_4       PF13420.1    155 seq286_BIOID50913    -            179   6.9e-11   42.2   0.1   1   1   1.8e-14   8.2e-11   41.9   0.0    25   154    39   170    22   171 0.85 Acetyltransferase (GNAT) domain
Acetyltransf_1       PF00583.19    83 seq286_BIOID50913    -            179     2e-10   40.4   0.0   1   1   6.9e-14   3.2e-10   39.8   0.0     3    82    74   150    72   151 0.96 Acetyltransferase (GNAT) family
DUF1441              PF07278.6    152 seq292_BIOID50913    -            164   2.3e-62  209.0   0.1   1   1   1.9e-66   2.7e-62  208.8   0.1     2   152    10   155     9   155 0.99 Protein of unknown function (DUF1441)
DUF1019              PF06254.6     89 seq293_BIOID50913    -            141   3.4e-24   84.7   0.2   1   1   3.5e-28   4.8e-24   84.2   0.1     1    88    46   120    46   121 0.97 Protein of unknown function (DUF1019)
IMS_C                PF11799.3    137 seq294_BIOID50913    -            228   1.8e-08   34.8   0.0   1   1   5.6e-12   2.5e-08   34.2   0.0     4    85   114   200   111   217 0.85 impB/mucB/samB family C-terminal
IMS_HHH              PF11798.3     32 seq294_BIOID50913    -            228   8.9e-07   28.4   0.5   1   1   4.8e-10   2.2e-06   27.2   0.4     6    32    73    99    71    99 0.92 IMS family HHH motif
IMS                  PF00817.15   148 seq294_BIOID50913    -            228   1.3e-06   28.2   0.0   1   1   7.8e-10   3.6e-06   26.7   0.0   100   146     2    47     1    49 0.94 impB/mucB/samB family
CTP_transf_2         PF01467.21   157 seq295_BIOID50913    -            159   1.1e-24   87.1   0.1   1   1     2e-28   1.3e-24   86.8   0.1     1   156     6   134     6   135 0.98 Cytidylyltransferase
Citrate_ly_lig       PF08218.6    182 seq295_BIOID50913    -            159   6.9e-06   25.5   0.1   1   1   1.6e-09   1.1e-05   24.8   0.0     9   106    12   113    10   120 0.81 Citrate lyase ligase C-terminal domain
Aldo_ket_red         PF00248.16   283 seq296_BIOID50913    -            267   1.7e-56  191.0   0.8   1   1   1.6e-60   2.1e-56  190.6   0.5     2   281     6   250     5   251 0.95 Aldo/keto reductase family
Formyl_trans_N       PF00551.14   181 seq298_BIOID50913    -            315   9.4e-56  188.1   0.0   1   1     2e-59   1.3e-55  187.5   0.0     2   180     6   183     5   184 0.98 Formyl transferase
Formyl_trans_C       PF02911.13   100 seq298_BIOID50913    -            315   1.1e-33  115.1   0.1   1   1   2.5e-37   1.7e-33  114.5   0.0     1    99   207   304   207   305 0.98 Formyl transferase, C-terminal domain
ROK                  PF00480.15   179 seq299_BIOID50913    -            331   1.1e-58  197.8   0.2   1   1     3e-62   1.4e-58  197.5   0.1     1   179    33   222    33   222 0.96 ROK family
Glucokinase          PF02685.11   316 seq299_BIOID50913    -            331   5.3e-10   38.4   0.0   1   1   2.2e-13     1e-09   37.5   0.0     4   235    35   266    32   276 0.81 Glucokinase
Dynamin_N            PF00350.18   168 seq301_BIOID50913    -            795   1.9e-19   69.9   0.5   1   1   2.5e-22   1.1e-18   67.4   0.0     1   167    72   300    72   301 0.75 Dynamin family
MMR_HSR1             PF01926.18   114 seq301_BIOID50913    -            795   1.6e-08   34.4   0.1   1   1   4.9e-11   2.2e-07   30.7   0.1     2   114    72   300    71   300 0.74 50S ribosome-binding GTPase
RVT_1                PF00078.22   214 seq302_BIOID50913    -            139   7.1e-10   38.4   0.0   1   1   6.6e-14     9e-10   38.1   0.0     1    90    34   116    34   137 0.88 Reverse transcriptase (RNA-dependent DNA polymerase)
rve                  PF00665.21   120 seq304_BIOID50913    -            340     2e-20   73.0   0.0   1   1   2.2e-23   3.8e-20   72.0   0.0     3   118   118   242   117   244 0.96 Integrase core domain
HTH_38               PF13936.1     44 seq304_BIOID50913    -            340   1.8e-09   36.8   0.5   1   1   4.1e-12     7e-09   34.9   0.1     6    41     3    38     2    40 0.94 Helix-turn-helix domain
HTH_7                PF02796.10    45 seq304_BIOID50913    -            340   3.5e-09   36.2   0.3   1   1   5.4e-12   9.2e-09   34.9   0.2    13    44     9    40     5    41 0.93 Helix-turn-helix domain of resolvase
HTH_23               PF13384.1     50 seq304_BIOID50913    -            340   1.1e-06   27.9   0.0   1   1     2e-09   3.4e-06   26.3   0.0     9    40     9    40     2    43 0.89 Homeodomain-like domain
HTH_28               PF13518.1     52 seq304_BIOID50913    -            340     1e-05   25.2   0.1   1   1   1.5e-08   2.6e-05   23.9   0.1     7    34    12    39     8    40 0.89 Helix-turn-helix domain
Sigma70_r4_2         PF08281.7     54 seq304_BIOID50913    -            340   1.1e-05   24.6   0.0   1   1   1.5e-08   2.5e-05   23.5   0.0    25    48    16    39    12    40 0.94 Sigma-70, region 4
HTH_3                PF01381.17    55 seq304_BIOID50913    -            340   0.00013   21.6   0.1   1   1   1.4e-07   0.00024   20.7   0.1     7    37    15    45     8    48 0.91 Helix-turn-helix
BATS                 PF06968.8     92 seq306_BIOID50913    -            346   1.7e-29  101.3   0.0   1   1   5.5e-33   3.7e-29  100.2   0.0     1    92   220   312   220   312 0.99 Biotin and Thiamin Synthesis associated domain
Radical_SAM          PF04055.16   166 seq306_BIOID50913    -            346   3.9e-19   69.3   0.0   1   1   4.6e-22   3.2e-18   66.3   0.0     4   160    50   203    47   209 0.92 Radical SAM superfamily
gpW                  PF02831.10    68 seq311_BIOID50913    -             68   2.2e-33  113.4   2.3   1   1   1.8e-37   2.4e-33  113.3   1.6     1    68     1    68     1    68 0.99 gpW
IstB_IS21            PF01695.12   178 seq312_BIOID50913    -            259   6.1e-71  237.3   0.1   1   1   3.9e-74   1.3e-70  236.3   0.0     1   178    56   235    56   235 0.98 IstB-like ATP binding protein
Bac_DnaA             PF00308.13   219 seq312_BIOID50913    -            259   1.4e-07   31.2   0.0   1   1   6.2e-11   2.1e-07   30.6   0.0    37   136   105   202    75   207 0.85 Bacterial dnaA  protein
AAA                  PF00004.24   132 seq312_BIOID50913    -            259   2.5e-05   24.3   0.0   1   1   1.3e-08   4.3e-05   23.6   0.0     1    74   105   180   105   214 0.77 ATPase family associated with various cellular activities (AAA)
PhoH                 PF02562.11   205 seq312_BIOID50913    -            259   1.4e-05   24.3   0.1   1   1   1.6e-08   5.5e-05   22.3   0.0    11    48    94   131    83   142 0.80 PhoH-like protein
HTH_36               PF13730.1     55 seq314_BIOID50913    -            320   4.5e-07   29.7   0.0   1   1   6.8e-11   9.3e-07   28.7   0.0     9    55    24    71    19    71 0.90 Helix-turn-helix domain
Terminase_GpA        PF05876.7    557 seq316_BIOID50913    -            700  2.6e-184  613.5   0.0   1   1  2.3e-188  3.2e-184  613.2   0.0     1   557    34   644    34   644 0.97 Phage terminase large subunit (GpA)
SdiA-regulated       PF06977.6    249 seq317_BIOID50913    -            257   2.6e-71  239.4   0.1   1   1   4.6e-75   3.1e-71  239.1   0.1     7   248    17   253    12   254 0.93 SdiA-regulated
Phage_lambda_P       PF06992.6    233 seq318_BIOID50913    -            176    1e-101  339.0   3.2   1   1  9.4e-106  1.3e-101  338.7   2.2     1   144     1   144     1   148 0.99 Replication protein P
PHP                  PF02811.14   175 seq320_BIOID50913    -            245   2.3e-16   59.9   0.5   1   1   4.9e-20   3.4e-16   59.4   0.3     1   169     4   164     4   212 0.91 PHP domain
RNase_P_p30          PF01876.11   150 seq320_BIOID50913    -            245   4.7e-05   22.5   0.0   1   1   1.1e-08   7.5e-05   21.8   0.0    32   100   111   174   110   198 0.80 RNase P subunit p30
Phage_portal_2       PF05136.8    355 seq321_BIOID50913    -            289   1.4e-73  247.3   0.1   1   1   1.1e-77   1.5e-73  247.2   0.1     1   255    26   287    26   289 0.98 Phage portal protein, lambda family
rve                  PF00665.21   120 seq322_BIOID50913    -            340     2e-20   73.0   0.0   1   1   2.2e-23   3.8e-20   72.0   0.0     3   118   118   242   117   244 0.96 Integrase core domain
HTH_38               PF13936.1     44 seq322_BIOID50913    -            340   1.8e-09   36.8   0.5   1   1   4.1e-12     7e-09   34.9   0.1     6    41     3    38     2    40 0.94 Helix-turn-helix domain
HTH_7                PF02796.10    45 seq322_BIOID50913    -            340   3.5e-09   36.2   0.3   1   1   5.4e-12   9.2e-09   34.9   0.2    13    44     9    40     5    41 0.93 Helix-turn-helix domain of resolvase
HTH_23               PF13384.1     50 seq322_BIOID50913    -            340   1.1e-06   27.9   0.0   1   1     2e-09   3.4e-06   26.3   0.0     9    40     9    40     2    43 0.89 Homeodomain-like domain
HTH_28               PF13518.1     52 seq322_BIOID50913    -            340     1e-05   25.2   0.1   1   1   1.5e-08   2.6e-05   23.9   0.1     7    34    12    39     8    40 0.89 Helix-turn-helix domain
Sigma70_r4_2         PF08281.7     54 seq322_BIOID50913    -            340   1.1e-05   24.6   0.0   1   1   1.5e-08   2.5e-05   23.5   0.0    25    48    16    39    12    40 0.94 Sigma-70, region 4
HTH_3                PF01381.17    55 seq322_BIOID50913    -            340   0.00013   21.6   0.1   1   1   1.4e-07   0.00024   20.7   0.1     7    37    15    45     8    48 0.91 Helix-turn-helix
RVT_1                PF00078.22   214 seq324_BIOID50913    -            148   6.7e-09   35.3   0.0   1   1   6.5e-13   8.9e-09   34.8   0.0   141   214     1    78     1    78 0.93 Reverse transcriptase (RNA-dependent DNA polymerase)
Nuc_H_symport        PF03825.11   400 seq325_BIOID50913    -            434  1.9e-188  626.0  40.0   1   1  3.2e-192  2.2e-188  625.8  27.7     1   399    17   422    17   423 1.00 Nucleoside H+ symporter
MFS_1                PF07690.11   354 seq325_BIOID50913    -            434   1.5e-11   43.6  54.4   1   1   2.4e-12   1.6e-08   33.5  12.3    33   173   268   418   257   432 0.83 Major Facilitator Superfamily
DUF4113              PF13438.1     75 seq326_BIOID50913    -             82   9.6e-29   99.0   0.0   1   1   7.8e-33   1.1e-28   98.8   0.0     1    75     7    80     7    80 0.98 Domain of unknown function (DUF4113)
Peripla_BP_2         PF01497.13   238 seq329_BIOID50913    -            288     8e-33  113.4   1.0   1   1   6.9e-37   9.4e-33  113.1   0.7     1   237    37   265    37   266 0.95 Periplasmic binding protein
Malate_synthase      PF01274.17   523 seq330_BIOID50913    -            539  6.2e-214  710.7   0.0   1   1  5.1e-218    7e-214  710.5   0.0     2   522    18   538    17   539 0.99 Malate synthase
Ank_2                PF12796.2     89 seq333_BIOID50913    -            201   7.7e-29   99.7   2.3   1   2   5.4e-15   1.5e-11   44.3   0.2     3    86    12    99    10   102 0.96 Ankyrin repeats (3 copies)
Ank_2                PF12796.2     89 seq333_BIOID50913    -            201   7.7e-29   99.7   2.3   2   2   2.3e-11   6.3e-08   32.7   0.0    39    83   157   201   153   201 0.94 Ankyrin repeats (3 copies)
Ank_4                PF13637.1     54 seq333_BIOID50913    -            201   1.8e-26   91.8   0.8   1   2   8.3e-12   2.3e-08   34.2   0.0     8    54    13    59    10    59 0.97 Ankyrin repeats (many copies)
Ank_4                PF13637.1     54 seq333_BIOID50913    -            201   1.8e-26   91.8   0.8   2   2   2.3e-09   6.4e-06   26.4   0.0    16    54   159   197   155   197 0.96 Ankyrin repeats (many copies)
Ank                  PF00023.25    33 seq333_BIOID50913    -            201   2.3e-23   80.6   6.8   1   2     1e-09   2.8e-06   26.7   0.1     2    32    39    69    38    70 0.96 Ankyrin repeat
Ank                  PF00023.25    33 seq333_BIOID50913    -            201   2.3e-23   80.6   6.8   2   2   1.9e-08   5.1e-05   22.7   0.0     2    33   139   175   138   175 0.97 Ankyrin repeat
NinB                 PF05772.7    127 seq334_BIOID50913    -            146   2.4e-53  178.9   0.1   1   1   2.1e-57   2.9e-53  178.7   0.1     2   127     8   129     7   129 0.99 NinB protein
Dimer_Tnp_Tn5        PF02281.11   109 seq337_BIOID50913    -            429   1.4e-17   63.6   0.2   1   1   2.3e-21   3.1e-17   62.5   0.1    10   102   337   425   327   428 0.85 Transposase Tn5 dimerisation domain
Phage_lambda_P       PF06992.6    233 seq339_BIOID50913    -             70   1.6e-41  142.0   0.6   1   1   1.3e-45   1.8e-41  141.8   0.4   164   233     1    70     1    70 0.99 Replication protein P
Nol1_Nop2_Fmu        PF01189.12   283 seq340_BIOID50913    -            429  1.4e-104  349.3   0.0   1   1  8.9e-108  1.7e-104  349.0   0.0     1   282   164   426   164   427 0.99 NOL1/NOP2/sun family
NusB                 PF01029.13   134 seq340_BIOID50913    -            429   3.4e-26   91.6   0.0   1   1   2.8e-29   5.6e-26   90.9   0.0     1   134     5   127     5   127 0.97 NusB family
Methyltransf_26      PF13659.1    117 seq340_BIOID50913    -            429   2.8e-11   43.3   0.0   1   1   2.9e-14   5.6e-11   42.3   0.0     2   116   248   375   247   376 0.90 Methyltransferase domain
Methyltransf_18      PF12847.2    112 seq340_BIOID50913    -            429     2e-10   41.1   0.0   1   1   1.8e-13   3.5e-10   40.3   0.0     2   112   247   375   246   375 0.84 Methyltransferase domain
Methyltransf_31      PF13847.1    152 seq340_BIOID50913    -            429   2.1e-09   37.0   0.0   1   1   1.9e-12   3.7e-09   36.2   0.0     2   113   245   380   244   416 0.82 Methyltransferase domain
MTS                  PF05175.9    170 seq340_BIOID50913    -            429   1.3e-06   27.7   0.0   1   1   1.3e-09   2.6e-06   26.8   0.0    24   151   239   385   229   397 0.86 Methyltransferase small domain
FtsJ                 PF01728.14   181 seq340_BIOID50913    -            429   9.4e-05   22.3   0.0   1   1   9.5e-08   0.00019   21.3   0.0    19    69   242   287   233   400 0.61 FtsJ-like methyltransferase
Peptidase_M20        PF01546.23   171 seq341_BIOID50913    -            408   2.5e-19   69.3   0.2   1   1   8.2e-23   3.7e-19   68.8   0.1    23   170   139   402    74   403 0.84 Peptidase family M20/M25/M40
M20_dimer            PF07687.9    109 seq341_BIOID50913    -            408   1.2e-11   44.2   0.1   1   1   5.7e-15   2.6e-11   43.0   0.1     2   105   206   302   205   308 0.89 Peptidase dimerisation domain
Peptidase_M42        PF05343.9    292 seq341_BIOID50913    -            408   2.8e-06   26.2   0.0   1   1   3.1e-08   0.00014   20.6   0.0   134   194   140   201   110   235 0.90 M42 glutamyl aminopeptidase
AAA_15               PF13175.1    415 seq343_BIOID50913    -            550   5.2e-26   91.5   5.2   1   2   3.5e-12   1.2e-08   34.3   0.8     1    43    66   116    66   268 0.79 AAA ATPase domain
AAA_15               PF13175.1    415 seq343_BIOID50913    -            550   5.2e-26   91.5   5.2   2   2   5.3e-19   1.8e-15   56.7   0.0   267   413   282   430   241   432 0.67 AAA ATPase domain
AAA_21               PF13304.1    303 seq343_BIOID50913    -            550     4e-25   89.2   1.5   1   1   1.4e-28   4.8e-25   88.9   0.1     1   302    88   432    88   433 0.84 AAA domain
AAA_23               PF13476.1    202 seq343_BIOID50913    -            550   4.7e-18   66.1   3.7   1   1   1.2e-20   4.3e-17   63.0   0.3     1   198    68   272    68   276 0.74 AAA domain
DUF1040              PF06288.8     86 seq344_BIOID50913    -             89   1.2e-46  156.7   0.5   1   1   9.9e-51   1.4e-46  156.5   0.4     1    86     1    86     1    86 1.00 Protein of unknown function (DUF1040)
Y1_Tnp               PF01797.11   121 seq345_BIOID50913    -            127   4.5e-30  103.8   0.2   1   1     4e-34   5.4e-30  103.6   0.1     2    99    12   108    11   116 0.97 Transposase IS200 like
IstB_IS21            PF01695.12   178 seq347_BIOID50913    -            259   7.2e-71  237.1   0.1   1   1   3.9e-74   1.3e-70  236.2   0.1     1   178    56   235    56   235 0.98 IstB-like ATP binding protein
Bac_DnaA             PF00308.13   219 seq347_BIOID50913    -            259   1.5e-07   31.2   0.0   1   1   6.2e-11   2.1e-07   30.6   0.0    37   136   105   202    75   207 0.85 Bacterial dnaA  protein
AAA                  PF00004.24   132 seq347_BIOID50913    -            259   2.6e-05   24.3   0.0   1   1   1.3e-08   4.3e-05   23.6   0.0     1    74   105   180   105   214 0.77 ATPase family associated with various cellular activities (AAA)
PhoH                 PF02562.11   205 seq347_BIOID50913    -            259   1.6e-05   24.0   0.1   1   1   1.6e-08   5.5e-05   22.3   0.0    11    48    94   131    83   142 0.80 PhoH-like protein
C4dic_mal_tran       PF03595.12   330 seq348_BIOID50913    -            366   4.8e-54  183.1  36.9   1   1     4e-58   5.5e-54  182.9  25.6     2   329    44   342    43   343 0.97 C4-dicarboxylate transporter/malic acid transport protein
Aminotran_1_2        PF00155.16   363 seq350_BIOID50913    -            384   7.1e-68  229.0   0.0   1   1   1.3e-71   8.6e-68  228.8   0.0     3   363    41   380    40   380 0.97 Aminotransferase class I and II
Beta_elim_lyase      PF01212.16   290 seq350_BIOID50913    -            384     6e-07   28.7   0.0   1   1     5e-10   3.4e-06   26.2   0.0    27    86    82   141    67   206 0.82 Beta-eliminating lyase
SlyX                 PF04102.7     69 seq351_BIOID50913    -             72   4.1e-26   91.0   2.4   1   1   3.4e-30   4.6e-26   90.8   1.7     1    69     5    72     5    72 0.99 SlyX
Nitrate_red_del      PF02613.10   136 seq353_BIOID50913    -            184   1.1e-19   70.5   0.2   1   1   1.1e-23   1.5e-19   70.0   0.1     3   135    31   150    29   151 0.90 Nitrate reductase delta subunit
Phage_portal_2       PF05136.8    355 seq354_BIOID50913    -            187   3.3e-29  101.4   0.0   1   1   3.1e-33   4.2e-29  101.0   0.0   263   355    32   124    13   124 0.90 Phage portal protein, lambda family
DUF977               PF06163.6    127 seq356_BIOID50913    -            140     2e-65  218.1   0.3   1   1   1.6e-69   2.2e-65  218.0   0.2     1   126     1   135     1   136 0.99 Bacterial protein of unknown function (DUF977)
AAA_21               PF13304.1    303 seq358_BIOID50913    -            269   5.2e-13   49.5   6.1   1   1   7.5e-17   5.2e-13   49.5   4.2   158   301    47   181     3   184 0.63 AAA domain
AAA_15               PF13175.1    415 seq358_BIOID50913    -            269   1.5e-07   30.7   7.3   1   1   2.2e-11   1.5e-07   30.7   5.1   255   414    20   181     3   182 0.71 AAA ATPase domain
APH                  PF01636.18   239 seq361_BIOID50913    -            328   1.6e-41  142.5   1.8   1   1   3.7e-45   2.5e-41  141.8   1.2     2   232    31   259    30   269 0.84 Phosphotransferase enzyme family
EcKinase             PF02958.15   293 seq361_BIOID50913    -            328   0.00012   21.2   0.0   1   1   3.1e-08   0.00021   20.4   0.0   197   280   176   252   149   257 0.79 Ecdysteroid kinase
SKI                  PF01202.17   158 seq362_BIOID50913    -            104     6e-07   29.3   0.0   1   1   4.8e-11   6.6e-07   29.2   0.0     1    58    12    67    12    90 0.90 Shikimate kinase
DUF2877              PF11392.3    111 seq363_BIOID50913    -            287   1.6e-33  115.1   0.0   1   1   2.2e-37     3e-33  114.2   0.0     1   110   167   276   167   277 0.98 Protein of unknown function (DUF2877)
HTH_38               PF13936.1     44 seq364_BIOID50913    -            118   2.2e-10   39.8   0.8   1   1     1e-12   1.3e-09   37.3   0.1     6    41     3    38     2    40 0.94 Helix-turn-helix domain
HTH_7                PF02796.10    45 seq364_BIOID50913    -            118   1.2e-09   37.7   1.6   1   1   1.4e-12   1.7e-09   37.2   0.2    13    44     9    40     5    41 0.93 Helix-turn-helix domain of resolvase
HTH_23               PF13384.1     50 seq364_BIOID50913    -            118   2.2e-07   30.1   0.3   1   1     5e-10   6.3e-07   28.7   0.0     9    40     9    40     2    43 0.90 Homeodomain-like domain
HTH_28               PF13518.1     52 seq364_BIOID50913    -            118   2.4e-06   27.2   0.1   1   1   4.1e-09   5.1e-06   26.2   0.1     7    34    12    39     8    40 0.89 Helix-turn-helix domain
Sigma70_r4_2         PF08281.7     54 seq364_BIOID50913    -            118   1.9e-06   27.0   0.0   1   1   4.4e-09   5.4e-06   25.6   0.0    25    48    16    39    12    40 0.94 Sigma-70, region 4
HTH_24               PF13412.1     48 seq364_BIOID50913    -            118   1.3e-05   24.3   0.1   1   1   1.8e-08   2.2e-05   23.6   0.1    10    40    11    40    10    43 0.89 Winged helix-turn-helix DNA-binding
HTH_3                PF01381.17    55 seq364_BIOID50913    -            118   2.3e-05   24.0   0.1   1   1   3.5e-08   4.4e-05   23.1   0.1     7    37    15    45     8    48 0.91 Helix-turn-helix
HTH_26               PF13443.1     63 seq364_BIOID50913    -            118   3.8e-05   23.6   0.0   1   1   4.7e-08   5.8e-05   23.0   0.0     4    41    11    48    10    58 0.89 Cro/C1-type HTH DNA-binding domain
HTH_11               PF08279.7     55 seq364_BIOID50913    -            118   2.9e-05   23.5   0.1   1   1   8.7e-08   0.00011   21.6   0.1     7    37    11    39     5    40 0.80 HTH domain
HTH_IclR             PF09339.5     52 seq364_BIOID50913    -            118   3.6e-05   23.1   0.1   1   1   1.4e-07   0.00017   20.9   0.0    15    40    14    39    13    40 0.95 IclR helix-turn-helix domain
GerE                 PF00196.14    58 seq364_BIOID50913    -            118   5.9e-05   22.1   0.0   1   1   7.9e-08   9.9e-05   21.4   0.0    17    39    16    38     7    40 0.88 Bacterial regulatory proteins, luxR family
IstB_IS21            PF01695.12   178 seq366_BIOID50913    -            259   6.1e-71  237.3   0.1   1   1   3.9e-74   1.3e-70  236.3   0.0     1   178    56   235    56   235 0.98 IstB-like ATP binding protein
Bac_DnaA             PF00308.13   219 seq366_BIOID50913    -            259   1.4e-07   31.2   0.0   1   1   6.2e-11   2.1e-07   30.6   0.0    37   136   105   202    75   207 0.85 Bacterial dnaA  protein
AAA                  PF00004.24   132 seq366_BIOID50913    -            259   2.5e-05   24.3   0.0   1   1   1.3e-08   4.3e-05   23.6   0.0     1    74   105   180   105   214 0.77 ATPase family associated with various cellular activities (AAA)
PhoH                 PF02562.11   205 seq366_BIOID50913    -            259   1.4e-05   24.3   0.1   1   1   1.6e-08   5.5e-05   22.3   0.0    11    48    94   131    83   142 0.80 PhoH-like protein
Radical_SAM          PF04055.16   166 seq368_BIOID50913    -            445   4.9e-13   49.4   0.0   1   1   6.1e-17   8.3e-13   48.7   0.0     3   158    63   227    61   234 0.85 Radical SAM superfamily
HNH_3                PF13392.1     46 seq370_BIOID50913    -            168   8.1e-19   66.6   0.6   1   1   1.9e-22   1.3e-18   66.0   0.4     2    46    58   102    57   102 0.97 HNH endonuclease
AP2                  PF00847.15    55 seq370_BIOID50913    -            168   1.2e-06   28.4   0.2   1   1   1.7e-10   1.2e-06   28.4   0.1     1    54   112   161   112   162 0.92 AP2 domain
SLT_2                PF13406.1    262 seq372_BIOID50913    -            377   3.8e-86  288.1   0.1   1   1   3.3e-90   4.5e-86  287.8   0.0     3   261    73   368    71   369 0.90 Transglycosylase SLT domain
CoA_binding_2        PF13380.1    115 seq373_BIOID50913    -            137   7.2e-38  129.1   0.1   1   1   1.2e-41   8.2e-38  129.0   0.1     2   114    15   130    14   131 0.97 CoA binding domain
CoA_binding          PF02629.14    96 seq373_BIOID50913    -            137   1.8e-05   25.0   0.0   1   1   3.5e-09   2.4e-05   24.6   0.0     2    91    12    99    11   102 0.90 CoA binding domain
DUF1097              PF06496.6    144 seq376_BIOID50913    -            173   1.6e-46  157.6  25.0   1   1   1.4e-50   1.9e-46  157.3  17.4     1   143    18   156    18   157 0.99 Protein of unknown function (DUF1097)
rve                  PF00665.21   120 seq381_BIOID50913    -            137   9.6e-17   61.0   0.0   1   1   8.8e-21   1.2e-16   60.7   0.0    28   118     2   103     1   105 0.97 Integrase core domain
Exo_endo_phos        PF03372.18   251 seq383_BIOID50913    -            274   6.6e-12   45.7   0.3   1   1   8.9e-16   1.2e-11   44.8   0.2     2   251    56   260    55   260 0.65 Endonuclease/Exonuclease/phosphatase family
Dus                  PF01207.12   310 seq385_BIOID50913    -            345  7.5e-100  333.6   0.0   1   1  6.3e-104  8.6e-100  333.4   0.0     2   308    30   340    29   342 0.98 Dihydrouridine synthase (Dus)
TPP_enzyme_N         PF02776.13   172 seq386_BIOID50913    -            548   1.2e-58  197.3   0.2   1   1   2.6e-62   1.2e-58  197.3   0.1     1   169     1   167     1   170 0.98 Thiamine pyrophosphate enzyme, N-terminal TPP binding domain
TPP_enzyme_C         PF02775.16   153 seq386_BIOID50913    -            548   3.6e-52  175.9   0.3   1   1   5.3e-54   2.4e-50  169.9   0.0     1   153   374   522   374   522 0.98 Thiamine pyrophosphate enzyme, C-terminal TPP binding domain
TPP_enzyme_M         PF00205.17   137 seq386_BIOID50913    -            548   2.8e-41  140.3   0.2   1   1   1.5e-44   6.8e-41  139.1   0.1     1   137   186   321   186   321 0.98 Thiamine pyrophosphate enzyme, central domain
NinF                 PF05810.7     58 seq387_BIOID50913    -             57   2.4e-05   23.9   0.4   1   1     2e-09   2.7e-05   23.7   0.3    36    58    35    55    23    56 0.86 NinF protein
Peptidase_S49        PF01343.13   154 seq389_BIOID50913    -            501   4.2e-46  156.4   0.6   1   1   5.5e-50   7.5e-46  155.5   0.4     2   153   145   295   144   296 0.97 Peptidase family S49
EamA                 PF00892.15   126 seq395_BIOID50913    -            230   3.2e-19   69.1  26.8   1   1   2.3e-20   3.1e-16   59.4   9.7     1   126    16   145    16   145 0.85 EamA-like transporter family
TehB                 PF03848.9    192 seq396_BIOID50913    -            197  1.1e-102  340.9   0.1   1   1  7.2e-106  1.2e-102  340.8   0.1     1   192     1   193     1   193 0.99 Tellurite resistance protein TehB
Methyltransf_23      PF13489.1    162 seq396_BIOID50913    -            197   7.1e-13   48.4   0.0   1   1   5.3e-16   9.1e-13   48.0   0.0    20   116    28   134    10   174 0.72 Methyltransferase domain
Methyltransf_11      PF08241.7     95 seq396_BIOID50913    -            197   1.1e-12   48.1   0.0   1   1   1.3e-15   2.2e-12   47.1   0.0     1    93    35   130    35   132 0.96 Methyltransferase domain
Methyltransf_12      PF08242.7     99 seq396_BIOID50913    -            197     9e-12   45.2   0.1   1   1   8.3e-15   1.4e-11   44.5   0.0     1    98    35   129    35   130 0.96 Methyltransferase domain
Methyltransf_31      PF13847.1    152 seq396_BIOID50913    -            197     1e-10   41.2   0.0   1   1   6.9e-14   1.2e-10   41.0   0.0     5   110    32   134    29   193 0.87 Methyltransferase domain
MTS                  PF05175.9    170 seq396_BIOID50913    -            197     6e-10   38.6   0.0   1   1   4.5e-13   7.7e-10   38.3   0.0    23   141    22   135     3   158 0.86 Methyltransferase small domain
Methyltransf_18      PF12847.2    112 seq396_BIOID50913    -            197   6.5e-09   36.2   0.0   1   1   5.7e-12   9.7e-09   35.6   0.0     2   109    31   132    30   136 0.80 Methyltransferase domain
TPMT                 PF05724.6    218 seq396_BIOID50913    -            197   7.9e-05   22.0   0.0   1   1   1.2e-07   0.00021   20.6   0.0    28   190    21   170     8   193 0.74 Thiopurine S-methyltransferase (TPMT)
TrkA_N               PF02254.13   116 seq398_BIOID50913    -            458   4.2e-58  194.2   3.5   1   2   5.4e-33   5.3e-30  103.6   0.0     1   108     3   111     3   125 0.92 TrkA-N domain
TrkA_N               PF02254.13   116 seq398_BIOID50913    -            458   4.2e-58  194.2   3.5   2   2   5.9e-29   5.7e-26   90.6   0.7     1   116   235   350   235   350 0.95 TrkA-N domain
TrkA_C               PF02080.16    71 seq398_BIOID50913    -            458   1.9e-21   75.3   0.7   1   2   4.7e-13   4.5e-10   38.8   0.0     3    70   157   225   155   226 0.91 TrkA-C domain
TrkA_C               PF02080.16    71 seq398_BIOID50913    -            458   1.9e-21   75.3   0.7   2   2     2e-11   1.9e-08   33.6   0.2     8    70   390   451   388   452 0.89 TrkA-C domain
F420_oxidored        PF03807.12    96 seq398_BIOID50913    -            458   1.9e-12   47.2   2.2   1   2   1.5e-07   0.00015   22.0   0.0     1    52     2    49     2    88 0.87 NADP oxidoreductase coenzyme F420-dependent
F420_oxidored        PF03807.12    96 seq398_BIOID50913    -            458   1.9e-12   47.2   2.2   2   2   1.5e-07   0.00015   22.0   0.3     2    48   235   279   234   355 0.80 NADP oxidoreductase coenzyme F420-dependent
NAD_binding_7        PF13241.1    103 seq398_BIOID50913    -            458   1.2e-11   44.6   3.0   1   1   7.5e-08   7.3e-05   22.8   0.0     8    82   233   319   228   323 0.75 Putative NAD(P)-binding
Shikimate_DH         PF01488.15   135 seq398_BIOID50913    -            458   1.4e-11   44.4   0.6   1   1   5.3e-09   5.2e-06   26.4   0.2    12   102   232   332   222   367 0.77 Shikimate / quinate 5-dehydrogenase
Ligase_CoA           PF00549.14   153 seq399_BIOID50913    -            515   5.8e-48  162.2   0.0   1   1   3.9e-50   2.7e-46  156.8   0.0     1   148   346   503   346   508 0.97 CoA-ligase
CoA_binding          PF02629.14    96 seq399_BIOID50913    -            515   7.3e-19   67.9   0.2   1   1   1.2e-20   8.3e-17   61.3   0.0     2    96   188   284   187   284 0.97 CoA binding domain
ICL                  PF00463.16   526 seq400_BIOID50913    -            439  3.2e-200  665.6   1.7   1   2  4.6e-118  3.2e-114  381.9   0.0     1   255    12   262    12   264 0.99 Isocitrate lyase family
ICL                  PF00463.16   526 seq400_BIOID50913    -            439  3.2e-200  665.6   1.7   2   2   1.5e-88     1e-84  284.5   1.0   353   526   262   439   260   439 0.98 Isocitrate lyase family
PEP_mutase           PF13714.1    238 seq400_BIOID50913    -            439   4.8e-19   68.4   0.0   1   1   2.3e-22   1.6e-18   66.7   0.0    26   198    86   320    74   352 0.86 Phosphoenolpyruvate phosphomutase
Dam                  PF05869.6    181 seq401_BIOID50913    -            175   3.6e-62  208.8   0.3   1   1   2.9e-66     4e-62  208.7   0.2     2   175     3   172     2   175 0.98 DNA N-6-adenine-methyltransferase (Dam)
Methyltransf_11      PF08241.7     95 seq402_BIOID50913    -            251   9.9e-24   83.5   0.0   1   1   1.1e-26   1.9e-23   82.6   0.0     1    95    47   138    47   138 0.98 Methyltransferase domain
Methyltransf_23      PF13489.1    162 seq402_BIOID50913    -            251   7.1e-16   58.1   0.0   1   1   6.2e-19   1.1e-15   57.6   0.0     4   150    25   173    18   178 0.79 Methyltransferase domain
Methyltransf_31      PF13847.1    152 seq402_BIOID50913    -            251   4.3e-15   55.4   0.0   1   1   3.3e-18   5.6e-15   55.1   0.0     5   126    44   158    40   194 0.85 Methyltransferase domain
Methyltransf_12      PF08242.7     99 seq402_BIOID50913    -            251   1.1e-10   41.7   0.0   1   1   1.4e-13   2.4e-10   40.6   0.0     1    98    47   135    47   136 0.86 Methyltransferase domain
Methyltransf_18      PF12847.2    112 seq402_BIOID50913    -            251   5.4e-10   39.7   0.0   1   1     6e-13     1e-09   38.8   0.0     4   110    45   139    42   141 0.80 Methyltransferase domain
Methyltransf_25      PF13649.1    101 seq402_BIOID50913    -            251   1.6e-09   37.9   0.0   1   1     5e-12   8.6e-09   35.5   0.0     1   101    46   134    46   134 0.91 Methyltransferase domain
Ubie_methyltran      PF01209.13   233 seq402_BIOID50913    -            251   2.4e-08   33.2   0.0   1   1   1.9e-11   3.2e-08   32.8   0.0    43   168    38   155     2   172 0.84 ubiE/COQ5 methyltransferase family
Methyltransf_8       PF05148.10   219 seq402_BIOID50913    -            251   3.6e-06   26.6   0.0   1   1   3.2e-09   5.5e-06   26.0   0.0    59   156    30   138    17   158 0.76 Hypothetical methyltransferase
DSBA                 PF01323.15   193 seq403_BIOID50913    -            208   1.1e-31  109.8   3.4   1   1   1.3e-34   9.2e-31  106.7   2.4     1   192    40   197    40   198 0.95 DSBA-like thioredoxin domain
Thioredoxin_4        PF13462.1    163 seq403_BIOID50913    -            208   4.5e-10   39.6   0.0   1   1   9.5e-14   6.5e-10   39.1   0.0    16   149    40   180    33   191 0.71 Thioredoxin
Phage_antitermQ      PF06530.7    126 seq404_BIOID50913    -            164   1.2e-27   95.8   0.1   1   1   2.5e-31   1.7e-27   95.3   0.1     3   105    62   164    60   164 0.98 Phage antitermination protein Q
Sigma70_r4_2         PF08281.7     54 seq404_BIOID50913    -            164   1.1e-05   24.6   0.1   1   1   3.5e-09   2.4e-05   23.5   0.0    17    51   128   162   120   163 0.92 Sigma-70, region 4
YjcZ                 PF13990.1    270 seq405_BIOID50913    -            301  4.3e-118  393.2   6.1   1   1  3.5e-122  4.8e-118  393.0   4.2     1   270    26   296    26   296 1.00 YjcZ-like protein
CbiA                 PF01656.18   195 seq408_BIOID50913    -            214   8.1e-16   57.8   0.0   1   1     5e-19   1.1e-15   57.4   0.0     2   148     4   138     3   182 0.72 CobQ/CobB/MinD/ParA nucleotide binding domain
MipZ                 PF09140.6    261 seq408_BIOID50913    -            214   2.5e-13   49.5   3.1   1   1   1.1e-10   2.6e-07   29.9   0.1     2    53     2    52     1    61 0.88 ATPase MipZ
SRP54                PF00448.17   196 seq408_BIOID50913    -            214   4.1e-09   36.0   0.3   1   1   3.3e-12   7.6e-09   35.1   0.2     6    98     4    93     1   100 0.79 SRP54-type protein, GTPase domain
VirC1                PF07015.6    231 seq408_BIOID50913    -            214   2.9e-06   26.4   0.1   1   1   1.5e-09   3.5e-06   26.1   0.1     8   201     7   200     1   210 0.72 VirC1 protein
DUF1364              PF07102.7     94 seq411_BIOID50913    -             96   1.8e-42  142.9   0.6   1   1   1.5e-46     2e-42  142.8   0.4     1    94     1    94     1    94 0.98 Protein of unknown function (DUF1364)
Methyltransf_11      PF08241.7     95 seq416_BIOID50913    -            256   8.7e-25   86.9   0.0   1   1   1.5e-27   1.5e-24   86.1   0.0     1    95    49   145    49   145 0.97 Methyltransferase domain
Methyltransf_31      PF13847.1    152 seq416_BIOID50913    -            256   1.3e-20   73.3   0.0   1   1   1.7e-23   1.7e-20   73.0   0.0     5   113    46   158    43   236 0.85 Methyltransferase domain
Methyltransf_23      PF13489.1    162 seq416_BIOID50913    -            256   1.1e-19   70.5   0.0   1   1   1.5e-22   1.5e-19   70.1   0.0     7   159    31   191    26   194 0.80 Methyltransferase domain
Ubie_methyltran      PF01209.13   233 seq416_BIOID50913    -            256   1.1e-16   60.5   0.0   1   1   1.5e-19   1.5e-16   60.0   0.0    32   158    27   152     2   162 0.83 ubiE/COQ5 methyltransferase family
Methyltransf_18      PF12847.2    112 seq416_BIOID50913    -            256     3e-16   59.8   0.1   1   1   5.7e-19     6e-16   58.9   0.0     1   109    44   145    44   148 0.90 Methyltransferase domain
Methyltransf_12      PF08242.7     99 seq416_BIOID50913    -            256   7.1e-14   51.9   0.0   1   1   1.1e-16   1.2e-13   51.2   0.0     1    99    49   143    49   143 0.93 Methyltransferase domain
Methyltransf_25      PF13649.1    101 seq416_BIOID50913    -            256   2.6e-13   50.0   0.3   1   1   4.9e-16   5.1e-13   49.1   0.0     1   101    48   141    48   141 0.92 Methyltransferase domain
Methyltransf_26      PF13659.1    117 seq416_BIOID50913    -            256   6.8e-11   42.1   0.9   1   1   1.3e-13   1.4e-10   41.1   0.3     3   113    47   145    45   147 0.92 Methyltransferase domain
Methyltransf_8       PF05148.10   219 seq416_BIOID50913    -            256   5.9e-09   35.7   0.0   1   1   4.5e-11   4.8e-08   32.7   0.0    50   165    16   154     6   181 0.68 Hypothetical methyltransferase
MTS                  PF05175.9    170 seq416_BIOID50913    -            256   5.5e-09   35.5   0.1   1   1     1e-11   1.1e-08   34.5   0.0    25   149    38   155    32   173 0.81 Methyltransferase small domain
Methyltransf_29      PF03141.11   506 seq416_BIOID50913    -            256   4.6e-08   31.7   0.0   1   1   5.5e-11   5.8e-08   31.4   0.0   117   218    44   146     8   174 0.76 Putative S-adenosyl-L-methionine-dependent methyltransferase
TehB                 PF03848.9    192 seq416_BIOID50913    -            256   2.9e-06   26.4   0.0   1   1   5.5e-09   5.8e-06   25.4   0.0    31   135    45   149    13   157 0.81 Tellurite resistance protein TehB
PrmA                 PF06325.8    295 seq416_BIOID50913    -            256   0.00012   21.1   0.0   1   1   1.7e-07   0.00018   20.6   0.0   161   263    44   151    29   188 0.71 Ribosomal protein L11 methyltransferase (PrmA)
RusA                 PF05866.6    116 seq417_BIOID50913    -             45   0.00013   22.2   0.1   1   1     1e-08   0.00014   22.1   0.1     1    37     8    44     8    45 0.92 Endodeoxyribonuclease RusA
DFP                  PF04127.10   183 seq418_BIOID50913    -            430   7.1e-72  240.7   0.2   1   1     1e-75   7.1e-72  240.7   0.2     2   182   211   395   210   396 0.97 DNA / pantothenate metabolism flavoprotein
Flavoprotein         PF02441.14   129 seq418_BIOID50913    -            430   2.7e-31  107.8   0.3   1   1   8.1e-35   5.6e-31  106.7   0.2     1   128    30   157    30   158 0.90 Flavoprotein
EamA                 PF00892.15   126 seq421_BIOID50913    -             83   4.7e-12   45.9   7.5   1   1   3.8e-16   5.1e-12   45.8   5.2    61   126     2    67     1    67 0.98 EamA-like transporter family
ChuX_HutX            PF06228.8    141 seq422_BIOID50913    -            164   1.6e-49  166.8   0.0   1   1   2.7e-53   1.8e-49  166.6   0.0     1   141    21   157    21   157 0.97 Haem utilisation ChuX/HutX
HemS                 PF05171.7    129 seq422_BIOID50913    -            164   2.2e-05   24.1   0.0   1   1   3.8e-09   2.6e-05   23.9   0.0    20   127    43   158    14   160 0.85 Haemin-degrading HemS.ChuX domain
Phageshock_PspG      PF09583.5     65 seq423_BIOID50913    -            139   2.3e-25   88.3  25.1   1   1   2.1e-29   2.9e-25   87.9  17.4     1    64    60   123    60   124 0.98 Phage shock protein G (Phageshock_PspG)
NinF                 PF05810.7     58 seq425_BIOID50913    -             66   5.5e-30  102.8   8.4   1   1   5.2e-34   7.1e-30  102.4   5.8     3    58    13    66    11    66 0.94 NinF protein
CinA                 PF02464.12   155 seq426_BIOID50913    -            165   3.5e-61  205.0   2.3   1   1   2.9e-65     4e-61  204.8   1.6     3   153     8   159     6   161 0.98 Competence-damaged protein
OmpW                 PF03922.9    192 seq427_BIOID50913    -             40   9.5e-07   28.5   0.0   1   1   7.4e-11     1e-06   28.4   0.0   157   192     1    40     1    40 0.89 OmpW family
RNA_pol_Rpb1_1       PF04997.7    338 seq428_BIOID50913    -           1407  2.9e-100  335.7   0.1   1   1  2.7e-103  7.5e-100  334.3   0.1     2   338    15   342    14   342 0.95 RNA polymerase Rpb1, domain 1
RNA_pol_Rpb1_5       PF04998.12   277 seq428_BIOID50913    -           1407   1.3e-80  270.5   0.0   1   1   9.4e-84   2.6e-80  269.5   0.0     1   276   766  1321   766  1322 1.00 RNA polymerase Rpb1, domain 5
RNA_pol_Rpb1_2       PF00623.15   166 seq428_BIOID50913    -           1407   6.2e-51  172.5   0.0   1   1   5.3e-53   1.5e-49  168.0   0.0     1   166   344   486   344   486 0.95 RNA polymerase Rpb1, domain 2
RNA_pol_Rpb1_3       PF04983.13   157 seq428_BIOID50913    -           1407   8.1e-28   97.0   0.0   1   1   6.9e-31   1.9e-27   95.8   0.0     1   157   489   644   489   644 0.94 RNA polymerase Rpb1, domain 3
RNA_pol_Rpb1_4       PF05000.12   108 seq428_BIOID50913    -           1407   9.2e-19   67.0   0.3   1   1   9.1e-22   2.5e-18   65.7   0.2     2   107   674   763   673   764 0.82 RNA polymerase Rpb1, domain 4
AAA_26               PF13500.1    199 seq430_BIOID50913    -            225   1.2e-42  145.6   0.0   1   1   3.1e-46   1.4e-42  145.4   0.0     2   193     4   208     3   213 0.95 AAA domain
CbiA                 PF01656.18   195 seq430_BIOID50913    -            225   9.2e-22   77.2   0.0   1   1   2.4e-25   1.1e-21   77.0   0.0     2   180     6   199     5   217 0.81 CobQ/CobB/MinD/ParA nucleotide binding domain
PNP_UDP_1            PF01048.15   234 seq433_BIOID50913    -            253   1.2e-41  142.1   1.5   1   1   9.9e-46   1.3e-41  141.9   1.0     2   227    21   247    20   253 0.85 Phosphorylase superfamily
DUF945               PF06097.6    459 seq434_BIOID50913    -            490  8.8e-101  337.7  10.7   1   1  7.7e-105    1e-100  337.5   7.4     3   459    18   481    16   481 0.98 Bacterial protein of unknown function (DUF945)
DUF3313              PF11769.3    201 seq435_BIOID50913    -            222   9.3e-66  220.9   0.1   1   1   7.7e-70   1.1e-65  220.7   0.1     1   199    16   214    16   216 0.99 Protein of unknown function (DUF3313)
ANT                  PF03374.9    112 seq436_BIOID50913    -            240   5.8e-35  119.6   0.0   1   1   1.4e-38   9.3e-35  118.9   0.0     1   111   125   233   125   234 0.97 Phage antirepressor protein KilAC domain
Phage_pRha           PF09669.5     92 seq436_BIOID50913    -            240   2.6e-16   59.6   0.0   1   1   7.2e-20   4.9e-16   58.7   0.0     2    91    12   100    11   101 0.82 Phage regulatory protein Rha (Phage_pRha)
Patatin              PF01734.17   204 seq439_BIOID50913    -            356     7e-21   74.9   3.8   1   1   2.9e-24   3.9e-20   72.5   2.6     1   199     9   237     9   242 0.73 Patatin-like phospholipase
NAD_binding_10       PF13460.1    183 seq441_BIOID50913    -            207     4e-28   98.5   1.8   1   1   6.8e-32   4.6e-28   98.3   1.2     2   181     5   187     5   189 0.93 NADH(P)-binding
NmrA                 PF05368.8    233 seq441_BIOID50913    -            207   6.4e-06   25.4   0.4   1   1   1.2e-09   8.2e-06   25.1   0.3     2   100     5   103     5   198 0.78 NmrA-like family
RecA                 PF00154.16   323 seq446_BIOID50913    -            353  9.9e-174  576.7   2.4   1   1  3.4e-177  1.1e-173  576.5   1.7     1   320     9   327     9   330 0.99 recA bacterial DNA recombination protein
KaiC                 PF06745.8    226 seq446_BIOID50913    -            353   2.9e-10   39.5   0.2   1   1   3.3e-12   1.1e-08   34.3   0.2     2   173    42   218    41   275 0.68 KaiC
Rad51                PF08423.6    261 seq446_BIOID50913    -            353   1.2e-09   37.2   0.2   1   1   6.8e-13   2.3e-09   36.3   0.1    19   227    35   228    19   269 0.76 Rad51
AAA_25               PF13481.1    194 seq446_BIOID50913    -            353   3.2e-08   33.0   0.3   1   1   2.4e-11   8.3e-08   31.7   0.2    13   175    39   179    28   191 0.74 AAA domain
Phage_integrase      PF00589.17   173 seq447_BIOID50913    -            396   1.4e-25   89.8   0.0   1   1   3.4e-29   2.4e-25   89.1   0.0     3   171   179   358   177   360 0.93 Phage integrase family
DUF4102              PF13356.1     89 seq447_BIOID50913    -            396   7.7e-18   64.0   0.0   1   1   2.2e-21   1.5e-17   63.1   0.0    26    88     2    64     1    65 0.96 Domain of unknown function (DUF4102)
HDPD                 PF02924.9    118 seq448_BIOID50913    -            115   3.5e-18   65.4   0.7   1   1   2.8e-22   3.8e-18   65.2   0.5     2   115     4   109     3   112 0.93 Bacteriophage lambda head decoration protein D
ACT_5                PF13710.1     63 seq449_BIOID50913    -             87   2.1e-26   91.4   0.1   1   1   1.9e-30   2.6e-26   91.0   0.1     2    63    13    73    12    73 0.98 ACT domain
AceK                 PF06315.6    562 seq451_BIOID50913    -            574  2.7e-239  795.0   0.0   1   1  2.3e-243  3.1e-239  794.8   0.0     1   562     9   568     9   568 0.99 Isocitrate dehydrogenase kinase/phosphatase (AceK)
MscL                 PF01741.13   128 seq453_BIOID50913    -            136   2.3e-57  192.5   3.1   1   1   1.9e-61   2.6e-57  192.3   2.2     1   128     3   132     3   132 0.98 Large-conductance mechanosensitive channel, MscL
DUF1116              PF06545.6    216 seq454_BIOID50913    -            472     1e-93  312.2   0.4   1   1   9.9e-98   1.3e-93  311.8   0.3     1   216   143   358   143   358 1.00 Protein of unknown function (DUF1116)
Aminotran_4          PF01063.14   231 seq455_BIOID50913    -            331   1.3e-46  158.8   0.0   1   1   1.2e-50   1.6e-46  158.5   0.0     3   231    76   311    74   311 0.96 Aminotransferase class IV
Acylphosphatase      PF00708.13    91 seq456_BIOID50913    -             92   6.2e-29   99.8   0.0   1   1   4.9e-33   6.7e-29   99.7   0.0     1    91     1    92     1    92 0.95 Acylphosphatase
DUF1364              PF07102.7     94 seq457_BIOID50913    -             96   8.6e-44  147.2   0.7   1   1   6.9e-48   9.5e-44  147.1   0.5     1    94     1    94     1    94 0.98 Protein of unknown function (DUF1364)
DEDD_Tnp_IS110       PF01548.12   144 seq460_BIOID50913    -            275   5.2e-38  129.8   0.0   1   1   1.2e-41     8e-38  129.2   0.0     1   144     4   147     4   147 0.98 Transposase
Transposase_20       PF02371.11    87 seq460_BIOID50913    -            275   2.1e-12   46.8   0.0   1   1   5.7e-16   3.9e-12   45.9   0.0     2    53   192   243   191   250 0.91 Transposase IS116/IS110/IS902 family
RmuC                 PF02646.11   305 seq461_BIOID50913    -            475  7.1e-112  373.0   2.3   1   1  5.2e-116  7.1e-112  373.0   1.6     1   304   135   437   135   438 0.99 RmuC family
FecCD                PF01032.13   311 seq463_BIOID50913    -            330   1.1e-95  319.8  30.7   1   1  9.9e-100   1.4e-95  319.6  21.3     1   311    18   325    17   325 0.97 FecCD transport family
dUTPase              PF00692.14   129 seq465_BIOID50913    -            152   1.2e-41  141.0   0.0   1   1   9.9e-46   1.4e-41  140.9   0.0     2   129    17   150    16   150 0.98 dUTPase
RusA                 PF05866.6    116 seq469_BIOID50913    -            120   3.8e-21   75.5   0.0   1   1   3.2e-25   4.4e-21   75.3   0.0     1   116     8   117     8   117 0.91 Endodeoxyribonuclease RusA
HTH_3                PF01381.17    55 seq470_BIOID50913    -             71   3.6e-05   23.4   0.0   1   1   5.3e-09   7.2e-05   22.4   0.0    27    55     2    30     2    30 0.95 Helix-turn-helix
UvrB                 PF12344.3     44 seq471_BIOID50913    -            673   6.7e-23   79.8   0.9   1   1   1.3e-25   2.9e-22   77.7   0.1     1    43   552   594   552   595 0.97 Ultra-violet resistance protein B
Helicase_C           PF00271.26    78 seq471_BIOID50913    -            673   1.2e-15   57.0   0.0   1   1   1.2e-18   2.8e-15   55.8   0.0     2    77   465   545   464   546 0.98 Helicase conserved C-terminal domain
ResIII               PF04851.10   184 seq471_BIOID50913    -            673   1.1e-11   44.8   0.0   1   1     3e-14   6.9e-11   42.1   0.0     4    94    13   101    10   134 0.79 Type III restriction enzyme, res subunit
UVR                  PF02151.14    36 seq471_BIOID50913    -            673   5.2e-07   28.8   1.1   1   1     7e-10   1.6e-06   27.3   0.8     2    35   634   667   633   668 0.93 UvrB/uvrC motif
DUF554               PF04474.7    226 seq472_BIOID50913    -            235   2.1e-76  255.9  19.7   1   1   1.7e-80   2.4e-76  255.7  13.7     2   226     3   230     2   230 0.97 Protein of unknown function (DUF554)
DUF2384              PF09722.5     54 seq473_BIOID50913    -             64   7.1e-13   48.0   0.0   1   1   5.8e-17   7.9e-13   47.9   0.0     2    54     9    62     8    62 0.97 Protein of unknown function (DUF2384)
YfiO                 PF13525.1    203 seq474_BIOID50913    -            245   1.1e-84  282.8   5.8   1   1   2.8e-88   1.3e-84  282.6   4.0     1   202    28   236    28   238 0.97 Outer membrane lipoprotein
TPR_18               PF13512.1    142 seq474_BIOID50913    -            245   5.1e-65  217.7   7.3   1   1     3e-68   1.4e-64  216.3   1.2     2   142    24   167    23   167 0.98 Tetratricopeptide repeat
Phage_NinH           PF06322.6     64 seq475_BIOID50913    -             62   5.9e-27   92.9   0.5   1   1   4.6e-31   6.2e-27   92.8   0.3     1    60     1    60     1    62 0.96 Phage NinH protein
DnaB                 PF00772.16   103 seq476_BIOID50913    -            225   2.2e-38  130.1   0.0   1   1   3.1e-42   4.3e-38  129.2   0.0     1   103    26   128    26   128 0.99 DnaB-like helicase N terminal domain
TetR_N               PF00440.18    47 seq478_BIOID50913    -            198   2.8e-11   42.7   0.0   1   1   3.4e-15   4.6e-11   42.0   0.0     3    46    18    61    16    62 0.94 Bacterial regulatory proteins, tetR family
RecX                 PF02631.11   122 seq479_BIOID50913    -            166   3.6e-32  111.0   0.3   1   1   6.2e-36   8.4e-32  109.8   0.0     6   117    51   162    46   166 0.94 RecX family
DUF932               PF06067.6    239 seq481_BIOID50913    -            236   7.8e-52  175.8   0.0   1   1   6.5e-56   8.8e-52  175.6   0.0     2   212    37   233    36   236 0.98 Domain of unknown function (DUF932)
HTH_Tnp_1            PF01527.15    76 seq482_BIOID50913    -            116   2.5e-11   43.2   0.7   1   1   4.7e-15   3.2e-11   42.8   0.5     1    76     1    76     1    76 0.94 Transposase
ABC_tran             PF00005.22   118 seq483_BIOID50913    -            637   1.1e-36  125.6   1.0   1   2   2.4e-18   3.3e-15   56.3   0.0     1   118    41   178    41   178 0.87 ABC transporter
ABC_tran             PF00005.22   118 seq483_BIOID50913    -            637   1.1e-36  125.6   1.0   2   2   2.6e-21   3.6e-18   65.9   0.0     1   118   352   459   352   459 0.92 ABC transporter
ABC_tran_2           PF12848.2     85 seq483_BIOID50913    -            637   6.6e-29   99.4   4.3   1   1   4.8e-32   6.6e-29   99.4   3.0     1    83   217   298   217   302 0.93 ABC transporter
ILVD_EDD             PF00920.16   521 seq486_BIOID50913    -            616  6.6e-195  648.3   2.0   1   1  5.5e-199  7.6e-195  648.1   1.4     1   521    34   607    34   607 0.95 Dehydratase family
ABC_tran             PF00005.22   118 seq489_BIOID50913    -            266   2.1e-16   60.2   0.0   1   1   5.2e-20   3.6e-16   59.4   0.0     1   118    51   176    51   176 0.85 ABC transporter
HTH_3                PF01381.17    55 seq493_BIOID50913    -            178   6.1e-17   61.1   0.0   1   1   3.7e-20   8.5e-17   60.6   0.0     1    53    12    64    12    66 0.97 Helix-turn-helix
HTH_31               PF13560.1     64 seq493_BIOID50913    -            178   1.1e-10   41.3   0.0   1   1   8.4e-14   1.9e-10   40.6   0.0     4    57    10    62     8    76 0.93 Helix-turn-helix domain
Cupin_2              PF07883.6     71 seq493_BIOID50913    -            178   1.1e-10   40.7   0.2   1   1   7.4e-14   1.7e-10   40.1   0.2     3    69   104   171   102   173 0.93 Cupin domain
HTH_19               PF12844.2     64 seq493_BIOID50913    -            178     1e-09   38.1   0.0   1   1   6.5e-13   1.5e-09   37.6   0.0     3    59    11    67     9    71 0.95 Helix-turn-helix domain
HTH_26               PF13443.1     63 seq493_BIOID50913    -            178   5.5e-06   26.3   0.0   1   1   3.5e-09     8e-06   25.8   0.0     2    59    12    68    11    72 0.93 Cro/C1-type HTH DNA-binding domain
HTH_25               PF13413.1     62 seq493_BIOID50913    -            178   4.7e-06   26.0   0.0   1   1   3.4e-09   7.9e-06   25.3   0.0     2    35    12    45    11    49 0.94 Helix-turn-helix domain
Pro_dh               PF01619.13   345 seq494_BIOID50913    -           1342  2.5e-133  444.1   0.0   1   1  5.3e-137  3.6e-133  443.6   0.0     2   344   251   595   250   596 0.99 Proline dehydrogenase
Aldedh               PF00171.17   462 seq494_BIOID50913    -           1342  1.9e-111  372.5   0.4   1   1  5.1e-115  3.5e-111  371.6   0.2     7   450   681  1125   676  1133 0.94 Aldehyde dehydrogenase family
DnaB_C               PF03796.10   265 seq495_BIOID50913    -            246  3.8e-100  333.9   0.4   1   1  6.3e-104  4.3e-100  333.8   0.3    21   263     1   238     1   240 0.97 DnaB-like helicase C terminal domain
AAA_25               PF13481.1    194 seq495_BIOID50913    -            246   8.8e-13   47.9   0.0   1   1   1.6e-16   1.1e-12   47.6   0.0    36   190     2   161     1   165 0.85 AAA domain
tRNA-synt_2c         PF01411.14   552 seq499_BIOID50913    -            876  1.5e-242  805.7   0.0   1   1  4.9e-246  2.3e-242  805.1   0.0     1   552     7   556     7   556 0.99 tRNA synthetases class II (A)
tRNA_SAD             PF07973.9     44 seq499_BIOID50913    -            876   9.7e-19   66.8   0.3   1   1   1.1e-21   5.2e-18   64.5   0.1     1    44   653   696   653   696 0.99 Threonyl and Alanyl tRNA synthetase second additional domain
DHHA1                PF02272.14    68 seq499_BIOID50913    -            876     5e-16   58.0   3.8   1   1   3.5e-19   1.6e-15   56.4   2.6     2    67   800   868   799   869 0.92 DHHA1 domain
HOK_GEF              PF01848.11    43 seq500_BIOID50913    -             70   1.4e-19   69.0   4.4   1   1   1.2e-23   1.7e-19   68.7   3.1     1    43    24    66    24    66 0.99 Hok/gef family
Nterm_IS4            PF13006.2     98 seq501_BIOID50913    -            171   8.9e-32  108.9   0.0   1   1   8.7e-36   1.2e-31  108.5   0.0     3    97    17   109    15   110 0.97 Insertion element 4 transposase N-terminal
Curlin_rpt           PF07012.7     34 seq504_BIOID50913    -            160   8.3e-22   76.5  32.2   1   3   1.1e-15   1.5e-11   43.7   0.8     1    34    62    95    62    95 0.99 Curlin associated repeat
Curlin_rpt           PF07012.7     34 seq504_BIOID50913    -            160   8.3e-22   76.5  32.2   2   3   2.3e-09   3.2e-05   23.4   2.1     9    32    92   115    91   116 0.95 Curlin associated repeat
Curlin_rpt           PF07012.7     34 seq504_BIOID50913    -            160   8.3e-22   76.5  32.2   3   3   7.8e-12   1.1e-07   31.3   4.2     1    34   106   139   106   139 0.98 Curlin associated repeat
AA_kinase            PF00696.23   241 seq505_BIOID50913    -            316     3e-27   95.6   0.3   1   1   2.6e-31   3.6e-27   95.3   0.2     2   240     4   296     3   297 0.91 Amino acid kinase family
Ubie_methyltran      PF01209.13   233 seq506_BIOID50913    -            251  5.7e-113  375.6   0.1   1   1  5.2e-116  6.4e-113  375.4   0.0     2   233    15   250    14   250 0.99 ubiE/COQ5 methyltransferase family
Methyltransf_31      PF13847.1    152 seq506_BIOID50913    -            251   3.9e-23   81.5   0.0   1   1   4.7e-26   5.8e-23   81.0   0.0     3   113    63   179    61   229 0.81 Methyltransferase domain
Methyltransf_11      PF08241.7     95 seq506_BIOID50913    -            251   1.5e-21   76.5   0.1   1   1   3.2e-24   3.9e-21   75.2   0.0     1    94    68   167    68   168 0.97 Methyltransferase domain
Methyltransf_23      PF13489.1    162 seq506_BIOID50913    -            251   5.1e-19   68.4   0.0   1   1   5.9e-22   7.3e-19   67.9   0.0    20   160    61   233    43   235 0.85 Methyltransferase domain
Methyltransf_25      PF13649.1    101 seq506_BIOID50913    -            251   9.4e-17   61.1   0.0   1   1     2e-19   2.5e-16   59.7   0.0     1   101    67   164    67   164 0.93 Methyltransferase domain
Methyltransf_12      PF08242.7     99 seq506_BIOID50913    -            251     4e-14   52.7   0.0   1   1   6.8e-17   8.4e-14   51.7   0.0     1    99    68   166    68   166 0.93 Methyltransferase domain
Methyltransf_18      PF12847.2    112 seq506_BIOID50913    -            251   2.3e-13   50.5   0.0   1   1   3.3e-16   4.1e-13   49.7   0.0     2   109    64   168    63   171 0.88 Methyltransferase domain
Methyltransf_26      PF13659.1    117 seq506_BIOID50913    -            251   5.2e-09   36.0   0.0   1   1   8.1e-12     1e-08   35.1   0.0     1   114    64   169    64   171 0.91 Methyltransferase domain
PCMT                 PF01135.14   210 seq506_BIOID50913    -            251   4.5e-07   29.5   0.0   1   1   5.7e-10   7.1e-07   28.8   0.0    71   171    61   168    51   179 0.86 Protein-L-isoaspartate(D-aspartate) O-methyltransferase (PCMT)
MTS                  PF05175.9    170 seq506_BIOID50913    -            251   5.3e-06   25.8   0.0   1   1   7.6e-09   9.5e-06   24.9   0.0    31   140    63   169    53   188 0.85 Methyltransferase small domain
PHP                  PF02811.14   175 seq507_BIOID50913    -            873     2e-14   53.6   0.0   1   1   1.3e-17   5.9e-14   52.1   0.0     1   139    14   180    14   206 0.88 PHP domain
DUF4102              PF13356.1     89 seq509_BIOID50913    -            421   1.6e-28   98.2   0.2   1   1   4.4e-32     3e-28   97.4   0.1     1    88     3    89     3    90 0.98 Domain of unknown function (DUF4102)
Phage_integrase      PF00589.17   173 seq509_BIOID50913    -            421   5.2e-24   84.7   0.0   1   1   1.3e-27   8.9e-24   83.9   0.0     4   171   205   383   202   385 0.91 Phage integrase family
Peptidase_U32        PF01136.14   233 seq510_BIOID50913    -            667   5.1e-71  238.1   0.1   1   1   1.4e-71   9.6e-68  227.4   0.0     2   231    93   319    92   321 0.90 Peptidase family U32
DUF3656              PF12392.3    122 seq510_BIOID50913    -            667   6.7e-27   93.8   0.0   1   1     2e-30   1.4e-26   92.8   0.0     2   122   405   522   404   522 0.97 Collagenase
Methyltransf_11      PF08241.7     95 seq513_BIOID50913    -            240   2.3e-12   47.1   0.0   1   1   2.6e-16   3.6e-12   46.4   0.0    45    95    67   125    50   125 0.83 Methyltransferase domain
Oxidored_q6          PF01058.17   131 seq514_BIOID50913    -            399   8.8e-29   99.6   0.3   1   1     1e-32   1.4e-28   98.9   0.2     1   130    89   234    89   235 0.95 NADH ubiquinone oxidoreductase, 20 Kd subunit
DDE_Tnp_1            PF01609.16   211 seq515_BIOID50913    -             75     3e-07   30.1   0.1   1   1   2.6e-11   3.6e-07   29.8   0.0   153   197    11    59     4    61 0.79 Transposase DDE domain
DNA_pol_A            PF00476.15   383 seq516_BIOID50913    -            928  9.7e-160  531.2   0.0   1   1  3.8e-163  1.3e-159  530.8   0.0     2   383   548   927   547   927 0.99 DNA polymerase family A
5_3_exonuc_N         PF02739.11   169 seq516_BIOID50913    -            928     2e-59  199.6   0.0   1   1   1.1e-62   3.9e-59  198.7   0.0     2   169     8   169     7   169 0.99 5'-3' exonuclease, N-terminal resolvase-like domain
DNA_pol_A_exo1       PF01612.15   174 seq516_BIOID50913    -            928   3.2e-45  153.5   0.1   1   1   1.8e-48   6.3e-45  152.6   0.1     1   174   330   517   330   517 0.97 3'-5' exonuclease
5_3_exonuc           PF01367.15   101 seq516_BIOID50913    -            928   3.7e-31  107.2   0.0   1   1   2.7e-34   9.2e-31  105.9   0.0     1    99   171   275   171   277 0.97 5'-3' exonuclease, C-terminal SAM fold
Curlin_rpt           PF07012.7     34 seq517_BIOID50913    -            151   2.3e-28   97.4  29.0   1   3   8.8e-16   1.2e-11   43.9   0.5     1    34    40    74    40    74 0.99 Curlin associated repeat
Curlin_rpt           PF07012.7     34 seq517_BIOID50913    -            151   2.3e-28   97.4  29.0   2   3     8e-17   1.1e-12   47.3   0.3     2    34    86   119    85   119 0.98 Curlin associated repeat
Curlin_rpt           PF07012.7     34 seq517_BIOID50913    -            151   2.3e-28   97.4  29.0   3   3   1.2e-09   1.7e-05   24.3   3.5     8    34   115   141   114   141 0.95 Curlin associated repeat
DUF968               PF06147.6    200 seq518_BIOID50913    -            349   9.7e-81  270.3   0.1   1   1   1.2e-84   1.6e-80  269.6   0.0     2   199   130   345   129   346 0.99 Protein of unknown function (DUF968)
Ala_racemase_N       PF01168.15   217 seq519_BIOID50913    -            359   3.1e-61  206.5   0.0   1   1   5.7e-65   3.9e-61  206.2   0.0     1   217     8   219     8   219 0.94 Alanine racemase, N-terminal domain
Ala_racemase_C       PF00842.16   129 seq519_BIOID50913    -            359     8e-40  135.1   0.1   1   1   1.8e-43   1.2e-39  134.5   0.1     1   129   234   358   234   358 0.97 Alanine racemase, C-terminal domain
rve                  PF00665.21   120 seq522_BIOID50913    -            340     2e-20   73.0   0.0   1   1   2.2e-23   3.8e-20   72.0   0.0     3   118   118   242   117   244 0.96 Integrase core domain
HTH_38               PF13936.1     44 seq522_BIOID50913    -            340   1.8e-09   36.8   0.5   1   1   4.1e-12     7e-09   34.9   0.1     6    41     3    38     2    40 0.94 Helix-turn-helix domain
HTH_7                PF02796.10    45 seq522_BIOID50913    -            340   3.5e-09   36.2   0.3   1   1   5.4e-12   9.2e-09   34.9   0.2    13    44     9    40     5    41 0.93 Helix-turn-helix domain of resolvase
HTH_23               PF13384.1     50 seq522_BIOID50913    -            340   1.1e-06   27.9   0.0   1   1     2e-09   3.4e-06   26.3   0.0     9    40     9    40     2    43 0.89 Homeodomain-like domain
HTH_28               PF13518.1     52 seq522_BIOID50913    -            340     1e-05   25.2   0.1   1   1   1.5e-08   2.6e-05   23.9   0.1     7    34    12    39     8    40 0.89 Helix-turn-helix domain
Sigma70_r4_2         PF08281.7     54 seq522_BIOID50913    -            340   1.1e-05   24.6   0.0   1   1   1.5e-08   2.5e-05   23.5   0.0    25    48    16    39    12    40 0.94 Sigma-70, region 4
HTH_3                PF01381.17    55 seq522_BIOID50913    -            340   0.00013   21.6   0.1   1   1   1.4e-07   0.00024   20.7   0.1     7    37    15    45     8    48 0.91 Helix-turn-helix
SCP2                 PF02036.12   101 seq524_BIOID50913    -            201   6.5e-20   71.1   0.0   1   1   7.1e-24   9.8e-20   70.6   0.0     1   100    15   112    15   113 0.97 SCP-2 sterol transfer family
Tafi-CsgC            PF10610.4    106 seq525_BIOID50913    -            163   2.7e-65  216.7   4.0   1   1   2.8e-69   3.9e-65  216.2   2.8     1   106    58   163    58   163 0.99 Thin aggregative fimbriae synthesis protein
Amidohydro_4         PF13147.1    304 seq528_BIOID50913    -            460     3e-33  115.9   0.0   1   1   8.4e-37   3.8e-33  115.5   0.0     1   304   107   427   107   427 0.90 Amidohydrolase
Amidohydro_3         PF07969.6    404 seq528_BIOID50913    -            460   1.6e-08   34.1   2.8   1   1   2.3e-09     1e-05   24.8   2.0    98   358   173   384   112   411 0.70 Amidohydrolase family
Amidohydro_5         PF13594.1     68 seq528_BIOID50913    -            460   1.7e-06   27.5   0.0   1   1   2.4e-09   1.1e-05   25.0   0.0     3    45    84   138    82   180 0.71 Amidohydrolase
S-methyl_trans       PF02574.11   305 seq529_BIOID50913    -           1232  7.3e-105  350.4   0.1   1   1  4.9e-108  1.3e-104  349.6   0.1     1   304    21   331    21   332 0.98 Homocysteine S-methyltransferase
Met_synt_B12         PF02965.12   136 seq529_BIOID50913    -           1232   8.6e-54  180.6   0.0   1   1     9e-57   2.4e-53  179.2   0.0     1   136  1060  1197  1060  1197 0.99 Vitamin B12 dependent methionine synthase, activation domain
Pterin_bind          PF00809.17   210 seq529_BIOID50913    -           1232   3.3e-48  163.7   0.6   1   1   3.6e-51   9.8e-48  162.1   0.4     1   210   361   573   361   573 0.98 Pterin binding enzyme
B12-binding_2        PF02607.12    79 seq529_BIOID50913    -           1232   8.3e-21   73.7   0.0   1   1   1.1e-23   2.9e-20   71.9   0.0     5    79   665   739   663   739 0.95 B12 binding domain
B12-binding          PF02310.14   121 seq529_BIOID50913    -           1232   6.3e-20   71.1   0.2   1   1   1.8e-22     5e-19   68.2   0.1     2    94   753   845   752   856 0.93 B12 binding domain
Abhydrolase_1        PF00561.15   230 seq532_BIOID50913    -            340   6.4e-26   91.2   0.0   1   1     6e-29     2e-25   89.5   0.0     4   218   105   312   102   315 0.96 alpha/beta hydrolase fold
Abhydrolase_6        PF12697.2    228 seq532_BIOID50913    -            340   5.5e-16   59.0   0.6   1   1   2.2e-19   7.6e-16   58.5   0.4     1   219    75   312    75   320 0.70 Alpha/beta hydrolase family
Abhydrolase_5        PF12695.2    142 seq532_BIOID50913    -            340   7.9e-11   41.7   0.2   1   1   7.2e-14   2.5e-10   40.1   0.2     2   141    75   308    74   309 0.65 Alpha/beta hydrolase family
PALP                 PF00291.20   307 seq535_BIOID50913    -            515   9.6e-70  235.0   2.1   1   1   1.9e-73   1.3e-69  234.6   1.5     5   307    30   317    26   317 0.91 Pyridoxal-phosphate dependent enzyme
Thr_dehydrat_C       PF00585.13    91 seq535_BIOID50913    -            515   2.6e-63  209.5   0.0   1   2   3.6e-35   2.4e-31  107.0   0.0     1    91   330   420   330   420 0.98 C-terminal regulatory domain of Threonine dehydratase
Thr_dehydrat_C       PF00585.13    91 seq535_BIOID50913    -            515   2.6e-63  209.5   0.0   2   2   4.5e-33   3.1e-29  100.2   0.0     2    91   426   513   425   513 0.96 C-terminal regulatory domain of Threonine dehydratase
ABC1                 PF03109.11   119 seq536_BIOID50913    -            546   1.9e-35  121.3   0.0   1   1   2.7e-39   3.7e-35  120.3   0.0     4   119   115   232   112   232 0.97 ABC1 family
Response_reg         PF00072.19   112 seq537_BIOID50913    -            229   1.1e-29  102.5   0.0   1   1   2.4e-33   1.6e-29  102.0   0.0     1   112     5   117     5   117 0.97 Response regulator receiver domain
Trans_reg_C          PF00486.23    77 seq537_BIOID50913    -            229   5.8e-28   96.5   0.0   1   1   1.4e-31   9.6e-28   95.8   0.0     2    77   151   225   149   225 0.95 Transcriptional regulatory protein, C terminal
NiFeSe_Hases         PF00374.14   507 seq539_BIOID50913    -            597  1.3e-243  809.2   0.0   1   1  1.1e-247  1.5e-243  809.0   0.0     1   507    54   582    54   582 0.98 Nickel-dependent hydrogenase
RNase_T              PF00929.19   164 seq540_BIOID50913    -            246   8.5e-40  136.6   0.5   1   1   1.7e-43   2.3e-39  135.2   0.1     1   164    12   178    12   178 0.93 Exonuclease
RusA                 PF05866.6    116 seq542_BIOID50913    -            119   1.4e-17   64.0   0.0   1   1   1.2e-21   1.6e-17   63.8   0.0     1   116     7   116     7   116 0.88 Endodeoxyribonuclease RusA
NMN_transporter      PF04973.7    182 seq544_BIOID50913    -            185   3.2e-53  179.7  25.5   1   1   2.6e-57   3.5e-53  179.6  17.7     1   181     2   181     2   182 0.98 Nicotinamide mononucleotide transporter
IstB_IS21            PF01695.12   178 seq545_BIOID50913    -            125   5.2e-10   38.9   0.0   1   1   1.6e-13   2.1e-09   36.9   0.0     1    55    57   111    57   116 0.94 IstB-like ATP binding protein
Macro                PF01661.16   118 seq549_BIOID50913    -            177     3e-41  139.8   0.0   1   1   2.8e-45   3.8e-41  139.5   0.0     1   118    21   137    21   137 0.99 Macro domain
Phage_antiter_Q      PF06323.6    230 seq551_BIOID50913    -            229  1.6e-108  361.2   4.8   1   1  1.3e-112  1.8e-108  361.1   3.4     1   230     1   229     1   229 1.00 Phage antitermination protein Q
Mob_synth_C          PF06463.8    128 seq553_BIOID50913    -            352   3.2e-35  120.5   0.0   1   1   1.6e-38   5.6e-35  119.7   0.0     1   127   209   335   209   336 0.98 Molybdenum Cofactor Synthesis C
Radical_SAM          PF04055.16   166 seq553_BIOID50913    -            352   6.6e-27   94.5   0.0   1   1   2.7e-30   9.4e-27   94.0   0.0     2   166    42   204    41   204 0.97 Radical SAM superfamily
Fer4_12              PF13353.1    139 seq553_BIOID50913    -            352   1.6e-07   31.4   0.0   1   1   8.7e-11     3e-07   30.5   0.0    15   116    47   148    36   154 0.84 4Fe-4S single cluster domain
Fer4_14              PF13394.1    117 seq553_BIOID50913    -            352   6.7e-07   29.2   0.0   1   1   5.8e-10     2e-06   27.7   0.0     6    90    45   127    38   148 0.70 4Fe-4S single cluster domain
DUF308               PF03729.8     72 seq554_BIOID50913    -            190   3.1e-19   68.5  37.0   1   2   1.2e-15   1.6e-11   43.8   9.5     2    71    27    97    26    98 0.93 Short repeat of unknown function (DUF308)
DUF308               PF03729.8     72 seq554_BIOID50913    -            190   3.1e-19   68.5  37.0   2   2   6.4e-13   8.8e-09   35.1   9.2     1    71    84   153    84   154 0.94 Short repeat of unknown function (DUF308)
AAA_28               PF13521.1    163 seq557_BIOID50913    -            214   4.2e-10   39.7   0.0   1   1   5.3e-14   7.3e-10   38.9   0.0     1    39   173   212   173   214 0.93 AAA domain
DUF3329              PF11808.3     90 seq558_BIOID50913    -            431   1.1e-31  108.5   6.1   1   1   8.1e-35   1.8e-31  107.9   4.2     2    90     4    92     3    92 0.98 Domain of unknown function (DUF3329)
HATPase_c            PF02518.21   111 seq558_BIOID50913    -            431   1.4e-30  105.1   0.0   1   1   1.1e-33   2.6e-30  104.3   0.0     2   110   314   423   313   424 0.98 Histidine kinase-, DNA gyrase B-, and HSP90-like ATPase
HisKA                PF00512.20    68 seq558_BIOID50913    -            431   1.7e-20   72.6   1.4   1   1   1.4e-23   3.3e-20   71.7   0.3     2    67   204   268   203   269 0.97 His Kinase A (phospho-acceptor) domain
PAS                  PF00989.19   113 seq558_BIOID50913    -            431     4e-11   42.5   0.0   1   1   3.7e-14   8.4e-11   41.5   0.0     2   113    99   194    98   194 0.95 PAS fold
HATPase_c_2          PF13581.1    125 seq558_BIOID50913    -            431   1.5e-08   34.3   0.0   1   1   1.3e-11   2.9e-08   33.4   0.0    30   114   316   408   281   420 0.83 Histidine kinase-like ATPase domain
HATPase_c_3          PF13589.1    137 seq558_BIOID50913    -            431     1e-06   28.2   0.0   1   1   7.7e-10   1.8e-06   27.5   0.0     3    93   318   410   316   429 0.78 Histidine kinase-, DNA gyrase B-, and HSP90-like ATPase
UPF0270              PF06794.7     70 seq559_BIOID50913    -             72   9.2e-36  121.3   0.1   1   1   7.4e-40     1e-35  121.2   0.0     1    70     1    70     1    70 0.99 Uncharacterised protein family (UPF0270)
Adenine_deam_C       PF13382.1    171 seq560_BIOID50913    -            645   7.6e-58  194.3   0.0   1   1   4.5e-61   1.2e-57  193.6   0.0    24   171   491   638   473   638 0.95 Adenine deaminase C-terminal domain
Amidohydro_1         PF01979.15   333 seq560_BIOID50913    -            645   8.3e-38  130.7   0.0   1   1   1.1e-40   3.1e-37  128.8   0.0     2   333   139   404   138   404 0.95 Amidohydrolase family
Amidohydro_5         PF13594.1     68 seq560_BIOID50913    -            645   2.5e-12   46.2   0.2   1   1   3.3e-15     9e-12   44.5   0.1     1    68   109   172   109   172 0.85 Amidohydrolase
Amidohydro_4         PF13147.1    304 seq560_BIOID50913    -            645   3.6e-11   43.5   0.2   1   1   2.3e-12   6.4e-09   36.1   0.1     1   304   133   401   133   401 0.80 Amidohydrolase
HTH_Tnp_1            PF01527.15    76 seq561_BIOID50913    -            243   3.6e-25   87.5   0.1   1   1   8.6e-25   2.4e-21   75.3   0.0     2    74   113   189   112   191 0.93 Transposase
HTH_24               PF13412.1     48 seq561_BIOID50913    -            243     3e-05   23.2   0.0   1   1   2.2e-08     6e-05   22.2   0.0    16    46    45    75    41    75 0.93 Winged helix-turn-helix DNA-binding
PLDc_2               PF13091.1    126 seq562_BIOID50913    -            493   4.5e-35  120.0   0.0   1   2   9.4e-14   6.4e-10   38.7   0.0     6   122    59   200    55   204 0.69 PLD-like domain
PLDc_2               PF13091.1    126 seq562_BIOID50913    -            493   4.5e-35  120.0   0.0   2   2   2.6e-26   1.8e-22   79.3   0.0     5   123   295   437   291   440 0.92 PLD-like domain
HypA                 PF01155.14   113 seq565_BIOID50913    -            120   8.4e-33  112.3   6.7   1   1   6.8e-37   9.4e-33  112.1   4.6     1   112     5   117     5   118 0.98 Hydrogenase expression/synthesis hypA family
PRK                  PF00485.13   194 seq566_BIOID50913    -            289   8.7e-74  247.1   0.0   1   1   7.7e-78   1.1e-73  246.8   0.0     1   194     7   214     7   214 0.99 Phosphoribulokinase / Uridine kinase family
YicC_N               PF03755.8    159 seq568_BIOID50913    -            287   4.1e-49  166.4   0.1   1   1     6e-53   4.1e-49  166.4   0.1     1   158     2   154     2   155 0.96 YicC-like family, N-terminal region
DUF1732              PF08340.6     87 seq568_BIOID50913    -            287     2e-34  117.1   7.3   1   1   2.9e-38     2e-34  117.1   5.0     1    87   202   287   202   287 0.97 Domain of unknown function (DUF1732)
CsrA                 PF02599.11    54 seq569_BIOID50913    -             61   5.4e-28   96.3   1.7   1   1   4.4e-32     6e-28   96.2   1.2     1    54     1    54     1    54 0.99 Global regulator protein family
ADH_zinc_N           PF00107.21   130 seq570_BIOID50913    -            349     1e-28   99.3   0.1   1   1   3.6e-32   1.6e-28   98.7   0.1     1   129   185   308   185   309 0.95 Zinc-binding dehydrogenase
ADH_N                PF08240.7    109 seq570_BIOID50913    -            349   2.2e-27   94.8   5.7   1   1   9.3e-31   4.2e-27   93.9   4.0     1   108    27   142    27   143 0.94 Alcohol dehydrogenase GroES-like domain
NAD_binding_2        PF03446.10   162 seq570_BIOID50913    -            349   0.00011   22.0   0.2   1   1   4.4e-08    0.0002   21.1   0.1     4    77   181   257   176   290 0.71 NAD binding domain of 6-phosphogluconate dehydrogenase
cobW                 PF02492.14   178 seq571_BIOID50913    -            290     1e-48  165.0   0.0   1   1   9.8e-53   1.3e-48  164.6   0.0     2   177   106   267   105   268 0.98 CobW/HypB/UreG, nucleotide-binding domain
Aminotran_1_2        PF00155.16   363 seq572_BIOID50913    -            468   4.5e-32  111.2   0.0   1   1   1.1e-35   7.5e-32  110.5   0.0    44   348   145   445   119   458 0.88 Aminotransferase class I and II
GntR                 PF00392.16    64 seq572_BIOID50913    -            468   5.9e-15   54.3   0.0   1   1   2.9e-18     2e-14   52.6   0.0     1    64     3    66     3    66 0.98 Bacterial regulatory proteins, gntR family
AAA_28               PF13521.1    163 seq574_BIOID50913    -            114     2e-18   66.7   0.1   1   1   1.6e-22   2.2e-18   66.6   0.1    62   163     6   104     1   104 0.90 AAA domain
Antitoxin-MazE       PF04014.13    47 seq575_BIOID50913    -             76   5.2e-07   29.1   0.2   1   1   6.4e-11   8.7e-07   28.4   0.1     1    44     7    45     7    48 0.94 Antidote-toxin recognition MazE
TnpB_IS66            PF05717.8    108 seq577_BIOID50913    -            116   4.6e-39  132.0   0.0   1   1   3.8e-43   5.2e-39  131.8   0.0     2    95     7    98     6   108 0.94 IS66 Orf2 like protein
MttA_Hcf106          PF02416.11    53 seq578_BIOID50913    -             89   1.4e-15   56.0   0.8   1   1   1.6e-19   2.2e-15   55.4   0.6     1    49     4    52     4    82 0.86 mttA/Hcf106 family
MoCF_biosynth        PF00994.19   144 seq579_BIOID50913    -            170   5.6e-31  106.7   0.0   1   1   5.1e-35     7e-31  106.4   0.0     1   143    14   156    12   157 0.92 Probable molybdopterin binding domain
HTH_Tnp_1            PF01527.15    76 seq581_BIOID50913    -            111   9.2e-15   54.2   0.0   1   1     1e-18   1.4e-14   53.6   0.0    17    69     2    58     1    68 0.85 Transposase
Aminotran_1_2        PF00155.16   363 seq582_BIOID50913    -            411   3.6e-85  285.9   0.0   1   1     3e-89     4e-85  285.8   0.0     2   362    41   406    40   407 0.98 Aminotransferase class I and II
Cytochrom_B_N        PF00033.14   188 seq584_BIOID50913    -            235   1.1e-36  125.8  21.4   1   1   1.8e-40   1.2e-36  125.7  14.9     2   188    12   220    11   220 0.98 Cytochrome b(N-terminal)/b6/petB
Ni_hydr_CYTB         PF01292.15   182 seq584_BIOID50913    -            235   1.4e-35  122.2  19.2   1   1   2.4e-39   1.6e-35  122.0  13.3     2   182    14   220    13   220 0.95 Prokaryotic cytochrome b561
GerE                 PF00196.14    58 seq586_BIOID50913    -            201   8.9e-06   24.8   0.9   1   1   1.5e-09   2.1e-05   23.6   0.6     8    55   146   193   141   195 0.89 Bacterial regulatory proteins, luxR family
TnpB_IS66            PF05717.8    108 seq589_BIOID50913    -            115   1.3e-44  149.9   0.0   1   1     1e-48   1.4e-44  149.8   0.0     2   107     7   110     6   111 0.96 IS66 Orf2 like protein
Ivy                  PF08816.6    118 seq590_BIOID50913    -            149   5.8e-35  119.7   0.1   1   1   5.1e-39     7e-35  119.4   0.1     1   118    29   144    29   144 0.98 Inhibitor of vertebrate lysozyme (Ivy)
Phage_integrase      PF00589.17   173 seq591_BIOID50913    -            447   7.2e-21   74.4   0.0   1   1   1.6e-24   1.1e-20   73.8   0.0     1   170   241   413   241   416 0.91 Phage integrase family
DUF4102              PF13356.1     89 seq591_BIOID50913    -            447   3.1e-17   62.1   0.2   1   1   1.3e-20   9.1e-17   60.6   0.1     1    88    32   120    32   121 0.87 Domain of unknown function (DUF4102)
HupF_HypC            PF01455.13    68 seq592_BIOID50913    -             90   1.9e-25   88.4   0.2   1   1   1.7e-29   2.3e-25   88.2   0.1     1    68     1    72     1    72 0.98 HupF/HypC family
MoaC                 PF01967.16   136 seq593_BIOID50913    -            161   1.5e-60  202.6   1.3   1   1   1.3e-64   1.7e-60  202.4   0.9     1   136    15   150    15   150 1.00 MoaC family
Sugar_tr             PF00083.19   451 seq594_BIOID50913    -            302   2.8e-45  154.6  27.0   1   1   4.9e-46   1.7e-42  145.4  18.7     2   334    16   299    15   302 0.96 Sugar (and other) transporter
MFS_1                PF07690.11   354 seq594_BIOID50913    -            302   1.5e-40  138.9  27.7   1   1     1e-42   3.4e-39  134.4  19.2     2   295    21   301    20   301 0.88 Major Facilitator Superfamily
FPN1                 PF06963.7    432 seq594_BIOID50913    -            302   6.8e-05   21.3   1.7   1   1     2e-08   6.8e-05   21.3   1.2   279   338   237   296   204   300 0.91 Ferroportin1 (FPN1)
Peptidase_S24        PF00717.18    70 seq598_BIOID50913    -            255     4e-15   55.0   0.0   1   1   3.3e-18   1.1e-14   53.6   0.0     3    68   166   230   164   232 0.91 Peptidase S24-like
HTH_3                PF01381.17    55 seq598_BIOID50913    -            255   2.3e-08   33.6   0.0   1   1   1.5e-11     5e-08   32.5   0.0     3    46    39    82    37    90 0.92 Helix-turn-helix
HTH_19               PF12844.2     64 seq598_BIOID50913    -            255   6.9e-08   32.3   0.0   1   1   3.8e-11   1.3e-07   31.4   0.0     2    60    35    93    35    97 0.96 Helix-turn-helix domain
IlvN                 PF07991.7    165 seq599_BIOID50913    -            491   5.4e-61  204.6   0.2   1   1   1.3e-64     9e-61  203.9   0.1     2   165    35   204    34   204 0.98 Acetohydroxy acid isomeroreductase, catalytic domain
IlvC                 PF01450.14   145 seq599_BIOID50913    -            491   3.8e-56  188.9   0.1   1   2   3.3e-21   2.3e-17   63.1   0.0     1   128   210   337   210   345 0.91 Acetohydroxy acid isomeroreductase, catalytic domain
IlvC                 PF01450.14   145 seq599_BIOID50913    -            491   3.8e-56  188.9   0.1   2   2   7.7e-40   5.3e-36  123.6   0.0    15   145   359   485   349   485 0.93 Acetohydroxy acid isomeroreductase, catalytic domain
DDE_Tnp_IS66         PF03050.9    271 seq601_BIOID50913    -            523  1.5e-102  342.3   0.3   1   1  4.3e-106  1.5e-102  342.3   0.2     1   270   186   472   186   473 0.99 Transposase IS66 family
DDE_Tnp_IS66_C       PF13817.1     39 seq601_BIOID50913    -            523   3.3e-19   68.4   0.4   1   1   3.6e-22   1.2e-18   66.6   0.3     1    39   479   517   479   517 0.98 IS66 C-terminal element
HTH_Tnp_IS66         PF13005.2     59 seq601_BIOID50913    -            523   7.6e-17   60.7   7.9   1   1   5.5e-20   1.9e-16   59.5   5.5     2    59   125   180   124   180 0.98 putative Helix-turn-helix domain of transposase IS66
LZ_Tnp_IS66          PF13007.2     78 seq601_BIOID50913    -            523   1.6e-12   47.7   7.7   1   1   1.2e-15     4e-12   46.5   5.3     2    77    46   121    45   122 0.83 Transposase C of IS166 homeodomain
TatC                 PF00902.13   215 seq602_BIOID50913    -            258     3e-68  229.3  21.2   1   1   3.1e-72   4.2e-68  228.8  14.7     2   215    11   221    10   221 0.99 Sec-independent protein translocase protein (TatC)
Branch_AA_trans      PF05525.8    428 seq603_BIOID50913    -            439  4.3e-158  526.2  32.3   1   1  3.6e-162  4.9e-158  526.0  22.4     3   427     8   429     6   430 0.99 Branched-chain amino acid transport protein
HAD_2                PF13419.1    176 seq604_BIOID50913    -            188     1e-25   90.9   0.1   1   1   2.5e-29   1.1e-25   90.7   0.1     1   174     8   183     8   185 0.88 Haloacid dehalogenase-like hydrolase
Hydrolase            PF00702.21   204 seq604_BIOID50913    -            188   4.9e-14   53.2   0.1   1   1   1.5e-17   6.7e-14   52.7   0.0     4   204     8   179     5   179 0.89 haloacid dehalogenase-like hydrolase
Hydrolase_like       PF13242.1     75 seq604_BIOID50913    -            188   2.1e-06   27.2   0.1   1   1   1.1e-09   4.9e-06   26.0   0.0     3    48   141   185   139   186 0.94 HAD-hyrolase-like
HypD                 PF01924.11   356 seq605_BIOID50913    -            373    1e-153  511.2   0.0   1   1  8.5e-158  1.2e-153  511.0   0.0     5   355    13   368     9   369 0.96 Hydrogenase formation hypA family
HycI                 PF01750.13   130 seq607_BIOID50913    -            195   4.5e-38  129.6   0.0   1   1     4e-42   5.4e-38  129.3   0.0     1   128    23   150    23   152 0.98 Hydrogenase maturation protease
cNMP_binding         PF00027.24    91 seq610_BIOID50913    -            210   8.9e-24   83.0   0.0   1   1     4e-27   1.4e-23   82.4   0.0     3    90    23   111    21   112 0.97 Cyclic nucleotide-binding domain
Crp                  PF00325.15    32 seq610_BIOID50913    -            210   2.1e-15   55.7   0.4   1   1   1.1e-18   3.9e-15   54.8   0.3     1    32   166   197   166   197 0.98 Bacterial regulatory proteins, crp family
HTH_Crp_2            PF13545.1     76 seq610_BIOID50913    -            210   2.2e-11   43.2   0.1   1   1   1.5e-14     5e-11   42.1   0.1     1    67   142   206   142   207 0.94 Crp-like helix-turn-helix domain
ThiS                 PF02597.15    78 seq613_BIOID50913    -             81   5.5e-22   77.8   0.0   1   1   4.5e-26   6.1e-22   77.7   0.0     1    78     4    81     4    81 0.99 ThiS family
HlyD                 PF00529.15   306 seq617_BIOID50913    -            385   2.4e-72  243.7  15.5   1   1   9.6e-76   3.3e-72  243.2  10.8     1   306    60   357    60   357 0.98 HlyD family secretion protein
HlyD_2               PF12700.2    328 seq617_BIOID50913    -            385     5e-21   75.0   2.1   1   1   2.1e-24     7e-21   74.6   1.4    11   328    50   357    40   357 0.86 HlyD family secretion protein
HlyD_3               PF13437.1    105 seq617_BIOID50913    -            385   6.4e-09   35.9   5.2   1   1   1.2e-10   4.1e-07   30.1   0.6     2   105   172   286   171   286 0.85 HlyD family secretion protein
Biotin_lipoyl_2      PF13533.1     50 seq617_BIOID50913    -            385   3.5e-08   32.8   0.1   1   1     1e-11   3.5e-08   32.8   0.1     1    47    60   106    60   109 0.94 Biotin-lipoyl like
MoaE                 PF02391.12   117 seq620_BIOID50913    -            150   8.1e-40  135.1   0.0   1   1     7e-44   9.6e-40  134.9   0.0     2   116     6   121     5   122 0.97 MoaE protein
SBP_bac_8            PF13416.1    281 seq624_BIOID50913    -            381   7.5e-27   94.6   4.6   1   1   2.1e-30   9.7e-27   94.2   3.2     2   264    56   325    55   333 0.83 Bacterial extracellular solute-binding protein
SBP_bac_1            PF01547.20   314 seq624_BIOID50913    -            381   1.7e-20   73.8   6.8   1   1   5.2e-24   2.4e-20   73.4   4.7    14   313    56   312    45   313 0.85 Bacterial extracellular solute-binding protein
SBP_bac_6            PF13343.1    242 seq624_BIOID50913    -            381   3.4e-17   62.4   1.9   1   1   8.2e-16   3.8e-12   45.9   0.1   107   216   215   325   179   350 0.85 Bacterial extracellular solute-binding protein
SNARE_assoc          PF09335.6    123 seq625_BIOID50913    -            137   1.8e-11   44.2   4.2   1   1   2.2e-15   3.1e-11   43.4   2.9     4   109    26   122    21   130 0.80 SNARE associated Golgi protein
Bac_luciferase       PF00296.15   307 seq628_BIOID50913    -            382   4.1e-69  232.9   0.4   1   1   3.7e-73   5.1e-69  232.6   0.3     1   302    20   339    20   344 0.93 Luciferase-like monooxygenase
HyaE                 PF07449.6    107 seq629_BIOID50913    -            132   3.6e-40  136.0   0.0   1   1     3e-44   4.1e-40  135.8   0.0     1   107    10   116    10   116 0.99 Hydrogenase-1 expression protein HyaE
Sugar_tr             PF00083.19   451 seq630_BIOID50913    -             89   8.2e-09   34.4   1.2   1   1   6.5e-13   8.9e-09   34.3   0.8   366   437     8    79     1    85 0.92 Sugar (and other) transporter
TatD_DNase           PF01026.16   255 seq633_BIOID50913    -            264   4.7e-69  232.3   0.0   1   1   3.9e-73   5.4e-69  232.1   0.0     1   255     6   261     6   261 0.98 TatD related DNase
HTH_3                PF01381.17    55 seq635_BIOID50913    -            142   6.4e-11   41.8   0.0   1   1     3e-14   1.4e-10   40.7   0.0     1    52    76   127    76   130 0.96 Helix-turn-helix
HTH_19               PF12844.2     64 seq635_BIOID50913    -            142   1.6e-09   37.5   0.0   1   1   9.3e-13   4.3e-09   36.1   0.0     3    60    75   132    73   136 0.92 Helix-turn-helix domain
HTH_31               PF13560.1     64 seq635_BIOID50913    -            142     5e-09   36.0   0.0   1   1   1.8e-12   8.1e-09   35.4   0.0     6    58    76   127    74   134 0.95 Helix-turn-helix domain
Iso_dh               PF00180.15   348 seq636_BIOID50913    -            416  7.1e-116  386.8   0.0   1   1    6e-120  8.2e-116  386.6   0.0     2   348    29   412    28   412 0.98 Isocitrate/isopropylmalate dehydrogenase
YihI                 PF04220.7    169 seq638_BIOID50913    -            169   3.4e-56  189.0  15.5   1   1   2.8e-60   3.9e-56  188.9  10.8     3   167     5   165     2   167 0.94 Der GTPase activator (YihI)
FUSC-like            PF12805.2    284 seq639_BIOID50913    -            696   5.1e-72  242.0   3.0   1   1   1.1e-75   5.1e-72  242.0   2.1     2   280    63   335    62   340 0.95 FUSC-like inner membrane protein yccS
FUSC_2               PF13515.1    128 seq639_BIOID50913    -            696   2.5e-19   69.3  10.9   1   1   5.4e-23   2.5e-19   69.3   7.5     2   126   377   498   375   500 0.90 Fusaric acid resistance protein-like
ALMT                 PF11744.3    406 seq639_BIOID50913    -            696     2e-05   23.2   1.9   1   1   1.9e-08   8.5e-05   21.2   1.0    41   193   389   528   373   594 0.82 Aluminium activated malate transporter
GFO_IDH_MocA         PF01408.17   120 seq641_BIOID50913    -            314   4.1e-29  101.4   0.1   1   1   1.8e-32   6.1e-29  100.8   0.1     1   120     7   123     7   123 0.96 Oxidoreductase family, NAD-binding Rossmann fold
GFO_IDH_MocA_C       PF02894.12   115 seq641_BIOID50913    -            314   1.4e-21   76.2   0.0   1   1   7.8e-25   2.7e-21   75.4   0.0     1   114   135   246   135   247 0.97 Oxidoreductase family, C-terminal alpha/beta domain
Semialdhyde_dh       PF01118.19   121 seq641_BIOID50913    -            314   1.3e-07   31.8   0.0   1   1   6.1e-11   2.1e-07   31.1   0.0     3    94    10    93     8    99 0.86 Semialdehyde dehydrogenase, NAD binding domain
HupH_C               PF04809.8    120 seq642_BIOID50913    -            305   6.2e-49  164.6   0.0   1   2   1.6e-10   2.2e-06   27.3   0.0     6    96    70   160    67   174 0.81 HupH hydrogenase expression protein, C-terminal conserved region
HupH_C               PF04809.8    120 seq642_BIOID50913    -            305   6.2e-49  164.6   0.0   2   2   5.3e-44   7.2e-40  135.3   0.0     1   119   183   299   183   300 0.99 HupH hydrogenase expression protein, C-terminal conserved region
Glu_cys_ligase       PF04262.9    377 seq643_BIOID50913    -            518  3.9e-181  601.4   0.0   1   1  3.5e-185  4.8e-181  601.1   0.0     2   377     7   381     6   381 0.99 Glutamate-cysteine ligase
Transket_pyr         PF02779.19   178 seq644_BIOID50913    -            803   3.9e-61  205.5   0.2   1   1   1.1e-64   7.6e-61  204.5   0.0     2   176   457   650   456   652 0.98 Transketolase, pyrimidine binding domain
E1_dh                PF00676.15   300 seq644_BIOID50913    -            803   1.2e-48  165.2   0.0   1   1   2.4e-52   1.7e-48  164.8   0.0     2   294    71   388    70   394 0.88 Dehydrogenase E1 component
AIRS_C               PF02769.17   153 seq647_BIOID50913    -            336   2.2e-23   82.8   1.9   1   1   6.2e-27   4.3e-23   81.9   1.3     2   149   166   313   165   315 0.95 AIR synthase related protein, C-terminal domain
AIRS                 PF00586.19    96 seq647_BIOID50913    -            336   1.8e-13   50.3   0.1   1   1   2.7e-17   1.8e-13   50.3   0.1    10    96    44   132    35   132 0.90 AIR synthase related protein, N-terminal domain
DUF3950              PF13132.1     30 seq649_BIOID50913    -             66   6.8e-17   60.5   0.1   1   1   6.9e-21   9.4e-17   60.1   0.1     2    30    22    50    21    50 0.96 Domain of unknown function (DUF3950)
PHP                  PF02811.14   175 seq653_BIOID50913    -            293   7.8e-33  113.5   0.1   1   1   7.6e-37     1e-32  113.1   0.0     1   169    10   233    10   239 0.92 PHP domain
AAA_23               PF13476.1    202 seq656_BIOID50913    -            308   1.9e-10   41.3   1.5   1   1   1.9e-14   2.6e-10   40.8   1.1     9   200    28   278    20   279 0.66 AAA domain
AA_permease          PF00324.16   479 seq657_BIOID50913    -            457  4.2e-103  345.1  48.2   1   1  7.3e-107    5e-103  344.8  33.4     1   474    15   451    15   455 0.96 Amino acid permease
AA_permease_2        PF13520.1    426 seq657_BIOID50913    -            457   1.1e-47  162.4  56.6   1   1   1.8e-51   1.2e-47  162.2  39.2     2   425    12   442    11   445 0.88 Amino acid permease
MdoG                 PF04349.7    484 seq659_BIOID50913    -            517  8.5e-263  871.7   1.2   1   1  7.2e-267  9.8e-263  871.5   0.8     1   483    29   514    29   515 1.00 Periplasmic glucan biosynthesis protein, MdoG
DUF1471              PF07338.8     56 seq660_BIOID50913    -             91   8.7e-17   60.4   0.6   1   1     1e-20   1.4e-16   59.7   0.4     1    56    36    89    36    89 0.98 Protein of unknown function (DUF1471)
Radical_SAM          PF04055.16   166 seq661_BIOID50913    -            457   3.6e-15   56.4   0.0   1   1     8e-19   5.4e-15   55.8   0.0     2   164    57   227    56   229 0.79 Radical SAM superfamily
HemN_C               PF06969.11    66 seq661_BIOID50913    -            457   3.1e-12   46.2   0.6   1   1   1.7e-15   1.2e-11   44.4   0.0     1    66   363   431   363   431 0.94 HemN C-terminal domain
ACR_tran             PF00873.14  1021 seq663_BIOID50913    -           1037         0 1415.7  27.4   1   1         0         0 1415.5  19.0     1  1020     1  1027     1  1028 1.00 AcrB/AcrD/AcrF family
MMPL                 PF03176.10   333 seq663_BIOID50913    -           1037   1.2e-06   27.3  11.0   1   1   2.6e-10   1.2e-06   27.3   7.6   141   305   336   499   290   523 0.84 MMPL family
ABC_tran             PF00005.22   118 seq667_BIOID50913    -            337   1.4e-23   83.4   0.0   1   1   3.2e-25   1.5e-21   76.8   0.0     1   117    44   162    44   163 0.89 ABC transporter
TOBE_2               PF08402.5     75 seq667_BIOID50913    -            337   6.4e-17   61.2   0.0   1   1   3.3e-20   1.5e-16   60.0   0.0     2    75   257   333   256   333 0.93 TOBE domain
Isochorismatase      PF00857.15   174 seq668_BIOID50913    -            244   4.8e-42  143.7   0.0   1   1   4.9e-46   6.7e-42  143.2   0.0     1   173    32   229    32   230 0.96 Isochorismatase family
UvrD_C               PF13361.1    319 seq669_BIOID50913    -            673   2.1e-92  309.9   0.0   1   1   8.6e-95     2e-91  306.7   0.0     1   318   271   613   271   614 0.97 UvrD-like helicase C-terminal domain
UvrD-helicase        PF00580.16   315 seq669_BIOID50913    -            673     2e-74  250.6   0.4   1   1   1.3e-76   2.9e-73  246.7   0.3     1   314     3   265     3   266 0.94 UvrD/REP helicase N-terminal domain
AAA_19               PF13245.1     76 seq669_BIOID50913    -            673   2.1e-13   49.6   0.6   1   1   2.1e-16   4.7e-13   48.5   0.4     8    75    15    87     8    88 0.82 Part of AAA domain
UvrD_C_2             PF13538.1    104 seq669_BIOID50913    -            673   2.1e-10   40.5   0.0   1   1   5.7e-13   1.3e-09   38.0   0.0    54   103   546   609   496   610 0.80 Family description
Na_Pi_cotrans        PF02690.10   142 seq670_BIOID50913    -            543   1.6e-44  150.9  29.8   1   2   1.4e-39   9.3e-36  122.5   7.0     1   140    13   148    13   150 0.98 Na+/Pi-cotransporter
Na_Pi_cotrans        PF02690.10   142 seq670_BIOID50913    -            543   1.6e-44  150.9  29.8   2   2   1.5e-13     1e-09   38.1   9.9     1   115   139   257   139   283 0.91 Na+/Pi-cotransporter
BMC                  PF00936.14    75 seq673_BIOID50913    -             94   3.9e-26   90.4   7.1   1   1   3.3e-30   4.5e-26   90.2   4.9     1    75     4    80     4    80 0.98 BMC domain
Bac_Ubq_Cox          PF01654.12   436 seq678_BIOID50913    -            514  1.8e-184  613.0  24.7   1   1  1.8e-188  2.4e-184  612.6  17.1     1   435     7   502     7   503 0.97 Bacterial Cytochrome Ubiquinol Oxidase
BMC                  PF00936.14    75 seq679_BIOID50913    -            270     2e-31  107.3   6.0   1   2   4.1e-16   5.6e-12   45.0   0.1     1    68    79   153    79   160 0.88 BMC domain
BMC                  PF00936.14    75 seq679_BIOID50913    -            270     2e-31  107.3   6.0   2   2   4.5e-22   6.2e-18   64.1   1.3     1    70   185   258   185   263 0.94 BMC domain
Sua5_yciO_yrdC       PF01300.13   179 seq680_BIOID50913    -            206   1.2e-47  161.3   0.0   1   1   1.1e-51   1.4e-47  161.0   0.0     2   179    23   198    22   198 0.95 Telomere recombination
Phage_AlpA           PF05930.7     51 seq685_BIOID50913    -             67     9e-12   44.4   0.0   1   1   1.5e-15     1e-11   44.2   0.0     4    51    12    59     9    59 0.95 Prophage CP4-57 regulatory protein (AlpA)
HTH_17               PF12728.2     51 seq685_BIOID50913    -             67   4.6e-07   29.8   0.1   1   1   1.3e-10   8.8e-07   28.9   0.0     7    51    17    63    16    63 0.87 Helix-turn-helix domain
Bax1-I               PF01027.15   205 seq686_BIOID50913    -            171   1.2e-08   34.7  17.7   1   1   1.1e-12   1.4e-08   34.4  12.3    64   201    12   154     1   159 0.80 Inhibitor of apoptosis-promoting Bax1
UbiD                 PF01977.11   407 seq687_BIOID50913    -            497  2.5e-165  549.7   0.0   1   1  2.1e-169  2.8e-165  549.6   0.0     2   407    14   437    13   437 0.95 3-octaprenyl-4-hydroxybenzoate carboxy-lyase
Sigma54_activat      PF00158.21   168 seq688_BIOID50913    -            692   4.5e-71  237.6   0.1   1   1     4e-74   7.8e-71  236.8   0.1     1   168   381   548   381   548 0.99 Sigma-54 interaction domain
GAF_3                PF13492.1    129 seq688_BIOID50913    -            692     1e-17   64.3   0.0   1   1   6.2e-15   1.2e-11   44.6   0.0     1   129   202   346   202   346 0.85 GAF domain
GAF                  PF01590.21   154 seq688_BIOID50913    -            692     1e-15   58.1   0.0   1   1   2.8e-14   5.4e-11   42.7   0.0     1   154   202   344   202   344 0.90 GAF domain
GAF_2                PF13185.1    148 seq688_BIOID50913    -            692   3.1e-13   50.3   0.0   1   1   5.3e-12     1e-08   35.6   0.0     3   148   202   345   194   345 0.77 GAF domain
AAA_5                PF07728.9    139 seq688_BIOID50913    -            692   3.1e-08   33.3   0.1   1   1   3.9e-11   7.5e-08   32.0   0.1     2   130   405   529   404   538 0.79 AAA domain (dynein-related subfamily)
AAA                  PF00004.24   132 seq688_BIOID50913    -            692   2.7e-06   27.4   0.0   1   1   3.8e-09   7.5e-06   26.0   0.0     1   112   405   525   405   541 0.80 ATPase family associated with various cellular activities (AAA)
HTH_8                PF02954.14    42 seq688_BIOID50913    -            692   7.6e-05   22.0   0.2   1   1   3.9e-08   7.6e-05   22.0   0.1     6    42   645   684   642   684 0.90 Bacterial regulatory protein, Fis family
CesT                 PF05932.8    119 seq690_BIOID50913    -             62   6.2e-06   25.9   0.1   1   1   4.9e-10   6.7e-06   25.8   0.0     1    47     4    49     4    58 0.88 Tir chaperone protein (CesT) family
CesT                 PF05932.8    119 seq691_BIOID50913    -             76   1.8e-08   34.0   0.0   1   1   1.5e-12   2.1e-08   33.9   0.0    44   113     9    72     6    76 0.94 Tir chaperone protein (CesT) family
Ribonuc_L-PSP        PF01042.16   121 seq692_BIOID50913    -            128   7.3e-33  112.7   0.0   1   1   6.5e-37   8.9e-33  112.5   0.0     4   120    13   125    10   126 0.97 Endoribonuclease L-PSP
SIS_2                PF13580.1    138 seq698_BIOID50913    -            246   3.5e-31  107.6   0.3   1   1   9.4e-35   6.4e-31  106.7   0.2    15   138    78   200    56   200 0.92 SIS domain
SIS                  PF01380.17   131 seq698_BIOID50913    -            246   7.4e-08   31.9   0.0   1   1   2.3e-11   1.6e-07   30.9   0.0    51   104   163   216   152   229 0.91 SIS domain
BPD_transp_1         PF00528.17   185 seq700_BIOID50913    -            313   6.1e-17   61.6  19.4   1   1   4.5e-21   6.1e-17   61.6  13.5     2   179   106   307   105   310 0.91 Binding-protein-dependent transport system inner membrane component
LuxS                 PF02664.10   157 seq702_BIOID50913    -            171     4e-77  257.0   0.0   1   1   3.3e-81   4.5e-77  256.8   0.0     2   156     3   161     2   162 0.98 S-Ribosylhomocysteinase (LuxS)
DUF2207              PF09972.4    511 seq703_BIOID50913    -            467   1.1e-76  258.3   0.0   1   1     1e-80   1.4e-76  258.0   0.0     2   432    33   454    32   466 0.92 Predicted membrane protein (DUF2207)
AntA                 PF08346.7     71 seq704_BIOID50913    -            277   1.8e-21   75.9   0.0   1   1   3.6e-25   4.9e-21   74.5   0.0     1    71    47   129    47   129 0.95 AntA/AntB antirepressor
Abhydrolase_6        PF12697.2    228 seq706_BIOID50913    -            266   4.9e-35  121.3   5.0   1   1   1.2e-38   5.7e-35  121.1   3.4     1   227    16   249    16   250 0.81 Alpha/beta hydrolase family
Abhydrolase_1        PF00561.15   230 seq706_BIOID50913    -            266   1.7e-16   60.3   0.2   1   1   4.4e-19     2e-15   56.8   0.2     1   228    40   251    40   253 0.95 alpha/beta hydrolase fold
Abhydrolase_5        PF12695.2    142 seq706_BIOID50913    -            266   3.4e-16   59.1   1.4   1   1   3.5e-19   1.6e-15   57.0   1.0     1   141    15   237    15   238 0.77 Alpha/beta hydrolase family
Alpha-amylase        PF00128.19   316 seq707_BIOID50913    -            605   1.4e-79  267.7   0.0   1   1   2.6e-83   1.8e-79  267.3   0.0     1   316   178   494   178   494 0.96 Alpha amylase, catalytic domain
Alpha-amylase_N      PF02903.9    120 seq707_BIOID50913    -            605   1.1e-08   34.9   0.0   1   1   3.4e-12   2.3e-08   33.8   0.0     5   108     4   105     1   115 0.83 Alpha amylase, N-terminal ig-like domain
HTH_Tnp_1            PF01527.15    76 seq708_BIOID50913    -             90   9.3e-12   44.6   1.0   1   1   1.6e-15   1.1e-11   44.3   0.7     1    76     1    76     1    76 0.94 Transposase
HTH_28               PF13518.1     52 seq708_BIOID50913    -             90     4e-05   23.3   0.1   1   1   9.8e-09   6.7e-05   22.6   0.0     1    38    10    48    10    58 0.88 Helix-turn-helix domain
Dehydratase_LU       PF02286.10   554 seq709_BIOID50913    -            533  1.2e-304 1010.6   1.7   1   1    1e-308  1.4e-304 1010.5   1.2     1   533     1   533     1   533 1.00 Dehydratase large subunit
Glycos_transf_2      PF00535.21   169 seq710_BIOID50913    -            847   1.4e-19   70.2   0.0   1   1   6.3e-23   2.2e-19   69.6   0.0     2   168   246   429   245   430 0.98 Glycosyl transferase family 2
Glyco_tranf_2_3      PF13641.1    230 seq710_BIOID50913    -            847   3.3e-15   56.4   0.3   1   1     3e-18     1e-14   54.8   0.0     2   230   243   493   242   493 0.84 Glycosyltransferase like family 2
Glyco_trans_2_3      PF13632.1    192 seq710_BIOID50913    -            847   2.9e-13   49.8  14.5   1   1   8.6e-17   2.9e-13   49.8  10.1     1   185   341   533   341   708 0.82 Glycosyl transferase family group 2
Glyco_transf_21      PF13506.1    174 seq710_BIOID50913    -            847   4.5e-08   32.5   0.0   1   1   4.7e-11   1.6e-07   30.6   0.0     6   147   312   468   308   492 0.77 Glycosyl transferase family 21
HTH_Tnp_1            PF01527.15    76 seq711_BIOID50913    -            225     2e-20   72.3   0.0   1   1   1.3e-23   5.8e-20   70.9   0.0     2    69   101   172   100   179 0.87 Transposase
ORF6N                PF10543.4     88 seq714_BIOID50913    -            248   7.6e-18   64.2   0.0   1   1   9.6e-22   1.3e-17   63.4   0.0     2    87    11    92    10    93 0.95 ORF6N domain
rve                  PF00665.21   120 seq715_BIOID50913    -            279   1.6e-31  108.8   0.0   1   1   8.6e-35   2.3e-31  108.2   0.0     2   120   107   223   106   223 0.98 Integrase core domain
rve_3                PF13683.1     67 seq715_BIOID50913    -            279   1.6e-11   43.4   0.0   1   1   1.2e-14   3.2e-11   42.4   0.0     2    67   195   261   194   261 0.96 Integrase core domain
HTH_21               PF13276.1     60 seq715_BIOID50913    -            279   9.3e-08   31.8   0.9   1   1   6.9e-11   1.9e-07   30.8   0.6     6    55    32    82    27    89 0.83 HTH-like domain
DDE_Tnp_IS240        PF13610.1    140 seq715_BIOID50913    -            279   1.3e-07   31.6   0.0   1   1     6e-11   1.6e-07   31.2   0.0     2   139   112   253   111   254 0.88 DDE domain
rve_2                PF13333.1     52 seq715_BIOID50913    -            279   4.8e-06   26.4   0.0   1   1   3.9e-09   1.1e-05   25.3   0.0     1    49   213   266   213   268 0.86 Integrase core domain
2-oxoacid_dh         PF00198.18   231 seq718_BIOID50913    -            384   4.7e-81  271.3   0.0   1   1   2.1e-84   7.2e-81  270.7   0.0     3   231   154   382   152   382 0.98 2-oxoacid dehydrogenases acyltransferase (catalytic domain)
Biotin_lipoyl        PF00364.17    74 seq718_BIOID50913    -            384   8.4e-21   73.2   0.1   1   1   4.5e-24   1.5e-20   72.4   0.1     2    73     3    74     2    75 0.97 Biotin-requiring enzyme
E3_binding           PF02817.12    39 seq718_BIOID50913    -            384   5.7e-12   44.9   0.2   1   1   6.7e-15   2.3e-11   43.0   0.1     6    38    94   126    90   127 0.94 e3 binding domain
GATase_4             PF13230.1    272 seq721_BIOID50913    -            255  3.2e-107  357.1   0.0   1   1  7.7e-111  3.5e-107  357.0   0.0     1   252     1   252     1   255 0.99 Glutamine amidotransferases class-II
GATase_2             PF00310.16   361 seq721_BIOID50913    -            255   3.3e-17   62.1   0.1   1   1   2.1e-15   9.7e-12   44.1   0.1   189   359    65   215    60   217 0.87 Glutamine amidotransferases class-II
DUF4222              PF13973.1     53 seq722_BIOID50913    -             59   7.2e-25   86.0   0.1   1   1   5.7e-29   7.7e-25   85.9   0.0     2    53     7    58     6    58 0.97 Domain of unknown function (DUF4222)
Cyto_ox_2            PF02322.10   328 seq723_BIOID50913    -            378  5.8e-112  373.9  33.8   1   1  4.8e-116  6.6e-112  373.7  23.4     1   328     6   362     6   362 0.99 Cytochrome oxidase subunit II
BPD_transp_1         PF00528.17   185 seq724_BIOID50913    -            264   2.7e-13   49.7  13.6   1   1     2e-17   2.7e-13   49.7   9.4     2   167    80   247    79   258 0.78 Binding-protein-dependent transport system inner membrane component
Nitroreductase       PF00881.19   165 seq725_BIOID50913    -            196   3.3e-17   62.6   0.0   1   1   2.9e-21     4e-17   62.4   0.0     5   165    18   174    14   174 0.93 Nitroreductase family
TnpB_IS66            PF05717.8    108 seq726_BIOID50913    -            115   1.1e-44  150.1   0.0   1   1   9.2e-49   1.3e-44  149.9   0.0     2   107     7   110     6   111 0.96 IS66 Orf2 like protein
PEP_mutase           PF13714.1    238 seq728_BIOID50913    -            296   1.2e-52  178.4   4.2   1   1     2e-56   1.4e-52  178.2   2.9     1   233    10   250    10   255 0.92 Phosphoenolpyruvate phosphomutase
ICL                  PF00463.16   526 seq728_BIOID50913    -            296   9.8e-17   60.2   1.5   1   1   1.8e-20   1.2e-16   59.9   0.5   150   255    80   183    70   221 0.86 Isocitrate lyase family
NAD_binding_1        PF00175.16   109 seq729_BIOID50913    -            233   9.6e-21   74.2   0.0   1   1   2.3e-24   1.6e-20   73.6   0.0     1   108   108   211   108   212 0.97 Oxidoreductase NAD-binding domain
FAD_binding_6        PF00970.19    99 seq729_BIOID50913    -            233   7.9e-09   35.4   0.0   1   1   1.8e-12   1.2e-08   34.8   0.0     1    76     5    74     5    97 0.77 Oxidoreductase FAD-binding domain
Phage_ASH            PF10554.4    108 seq731_BIOID50913    -            355   6.5e-28   97.1   0.1   1   1   8.3e-32   1.1e-27   96.3   0.1     1   100   124   226   124   249 0.94 Ash protein family
Bundlin              PF05307.6     97 seq732_BIOID50913    -             95   1.9e-59  197.4   7.0   1   1   1.5e-63   2.1e-59  197.3   4.9     1    94     1    94     1    95 0.99 Bundlin
DDE_Tnp_IS66         PF03050.9    271 seq735_BIOID50913    -            523  1.6e-101  338.9   0.2   1   1  4.7e-105  1.6e-101  338.9   0.2     1   270   186   472   186   473 0.99 Transposase IS66 family
DDE_Tnp_IS66_C       PF13817.1     39 seq735_BIOID50913    -            523   2.9e-19   68.6   0.4   1   1   3.6e-22   1.2e-18   66.6   0.3     1    39   479   517   479   517 0.98 IS66 C-terminal element
HTH_Tnp_IS66         PF13005.2     59 seq735_BIOID50913    -            523   7.5e-17   60.7   7.9   1   1   5.5e-20   1.9e-16   59.5   5.5     2    59   125   180   124   180 0.98 putative Helix-turn-helix domain of transposase IS66
LZ_Tnp_IS66          PF13007.2     78 seq735_BIOID50913    -            523   9.9e-12   45.2   7.3   1   1   6.9e-15   2.4e-11   44.0   5.0     2    77    46   121    45   122 0.80 Transposase C of IS166 homeodomain
DUF2207              PF09972.4    511 seq736_BIOID50913    -            166   3.3e-07   29.1   0.3   1   1     3e-11   4.1e-07   28.8   0.2   422   508     2   110     1   112 0.94 Predicted membrane protein (DUF2207)
NUDIX                PF00293.23   135 seq740_BIOID50913    -            257   1.9e-21   76.0   0.0   1   1   8.7e-25     4e-21   74.9   0.0     6   125   132   240   128   249 0.90 NUDIX domain
zf-NADH-PPase        PF09297.6     32 seq740_BIOID50913    -            257   2.8e-10   39.4   5.4   1   1     1e-13   4.8e-10   38.6   3.8     1    32    93   124    93   124 0.98 NADH pyrophosphatase zinc ribbon domain
NUDIX-like           PF09296.6     98 seq740_BIOID50913    -            257     8e-07   29.2   0.2   1   1   3.3e-10   1.5e-06   28.3   0.1     2    97    11    90    10    91 0.97 NADH pyrophosphatase-like rudimentary NUDIX domain
Flavin_Reduct        PF01613.13   154 seq744_BIOID50913    -            164   5.2e-30  104.2   0.1   1   1   4.3e-34   5.9e-30  104.0   0.1     1   153    13   159    13   160 0.93 Flavin reductase like domain
TOBE                 PF03459.12    64 seq745_BIOID50913    -            147   1.2e-32  111.6   6.6   1   2   4.9e-21   6.7e-17   61.2   0.8     2    64     9    71     8    71 0.98 TOBE domain
TOBE                 PF03459.12    64 seq745_BIOID50913    -            147   1.2e-32  111.6   6.6   2   2     1e-18   1.4e-14   53.8   0.3     2    63    81   142    81   143 0.98 TOBE domain
TcpQ                 PF10671.4     85 seq747_BIOID50913    -            137   2.3e-24   84.9   0.4   1   1   2.7e-28   3.7e-24   84.3   0.3     2    81    54   134    53   136 0.97 Toxin co-regulated pilus biosynthesis protein Q
Aldedh               PF00171.17   462 seq749_BIOID50913    -            474  2.6e-165  550.1   0.1   1   1  2.1e-169  2.9e-165  549.9   0.1     3   462    13   470    11   470 0.97 Aldehyde dehydrogenase family
Dehydratase_MU       PF02288.10   112 seq755_BIOID50913    -            222   6.4e-37  125.6   0.0   1   1   7.8e-41   1.1e-36  124.8   0.0     2   110    66   181    65   183 0.96 Dehydratase medium subunit
Pyr_redox_2          PF07992.9    200 seq756_BIOID50913    -            472   8.5e-34  117.0   0.0   1   1   2.4e-36   2.7e-33  115.4   0.0     1   199     6   323     6   324 0.92 Pyridine nucleotide-disulphide oxidoreductase
Pyr_redox_dim        PF02852.17   110 seq756_BIOID50913    -            472   3.2e-28   97.8   0.0   1   1   6.6e-31   7.6e-28   96.6   0.0     1   110   353   462   353   462 0.99 Pyridine nucleotide-disulphide oxidoreductase, dimerisation domain
Pyr_redox            PF00070.22    80 seq756_BIOID50913    -            472   9.3e-17   61.0   2.6   1   1   1.2e-18   1.3e-15   57.3   0.1     1    78   182   257   182   264 0.94 Pyridine nucleotide-disulphide oxidoreductase
Pyr_redox_3          PF13738.1    203 seq756_BIOID50913    -            472   1.8e-09   37.8   2.2   1   1     2e-09   2.2e-06   27.7   0.4     1   153     8   167     8   190 0.60 Pyridine nucleotide-disulphide oxidoreductase
GIDA                 PF01134.17   392 seq756_BIOID50913    -            472   1.4e-09   37.1   2.7   1   1   6.1e-12     7e-09   34.9   0.3     1   150     6   152     6   171 0.91 Glucose inhibited division protein A
FAD_oxidored         PF12831.2    428 seq756_BIOID50913    -            472   6.8e-07   28.5   0.4   1   1   7.3e-10   8.4e-07   28.2   0.3     1    31     6    36     6   152 0.78 FAD dependent oxidoreductase
FAD_binding_2        PF00890.19   421 seq756_BIOID50913    -            472   1.9e-05   23.6   1.2   1   1   1.7e-08   1.9e-05   23.6   0.8     1    36     6    41     6    49 0.92 FAD binding domain
Xan_ur_permease      PF00860.15   389 seq758_BIOID50913    -            464  2.9e-104  348.5  54.8   1   1  3.3e-108  4.5e-104  347.9  38.0     2   386    53   423    52   426 0.97 Permease family
Citrate_synt         PF00285.16   356 seq760_BIOID50913    -            389  1.3e-116  389.1   0.0   1   1  1.2e-120  1.6e-116  388.8   0.0     2   356    22   370    22   370 0.98 Citrate synthase
Secretin             PF00263.16   165 seq761_BIOID50913    -            552   9.6e-23   80.2   4.8   1   1   1.4e-26   9.6e-23   80.2   3.3     2   165   376   546   375   546 0.92 Bacterial type II and III secretion system protein
Secretin_N_2         PF07655.8     98 seq761_BIOID50913    -            552   3.3e-10   40.1   8.9   1   1   4.8e-14   3.3e-10   40.1   6.2    28    97   216   278   201   279 0.78 Secretin N-terminal domain
PseudoU_synth_2      PF00849.17   164 seq763_BIOID50913    -            291   3.3e-16   59.4   0.0   1   1   2.9e-19     2e-15   56.9   0.0     2   161    69   199    68   202 0.83 RNA pseudouridylate synthase
S4                   PF01479.20    48 seq763_BIOID50913    -            291   1.1e-11   43.8   0.1   1   1   4.2e-15   2.9e-11   42.5   0.1     2    43     4    43     3    57 0.93 S4 domain
His_Phos_2           PF00328.17   347 seq764_BIOID50913    -            442   4.8e-41  141.1   0.0   1   1   4.5e-45   6.2e-41  140.7   0.0     1   345    39   383    39   385 0.87 Histidine phosphatase superfamily (branch 2)
rve                  PF00665.21   120 seq765_BIOID50913    -            340     2e-20   73.0   0.0   1   1   2.2e-23   3.8e-20   72.0   0.0     3   118   118   242   117   244 0.96 Integrase core domain
HTH_38               PF13936.1     44 seq765_BIOID50913    -            340   1.8e-09   36.8   0.5   1   1   4.1e-12     7e-09   34.9   0.1     6    41     3    38     2    40 0.94 Helix-turn-helix domain
HTH_7                PF02796.10    45 seq765_BIOID50913    -            340   3.5e-09   36.2   0.3   1   1   5.4e-12   9.2e-09   34.9   0.2    13    44     9    40     5    41 0.93 Helix-turn-helix domain of resolvase
HTH_23               PF13384.1     50 seq765_BIOID50913    -            340   1.1e-06   27.9   0.0   1   1     2e-09   3.4e-06   26.3   0.0     9    40     9    40     2    43 0.89 Homeodomain-like domain
HTH_28               PF13518.1     52 seq765_BIOID50913    -            340     1e-05   25.2   0.1   1   1   1.5e-08   2.6e-05   23.9   0.1     7    34    12    39     8    40 0.89 Helix-turn-helix domain
Sigma70_r4_2         PF08281.7     54 seq765_BIOID50913    -            340   1.1e-05   24.6   0.0   1   1   1.5e-08   2.5e-05   23.5   0.0    25    48    16    39    12    40 0.94 Sigma-70, region 4
HTH_3                PF01381.17    55 seq765_BIOID50913    -            340   0.00013   21.6   0.1   1   1   1.4e-07   0.00024   20.7   0.1     7    37    15    45     8    48 0.91 Helix-turn-helix
URO-D                PF01208.12   343 seq766_BIOID50913    -            354  1.5e-140  467.8   0.0   1   1  1.3e-144  1.7e-140  467.7   0.0     2   342     5   347     4   348 0.98 Uroporphyrinogen decarboxylase (URO-D)
Dehydratase_SU       PF02287.10   137 seq771_BIOID50913    -            172   7.2e-67  223.2   3.2   1   1     7e-71   9.5e-67  222.8   2.2     3   137    35   169    33   169 0.98 Dehydratase small subunit
DUF4222              PF13973.1     53 seq772_BIOID50913    -             80   3.1e-16   58.3   0.1   1   1   2.7e-20   3.7e-16   58.1   0.1     2    53     4    54     3    54 0.97 Domain of unknown function (DUF4222)
NLPC_P60             PF00877.14   105 seq775_BIOID50913    -            252   1.7e-30  104.8   0.0   1   1     4e-34   2.7e-30  104.1   0.0     1   105   134   244   134   244 0.98 NlpC/P60 family
MutS_V               PF00488.16   235 seq777_BIOID50913    -            853  7.3e-105  349.4   0.0   1   1  4.6e-108  1.3e-104  348.6   0.0     1   234   567   798   567   799 0.99 MutS domain V
MutS_III             PF05192.13   204 seq777_BIOID50913    -            853   5.2e-49  166.6   3.1   1   1   3.5e-52   9.6e-49  165.8   2.1     1   204   271   560   271   560 0.96 MutS domain III
MutS_I               PF01624.15   113 seq777_BIOID50913    -            853   2.8e-44  149.6   0.0   1   1   2.8e-47   7.6e-44  148.2   0.0     1   112    11   122    11   123 0.99 MutS domain I
MutS_II              PF05188.12   137 seq777_BIOID50913    -            853   1.9e-33  115.3   0.0   1   1   1.6e-36   4.5e-33  114.1   0.0     1   137   131   256   131   256 0.98 MutS domain II
MutS_IV              PF05190.13    92 seq777_BIOID50913    -            853   3.3e-28   97.5   0.1   1   1   3.6e-31   9.9e-28   96.0   0.1     1    90   428   517   428   519 0.97 MutS family domain IV
Queuosine_synth      PF02547.10   341 seq779_BIOID50913    -            356  2.2e-144  480.2   0.0   1   1  1.8e-148  2.5e-144  480.1   0.0     2   341     3   344     2   344 0.96 Queuosine biosynthesis protein
DUF1375              PF07119.7     76 seq788_BIOID50913    -             75   8.9e-21   73.3   0.2   1   1   9.2e-25   1.3e-20   72.9   0.1     6    75     8    69     3    70 0.91 Protein of unknown function (DUF1375)
DUF1233              PF06806.7     72 seq789_BIOID50913    -             84   2.7e-34  116.4   0.5   1   1   2.3e-38   3.2e-34  116.1   0.3     1    72     4    76     4    76 0.97 Putative excisionase (DUF1233)
YbhQ                 PF11076.3    135 seq792_BIOID50913    -            136   4.3e-79  262.5  13.2   1   1   3.7e-83   5.1e-79  262.3   9.1     1   134     1   132     1   134 0.98 Putative inner membrane protein YbhQ
DDR                  PF08841.5    332 seq793_BIOID50913    -            610  2.1e-169  562.4   2.2   1   1  3.1e-173  2.1e-169  562.4   1.5     1   331   274   604   274   605 0.99 Diol dehydratase reactivase ATPase-like domain
MmgE_PrpD            PF03972.9    445 seq799_BIOID50913    -            483  8.4e-178  590.9   0.0   1   1    7e-182  9.5e-178  590.8   0.0     2   445    14   475    13   475 0.98 MmgE/PrpD family
YmgB                 PF10798.3     61 seq800_BIOID50913    -             88   3.7e-29  100.2   2.6   1   1   3.8e-33   5.3e-29   99.7   1.8     1    61    28    88    28    88 0.98 Biofilm development protein YmgB/AriR
DUF3596              PF12167.3     88 seq802_BIOID50913    -            126   6.6e-31  105.6   0.0   1   1     6e-35   8.2e-31  105.3   0.0     1    88     7    93     7    93 0.98 Domain of unknown function (DUF3596)
IstB_IS21            PF01695.12   178 seq803_BIOID50913    -            259   6.1e-71  237.3   0.1   1   1   3.9e-74   1.3e-70  236.3   0.0     1   178    56   235    56   235 0.98 IstB-like ATP binding protein
Bac_DnaA             PF00308.13   219 seq803_BIOID50913    -            259   1.4e-07   31.2   0.0   1   1   6.2e-11   2.1e-07   30.6   0.0    37   136   105   202    75   207 0.85 Bacterial dnaA  protein
AAA                  PF00004.24   132 seq803_BIOID50913    -            259   2.5e-05   24.3   0.0   1   1   1.3e-08   4.3e-05   23.6   0.0     1    74   105   180   105   214 0.77 ATPase family associated with various cellular activities (AAA)
PhoH                 PF02562.11   205 seq803_BIOID50913    -            259   1.4e-05   24.3   0.1   1   1   1.6e-08   5.5e-05   22.3   0.0    11    48    94   131    83   142 0.80 PhoH-like protein
Endonuclease_5       PF04493.9    206 seq805_BIOID50913    -            223   1.1e-70  237.0   0.0   1   1   9.3e-75   1.3e-70  236.8   0.0     1   205     9   208     9   209 0.99 Endonuclease V
ATP-grasp_2          PF08442.5    202 seq806_BIOID50913    -            389   1.2e-62  210.8   0.0   1   1   2.5e-66   1.7e-62  210.2   0.0     1   201     2   205     2   206 0.97 ATP-grasp domain
Ligase_CoA           PF00549.14   153 seq806_BIOID50913    -            389     4e-24   84.8   0.7   1   1   9.5e-28   6.5e-24   84.1   0.5     1   151   265   383   265   385 0.97 CoA-ligase
DUF2566              PF10753.4     55 seq809_BIOID50913    -             82   3.4e-29  100.3   5.3   1   1   3.3e-33   4.5e-29  100.0   3.7     1    55    28    82    28    82 0.99 Protein of unknown function (DUF2566)
Phage_integrase      PF00589.17   173 seq813_BIOID50913    -            290   9.5e-20   70.8   0.1   1   1     1e-23   1.4e-19   70.3   0.1     3   166    65   258    63   264 0.87 Phage integrase family
DUF2526              PF10735.4     77 seq817_BIOID50913    -             77   3.1e-47  158.3   5.7   1   1   2.5e-51   3.4e-47  158.2   4.0     1    77     1    77     1    77 1.00 Protein of unknown function (DUF2526)
TGT                  PF01702.13   238 seq818_BIOID50913    -            375  2.9e-105  350.7   0.0   1   1  2.5e-109  3.5e-105  350.4   0.0     1   237   125   362   125   363 0.99 Queuine tRNA-ribosyltransferase
MFS_1                PF07690.11   354 seq819_BIOID50913    -            393     2e-24   85.8  58.2   1   1   1.3e-26   1.8e-22   79.4  34.4     2   328    14   320    10   327 0.84 Major Facilitator Superfamily
FMN_red              PF03358.10   152 seq822_BIOID50913    -            198   8.1e-15   54.5   0.0   1   1   3.1e-18   1.1e-14   54.1   0.0    14   144    13   143     2   149 0.85 NADPH-dependent FMN reductase
Flavodoxin_1         PF00258.20   143 seq822_BIOID50913    -            198   2.8e-11   43.4   0.1   1   1   1.4e-14   4.8e-11   42.7   0.0     1   138     6   130     6   135 0.81 Flavodoxin
Flavodoxin_2         PF02525.12   199 seq822_BIOID50913    -            198     1e-05   25.0   0.0   1   1   3.9e-09   1.3e-05   24.6   0.0     2   138     3   117     2   147 0.74 Flavodoxin-like fold
DUF416               PF04222.7    191 seq823_BIOID50913    -            196   6.5e-87  289.5   0.1   1   1   5.3e-91   7.2e-87  289.3   0.0     1   189     4   192     4   194 0.99 Protein of unknown function (DUF416)
DUF927               PF06048.6    285 seq825_BIOID50913    -            918   3.6e-56  190.4   0.0   1   1   1.9e-59   6.4e-56  189.6   0.0     4   284   364   644   361   645 0.93 Domain of unknown function (DUF927)
Prim_Zn_Ribbon       PF08273.7     40 seq825_BIOID50913    -            918   8.3e-14   51.2   8.7   1   1   4.7e-17   1.6e-13   50.3   6.0     2    40    35    69    34    69 0.96 Zinc-binding domain of primase-helicase
Toprim_3             PF13362.1     96 seq825_BIOID50913    -            918   2.5e-13   49.9   0.1   1   1   1.9e-16   6.4e-13   48.6   0.1     2    95   221   318   220   319 0.86 Toprim domain
Toprim_4             PF13662.1     81 seq825_BIOID50913    -            918   3.6e-10   39.5   0.1   1   1   2.5e-13   8.6e-10   38.3   0.1     3    70   221   289   219   299 0.90 Toprim domain
Thioredoxin          PF00085.15   104 seq826_BIOID50913    -            109   3.5e-34  116.5   0.0   1   1   8.4e-38   3.8e-34  116.3   0.0     2   103     5   106     4   107 0.98 Thioredoxin
Thioredoxin_2        PF13098.1    112 seq826_BIOID50913    -            109   1.6e-10   41.0   0.1   1   1   3.2e-13   1.4e-09   37.9   0.0     7   112    23   104    17   104 0.90 Thioredoxin-like domain
EAL                  PF00563.15   236 seq827_BIOID50913    -            285   1.4e-60  204.6   0.0   1   1   1.1e-64   1.6e-60  204.4   0.0     2   236    27   262    26   262 0.96 EAL domain
CoA_binding          PF02629.14    96 seq830_BIOID50913    -            290   4.2e-29  100.7   2.8   1   1   1.4e-32   4.7e-29  100.6   0.6     1    96     6    99     6    99 0.99 CoA binding domain
Ligase_CoA           PF00549.14   153 seq830_BIOID50913    -            290   1.8e-18   66.4   0.2   1   1     8e-22   2.7e-18   65.8   0.1     1   146   152   266   152   273 0.92 CoA-ligase
Succ_CoA_lig         PF13607.1    138 seq830_BIOID50913    -            290   1.3e-09   37.6   0.0   1   1   6.9e-13   2.3e-09   36.8   0.0     1   106   146   252   146   282 0.82 Succinyl-CoA ligase like flavodoxin domain
CoA_binding_2        PF13380.1    115 seq830_BIOID50913    -            290   4.1e-05   23.6   0.1   1   1   2.4e-08   8.3e-05   22.6   0.0    29   114    34   130    10   131 0.80 CoA binding domain
Peptidase_S49_N      PF08496.5    155 seq831_BIOID50913    -            349   2.9e-64  215.4   3.5   1   1   6.3e-68   2.9e-64  215.4   2.4     1   155     1   158     1   158 0.98 Peptidase family S49 N-terminal
Peptidase_S49        PF01343.13   154 seq831_BIOID50913    -            349   1.4e-50  170.9   0.0   1   1   3.1e-54   1.4e-50  170.9   0.0     2   153   161   310   160   311 0.98 Peptidase family S49
SDH_sah              PF01972.11   286 seq831_BIOID50913    -            349   1.8e-05   23.5   1.9   1   1   5.1e-09   2.3e-05   23.2   0.0    89   163   133   208   119   225 0.81 Serine dehydrogenase proteinase
MerR_1               PF13411.1     69 seq832_BIOID50913    -            215   3.9e-09   36.0   0.3   1   1   2.7e-12   3.6e-08   32.9   0.0    26    68     2    44     1    45 0.96 MerR HTH family regulatory protein
YccJ                 PF13993.1     69 seq833_BIOID50913    -             75   7.9e-42  141.0   2.0   1   1   6.4e-46   8.8e-42  140.9   1.4     1    69     7    75     7    75 0.99 YccJ-like protein
ATP-synt_ab          PF00006.20   215 seq836_BIOID50913    -            443   5.9e-42  143.4   0.0   1   1   2.9e-45   7.9e-42  143.0   0.0     3   214   183   388   181   389 0.95 ATP synthase alpha/beta family, nucleotide-binding domain
Rho_RNA_bind         PF07497.7     78 seq836_BIOID50913    -            443   6.5e-42  140.9   0.1   1   1   4.2e-45   1.1e-41  140.1   0.0     1    78    73   150    73   150 0.98 Rho termination factor, RNA-binding domain
Rho_N                PF07498.7     43 seq836_BIOID50913    -            443   8.2e-18   63.7   0.8   1   1   1.7e-20   4.8e-17   61.3   0.2     1    43    29    71    29    71 0.98 Rho termination factor, N-terminal domain
NACHT                PF05729.7    167 seq836_BIOID50913    -            443   8.9e-05   22.0   0.0   1   1   6.2e-08   0.00017   21.1   0.0    12    96   207   297   203   311 0.80 NACHT domain
AMP-binding          PF00501.23   418 seq837_BIOID50913    -            603   1.3e-90  303.5   0.0   1   1   3.5e-94   1.6e-90  303.3   0.0     1   418    85   525    85   525 0.96 AMP-binding enzyme
DUF3448              PF11930.3     82 seq837_BIOID50913    -            603   1.4e-25   88.6   0.2   1   1   5.6e-29   2.5e-25   87.8   0.1     7    79     3    75     1    78 0.95 Domain of unknown function (DUF3448)
DUF4009              PF13193.1     41 seq837_BIOID50913    -            603   7.6e-11   41.1   0.0   1   1   5.1e-14   2.3e-10   39.5   0.0     3    30   575   602   573   603 0.93 Domain of unknown function (DUF4009)
Bac_DNA_binding      PF00216.16    90 seq838_BIOID50913    -             90   3.2e-33  113.4   1.4   1   1   2.6e-37   3.6e-33  113.3   1.0     1    90     1    90     1    90 0.99 Bacterial DNA-binding protein
Dehydratase_MU       PF02288.10   112 seq839_BIOID50913    -            116   1.6e-35  121.0   0.0   1   1   1.3e-39   1.8e-35  120.9   0.0     2   112     7   112     6   112 0.98 Dehydratase medium subunit
YajC                 PF02699.10    83 seq843_BIOID50913    -            110   3.5e-28   96.9   0.4   1   1   3.3e-32   4.5e-28   96.6   0.3     2    83    20   102    19   102 0.96 Preprotein translocase subunit
GTP_EFTU             PF00009.22   188 seq844_BIOID50913    -            607     1e-56  191.2   0.0   1   1   7.2e-60     2e-56  190.3   0.0     2   187     4   195     3   196 0.96 Elongation factor Tu GTP binding domain
EFG_C                PF00679.19    89 seq844_BIOID50913    -            607   1.9e-21   75.6   0.0   1   1   1.6e-24   4.3e-21   74.4   0.0     3    83   397   477   395   483 0.96 Elongation factor G C-terminus
GTP_EFTU_D2          PF03144.20    74 seq844_BIOID50913    -            607   7.4e-10   38.6   3.2   1   1   8.1e-13   2.2e-09   37.1   2.2     1    74   219   289   219   289 0.94 Elongation factor Tu domain 2
MMR_HSR1             PF01926.18   114 seq844_BIOID50913    -            607   1.3e-05   25.0   0.2   1   1   1.5e-08   4.1e-05   23.4   0.0     2   113     8   128     7   129 0.55 50S ribosome-binding GTPase
DUF1481              PF07356.7    195 seq848_BIOID50913    -            211   5.4e-71  237.9   0.6   1   1   4.5e-75   6.2e-71  237.7   0.4     1   195    22   207    22   207 0.99 Protein of unknown function (DUF1481)
MFS_1                PF07690.11   354 seq853_BIOID50913    -            396   1.9e-39  135.2  46.6   1   1   4.3e-43   1.9e-39  135.2  32.3     2   352    16   351    15   353 0.84 Major Facilitator Superfamily
MFS_3                PF05977.8    524 seq853_BIOID50913    -            396   5.9e-08   31.1   6.0   1   1   1.3e-11   5.9e-08   31.1   4.2    32   206    32   201     5   207 0.84 Transmembrane secretion effector
TRI12                PF06609.8    599 seq853_BIOID50913    -            396   2.8e-06   25.7   4.5   1   1   6.2e-10   2.8e-06   25.7   3.1    87   212    54   179    14   190 0.80 Fungal trichothecene efflux pump (TRI12)
BMC                  PF00936.14    75 seq854_BIOID50913    -             91   1.1e-26   92.1   5.6   1   1     1e-30   1.4e-26   91.8   3.9     1    75     3    79     3    79 0.98 BMC domain
Pyr_redox_2          PF07992.9    200 seq855_BIOID50913    -            847     2e-36  125.6   0.0   1   1   3.9e-39   8.8e-36  123.5   0.0     1   198     5   285     5   287 0.95 Pyridine nucleotide-disulphide oxidoreductase
NIR_SIR              PF01077.17   157 seq855_BIOID50913    -            847   2.8e-27   94.8   0.1   1   1   3.5e-30     8e-27   93.4   0.0     2   150   632   770   631   776 0.94 Nitrite and sulphite reductase 4Fe-4S domain
Fer2_BFD             PF04324.10    55 seq855_BIOID50913    -            847   2.8e-21   75.1   4.8   1   1     7e-19   1.6e-15   56.7   2.0     2    53   423   472   422   474 0.93 BFD-like [2Fe-2S] binding domain
Pyr_redox            PF00070.22    80 seq855_BIOID50913    -            847   1.5e-15   57.2   0.7   1   1   6.4e-19   1.5e-15   57.2   0.5     2    72   148   219   147   229 0.91 Pyridine nucleotide-disulphide oxidoreductase
NIR_SIR_ferr         PF03460.12    69 seq855_BIOID50913    -            847   4.4e-12   45.3   0.0   1   1     4e-15   9.1e-12   44.3   0.0     3    68   560   622   558   623 0.95 Nitrite/Sulfite reductase ferredoxin-like half domain
Pyr_redox_3          PF13738.1    203 seq855_BIOID50913    -            847     2e-08   34.3   0.4   1   1   1.5e-09   3.5e-06   27.1   0.0    78   196    55   174    42   179 0.83 Pyridine nucleotide-disulphide oxidoreductase
Metallophos          PF00149.23   201 seq857_BIOID50913    -            218   1.4e-12   47.3   2.9   1   1   6.5e-16   4.5e-12   45.7   2.0     2   167    16   150    15   191 0.73 Calcineurin-like phosphoesterase
Metallophos_2        PF12850.2    156 seq857_BIOID50913    -            218   1.2e-06   28.3   0.0   1   1   2.8e-10   1.9e-06   27.6   0.0     4   137    18   207    16   213 0.63 Calcineurin-like phosphoesterase superfamily domain
SecD-TM1             PF13721.1    101 seq858_BIOID50913    -            615   1.4e-39  134.2   3.5   1   1   2.6e-41   8.8e-38  128.5   0.1     1   101     2   103     2   103 0.96 SecD export protein N-terminal TM region
SecD_SecF            PF02355.11   189 seq858_BIOID50913    -            615   7.2e-16   57.8  10.2   1   1     4e-19   1.4e-15   56.9   7.1    14   184   434   602   427   606 0.90 Protein export membrane protein
Sec_GG               PF07549.9     29 seq858_BIOID50913    -            615   3.7e-08   32.1   0.0   1   1     3e-11     1e-07   30.7   0.0     1    27   112   141   112   143 0.86 SecD/SecF GG Motif
MMPL                 PF03176.10   333 seq858_BIOID50913    -            615   6.3e-08   31.5  11.7   1   1   1.9e-11   6.3e-08   31.5   8.1   180   299   481   601   458   612 0.81 MMPL family
T2SE                 PF00437.15   272 seq859_BIOID50913    -            305   6.6e-08   31.6   0.0   1   1   1.5e-11   2.1e-07   30.0   0.0    11   155   120   280   112   289 0.71 Type II/IV secretion system protein
Peptidase_M24        PF00557.19   205 seq862_BIOID50913    -            443   1.5e-43  148.7   0.1   1   1   1.4e-47   1.9e-43  148.3   0.1     1   205   168   430   168   430 0.82 Metallopeptidase family M24
BMC                  PF00936.14    75 seq863_BIOID50913    -            140   5.6e-21   73.8   1.4   1   1   6.1e-25   8.3e-21   73.3   1.0     1    75     3    80     3    80 0.97 BMC domain
HTH_Tnp_1            PF01527.15    76 seq865_BIOID50913    -            144   1.6e-13   50.2   0.0   1   1   2.9e-17     2e-13   49.9   0.0     3    49    11    58     9   101 0.86 Transposase
HTH_28               PF13518.1     52 seq865_BIOID50913    -            144   4.4e-05   23.2   0.0   1   1   9.2e-09   6.3e-05   22.7   0.0     1    41    19    60    19    67 0.92 Helix-turn-helix domain
Na_sulph_symp        PF00939.14   471 seq866_BIOID50913    -            499  2.4e-112  376.1  48.6   1   1  2.1e-116  2.8e-112  375.8  33.7     7   470    20   498    17   499 0.97 Sodium:sulfate symporter transmembrane region
OmpA                 PF00691.15    97 seq870_BIOID50913    -            254   5.2e-15   55.5   0.1   1   1   1.3e-18   1.8e-14   53.7   0.0     1    92   113   206   113   210 0.83 OmpA family
PduL                 PF06130.7     71 seq873_BIOID50913    -            210   3.1e-52  174.1   0.1   1   2   3.6e-28   4.9e-24   83.8   0.0     2    71    22   102    21   102 0.98 Propanediol utilisation protein PduL
PduL                 PF06130.7     71 seq873_BIOID50913    -            210   3.1e-52  174.1   0.1   2   2   1.4e-29   1.9e-25   88.3   0.3     2    70   130   197   129   198 0.96 Propanediol utilisation protein PduL
TnpB_IS66            PF05717.8    108 seq875_BIOID50913    -            116   1.1e-40  137.2   0.0   1   1   9.1e-45   1.2e-40  137.1   0.0     2   104     7   107     6   111 0.97 IS66 Orf2 like protein
SepZ                 PF06066.6     99 seq880_BIOID50913    -             98   9.3e-48  160.1   9.7   1   1   7.5e-52     1e-47  160.0   6.7     1    99     1    98     1    98 0.99 SepZ
Topoisom_bac         PF01131.15   403 seq881_BIOID50913    -            318   1.4e-36  126.0   0.2   1   1   2.1e-40   1.4e-36  126.0   0.1     2   137   171   317   170   318 0.92 DNA topoisomerase
Toprim               PF01751.17    88 seq881_BIOID50913    -            318   6.4e-27   93.1   0.0   1   1   1.5e-30   1.1e-26   92.4   0.0     2    88    19   156    18   156 0.98 Toprim domain
Glycos_transf_4      PF00953.16   159 seq882_BIOID50913    -            367   1.1e-28   99.9  21.3   1   1   7.8e-33   1.1e-28   99.9  14.8     3   157    75   233    73   235 0.94 Glycosyl transferase family 4
LZ_Tnp_IS66          PF13007.2     78 seq885_BIOID50913    -            193   6.1e-14   52.3   9.1   1   1   8.9e-18   6.1e-14   52.3   6.3     1    76    59   130    59   132 0.83 Transposase C of IS166 homeodomain
HTH_Tnp_IS66         PF13005.2     59 seq885_BIOID50913    -            193   1.8e-09   37.1   1.5   1   1   1.8e-12   1.2e-08   34.5   0.2     1    42   134   175   134   177 0.96 putative Helix-turn-helix domain of transposase IS66
T2SE                 PF00437.15   272 seq886_BIOID50913    -            200   1.3e-10   40.5   0.0   1   1   1.3e-14   1.8e-10   40.0   0.0   205   271     3    67     1    68 0.94 Type II/IV secretion system protein
HATPase_c            PF02518.21   111 seq887_BIOID50913    -            458   5.3e-28   96.8   0.6   1   1   2.4e-31   1.6e-27   95.2   0.1     2   110   346   449   345   450 0.98 Histidine kinase-, DNA gyrase B-, and HSP90-like ATPase
HisKA                PF00512.20    68 seq887_BIOID50913    -            458     2e-14   53.2   0.6   1   1   9.5e-18   6.5e-14   51.5   0.1     2    65   238   300   237   302 0.90 His Kinase A (phospho-acceptor) domain
Rhodanese            PF00581.15   113 seq888_BIOID50913    -            240   3.2e-17   62.8   0.1   1   1   4.4e-21     6e-17   61.9   0.0     2   112    28   123    27   124 0.94 Rhodanese-like domain
MxiH                 PF09392.5     90 seq890_BIOID50913    -            142   4.1e-12   46.3   0.9   1   1     3e-16   4.1e-12   46.3   0.6     2    90    56   141    55   141 0.96 Type III secretion needle MxiH like
IMS                  PF00817.15   148 seq892_BIOID50913    -            351   4.3e-47  159.5   0.0   1   1   1.5e-50   6.9e-47  158.8   0.0     1   148     7   154     7   154 0.98 impB/mucB/samB family
IMS_C                PF11799.3    137 seq892_BIOID50913    -            351   1.8e-09   38.0   0.1   1   1   6.6e-13     3e-09   37.2   0.1     3    99   211   309   209   323 0.84 impB/mucB/samB family C-terminal
IMS_HHH              PF11798.3     32 seq892_BIOID50913    -            351   1.3e-08   34.2   0.0   1   1   7.1e-12   3.2e-08   33.0   0.0     1    32   166   197   166   197 0.96 IMS family HHH motif
Autotransporter      PF03797.14   265 seq894_BIOID50913    -            166   1.6e-11   43.9   4.4   1   1   4.4e-15     6e-11   42.0   3.0   142   265    36   152    13   155 0.88 Autotransporter beta-domain
Transp_cyt_pur       PF02133.10   439 seq895_BIOID50913    -            419   7.3e-84  281.7  48.0   1   1   6.1e-88   8.4e-84  281.5  33.3     1   438    11   397    11   398 0.98 Permease for cytosine/purines, uracil, thiamine, allantoin
UPF0029              PF01205.14   110 seq896_BIOID50913    -            204   1.3e-36  124.4   0.0   1   1   2.5e-40   1.7e-36  124.1   0.0     1   109    17   125    17   126 0.98 Uncharacterized protein family UPF0029
DUF1949              PF09186.6     56 seq896_BIOID50913    -            204   5.5e-16   57.8   0.0   1   1   1.8e-19   1.2e-15   56.6   0.0     1    55   141   195   141   196 0.98 Domain of unknown function (DUF1949)
rve                  PF00665.21   120 seq899_BIOID50913    -            198   2.6e-10   40.3   0.0   1   1   5.7e-14   3.9e-10   39.7   0.0     2    65   106   167   105   178 0.94 Integrase core domain
HTH_21               PF13276.1     60 seq899_BIOID50913    -            198   5.9e-08   32.4   0.9   1   1   1.5e-11     1e-07   31.7   0.6     6    55    31    81    26    88 0.83 HTH-like domain
NAD_binding_2        PF03446.10   162 seq900_BIOID50913    -            302   5.7e-37  126.9   6.0   1   1   6.1e-41   8.3e-37  126.4   4.2     3   161     8   168     6   169 0.95 NAD binding domain of 6-phosphogluconate dehydrogenase
DDE_Tnp_IS66         PF03050.9    271 seq901_BIOID50913    -            331   6.7e-93  310.7   0.2   1   1   1.1e-96   7.6e-93  310.5   0.1    13   271     2   281     1   281 0.98 Transposase IS66 family
DDE_Tnp_IS66_C       PF13817.1     39 seq901_BIOID50913    -            331   2.8e-20   71.8   0.2   1   1   1.1e-23   7.6e-20   70.5   0.1     2    39   288   325   287   325 0.99 IS66 C-terminal element
YscJ_FliF            PF01514.12   207 seq902_BIOID50913    -            157   1.9e-45  154.4   1.0   1   1   1.6e-49   2.2e-45  154.2   0.7    24   175     2   147     1   153 0.98 Secretory protein of YscJ/FliF family
EutN_CcmL            PF03319.8     83 seq903_BIOID50913    -             91   1.7e-27   95.4   0.1   1   1   1.5e-31   2.1e-27   95.2   0.1     1    83     1    87     1    87 0.93 Ethanolamine utilisation protein EutN/carboxysome
Ldh_2                PF02615.9    335 seq904_BIOID50913    -            357   1.9e-70  237.1   0.0   1   1   1.6e-74   2.2e-70  236.9   0.0     4   329     6   332     3   338 0.90 Malate/L-lactate dehydrogenase
SecD_SecF            PF02355.11   189 seq905_BIOID50913    -            338   2.4e-68  228.9  10.7   1   1   5.3e-72   3.7e-68  228.3   7.4     4   188   132   316   129   317 0.97 Protein export membrane protein
Sec_GG               PF07549.9     29 seq905_BIOID50913    -            338     2e-08   33.0   0.1   1   1   7.5e-12   5.2e-08   31.7   0.0     2    27    56    81    55    83 0.90 SecD/SecF GG Motif
Peptidase_A24        PF01478.13   106 seq906_BIOID50913    -            157     3e-22   78.6   5.9   1   1   2.2e-26     3e-22   78.6   4.1     9   104    19   119    12   122 0.88 Type IV leader peptidase family
Topoisom_bac         PF01131.15   403 seq909_BIOID50913    -            561   2.2e-85  286.7   0.1   1   1   7.3e-89   3.3e-85  286.2   0.0   139   403     1   261     1   261 0.93 DNA topoisomerase
Topo_Zn_Ribbon       PF08272.6     42 seq909_BIOID50913    -            561     4e-40  134.7   0.7   1   2   6.6e-20     3e-16   58.3   0.0     2    42   454   493   453   493 0.96 Topoisomerase I zinc-ribbon-like
Topo_Zn_Ribbon       PF08272.6     42 seq909_BIOID50913    -            561     4e-40  134.7   0.7   2   2   3.2e-24   1.5e-20   72.1   1.9     1    42   520   561   520   561 0.98 Topoisomerase I zinc-ribbon-like
zf-C4_Topoisom       PF01396.14    39 seq909_BIOID50913    -            561     3e-19   68.1  19.5   1   2   1.6e-09   7.2e-06   25.2   0.3     2    27   293   318   292   335 0.83 Topoisomerase DNA binding C4 zinc finger
zf-C4_Topoisom       PF01396.14    39 seq909_BIOID50913    -            561     3e-19   68.1  19.5   2   2     3e-15   1.4e-11   43.5   1.9     2    38   405   440   404   441 0.94 Topoisomerase DNA binding C4 zinc finger
Wzz                  PF02706.10   152 seq913_BIOID50913    -            348     4e-15   55.8   1.4   1   1   6.7e-19   9.2e-15   54.6   1.0     1   113    15   178    15   244 0.69 Chain length determinant protein
Cob_adeno_trans      PF01923.13   162 seq914_BIOID50913    -            335   8.2e-53  178.4   0.2   1   1   1.8e-56   1.2e-52  177.8   0.1     1   160     3   166     3   168 0.93 Cobalamin adenosyltransferase
DUF336               PF03928.9    132 seq914_BIOID50913    -            335   1.4e-37  128.3   0.0   1   1   3.1e-41   2.1e-37  127.7   0.0     3   132   200   329   198   329 0.98 Domain of unknown function (DUF336)
TrkH                 PF02386.11   339 seq917_BIOID50913    -            483   1.5e-78  263.6  24.6   1   1   3.1e-82   4.3e-78  262.1  11.0     2   339   153   481   152   481 0.99 Cation transport protein
T2SF                 PF00482.18   124 seq918_BIOID50913    -            192   9.7e-19   67.3   0.9   1   1   7.1e-23   9.7e-19   67.3   0.6     1   122    58   180    58   182 0.97 Type II secretion system (T2SS), protein F
rve_3                PF13683.1     67 seq920_BIOID50913    -             80     2e-11   43.0   0.0   1   1   4.5e-15   3.1e-11   42.5   0.0     7    67     1    62     1    62 0.96 Integrase core domain
rve_2                PF13333.1     52 seq920_BIOID50913    -             80   2.7e-07   30.4   0.0   1   1   4.8e-11   3.3e-07   30.1   0.0     1    50    14    68    14    70 0.87 Integrase core domain
PQQ_2                PF13360.1    238 seq927_BIOID50913    -            353   9.9e-08   31.6   1.7   1   1   1.1e-10   3.1e-07   29.9   1.1     3   236    69   308    67   310 0.67 PQQ-like domain
Acetyltransf_10      PF13673.1    117 seq928_BIOID50913    -            124   6.4e-16   58.4   0.0   1   1   1.7e-19   7.7e-16   58.1   0.0    17   117     4    98     1    98 0.91 Acetyltransferase (GNAT) domain
Acetyltransf_7       PF13508.1     79 seq928_BIOID50913    -            124   5.9e-07   29.4   0.0   1   1   2.4e-10   1.1e-06   28.6   0.0     3    78    30    99    28   100 0.88 Acetyltransferase (GNAT) domain
Acetyltransf_1       PF00583.19    83 seq928_BIOID50913    -            124   7.6e-06   25.7   0.0   1   1   3.7e-09   1.7e-05   24.6   0.0    22    83    42    99     7    99 0.70 Acetyltransferase (GNAT) family
Sigma54_activat      PF00158.21   168 seq929_BIOID50913    -            441   1.1e-72  242.8   0.1   1   1   6.6e-76   1.8e-72  242.1   0.1     1   168   141   308   141   308 0.99 Sigma-54 interaction domain
Response_reg         PF00072.19   112 seq929_BIOID50913    -            441   7.3e-30  103.1   0.2   1   1   5.4e-33   1.5e-29  102.1   0.1     1   111     8   117     8   118 0.98 Response regulator receiver domain
HTH_8                PF02954.14    42 seq929_BIOID50913    -            441     2e-14   52.7   0.6   1   1   7.2e-18     2e-14   52.7   0.4     3    39   403   439   401   441 0.93 Bacterial regulatory protein, Fis family
AAA_5                PF07728.9    139 seq929_BIOID50913    -            441   1.3e-07   31.2   0.0   1   1   9.7e-11   2.7e-07   30.3   0.0     2   123   165   283   164   301 0.84 AAA domain (dynein-related subfamily)
AAA                  PF00004.24   132 seq929_BIOID50913    -            441   1.6e-05   25.0   0.0   1   1   1.2e-08   3.4e-05   23.9   0.0     1   126   165   296   165   302 0.72 ATPase family associated with various cellular activities (AAA)
Rieske_2             PF13806.1    104 seq930_BIOID50913    -            108   2.7e-40  136.1   0.0   1   1   2.2e-44     3e-40  136.0   0.0     1   103     3   106     3   107 0.98 Rieske-like [2Fe-2S] domain
PseudoU_synth_2      PF00849.17   164 seq932_BIOID50913    -            290   9.9e-16   57.8   0.1   1   1   6.3e-18   4.3e-14   52.5   0.1     2   164    69   195    68   195 0.87 RNA pseudouridylate synthase
S4                   PF01479.20    48 seq932_BIOID50913    -            290     3e-14   52.0   1.6   1   1   1.1e-17   7.6e-14   50.7   0.0     1    48     7    52     7    52 0.98 S4 domain
DUF1537              PF07005.6    223 seq935_BIOID50913    -            420   3.8e-62  209.7  14.7   1   1   4.6e-66   6.3e-62  209.0  10.2     1   223   161   380   161   380 0.95 Protein of unknown function, DUF1537
Trehalase            PF01204.13   512 seq936_BIOID50913    -            549  3.6e-161  537.1   0.1   1   1  3.2e-165  4.3e-161  536.8   0.0     1   511    70   546    70   547 0.96 Trehalase
Secretin             PF00263.16   165 seq938_BIOID50913    -            512   1.8e-32  111.9   3.4   1   1   2.6e-36   1.8e-32  111.9   2.4     1   162   336   504   336   507 0.93 Bacterial type II and III secretion system protein
Secretin_N           PF03958.12    82 seq938_BIOID50913    -            512   2.5e-24   85.1   2.8   1   1   1.6e-22   1.1e-18   67.0   0.2     1    82   180   275   180   275 0.99 Bacterial type II/III secretion system short domain
Amidohydro_3         PF07969.6    404 seq940_BIOID50913    -            432   2.9e-56  191.3   1.2   1   1   2.5e-59   1.1e-55  189.3   0.8     1   404    58   384    58   384 0.98 Amidohydrolase family
Amidohydro_4         PF13147.1    304 seq940_BIOID50913    -            432   7.6e-16   58.8   0.9   1   1   2.1e-19   9.7e-16   58.5   0.6     1   303    53   382    53   383 0.95 Amidohydrolase
Amidohydro_5         PF13594.1     68 seq940_BIOID50913    -            432     1e-05   25.1   1.8   1   1   4.7e-09   2.1e-05   24.1   0.1     2    45    29    85    28   135 0.74 Amidohydrolase
HTH_38               PF13936.1     44 seq943_BIOID50913    -            140   1.6e-21   75.4   0.6   1   1   3.1e-19   2.1e-15   55.8   1.2     4    41    58    95    55    96 0.96 Helix-turn-helix domain
Form_Nir_trans       PF01226.12   250 seq945_BIOID50913    -            268   6.5e-62  208.5  28.6   1   1   5.6e-66   7.7e-62  208.3  19.8    16   249    20   248     4   249 0.92 Formate/nitrite transporter
HNH                  PF01844.18    47 seq947_BIOID50913    -            115   5.6e-10   38.8   8.2   1   1   5.6e-14   7.7e-10   38.3   5.7     1    47    27    75    27    75 0.98 HNH endonuclease
T2SE                 PF00437.15   272 seq948_BIOID50913    -            245   1.7e-28   99.1   0.0   1   1   1.7e-32   2.3e-28   98.7   0.0   115   259    28   180     3   193 0.79 Type II/IV secretion system protein
UPF0027              PF01139.12   420 seq949_BIOID50913    -            379     2e-97  326.7   0.0   1   2   6.1e-29   8.3e-25   87.5   0.0     6    98    14   106     9   118 0.93 Uncharacterized protein family UPF0027
UPF0027              PF01139.12   420 seq949_BIOID50913    -            379     2e-97  326.7   0.0   2   2   1.5e-74     2e-70  237.8   0.0   145   419   119   372   105   373 0.90 Uncharacterized protein family UPF0027
Aldedh               PF00171.17   462 seq950_BIOID50913    -            461   1.2e-30  106.1   0.5   1   1   1.7e-33   2.4e-29  101.8   0.3    29   427    32   416    24   428 0.87 Aldehyde dehydrogenase family
Epimerase_2          PF02350.14   346 seq952_BIOID50913    -            390  1.4e-126  421.8   0.0   1   1  1.2e-130  1.7e-126  421.5   0.0     2   346    36   384    35   384 0.97 UDP-N-acetylglucosamine 2-epimerase
rve                  PF00665.21   120 seq955_BIOID50913    -            268   4.3e-17   62.2   0.0   1   1   7.7e-21   1.1e-16   60.9   0.0     3   120   113   222   111   222 0.94 Integrase core domain
Autotransporter      PF03797.14   265 seq958_BIOID50913    -            103   1.9e-09   37.1   0.1   1   1   1.6e-13   2.1e-09   36.9   0.0   168   258     3    87     1    95 0.93 Autotransporter beta-domain
NAD_binding_2        PF03446.10   162 seq962_BIOID50913    -            292   7.1e-48  162.4   1.5   1   1   2.1e-51   9.5e-48  162.0   1.1     1   160     1   162     1   164 0.98 NAD binding domain of 6-phosphogluconate dehydrogenase
F420_oxidored        PF03807.12    96 seq962_BIOID50913    -            292   5.6e-07   29.7   0.1   1   1   2.6e-10   1.2e-06   28.7   0.1     1    74     3    70     3    96 0.80 NADP oxidoreductase coenzyme F420-dependent
Flavodoxin_5         PF12724.2    143 seq965_BIOID50913    -            181   1.6e-51  173.9   0.0   1   1   4.3e-55   2.9e-51  173.1   0.0     1   142     4   152     4   153 0.95 Flavodoxin domain
Flavodoxin_1         PF00258.20   143 seq965_BIOID50913    -            181   9.7e-06   25.5   0.0   1   1   3.6e-09   2.5e-05   24.1   0.0     1    54     5    56     5    84 0.90 Flavodoxin
DiS_P_DiS            PF06750.8     92 seq967_BIOID50913    -            112   7.9e-06   25.4   0.0   1   1   8.5e-10   1.2e-05   24.9   0.0     2    42    13    57    12   107 0.90 Bacterial Peptidase A24 N-terminal domain
LysR_substrate       PF03466.15   209 seq968_BIOID50913    -            324   1.8e-44  151.2   0.0   1   1   3.5e-48   2.4e-44  150.8   0.0     5   206    92   293    90   296 0.96 LysR substrate binding domain
HTH_1                PF00126.22    60 seq968_BIOID50913    -            324   5.4e-16   57.9   0.0   1   1   1.4e-19   9.6e-16   57.1   0.0     1    60     3    64     3    64 0.97 Bacterial regulatory helix-turn-helix protein, lysR family
TP_methylase         PF00590.15   210 seq969_BIOID50913    -            457   1.6e-49  168.3   0.1   1   1   5.4e-53   2.5e-49  167.7   0.0     2   209   218   426   217   427 0.92 Tetrapyrrole (Corrin/Porphyrin) Methylases
NAD_binding_7        PF13241.1    103 seq969_BIOID50913    -            457   6.1e-28   96.9   0.1   1   1   1.3e-29     6e-26   90.5   0.0     1   103     6   115     6   115 0.89 Putative NAD(P)-binding
CysG_dimeriser       PF10414.4     60 seq969_BIOID50913    -            457   1.7e-19   68.9   0.9   1   1   3.7e-23   1.7e-19   68.9   0.6     2    60   150   209   149   209 0.97 Sirohaem synthase dimerisation region
Aldolase_II          PF00596.16   183 seq970_BIOID50913    -            212   1.6e-44  151.6   0.0   1   1   1.4e-48   1.9e-44  151.4   0.0     2   181    14   190    13   192 0.93 Class II Aldolase and Adducin N-terminal domain
DEAD                 PF00270.24   173 seq971_BIOID50913    -            453   4.5e-49  166.1   0.1   1   1   1.2e-51   5.4e-48  162.6   0.0     1   172    25   196    25   197 0.94 DEAD/DEAH box helicase
Helicase_C           PF00271.26    78 seq971_BIOID50913    -            453   8.2e-26   89.5   0.0   1   1   4.8e-29   2.2e-25   88.2   0.0     2    77   264   339   263   340 0.98 Helicase conserved C-terminal domain
RF-1                 PF00472.15   114 seq972_BIOID50913    -            204   1.2e-23   83.0   2.0   1   1   1.5e-27   2.1e-23   82.2   1.4     9   104   103   197    97   200 0.86 RF-1 domain
Peptidase_A24        PF01478.13   106 seq973_BIOID50913    -            102   1.1e-09   38.2   3.3   1   1   1.2e-13   1.7e-09   37.6   2.3    48   106    12    75     3    75 0.79 Type IV leader peptidase family
TPR_3                PF07720.7     36 seq974_BIOID50913    -            151   7.6e-10   38.2   0.2   1   1   5.5e-14   7.6e-10   38.2   0.2     1    36    32    65    32    65 0.96 Tetratricopeptide repeat
UDPG_MGDP_dh_N       PF03721.9    185 seq975_BIOID50913    -            420   3.5e-61  205.7   0.1   1   1   7.1e-63   2.4e-59  199.6   0.0     2   183     5   189     4   191 0.96 UDP-glucose/GDP-mannose dehydrogenase family, NAD binding domain
UDPG_MGDP_dh         PF00984.14    96 seq975_BIOID50913    -            420     4e-30  103.7   0.0   1   1   2.3e-33     8e-30  102.7   0.0     2    93   206   292   205   296 0.88 UDP-glucose/GDP-mannose dehydrogenase family, central domain
UDPG_MGDP_dh_C       PF03720.10   106 seq975_BIOID50913    -            420   9.2e-19   67.4   0.0   1   1   6.8e-22   2.3e-18   66.1   0.0     1   104   324   419   324   420 0.91 UDP-glucose/GDP-mannose dehydrogenase family, UDP binding domain
NAD_binding_2        PF03446.10   162 seq975_BIOID50913    -            420   7.1e-07   29.1   0.1   1   1   2.2e-09   7.4e-06   25.8   0.0     2   109     4   135     3   140 0.76 NAD binding domain of 6-phosphogluconate dehydrogenase
DeoC                 PF01791.4    236 seq977_BIOID50913    -            295   8.6e-35  120.0   0.0   1   1   7.3e-39     1e-34  119.8   0.0     2   235    21   261    20   262 0.94 DeoC/LacD family aldolase
Fe-ADH               PF00465.14   366 seq978_BIOID50913    -            403   3.2e-98  328.6   0.2   1   1  5.7e-102   3.9e-98  328.3   0.2     2   332     8   323     7   337 0.93 Iron-containing alcohol dehydrogenase
Fe-ADH_2             PF13685.1    250 seq978_BIOID50913    -            403   5.2e-17   61.8   0.0   1   1   1.2e-20   8.1e-17   61.2   0.0    12   247    18   260    14   262 0.89 Iron-containing alcohol dehydrogenase
AP_endonuc_2         PF01261.19   211 seq980_BIOID50913    -            258   3.3e-31  108.1   0.9   1   1   2.9e-35   3.9e-31  107.9   0.6     1   211    21   219    21   219 0.95 Xylose isomerase-like TIM barrel
ATP-cone             PF03477.11    90 seq987_BIOID50913    -            149     2e-17   63.2   0.1   1   1     2e-21   2.8e-17   62.8   0.1     2    89    50   136    49   137 0.98 ATP cone domain
GntP_permease        PF02447.11   441 seq989_BIOID50913    -            454  2.9e-154  513.6  49.4   1   1  4.8e-158  3.3e-154  513.4  34.3     2   440     5   453     4   454 0.98 GntP family permease
CitMHS               PF03600.11   349 seq989_BIOID50913    -            454   6.7e-09   34.6  37.4   1   1   1.2e-12   8.5e-09   34.3  25.9     3   318    11   375     7   403 0.80 Citrate transporter
ADH_N                PF08240.7    109 seq990_BIOID50913    -            336   6.2e-32  109.4   0.4   1   1   2.8e-35   1.3e-31  108.5   0.3     1   107    29   134    29   136 0.98 Alcohol dehydrogenase GroES-like domain
ADH_zinc_N           PF00107.21   130 seq990_BIOID50913    -            336   5.1e-13   48.5   0.1   1   1   2.8e-16   1.3e-12   47.2   0.1     2   130   177   296   176   296 0.91 Zinc-binding dehydrogenase
ThiF                 PF00899.16   136 seq990_BIOID50913    -            336   4.7e-05   23.1   0.8   1   1     2e-08   9.2e-05   22.1   0.1     4    36   168   200   165   204 0.93 ThiF family
LysR_substrate       PF03466.15   209 seq991_BIOID50913    -            323   1.9e-40  138.1   0.2   1   1   3.7e-44   2.6e-40  137.6   0.1     3   206   113   316   111   319 0.97 LysR substrate binding domain
HTH_1                PF00126.22    60 seq991_BIOID50913    -            323   7.2e-19   67.1   0.6   1   1     2e-22   1.3e-18   66.3   0.4     2    59    29    86    28    87 0.97 Bacterial regulatory helix-turn-helix protein, lysR family
DUF4223              PF13978.1     56 seq992_BIOID50913    -             55   1.2e-36  124.0   0.7   1   1   9.5e-41   1.3e-36  123.9   0.5     1    55     1    55     1    55 0.99 Protein of unknown function (DUF4223)
Epimerase            PF01370.16   236 seq993_BIOID50913    -            355   6.8e-79  264.4   0.0   1   1   3.7e-82   8.5e-79  264.1   0.0     1   236     4   252     4   252 0.97 NAD dependent epimerase/dehydratase family
RmlD_sub_bind        PF04321.12   287 seq993_BIOID50913    -            355   5.2e-17   61.5   0.0   1   1   3.3e-20   7.5e-17   61.0   0.0     2   255     3   297     1   333 0.78 RmlD substrate binding domain
Polysacc_synt_2      PF02719.10   294 seq993_BIOID50913    -            355   1.6e-16   59.9   0.0   1   1   1.2e-19   2.8e-16   59.1   0.0     1   117     4   114     4   135 0.93 Polysaccharide biosynthesis protein
3Beta_HSD            PF01073.14   280 seq993_BIOID50913    -            355   2.7e-15   55.6   0.0   1   1   1.9e-18   4.3e-15   55.0   0.0     1   229     5   240     5   250 0.82 3-beta hydroxysteroid dehydrogenase/isomerase family
NAD_binding_4        PF07993.7    249 seq993_BIOID50913    -            355   4.2e-15   55.2   0.1   1   1   4.2e-14   9.5e-11   40.9   0.0    87   197    74   189    61   250 0.85 Male sterility protein
adh_short            PF00106.20   167 seq993_BIOID50913    -            355   6.3e-08   32.5   0.2   1   1   4.7e-10   1.1e-06   28.6   0.0     3    96     4    91     2   126 0.79 short chain dehydrogenase
Complex1_51K         PF01512.12   151 seq995_BIOID50913    -            425     3e-38  130.7   0.0   1   1   1.9e-41   6.4e-38  129.7   0.0     9   151     3   135     1   135 0.98 Respiratory-chain NADH dehydrogenase 51 Kd subunit
RnfC_N               PF13375.1    101 seq995_BIOID50913    -            425   4.1e-15   55.2   0.7   1   1   3.7e-18   1.3e-14   53.6   0.3    22    85   356   420   350   425 0.91 RnfC Barrel sandwich hybrid domain
SLBB                 PF10531.4     59 seq995_BIOID50913    -            425   4.2e-13   48.8   1.1   1   1   2.1e-16   7.3e-13   48.0   0.7     1    58   147   194   147   195 0.96 SLBB domain
Fer4_17              PF13534.1     61 seq995_BIOID50913    -            425   7.9e-08   32.4   3.9   1   1   4.4e-11   1.5e-07   31.5   2.7     2    60   238   298   237   299 0.94 4Fe-4S dicluster domain
HTH_AraC             PF00165.18    42 seq998_BIOID50913    -            298   9.6e-22   76.0   0.1   1   2   2.3e-14   1.1e-10   40.9   0.0     1    41   203   243   203   244 0.96 Bacterial regulatory helix-turn-helix proteins, AraC family
HTH_AraC             PF00165.18    42 seq998_BIOID50913    -            298   9.6e-22   76.0   0.1   2   2   7.3e-12   3.3e-08   32.9   0.0     1    41   255   293   255   294 0.93 Bacterial regulatory helix-turn-helix proteins, AraC family
HTH_18               PF12833.2     81 seq998_BIOID50913    -            298     8e-17   61.0   0.1   1   1   2.7e-20   1.2e-16   60.4   0.0     2    80   217   294   216   295 0.94 Helix-turn-helix domain
AraC_binding         PF02311.14   136 seq998_BIOID50913    -            298   7.6e-07   28.7   0.0   1   1   4.7e-10   2.2e-06   27.3   0.0    27    91    75   139    64   170 0.85 AraC-like ligand binding domain
RibD_C               PF01872.12   200 seq999_BIOID50913    -            367   2.7e-64  216.3   0.0   1   1   5.4e-68   3.7e-64  215.9   0.0     1   200   147   362   147   362 0.96 RibD C-terminal domain
dCMP_cyt_deam_1      PF00383.17   102 seq999_BIOID50913    -            367     1e-24   86.0   0.4   1   1   2.2e-28   1.5e-24   85.4   0.3     3   101     2    99     1   100 0.94 Cytidine and deoxycytidylate deaminase zinc-binding region
Aconitase            PF00330.15   465 seq1000_BIOID50913   -            891  1.3e-186  620.5   0.0   1   1  2.3e-190  1.6e-186  620.2   0.0     1   465    57   562    57   562 0.99 Aconitase family (aconitate hydratase)
Aconitase_C          PF00694.14   131 seq1000_BIOID50913   -            891   7.8e-49  165.0   0.0   1   1   2.7e-52   1.8e-48  163.8   0.0     3   130   691   818   689   819 0.98 Aconitase C-terminal domain
PGI                  PF00342.14   486 seq1002_BIOID50913   -            549  9.6e-235  779.4   0.1   1   1    8e-239  1.1e-234  779.2   0.0     1   486    52   541    52   541 0.99 Phosphoglucose isomerase
Helicase_C_2         PF13307.1    167 seq1005_BIOID50913   -            716   4.4e-26   91.6   0.0   1   1     2e-29   6.9e-26   91.0   0.0     8   165   533   688   526   690 0.93 Helicase C-terminal domain
DEAD                 PF00270.24   173 seq1005_BIOID50913   -            716   2.9e-09   36.5   0.1   1   1   1.8e-09   6.3e-06   25.6   0.0    12    78    43   108    28   126 0.74 DEAD/DEAH box helicase
DEAD_2               PF06733.10   174 seq1005_BIOID50913   -            716   1.2e-08   34.4   0.0   1   1   6.2e-12   2.1e-08   33.6   0.0   103   167   200   263   150   269 0.87 DEAD_2
Acid_phosphat_B      PF03767.9    230 seq1011_BIOID50913   -            237   2.4e-50  170.9   0.0   1   1     2e-54   2.8e-50  170.7   0.0     2   229    11   220    10   221 0.96 HAD superfamily, subfamily IIIB (Acid phosphatase)
Fels1                PF05666.6     45 seq1012_BIOID50913   -            122   6.1e-39  131.0   2.2   1   2   1.7e-21   2.4e-17   61.9   0.1     2    45    20    62    19    62 0.96 Fels-1 Prophage Protein-like
Fels1                PF05666.6     45 seq1012_BIOID50913   -            122   6.1e-39  131.0   2.2   2   2   8.4e-24   1.2e-19   69.3   0.2     1    45    66   121    66   121 0.98 Fels-1 Prophage Protein-like
Virul_fac_BrkB       PF03631.10   260 seq1013_BIOID50913   -            337   3.4e-49  167.4  16.0   1   1     3e-53   4.1e-49  167.1  11.1     4   258    65   325    62   327 0.91 Virulence factor BrkB
FCD                  PF07729.7    125 seq1016_BIOID50913   -            274   1.1e-22   80.5   6.2   1   1   2.4e-26   1.6e-22   80.0   4.3     1   124   116   246   116   247 0.90 FCD domain
GntR                 PF00392.16    64 seq1016_BIOID50913   -            274   6.1e-14   51.1   0.2   1   1   1.8e-17   1.2e-13   50.1   0.1     4    62    31    89    29    91 0.95 Bacterial regulatory proteins, gntR family
Lact-deh-memb        PF09330.6    291 seq1017_BIOID50913   -            571  9.4e-154  510.8   1.9   1   1  1.7e-157  1.2e-153  510.5   1.3     1   291   278   567   278   567 1.00 D-lactate dehydrogenase, membrane binding
FAD_binding_4        PF01565.18   139 seq1017_BIOID50913   -            571   2.5e-08   33.3   0.0   1   1   6.1e-12   4.2e-08   32.6   0.0     2   115    47   166    46   186 0.84 FAD binding domain
Pribosyltran         PF00156.22   125 seq1018_BIOID50913   -            152   2.2e-11   43.4   0.0   1   1   2.3e-15   3.2e-11   42.9   0.0     2   112     4   105     3   112 0.87 Phosphoribosyl transferase domain
Sugar_tr             PF00083.19   451 seq1020_BIOID50913   -            427   3.9e-31  108.0  31.5   1   1   1.1e-34   5.1e-31  107.6  21.8    51   432    23   402    16   413 0.84 Sugar (and other) transporter
MFS_1                PF07690.11   354 seq1020_BIOID50913   -            427   4.3e-24   84.8  41.6   1   1   9.5e-28   4.3e-24   84.8  28.8    21   340     6   359     1   360 0.78 Major Facilitator Superfamily
MFS_2                PF13347.1    427 seq1020_BIOID50913   -            427   6.5e-15   54.3  20.5   1   1   6.4e-13   2.9e-09   35.7   3.0   258   351    17   108     4   112 0.89 MFS/sugar transport protein
NTP_transferase      PF00483.18   248 seq1021_BIOID50913   -            293   1.2e-72  244.0   0.0   1   1   2.1e-76   1.4e-72  243.8   0.0     1   246     2   238     2   240 0.98 Nucleotidyl transferase
NTP_transf_3         PF12804.2    179 seq1021_BIOID50913   -            293   1.1e-08   35.3   0.0   1   1     2e-12   1.4e-08   35.0   0.0     1   120     3   133     3   188 0.83 MobA-like NTP transferase domain
DMRL_synthase        PF00885.14   144 seq1026_BIOID50913   -            156   2.2e-57  192.6   1.1   1   1   1.8e-61   2.5e-57  192.5   0.8     2   143    11   153    10   154 0.98 6,7-dimethyl-8-ribityllumazine synthase
BMC                  PF00936.14    75 seq1027_BIOID50913   -            184     5e-41  138.1   8.4   1   2   1.3e-25   1.8e-21   75.4   0.1     1    74     3    76     3    77 0.98 BMC domain
BMC                  PF00936.14    75 seq1027_BIOID50913   -            184     5e-41  138.1   8.4   2   2   2.3e-22   3.1e-18   65.0   2.9     1    75    95   173    95   173 0.97 BMC domain
CSD                  PF00313.17    66 seq1028_BIOID50913   -             70   2.6e-33  113.5   0.3   1   1   4.1e-37   2.8e-33  113.3   0.2     1    65     5    69     5    70 0.98 'Cold-shock' DNA-binding domain
OB_RNB               PF08206.6     58 seq1028_BIOID50913   -             70   1.5e-05   24.2   0.3   1   1   3.5e-09   2.4e-05   23.6   0.2     7    28    15    36    11    40 0.87 Ribonuclease B OB domain
Phage_GPD            PF05954.6    292 seq1029_BIOID50913   -            351     1e-67  228.3   0.0   1   1   9.1e-72   1.2e-67  228.0   0.0     2   271    42   329    41   337 0.89 Phage late control gene D protein (GPD)
UPF0047              PF01894.12   118 seq1031_BIOID50913   -            138   5.4e-39  132.5   0.0   1   1   4.5e-43   6.1e-39  132.3   0.0     1   117    17   135    17   136 0.97 Uncharacterised protein family UPF0047
DUF1100              PF06500.6    411 seq1032_BIOID50913   -            414  2.6e-222  737.5   0.0   1   1  6.3e-226  2.9e-222  737.4   0.0     1   411     1   414     1   414 0.99 Alpha/beta hydrolase of unknown function (DUF1100)
Abhydrolase_5        PF12695.2    142 seq1032_BIOID50913   -            414   2.3e-08   33.8   0.0   1   1   9.2e-12   4.2e-08   32.9   0.0     1   121   196   375   196   392 0.75 Alpha/beta hydrolase family
Abhydrolase_6        PF12697.2    228 seq1032_BIOID50913   -            414   2.4e-06   27.4   0.5   1   1   9.9e-10   4.5e-06   26.6   0.1    12   107   208   326   197   390 0.70 Alpha/beta hydrolase family
NusB                 PF01029.13   134 seq1039_BIOID50913   -            139   1.4e-34  118.8   0.2   1   1   1.2e-38   1.6e-34  118.6   0.1     1   133     7   131     7   132 0.93 NusB family
YcgL                 PF05166.8     74 seq1040_BIOID50913   -             41     1e-06   28.6   0.7   1   1   9.1e-11   1.2e-06   28.3   0.5     1    23    14    36    14    39 0.92 YcgL domain
BMC                  PF00936.14    75 seq1041_BIOID50913   -            116     8e-17   60.5   0.3   1   1   8.1e-21   1.1e-16   60.1   0.2     2    73    45   112    44   116 0.95 BMC domain
Acetyltransf_1       PF00583.19    83 seq1042_BIOID50913   -            224   1.6e-05   24.6   0.5   1   1   7.7e-09   5.3e-05   23.0   0.4    39    78   170   209   144   214 0.93 Acetyltransferase (GNAT) family
Acetyltransf_10      PF13673.1    117 seq1042_BIOID50913   -            224   3.4e-05   23.8   0.5   1   1   8.2e-09   5.6e-05   23.1   0.3     1   114    92   207    92   212 0.80 Acetyltransferase (GNAT) domain
YcgL                 PF05166.8     74 seq1043_BIOID50913   -             66   9.5e-16   57.5   0.1   1   1   9.7e-20   1.3e-15   57.1   0.1    30    74     1    45     1    45 0.97 YcgL domain
DUF419               PF04237.8     92 seq1044_BIOID50913   -            118   1.1e-21   76.7   0.0   1   1     1e-25   1.4e-21   76.5   0.0     1    91    10   102    10   103 0.98 Protein of unknown function (DUF419)
TerC                 PF03741.11   184 seq1045_BIOID50913   -            540   4.9e-49  166.1  13.4   1   1   1.6e-52   7.4e-49  165.5   9.3     1   183    27   216    27   217 0.94 Integral membrane protein TerC family
CorC_HlyC            PF03471.12    81 seq1045_BIOID50913   -            540   2.4e-20   72.0   0.1   1   1   5.5e-23   2.5e-19   68.7   0.0     2    79   453   529   452   531 0.93 Transporter associated domain
CBS                  PF00571.23    57 seq1045_BIOID50913   -            540   7.2e-16   57.4   1.3   1   2   8.5e-09   3.9e-05   23.1   0.4     1    53   315   371   315   374 0.94 CBS domain
CBS                  PF00571.23    57 seq1045_BIOID50913   -            540   7.2e-16   57.4   1.3   2   2   9.7e-12   4.4e-08   32.5   0.0     3    53   382   432   381   436 0.93 CBS domain
FAA_hydrolase        PF01557.13   217 seq1047_BIOID50913   -            219   3.5e-56  189.9   0.0   1   1   2.9e-60     4e-56  189.7   0.0     1   208    18   210    18   219 0.93 Fumarylacetoacetate (FAA) hydrolase family
PduV-EutP            PF10662.4    143 seq1048_BIOID50913   -            147   7.9e-60  200.3   0.0   1   1   6.5e-64   8.9e-60  200.2   0.0     1   142     1   141     1   142 0.99 Ethanolamine utilisation - propanediol utilisation
YjbE                 PF11106.3     80 seq1049_BIOID50913   -             78   2.9e-41  139.1  25.3   1   1   2.3e-45   3.1e-41  139.0  17.5     1    77     1    77     1    78 0.98 Exopolysaccharide production protein YjbE
Sugar_tr             PF00083.19   451 seq1050_BIOID50913   -            440   1.7e-35  122.3  33.7   1   2   1.3e-31   8.9e-28   96.9   5.9     2   203    23   232    22   237 0.89 Sugar (and other) transporter
Sugar_tr             PF00083.19   451 seq1050_BIOID50913   -            440   1.7e-35  122.3  33.7   2   2   3.1e-12   2.1e-08   33.0  11.4   242   443   240   439   226   440 0.69 Sugar (and other) transporter
MFS_1                PF07690.11   354 seq1050_BIOID50913   -            440   1.5e-29  102.7  60.7   1   2   4.8e-21   3.3e-17   62.1  18.9     2   239    28   275    27   287 0.71 Major Facilitator Superfamily
MFS_1                PF07690.11   354 seq1050_BIOID50913   -            440   1.5e-29  102.7  60.7   2   2   4.7e-16   3.2e-12   45.7  19.2    27   176   283   435   271   440 0.81 Major Facilitator Superfamily
AIRS                 PF00586.19    96 seq1051_BIOID50913   -            325   1.7e-23   82.5   0.0   1   1   6.1e-27   4.2e-23   81.2   0.0     1    96    28   123    28   123 0.98 AIR synthase related protein, N-terminal domain
AIRS_C               PF02769.17   153 seq1051_BIOID50913   -            325   1.2e-09   38.1   0.0   1   1   2.6e-13   1.7e-09   37.6   0.0     1   145   150   299   150   303 0.74 AIR synthase related protein, C-terminal domain
Sugar_tr             PF00083.19   451 seq1052_BIOID50913   -            449   7.6e-38  130.1  26.5   1   1   3.2e-39   1.5e-35  122.5  18.4     4   442    22   429    20   437 0.78 Sugar (and other) transporter
MFS_1                PF07690.11   354 seq1052_BIOID50913   -            449   1.4e-31  109.4  44.0   1   1   4.6e-32   2.1e-28   99.0  21.5    30   312    54   349    24   358 0.76 Major Facilitator Superfamily
MFS_2                PF13347.1    427 seq1052_BIOID50913   -            449     2e-11   42.8  19.4   1   1   2.1e-13   9.6e-10   37.3   7.6   126   384   144   403   140   426 0.75 MFS/sugar transport protein
RHS_repeat           PF05593.9     38 seq1055_BIOID50913   -            175   1.6e-10   40.7  26.0   1   1   7.5e-11     1e-06   28.6   0.3     1    35    96   129    96   131 0.89 RHS Repeat
Glycos_trans_3N      PF02885.12    66 seq1056_BIOID50913   -            320   2.4e-15   55.7   0.0   1   1   3.6e-19     5e-15   54.7   0.0     2    65     3    70     2    71 0.97 Glycosyl transferase family, helical bundle domain
tRNA-synt_1g         PF09334.6    391 seq1057_BIOID50913   -            680  3.1e-156  519.8   0.1   1   1  1.4e-159  3.8e-156  519.5   0.0     1   390    11   400    11   401 0.98 tRNA synthetases class I (M)
tRNA_bind            PF01588.15    95 seq1057_BIOID50913   -            680   1.5e-22   79.1   0.0   1   1   1.2e-25   3.4e-22   77.9   0.0     1    94   584   677   584   678 0.98 Putative tRNA binding domain
tRNA-synt_1          PF00133.17   601 seq1057_BIOID50913   -            680   3.1e-18   65.0   1.7   1   1   3.2e-15   8.8e-12   43.7   0.1    25   103    11    88     3   115 0.83 tRNA synthetases class I (I, L, M and V)
tRNA-synt_1e         PF01406.14   301 seq1057_BIOID50913   -            680   3.6e-14   52.4   0.5   1   2   5.1e-09   1.4e-05   24.2   0.0    10   120    11   122     3   135 0.87 tRNA synthetases class I (C) catalytic domain
tRNA-synt_1e         PF01406.14   301 seq1057_BIOID50913   -            680   3.6e-14   52.4   0.5   2   2   1.5e-09   4.2e-06   25.9   0.0   213   282   297   365   290   383 0.82 tRNA synthetases class I (C) catalytic domain
DegT_DnrJ_EryC1      PF01041.12   363 seq1058_BIOID50913   -            376   3.7e-87  292.6   0.0   1   1   9.7e-91   4.4e-87  292.3   0.0     7   361    13   370     9   372 0.93 DegT/DnrJ/EryC1/StrS aminotransferase family
Aminotran_1_2        PF00155.16   363 seq1058_BIOID50913   -            376   7.6e-11   41.4   0.1   1   1   3.7e-14   1.7e-10   40.3   0.0    67   189    46   154     9   187 0.88 Aminotransferase class I and II
Aminotran_5          PF00266.14   371 seq1058_BIOID50913   -            376   4.7e-08   32.0   0.1   1   1   1.6e-11   7.5e-08   31.3   0.0    62   182    47   159    33   204 0.90 Aminotransferase class-V
DUF2886              PF11102.3    200 seq1059_BIOID50913   -            212   2.5e-56  190.2   1.2   1   1   2.1e-60   2.8e-56  190.1   0.8     1   199    13   206    13   207 0.97 Protein of unknown function (DUF2886)
Crl                  PF07417.7    127 seq1065_BIOID50913   -            133   1.1e-54  183.3   0.1   1   1   9.7e-59   1.3e-54  183.1   0.1     2   122     3   123     2   131 0.96 Transcriptional regulator Crl
RHS                  PF03527.9     41 seq1067_BIOID50913   -            184   1.5e-17   62.9   0.2   1   1   2.9e-21   3.9e-17   61.6   0.1     1    38    41    78    41    81 0.95 RHS protein
Caps_synth_GfcC      PF06251.6    229 seq1069_BIOID50913   -            277     4e-90  300.8   0.0   1   1   3.4e-94   4.7e-90  300.6   0.0     2   229    52   277    51   277 0.99 Capsule biosynthesis GfcC
AMP-binding          PF00501.23   418 seq1070_BIOID50913   -            574   6.5e-83  278.2   0.0   1   1   5.8e-87   7.9e-83  278.0   0.0     2   413    49   484    48   487 0.95 AMP-binding enzyme
PerC                 PF06069.6     90 seq1071_BIOID50913   -             95   2.5e-33  113.8   3.4   1   1     2e-37   2.8e-33  113.7   2.4     1    89     1    89     1    90 0.99 PerC transcriptional activator
PgpA                 PF04608.8    143 seq1072_BIOID50913   -            172   3.8e-51  172.5   8.4   1   1   3.2e-55   4.4e-51  172.3   5.9     2   142    22   162    21   163 0.92 Phosphatidylglycerophosphatase A
Ldh_2                PF02615.9    335 seq1074_BIOID50913   -            361    5e-138  459.2   0.0   1   1  4.2e-142  5.7e-138  459.0   0.0     1   334     5   340     5   341 0.99 Malate/L-lactate dehydrogenase
MarR                 PF01047.17    59 seq1075_BIOID50913   -            146     5e-12   45.2   0.2   1   1   1.9e-15   8.8e-12   44.4   0.0     1    58    40    97    40    98 0.98 MarR family
HTH_27               PF13463.1     68 seq1075_BIOID50913   -            146   1.8e-09   37.6   0.1   1   1   5.8e-13   2.6e-09   37.1   0.1     1    68    40   106    40   106 0.97 Winged helix DNA-binding domain
MarR_2               PF12802.2     62 seq1075_BIOID50913   -            146   1.7e-08   33.8   0.3   1   1   5.6e-12   2.6e-08   33.3   0.2     2    62    39    97    38    97 0.97 MarR family
PAP2                 PF01569.16   129 seq1076_BIOID50913   -            254   5.8e-28   97.0   1.0   1   1   4.2e-32   5.8e-28   97.0   0.7     6   126    78   232    73   234 0.90 PAP2 superfamily
Gp49                 PF05973.9     91 seq1077_BIOID50913   -            112   1.5e-26   92.1   0.0   1   1   1.2e-30   1.7e-26   91.9   0.0     1    91    13   102    13   102 0.96 Phage derived protein Gp49-like (DUF891)
Polysacc_synt        PF01943.12   273 seq1078_BIOID50913   -            416     1e-13   51.0  19.1   1   1   7.7e-18     1e-13   51.0  13.3     1   272     3   283     3   284 0.84 Polysaccharide biosynthesis protein
Aldose_epim          PF01263.15   301 seq1079_BIOID50913   -            295   2.5e-20   72.7   0.0   1   1   2.5e-24   3.5e-20   72.2   0.0     3   196    29   212    27   262 0.86 Aldose 1-epimerase
DUF940               PF06082.6    658 seq1083_BIOID50913   -            698  2.7e-257  855.4  13.2   1   1  2.3e-261  3.1e-257  855.3   9.2     1   658    29   693    29   693 0.97 Bacterial putative lipoprotein (DUF940)
HTH_37               PF13744.1     80 seq1085_BIOID50913   -            102   6.8e-24   83.3   0.6   1   1   1.2e-27   7.9e-24   83.1   0.4     3    76    20    92    18    97 0.96 Helix-turn-helix domain
HTH_3                PF01381.17    55 seq1085_BIOID50913   -            102   5.6e-07   29.1   0.0   1   1     1e-10     7e-07   28.8   0.0     5    47    43    86    39    94 0.87 Helix-turn-helix
Acetyltransf_3       PF13302.1    142 seq1086_BIOID50913   -            194   1.1e-19   71.0   0.1   1   1   3.8e-23   1.3e-19   70.7   0.0     1   142    17   162    17   162 0.88 Acetyltransferase (GNAT) domain
Acetyltransf_4       PF13420.1    155 seq1086_BIOID50913   -            194   5.1e-14   52.3   0.0   1   1     2e-17   6.7e-14   52.0   0.0     2   154    21   181    20   182 0.79 Acetyltransferase (GNAT) domain
Acetyltransf_1       PF00583.19    83 seq1086_BIOID50913   -            194   1.9e-08   34.0   0.1   1   1   8.7e-12     3e-08   33.4   0.0     2    83    83   162    82   162 0.96 Acetyltransferase (GNAT) family
Acetyltransf_8       PF13523.1    152 seq1086_BIOID50913   -            194   1.4e-06   28.1   0.1   1   1   5.1e-10   1.7e-06   27.8   0.1    60   141    75   166    20   176 0.80 Acetyltransferase (GNAT) domain
DUF1375              PF07119.7     76 seq1088_BIOID50913   -            135     2e-21   75.4   0.7   1   1   2.3e-25   3.1e-21   74.8   0.5     6    75    40   102    31   103 0.92 Protein of unknown function (DUF1375)
Peptidase_S24        PF00717.18    70 seq1090_BIOID50913   -            139   4.3e-13   48.5   0.0   1   1   4.6e-17   6.3e-13   48.0   0.0     2    68    56   120    55   122 0.91 Peptidase S24-like
LysR_substrate       PF03466.15   209 seq1091_BIOID50913   -            293     4e-45  153.3   0.1   1   1     9e-49   6.2e-45  152.7   0.1     2   204    85   282    84   285 0.98 LysR substrate binding domain
HTH_1                PF00126.22    60 seq1091_BIOID50913   -            293   2.4e-18   65.4   0.9   1   1   6.9e-22   4.7e-18   64.5   0.6     1    60     3    62     3    62 0.97 Bacterial regulatory helix-turn-helix protein, lysR family
SNARE_assoc          PF09335.6    123 seq1095_BIOID50913   -            192   4.6e-18   65.4   1.6   1   1   3.3e-22   4.6e-18   65.4   1.1     3   122    23   143    21   144 0.92 SNARE associated Golgi protein
DUF1049              PF06305.6     68 seq1096_BIOID50913   -            102   1.3e-25   88.5   0.7   1   1   9.6e-30   1.3e-25   88.5   0.5     1    66    22    87    22    89 0.97 Protein of unknown function (DUF1049)
DUF480               PF04337.7    148 seq1097_BIOID50913   -            215   8.2e-65  217.0   0.4   1   1     1e-68   1.4e-64  216.3   0.3     1   148     5   158     5   158 0.99 Protein of unknown function, DUF480
IMS                  PF00817.15   148 seq1098_BIOID50913   -            422   4.3e-38  130.3   0.0   1   1   3.2e-41   1.1e-37  129.0   0.0     1   147     5   150     5   151 0.96 impB/mucB/samB family
DUF4113              PF13438.1     75 seq1098_BIOID50913   -            422   2.2e-28   97.8   0.1   1   1   3.1e-31     1e-27   95.6   0.0     1    75   347   421   347   421 0.98 Domain of unknown function (DUF4113)
IMS_C                PF11799.3    137 seq1098_BIOID50913   -            422     3e-09   37.2   0.0   1   1   1.8e-12   6.1e-09   36.2   0.0     3   122   214   333   212   344 0.90 impB/mucB/samB family C-terminal
IMS_HHH              PF11798.3     32 seq1098_BIOID50913   -            422   2.5e-07   30.2   0.1   1   1     2e-10   6.8e-07   28.8   0.0     4    32   172   200   169   200 0.92 IMS family HHH motif
AA_kinase            PF00696.23   241 seq1099_BIOID50913   -            367   3.5e-43  147.7   2.1   1   1   6.6e-47   4.5e-43  147.4   1.5     2   240     6   234     5   235 0.93 Amino acid kinase family
PUA                  PF01472.15    74 seq1099_BIOID50913   -            367   8.6e-23   79.7   0.1   1   1     4e-26   2.8e-22   78.1   0.1     1    74   276   350   276   350 0.98 PUA domain
WGR                  PF05406.10    81 seq1100_BIOID50913   -            526   2.2e-15   56.2   2.6   1   1     5e-19   6.9e-15   54.6   0.9    11    78     4    68     1    71 0.92 WGR domain
HAD_2                PF13419.1    176 seq1102_BIOID50913   -            199   4.5e-29  101.8   0.2   1   1   1.2e-32   5.2e-29  101.6   0.1     2   176     4   184     3   184 0.84 Haloacid dehalogenase-like hydrolase
Hydrolase_like       PF13242.1     75 seq1102_BIOID50913   -            199   1.6e-08   33.9   0.0   1   1   7.8e-12   3.6e-08   32.8   0.0     2    50   139   186   138   198 0.93 HAD-hyrolase-like
Hydrolase            PF00702.21   204 seq1102_BIOID50913   -            199   5.7e-06   26.8   0.0   1   1   1.4e-09   6.3e-06   26.7   0.0   111   203    75   177     8   178 0.77 haloacid dehalogenase-like hydrolase
Tautomerase          PF01361.16    60 seq1103_BIOID50913   -             75     2e-13   49.5   0.0   1   1   2.1e-17   2.8e-13   49.1   0.0     1    51     2    53     2    55 0.98 Tautomerase enzyme
TPR_7                PF13176.1     36 seq1104_BIOID50913   -            389     1e-13   49.8  11.2   1   1   1.6e-05     0.025   14.2   0.0     1    27    71    97    71   106 0.82 Tetratricopeptide repeat
TPR_2                PF07719.12    34 seq1104_BIOID50913   -            389   1.5e-12   46.2   6.5   1   1     2e-05      0.03   14.1   0.0     6    32   219   245   216   247 0.91 Tetratricopeptide repeat
TPR_1                PF00515.23    34 seq1104_BIOID50913   -            389   9.1e-09   34.4   3.3   1   1     3e-05     0.045   13.2   0.0     7    32   220   245   218   247 0.91 Tetratricopeptide repeat
TPR_8                PF13181.1     34 seq1104_BIOID50913   -            389     3e-07   29.6   1.5   1   1   2.7e-05     0.041   13.5   0.0     5    29   218   242   217   246 0.91 Tetratricopeptide repeat
Epimerase            PF01370.16   236 seq1106_BIOID50913   -            304     4e-25   88.4   0.1   1   1   1.5e-27   2.6e-24   85.8   0.0     1   233     5   206     5   209 0.90 NAD dependent epimerase/dehydratase family
NAD_binding_10       PF13460.1    183 seq1106_BIOID50913   -            304   6.2e-22   78.3   0.0   1   1   4.7e-25     8e-22   77.9   0.0     1   177     5   192     5   198 0.87 NADH(P)-binding
NAD_binding_4        PF07993.7    249 seq1106_BIOID50913   -            304   4.6e-16   58.3   0.2   1   2   9.4e-08   0.00016   20.5   0.1     1    33     7    37     7    45 0.80 Male sterility protein
NAD_binding_4        PF07993.7    249 seq1106_BIOID50913   -            304   4.6e-16   58.3   0.2   2   2   9.9e-08   0.00017   20.4   0.0    79   137    55   114    39   121 0.85 Male sterility protein
3Beta_HSD            PF01073.14   280 seq1106_BIOID50913   -            304   5.6e-16   57.9   0.0   1   1   1.7e-14     3e-11   42.4   0.0     1   119     6   114     6   120 0.86 3-beta hydroxysteroid dehydrogenase/isomerase family
NmrA                 PF05368.8    233 seq1106_BIOID50913   -            304   8.7e-14   51.2   0.0   1   1   7.3e-17   1.2e-13   50.7   0.0     1   105     5   114     5   146 0.88 NmrA-like family
adh_short            PF00106.20   167 seq1106_BIOID50913   -            304   4.2e-05   23.3   4.2   1   1   1.1e-07   0.00019   21.2   1.2     2   156     4   130     3   140 0.82 short chain dehydrogenase
Glyco_transf_56      PF07429.6    361 seq1107_BIOID50913   -             94   1.9e-30  105.9   0.0   1   1   1.6e-34   2.2e-30  105.7   0.0     1    83     1    81     1    88 0.98 4-alpha-L-fucosyltransferase glycosyl transferase group 56
DUF2058              PF09831.4    177 seq1110_BIOID50913   -            182   8.7e-62  208.0   9.3   1   1   7.2e-66   9.8e-62  207.8   6.5     1   177     5   182     5   182 0.96 Uncharacterized protein conserved in bacteria (DUF2058)
GFO_IDH_MocA         PF01408.17   120 seq1113_BIOID50913   -            307   9.4e-26   90.5   0.0   1   1   2.2e-29   1.5e-25   89.9   0.0     1   120     4   121     4   121 0.98 Oxidoreductase family, NAD-binding Rossmann fold
GFO_IDH_MocA_C       PF02894.12   115 seq1113_BIOID50913   -            307     5e-08   32.6   0.1   1   1   1.7e-11   1.2e-07   31.4   0.0    19   114   141   226   132   227 0.93 Oxidoreductase family, C-terminal alpha/beta domain
UPF0126              PF03458.8     81 seq1114_BIOID50913   -            205     2e-44  148.9  24.9   1   2   3.2e-25   4.3e-21   74.1   4.6     2    78     4    80     3    83 0.96 UPF0126 domain
UPF0126              PF03458.8     81 seq1114_BIOID50913   -            205     2e-44  148.9  24.9   2   2   1.8e-28   2.5e-24   84.5   4.1     1    79    89   166    89   168 0.97 UPF0126 domain
Glyco_transf_56      PF07429.6    361 seq1115_BIOID50913   -            240  3.1e-130  434.2   0.0   1   1  2.5e-134  3.4e-130  434.0   0.0   122   360     1   239     1   240 0.99 4-alpha-L-fucosyltransferase glycosyl transferase group 56
Virul_fac_BrkB       PF03631.10   260 seq1116_BIOID50913   -            290     1e-55  188.8  24.6   1   1   8.7e-60   1.2e-55  188.6  17.0     2   258    29   274    28   276 0.88 Virulence factor BrkB
SSB                  PF00436.20   104 seq1119_BIOID50913   -            178   8.4e-43  144.3   0.5   1   1   7.4e-47     1e-42  144.1   0.4     1   103     6   112     6   113 0.97 Single-strand binding protein family
MFS_1                PF07690.11   354 seq1120_BIOID50913   -            396   5.2e-34  117.4  59.1   1   1   3.8e-38   5.2e-34  117.4  41.0     2   353    19   349    18   350 0.89 Major Facilitator Superfamily
HTH_Tnp_IS1          PF12759.2     50 seq1124_BIOID50913   -             75   1.5e-31  107.5   0.1   1   1   2.8e-35   1.9e-31  107.1   0.0     1    50    23    72    23    72 0.99 InsA C-terminal domain
Zn_Tnp_IS1           PF03811.8     36 seq1124_BIOID50913   -             75   7.9e-09   34.7   2.2   1   1   1.2e-12   7.9e-09   34.7   1.5    18    36     2    20     1    20 0.96 InsA N-terminal domain
Aldedh               PF00171.17   462 seq1126_BIOID50913   -            417   1.2e-21   76.5   3.5   1   1   2.1e-21   2.9e-17   62.0   1.0    37   300     8   284     2   305 0.81 Aldehyde dehydrogenase family
Acetyltransf_2       PF00797.12   240 seq1128_BIOID50913   -            281   2.6e-84  282.4   0.1   1   1   2.2e-88     3e-84  282.2   0.0     1   237    21   256    21   259 0.97 N-acetyltransferase
FAD_binding_3        PF01494.14   356 seq1130_BIOID50913   -            372   1.3e-09   37.4   0.1   1   1   1.3e-09   1.8e-05   23.8   0.0   148   178   141   171   118   224 0.88 FAD binding domain
PP-binding           PF00550.20    67 seq1131_BIOID50913   -             82   1.2e-12   47.8   0.8   1   1   9.7e-17   1.3e-12   47.6   0.6     1    66     9    74     9    75 0.92 Phosphopantetheine attachment site
DDE_Tnp_IS1          PF03400.8    131 seq1132_BIOID50913   -             61   2.3e-31  108.4   0.2   1   1   1.8e-35   2.5e-31  108.3   0.1     1    61     1    61     1    61 0.98 IS1 transposase
WzyE                 PF06899.6    449 seq1134_BIOID50913   -            450  8.7e-278  921.1  45.1   1   1  7.1e-282  9.7e-278  920.9  31.2     1   448     1   449     1   450 1.00 WzyE protein
OMPdecase            PF00215.19   226 seq1135_BIOID50913   -            294   1.5e-54  184.6   0.0   1   1   1.3e-58   1.8e-54  184.4   0.0     1   226    64   286    64   286 0.96 Orotidine 5'-phosphate decarboxylase / HUMPS family
DDE_Tnp_IS1          PF03400.8    131 seq1138_BIOID50913   -             69   1.1e-35  122.5   0.8   1   1   8.5e-40   1.2e-35  122.3   0.5    63   131     1    69     1    69 0.99 IS1 transposase
GntR                 PF00392.16    64 seq1139_BIOID50913   -             79   2.3e-15   55.6   0.2   1   1   2.1e-19   2.9e-15   55.3   0.1     2    59     4    61     3    64 0.97 Bacterial regulatory proteins, gntR family
DUF4132              PF13569.1    180 seq1140_BIOID50913   -            740   6.6e-54  182.0   0.0   1   1   7.6e-58     1e-53  181.3   0.0     1   179   474   659   474   660 0.96 Domain of unknown function (DUF4132)
Tyr_Deacylase        PF02580.11   145 seq1141_BIOID50913   -            145   6.3e-55  185.0   0.1   1   1   5.1e-59     7e-55  184.8   0.0     2   144     3   144     2   145 0.99 D-Tyr-tRNA(Tyr) deacylase
MVIN                 PF03023.9    452 seq1144_BIOID50913   -            511  4.7e-161  536.1  32.4   1   1  4.1e-165  5.7e-161  535.8  22.5     1   450    28   478    28   480 0.99 MviN-like protein
Aminotran_1_2        PF00155.16   363 seq1145_BIOID50913   -            390     1e-23   83.7   0.0   1   1   9.8e-28   1.3e-23   83.4   0.0    41   313    72   332    60   376 0.87 Aminotransferase class I and II
Exonuc_X-T_C         PF08411.5    269 seq1149_BIOID50913   -            491  3.1e-104  347.6   0.1   1   1  5.6e-108  3.8e-104  347.3   0.1     1   268   228   489   228   490 0.99 Exonuclease C-terminal
RNase_T              PF00929.19   164 seq1149_BIOID50913   -            491   9.9e-26   90.8   0.0   1   1   2.8e-29   1.9e-25   89.9   0.0     2   162    29   208    28   210 0.95 Exonuclease
Aminotran_1_2        PF00155.16   363 seq1150_BIOID50913   -            262   5.2e-42  143.9   0.0   1   1   4.2e-46   5.7e-42  143.8   0.0    96   362     2   256     1   257 0.95 Aminotransferase class I and II
PfkB                 PF00294.19   301 seq1152_BIOID50913   -            382   2.6e-70  236.8   0.0   1   1   2.4e-74   3.3e-70  236.4   0.0     2   297    76   376    75   380 0.97 pfkB family carbohydrate kinase
PsiE                 PF06146.7     69 seq1153_BIOID50913   -            136   1.8e-16   59.9   5.7   1   1   1.3e-20   1.8e-16   59.9   3.9     5    69    62   123    58   123 0.95 Phosphate-starvation-inducible E
YiiD_Cterm           PF09500.5    144 seq1154_BIOID50913   -            329   6.7e-49  165.0   0.0   1   1   2.9e-52   9.9e-49  164.4   0.0     1   143   174   313   174   314 0.99 Putative thioesterase (yiiD_Cterm)
Acetyltransf_7       PF13508.1     79 seq1154_BIOID50913   -            329   4.5e-13   49.0   0.0   1   1   2.4e-16   8.3e-13   48.1   0.0     3    78    60   139    58   140 0.87 Acetyltransferase (GNAT) domain
Acetyltransf_1       PF00583.19    83 seq1154_BIOID50913   -            329   2.5e-12   46.5   0.0   1   1   2.1e-15   7.1e-12   45.0   0.0     2    82    66   138    65   139 0.96 Acetyltransferase (GNAT) family
Acetyltransf_10      PF13673.1    117 seq1154_BIOID50913   -            329   1.6e-08   34.5   0.0   1   1   7.8e-12   2.7e-08   33.8   0.0    38   117    55   138    16   138 0.81 Acetyltransferase (GNAT) domain
EAL                  PF00563.15   236 seq1156_BIOID50913   -            517   1.1e-65  221.3   0.1   1   1   2.2e-69   1.5e-65  220.8   0.1     2   235   273   505   272   506 0.96 EAL domain
CSS-motif            PF12792.2    208 seq1156_BIOID50913   -            517   4.7e-38  130.5   1.5   1   1   9.7e-42   6.6e-38  130.0   1.1     2   207    37   246    36   247 0.92 CSS motif domain associated with EAL
SUI1                 PF01253.17    83 seq1157_BIOID50913   -            108   1.1e-21   76.2   2.2   1   1   9.9e-26   1.4e-21   76.0   1.6     2    82    28   104    27   105 0.95 Translation initiation factor SUI1
YmgB                 PF10798.3     61 seq1158_BIOID50913   -             97   1.1e-07   31.4   1.4   1   1   1.1e-11   1.5e-07   31.0   0.9     3    61    40    97    38    97 0.94 Biofilm development protein YmgB/AriR
Glyco_tran_WecB      PF03808.8    172 seq1160_BIOID50913   -            246   3.1e-56  189.3   0.1   1   1   3.1e-60   4.2e-56  188.9   0.1     2   172    61   231    60   231 0.96 Glycosyl transferase WecB/TagA/CpsF family
MarR                 PF01047.17    59 seq1161_BIOID50913   -            144   5.2e-18   64.3   0.0   1   1   1.9e-21   8.8e-18   63.6   0.0     1    59    38    96    38    96 0.98 MarR family
MarR_2               PF12802.2     62 seq1161_BIOID50913   -            144   1.4e-13   50.1   0.0   1   1   5.2e-17   2.4e-13   49.4   0.0     1    62    36    95    36    95 0.98 MarR family
HTH_27               PF13463.1     68 seq1161_BIOID50913   -            144   3.5e-09   36.7   0.0   1   1   1.8e-12   8.1e-09   35.5   0.0     1    68    38   104    38   104 0.93 Winged helix DNA-binding domain
GGDEF                PF00990.16   161 seq1166_BIOID50913   -           1105   5.4e-44  149.4   0.3   1   1   7.2e-47   1.2e-43  148.3   0.2     1   160   682   838   682   839 0.97 GGDEF domain
MASE1                PF05231.9    299 seq1166_BIOID50913   -           1105     3e-33  115.0  43.3   1   1   1.8e-36     3e-33  115.0  30.0     2   298    19   294    18   295 0.88 MASE1
PAS_9                PF13426.1    104 seq1166_BIOID50913   -           1105     8e-29   99.9   0.0   1   2   3.3e-15   5.7e-12   45.8   0.0     3   104   314   416   312   416 0.95 PAS domain
PAS_9                PF13426.1    104 seq1166_BIOID50913   -           1105     8e-29   99.9   0.0   2   2   3.7e-12   6.4e-09   36.0   0.0     2   104   566   670   565   670 0.92 PAS domain
PAS_3                PF08447.6     91 seq1166_BIOID50913   -           1105   5.8e-26   90.3   0.0   1   2   1.2e-12     2e-09   37.3   0.0     5    89   328   409   324   411 0.93 PAS fold
PAS_3                PF08447.6     91 seq1166_BIOID50913   -           1105   5.8e-26   90.3   0.0   2   2   1.5e-13   2.6e-10   40.1   0.0     2    91   452   537   451   537 0.96 PAS fold
PAS_4                PF08448.5    110 seq1166_BIOID50913   -           1105   4.2e-23   81.3   0.0   1   2   1.9e-09   3.2e-06   27.0   0.0     7   110   314   419   309   419 0.90 PAS fold
PAS_4                PF08448.5    110 seq1166_BIOID50913   -           1105   4.2e-23   81.3   0.0   2   2   1.1e-13     2e-10   40.5   0.0     1   109   561   672   561   673 0.94 PAS fold
PAS                  PF00989.19   113 seq1166_BIOID50913   -           1105   9.2e-23   80.0   0.1   1   2   3.1e-12   5.2e-09   35.7   0.0     2   113   303   414   302   414 0.91 PAS fold
PAS                  PF00989.19   113 seq1166_BIOID50913   -           1105   9.2e-23   80.0   0.1   2   2   5.8e-11   9.9e-08   31.6   0.0     7   113   561   668   555   668 0.94 PAS fold
EAL                  PF00563.15   236 seq1166_BIOID50913   -           1105   1.2e-17   64.1   0.2   1   1   1.8e-20   3.2e-17   62.7   0.1    37   234   896  1088   892  1090 0.92 EAL domain
PAS_8                PF13188.1     64 seq1166_BIOID50913   -           1105   1.2e-11   43.9   0.0   1   2   7.5e-07    0.0013   18.4   0.0     2    51   303   358   302   371 0.72 PAS domain
PAS_8                PF13188.1     64 seq1166_BIOID50913   -           1105   1.2e-11   43.9   0.0   2   2   1.6e-07   0.00027   20.5   0.0     1    52   555   607   555   619 0.80 PAS domain
Guanylate_kin        PF00625.16   183 seq1167_BIOID50913   -            207   1.6e-70  236.1   0.0   1   1   1.3e-74   1.8e-70  235.9   0.0     2   183     4   186     3   186 0.98 Guanylate kinase
DUF2002              PF09400.5    111 seq1169_BIOID50913   -            114   8.2e-66  218.6   0.2   1   1   6.8e-70   9.3e-66  218.4   0.2     1   110     1   110     1   112 0.99 Protein of unknown function (DUF2002)
HTH_18               PF12833.2     81 seq1170_BIOID50913   -            113   7.9e-20   70.6   0.3   1   1   1.4e-23   9.4e-20   70.3   0.2     2    79    18    94    17    96 0.96 Helix-turn-helix domain
HTH_AraC             PF00165.18    42 seq1170_BIOID50913   -            113   3.3e-18   64.7   0.2   1   2   1.5e-09     1e-05   25.0   0.0     1    42     4    45     4    45 0.97 Bacterial regulatory helix-turn-helix proteins, AraC family
HTH_AraC             PF00165.18    42 seq1170_BIOID50913   -            113   3.3e-18   64.7   0.2   2   2   1.5e-13     1e-09   37.7   0.0     2    41    57    94    52    95 0.93 Bacterial regulatory helix-turn-helix proteins, AraC family
ThiI                 PF02568.9    197 seq1173_BIOID50913   -            482   5.4e-77  257.5   0.0   1   1   1.2e-80   8.1e-77  257.0   0.0     1   197   175   369   175   369 0.99 Thiamine biosynthesis protein (ThiI)
THUMP                PF02926.12    93 seq1173_BIOID50913   -            482   3.1e-20   71.9   0.1   1   1   1.9e-23   1.3e-19   69.9   0.1     2    89    76   161    75   164 0.95 THUMP domain
Phytase-like         PF13449.1    326 seq1174_BIOID50913   -            457   1.6e-32  112.9   0.0   1   1     2e-36   2.7e-32  112.2   0.0    60   311   146   396    50   410 0.85 Esterase-like activity of phytase
AA_permease          PF00324.16   479 seq1177_BIOID50913   -            461   6.6e-99  331.2  56.2   1   1  1.2e-102   8.5e-99  330.9  38.9     1   432    16   424    16   454 0.95 Amino acid permease
AA_permease_2        PF13520.1    426 seq1177_BIOID50913   -            461   2.1e-43  148.3  58.9   1   1   4.2e-47   2.8e-43  147.9  40.8     9   424    20   439    15   441 0.88 Amino acid permease
FadR_C               PF07840.7    164 seq1178_BIOID50913   -            239   6.9e-73  243.5   0.0   1   1   1.9e-76   8.5e-73  243.2   0.0     1   163    72   234    72   235 0.99 FadR C-terminal domain
GntR                 PF00392.16    64 seq1178_BIOID50913   -            239   2.3e-20   71.6   0.0   1   1     1e-23   4.7e-20   70.6   0.0     4    64    11    71     8    71 0.96 Bacterial regulatory proteins, gntR family
MarB                 PF13999.1     66 seq1179_BIOID50913   -             72   5.5e-35  118.6   0.2   1   1   4.5e-39   6.1e-35  118.4   0.1     2    66     6    70     5    70 0.98 MarB protein
OpuAC                PF04069.7    257 seq1181_BIOID50913   -            320   5.3e-27   94.6   2.1   1   1   2.2e-30   7.6e-27   94.1   1.4     2   234    24   233    23   251 0.86 Substrate binding domain of ABC-type glycine betaine transport system
NMT1_2               PF13379.1    252 seq1181_BIOID50913   -            320   5.1e-25   88.1   2.2   1   1   2.3e-28   7.7e-25   87.5   1.6     7   245    22   244    18   249 0.86 NMT1-like family
NMT1                 PF09084.6    216 seq1181_BIOID50913   -            320     4e-20   72.2   0.1   1   1   1.7e-23   5.8e-20   71.7   0.0    14   214    44   240    30   241 0.87 NMT1/THI5 like
Phosphonate-bd       PF12974.2    243 seq1181_BIOID50913   -            320   2.4e-09   36.8   0.2   1   1     1e-12   3.4e-09   36.3   0.2    23   215    45   226    27   253 0.78 ABC transporter, phosphonate, periplasmic substrate-binding protein
Nterm_IS4            PF13006.2     98 seq1182_BIOID50913   -            330   1.2e-31  108.5   0.1   1   1   3.6e-35   2.4e-31  107.5   0.1     3    97    17   109    15   110 0.97 Insertion element 4 transposase N-terminal
DDE_Tnp_1            PF01609.16   211 seq1182_BIOID50913   -            330   2.2e-10   40.3   0.2   1   1   3.1e-13   2.1e-09   37.1   0.0   154   211   177   240   168   240 0.85 Transposase DDE domain
RNA_pol_Rpb6         PF01192.17    57 seq1183_BIOID50913   -             91     1e-17   63.4   0.1   1   1   9.7e-22   1.3e-17   63.1   0.1     1    56     7    62     7    63 0.95 RNA polymerase Rpb6
MerR-DNA-bind        PF09278.6     65 seq1185_BIOID50913   -            154   9.6e-16   57.8   0.2   1   1   3.6e-19   1.6e-15   57.0   0.1     2    65    55   119    54   119 0.96 MerR, DNA binding
MerR                 PF00376.18    38 seq1185_BIOID50913   -            154   1.8e-14   52.8   0.6   1   1   2.5e-17   1.1e-13   50.3   0.1     1    38    13    49    13    49 0.98 MerR family regulatory protein
MerR_1               PF13411.1     69 seq1185_BIOID50913   -            154   4.7e-13   48.5   0.0   1   1   1.7e-16     8e-13   47.8   0.0     2    65    13    76    12    78 0.96 MerR HTH family regulatory protein
HD_4                 PF13328.1    153 seq1186_BIOID50913   -            702   6.5e-54  181.6   1.2   1   1   2.4e-57   6.5e-54  181.6   0.8     2   152    27   175    26   176 0.97 HD domain
RelA_SpoT            PF04607.12   116 seq1186_BIOID50913   -            702   1.1e-36  125.2   0.5   1   1   1.1e-39   3.1e-36  123.7   0.0     1   115   235   345   235   346 0.98 Region found in RelA / SpoT proteins
TGS                  PF02824.16    60 seq1186_BIOID50913   -            702   6.9e-22   76.9   0.0   1   1   6.1e-25   1.7e-21   75.7   0.0     1    60   388   447   388   447 0.99 TGS domain
ACT_4                PF13291.1     80 seq1186_BIOID50913   -            702   2.2e-18   66.2   2.5   1   1   2.1e-21   5.7e-18   64.9   1.0     2    80   622   699   621   699 0.97 ACT domain
HD                   PF01966.17   122 seq1186_BIOID50913   -            702   1.3e-13   50.8   1.9   1   1   1.7e-16   4.7e-13   49.0   0.3     1   122    45   144    45   144 0.81 HD domain
HTH_31               PF13560.1     64 seq1189_BIOID50913   -             96   6.8e-11   42.0   0.0   1   1   7.9e-14   3.6e-10   39.7   0.0     4    46    35    76    34    93 0.82 Helix-turn-helix domain
HTH_3                PF01381.17    55 seq1189_BIOID50913   -             96   3.2e-09   36.3   0.1   1   1     2e-12   9.2e-09   34.9   0.0     1    38    37    74    37    85 0.96 Helix-turn-helix
HTH_19               PF12844.2     64 seq1189_BIOID50913   -             96     2e-08   34.0   0.0   1   1   2.1e-11   9.4e-08   31.8   0.0     3    55    36    87    36    95 0.83 Helix-turn-helix domain
LrgA                 PF03788.9     96 seq1192_BIOID50913   -            132   4.4e-29   99.9  10.2   1   1     4e-33   5.4e-29   99.6   7.1     1    94    21   114    21   116 0.98 LrgA family
ABC_tran             PF00005.22   118 seq1193_BIOID50913   -            255   7.2e-21   74.6   0.0   1   1   2.4e-24   1.1e-20   74.0   0.0     1   117    41   156    41   157 0.90 ABC transporter
Flg_bb_rod           PF00460.15    31 seq1195_BIOID50913   -            138   8.7e-13   47.5   0.2   1   1   1.5e-16   2.1e-12   46.3   0.2     1    31     9    39     9    39 0.98 Flagella basal body rod protein
Histone_HNS          PF00816.16    93 seq1196_BIOID50913   -            134   2.7e-20   72.5   7.3   1   1   2.7e-24   3.7e-20   72.1   4.5     5    93    28   129    24   129 0.87 H-NS histone family
LrgB                 PF04172.11   215 seq1199_BIOID50913   -            231   1.2e-82  276.2  15.2   1   1   9.7e-87   1.3e-82  276.0  10.6     1   215    12   226    12   226 0.99 LrgB-like family
MFS_1                PF07690.11   354 seq1200_BIOID50913   -            395   8.7e-29  100.2  39.6   1   1   1.3e-32   8.7e-29  100.2  27.4     2   344    13   341    12   344 0.82 Major Facilitator Superfamily
Xan_ur_permease      PF00860.15   389 seq1203_BIOID50913   -            449   1.1e-88  297.2  48.4   1   1   1.1e-92   1.4e-88  296.8  33.6     1   388    26   409    26   410 0.99 Permease family
Flg_bbr_C            PF06429.8     74 seq1205_BIOID50913   -            134   1.5e-12   47.0   3.0   1   1   3.6e-16   2.5e-12   46.4   2.1    29    73    87   131    11   132 0.91 Flagellar basal body rod FlgEFG protein C-terminal
Flg_bb_rod           PF00460.15    31 seq1205_BIOID50913   -            134   2.7e-11   42.8   1.2   1   1   3.9e-15   2.7e-11   42.8   0.8     1    30     7    37     7    38 0.95 Flagella basal body rod protein
RHH_1                PF01402.16    39 seq1207_BIOID50913   -             81   7.7e-11   41.2   0.5   1   1   5.7e-15   7.7e-11   41.2   0.4     2    39    15    52    14    52 0.96 Ribbon-helix-helix protein, copG family
BPD_transp_1         PF00528.17   185 seq1209_BIOID50913   -            275   2.2e-22   79.3  16.4   1   1   1.6e-26   2.2e-22   79.3  11.3     1   181    98   269    98   271 0.97 Binding-protein-dependent transport system inner membrane component
FlgD                 PF03963.9     82 seq1210_BIOID50913   -            231   1.5e-23   82.5   3.9   1   1   1.8e-26     8e-23   80.2   2.0     7    81     7    79     2    80 0.86 Flagellar hook capping protein - N-terminal region
FlgD_ig              PF13860.1     81 seq1210_BIOID50913   -            231   2.4e-21   75.1   2.5   1   1   5.2e-25   2.4e-21   75.1   1.8     9    81   119   189   105   189 0.91 FlgD Ig-like domain
FLgD_tudor           PF13861.1     61 seq1210_BIOID50913   -            231   3.3e-15   55.7   0.0   1   1   2.3e-18     1e-14   54.1   0.0     1    60    86   230    86   231 0.97 FlgD Tudor-like domain
DUF4008              PF13186.1     64 seq1213_BIOID50913   -            411   2.4e-13   50.0   0.4   1   1   1.5e-16   5.2e-13   49.0   0.3     4    64   282   343   276   343 0.91 Domain of unknown function (DUF4008)
Radical_SAM          PF04055.16   166 seq1213_BIOID50913   -            411   3.8e-12   46.5   0.0   1   1     2e-15   6.7e-12   45.7   0.0     6   147    20   169    16   188 0.81 Radical SAM superfamily
Fer4_12              PF13353.1    139 seq1213_BIOID50913   -            411   5.8e-07   29.5   0.0   1   1   3.1e-10   1.1e-06   28.7   0.0    13   115    19   126    17   150 0.64 4Fe-4S single cluster domain
Methyltransf_10      PF05971.7    299 seq1215_BIOID50913   -            338  7.1e-153  507.8   0.0   1   1  1.2e-156  8.4e-153  507.6   0.0     2   299    33   326    32   326 0.99 Protein of unknown function (DUF890)
MTS                  PF05175.9    170 seq1215_BIOID50913   -            338   5.5e-05   22.5   0.0   1   1   1.7e-08   0.00012   21.4   0.0    30   114   131   224   117   235 0.77 Methyltransferase small domain
dCMP_cyt_deam_2      PF08211.6    124 seq1216_BIOID50913   -            294   2.3e-50  169.6   0.2   1   1   6.8e-52   4.7e-48  162.1   0.0     1   123   157   278   157   279 0.98 Cytidine and deoxycytidylate deaminase zinc-binding region
dCMP_cyt_deam_1      PF00383.17   102 seq1216_BIOID50913   -            294   1.3e-17   63.2   0.0   1   1   4.4e-18     3e-14   52.3   0.0    10    93    56   139    47   143 0.86 Cytidine and deoxycytidylate deaminase zinc-binding region
rve                  PF00665.21   120 seq1221_BIOID50913   -            340     2e-20   73.0   0.0   1   1   2.2e-23   3.8e-20   72.0   0.0     3   118   118   242   117   244 0.96 Integrase core domain
HTH_38               PF13936.1     44 seq1221_BIOID50913   -            340   1.8e-09   36.8   0.5   1   1   4.1e-12     7e-09   34.9   0.1     6    41     3    38     2    40 0.94 Helix-turn-helix domain
HTH_7                PF02796.10    45 seq1221_BIOID50913   -            340   3.5e-09   36.2   0.3   1   1   5.4e-12   9.2e-09   34.9   0.2    13    44     9    40     5    41 0.93 Helix-turn-helix domain of resolvase
HTH_23               PF13384.1     50 seq1221_BIOID50913   -            340   1.1e-06   27.9   0.0   1   1     2e-09   3.4e-06   26.3   0.0     9    40     9    40     2    43 0.89 Homeodomain-like domain
HTH_28               PF13518.1     52 seq1221_BIOID50913   -            340     1e-05   25.2   0.1   1   1   1.5e-08   2.6e-05   23.9   0.1     7    34    12    39     8    40 0.89 Helix-turn-helix domain
Sigma70_r4_2         PF08281.7     54 seq1221_BIOID50913   -            340   1.1e-05   24.6   0.0   1   1   1.5e-08   2.5e-05   23.5   0.0    25    48    16    39    12    40 0.94 Sigma-70, region 4
HTH_3                PF01381.17    55 seq1221_BIOID50913   -            340   0.00013   21.6   0.1   1   1   1.4e-07   0.00024   20.7   0.1     7    37    15    45     8    48 0.91 Helix-turn-helix
SpoU_methylase       PF00588.14   142 seq1222_BIOID50913   -            229   9.1e-37  125.9   0.1   1   1   1.8e-40   1.3e-36  125.5   0.1     2   142    20   159    19   159 0.96 SpoU rRNA Methylase family
SpoU_methylas_C      PF12105.3     57 seq1222_BIOID50913   -            229   1.3e-25   88.5   1.4   1   1   2.9e-29     2e-25   87.9   0.4     1    57   163   221   163   221 0.99 SpoU, rRNA methylase, C-terminal
Pmp3                 PF01679.12    51 seq1223_BIOID50913   -             52   6.9e-21   73.6   7.8   1   1   5.2e-25   7.1e-21   73.5   5.4     3    49     3    49     1    51 0.95 Proteolipid membrane potential modulator
DAO                  PF01266.19   358 seq1224_BIOID50913   -            432   2.7e-72  243.5   0.4   1   1   2.3e-75   3.2e-72  243.3   0.3     2   358     3   397     2   397 0.95 FAD dependent oxidoreductase
Pyr_redox_2          PF07992.9    200 seq1224_BIOID50913   -            432   8.2e-09   35.5   0.2   1   1   3.8e-08   5.2e-05   23.0   0.1     1    36     2    37     2    66 0.92 Pyridine nucleotide-disulphide oxidoreductase
Pyr_redox            PF00070.22    80 seq1224_BIOID50913   -            432   1.4e-08   34.8   0.1   1   1     7e-09   9.6e-06   25.7   0.2     1    33     2    34     2    47 0.91 Pyridine nucleotide-disulphide oxidoreductase
NAD_binding_8        PF13450.1     68 seq1224_BIOID50913   -            432   8.6e-07   28.7   0.1   1   1   5.6e-09   7.6e-06   25.7   0.0     1    34     5    38     5    69 0.85 NAD(P)-binding Rossmann-like domain
ApbA                 PF02558.11   151 seq1224_BIOID50913   -            432   2.2e-05   23.8   0.2   1   1   3.8e-08   5.3e-05   22.6   0.1     1    33     3    34     3    48 0.87 Ketopantoate reductase PanE/ApbA
AlaDh_PNT_C          PF01262.16   168 seq1224_BIOID50913   -            432   0.00013   21.4   0.1   1   1   1.7e-07   0.00023   20.6   0.1    22    59     2    39     1    52 0.85 Alanine dehydrogenase/PNT, C-terminal domain
FlaE                 PF07559.9    130 seq1225_BIOID50913   -            401     2e-23   83.3  12.7   1   1   4.5e-27     2e-23   83.3   8.8     1   130   170   282   170   282 0.93 Flagellar basal body protein FlaE
Flg_bbr_C            PF06429.8     74 seq1225_BIOID50913   -            401   4.6e-21   74.3   1.6   1   1   4.6e-24   2.1e-20   72.2   1.1     2    74   323   400   322   400 0.92 Flagellar basal body rod FlgEFG protein C-terminal
Flg_bb_rod           PF00460.15    31 seq1225_BIOID50913   -            401   9.7e-12   44.2   4.1   1   1   2.1e-15   9.7e-12   44.2   2.8     2    31     4    33     3    33 0.96 Flagella basal body rod protein
TauD                 PF02668.11   258 seq1226_BIOID50913   -            175   3.3e-12   46.5   0.0   1   1     3e-16   4.1e-12   46.1   0.0     2    70     7    76     6    99 0.90 Taurine catabolism dioxygenase TauD, TfdA family
ABC_tran             PF00005.22   118 seq1230_BIOID50913   -            401   5.6e-22   78.2   0.0   1   1   3.6e-25   1.2e-21   77.0   0.0     1   117    73   191    73   192 0.92 ABC transporter
TOBE_2               PF08402.5     75 seq1230_BIOID50913   -            401   9.6e-12   44.6   0.3   1   1   1.2e-14   4.2e-11   42.5   0.1     1    75   313   385   313   385 0.95 TOBE domain
LysM                 PF01476.15    44 seq1231_BIOID50913   -            149   5.1e-13   48.5   0.0   1   1   1.4e-16   9.9e-13   47.6   0.0     1    44    99   147    99   147 0.98 LysM domain
BON                  PF04972.12    64 seq1231_BIOID50913   -            149   6.2e-10   38.5   3.1   1   1   1.4e-13   9.3e-10   38.0   2.1     2    62    29    89    28    91 0.92 BON domain
DUF520               PF04461.8    160 seq1232_BIOID50913   -            163   6.2e-66  221.0   3.7   1   1     5e-70   6.9e-66  220.9   2.6     1   160     1   162     1   162 0.99 Protein of unknown function (DUF520)
Na_H_Exchanger       PF00999.16   384 seq1233_BIOID50913   -            549   3.4e-72  242.9  43.6   1   1   3.1e-76   4.2e-72  242.6  30.2     2   383     8   421     5   422 0.91 Sodium/hydrogen exchanger family
Dimer_Tnp_Tn5        PF02281.11   109 seq1236_BIOID50913   -            414   1.4e-17   63.6   0.2   1   1   2.1e-21   2.9e-17   62.6   0.1    10   102   322   410   312   413 0.85 Transposase Tn5 dimerisation domain
DUF218               PF02698.12   155 seq1237_BIOID50913   -            239   3.3e-21   75.2   0.0   1   1   3.3e-25   4.6e-21   74.8   0.0     4   132    47   172    45   186 0.93 DUF218 domain
DEAD                 PF00270.24   173 seq1238_BIOID50913   -            704   7.6e-24   83.9   0.3   1   1   3.6e-25   8.2e-22   77.3   0.0     4   169   284   445   281   449 0.80 DEAD/DEAH box helicase
Helicase_C           PF00271.26    78 seq1238_BIOID50913   -            704   3.7e-17   61.8   0.0   1   1   1.5e-18   3.5e-15   55.5   0.0     3    77   524   599   522   600 0.95 Helicase conserved C-terminal domain
ResIII               PF04851.10   184 seq1238_BIOID50913   -            704   1.2e-08   34.9   0.0   1   1   1.2e-11   2.7e-08   33.7   0.0    29   182   304   441   278   443 0.75 Type III restriction enzyme, res subunit
SecA_DEAD            PF07517.9    266 seq1238_BIOID50913   -            704   3.4e-07   29.7   0.0   1   1   3.2e-10   7.4e-07   28.6   0.0    95   163   305   373   241   409 0.87 SecA DEAD-like domain
tRNA_anti            PF01336.20    76 seq1238_BIOID50913   -            704   4.8e-07   29.4   0.0   1   1   4.4e-10     1e-06   28.3   0.0     2    74    74   145    73   147 0.96 OB-fold nucleic acid binding domain
SNF2_N               PF00176.18   296 seq1238_BIOID50913   -            704   5.7e-05   22.0   0.0   1   1   4.6e-08   0.00011   21.1   0.0    27   172   308   446   285   451 0.81 SNF2 family N-terminal domain
IstB_IS21            PF01695.12   178 seq1244_BIOID50913   -            259   6.1e-71  237.3   0.1   1   1   3.9e-74   1.3e-70  236.3   0.0     1   178    56   235    56   235 0.98 IstB-like ATP binding protein
Bac_DnaA             PF00308.13   219 seq1244_BIOID50913   -            259   1.4e-07   31.2   0.0   1   1   6.2e-11   2.1e-07   30.6   0.0    37   136   105   202    75   207 0.85 Bacterial dnaA  protein
AAA                  PF00004.24   132 seq1244_BIOID50913   -            259   2.5e-05   24.3   0.0   1   1   1.3e-08   4.3e-05   23.6   0.0     1    74   105   180   105   214 0.77 ATPase family associated with various cellular activities (AAA)
PhoH                 PF02562.11   205 seq1244_BIOID50913   -            259   1.4e-05   24.3   0.1   1   1   1.6e-08   5.5e-05   22.3   0.0    11    48    94   131    83   142 0.80 PhoH-like protein
HSP70                PF00012.15   602 seq1246_BIOID50913   -            471   7.1e-25   86.8   0.0   1   2   5.7e-19   7.8e-15   53.6   0.0     2   207    24   249    23   280 0.77 Hsp70 protein
HSP70                PF00012.15   602 seq1246_BIOID50913   -            471   7.1e-25   86.8   0.0   2   2   1.1e-11   1.5e-07   29.6   0.0   250   352   350   444   326   469 0.79 Hsp70 protein
Flg_bbr_C            PF06429.8     74 seq1248_BIOID50913   -            251   1.8e-20   72.5   2.4   1   1     5e-24   3.4e-20   71.6   0.3     2    74   170   247   169   247 0.90 Flagellar basal body rod FlgEFG protein C-terminal
Flg_bb_rod           PF00460.15    31 seq1248_BIOID50913   -            251   2.2e-10   39.9   3.3   1   1   3.2e-14   2.2e-10   39.9   2.3     1    31     5    35     5    35 0.97 Flagella basal body rod protein
DUF2542              PF10808.3     79 seq1250_BIOID50913   -             79     5e-46  154.7   5.7   1   1     4e-50   5.5e-46  154.6   3.9     1    79     1    79     1    79 1.00 Protein of unknown function (DUF2542)
Ala_racemase_N       PF01168.15   217 seq1251_BIOID50913   -            356   1.3e-58  197.9   0.0   1   1   2.6e-62   1.7e-58  197.5   0.0     2   217    10   217     9   217 0.95 Alanine racemase, N-terminal domain
Ala_racemase_C       PF00842.16   129 seq1251_BIOID50913   -            356   1.1e-38  131.5   0.4   1   1   2.6e-42   1.7e-38  130.7   0.3     1   127   232   354   232   356 0.97 Alanine racemase, C-terminal domain
LamB                 PF02264.10   398 seq1253_BIOID50913   -            446  2.6e-168  560.0  25.6   1   1  2.2e-172    3e-168  559.9  17.8     1   398    28   446    28   446 0.97 LamB porin
HisG                 PF01634.13   163 seq1254_BIOID50913   -            299   8.2e-55  184.7   0.0   1   1   1.7e-58   1.2e-54  184.1   0.0     1   163    53   221    53   221 0.94 ATP phosphoribosyltransferase
HisG_C               PF08029.6     75 seq1254_BIOID50913   -            299   5.6e-28   96.5   0.1   1   1   2.2e-31   1.5e-27   95.2   0.0     1    75   222   297   222   297 0.98 HisG, C-terminal domain
Pyr_redox_2          PF07992.9    200 seq1257_BIOID50913   -            412     8e-16   58.3   0.1   1   1   6.8e-18   7.7e-15   55.1   0.0     1   198   126   384   126   386 0.81 Pyridine nucleotide-disulphide oxidoreductase
Pyr_redox            PF00070.22    80 seq1257_BIOID50913   -            412   6.5e-14   51.9   0.6   1   1   2.5e-10   2.9e-07   30.6   0.0     2    76   256   328   255   332 0.78 Pyridine nucleotide-disulphide oxidoreductase
NAD_binding_8        PF13450.1     68 seq1257_BIOID50913   -            412   1.4e-08   34.4   0.0   1   1   3.3e-11   3.7e-08   33.1   0.0     1    37   129   165   129   184 0.92 NAD(P)-binding Rossmann-like domain
HI0933_like          PF03486.9    409 seq1257_BIOID50913   -            412   5.9e-07   28.1   0.5   1   1   4.6e-09   5.3e-06   25.0   0.0     2    36   126   160   125   165 0.94 HI0933-like protein
Thi4                 PF01946.12   230 seq1257_BIOID50913   -            412     9e-06   24.8   0.3   1   1   4.6e-08   5.3e-05   22.3   0.0    20    59   127   166   121   202 0.89 Thi4 family
FAD_binding_3        PF01494.14   356 seq1257_BIOID50913   -            412   1.6e-05   24.0   0.3   1   1   7.2e-08   8.2e-05   21.7   0.0     3    35   126   158   125   171 0.92 FAD binding domain
DUF4132              PF13569.1    180 seq1258_BIOID50913   -            419   1.6e-43  148.2   0.0   1   1   1.8e-47   2.4e-43  147.6   0.0     3   180   163   348   161   348 0.96 Domain of unknown function (DUF4132)
TauD                 PF02668.11   258 seq1259_BIOID50913   -            182   1.1e-41  143.0   0.3   1   1   9.3e-46   1.3e-41  142.8   0.2   104   258     2   171     1   171 0.94 Taurine catabolism dioxygenase TauD, TfdA family
Flg_bbr_C            PF06429.8     74 seq1261_BIOID50913   -            260   5.3e-27   93.4   3.1   1   1   1.6e-30   1.1e-26   92.4   1.3     2    74   183   260   182   260 0.91 Flagellar basal body rod FlgEFG protein C-terminal
Flg_bb_rod           PF00460.15    31 seq1261_BIOID50913   -            260   2.9e-14   52.2   1.2   1   1   1.1e-17   7.4e-14   50.9   0.8     1    31     5    35     5    35 0.98 Flagella basal body rod protein
Histidinol_dh        PF00815.15   413 seq1262_BIOID50913   -            434  1.8e-182  606.4   0.9   1   1  1.5e-186  2.1e-182  606.2   0.6     2   413    18   428    17   428 0.99 Histidinol dehydrogenase
DHO_dh               PF01180.16   293 seq1266_BIOID50913   -            411   9.9e-35  119.8   0.0   1   1   2.7e-38   1.2e-34  119.5   0.0     2   293     6   304     5   304 0.84 Dihydroorotate dehydrogenase
Dus                  PF01207.12   310 seq1266_BIOID50913   -            411     6e-08   31.7   0.1   1   1   2.4e-11   1.1e-07   30.9   0.1    43   153    91   198    80   203 0.83 Dihydrouridine synthase (Dus)
FlgH                 PF02107.11   180 seq1267_BIOID50913   -            232   3.4e-69  231.9   0.3   1   1   2.9e-73   3.9e-69  231.6   0.2     4   180    44   231    41   231 0.95 Flagellar L-ring protein
MalM                 PF07148.7    136 seq1269_BIOID50913   -            311   1.5e-49  166.7   0.1   1   1   1.7e-53   2.3e-49  166.2   0.0     2   136    75   210    74   210 0.98 Maltose operon periplasmic protein precursor (MalM)
Peptidase_M28        PF04389.12   176 seq1272_BIOID50913   -            345   4.2e-30  104.6   0.1   1   1   1.8e-33   8.1e-30  103.7   0.0     2   173   111   318   110   320 0.88 Peptidase family M28
Peptidase_M20        PF01546.23   171 seq1272_BIOID50913   -            345   7.7e-07   28.7   0.0   1   1   2.2e-10     1e-06   28.3   0.0     1    73   113   198   113   309 0.74 Peptidase family M20/M25/M40
Peptidase_M42        PF05343.9    292 seq1272_BIOID50913   -            345   5.1e-06   25.3   0.2   1   1   4.1e-08   0.00019   20.2   0.0   134   180   143   189   136   216 0.87 M42 glutamyl aminopeptidase
Phage_cap_E          PF03864.10   329 seq1275_BIOID50913   -            342   2.2e-41  141.7   0.1   1   1   2.1e-45   2.8e-41  141.3   0.0    10   329    17   341     8   341 0.86 Phage major capsid protein E
HTH_Tnp_1            PF01527.15    76 seq1277_BIOID50913   -            225     2e-20   72.3   0.0   1   1   1.3e-23   5.8e-20   70.9   0.0     2    69   101   172   100   179 0.87 Transposase
Aminotran_1_2        PF00155.16   363 seq1278_BIOID50913   -            356   1.1e-67  228.4   0.0   1   1   9.5e-72   1.3e-67  228.2   0.0    31   363    46   351    30   351 0.94 Aminotransferase class I and II
FlgI                 PF02119.11   342 seq1280_BIOID50913   -            366  3.2e-138  459.9  15.5   1   1  2.7e-142  3.6e-138  459.7  10.8     1   342    22   366    22   366 0.99 Flagellar P-ring protein
adh_short            PF00106.20   167 seq1282_BIOID50913   -            248   2.3e-34  118.5   0.0   1   1   1.1e-37   2.9e-34  118.2   0.0     2   166     2   165     1   166 0.93 short chain dehydrogenase
adh_short_C2         PF13561.1    243 seq1282_BIOID50913   -            248     7e-15   55.3   0.0   1   1   3.2e-18   8.7e-15   55.0   0.0     3   222     9   218     7   232 0.89 Enoyl-(Acyl carrier protein) reductase
KR                   PF08659.5    181 seq1282_BIOID50913   -            248   1.1e-13   51.1   0.0   1   1   5.5e-17   1.5e-13   50.6   0.0     3   173     3   170     2   177 0.89 KR domain
Epimerase            PF01370.16   236 seq1282_BIOID50913   -            248   1.1e-06   28.1   0.1   1   1   1.2e-09   3.4e-06   26.5   0.0     1   117     3   135     3   176 0.80 NAD dependent epimerase/dehydratase family
NAD_binding_10       PF13460.1    183 seq1282_BIOID50913   -            248   2.9e-06   27.2   0.0   1   1   1.4e-09     4e-06   26.8   0.0     1    60     3    67     3   171 0.78 NADH(P)-binding
Autotransporter      PF03797.14   265 seq1284_BIOID50913   -            976   2.7e-42  144.8  30.2   1   1     2e-46   2.7e-42  144.8  20.9     3   259   714   956   712   967 0.95 Autotransporter beta-domain
AAA_5                PF07728.9    139 seq1285_BIOID50913   -            384   6.8e-38  129.4   0.0   1   1     8e-42   1.1e-37  128.7   0.0     2   139   101   242   100   242 0.98 AAA domain (dynein-related subfamily)
Chor_lyase           PF04345.8    168 seq1287_BIOID50913   -            165     4e-31  107.5   0.0   1   1   3.5e-35   4.8e-31  107.3   0.0    11   163    16   165    10   165 0.90 Chorismate lyase
TnpB_IS66            PF05717.8    108 seq1289_BIOID50913   -            115   1.3e-44  149.9   0.0   1   1     1e-48   1.4e-44  149.8   0.0     2   107     7   110     6   111 0.96 IS66 Orf2 like protein
Xan_ur_permease      PF00860.15   389 seq1290_BIOID50913   -            463  4.4e-113  377.5  39.0   1   1  4.4e-117    6e-113  377.1  27.0     2   388    34   427    33   428 0.97 Permease family
rve                  PF00665.21   120 seq1292_BIOID50913   -            424   1.2e-20   73.7   0.0   1   1   7.5e-24     2e-20   72.9   0.0     3   120   176   288   174   288 0.90 Integrase core domain
rve_3                PF13683.1     67 seq1292_BIOID50913   -            424   1.4e-16   59.6   0.1   1   1   1.3e-19   3.5e-16   58.3   0.0     2    67   260   328   259   328 0.98 Integrase core domain
HTH_28               PF13518.1     52 seq1292_BIOID50913   -            424   7.3e-09   35.3   0.2   1   1   9.2e-12   2.5e-08   33.6   0.0     9    51    39    81    33    86 0.92 Helix-turn-helix domain
HTH_23               PF13384.1     50 seq1292_BIOID50913   -            424     1e-07   31.2   0.0   1   1   9.5e-11   2.6e-07   29.9   0.0     5    50    31    75    28    75 0.94 Homeodomain-like domain
DDE_Tnp_IS66         PF03050.9    271 seq1293_BIOID50913   -            523  1.5e-102  342.3   0.3   1   1  4.3e-106  1.5e-102  342.3   0.2     1   270   186   472   186   473 0.99 Transposase IS66 family
DDE_Tnp_IS66_C       PF13817.1     39 seq1293_BIOID50913   -            523   3.3e-19   68.4   0.4   1   1   3.6e-22   1.2e-18   66.6   0.3     1    39   479   517   479   517 0.98 IS66 C-terminal element
HTH_Tnp_IS66         PF13005.2     59 seq1293_BIOID50913   -            523   7.6e-17   60.7   7.9   1   1   5.5e-20   1.9e-16   59.5   5.5     2    59   125   180   124   180 0.98 putative Helix-turn-helix domain of transposase IS66
LZ_Tnp_IS66          PF13007.2     78 seq1293_BIOID50913   -            523   1.6e-12   47.7   7.7   1   1   1.2e-15     4e-12   46.5   5.3     2    77    46   121    45   122 0.83 Transposase C of IS166 homeodomain
UbiA                 PF01040.13   257 seq1297_BIOID50913   -            290   1.1e-40  139.4  25.2   1   1   9.5e-45   1.3e-40  139.1  17.5     2   256    26   277    25   283 0.86 UbiA prenyltransferase family
IGPD                 PF00475.13   145 seq1298_BIOID50913   -            355   1.3e-64  216.3   0.3   1   1   6.7e-68   2.3e-64  215.5   0.2     1   145   196   338   196   338 0.99 Imidazoleglycerol-phosphate dehydratase
HAD_2                PF13419.1    176 seq1298_BIOID50913   -            355     6e-07   29.7   0.0   1   1     4e-09   1.4e-05   25.3   0.0    76   173    30   145    20   148 0.79 Haloacid dehalogenase-like hydrolase
Hydrolase_like       PF13242.1     75 seq1298_BIOID50913   -            355   1.8e-06   27.4   0.0   1   1   1.1e-09   3.8e-06   26.4   0.0     1    44   102   144   102   149 0.90 HAD-hyrolase-like
PNK3P                PF08645.6    158 seq1298_BIOID50913   -            355   2.5e-06   26.9   0.0   1   1   1.3e-09   4.4e-06   26.1   0.0     5   129     8   134     4   183 0.73 Polynucleotide kinase 3 phosphatase
FCD                  PF07729.7    125 seq1299_BIOID50913   -            228   1.6e-26   92.9   5.9   1   1   3.5e-30   2.4e-26   92.3   4.1     5   124    89   208    87   209 0.99 FCD domain
GntR                 PF00392.16    64 seq1299_BIOID50913   -            228   9.3e-18   63.3   0.0   1   1   3.6e-21   2.4e-17   61.9   0.0     3    64    15    75    13    75 0.98 Bacterial regulatory proteins, gntR family
Glucosaminidase      PF01832.15   134 seq1300_BIOID50913   -            323   8.6e-38  129.4   0.7   1   1   2.2e-41   1.5e-37  128.6   0.5     5   133   170   305   167   306 0.96 Mannosyl-glycoprotein endo-beta-N-acetylglucosaminidase
Rod-binding          PF10135.4     49 seq1300_BIOID50913   -            323   8.9e-20   70.3   2.8   1   1   3.3e-23   2.2e-19   69.0   1.9     1    49    60   107    60   107 0.99 Rod binding protein
TetR_N               PF00440.18    47 seq1303_BIOID50913   -            188     1e-16   60.1   0.8   1   1   2.3e-20   1.6e-16   59.5   0.0     1    47    16    62    16    62 0.98 Bacterial regulatory proteins, tetR family
TetR_C_6             PF13977.1    131 seq1303_BIOID50913   -            188   1.3e-06   28.1   0.1   1   1   3.6e-10   2.5e-06   27.2   0.0    36   129    95   185    84   187 0.83 Bacterial transcriptional repressor
FdhD-NarQ            PF02634.10   236 seq1307_BIOID50913   -            278   7.3e-73  244.7   0.0   1   1   6.3e-77   8.6e-73  244.5   0.0     1   235    38   275    38   276 0.92 FdhD/NarQ family
SLT                  PF01464.15   121 seq1308_BIOID50913   -            203   5.4e-26   90.3   0.1   1   1   5.1e-30   6.9e-26   90.0   0.1     3   120    43   168    41   169 0.95 Transglycosylase SLT domain
HlyD                 PF00529.15   306 seq1312_BIOID50913   -            384   1.1e-60  205.4  12.2   1   1     4e-64   1.4e-60  205.1   8.5     3   306    69   360    68   360 0.96 HlyD family secretion protein
HlyD_2               PF12700.2    328 seq1312_BIOID50913   -            384   2.3e-17   63.0   0.1   1   1     1e-20   3.4e-17   62.4   0.1     2   327    48   359    47   360 0.79 HlyD family secretion protein
HlyD_3               PF13437.1    105 seq1312_BIOID50913   -            384   6.4e-12   45.6   2.0   1   1   4.6e-11   1.6e-07   31.5   0.1     1   105   178   289   178   289 0.93 HlyD family secretion protein
Biotin_lipoyl_2      PF13533.1     50 seq1312_BIOID50913   -            384     6e-12   44.9   4.2   1   1   1.2e-13     4e-10   39.0   0.3     3    46    69   119    64   123 0.85 Biotin-lipoyl like
YdfZ                 PF14001.1     64 seq1314_BIOID50913   -             67     2e-33  114.3   0.1   1   1   1.6e-37   2.2e-33  114.1   0.1     1    64     2    65     2    65 0.99 YdfZ protein
AsmA                 PF05170.9    604 seq1316_BIOID50913   -            577  4.5e-166  553.8   7.0   1   1  1.2e-169  5.7e-166  553.5   4.9     1   565     9   558     9   574 0.98 AsmA family
Flg_bbr_C            PF06429.8     74 seq1318_BIOID50913   -            547     6e-08   32.3   2.6   1   1   8.8e-12     6e-08   32.3   1.8    23    74   491   546   469   546 0.81 Flagellar basal body rod FlgEFG protein C-terminal
Flg_bb_rod           PF00460.15    31 seq1318_BIOID50913   -            547   2.8e-05   23.5  11.0   1   1   4.2e-09   2.8e-05   23.5   7.6     1    31     5    35     5    35 0.97 Flagella basal body rod protein
GATase               PF00117.23   192 seq1319_BIOID50913   -            196   6.2e-28   97.4   0.0   1   1   2.1e-31   7.1e-28   97.2   0.0     1   189     4   194     4   196 0.81 Glutamine amidotransferase class-I
GATase_3             PF07685.9    158 seq1319_BIOID50913   -            196   9.7e-06   25.1   0.0   1   1   4.3e-09   1.5e-05   24.5   0.0     8    79    39   100    32   106 0.87 CobB/CobQ-like glutamine amidotransferase domain
Molybdop_Fe4S4       PF04879.11    55 seq1321_BIOID50913   -            195   2.2e-21   75.3   0.2   1   1   2.6e-24   1.8e-20   72.4   0.1     2    55    44   104    43   104 0.96 Molybdopterin oxidoreductase Fe4S4 domain
Molybdopterin        PF00384.17   432 seq1321_BIOID50913   -            195   1.4e-06   27.2   0.1   1   1   2.4e-10   1.6e-06   26.9   0.0     1    35   107   139   107   190 0.79 Molybdopterin oxidoreductase
HATPase_c_3          PF13589.1    137 seq1323_BIOID50913   -            611   2.1e-12   46.7   0.0   1   1   8.2e-16   3.8e-12   45.9   0.0     4   106    33   149    29   183 0.74 Histidine kinase-, DNA gyrase B-, and HSP90-like ATPase
HSP90                PF00183.13   531 seq1323_BIOID50913   -            611     3e-07   29.0   0.0   1   1     1e-10   4.8e-07   28.4   0.0   156   230   278   352   271   359 0.88 Hsp90 protein
HATPase_c            PF02518.21   111 seq1323_BIOID50913   -            611   9.4e-06   25.2   0.1   1   1   3.7e-09   1.7e-05   24.3   0.0     9   110    35   174    29   175 0.77 Histidine kinase-, DNA gyrase B-, and HSP90-like ATPase
His_biosynth         PF00977.16   228 seq1326_BIOID50913   -            245     4e-76  255.1   0.2   1   1   1.7e-79   4.5e-76  254.9   0.2     1   228     1   234     1   234 0.98 Histidine biosynthesis protein
Trp_syntA            PF00290.15   259 seq1326_BIOID50913   -            245     3e-06   25.7   0.9   1   1   1.2e-08   3.4e-05   22.3   0.1   174   232    51   108    32   114 0.88 Tryptophan synthase alpha chain
Dimer_Tnp_Tn5        PF02281.11   109 seq1327_BIOID50913   -            429   1.1e-17   64.0   0.2   1   1   1.7e-21   2.3e-17   62.9   0.1    10   102   337   425   327   428 0.85 Transposase Tn5 dimerisation domain
Cytochrom_C552       PF02335.10   435 seq1329_BIOID50913   -            478  1.2e-172  574.3   8.0   1   1  2.2e-176  1.5e-172  574.0   5.5     3   433    43   472    41   474 0.98 Cytochrome c552
ACR_tran             PF00873.14  1021 seq1330_BIOID50913   -           1035         0 1265.6  14.6   1   1         0         0 1265.4  10.2     1  1021     2  1024     2  1024 0.99 AcrB/AcrD/AcrF family
Transgly_assoc       PF04226.8     48 seq1332_BIOID50913   -             84     5e-13   48.7  14.0   1   1   3.7e-17     5e-13   48.7   9.7     2    48    34    83    33    83 0.97 Transglycosylase associated protein
Molybdopterin        PF00384.17   432 seq1333_BIOID50913   -            803     1e-24   87.0   0.0   1   1   3.2e-25   2.2e-21   75.9   0.0   103   379     2   377     1   381 0.85 Molybdopterin oxidoreductase
Molydop_binding      PF01568.16   109 seq1333_BIOID50913   -            803   5.6e-17   61.4   0.1   1   1     3e-20     2e-16   59.6   0.1     4   108   681   796   678   797 0.93 Molydopterin dinucleotide binding domain
Transgly             PF00912.17   178 seq1334_BIOID50913   -            858   1.4e-67  226.3   0.0   1   1   4.3e-71   2.9e-67  225.2   0.0     1   177    62   237    62   238 0.98 Transglycosylase
Transpeptidase       PF00905.17   304 seq1334_BIOID50913   -            858   4.3e-28   98.1   3.4   1   1   1.5e-29     1e-25   90.3   0.0     2   204   436   617   435   681 0.79 Penicillin binding protein transpeptidase domain
Phage_AlpA           PF05930.7     51 seq1338_BIOID50913   -             92   1.7e-19   69.1   0.1   1   1   3.3e-23   2.3e-19   68.7   0.1     1    51    34    83    34    83 0.98 Prophage CP4-57 regulatory protein (AlpA)
HTH_17               PF12728.2     51 seq1338_BIOID50913   -             92   1.5e-07   31.4   0.0   1   1     3e-11   2.1e-07   31.0   0.0     9    50    44    86    39    87 0.90 Helix-turn-helix domain
His_biosynth         PF00977.16   228 seq1339_BIOID50913   -            258   8.2e-79  263.9   0.5   1   1   2.7e-82   9.3e-79  263.7   0.4     1   227     5   239     5   240 0.96 Histidine biosynthesis protein
Flagellin_N          PF00669.15   139 seq1342_BIOID50913   -            317   4.4e-34  117.1   9.6   1   1   3.2e-38   4.4e-34  117.1   6.7     2   139     4   141     3   141 0.99 Bacterial flagellin N-terminal helical region
VWA_CoxE             PF05762.9    222 seq1343_BIOID50913   -            378   1.2e-65  220.6   0.1   1   1   3.7e-69   1.7e-65  220.1   0.1     1   222   151   372   151   372 0.98 VWA domain containing CoxE-like protein
VWA_2                PF13519.1    172 seq1343_BIOID50913   -            378   9.9e-09   35.4   0.3   1   1   7.6e-12   3.5e-08   33.6   0.1     2   151   217   353   216   375 0.79 von Willebrand factor type A domain
GST_C_2              PF13410.1     69 seq1344_BIOID50913   -            288   6.8e-10   38.5   0.3   1   1   6.3e-13   1.7e-09   37.2   0.2     2    68   174   244   173   245 0.82 Glutathione S-transferase, C-terminal domain
GST_C                PF00043.20    95 seq1344_BIOID50913   -            288   6.1e-09   35.6   0.0   1   1   4.5e-12   1.2e-08   34.6   0.0    33    95   183   250   171   250 0.85 Glutathione S-transferase, C-terminal domain
GST_N_2              PF13409.1     70 seq1344_BIOID50913   -            288     2e-06   27.5   0.0   1   1   1.6e-09   4.3e-06   26.5   0.0     3    69    53   127    51   128 0.89 Glutathione S-transferase, N-terminal domain
GST_N                PF02798.15    76 seq1344_BIOID50913   -            288     3e-05   24.0   0.0   1   1   3.9e-08   0.00011   22.2   0.0    17    76    66   127    58   127 0.91 Glutathione S-transferase, N-terminal domain
Adenylate_cycl       PF01295.13   605 seq1345_BIOID50913   -            848  2.2e-275  914.5   0.0   1   1  3.8e-279  2.6e-275  914.3   0.0     1   601   228   826   228   830 0.98 Adenylate cyclase, class-I
Adenyl_cycl_N        PF12633.2    204 seq1345_BIOID50913   -            848   3.3e-87  291.1   0.0   1   1   2.2e-86   1.5e-82  275.9   0.0     1   203     1   200     1   201 0.96 Adenylate cyclase NT domain
OMP_b-brl            PF13505.1    176 seq1346_BIOID50913   -            131   1.7e-22   80.0  11.7   1   1   2.8e-26   1.9e-22   79.9   8.1    42   176     3   131     1   131 0.89 Outer membrane protein beta-barrel domain
Ail_Lom              PF06316.6    199 seq1346_BIOID50913   -            131   1.5e-20   73.4   3.0   1   1   9.9e-22   6.8e-18   64.7   2.1    48   199     4   131     1   131 0.86 Enterobacterial Ail/Lom protein
PRA-CH               PF01502.13    75 seq1347_BIOID50913   -            203   1.1e-33  114.5   0.0   1   1   3.1e-37   2.1e-33  113.6   0.0     1    74    33   106    33   107 0.99 Phosphoribosyl-AMP cyclohydrolase
PRA-PH               PF01503.12    83 seq1347_BIOID50913   -            203   1.5e-13   50.6   0.5   1   1   3.2e-17   2.2e-13   50.1   0.4     2    82   116   201   115   202 0.96 Phosphoribosyl-ATP pyrophosphohydrolase
Paired_CXXCH_1       PF09699.5     41 seq1349_BIOID50913   -            188   6.2e-08   31.9  26.0   1   1   1.9e-08   6.6e-05   22.2   3.7     4    40   133   171   129   172 0.78 Doubled CXXCH motif (Paired_CXXCH_1)
DAGK_prokar          PF01219.14   104 seq1354_BIOID50913   -            122   5.4e-39  131.8   8.1   1   1   4.6e-43   6.3e-39  131.6   5.6     2   104    16   118    15   118 0.99 Prokaryotic diacylglycerol kinase
HlyD_2               PF12700.2    328 seq1355_BIOID50913   -            464   3.3e-26   92.1   1.8   1   1   1.2e-29   4.2e-26   91.7   1.2     9   328   123   425   115   425 0.82 HlyD family secretion protein
HlyD                 PF00529.15   306 seq1355_BIOID50913   -            464   3.2e-23   82.3  16.5   1   1   1.2e-26   4.2e-23   82.0  11.2     1   241   135   360   135   425 0.85 HlyD family secretion protein
HlyD_3               PF13437.1    105 seq1355_BIOID50913   -            464   9.6e-17   61.1   4.3   1   1   1.5e-14   5.2e-11   42.6   0.6     1   101   246   351   246   356 0.93 HlyD family secretion protein
Biotin_lipoyl_2      PF13533.1     50 seq1355_BIOID50913   -            464     3e-14   52.2   6.6   1   1   7.9e-17   2.7e-13   49.2   0.3     2    50   136   184   135   184 0.97 Biotin-lipoyl like
Fer4_11              PF13247.1     99 seq1358_BIOID50913   -            223   1.3e-26   92.1  10.9   1   1   9.8e-30   1.3e-26   92.1   7.6     2    98    84   181    83   182 0.95 4Fe-4S dicluster domain
Fer4_7               PF12838.2     52 seq1358_BIOID50913   -            223   4.6e-17   62.0  26.7   1   2   2.1e-12   2.9e-09   37.0   5.6     2    52    46   108    45   108 0.75 4Fe-4S dicluster domain
Fer4_7               PF12838.2     52 seq1358_BIOID50913   -            223   4.6e-17   62.0  26.7   2   2   1.3e-09   1.8e-06   28.0   8.4     2    52   125   176   124   176 0.81 4Fe-4S dicluster domain
Fer4_9               PF13187.1     55 seq1358_BIOID50913   -            223     1e-15   57.5  24.8   1   2   4.7e-10   6.4e-07   29.4   4.8     2    54    46   108    45   111 0.87 4Fe-4S dicluster domain
Fer4_9               PF13187.1     55 seq1358_BIOID50913   -            223     1e-15   57.5  24.8   2   2   1.7e-11   2.3e-08   34.0   6.9     2    54   125   176   124   177 0.96 4Fe-4S dicluster domain
Fer4                 PF00037.22    24 seq1358_BIOID50913   -            223   3.5e-13   48.4  40.5   1   1   2.7e-09   3.7e-06   26.1   2.2     2    21   119   138   118   141 0.90 4Fe-4S binding domain
Fer4_10              PF13237.1     52 seq1358_BIOID50913   -            223   2.4e-12   46.3  49.5   1   2   7.5e-09     1e-05   25.1   8.6     7    52    90   136    84   136 0.93 4Fe-4S dicluster domain
Fer4_10              PF13237.1     52 seq1358_BIOID50913   -            223   2.4e-12   46.3  49.5   2   2   1.7e-09   2.3e-06   27.2   6.8     4    52   120   173   117   173 0.85 4Fe-4S dicluster domain
Fer4_2               PF12797.2     22 seq1358_BIOID50913   -            223   3.9e-10   38.9  36.1   1   1   9.6e-09   1.3e-05   24.6   1.2     2    20    38    56    37    64 0.89 4Fe-4S binding domain
Fer4_3               PF12798.2     15 seq1358_BIOID50913   -            223   1.9e-09   37.2  44.3   1   3   2.8e-05     0.039   14.4   5.2     1    15    92   108    92   108 0.98 4Fe-4S binding domain
Fer4_3               PF12798.2     15 seq1358_BIOID50913   -            223   1.9e-09   37.2  44.3   2   3   0.00027      0.37   11.3   3.7     1    13   125   137   125   139 0.94 4Fe-4S binding domain
Fer4_3               PF12798.2     15 seq1358_BIOID50913   -            223   1.9e-09   37.2  44.3   3   3     3e-07   0.00041   20.5   1.7     1    15   152   176   152   176 0.98 4Fe-4S binding domain
Fer4_4               PF12800.2     17 seq1358_BIOID50913   -            223   3.3e-07   29.9  36.5   1   3    0.0002      0.27   11.5   1.9     3    15    45    57    43    61 0.90 4Fe-4S binding domain
Fer4_4               PF12800.2     17 seq1358_BIOID50913   -            223   3.3e-07   29.9  36.5   2   3   0.00016      0.22   11.8   3.0     2    17    90   107    89   107 0.86 4Fe-4S binding domain
Fer4_4               PF12800.2     17 seq1358_BIOID50913   -            223   3.3e-07   29.9  36.5   3   3   1.9e-06    0.0026   17.8   2.4     2    17   123   138   122   138 0.91 4Fe-4S binding domain
LexA_DNA_bind        PF01726.11    65 seq1359_BIOID50913   -            202   6.6e-32  108.7   0.1   1   1   1.5e-35   1.1e-31  108.1   0.1     1    65     1    65     1    65 0.99 LexA DNA binding domain
Peptidase_S24        PF00717.18    70 seq1359_BIOID50913   -            202   8.9e-17   60.3   0.8   1   1   1.9e-20   1.3e-16   59.8   0.5     1    68   114   180   114   182 0.96 Peptidase S24-like
SbmA_BacA            PF05992.7    315 seq1364_BIOID50913   -            406  2.3e-164  546.0  12.3   1   1  4.8e-168  3.3e-164  545.5   8.5     1   314    80   393    80   394 1.00 SbmA/BacA-like family
ABC_membrane_2       PF06472.10   282 seq1364_BIOID50913   -            406   4.1e-13   48.9   8.2   1   1   3.8e-16   2.6e-12   46.3   5.7    20   214    79   284    70   343 0.87 ABC transporter transmembrane region 2
Fer4_11              PF13247.1     99 seq1368_BIOID50913   -            294   1.6e-29  101.5  13.2   1   1   2.1e-32   2.9e-29  100.7   5.6     2    98    92   188    91   189 0.94 4Fe-4S dicluster domain
Form-deh_trans       PF09163.6     44 seq1368_BIOID50913   -            294   8.2e-20   69.9   0.0   1   1     1e-22   1.4e-19   69.1   0.0     1    44   246   289   246   290 0.96 Formate dehydrogenase N, transmembrane
Fer4_7               PF12838.2     52 seq1368_BIOID50913   -            294   1.9e-14   53.6  25.2   1   1   7.6e-11     1e-07   32.0   5.6     1    50    38   114    38   117 0.90 4Fe-4S dicluster domain
Fer4_9               PF13187.1     55 seq1368_BIOID50913   -            294   1.6e-12   47.3  27.2   1   1   2.1e-10   2.9e-07   30.5   7.7     1    55   132   184   132   184 0.96 4Fe-4S dicluster domain
Fer4_10              PF13237.1     52 seq1368_BIOID50913   -            294   3.1e-12   45.9  27.7   1   1   2.9e-11     4e-08   32.8   7.0     2    52    93   144    92   144 0.86 4Fe-4S dicluster domain
Fer4_2               PF12797.2     22 seq1368_BIOID50913   -            294   3.3e-10   39.1  34.5   1   1   5.8e-09     8e-06   25.3   2.4     4    20    33    49    31    51 0.91 4Fe-4S binding domain
Fer4_4               PF12800.2     17 seq1368_BIOID50913   -            294   4.7e-07   29.5  32.2   1   2   4.3e-05     0.059   13.6   1.8     3    15    38    50    36    56 0.91 4Fe-4S binding domain
Fer4_4               PF12800.2     17 seq1368_BIOID50913   -            294   4.7e-07   29.5  32.2   2   2   9.2e-08   0.00013   21.9   1.8     1    17   130   146   130   146 0.92 4Fe-4S binding domain
Fer4_3               PF12798.2     15 seq1368_BIOID50913   -            294     6e-07   29.4  40.9   1   3   0.00032      0.43   11.1   3.8     1    15   100   117   100   117 0.89 4Fe-4S binding domain
Fer4_3               PF12798.2     15 seq1368_BIOID50913   -            294     6e-07   29.4  40.9   2   3     6e-05     0.083   13.3   2.9     1    14   133   146   133   147 0.94 4Fe-4S binding domain
Fer4_3               PF12798.2     15 seq1368_BIOID50913   -            294     6e-07   29.4  40.9   3   3     2e-05     0.027   14.9   2.4     1    14   160   182   160   183 0.97 4Fe-4S binding domain
Fer4                 PF00037.22    24 seq1368_BIOID50913   -            294   2.3e-06   26.8  36.2   1   1   3.8e-08   5.1e-05   22.5   2.0     5    22   130   147   126   149 0.87 4Fe-4S binding domain
NrfD                 PF03916.9    313 seq1369_BIOID50913   -            318  6.8e-111  370.5  32.4   1   1  5.6e-115  7.7e-111  370.3  22.5     2   313     5   318     4   318 0.99 Polysulphide reductase, NrfD
MatE                 PF01554.13   162 seq1370_BIOID50913   -            459   1.1e-38  132.2  30.1   1   2   9.7e-35   1.3e-30  106.0   5.5     1   161    35   195    35   196 0.99 MatE
MatE                 PF01554.13   162 seq1370_BIOID50913   -            459   1.1e-38  132.2  30.1   2   2   5.3e-13   7.3e-09   35.3   6.9     2   143   259   400   259   422 0.91 MatE
DUF1440              PF07274.7    136 seq1372_BIOID50913   -            204   3.9e-55  185.4   2.3   1   1   3.4e-59   4.7e-55  185.1   1.6     1   136    26   182    26   182 0.99 Protein of unknown function (DUF1440)
ACR_tran             PF00873.14  1021 seq1374_BIOID50913   -           1040         0 1228.3  35.5   1   1         0         0 1228.1  24.6     2  1020    13  1022    12  1023 1.00 AcrB/AcrD/AcrF family
SecD_SecF            PF02355.11   189 seq1374_BIOID50913   -           1040     1e-08   34.5  32.6   1   1   6.1e-10   4.1e-06   25.9  11.0    36   183   348   495   338   501 0.82 Protein export membrane protein
OEP                  PF02321.13   188 seq1375_BIOID50913   -            457   8.9e-55  185.0  32.1   1   2   1.2e-29   1.6e-25   89.6  12.7     1   188    57   240    57   240 0.96 Outer membrane efflux protein
OEP                  PF02321.13   188 seq1375_BIOID50913   -            457   8.9e-55  185.0  32.1   2   2   2.7e-33   3.6e-29  101.5   4.0     9   173   272   435   268   437 0.94 Outer membrane efflux protein
Ribosomal_L34        PF00468.12    44 seq1376_BIOID50913   -             46   5.1e-25   86.7  10.1   1   1   4.1e-29   5.5e-25   86.6   7.0     1    44     1    44     1    44 0.99 Ribosomal protein L34
BolA                 PF01722.13    75 seq1378_BIOID50913   -            105   2.2e-29  101.0   0.1   1   1   1.9e-33   2.5e-29  100.8   0.1     1    75    10    85     9    85 0.97 BolA-like protein
Ribonuclease_P       PF00825.13   111 seq1379_BIOID50913   -            108   2.9e-29  101.0   0.3   1   1   2.3e-33   3.2e-29  100.9   0.2     9   109     3   100     1   102 0.97 Ribonuclease P
Cytochrom_B_N        PF00033.14   188 seq1381_BIOID50913   -            217   2.7e-20   72.4  18.8   1   1   4.9e-24   3.4e-20   72.1  13.0     4   188    10   186     7   186 0.92 Cytochrome b(N-terminal)/b6/petB
Ni_hydr_CYTB         PF01292.15   182 seq1381_BIOID50913   -            217   1.4e-18   66.8  17.5   1   1   2.6e-22   1.8e-18   66.4  12.1     5   182    13   186     9   186 0.90 Prokaryotic cytochrome b561
Fe_dep_repr_C        PF02742.10    71 seq1384_BIOID50913   -            155   1.4e-13   50.2   0.9   1   1   1.5e-16   2.9e-13   49.1   0.6     1    57    95   150    95   154 0.95 Iron dependent repressor, metal binding and dimerisation domain
Fe_dep_repress       PF01325.14    60 seq1384_BIOID50913   -            155   6.9e-11   41.8   0.0   1   1   6.3e-14   1.2e-10   40.9   0.0     6    60    38    92    35    92 0.95 Iron dependent repressor, N-terminal DNA binding domain
HTH_24               PF13412.1     48 seq1384_BIOID50913   -            155   1.2e-07   30.9   0.0   1   1     9e-11   1.8e-07   30.3   0.0     3    48    40    85    38    85 0.90 Winged helix-turn-helix DNA-binding
MarR                 PF01047.17    59 seq1384_BIOID50913   -            155   1.7e-06   27.4   0.0   1   1   1.6e-09   3.1e-06   26.6   0.0    11    48    48    85    47    87 0.95 MarR family
Cytochrom_C_asm      PF01578.15   214 seq1386_BIOID50913   -            552   4.9e-50  169.9  21.3   1   1   3.6e-54   4.9e-50  169.9  14.8     1   212    72   279    72   281 0.97 Cytochrome C assembly protein
DUF1615              PF07759.7    319 seq1387_BIOID50913   -            364  1.4e-148  493.7   0.0   1   1  1.2e-152  1.6e-148  493.5   0.0     2   318    49   363    48   364 0.99 Protein of unknown function (DUF1615)
PTPS                 PF01242.14   123 seq1388_BIOID50913   -            121   8.3e-36  122.2   0.0   1   1   6.7e-40   9.1e-36  122.1   0.0     2   123     6   121     5   121 0.97 6-pyruvoyl tetrahydropterin synthase
IgaA                 PF07095.6    706 seq1390_BIOID50913   -            711         0 1237.3   0.0   1   1         0         0 1237.0   0.0     1   705     1   706     1   707 1.00 Intracellular growth attenuator protein IgaA
60KD_IMP             PF02096.15   196 seq1391_BIOID50913   -            548   3.4e-67  225.7  14.3   1   1   2.5e-71   3.4e-67  225.7   9.9     1   193   352   533   352   536 0.94 60Kd inner membrane protein
Trigger_N            PF05697.8    145 seq1393_BIOID50913   -            432   6.8e-46  155.5   0.2   1   1   1.5e-49   6.8e-46  155.5   0.1     1   145     1   145     1   145 0.99 Bacterial trigger factor protein (TF)
Trigger_C            PF05698.9    162 seq1393_BIOID50913   -            432   5.7e-39  133.4  11.0   1   1   1.2e-42   5.7e-39  133.4   7.6     1   161   262   412   262   413 0.99 Bacterial trigger factor protein (TF) C-terminus
FKBP_C               PF00254.23    94 seq1393_BIOID50913   -            432     8e-17   60.9   0.4   1   1   4.7e-20   2.1e-16   59.5   0.3     5    93   158   237   154   238 0.93 FKBP-type peptidyl-prolyl cis-trans isomerase
DUF1307              PF06998.6    123 seq1394_BIOID50913   -            157     8e-43  145.2   5.8   1   1     7e-47   9.5e-43  145.0   4.0     1   123    32   155    32   155 0.98 Protein of unknown function (DUF1307)
CitMHS               PF03600.11   349 seq1395_BIOID50913   -            384   4.9e-29  100.9  20.2   1   1   7.1e-33   4.9e-29  100.9  14.0    19   322    25   319    16   333 0.88 Citrate transporter
Na_sulph_symp        PF00939.14   471 seq1395_BIOID50913   -            384   1.6e-07   30.5   6.4   1   1   2.3e-11   1.6e-07   30.5   4.4   320   449    53   178    33   196 0.82 Sodium:sulfate symporter transmembrane region
CsbD                 PF05532.7     53 seq1397_BIOID50913   -             69   1.5e-21   75.6   8.3   1   1   1.3e-25   1.8e-21   75.4   5.8     1    53     4    56     4    56 0.97 CsbD-like
DAO                  PF01266.19   358 seq1398_BIOID50913   -            433   1.5e-22   79.8   7.2   1   2   8.8e-13   1.1e-09   37.5   0.5     1    48    16    62    16    99 0.76 FAD dependent oxidoreductase
DAO                  PF01266.19   358 seq1398_BIOID50913   -            433   1.5e-22   79.8   7.2   2   2   3.6e-15   4.5e-12   45.4   0.7   141   357   106   334    99   335 0.63 FAD dependent oxidoreductase
FAD_oxidored         PF12831.2    428 seq1398_BIOID50913   -            433   2.2e-11   43.4   0.0   1   1     3e-14   3.7e-11   42.6   0.0     1   143    16   161    16   175 0.78 FAD dependent oxidoreductase
HI0933_like          PF03486.9    409 seq1398_BIOID50913   -            433   7.4e-10   37.7   0.0   1   1   3.2e-10     4e-07   28.7   0.0     1    43    15    57    15    97 0.91 HI0933-like protein
FAD_binding_2        PF00890.19   421 seq1398_BIOID50913   -            433   1.6e-09   37.0   1.6   1   1   1.5e-10   1.9e-07   30.1   0.4     1    33    16    48    16    63 0.88 FAD binding domain
Pyr_redox_2          PF07992.9    200 seq1398_BIOID50913   -            433   1.4e-08   34.7   0.0   1   1   1.7e-11   2.1e-08   34.1   0.0     1   123    16   170    16   187 0.86 Pyridine nucleotide-disulphide oxidoreductase
NAD_binding_8        PF13450.1     68 seq1398_BIOID50913   -            433   2.3e-07   30.6   0.2   1   1   6.2e-10   7.6e-07   28.9   0.1     1    32    19    50    19    74 0.87 NAD(P)-binding Rossmann-like domain
GIDA                 PF01134.17   392 seq1398_BIOID50913   -            433   4.3e-07   29.0   0.6   1   1   1.4e-09   1.8e-06   27.0   0.4     1   175    16   188    16   201 0.69 Glucose inhibited division protein A
FAD_binding_3        PF01494.14   356 seq1398_BIOID50913   -            433     6e-07   28.7   1.9   1   1   3.3e-09   4.1e-06   25.9   0.4     1   196    14   192    14   253 0.79 FAD binding domain
Thi4                 PF01946.12   230 seq1398_BIOID50913   -            433   2.7e-05   23.2   0.0   1   1   4.1e-08   5.1e-05   22.3   0.0    17    65    14    62     7    73 0.92 Thi4 family
MMR_HSR1             PF01926.18   114 seq1399_BIOID50913   -            303   1.4e-13   50.6   0.0   1   1   2.3e-16   6.3e-13   48.6   0.0     2   111    52   163    51   166 0.74 50S ribosome-binding GTPase
DUF258               PF03193.11   161 seq1399_BIOID50913   -            303   1.1e-06   27.8   0.0   1   1   6.7e-10   1.8e-06   27.1   0.0    24   103    37   113    17   130 0.72 Protein of unknown function, DUF258
MFS_1                PF07690.11   354 seq1401_BIOID50913   -            387     7e-48  163.0  43.4   1   1   3.1e-51     1e-47  162.4  30.1     3   354    14   352    12   352 0.87 Major Facilitator Superfamily
Sugar_tr             PF00083.19   451 seq1401_BIOID50913   -            387   4.9e-12   45.0   9.3   1   1   1.4e-15   4.9e-12   45.0   6.4    39   194    35   185    13   191 0.86 Sugar (and other) transporter
MFS_3                PF05977.8    524 seq1401_BIOID50913   -            387   9.5e-05   20.5  20.5   1   1   3.9e-08   0.00013   20.0  14.2    63   315    60   303    35   383 0.77 Transmembrane secretion effector
Esterase             PF00756.15   251 seq1404_BIOID50913   -            278   4.4e-72  242.4   0.0   1   1   1.5e-75   5.1e-72  242.1   0.0     1   251    21   271    21   271 0.99 Putative esterase
Abhydrolase_5        PF12695.2    142 seq1404_BIOID50913   -            278   9.5e-08   31.8   0.0   1   1   3.7e-11   1.3e-07   31.4   0.0     6   142    50   257    44   257 0.62 Alpha/beta hydrolase family
Peptidase_S9         PF00326.16   213 seq1404_BIOID50913   -            278   8.8e-07   28.2   0.0   1   1     4e-10   1.4e-06   27.6   0.0    54   208   127   274   118   278 0.77 Prolyl oligopeptidase family
EspG                 PF06872.6    383 seq1406_BIOID50913   -            390  1.6e-189  629.0   0.2   1   1  1.3e-193  1.7e-189  628.8   0.1     1   383     9   390     9   390 1.00 EspG protein
DUF1283              PF06932.6     85 seq1408_BIOID50913   -            113   2.5e-46  155.4   6.5   1   1   2.1e-50   2.9e-46  155.2   4.5     1    85    29   113    29   113 0.99 Protein of unknown function (DUF1283)
CcmH                 PF03918.9    148 seq1411_BIOID50913   -            127   3.5e-48  162.2   0.7   1   1     3e-52   4.1e-48  162.0   0.5     4   125     7   126     4   127 0.91 Cytochrome C biogenesis protein
DUF2754              PF10953.3     70 seq1412_BIOID50913   -             70   1.5e-47  159.4   2.6   1   1   1.2e-51   1.6e-47  159.2   1.8     1    70     1    70     1    70 0.99 Protein of unknown function (DUF2754)
DUF4065              PF13274.1     99 seq1413_BIOID50913   -            190   3.2e-17   62.9   0.0   1   1   4.2e-21   5.7e-17   62.0   0.0     1    92    27   137    27   146 0.87 Protein of unknown function (DUF4065)
Acetyltransf_3       PF13302.1    142 seq1416_BIOID50913   -            186   4.2e-23   82.1   0.0   1   1   2.9e-26   5.7e-23   81.6   0.0     3   142     8   141     7   141 0.80 Acetyltransferase (GNAT) domain
Acetyltransf_1       PF00583.19    83 seq1416_BIOID50913   -            186   3.4e-15   55.7   0.1   1   1   2.6e-18   5.1e-15   55.1   0.1     2    83    63   141    62   141 0.97 Acetyltransferase (GNAT) family
Acetyltransf_4       PF13420.1    155 seq1416_BIOID50913   -            186   5.3e-15   55.5   0.6   1   1   3.5e-18   6.8e-15   55.2   0.4     1   152     9   158     9   160 0.93 Acetyltransferase (GNAT) domain
Acetyltransf_8       PF13523.1    152 seq1416_BIOID50913   -            186   9.6e-14   51.4   0.3   1   1   6.7e-17   1.3e-13   50.9   0.2     1   141     9   145     9   157 0.89 Acetyltransferase (GNAT) domain
Acetyltransf_7       PF13508.1     79 seq1416_BIOID50913   -            186   2.6e-07   30.5   0.2   1   1   2.5e-10   4.8e-07   29.7   0.1     2    79    56   142    55   142 0.80 Acetyltransferase (GNAT) domain
Acetyltransf_10      PF13673.1    117 seq1416_BIOID50913   -            186   1.3e-05   25.1   0.0   1   1   9.3e-09   1.8e-05   24.7   0.0     1   117    16   140    16   140 0.75 Acetyltransferase (GNAT) domain
FR47                 PF08445.5     86 seq1416_BIOID50913   -            186   1.4e-05   24.6   0.0   1   1   1.3e-08   2.5e-05   23.8   0.0    26    80    87   143    69   150 0.92 FR47-like protein
ESPR                 PF13018.1     24 seq1418_BIOID50913   -            332   9.1e-09   34.4   0.1   1   1   1.5e-12     2e-08   33.3   0.1     2    24    31    53    31    53 0.96 Extended Signal Peptide of Type V secretion system
CLP_protease         PF00574.18   182 seq1419_BIOID50913   -            207   9.3e-87  289.2   0.0   1   1     8e-91   1.1e-86  289.0   0.0     1   181    25   205    25   206 0.99 Clp protease
TrmE_N               PF10396.4    114 seq1422_BIOID50913   -            454   2.3e-43  146.6   0.0   1   1   3.5e-46   6.8e-43  145.1   0.0     1   114     6   120     6   120 0.99 GTP-binding protein TrmE N-terminus
GTPase_Cys_C         PF12631.2     73 seq1422_BIOID50913   -            454   1.5e-22   79.6   2.9   1   1   1.5e-25     3e-22   78.6   0.2     3    73   381   451   379   451 0.98 Catalytic cysteine-containing C-terminus of GTPase, MnmE
MMR_HSR1             PF01926.18   114 seq1422_BIOID50913   -            454   3.9e-22   78.2   0.0   1   1   4.7e-25   9.1e-22   77.1   0.0     1   114   218   336   218   336 0.77 50S ribosome-binding GTPase
Miro                 PF08477.8    119 seq1422_BIOID50913   -            454   3.6e-11   43.4   0.0   1   1   5.6e-14   1.1e-10   41.9   0.0     1   119   218   338   218   338 0.85 Miro-like protein
FeoB_N               PF02421.13   189 seq1422_BIOID50913   -            454   5.1e-09   35.5   0.0   1   1   2.4e-10   4.7e-07   29.1   0.0     2    89   218   306   217   312 0.85 Ferrous iron transport protein B
TPR_11               PF13414.1     69 seq1424_BIOID50913   -            198   1.1e-15   56.8   8.1   1   1   7.2e-16   3.3e-12   45.7   3.9     1    68    71   140    71   141 0.91 TPR repeat
TPR_2                PF07719.12    34 seq1424_BIOID50913   -            198     2e-06   27.1  11.9   1   2   6.1e-07    0.0028   17.3   1.1     2    32    74   104    73   106 0.90 Tetratricopeptide repeat
TPR_2                PF07719.12    34 seq1424_BIOID50913   -            198     2e-06   27.1  11.9   2   2   4.4e-06      0.02   14.6   0.0     3    31   146   174   144   176 0.93 Tetratricopeptide repeat
TPR_1                PF00515.23    34 seq1424_BIOID50913   -            198   2.9e-05   23.3  11.1   1   1   1.7e-07   0.00075   18.8   0.7     2    32    74   104    73   106 0.91 Tetratricopeptide repeat
G3P_antiterm         PF04309.7    175 seq1425_BIOID50913   -            191   3.6e-69  231.1   0.2   1   1     3e-73     4e-69  231.0   0.1     1   175    11   185    11   185 0.99 Glycerol-3-phosphate responsive antiterminator
HAD_2                PF13419.1    176 seq1429_BIOID50913   -            237   4.6e-23   82.2   0.1   1   1   8.7e-27     6e-23   81.8   0.1     1   174    28   205    28   206 0.87 Haloacid dehalogenase-like hydrolase
DUF2655              PF10848.3     82 seq1430_BIOID50913   -            106   1.4e-57  191.3   1.3   1   1   1.3e-61   1.8e-57  191.0   0.9     1    82     1    82     1    82 1.00 Protein of unknown function (DUF2655)
DUF2819              PF10995.3    317 seq1431_BIOID50913   -            523  1.4e-129  431.2   0.0   1   1  1.3e-133  1.8e-129  430.9   0.0     2   317   163   474   162   474 0.99 Protein of unknown function (DUF2819)
ACR_tran             PF00873.14  1021 seq1432_BIOID50913   -           1025         0 1224.5  14.7   1   1         0         0 1224.3  10.2     2  1020     4  1008     3  1009 0.99 AcrB/AcrD/AcrF family
SecD_SecF            PF02355.11   189 seq1432_BIOID50913   -           1025   2.8e-11   42.8  21.5   1   2   3.1e-10   1.4e-06   27.5   6.0    35   186   336   489   319   492 0.80 Protein export membrane protein
SecD_SecF            PF02355.11   189 seq1432_BIOID50913   -           1025   2.8e-11   42.8  21.5   2   2   3.3e-08   0.00015   20.8   3.4    25   183   844  1005   831  1011 0.86 Protein export membrane protein
MMPL                 PF03176.10   333 seq1432_BIOID50913   -           1025   1.1e-10   40.6  27.3   1   1   1.3e-10     6e-07   28.3   6.6   139   313   328   501   231   521 0.84 MMPL family
AAA_2                PF07724.9    171 seq1434_BIOID50913   -            424   5.9e-49  166.1   0.0   1   1   5.3e-52   9.1e-49  165.5   0.0     3   170   112   310   110   311 0.97 AAA domain (Cdc48 subfamily)
zf-C4_ClpX           PF06689.8     41 seq1434_BIOID50913   -            424   2.3e-22   78.0   3.5   1   1   3.7e-25   6.3e-22   76.7   2.4     2    41    13    51    12    51 0.97 ClpX C4-type zinc finger
ClpB_D2-small        PF10431.4     81 seq1434_BIOID50913   -            424   4.3e-18   64.8   0.6   1   1   2.5e-21   4.3e-18   64.8   0.4     1    74   317   394   317   399 0.95 C-terminal, D2-small domain, of ClpB protein
AAA                  PF00004.24   132 seq1434_BIOID50913   -            424   4.3e-16   59.1   0.0   1   1   1.3e-18   2.2e-15   56.8   0.0     1    98   115   220   115   256 0.83 ATPase family associated with various cellular activities (AAA)
Mg_chelatase         PF01078.16   207 seq1434_BIOID50913   -            424   2.5e-07   29.9   0.2   1   1   6.2e-08   0.00011   21.3   0.3    20    55   110   146    75   171 0.81 Magnesium chelatase, subunit ChlI
AAA_5                PF07728.9    139 seq1434_BIOID50913   -            424   7.9e-07   28.7   0.0   1   1   3.8e-09   6.4e-06   25.8   0.1     1    79   114   191   114   195 0.74 AAA domain (dynein-related subfamily)
RuvB_N               PF05496.7    234 seq1434_BIOID50913   -            424   2.6e-06   26.5   0.0   1   1   3.4e-09   5.8e-06   25.4   0.0    16   116    68   192    53   196 0.72 Holliday junction DNA helicase ruvB N-terminus
ABC_tran             PF00005.22   118 seq1436_BIOID50913   -            530   1.4e-36  125.3   0.0   1   2   1.1e-18   1.9e-15   57.1   0.0     1   118    41   184    41   184 0.98 ABC transporter
ABC_tran             PF00005.22   118 seq1436_BIOID50913   -            530   1.4e-36  125.3   0.0   2   2   2.2e-21   3.7e-18   65.8   0.0     1   118   359   467   359   467 0.95 ABC transporter
ABC_tran_2           PF12848.2     85 seq1436_BIOID50913   -            530   3.4e-23   81.1   3.0   1   1   1.8e-23     3e-20   71.7   1.4     2    85   224   309   223   309 0.91 ABC transporter
Autotransporter      PF03797.14   265 seq1438_BIOID50913   -            743   1.7e-55  188.1  17.9   1   1   1.2e-59   1.7e-55  188.1  12.4     2   264   443   726   442   727 0.98 Autotransporter beta-domain
PseudoU_synth_2      PF00849.17   164 seq1439_BIOID50913   -            319   2.6e-30  105.3   0.1   1   1   6.1e-34   4.2e-30  104.6   0.0     1   163   101   249   101   250 0.90 RNA pseudouridylate synthase
S4                   PF01479.20    48 seq1439_BIOID50913   -            319   1.7e-10   40.0   0.2   1   1   4.7e-14   3.2e-10   39.1   0.2     1    48    20    66    20    66 0.96 S4 domain
SDF                  PF00375.13   390 seq1441_BIOID50913   -            437  2.2e-120  401.8  38.4   1   1  1.8e-124  2.5e-120  401.7  26.6     1   390     8   411     8   411 0.97 Sodium:dicarboxylate symporter family
S4                   PF01479.20    48 seq1443_BIOID50913   -            133   7.7e-13   47.5   0.0   1   1   9.3e-17   1.3e-12   46.8   0.0     1    46     9    53     9    55 0.95 S4 domain
Peptidase_S6         PF02395.11   769 seq1444_BIOID50913   -            278   9.7e-56  189.2   5.4   1   1   1.8e-59   1.2e-55  188.8   3.7     4   231    48   269    45   276 0.93 Immunoglobulin A1 protease
ESPR                 PF13018.1     24 seq1444_BIOID50913   -            278   5.5e-08   31.9   0.1   1   1   3.4e-11   2.3e-07   29.9   0.0     1    23     1    23     1    24 0.97 Extended Signal Peptide of Type V secretion system
DUF1161              PF06649.7     52 seq1447_BIOID50913   -            102   2.9e-25   87.8   0.0   1   1   2.7e-29   3.6e-25   87.5   0.0     1    52    27    80    27    80 0.99 Protein of unknown function (DUF1161)
LPAM_2               PF13627.1     24 seq1448_BIOID50913   -             67   1.6e-08   33.8   3.3   1   1   1.6e-12   2.1e-08   33.4   2.3     1    24     6    29     6    29 0.94 Prokaryotic lipoprotein-attachment site
DAP_epimerase        PF01678.14   121 seq1450_BIOID50913   -            275     7e-78  258.2   0.7   1   2   1.8e-43   1.2e-39  134.8   0.0     1   120     4   124     4   125 0.98 Diaminopimelate epimerase
DAP_epimerase        PF01678.14   121 seq1450_BIOID50913   -            275     7e-78  258.2   0.7   2   2   1.3e-39   8.9e-36  122.3   0.1     2   121   153   268   152   268 0.97 Diaminopimelate epimerase
PhzC-PhzF            PF02567.11   282 seq1450_BIOID50913   -            275   4.2e-06   26.1   0.0   1   1   8.9e-10   6.1e-06   25.6   0.0    45   224    51   224    46   229 0.87 Phenazine biosynthesis-like protein
HSP33                PF01430.14   280 seq1451_BIOID50913   -            294     1e-97  326.5   0.0   1   1  8.3e-102   1.1e-97  326.3   0.0     1   279     6   275     6   276 0.96 Hsp33 protein
Anti-adapt_IraP      PF10796.4     87 seq1452_BIOID50913   -             86     9e-38  128.4   1.8   1   1   7.2e-42   9.8e-38  128.3   1.2     1    87     1    86     1    86 0.99 Sigma-S stabilisation anti-adaptor protein
Molybdopterin        PF00384.17   432 seq1453_BIOID50913   -            662   3.6e-97  325.7   0.0   1   1  6.4e-101   4.4e-97  325.4   0.0     1   432   111   566   111   566 0.92 Molybdopterin oxidoreductase
Molybdop_Fe4S4       PF04879.11    55 seq1453_BIOID50913   -            662     1e-14   53.9   1.0   1   1   2.5e-18   1.7e-14   53.2   0.7     1    55    49   108    49   108 0.97 Molybdopterin oxidoreductase Fe4S4 domain
Alk_phosphatase      PF00245.15   421 seq1455_BIOID50913   -            485  2.3e-145  484.3   3.6   1   1  5.3e-146  2.4e-142  474.4   2.5     1   421    78   484    78   484 0.99 Alkaline phosphatase
Metalloenzyme        PF01676.13   262 seq1455_BIOID50913   -            485   2.3e-07   30.2   3.6   1   1   4.9e-10   2.2e-06   27.0   0.5   136   228   336   461   290   482 0.81 Metalloenzyme superfamily
Phosphodiest         PF01663.17   364 seq1455_BIOID50913   -            485   3.4e-05   23.2   0.0   1   1   1.2e-08   5.3e-05   22.5   0.0   138   254   318   421   239   462 0.69 Type I phosphodiesterase / nucleotide pyrophosphatase
Beta_elim_lyase      PF01212.16   290 seq1456_BIOID50913   -            476   1.8e-97  325.8   0.0   1   1  3.1e-101   2.1e-97  325.6   0.0     1   289    54   442    54   443 0.99 Beta-eliminating lyase
DUF2636              PF11120.3     62 seq1458_BIOID50913   -             63   7.9e-33  111.6   0.6   1   1   6.3e-37   8.6e-33  111.5   0.4     1    62     2    63     2    63 0.98 Protein of unknown function (DUF2636)
LON                  PF02190.11   205 seq1459_BIOID50913   -             79   5.9e-09   35.7   0.0   1   1   5.1e-13   6.9e-09   35.5   0.0     1    40    25    64    25    76 0.92 ATP-dependent protease La (LON) domain
DUF3260              PF11658.3    518 seq1464_BIOID50913   -            559    2e-233  775.1   0.0   1   1  1.7e-237  2.3e-233  774.9   0.0     2   518    24   554    23   554 0.99 Protein of unknown function (DUF3260)
LON                  PF02190.11   205 seq1466_BIOID50913   -            102     1e-14   54.6   0.1   1   1     8e-19   1.1e-14   54.5   0.0    47   141     3    92     1   101 0.79 ATP-dependent protease La (LON) domain
DUF484               PF04340.7    225 seq1467_BIOID50913   -            235   6.8e-89  297.0   0.3   1   1   5.7e-93   7.8e-89  296.8   0.2     1   224    10   232    10   233 0.99 Protein of unknown function, DUF484
Peptidase_S6         PF02395.11   769 seq1470_BIOID50913   -            143   9.2e-37  126.4  12.4   1   1     8e-41   1.1e-36  126.2   8.6   375   516     2   138     1   141 0.94 Immunoglobulin A1 protease
DUF3521              PF12035.3     35 seq1472_BIOID50913   -             51   3.8e-13   48.9   2.8   1   1   3.6e-17   4.9e-13   48.5   2.0     1    35     6    40     6    40 0.96 Protein of unknown function (DUF3521)
Lon_C                PF05362.8    205 seq1473_BIOID50913   -            633   1.3e-99  331.4   0.1   1   1  1.2e-102   2.4e-99  330.6   0.0     2   204   419   621   418   622 0.99 Lon protease (S16) C-terminal proteolytic domain
AAA                  PF00004.24   132 seq1473_BIOID50913   -            633   4.6e-18   65.5   0.0   1   1   5.7e-21   1.1e-17   64.3   0.0     1   128   201   338   201   342 0.93 ATPase family associated with various cellular activities (AAA)
AAA_5                PF07728.9    139 seq1473_BIOID50913   -            633   5.4e-10   39.0   0.0   1   1   7.1e-13   1.4e-09   37.7   0.0     2   138   201   333   200   334 0.79 AAA domain (dynein-related subfamily)
LON                  PF02190.11   205 seq1473_BIOID50913   -            633   4.5e-09   36.1   0.1   1   1   2.3e-12   4.5e-09   36.1   0.1   157   204     3    50     1    51 0.95 ATP-dependent protease La (LON) domain
ChlI                 PF13541.1    121 seq1473_BIOID50913   -            633   3.7e-08   32.7   0.0   1   1   4.5e-11   8.9e-08   31.5   0.0     1   121   462   589   462   589 0.83 Subunit ChlI of Mg-chelatase
AAA_PrkA             PF08298.6    358 seq1473_BIOID50913   -            633   5.6e-06   25.1   0.0   1   1   5.4e-09   1.1e-05   24.2   0.0    51   111   161   221   134   234 0.88 PrkA AAA domain
DUF177               PF02620.12   119 seq1476_BIOID50913   -            173   4.8e-23   81.3   0.7   1   1   5.4e-27   7.4e-23   80.7   0.5     1   119    61   171    61   171 0.90 Uncharacterized ACR, COG1399
Peptidase_S6         PF02395.11   769 seq1480_BIOID50913   -            418   3.1e-31  108.2   6.8   1   1   4.5e-35   3.1e-31  108.2   4.7   631   768    28   165    12   166 0.89 Immunoglobulin A1 protease
Pertactin            PF03212.9    121 seq1480_BIOID50913   -            418   1.4e-05   24.6   5.6   1   1   5.1e-09   3.5e-05   23.3   1.3    22    95   321   394   318   399 0.84 Pertactin
Phage_integrase      PF00589.17   173 seq1481_BIOID50913   -            298   4.2e-50  169.6   0.0   1   1     1e-53     7e-50  168.9   0.0     3   172   114   281   112   282 0.97 Phage integrase family
Phage_integr_N       PF02899.12    84 seq1481_BIOID50913   -            298   7.9e-27   93.1   0.7   1   1   2.9e-30     2e-26   91.8   0.5     1    83     8    90     8    91 0.98 Phage integrase, N-terminal SAM-like domain
OsmC                 PF02566.14   100 seq1482_BIOID50913   -            143   2.1e-19   69.4   0.1   1   1   2.1e-23   2.8e-19   69.0   0.1     2    99    42   139    41   140 0.89 OsmC-like protein
Ribosomal_L32p       PF01783.18    56 seq1487_BIOID50913   -             57   4.1e-19   68.3   0.9   1   1   3.3e-23   4.4e-19   68.2   0.7     1    56     2    57     2    57 0.98 Ribosomal L32p protein family
PsiF_repeat          PF07769.9     35 seq1488_BIOID50913   -            124   8.6e-37  124.2  21.0   1   2   9.6e-24   1.3e-19   69.2   4.0     2    35    44    77    43    77 0.97 psiF repeat
PsiF_repeat          PF07769.9     35 seq1488_BIOID50913   -            124   8.6e-37  124.2  21.0   2   2   3.3e-21   4.5e-17   61.1   5.0     2    35    88   121    87   121 0.97 psiF repeat
Trp_Tyr_perm         PF03222.8    394 seq1489_BIOID50913   -            400  4.3e-146  486.6  36.0   1   1  3.6e-150  4.9e-146  486.4  24.9    10   394     1   388     1   388 0.99 Tryptophan/tyrosine permease family
Sugarporin_N         PF11471.3     60 seq1490_BIOID50913   -            464   9.3e-16   57.1   8.1   1   1   1.1e-19   1.5e-15   56.4   5.6     1    60     1    58     1    58 0.96 Maltoporin periplasmic N-terminal extension
MFS_1                PF07690.11   354 seq1491_BIOID50913   -            344   9.9e-44  149.4  39.3   1   1   2.4e-47   1.6e-43  148.7  27.3     1   291    15   343    15   344 0.91 Major Facilitator Superfamily
MFS_3                PF05977.8    524 seq1491_BIOID50913   -            344   1.1e-10   40.1  13.3   1   1   1.6e-14   1.1e-10   40.1   9.2    20   192    20   188     6   249 0.84 Transmembrane secretion effector
FA_synthesis         PF02504.10   323 seq1492_BIOID50913   -            346  4.2e-124  413.5   0.0   1   1  3.4e-128  4.7e-124  413.3   0.0     8   323     1   321     1   321 0.99 Fatty acid synthesis protein
Molydop_binding      PF01568.16   109 seq1493_BIOID50913   -            146   2.4e-29  101.2   0.0   1   1   2.1e-33   2.8e-29  100.9   0.0     1   107    25   138    25   140 0.97 Molydopterin dinucleotide binding domain
GGDEF                PF00990.16   161 seq1494_BIOID50913   -            371   2.1e-47  160.6   0.0   1   1     4e-51   2.7e-47  160.2   0.0     2   161   211   366   210   366 0.97 GGDEF domain
MASE2                PF05230.6     91 seq1494_BIOID50913   -            371   6.6e-33  112.4   9.6   1   1   2.1e-36   1.5e-32  111.3   3.4     1    91    39   129    39   129 0.99 MASE2 domain
HAD_2                PF13419.1    176 seq1495_BIOID50913   -            238     9e-20   71.5   0.1   1   1   2.5e-23   1.2e-19   71.1   0.0     1   176    13   207    13   207 0.76 Haloacid dehalogenase-like hydrolase
Hydrolase_like       PF13242.1     75 seq1495_BIOID50913   -            238   4.5e-09   35.7   0.0   1   1   2.2e-12   9.9e-09   34.6   0.0     2    50   161   209   160   223 0.93 HAD-hyrolase-like
Hydrolase            PF00702.21   204 seq1495_BIOID50913   -            238   1.4e-08   35.4   0.0   1   1   4.3e-12     2e-08   34.9   0.0     1   202    10   199    10   201 0.71 haloacid dehalogenase-like hydrolase
HTH_Tnp_1            PF01527.15    76 seq1496_BIOID50913   -            197   1.6e-20   72.7   0.0   1   1   9.6e-24   4.4e-20   71.3   0.0     2    69    91   162    90   169 0.87 Transposase
Autotransporter      PF03797.14   265 seq1497_BIOID50913   -            310   1.6e-47  161.9  14.4   1   1   1.5e-51   2.1e-47  161.6  10.0     2   259    46   290    45   301 0.89 Autotransporter beta-domain
Molybdopterin        PF00384.17   432 seq1498_BIOID50913   -            808   1.8e-88  297.0   0.0   1   1   4.8e-92   2.2e-88  296.7   0.0     1   432   115   566   115   566 0.93 Molybdopterin oxidoreductase
Molydop_binding      PF01568.16   109 seq1498_BIOID50913   -            808     5e-27   93.7   0.0   1   1   2.2e-30     1e-26   92.7   0.0     1   107   687   800   687   802 0.97 Molydopterin dinucleotide binding domain
Molybdop_Fe4S4       PF04879.11    55 seq1498_BIOID50913   -            808   2.7e-13   49.4   0.9   1   1     1e-16   4.7e-13   48.6   0.6     1    55    53   112    53   112 0.96 Molybdopterin oxidoreductase Fe4S4 domain
Aldo_ket_red         PF00248.16   283 seq1499_BIOID50913   -            103   4.3e-14   51.8   0.0   1   1   3.5e-18   4.8e-14   51.7   0.0     2    72    28   101    27   103 0.93 Aldo/keto reductase family
PEPCK_ATP            PF01293.15   467 seq1501_BIOID50913   -            540  2.4e-216  718.6   0.0   1   1    2e-220  2.8e-216  718.4   0.0     3   467    21   493    19   493 0.98 Phosphoenolpyruvate carboxykinase
UvrD_C               PF13361.1    319 seq1502_BIOID50913   -            738   1.3e-99  333.6   0.0   1   1  7.6e-103   1.7e-99  333.1   0.0     1   318   295   634   295   635 0.98 UvrD-like helicase C-terminal domain
UvrD-helicase        PF00580.16   315 seq1502_BIOID50913   -            738   2.2e-76  257.0   0.0   1   1   2.7e-79   6.1e-76  255.6   0.0     1   314    28   289    28   290 0.98 UvrD/REP helicase N-terminal domain
AAA_19               PF13245.1     76 seq1502_BIOID50913   -            738   5.6e-14   51.5   0.2   1   1   8.5e-17   1.9e-13   49.8   0.1     1    75    34   111    34   112 0.85 Part of AAA domain
UvrD_C_2             PF13538.1    104 seq1502_BIOID50913   -            738   1.1e-10   41.4   0.0   1   1   1.1e-13   2.6e-10   40.2   0.0    54   103   561   630   509   631 0.77 Family description
Bac_DNA_binding      PF00216.16    90 seq1504_BIOID50913   -             90   2.5e-34  117.0   0.1   1   1   2.1e-38   2.8e-34  116.8   0.1     1    90     1    90     1    90 1.00 Bacterial DNA-binding protein
ACP_syn_III_C        PF08541.5     90 seq1505_BIOID50913   -            317   2.8e-37  126.5   0.0   1   1   2.8e-40   9.5e-37  124.7   0.0     1    90   228   317   228   317 0.98 3-Oxoacyl-[acyl-carrier-protein (ACP)] synthase III C terminal
ACP_syn_III          PF08545.5     80 seq1505_BIOID50913   -            317   4.2e-30  103.1   1.3   1   1   2.3e-33     8e-30  102.2   0.9     1    80   106   183   106   183 0.99 3-Oxoacyl-[acyl-carrier-protein (ACP)] synthase III
HMG_CoA_synt_N       PF01154.12   174 seq1505_BIOID50913   -            317   1.2e-05   24.8   0.1   1   1   5.7e-09     2e-05   24.1   0.1     7   150     5   143     2   167 0.85 Hydroxymethylglutaryl-coenzyme A synthase N terminal
Chal_sti_synt_N      PF00195.14   227 seq1505_BIOID50913   -            317   2.5e-05   23.5   0.7   1   1   1.3e-08   4.5e-05   22.6   0.5    98   225    48   168    21   170 0.81 Chalcone and stilbene synthases, N-terminal domain
rve                  PF00665.21   120 seq1506_BIOID50913   -            340     2e-20   73.0   0.0   1   1   2.2e-23   3.8e-20   72.0   0.0     3   118   118   242   117   244 0.96 Integrase core domain
HTH_38               PF13936.1     44 seq1506_BIOID50913   -            340   1.8e-09   36.8   0.5   1   1   4.1e-12     7e-09   34.9   0.1     6    41     3    38     2    40 0.94 Helix-turn-helix domain
HTH_7                PF02796.10    45 seq1506_BIOID50913   -            340   3.5e-09   36.2   0.3   1   1   5.4e-12   9.2e-09   34.9   0.2    13    44     9    40     5    41 0.93 Helix-turn-helix domain of resolvase
HTH_23               PF13384.1     50 seq1506_BIOID50913   -            340   1.1e-06   27.9   0.0   1   1     2e-09   3.4e-06   26.3   0.0     9    40     9    40     2    43 0.89 Homeodomain-like domain
HTH_28               PF13518.1     52 seq1506_BIOID50913   -            340     1e-05   25.2   0.1   1   1   1.5e-08   2.6e-05   23.9   0.1     7    34    12    39     8    40 0.89 Helix-turn-helix domain
Sigma70_r4_2         PF08281.7     54 seq1506_BIOID50913   -            340   1.1e-05   24.6   0.0   1   1   1.5e-08   2.5e-05   23.5   0.0    25    48    16    39    12    40 0.94 Sigma-70, region 4
HTH_3                PF01381.17    55 seq1506_BIOID50913   -            340   0.00013   21.6   0.1   1   1   1.4e-07   0.00024   20.7   0.1     7    37    15    45     8    48 0.91 Helix-turn-helix
MFS_1                PF07690.11   354 seq1507_BIOID50913   -            391   1.5e-43  148.8  37.2   1   1   3.3e-47   1.5e-43  148.8  25.8     3   350    10   342     8   346 0.85 Major Facilitator Superfamily
Sugar_tr             PF00083.19   451 seq1507_BIOID50913   -            391   4.8e-12   45.0   9.2   1   1   1.1e-15   4.8e-12   45.0   6.4    42   190    34   176    21   182 0.85 Sugar (and other) transporter
TRI12                PF06609.8    599 seq1507_BIOID50913   -            391     9e-07   27.3   3.2   1   1     2e-10     9e-07   27.3   2.2    66   215    25   175     5   225 0.78 Fungal trichothecene efflux pump (TRI12)
HTH_28               PF13518.1     52 seq1508_BIOID50913   -            180   1.9e-19   69.1   0.0   1   2   2.3e-10     8e-07   28.7   0.0     2    50     8    57     7    59 0.96 Helix-turn-helix domain
HTH_28               PF13518.1     52 seq1508_BIOID50913   -            180   1.9e-19   69.1   0.0   2   2   2.3e-13   7.9e-10   38.4   0.0     2    50    64   114    63   116 0.92 Helix-turn-helix domain
HATPase_c            PF02518.21   111 seq1510_BIOID50913   -            467   1.7e-24   85.5   0.0   1   1   7.8e-28   3.6e-24   84.5   0.0     1   111   349   460   349   460 0.98 Histidine kinase-, DNA gyrase B-, and HSP90-like ATPase
HAMP                 PF00672.20    70 seq1510_BIOID50913   -            467   1.5e-17   63.4   0.4   1   1   3.3e-21   1.5e-17   63.4   0.2     2    69   168   235   167   236 0.96 HAMP domain
HisKA                PF00512.20    68 seq1510_BIOID50913   -            467   9.5e-14   51.0   0.2   1   1   2.1e-17   9.5e-14   51.0   0.1     1    68   240   304   240   304 0.97 His Kinase A (phospho-acceptor) domain
Cons_hypoth698       PF03601.9    305 seq1512_BIOID50913   -            349  3.8e-117  390.1  25.3   1   1  3.3e-121  4.4e-117  389.9  17.5     1   305    18   326    18   326 0.98 Conserved hypothetical protein 698
Rotamase_2           PF13145.1    121 seq1513_BIOID50913   -            623   4.2e-34  117.6  24.5   1   1     9e-28   2.1e-24   86.3   0.2     1   121   247   369   247   369 0.92 PPIC-type PPIASE domain
SurA_N_3             PF13624.1    154 seq1513_BIOID50913   -            623   6.8e-32  110.4   1.1   1   1     3e-35   6.8e-32  110.4   0.8     1   153     1   165     1   166 0.86 SurA N-terminal domain
Rotamase_3           PF13616.1    117 seq1513_BIOID50913   -            623   1.8e-16   60.3   0.4   1   1   7.8e-20   1.8e-16   60.3   0.3    12   115   265   355   212   357 0.87 PPIC-type PPIASE domain
Rotamase             PF00639.16    95 seq1513_BIOID50913   -            623   6.7e-15   55.4   8.8   1   1   6.2e-18   1.4e-14   54.4   0.1    13    95   275   355   258   355 0.92 PPIC-type PPIASE domain
SurA_N_2             PF13623.1    145 seq1513_BIOID50913   -            623   1.5e-08   34.5   0.3   1   1   6.7e-12   1.5e-08   34.5   0.2     9   140    12   137     3   142 0.83 SurA N-terminal domain
rve                  PF00665.21   120 seq1514_BIOID50913   -            240   6.3e-24   84.2   0.0   1   1   4.3e-27   1.5e-23   83.0   0.0     2   119    76   191    75   192 0.98 Integrase core domain
rve_2                PF13333.1     52 seq1514_BIOID50913   -            240   1.1e-21   76.5   2.1   1   1   7.3e-25   2.5e-21   75.3   1.5     1    51   182   236   182   236 0.95 Integrase core domain
HTH_21               PF13276.1     60 seq1514_BIOID50913   -            240   1.9e-16   59.7   1.3   1   1   1.3e-19   4.5e-16   58.4   0.9     8    59     3    53     1    55 0.92 HTH-like domain
rve_3                PF13683.1     67 seq1514_BIOID50913   -            240   1.9e-12   46.4   0.0   1   1   5.5e-16   1.9e-12   46.4   0.0     3    67   165   229   163   229 0.96 Integrase core domain
Acyl_transf_1        PF00698.16   318 seq1519_BIOID50913   -            309   8.7e-43  146.7   3.3   1   1   7.6e-47     1e-42  146.4   2.3     2   281     6   290     5   306 0.90 Acyl transferase domain
IstB_IS21            PF01695.12   178 seq1522_BIOID50913   -            259   6.1e-71  237.3   0.1   1   1   3.9e-74   1.3e-70  236.3   0.0     1   178    56   235    56   235 0.98 IstB-like ATP binding protein
Bac_DnaA             PF00308.13   219 seq1522_BIOID50913   -            259   1.4e-07   31.2   0.0   1   1   6.2e-11   2.1e-07   30.6   0.0    37   136   105   202    75   207 0.85 Bacterial dnaA  protein
AAA                  PF00004.24   132 seq1522_BIOID50913   -            259   2.5e-05   24.3   0.0   1   1   1.3e-08   4.3e-05   23.6   0.0     1    74   105   180   105   214 0.77 ATPase family associated with various cellular activities (AAA)
PhoH                 PF02562.11   205 seq1522_BIOID50913   -            259   1.4e-05   24.3   0.1   1   1   1.6e-08   5.5e-05   22.3   0.0    11    48    94   131    83   142 0.80 PhoH-like protein
DUF188               PF02639.9    130 seq1524_BIOID50913   -            152     1e-50  170.4   0.0   1   1   8.8e-55   1.2e-50  170.1   0.0     1   127    17   143    17   146 0.98 Uncharacterized BCR, YaiI/YqxD family COG1671
LysR_substrate       PF03466.15   209 seq1525_BIOID50913   -            319   3.5e-15   55.5   0.2   1   1   7.5e-19   5.1e-15   55.0   0.2    21   206   112   313    92   316 0.89 LysR substrate binding domain
HTH_1                PF00126.22    60 seq1525_BIOID50913   -            319   3.9e-13   48.8   0.0   1   1     1e-16   7.1e-13   47.9   0.0     1    57    10    66    10    67 0.96 Bacterial regulatory helix-turn-helix protein, lysR family
Aldo_ket_red         PF00248.16   283 seq1526_BIOID50913   -            249   4.3e-57  192.9   0.0   1   1   3.9e-61   5.3e-57  192.6   0.0    72   282     7   235     5   236 0.95 Aldo/keto reductase family
AP_endonuc_2         PF01261.19   211 seq1527_BIOID50913   -            285   6.7e-39  133.2   0.3   1   1   6.7e-43   9.1e-39  132.8   0.2     3   211    20   239    19   239 0.93 Xylose isomerase-like TIM barrel
Response_reg         PF00072.19   112 seq1530_BIOID50913   -            240   8.2e-25   86.8   0.0   1   1   1.8e-28   1.2e-24   86.3   0.0     1   112    13   122    13   122 0.98 Response regulator receiver domain
Trans_reg_C          PF00486.23    77 seq1530_BIOID50913   -            240     1e-22   79.6   0.1   1   1   2.7e-26   1.8e-22   78.8   0.0     2    77   157   232   156   232 0.96 Transcriptional regulatory protein, C terminal
MFS_1                PF07690.11   354 seq1532_BIOID50913   -            425   6.9e-23   80.8  45.9   1   1   7.8e-27   1.1e-22   80.2  27.0    13   330    26   346    12   365 0.76 Major Facilitator Superfamily
SKI                  PF01202.17   158 seq1534_BIOID50913   -            174   4.8e-48  162.8   0.0   1   1   1.6e-51   5.5e-48  162.7   0.0     1   157    11   168    11   169 0.98 Shikimate kinase
AAA_17               PF13207.1    121 seq1534_BIOID50913   -            174   1.9e-06   28.5   0.0   1   1   1.3e-09   4.3e-06   27.4   0.0     3    66     6    67     5   172 0.67 AAA domain
AAA                  PF00004.24   132 seq1534_BIOID50913   -            174   2.2e-06   27.7   0.0   1   1   3.1e-08   0.00011   22.3   0.0     2    30     6    34     5    95 0.86 ATPase family associated with various cellular activities (AAA)
adh_short            PF00106.20   167 seq1535_BIOID50913   -            244   5.1e-40  136.9   1.7   1   1   3.2e-43   8.7e-40  136.2   1.2     1   166     6   169     6   170 0.92 short chain dehydrogenase
adh_short_C2         PF13561.1    243 seq1535_BIOID50913   -            244     3e-33  115.5   1.8   1   1   1.3e-36   3.7e-33  115.2   1.3     5   242    14   241    12   242 0.94 Enoyl-(Acyl carrier protein) reductase
KR                   PF08659.5    181 seq1535_BIOID50913   -            244   4.7e-21   75.1   0.9   1   1   2.8e-24   7.5e-21   74.4   0.6     3   174     8   180     7   196 0.84 KR domain
NAD_binding_10       PF13460.1    183 seq1535_BIOID50913   -            244   2.7e-06   27.3   0.4   1   1   2.5e-09   6.8e-06   26.0   0.3     2   125     9   156     8   190 0.72 NADH(P)-binding
Epimerase            PF01370.16   236 seq1535_BIOID50913   -            244   2.1e-05   23.9   0.2   1   1   1.1e-08   2.9e-05   23.4   0.1     1   119     8   142     8   192 0.77 NAD dependent epimerase/dehydratase family
Fer4_11              PF13247.1     99 seq1536_BIOID50913   -            205   1.2e-31  108.4  10.9   1   1   8.5e-35   1.2e-31  108.4   7.5     3    97    60   153    58   155 0.97 4Fe-4S dicluster domain
Fer4_2               PF12797.2     22 seq1536_BIOID50913   -            205   1.1e-13   50.0  30.8   1   1   6.7e-10   9.1e-07   28.3   0.6     2    20     6    24     5    33 0.89 4Fe-4S binding domain
Fer4                 PF00037.22    24 seq1536_BIOID50913   -            205   9.1e-13   47.1  35.1   1   1   8.5e-11   1.2e-07   30.9   3.3     1    23    92   114    92   115 0.94 4Fe-4S binding domain
Fer4_7               PF12838.2     52 seq1536_BIOID50913   -            205   2.4e-12   46.9  28.1   1   1   9.2e-10   1.3e-06   28.6   7.3     2    50    99   147    98   149 0.87 4Fe-4S dicluster domain
Fer4_9               PF13187.1     55 seq1536_BIOID50913   -            205   8.2e-12   45.0  26.6   1   1   5.5e-10   7.5e-07   29.2   7.4     2    53    99   148    98   150 0.95 4Fe-4S dicluster domain
Fer4_10              PF13237.1     52 seq1536_BIOID50913   -            205   4.5e-11   42.2  30.2   1   1   8.2e-09   1.1e-05   24.9   8.0     2    52    92   146    91   146 0.76 4Fe-4S dicluster domain
Fer4_4               PF12800.2     17 seq1536_BIOID50913   -            205   1.7e-10   40.2  32.5   1   3     3e-05      0.04   14.1   2.3     1    15    11    25    11    29 0.90 4Fe-4S binding domain
Fer4_4               PF12800.2     17 seq1536_BIOID50913   -            205   1.7e-10   40.2  32.5   2   3   3.3e-05     0.045   13.9   2.0     2    16    65    81    64    85 0.86 4Fe-4S binding domain
Fer4_4               PF12800.2     17 seq1536_BIOID50913   -            205   1.7e-10   40.2  32.5   3   3   2.9e-07    0.0004   20.3   2.0     2    17    97   112    96   112 0.91 4Fe-4S binding domain
Fer4_6               PF12837.2     24 seq1536_BIOID50913   -            205   2.4e-10   39.7  39.6   1   1   3.1e-09   4.2e-06   26.2   3.2     1    23    91   113    91   114 0.95 4Fe-4S binding domain
Fer4_3               PF12798.2     15 seq1536_BIOID50913   -            205   7.3e-07   29.1  40.1   1   2   9.4e-06     0.013   15.9   4.2     1    15    67    83    67    83 0.98 4Fe-4S binding domain
Fer4_3               PF12798.2     15 seq1536_BIOID50913   -            205   7.3e-07   29.1  40.1   2   2   4.8e-05     0.065   13.7   1.6     1    13   126   147   126   149 0.94 4Fe-4S binding domain
HTH_31               PF13560.1     64 seq1540_BIOID50913   -             98   2.6e-10   40.2   0.1   1   1   4.7e-12   3.2e-08   33.5   0.1     7    45    40    77    39    87 0.89 Helix-turn-helix domain
HTH_3                PF01381.17    55 seq1540_BIOID50913   -             98   1.8e-06   27.5   0.0   1   1   7.8e-09   5.3e-05   22.8   0.0     1    37    39    75    39    77 0.96 Helix-turn-helix
DUF932               PF06067.6    239 seq1541_BIOID50913   -            272   8.1e-63  211.7   0.0   1   1   6.8e-67   9.3e-63  211.5   0.0     1   239    36   261    36   261 0.99 Domain of unknown function (DUF932)
Transaldolase        PF00923.14   287 seq1543_BIOID50913   -            253   1.9e-43  148.5   0.1   1   1   3.5e-47   4.7e-43  147.2   0.1     1   241    36   236    36   247 0.95 Transaldolase
Sigma54_activat      PF00158.21   168 seq1544_BIOID50913   -            642   2.9e-36  124.3   0.0   1   1   2.4e-39   5.4e-36  123.4   0.0     5   168   334   494   330   494 0.96 Sigma-54 interaction domain
PAS                  PF00989.19   113 seq1544_BIOID50913   -            642   1.7e-14   53.4   0.0   1   1   1.8e-17     4e-14   52.2   0.0     2   113   207   309   206   309 0.97 PAS fold
HTH_8                PF02954.14    42 seq1544_BIOID50913   -            642   1.7e-13   49.7   0.1   1   1   7.4e-17   1.7e-13   49.7   0.1     2    42   591   631   590   631 0.96 Bacterial regulatory protein, Fis family
GAF                  PF01590.21   154 seq1544_BIOID50913   -            642   2.7e-05   24.2   0.3   1   1     3e-08   6.9e-05   22.9   0.2     4   151    58   189    56   192 0.89 GAF domain
PAS_8                PF13188.1     64 seq1544_BIOID50913   -            642   0.00013   21.6   0.0   1   1   1.5e-07   0.00033   20.2   0.0     2    47   207   256   206   276 0.72 PAS domain
DmsC                 PF04976.7    276 seq1545_BIOID50913   -            364  1.9e-114  381.5  20.4   1   1  1.7e-118  2.3e-114  381.2  14.1     1   276    81   354    81   354 0.99 DMSO reductase anchor subunit (DmsC)
PfkB                 PF00294.19   301 seq1547_BIOID50913   -            362   7.3e-58  195.9   0.0   1   1     2e-61   9.2e-58  195.6   0.0     2   293    58   344    57   352 0.92 pfkB family carbohydrate kinase
HTH_24               PF13412.1     48 seq1547_BIOID50913   -            362   8.2e-11   41.0   2.4   1   1   4.9e-14   2.2e-10   39.6   1.7     1    48     1    48     1    48 0.98 Winged helix-turn-helix DNA-binding
HTH_11               PF08279.7     55 seq1547_BIOID50913   -            362   6.7e-05   22.3   0.8   1   1   4.1e-08   0.00019   20.9   0.5     1    52     4    50     4    53 0.83 HTH domain
HHH_3                PF12836.2     65 seq1551_BIOID50913   -            123   4.7e-19   67.9   0.0   1   1   8.8e-23     6e-19   67.6   0.0     3    61    59   118    57   122 0.93 Helix-hairpin-helix motif
DUF1508              PF07411.7     49 seq1556_BIOID50913   -            123   7.8e-48  159.5   6.0   1   2   1.2e-27   1.7e-23   81.6   0.2     1    49    23    71    23    71 0.97 Domain of unknown function (DUF1508)
DUF1508              PF07411.7     49 seq1556_BIOID50913   -            123   7.8e-48  159.5   6.0   2   2   2.5e-27   3.4e-23   80.7   0.9     1    48    74   121    74   122 0.97 Domain of unknown function (DUF1508)
PspA_IM30            PF04012.7    221 seq1559_BIOID50913   -            222   1.1e-47  162.1  31.7   1   1   9.5e-52   1.3e-47  161.8  22.0     1   220     2   217     2   219 0.97 PspA/IM30 family
Antirestrict         PF03230.8     94 seq1560_BIOID50913   -            161   4.7e-39  132.1   0.2   1   1   4.7e-43   6.4e-39  131.7   0.1     1    94    64   161    64   161 0.98 Antirestriction protein
PP-binding           PF00550.20    67 seq1561_BIOID50913   -             78   2.7e-16   59.4   0.4   1   1   4.4e-20     3e-16   59.3   0.3     1    67     6    73     6    73 0.96 Phosphopantetheine attachment site
DUF1493              PF07377.7    111 seq1561_BIOID50913   -             78   0.00024   21.0   0.4   1   1   4.1e-08   0.00028   20.8   0.3     1    59     1    55     1    62 0.91 Protein of unknown function (DUF1493)
AroM                 PF07302.6    221 seq1562_BIOID50913   -            225   9.6e-85  283.2   3.1   1   1   7.8e-89   1.1e-84  283.1   2.2     2   220     5   224     4   225 0.99 AroM protein
adh_short_C2         PF13561.1    243 seq1563_BIOID50913   -            294   1.3e-28  100.3   0.0   1   1   3.3e-32   1.5e-28  100.1   0.0     5   241    58   290    55   292 0.92 Enoyl-(Acyl carrier protein) reductase
adh_short            PF00106.20   167 seq1563_BIOID50913   -            294     2e-25   89.5   0.2   1   1   5.4e-29   2.5e-25   89.2   0.1     3   166    52   217    50   218 0.95 short chain dehydrogenase
KR                   PF08659.5    181 seq1563_BIOID50913   -            294     7e-08   32.2   0.0   1   1   2.1e-11   9.7e-08   31.7   0.0     4   168    53   222    51   234 0.77 KR domain
4HBT_2               PF13279.1    121 seq1564_BIOID50913   -            132   7.4e-17   61.8   0.0   1   1   1.9e-20   8.5e-17   61.6   0.0     4   109    10   114     7   129 0.87 Thioesterase-like superfamily
Acyl-ACP_TE          PF01643.12   249 seq1564_BIOID50913   -            132   1.1e-14   53.9   0.2   1   2   9.8e-09   4.5e-05   22.4   0.1   155   182     2    29     1    33 0.91 Acyl-ACP thioesterase
Acyl-ACP_TE          PF01643.12   249 seq1564_BIOID50913   -            132   1.1e-14   53.9   0.2   2   2   4.6e-11   2.1e-07   30.0   0.0    46   133    39   128    30   132 0.90 Acyl-ACP thioesterase
4HBT                 PF03061.17    79 seq1564_BIOID50913   -            132   3.4e-14   52.5   0.0   1   1     1e-17   4.6e-14   52.1   0.0     2    77    16    97    15    99 0.96 Thioesterase superfamily
Trp_Tyr_perm         PF03222.8    394 seq1565_BIOID50913   -            444   9.9e-07   27.7  26.8   1   1   7.3e-11   9.9e-07   27.7  18.6     7   301    42   343    38   347 0.79 Tryptophan/tyrosine permease family
FMN_red              PF03358.10   152 seq1566_BIOID50913   -            188   1.1e-38  132.0   0.0   1   1     2e-42   1.4e-38  131.7   0.0     2   147     6   149     5   153 0.93 NADPH-dependent FMN reductase
Flavodoxin_2         PF02525.12   199 seq1566_BIOID50913   -            188   1.8e-08   33.9   0.0   1   1   3.5e-12   2.4e-08   33.6   0.0    15   107    18   101     6   149 0.68 Flavodoxin-like fold
Peptidase_U32        PF01136.14   233 seq1570_BIOID50913   -            453   6.2e-95  316.4   0.0   1   1     6e-99   8.2e-95  316.0   0.0     1   232    75   344    75   345 0.98 Peptidase family U32
FGGY_C               PF02782.11   197 seq1571_BIOID50913   -            492   1.7e-23   83.1   0.0   1   1     4e-27   2.7e-23   82.5   0.0     1   196   225   419   225   420 0.81 FGGY family of carbohydrate kinases, C-terminal domain
FGGY_N               PF00370.16   245 seq1571_BIOID50913   -            492   6.6e-22   77.8   0.0   1   2   8.1e-16   5.5e-12   45.3   0.0     1   105     5   110     5   120 0.92 FGGY family of carbohydrate kinases, N-terminal domain
FGGY_N               PF00370.16   245 seq1571_BIOID50913   -            492   6.6e-22   77.8   0.0   2   2   2.5e-11   1.7e-07   30.6   0.0   154   245   123   216   112   216 0.92 FGGY family of carbohydrate kinases, N-terminal domain
ketoacyl-synt        PF00109.21   255 seq1572_BIOID50913   -            413     6e-60  202.7   1.1   1   1   1.7e-63     6e-60  202.7   0.8     2   255     4   247     3   247 0.93 Beta-ketoacyl synthase, N-terminal domain
Ketoacyl-synt_C      PF02801.17   119 seq1572_BIOID50913   -            413   2.5e-39  133.6   1.7   1   1   1.4e-42   4.7e-39  132.7   1.2     1   119   255   370   255   370 0.97 Beta-ketoacyl synthase, C-terminal domain
Thiolase_N           PF00108.18   264 seq1572_BIOID50913   -            413   1.2e-06   27.6   0.1   1   1   8.7e-10     3e-06   26.3   0.0    80   120   156   196   145   216 0.93 Thiolase, N-terminal domain
RadC                 PF04002.10   123 seq1576_BIOID50913   -            158   1.3e-46  157.2   0.0   1   1   1.2e-50   1.6e-46  156.8   0.0     2   123    37   158    36   158 0.98 RadC-like JAB domain
Nitrate_red_del      PF02613.10   136 seq1577_BIOID50913   -            204   3.6e-31  107.6   1.1   1   1   3.7e-35     5e-31  107.2   0.7     7   134    41   164    19   166 0.93 Nitrate reductase delta subunit
PspB                 PF06667.7     75 seq1578_BIOID50913   -             74   9.8e-32  108.6   0.3   1   1   7.8e-36   1.1e-31  108.4   0.2     1    74     1    73     1    74 0.97 Phage shock protein B
DUF1255              PF06865.6     94 seq1579_BIOID50913   -             94   5.4e-35  119.4   0.0   1   1   4.3e-39   5.9e-35  119.3   0.0     1    94     1    94     1    94 0.98 Protein of unknown function (DUF1255)
PspC                 PF04024.7     61 seq1580_BIOID50913   -            119   3.6e-19   67.8   0.5   1   1   3.4e-23   4.6e-19   67.5   0.3     1    60     7    68     7    69 0.92 PspC domain
Phage_pRha           PF09669.5     92 seq1581_BIOID50913   -            387   2.5e-28   98.1   0.0   1   1   6.1e-32   4.2e-28   97.4   0.0     1    92   222   314   222   314 0.92 Phage regulatory protein Rha (Phage_pRha)
Phage_ASH            PF10554.4    108 seq1581_BIOID50913   -            387   1.5e-26   92.7   0.3   1   1   4.7e-30   3.2e-26   91.6   0.2     1   108   117   214   117   214 0.96 Ash protein family
DUF987               PF06174.6     66 seq1582_BIOID50913   -             73   1.7e-43  145.8   0.2   1   1   1.4e-47   1.9e-43  145.6   0.1     1    66     1    66     1    66 0.99 Protein of unknown function (DUF987)
Phageshock_PspD      PF09584.5     66 seq1583_BIOID50913   -             73   2.2e-31  107.2   4.5   1   1   1.8e-35   2.4e-31  107.0   3.1     1    64    10    71    10    73 0.98 Phage shock protein PspD (Phageshock_PspD)
Voltage_CLC          PF00654.15   355 seq1585_BIOID50913   -            438   1.7e-72  244.2  34.2   1   1   1.3e-76   1.7e-72  244.2  23.7     5   354    83   422    79   423 0.91 Voltage gated chloride channel
YagB_YeeU_YfjZ       PF06154.6    105 seq1587_BIOID50913   -            122   3.2e-52  175.0   0.0   1   1   2.8e-56   3.9e-52  174.8   0.0     2   104    16   118    15   119 0.98 YagB/YeeU/YfjZ family
CorA                 PF01544.13   292 seq1588_BIOID50913   -            316   4.9e-56  189.7   0.4   1   1   4.4e-60     6e-56  189.5   0.2     4   292    26   312    24   312 0.95 CorA-like Mg2+ transporter protein
rve                  PF00665.21   120 seq1589_BIOID50913   -            339   1.1e-17   64.1   0.1   1   1   1.3e-20   2.2e-17   63.1   0.0     3   118   118   242   117   244 0.96 Integrase core domain
HTH_38               PF13936.1     44 seq1589_BIOID50913   -            339     2e-09   36.7   0.5   1   1   4.1e-12     7e-09   34.9   0.1     6    41     3    38     2    40 0.94 Helix-turn-helix domain
HTH_7                PF02796.10    45 seq1589_BIOID50913   -            339   3.5e-09   36.2   0.3   1   1   5.4e-12   9.2e-09   34.9   0.2    13    44     9    40     5    41 0.93 Helix-turn-helix domain of resolvase
HTH_23               PF13384.1     50 seq1589_BIOID50913   -            339   1.2e-06   27.8   0.0   1   1     2e-09   3.4e-06   26.3   0.0     9    40     9    40     2    43 0.89 Homeodomain-like domain
HTH_28               PF13518.1     52 seq1589_BIOID50913   -            339   1.1e-05   25.1   0.1   1   1   1.5e-08   2.5e-05   23.9   0.1     7    34    12    39     8    40 0.89 Helix-turn-helix domain
Sigma70_r4_2         PF08281.7     54 seq1589_BIOID50913   -            339   1.1e-05   24.6   0.0   1   1   1.5e-08   2.5e-05   23.5   0.0    25    48    16    39    12    40 0.94 Sigma-70, region 4
HTH_3                PF01381.17    55 seq1589_BIOID50913   -            339   0.00013   21.6   0.1   1   1   1.4e-07   0.00024   20.7   0.1     7    37    15    45     8    48 0.91 Helix-turn-helix
Rhodanese            PF00581.15   113 seq1591_BIOID50913   -            104   2.2e-14   53.6   0.0   1   1   2.1e-18   2.9e-14   53.2   0.0    16   109    23    96    20    99 0.88 Rhodanese-like domain
Aminotran_4          PF01063.14   231 seq1592_BIOID50913   -            269   1.2e-43  149.0   0.0   1   1   1.1e-47   1.5e-43  148.8   0.0     2   225    38   259    37   266 0.87 Aminotransferase class IV
GreA_GreB_N          PF03449.10    74 seq1593_BIOID50913   -            170   3.9e-29  100.4   0.7   1   1   9.2e-33   6.3e-29   99.7   0.5     1    74    13    86    13    86 0.97 Transcription elongation factor, N-terminal
GreA_GreB            PF01272.14    77 seq1593_BIOID50913   -            170   1.6e-22   78.8   0.0   1   1   3.8e-26   2.6e-22   78.2   0.0     2    77    93   167    92   167 0.98 Transcription elongation factor, GreA/GreB, C-term
HTH_18               PF12833.2     81 seq1594_BIOID50913   -            278   5.1e-26   90.4   2.2   1   1     2e-29   6.7e-26   90.0   0.8     1    80   193   271   193   272 0.97 Helix-turn-helix domain
AraC_binding         PF02311.14   136 seq1594_BIOID50913   -            278   1.9e-23   82.5   2.3   1   1   5.5e-27   1.9e-23   82.5   1.6     4   136    16   154    14   154 0.95 AraC-like ligand binding domain
HTH_AraC             PF00165.18    42 seq1594_BIOID50913   -            278   8.6e-21   72.9   0.1   1   2   1.9e-11   6.5e-08   32.0   0.0     1    42   180   221   180   221 0.97 Bacterial regulatory helix-turn-helix proteins, AraC family
HTH_AraC             PF00165.18    42 seq1594_BIOID50913   -            278   8.6e-21   72.9   0.1   2   2   1.3e-13   4.5e-10   38.9   0.0     1    42   232   271   232   271 0.93 Bacterial regulatory helix-turn-helix proteins, AraC family
DUF1219              PF06755.7    117 seq1596_BIOID50913   -            124   1.2e-57  192.4   0.0   1   1   9.6e-62   1.3e-57  192.2   0.0     1   113     1   113     1   123 0.98 Protein of unknown function (DUF1219)
PfkB                 PF00294.19   301 seq1597_BIOID50913   -            306   5.8e-73  245.5   0.0   1   1   5.1e-77   6.9e-73  245.2   0.0     2   299     3   298     2   300 0.95 pfkB family carbohydrate kinase
Alpha-amylase        PF00128.19   316 seq1598_BIOID50913   -            175     2e-08   33.8   0.0   1   1   2.3e-12   3.1e-08   33.2   0.0    21    91    84   148    74   168 0.83 Alpha amylase, catalytic domain
HAD_2                PF13419.1    176 seq1603_BIOID50913   -            221     6e-21   75.3   0.1   1   1   5.2e-25   7.1e-21   75.1   0.0     1   176     7   185     7   185 0.87 Haloacid dehalogenase-like hydrolase
Cys_Met_Meta_PP      PF01053.15   386 seq1605_BIOID50913   -            440  3.2e-122  407.4   0.0   1   1  2.7e-126  3.7e-122  407.2   0.0     1   385    52   436    52   437 0.97 Cys/Met metabolism PLP-dependent enzyme
Tex_N                PF09371.5    193 seq1606_BIOID50913   -            773   4.4e-80  267.4   0.4   1   1   1.9e-83   8.6e-80  266.4   0.3     1   192    10   201    10   202 0.99 Tex-like protein N-terminal domain
HHH_3                PF12836.2     65 seq1606_BIOID50913   -            773   5.1e-27   93.5   0.0   1   1   2.5e-30   1.1e-26   92.3   0.0     1    65   491   555   491   555 0.99 Helix-hairpin-helix motif
S1                   PF00575.18    74 seq1606_BIOID50913   -            773   4.3e-24   84.2   0.6   1   1   1.7e-27   7.8e-24   83.4   0.4     2    74   648   720   647   720 0.98 S1 RNA binding domain
Asparaginase_2       PF01112.13   319 seq1607_BIOID50913   -            321  1.8e-124  414.5   3.6   1   1  1.6e-128  2.2e-124  414.1   2.5     2   315     3   315     2   317 0.99 Asparaginase
YceG                 PF02618.11   297 seq1610_BIOID50913   -            340     4e-95  318.1   0.0   1   1   3.4e-99   4.6e-95  317.9   0.0     3   297    42   330    40   330 0.94 YceG-like family
IstB_IS21            PF01695.12   178 seq1611_BIOID50913   -            124   1.3e-23   83.2   0.0   1   1   8.3e-27   5.7e-23   81.1   0.0     1    68    57   124    57   124 0.98 IstB-like ATP binding protein
AraC_binding         PF02311.14   136 seq1612_BIOID50913   -            312   8.4e-23   80.4   1.2   1   1   4.2e-26   1.4e-22   79.6   0.2     7   129    52   175    48   186 0.88 AraC-like ligand binding domain
HTH_18               PF12833.2     81 seq1612_BIOID50913   -            312   2.5e-21   75.4   0.1   1   1   1.6e-24   5.4e-21   74.3   0.1     2    79   229   305   228   307 0.97 Helix-turn-helix domain
HTH_AraC             PF00165.18    42 seq1612_BIOID50913   -            312   7.6e-20   69.9   0.2   1   2   1.7e-09   5.9e-06   25.8   0.0     2    42   216   256   215   256 0.93 Bacterial regulatory helix-turn-helix proteins, AraC family
HTH_AraC             PF00165.18    42 seq1612_BIOID50913   -            312   7.6e-20   69.9   0.2   2   2   1.6e-14   5.3e-11   41.8   0.0     2    42   268   306   267   306 0.94 Bacterial regulatory helix-turn-helix proteins, AraC family
Cupin_2              PF07883.6     71 seq1612_BIOID50913   -            312   4.5e-07   29.1   0.0   1   1   2.7e-10   9.3e-07   28.1   0.0     7    60    57   109    53   116 0.92 Cupin domain
Alpha-amylase        PF00128.19   316 seq1615_BIOID50913   -            379   1.2e-06   28.1   0.0   1   1   8.1e-09   0.00011   21.6   0.0   130   271    11   158     2   163 0.79 Alpha amylase, catalytic domain
DAGK_cat             PF00781.19   130 seq1616_BIOID50913   -            299   2.2e-26   91.6   0.3   1   1   5.1e-30   3.5e-26   91.0   0.2     3   129     8   131     6   132 0.96 Diacylglycerol kinase catalytic domain
NAD_kinase           PF01513.16   285 seq1616_BIOID50913   -            299   3.5e-06   25.9   0.1   1   1   6.2e-10   4.2e-06   25.6   0.1    63   134    41   121    12   196 0.82 ATP-NAD kinase
DUF957               PF06117.6     65 seq1617_BIOID50913   -             58   1.9e-28   97.6   0.0   1   1   1.5e-32     2e-28   97.5   0.0     1    57     1    57     1    58 0.98 Enterobacterial protein of unknown function (DUF957)
LysR_substrate       PF03466.15   209 seq1618_BIOID50913   -            329   1.3e-30  105.9   0.0   1   1   2.6e-34   1.8e-30  105.5   0.0     3   206   115   322   113   324 0.95 LysR substrate binding domain
HTH_1                PF00126.22    60 seq1618_BIOID50913   -            329   2.1e-18   65.6   0.3   1   1   5.1e-22   3.5e-18   64.9   0.2     4    60    33    89    30    89 0.96 Bacterial regulatory helix-turn-helix protein, lysR family
LamB                 PF02264.10   398 seq1621_BIOID50913   -            505  3.2e-120  401.7  11.5   1   1    6e-124  4.1e-120  401.4   8.0     1   398    97   505    97   505 0.98 LamB porin
Sugarporin_N         PF11471.3     60 seq1621_BIOID50913   -            505   1.3e-07   30.9   4.5   1   1     2e-11   1.3e-07   30.9   3.1     1    58     1    57     1    59 0.84 Maltoporin periplasmic N-terminal extension
IstB_IS21            PF01695.12   178 seq1623_BIOID50913   -             83   8.5e-27   93.5   0.0   1   1   6.8e-31   9.3e-27   93.4   0.0   109   178     3    73     1    73 0.96 IstB-like ATP binding protein
Hydrolase_3          PF08282.7    254 seq1625_BIOID50913   -            276   3.3e-51  174.2   0.0   1   1   5.4e-55   3.7e-51  174.0   0.0     2   254    10   262     9   262 0.98 haloacid dehalogenase-like hydrolase
S6PP                 PF05116.8    247 seq1625_BIOID50913   -            276   1.8e-17   63.3   0.0   1   2     2e-08   0.00014   21.1   0.0     4    79     8    83     5   111 0.71 Sucrose-6F-phosphate phosphohydrolase
S6PP                 PF05116.8    247 seq1625_BIOID50913   -            276   1.8e-17   63.3   0.0   2   2   2.9e-14     2e-10   40.2   0.0   119   213   149   240   143   257 0.87 Sucrose-6F-phosphate phosphohydrolase
cNMP_binding         PF00027.24    91 seq1626_BIOID50913   -            232   2.7e-14   52.6   0.0   1   1   3.3e-18   4.6e-14   51.9   0.0     3    87    35   119    33   122 0.95 Cyclic nucleotide-binding domain
ABC_tran             PF00005.22   118 seq1629_BIOID50913   -            623   4.5e-41  139.8   0.1   1   2   5.2e-21   7.1e-18   64.9   0.1    24   118    90   197    56   197 0.81 ABC transporter
ABC_tran             PF00005.22   118 seq1629_BIOID50913   -            623   4.5e-41  139.8   0.1   2   2   2.3e-23   3.1e-20   72.5   0.0     1   117   364   491   364   492 0.93 ABC transporter
oligo_HPY            PF08352.7     64 seq1629_BIOID50913   -            623   1.6e-20   73.1   0.5   1   2   1.4e-11   1.9e-08   34.4   0.1     1    33   248   280   248   303 0.88 Oligopeptide/dipeptide transporter, C-terminal region
oligo_HPY            PF08352.7     64 seq1629_BIOID50913   -            623   1.6e-20   73.1   0.5   2   2   2.8e-12   3.8e-09   36.6   0.0     1    33   543   575   543   594 0.85 Oligopeptide/dipeptide transporter, C-terminal region
PerC                 PF06069.6     90 seq1630_BIOID50913   -            162   4.5e-09   36.1   1.9   1   1   5.5e-13   7.5e-09   35.4   1.3     5    56    98   149    94   154 0.92 PerC transcriptional activator
Thymidylate_kin      PF02223.12   186 seq1632_BIOID50913   -            213   1.2e-60  203.9   0.0   1   1   9.8e-65   1.3e-60  203.8   0.0     1   186     8   200     8   200 0.98 Thymidylate kinase
SNARE_assoc          PF09335.6    123 seq1635_BIOID50913   -            233   3.9e-19   68.9   5.8   1   1   2.9e-23   3.9e-19   68.9   4.0     1   122    48   173    48   174 0.96 SNARE associated Golgi protein
SBP_bac_1            PF01547.20   314 seq1636_BIOID50913   -            430   2.6e-38  132.4   4.2   1   1   5.1e-42   3.5e-38  131.9   2.9     7   310    43   325    36   329 0.88 Bacterial extracellular solute-binding protein
SBP_bac_8            PF13416.1    281 seq1636_BIOID50913   -            430   2.7e-30  105.9   9.8   1   1   5.3e-34   3.6e-30  105.5   6.8     1   276    48   355    48   360 0.77 Bacterial extracellular solute-binding protein
DUF2583              PF10762.4     89 seq1638_BIOID50913   -             92     1e-51  172.9   1.0   1   1   8.5e-56   1.2e-51  172.7   0.7     1    89     1    89     1    89 0.99 Protein of unknown function (DUF2583)
SNF2_N               PF00176.18   296 seq1639_BIOID50913   -            963   8.9e-37  126.4   1.3   1   1   2.6e-40   8.9e-37  126.4   0.9    13   254    52   285    29   334 0.78 SNF2 family N-terminal domain
Helicase_C           PF00271.26    78 seq1639_BIOID50913   -            963   1.1e-15   57.1   0.0   1   1   1.9e-18   6.4e-15   54.6   0.0    10    78   477   544   469   544 0.94 Helicase conserved C-terminal domain
DEAD                 PF00270.24   173 seq1639_BIOID50913   -            963   1.3e-10   40.8   0.0   1   1   1.3e-13   4.6e-10   39.1   0.0    12   167    55   199    40   206 0.78 DEAD/DEAH box helicase
ResIII               PF04851.10   184 seq1639_BIOID50913   -            963   5.2e-07   29.5   0.0   1   1   1.5e-10   5.2e-07   29.5   0.0     3   182    38   198    36   200 0.67 Type III restriction enzyme, res subunit
Dam                  PF05869.6    181 seq1641_BIOID50913   -            217   2.9e-65  218.9   0.0   1   1   2.5e-69   3.4e-65  218.7   0.0     2   181    15   207    14   207 0.98 DNA N-6-adenine-methyltransferase (Dam)
LysR_substrate       PF03466.15   209 seq1642_BIOID50913   -            315   3.5e-40  137.2   0.0   1   1   7.1e-44   4.9e-40  136.7   0.0     2   205   108   312   107   314 0.96 LysR substrate binding domain
HTH_1                PF00126.22    60 seq1642_BIOID50913   -            315   8.1e-23   79.8   1.5   1   1   1.2e-26   8.1e-23   79.8   1.0     1    60    24    83    24    83 0.98 Bacterial regulatory helix-turn-helix protein, lysR family
AsnC_trans_reg       PF01037.16    74 seq1646_BIOID50913   -            180   1.2e-21   76.0   0.0   1   1   5.6e-25   1.9e-21   75.3   0.0     1    74    96   170    96   170 0.97 AsnC family
HTH_AsnC-type        PF13404.1     42 seq1646_BIOID50913   -            180   7.3e-18   63.7   0.7   1   1   3.3e-21   1.1e-17   63.1   0.5     1    42    30    71    30    71 0.99 AsnC-type helix-turn-helix domain
HTH_24               PF13412.1     48 seq1646_BIOID50913   -            180   3.8e-17   61.3   0.4   1   1   1.7e-20   5.9e-17   60.6   0.3     1    47    30    76    30    77 0.98 Winged helix-turn-helix DNA-binding
HTH_11               PF08279.7     55 seq1646_BIOID50913   -            180    0.0001   21.7   0.0   1   1     5e-08   0.00017   21.0   0.0     3    46    35    77    34    81 0.90 HTH domain
DNA_pol3_delta2      PF13177.1    162 seq1649_BIOID50913   -            334   3.1e-39  134.0   0.0   1   1   8.6e-43   5.9e-39  133.2   0.0     8   159    13   165     9   168 0.96 DNA polymerase III, delta subunit
DNApol3-delta_C      PF09115.5    119 seq1649_BIOID50913   -            334     2e-37  127.7   0.3   1   1   4.6e-41   3.1e-37  127.1   0.2     2   119   207   323   206   323 0.98 DNA polymerase III, delta subunit, C terminal
LexA_DNA_bind        PF01726.11    65 seq1652_BIOID50913   -            108   1.6e-19   69.0   0.0   1   1   1.6e-23   2.1e-19   68.7   0.0     1    65     1    65     1    65 0.99 LexA DNA binding domain
ABC_membrane         PF00664.18   275 seq1653_BIOID50913   -            271   1.1e-26   93.7   1.4   1   1   1.1e-30   1.5e-26   93.3   0.9     5   206    22   223    17   235 0.90 ABC transporter transmembrane region
PTS_EIIC             PF02378.13   321 seq1654_BIOID50913   -            456   1.6e-46  158.4  40.4   1   1   2.4e-50   1.6e-46  158.4  28.0     1   321   110   395   110   395 0.93 Phosphotransferase system, EIIC
PTS_EIIB             PF00367.15    35 seq1654_BIOID50913   -            456   1.7e-13   49.3   0.0   1   1   4.9e-17   3.4e-13   48.4   0.0     1    35     7    41     7    41 0.95 phosphotransferase system, EIIB
Sod_Fe_C             PF02777.13   106 seq1656_BIOID50913   -            208   1.9e-40  136.8   0.7   1   1     4e-44   2.7e-40  136.3   0.1     4   106    98   204    95   204 0.91 Iron/manganese superoxide dismutases, C-terminal domain
Sod_Fe_N             PF00081.17    82 seq1656_BIOID50913   -            208   9.5e-34  115.4   2.3   1   1   2.3e-37   1.5e-33  114.7   1.6     1    81     4    91     4    92 0.97 Iron/manganese superoxide dismutases, alpha-hairpin domain
Polyketide_cyc       PF03364.15   130 seq1657_BIOID50913   -            158   2.9e-32  111.2   0.0   1   1   5.1e-36   3.5e-32  111.0   0.0     1   130    23   148    23   148 0.99 Polyketide cyclase / dehydrase and lipid transport
Polyketide_cyc2      PF10604.4    139 seq1657_BIOID50913   -            158   1.5e-11   44.4   0.0   1   1   2.8e-15   1.9e-11   44.1   0.0     1   129    14   146    14   154 0.74 Polyketide cyclase / dehydrase and lipid transport
RusA                 PF05866.6    116 seq1658_BIOID50913   -            129   6.6e-21   74.7   0.0   1   1   5.6e-25   7.6e-21   74.5   0.0     1   115     5   120     5   121 0.92 Endodeoxyribonuclease RusA
FeoA                 PF04023.9     74 seq1660_BIOID50913   -             75   3.5e-09   36.3   0.0   1   1     3e-13   4.1e-09   36.1   0.0     7    73     4    71     2    72 0.90 FeoA domain
BPD_transp_1         PF00528.17   185 seq1661_BIOID50913   -            293   3.5e-23   81.9  16.7   1   1   2.6e-27   3.5e-23   81.9  11.6     2   171    88   282    87   285 0.88 Binding-protein-dependent transport system inner membrane component
TatD_DNase           PF01026.16   255 seq1663_BIOID50913   -            265   1.2e-76  257.2   0.0   1   1   9.8e-81   1.3e-76  257.0   0.0     1   255     4   255     4   255 0.96 TatD related DNase
SBP_bac_5            PF00496.17   374 seq1664_BIOID50913   -            512   1.5e-96  323.4  11.6   1   1  1.4e-100   1.9e-96  323.0   8.1     1   372    70   429    70   431 0.95 Bacterial extracellular solute-binding proteins, family 5 Middle
KilA-N               PF04383.8    111 seq1665_BIOID50913   -            269   1.6e-20   72.6   0.0   1   1   1.9e-24   2.5e-20   72.0   0.0     6   108     8   108     4   111 0.93 KilA-N domain
Ub-RnfH              PF03658.9     84 seq1666_BIOID50913   -             96   4.4e-38  128.8   0.2   1   1   3.7e-42   5.1e-38  128.7   0.1     1    84     5    88     5    88 0.99 RnfH family Ubiquitin
ABC_tran             PF00005.22   118 seq1667_BIOID50913   -            337   4.9e-20   71.9   0.0   1   1   5.7e-24   7.7e-20   71.3   0.0     1   117   123   247   123   248 0.93 ABC transporter
Gate                 PF07670.9    109 seq1668_BIOID50913   -            719   6.6e-48  161.0   9.9   1   2   2.3e-18   1.1e-14   54.1   2.5     3   106   298   389   296   396 0.94 Nucleoside recognition
Gate                 PF07670.9    109 seq1668_BIOID50913   -            719   6.6e-48  161.0   9.9   2   2   1.2e-38   5.4e-35  119.4   0.3     1   107   458   635   458   637 0.99 Nucleoside recognition
FeoB_N               PF02421.13   189 seq1668_BIOID50913   -            719   4.3e-42  143.3   0.2   1   1   1.8e-45   8.4e-42  142.4   0.1    52   187     1   138     1   140 0.92 Ferrous iron transport protein B
FeoB_C               PF07664.7     54 seq1668_BIOID50913   -            719     3e-21   74.4   2.1   1   1   6.5e-25     3e-21   74.4   1.5     1    54   400   453   400   453 0.99 Ferrous iron transport protein B C terminus
Fe-ADH               PF00465.14   366 seq1670_BIOID50913   -            387   5.3e-88  295.0   0.1   1   1     9e-92   6.2e-88  294.7   0.1     1   351     9   363     9   377 0.91 Iron-containing alcohol dehydrogenase
Fe-ADH_2             PF13685.1    250 seq1670_BIOID50913   -            387   1.8e-13   50.2   0.1   1   1   3.3e-11   2.3e-07   30.3   0.0     4   101    16   111    13   114 0.81 Iron-containing alcohol dehydrogenase
KdgT                 PF03812.8    314 seq1671_BIOID50913   -            341  1.1e-180  599.5  30.6   1   1    9e-185  1.2e-180  599.4  21.2     1   314    15   328    15   328 1.00 2-keto-3-deoxygluconate permease
PLA1                 PF02253.10   260 seq1672_BIOID50913   -            289   9.8e-94  313.4   5.4   1   1   8.5e-98   1.2e-93  313.2   3.7     8   260    39   286    33   286 0.98 Phospholipase A1
MFS_1                PF07690.11   354 seq1673_BIOID50913   -            417   5.7e-39  133.7  62.4   1   2   1.9e-31   1.3e-27   96.3  18.5     1   224    41   261    41   271 0.82 Major Facilitator Superfamily
MFS_1                PF07690.11   354 seq1673_BIOID50913   -            417   5.7e-39  133.7  62.4   2   2     1e-14   7.1e-11   41.3  23.0     7   168   249   407   247   414 0.82 Major Facilitator Superfamily
Sugar_tr             PF00083.19   451 seq1673_BIOID50913   -            417     2e-14   52.9  33.8   1   1   9.1e-18   6.2e-14   51.2   7.0    46   197    71   217    11   223 0.90 Sugar (and other) transporter
Glyco_hydro_32N      PF00251.15   308 seq1674_BIOID50913   -            469   1.8e-97  326.3   1.3   1   1  3.1e-101   2.1e-97  326.1   0.9     1   308    31   336    31   336 0.96 Glycosyl hydrolases family 32 N-terminal domain
PTS_EIIC             PF02378.13   321 seq1677_BIOID50913   -            477   1.4e-80  270.4  33.4   1   1   2.1e-84   1.4e-80  270.4  23.2     1   321    13   320    13   320 0.94 Phosphotransferase system, EIIC
PTS_EIIB             PF00367.15    35 seq1677_BIOID50913   -            477   7.7e-14   50.5   0.1   1   1     2e-17   1.3e-13   49.7   0.0     3    35   404   436   402   436 0.95 phosphotransferase system, EIIB
ABC_membrane         PF00664.18   275 seq1678_BIOID50913   -            593   8.7e-35  120.3   8.8   1   1   1.6e-38   1.1e-34  120.0   6.1     3   274    27   297    25   298 0.91 ABC transporter transmembrane region
ABC_tran             PF00005.22   118 seq1678_BIOID50913   -            593   4.1e-20   72.1   0.1   1   1   1.2e-23   8.4e-20   71.2   0.0     1   118   381   505   381   505 0.94 ABC transporter
Dimer_Tnp_Tn5        PF02281.11   109 seq1679_BIOID50913   -            457   1.4e-17   63.6   0.2   1   1   2.5e-21   3.4e-17   62.4   0.1    10   102   365   453   355   456 0.85 Transposase Tn5 dimerisation domain
RQC                  PF09382.5    106 seq1681_BIOID50913   -            611   4.4e-28   96.9   0.0   1   1   3.5e-31   1.2e-27   95.6   0.0     1   104   413   514   413   516 0.97 RQC domain
HRDC                 PF00570.18    68 seq1681_BIOID50913   -            611   8.5e-24   82.9   0.1   1   1   6.4e-27   2.2e-23   81.6   0.0     2    68   535   601   534   601 0.97 HRDC domain
Helicase_C           PF00271.26    78 seq1681_BIOID50913   -            611   1.5e-23   82.3   0.0   1   1   2.6e-24   8.9e-21   73.4   0.1     3    78   258   333   256   333 0.98 Helicase conserved C-terminal domain
DEAD                 PF00270.24   173 seq1681_BIOID50913   -            611   6.1e-21   74.5   0.0   1   1     2e-23   6.8e-20   71.1   0.0     2   168    30   189    29   194 0.85 DEAD/DEAH box helicase
N6_N4_Mtase          PF01555.13   231 seq1682_BIOID50913   -            878   1.2e-29  103.3   8.3   1   1   8.6e-34   1.2e-29  103.3   5.7     1   224   495   806   495   813 0.93 DNA methylase
MOSC                 PF03473.12   133 seq1683_BIOID50913   -            224   1.2e-25   89.4   0.0   1   1   2.3e-29   1.6e-25   89.0   0.0     2   132    38   161    37   162 0.97 MOSC domain
3-alpha              PF03475.9     47 seq1683_BIOID50913   -            224   1.5e-16   59.7   0.1   1   1   4.6e-20   3.1e-16   58.6   0.0     1    47   168   214   168   214 0.97 3-alpha domain
BPD_transp_1         PF00528.17   185 seq1684_BIOID50913   -            306   3.9e-43  146.9  10.6   1   1   2.9e-47   3.9e-43  146.9   7.4     1   184   113   304   113   305 0.99 Binding-protein-dependent transport system inner membrane component
ADH_zinc_N           PF00107.21   130 seq1685_BIOID50913   -            350     5e-27   93.9   0.0   1   1   5.8e-31     8e-27   93.2   0.0     1   101   168   269   168   297 0.89 Zinc-binding dehydrogenase
Aldo_ket_red         PF00248.16   283 seq1686_BIOID50913   -            275   8.5e-53  178.8   0.0   1   1   7.5e-57     1e-52  178.6   0.0     2   282    18   261    17   262 0.96 Aldo/keto reductase family
DUF3442              PF11924.3    280 seq1688_BIOID50913   -           1416  1.4e-107  359.3   0.7   1   1  1.3e-110  3.6e-107  358.0   0.5     2   280    71   350    70   350 0.99 Protein of unknown function (DUF3442)
Big_1                PF02369.11   100 seq1688_BIOID50913   -           1416   3.9e-55  183.8 102.5   1   3   1.5e-16   4.2e-13   48.9   6.2     4    97   993  1086   990  1088 0.87 Bacterial Ig-like domain (group 1)
Big_1                PF02369.11   100 seq1688_BIOID50913   -           1416   3.9e-55  183.8 102.5   2   3   7.6e-16   2.1e-12   46.7   1.6    12    96  1102  1185  1092  1191 0.83 Bacterial Ig-like domain (group 1)
Big_1                PF02369.11   100 seq1688_BIOID50913   -           1416   3.9e-55  183.8 102.5   3   3   3.4e-17   9.2e-14   51.0  10.3     2    93  1193  1285  1191  1292 0.87 Bacterial Ig-like domain (group 1)
LacI                 PF00356.16    46 seq1690_BIOID50913   -            335   2.2e-19   68.6   0.1   1   1   1.4e-22   4.9e-19   67.5   0.0     1    46     8    56     8    56 0.96 Bacterial regulatory proteins, lacI family
Peripla_BP_3         PF13377.1    160 seq1690_BIOID50913   -            335   8.2e-17   61.5   0.0   1   1   4.2e-19   1.4e-15   57.4   0.0    12   157   186   333   178   334 0.91 Periplasmic binding protein-like domain
Peripla_BP_4         PF13407.1    258 seq1690_BIOID50913   -            335     4e-11   42.6   0.0   1   1   1.8e-14   6.2e-11   42.0   0.0     1   217    70   280    70   318 0.84 Periplasmic binding protein domain
Peripla_BP_1         PF00532.16   279 seq1690_BIOID50913   -            335   1.8e-09   37.0   0.0   1   1   7.4e-13   2.5e-09   36.6   0.0     2   224    68   288    67   330 0.79 Periplasmic binding proteins and sugar binding domain of LacI family
Asr                  PF06392.6     19 seq1691_BIOID50913   -            111   6.7e-07   29.4  23.8   1   1   4.9e-11   6.7e-07   29.4  16.5     1    19    53    71    53    71 0.99 Acid shock protein repeat
FeoC                 PF09012.5     69 seq1693_BIOID50913   -             78   1.9e-15   56.1   0.4   1   1   3.3e-19   2.3e-15   55.9   0.3     1    65     3    69     3    75 0.92 FeoC like transcriptional regulator
TrmB                 PF01978.14    68 seq1693_BIOID50913   -             78   2.2e-06   27.1   0.0   1   1   4.3e-10   2.9e-06   26.7   0.0    17    59    10    53     7    56 0.92 Sugar-specific transcriptional regulator TrmB
BPD_transp_1         PF00528.17   185 seq1694_BIOID50913   -            303   7.2e-31  107.0  13.0   1   1   1.1e-34   7.2e-31  107.0   9.0     1   184   119   302   119   303 0.99 Binding-protein-dependent transport system inner membrane component
OppC_N               PF12911.2     56 seq1694_BIOID50913   -            303   1.3e-17   62.7   0.2   1   1     2e-21   1.3e-17   62.7   0.2     2    56    24    79    23    79 0.86 N-terminal TM domain of oligopeptide transport permease C
DUF968               PF06147.6    200 seq1695_BIOID50913   -            301   3.4e-78  262.0   0.0   1   1   3.4e-82   4.7e-78  261.5   0.0     2   200   101   298   100   298 0.99 Protein of unknown function (DUF968)
DUF3828              PF12883.2    120 seq1697_BIOID50913   -            308   3.5e-11   42.9   2.8   1   1   8.1e-11   5.5e-07   29.3   0.1     2   118    26   142    25   144 0.88 Protein of unknown function (DUF3828)
Lumazine_bd          PF12870.2    111 seq1697_BIOID50913   -            308   2.3e-07   30.7   2.8   1   1   1.4e-08   9.6e-05   22.2   0.1    66   110   240   283   196   284 0.92 Lumazine-binding domain
AP_endonuc_2         PF01261.19   211 seq1699_BIOID50913   -            265   1.9e-24   86.0   0.2   1   1   1.5e-28   2.1e-24   85.9   0.1     1   210    22   221    22   246 0.89 Xylose isomerase-like TIM barrel
Trypsin              PF00089.21   220 seq1700_BIOID50913   -            273   1.2e-11   44.5   0.0   1   1   4.8e-15   3.3e-11   43.0   0.0     9   198    50   244    44   266 0.73 Trypsin
Trypsin_2            PF13365.1    120 seq1700_BIOID50913   -            273   1.2e-07   31.5   0.0   1   1   3.1e-11   2.1e-07   30.8   0.0     1   120    69   240    69   240 0.64 Trypsin-like peptidase domain
Transposase_31       PF04754.7    205 seq1701_BIOID50913   -            293   5.8e-84  280.4   0.0   1   1   5.8e-88   7.9e-84  279.9   0.0     1   204     8   209     8   210 0.99 Putative transposase, YhgA-like
P-II                 PF00543.17   102 seq1702_BIOID50913   -            112   2.4e-40  136.9   1.0   1   1     2e-44   2.7e-40  136.8   0.7     1   102     4   105     4   105 0.99 Nitrogen regulatory protein P-II
GlutR_N              PF05201.10   152 seq1704_BIOID50913   -            484     2e-56  189.7   0.0   1   1   1.3e-59   4.5e-56  188.5   0.0     1   152    72   223    72   223 0.99 Glutamyl-tRNAGlu reductase, N-terminal domain
Shikimate_DH         PF01488.15   135 seq1704_BIOID50913   -            484   4.3e-43  146.5   0.4   1   1   2.1e-46   7.1e-43  145.8   0.3     2   135   238   372   237   372 0.96 Shikimate / quinate 5-dehydrogenase
GlutR_dimer          PF00745.15   101 seq1704_BIOID50913   -            484     3e-27   94.3   2.4   1   1   8.8e-31     3e-27   94.3   1.7     2   100   386   483   385   484 0.97 Glutamyl-tRNAGlu reductase, dimerisation domain
OCD_Mu_crystall      PF02423.10   314 seq1704_BIOID50913   -            484   0.00019   20.2   0.6   1   1   5.4e-08   0.00019   20.2   0.4   130   216   249   329   222   332 0.87 Ornithine cyclodeaminase/mu-crystallin family
LysE                 PF01810.13   191 seq1705_BIOID50913   -            206   2.5e-54  183.3  11.3   1   1   2.1e-58   2.9e-54  183.1   7.8     2   190    14   205    13   206 0.98 LysE type translocator
Antiterm             PF03589.8     95 seq1706_BIOID50913   -            250   7.1e-53  176.5   0.2   1   2   1.2e-23   1.6e-19   69.6   0.0     1    95    14   107    14   107 0.98 Antitermination protein
Antiterm             PF03589.8     95 seq1706_BIOID50913   -            250   7.1e-53  176.5   0.2   2   2   2.7e-33   3.7e-29  100.5   0.0     2    95   155   247   154   247 0.98 Antitermination protein
Ammonium_transp      PF00909.16   399 seq1707_BIOID50913   -            428  1.3e-131  438.6  40.2   1   1  1.1e-135  1.5e-131  438.5  27.9     1   399    33   426    33   426 0.97 Ammonium Transporter Family
GFO_IDH_MocA         PF01408.17   120 seq1708_BIOID50913   -            351   1.3e-32  112.7   0.1   1   1     6e-36   2.7e-32  111.6   0.0     1   118    10   128    10   130 0.97 Oxidoreductase family, NAD-binding Rossmann fold
GFO_IDH_MocA_C       PF02894.12   115 seq1708_BIOID50913   -            351   6.3e-12   45.2   0.0   1   1   2.7e-15   1.2e-11   44.2   0.0     1   112   142   250   142   253 0.93 Oxidoreductase family, C-terminal alpha/beta domain
NAD_binding_3        PF03447.11   117 seq1708_BIOID50913   -            351   2.5e-06   27.7   0.1   1   1   1.1e-08   5.1e-05   23.5   0.0    16   114    31   126    16   129 0.80 Homoserine dehydrogenase, NAD binding domain
Sugar-bind           PF04198.8    255 seq1709_BIOID50913   -            313   2.1e-68  229.8   0.0   1   1   3.9e-72   2.6e-68  229.5   0.0     1   254    59   311    59   312 0.97 Putative sugar-binding domain
EAL                  PF00563.15   236 seq1711_BIOID50913   -            782   2.2e-62  210.5   0.0   1   1   2.7e-66   3.7e-62  209.7   0.0     2   236   532   767   531   767 0.97 EAL domain
GrpE                 PF01025.14   166 seq1713_BIOID50913   -            197   1.4e-47  161.2   3.3   1   1   1.2e-51   1.7e-47  160.9   2.3     5   166    35   194     7   194 0.87 GrpE
Repair_PSII          PF04536.9    119 seq1719_BIOID50913   -            290   1.4e-31  108.6   0.4   1   1   1.4e-35   1.9e-31  108.3   0.3     2   117    36   152    35   154 0.97 Repair protein
Glyco_hydro_65m      PF03632.10   370 seq1723_BIOID50913   -            708  7.4e-127  422.9   0.1   1   1  1.5e-130    1e-126  422.4   0.0     2   370   299   677   298   677 0.97 Glycosyl hydrolase family 65 central catalytic domain
Glyco_hydro_65N      PF03636.10   255 seq1723_BIOID50913   -            708   8.5e-59  198.7   0.0   1   1   1.7e-62   1.2e-58  198.3   0.0     1   255     6   241     6   241 0.96 Glycosyl hydrolase family 65, N-terminal domain
LTXXQ                PF07813.7    100 seq1725_BIOID50913   -            167     4e-20   72.0  12.1   1   1   5.8e-24     4e-20   72.0   8.4     4   100    41   137    38   137 0.96 LTXXQ motif family protein
Metal_resist         PF13801.1    125 seq1725_BIOID50913   -            167   1.5e-09   37.7   9.4   1   1   2.2e-13   1.5e-09   37.7   6.5    19   124    30   131     8   132 0.85 Heavy-metal resistance
ResIII               PF04851.10   184 seq1726_BIOID50913   -            436   9.4e-10   38.4   0.5   1   1   3.1e-13   2.1e-09   37.3   0.3    22   182   151   313    80   347 0.76 Type III restriction enzyme, res subunit
DEAD                 PF00270.24   173 seq1726_BIOID50913   -            436   4.4e-06   26.1   0.1   1   1   2.5e-09   1.7e-05   24.2   0.0    22   166   177   313   159   318 0.75 DEAD/DEAH box helicase
Pribosyltran         PF00156.22   125 seq1727_BIOID50913   -            227   1.1e-09   37.9   0.0   1   1   1.3e-13   1.8e-09   37.2   0.0    46   124   142   223   136   224 0.80 Phosphoribosyl transferase domain
UPF0118              PF01594.11   327 seq1728_BIOID50913   -            344   1.8e-73  247.2  42.8   1   1   1.5e-77     2e-73  247.1  29.7     2   326    14   328    13   329 0.99 Domain of unknown function DUF20
PCRF                 PF03462.13   116 seq1730_BIOID50913   -            323   5.1e-43  145.3   0.3   1   1   7.1e-47   9.7e-43  144.4   0.2     3   116    65   178    63   178 0.98 PCRF domain
HIT                  PF01230.18    98 seq1734_BIOID50913   -            125   9.1e-30  102.9   0.0   1   1   1.6e-33   1.1e-29  102.7   0.0     1    97    18   115    18   116 0.97 HIT domain
DcpS_C               PF11969.3    116 seq1734_BIOID50913   -            125   2.7e-25   88.7   0.0   1   1   4.3e-29     3e-25   88.6   0.0     2   103    11   112    10   123 0.96 Scavenger mRNA decapping enzyme C-term binding
Cation_efflux        PF01545.16   285 seq1737_BIOID50913   -            300   3.4e-65  219.8   5.5   1   1   2.8e-69   3.9e-65  219.6   3.8     2   283    14   289    13   291 0.97 Cation efflux family
FGGY_N               PF00370.16   245 seq1738_BIOID50913   -            250   3.6e-31  108.2   0.0   1   1   3.6e-35     5e-31  107.7   0.0     2   172     7   183     6   213 0.90 FGGY family of carbohydrate kinases, N-terminal domain
DUF1425              PF07233.7     94 seq1740_BIOID50913   -            125   8.5e-24   82.8   0.0   1   1   7.2e-28   9.8e-24   82.6   0.0     2    93    34   124    33   125 0.98 Protein of unknown function (DUF1425)
Fe-S_biosyn          PF01521.15    91 seq1741_BIOID50913   -            191   2.1e-23   81.7   0.0   1   1   1.6e-26   1.1e-22   79.4   0.0     1    91     2    94     2    94 0.98 Iron-sulphur cluster biosynthesis
NifU                 PF01106.12    68 seq1741_BIOID50913   -            191     2e-10   40.1   0.0   1   1   4.4e-14     3e-10   39.5   0.0     2    65   112   177   111   180 0.90 NifU-like domain
TerB                 PF05099.8    140 seq1744_BIOID50913   -            143   1.7e-14   53.6   6.4   1   1   4.2e-18   2.9e-14   52.8   4.4    13   131    15   138     3   142 0.80 Tellurite resistance protein TerB
Abhydrolase_1        PF00561.15   230 seq1746_BIOID50913   -            340   2.3e-31  109.0   0.0   1   1   8.6e-35     3e-31  108.6   0.0     1   228    82   319    82   321 0.97 alpha/beta hydrolase fold
Hydrolase_4          PF12146.3     79 seq1746_BIOID50913   -            340   2.6e-24   84.7   0.5   1   1   1.2e-27   4.3e-24   84.0   0.3     3    79    42   122    40   122 0.90 Putative lysophospholipase
Abhydrolase_6        PF12697.2    228 seq1746_BIOID50913   -            340   1.1e-20   74.4   3.3   1   1   4.9e-24   1.7e-20   73.8   2.3     2   220    58   310    57   316 0.72 Alpha/beta hydrolase family
Abhydrolase_5        PF12695.2    142 seq1746_BIOID50913   -            340   2.4e-12   46.6   0.0   1   1   1.2e-15   4.1e-12   45.9   0.0     1   141    56   305    56   306 0.79 Alpha/beta hydrolase family
DUF3897              PF13036.1    180 seq1747_BIOID50913   -            213   7.9e-53  178.6   0.0   1   1     7e-57   9.5e-53  178.3   0.0     1   180    10   210    10   210 0.92 Protein of unknown function (DUF3897)
YscW                 PF09619.5    106 seq1749_BIOID50913   -            190     8e-42  141.1   0.6   1   1   8.2e-46   1.1e-41  140.6   0.4     1   106    41   152    41   152 0.99 Type III secretion system lipoprotein chaperone (YscW)
MTS                  PF05175.9    170 seq1750_BIOID50913   -            277   1.7e-21   76.2   0.0   1   1     3e-24   3.4e-21   75.2   0.0    26   138   105   236    95   251 0.87 Methyltransferase small domain
Methyltransf_31      PF13847.1    152 seq1750_BIOID50913   -            277   3.8e-21   75.1   0.0   1   1   4.9e-24   5.5e-21   74.6   0.0     2   117   108   242   107   268 0.85 Methyltransferase domain
Methyltransf_18      PF12847.2    112 seq1750_BIOID50913   -            277   4.8e-16   59.2   0.1   1   1   9.9e-19   1.1e-15   58.0   0.1     4   110   112   237   109   239 0.72 Methyltransferase domain
Methyltransf_26      PF13659.1    117 seq1750_BIOID50913   -            277   4.2e-16   58.9   0.1   1   1   9.1e-19     1e-15   57.6   0.0     3   114   112   237   110   240 0.89 Methyltransferase domain
Methyltransf_4       PF02390.12   197 seq1750_BIOID50913   -            277     1e-07   31.0   0.0   1   1   1.5e-10   1.7e-07   30.3   0.0    22    77   112   167    90   183 0.88 Putative methyltransferase
PrmA                 PF06325.8    295 seq1750_BIOID50913   -            277   3.5e-06   26.2   0.0   1   1   4.9e-09   5.6e-06   25.5   0.0   153   232   101   183    94   184 0.78 Ribosomal protein L11 methyltransferase (PrmA)
Methyltransf_11      PF08241.7     95 seq1750_BIOID50913   -            277   1.2e-05   25.5   0.0   1   1   1.8e-08   2.1e-05   24.8   0.0     1    46   114   163   114   236 0.89 Methyltransferase domain
Cons_hypoth95        PF03602.10   183 seq1750_BIOID50913   -            277   7.8e-06   25.2   0.0   1   1   1.6e-08   1.8e-05   24.1   0.0    42   128   109   190    92   198 0.85 Conserved hypothetical protein 95
UPF0020              PF01170.13   180 seq1750_BIOID50913   -            277   9.7e-06   25.1   0.0   1   1   1.4e-08   1.6e-05   24.4   0.0    38   116   117   186   102   195 0.81 Putative RNA methylase family UPF0020
Methyltransf_16      PF10294.4    174 seq1750_BIOID50913   -            277   4.2e-05   22.9   0.0   1   1   5.8e-08   6.6e-05   22.3   0.0    45   112   108   173    96   185 0.85 Putative methyltransferase
PCMT                 PF01135.14   210 seq1750_BIOID50913   -            277   5.8e-05   22.6   0.0   1   1   7.5e-08   8.5e-05   22.0   0.0    53   132    87   167    71   175 0.82 Protein-L-isoaspartate(D-aspartate) O-methyltransferase (PCMT)
TehB                 PF03848.9    192 seq1750_BIOID50913   -            277   6.4e-05   22.0   0.0   1   1     1e-07   0.00011   21.2   0.0    30   100   109   182    95   187 0.88 Tellurite resistance protein TehB
GGDEF                PF00990.16   161 seq1752_BIOID50913   -            442   1.1e-26   93.2   0.0   1   1   1.6e-30   2.2e-26   92.2   0.0     1   160   295   437   295   438 0.89 GGDEF domain
DUF3927              PF13064.1     46 seq1756_BIOID50913   -             55   1.6e-25   88.2  11.3   1   1   1.3e-29   1.7e-25   88.0   7.8     1    46     3    48     3    48 0.98 Protein of unknown function (DUF3927)
FGGY_C               PF02782.11   197 seq1758_BIOID50913   -             67   9.8e-11   41.5   0.0   1   1   7.8e-15   1.1e-10   41.4   0.0    84   138     3    60     1    63 0.92 FGGY family of carbohydrate kinases, C-terminal domain
PFK                  PF00365.15   282 seq1759_BIOID50913   -            340    1e-129  431.3   2.2   1   1  8.9e-134  1.2e-129  431.1   1.5     1   281    23   297    23   298 0.98 Phosphofructokinase
FCD                  PF07729.7    125 seq1761_BIOID50913   -            249   9.2e-20   71.1   6.5   1   1   1.8e-23   1.2e-19   70.6   4.5     1   125    94   224    94   224 0.89 FCD domain
GntR                 PF00392.16    64 seq1761_BIOID50913   -            249   4.2e-20   70.8   0.0   1   1   1.1e-23   7.8e-20   69.9   0.0     3    63    11    71     9    72 0.95 Bacterial regulatory proteins, gntR family
APH                  PF01636.18   239 seq1763_BIOID50913   -            274   2.3e-19   69.9   8.4   1   1   3.3e-23   2.3e-19   69.9   5.8     2   237    25   233    24   235 0.78 Phosphotransferase enzyme family
Choline_kinase       PF01633.15   211 seq1763_BIOID50913   -            274   7.8e-06   25.4   0.0   1   1   1.6e-09   1.1e-05   24.9   0.0   143   192   163   210   139   235 0.78 Choline/ethanolamine kinase
GntP_permease        PF02447.11   441 seq1764_BIOID50913   -            438  2.1e-188  626.2  45.8   1   1  5.2e-192  2.4e-188  626.0  31.7     1   441     1   437     1   437 0.99 GntP family permease
CitMHS               PF03600.11   349 seq1764_BIOID50913   -            438   5.3e-09   35.0  40.0   1   1   1.6e-12   7.2e-09   34.5  27.5     5   348     8   386     3   387 0.78 Citrate transporter
Na_H_antiporter      PF03553.9    303 seq1764_BIOID50913   -            438   3.8e-06   26.0  19.5   1   1   8.3e-10   3.8e-06   26.0  13.5    67   257   215   393   160   394 0.69 Na+/H+ antiporter family
MFS_1                PF07690.11   354 seq1766_BIOID50913   -            393     1e-39  136.2  61.7   1   1   1.7e-41   2.3e-37  128.4  27.0     2   353    21   356    20   357 0.90 Major Facilitator Superfamily
SRP54                PF00448.17   196 seq1769_BIOID50913   -            453   7.9e-76  253.7   0.3   1   1   5.5e-79   1.2e-75  253.1   0.2     1   196   100   296   100   296 0.99 SRP54-type protein, GTPase domain
SRP_SPB              PF02978.14   104 seq1769_BIOID50913   -            453   1.1e-36  125.1   7.9   1   1   4.7e-40   1.1e-36  125.1   5.5     2   104   329   427   328   427 0.99 Signal peptide binding domain
SRP54_N              PF02881.14    75 seq1769_BIOID50913   -            453   2.1e-21   75.6   0.5   1   1   9.2e-25   2.1e-21   75.6   0.3     1    75     5    82     5    82 0.99 SRP54-type protein, helical bundle domain
CbiA                 PF01656.18   195 seq1769_BIOID50913   -            453   2.8e-08   33.2   2.5   1   1   3.8e-11   8.6e-08   31.7   1.3     9   164   110   256   102   288 0.68 CobQ/CobB/MinD/ParA nucleotide binding domain
cobW                 PF02492.14   178 seq1769_BIOID50913   -            453   6.4e-05   22.3   0.4   1   1   7.5e-08   0.00017   20.9   0.3     2   152   102   251   100   260 0.79 CobW/HypB/UreG, nucleotide-binding domain
DUF303               PF03629.13   255 seq1771_BIOID50913   -            617   9.3e-30  103.5   0.0   1   1   1.9e-33   1.3e-29  103.1   0.0     1   200    64   295    64   354 0.79 Domain of unknown function (DUF303)
DUF1737              PF08410.5     54 seq1771_BIOID50913   -            617   1.1e-17   63.3   0.0   1   1   3.7e-21   2.5e-17   62.2   0.0     1    53     1    50     1    51 0.97 Domain of unknown function (DUF1737)
Dimer_Tnp_Tn5        PF02281.11   109 seq1772_BIOID50913   -            429   1.4e-17   63.6   0.2   1   1   2.3e-21   3.1e-17   62.5   0.1    10   102   337   425   327   428 0.85 Transposase Tn5 dimerisation domain
SirB                 PF04247.7    123 seq1773_BIOID50913   -            130   9.9e-39  131.7   8.6   1   1   8.2e-43   1.1e-38  131.5   6.0     2   123     4   129     3   129 0.97 Invasion gene expression up-regulator, SirB
Hydrolase_3          PF08282.7    254 seq1775_BIOID50913   -            266     4e-61  206.7   0.0   1   1   9.8e-65   4.5e-61  206.5   0.0     1   254     5   260     5   260 0.94 haloacid dehalogenase-like hydrolase
S6PP                 PF05116.8    247 seq1775_BIOID50913   -            266   3.2e-16   59.2   0.0   1   2     4e-09   1.8e-05   24.0   0.0     4    75     4    73     1    91 0.89 Sucrose-6F-phosphate phosphohydrolase
S6PP                 PF05116.8    247 seq1775_BIOID50913   -            266   3.2e-16   59.2   0.0   2   2   5.6e-12   2.6e-08   33.3   0.0   135   218   159   242   141   253 0.83 Sucrose-6F-phosphate phosphohydrolase
Hydrolase            PF00702.21   204 seq1775_BIOID50913   -            266   2.7e-11   44.2   0.1   1   1   2.9e-13   1.3e-09   38.7   0.1     2   204     3   226     2   226 0.56 haloacid dehalogenase-like hydrolase
Dimer_Tnp_Tn5        PF02281.11   109 seq1776_BIOID50913   -            429   1.4e-17   63.6   0.2   1   1   2.3e-21   3.1e-17   62.5   0.1    10   102   337   425   327   428 0.85 Transposase Tn5 dimerisation domain
Transglut_core2      PF13369.1    153 seq1779_BIOID50913   -            269   1.1e-37  128.8   0.0   1   1   2.1e-41   1.5e-37  128.3   0.0     2   152    33   184    32   185 0.97 Transglutaminase-like superfamily
TPR_9                PF13371.1     73 seq1779_BIOID50913   -            269   2.9e-28   97.4   0.3   1   1   8.9e-32   6.1e-28   96.3   0.2     1    73   187   259   187   259 0.99 Tetratricopeptide repeat
Glyco_hydro_3        PF00933.16   299 seq1781_BIOID50913   -            341   4.2e-72  242.5   0.0   1   1   3.8e-76   5.2e-72  242.2   0.0     3   294     7   319     5   321 0.94 Glycosyl hydrolase family 3 N terminal domain
Mannitol_dh_C        PF08125.8    245 seq1783_BIOID50913   -            490   1.5e-72  243.5   0.0   1   1     3e-76     2e-72  243.1   0.0     1   231   216   445   216   461 0.93 Mannitol dehydrogenase C-terminal domain
Mannitol_dh          PF01232.18   151 seq1783_BIOID50913   -            490   3.5e-40  137.2   1.2   1   1   3.7e-43   2.5e-39  134.5   0.0     2   151    26   188    25   188 0.98 Mannitol dehydrogenase Rossmann domain
Aldo_ket_red         PF00248.16   283 seq1784_BIOID50913   -            294   2.6e-46  157.5   0.1   1   1   2.4e-50   3.2e-46  157.2   0.0     2   281    20   267    19   269 0.92 Aldo/keto reductase family
SBP_bac_11           PF13531.1    231 seq1785_BIOID50913   -            329   1.4e-44  152.3   0.2   1   1     5e-48   1.7e-44  152.0   0.1     4   231    28   280    25   280 0.87 Bacterial extracellular solute-binding protein
SBP_bac_1            PF01547.20   314 seq1785_BIOID50913   -            329   1.5e-18   67.5   2.8   1   1   5.5e-22   1.9e-18   67.1   2.0     4   314    32   272    29   272 0.88 Bacterial extracellular solute-binding protein
SBP_bac_8            PF13416.1    281 seq1785_BIOID50913   -            329   1.7e-13   50.8   1.1   1   1   8.5e-17   2.9e-13   50.0   0.7    85   262   108   281    34   300 0.75 Bacterial extracellular solute-binding protein
SBP_bac_6            PF13343.1    242 seq1785_BIOID50913   -            329   3.7e-13   49.2   1.1   1   1     2e-16   6.8e-13   48.3   0.8    53   235   112   303    77   306 0.83 Bacterial extracellular solute-binding protein
EamA                 PF00892.15   126 seq1786_BIOID50913   -            324   2.8e-17   62.8  29.0   1   2   4.5e-09   6.2e-05   22.9   9.4     1   124    34   153    34   155 0.91 EamA-like transporter family
EamA                 PF00892.15   126 seq1786_BIOID50913   -            324   2.8e-17   62.8  29.0   2   2   3.3e-16   4.5e-12   45.9   5.2     1   123   174   299   174   302 0.89 EamA-like transporter family
Elong-fact-P_C       PF09285.6     56 seq1790_BIOID50913   -            253     2e-21   74.9   0.0   1   1     1e-24   4.6e-21   73.8   0.0     1    56   196   251   196   251 0.99 Elongation factor P, C-terminal
EFP                  PF01132.15    55 seq1790_BIOID50913   -            253   4.2e-14   51.8   2.2   1   1   1.7e-17   7.7e-14   50.9   1.5     1    54   132   187   132   188 0.91 Elongation factor P (EF-P) OB domain
EFP_N                PF08207.7     58 seq1790_BIOID50913   -            253   3.3e-13   49.1   0.1   1   1   1.8e-16   8.2e-13   47.9   0.1     2    57    67   124    66   125 0.88 Elongation factor P (EF-P) KOW-like domain
DAHP_synth_1         PF00793.15   272 seq1792_BIOID50913   -            284   5.8e-82  274.3   0.0   1   1     5e-86   6.8e-82  274.0   0.0     9   271    10   275     2   276 0.97 DAHP synthetase I family
Ribosomal_S16        PF00886.14    62 seq1794_BIOID50913   -             82     6e-26   89.8   0.1   1   1   5.2e-30   7.1e-26   89.5   0.0     1    62     8    68     8    68 0.96 Ribosomal protein S16
UPF0227              PF05728.7    187 seq1796_BIOID50913   -            180   4.7e-72  241.5   0.0   1   1   3.9e-76   5.3e-72  241.3   0.0     1   186     1   177     1   178 0.99 Uncharacterised protein family (UPF0227)
RimM                 PF01782.13    84 seq1797_BIOID50913   -            183   8.8e-28   95.9   0.0   1   1     2e-31   1.3e-27   95.3   0.0     2    84    17    98    16    98 0.98 RimM N-terminal domain
PRC                  PF05239.11    79 seq1797_BIOID50913   -            183   8.9e-10   38.1   0.7   1   1   2.1e-13   1.4e-09   37.5   0.5     2    73   105   178   104   182 0.89 PRC-barrel domain
HAD_2                PF13419.1    176 seq1798_BIOID50913   -            219   1.3e-23   84.0   0.0   1   1   3.4e-27   1.5e-23   83.8   0.0     1   176     6   190     6   190 0.87 Haloacid dehalogenase-like hydrolase
Hydrolase            PF00702.21   204 seq1798_BIOID50913   -            219   3.1e-11   44.0   0.0   1   1   9.8e-15   4.5e-11   43.5   0.0     3   203     5   183     3   184 0.83 haloacid dehalogenase-like hydrolase
Hydrolase_like       PF13242.1     75 seq1798_BIOID50913   -            219   5.3e-07   29.1   0.0   1   1   2.2e-10     1e-06   28.2   0.0     3    56   146   198   144   207 0.93 HAD-hyrolase-like
Lysis_S              PF04971.7     68 seq1801_BIOID50913   -             71   1.4e-47  159.0   0.5   1   1   1.2e-51   1.6e-47  158.9   0.3     1    68     4    71     4    71 1.00 Lysis protein S
CDH                  PF02611.10   222 seq1802_BIOID50913   -            261     2e-96  321.3   0.0   1   1  1.7e-100   2.4e-96  321.1   0.0     2   221    41   260    40   261 0.99 CDP-diacylglycerol pyrophosphatase
DUF1428              PF07237.6    103 seq1803_BIOID50913   -            117   1.3e-49  166.2   2.0   1   1     1e-53   1.4e-49  166.1   1.4     1   103     2   104     2   104 0.99 Protein of unknown function (DUF1428)
DUF1327              PF07041.6    113 seq1806_BIOID50913   -            114   8.5e-62  205.9   0.0   1   1   6.9e-66   9.4e-62  205.8   0.0     1   112     1   112     1   113 0.99 Protein of unknown function (DUF1327)
Mannitol_dh_C        PF08125.8    245 seq1807_BIOID50913   -            488   4.1e-96  320.7   0.0   1   1  8.6e-100   5.9e-96  320.2   0.0     1   245   216   462   216   462 0.99 Mannitol dehydrogenase C-terminal domain
Mannitol_dh          PF01232.18   151 seq1807_BIOID50913   -            488   2.5e-54  183.1   0.0   1   1   7.8e-58   5.4e-54  182.1   0.0     2   151    26   188    25   188 0.99 Mannitol dehydrogenase Rossmann domain
YliH                 PF10799.3    127 seq1808_BIOID50913   -            127   6.7e-73  242.2   5.0   1   1   5.4e-77   7.4e-73  242.1   3.5     1   127     1   127     1   127 0.99 Biofilm formation protein (YliH/bssR)
tRNA_m1G_MT          PF01746.16   186 seq1810_BIOID50913   -            255   9.1e-60  201.3   0.0   1   1     8e-64   1.1e-59  201.0   0.0     2   186    23   221    22   221 0.98 tRNA (Guanine-1)-methyltransferase
ADH_N                PF08240.7    109 seq1811_BIOID50913   -            338   4.8e-33  113.0   1.2   1   1   1.6e-36   1.1e-32  111.9   0.8     1   109    24   131    24   131 0.98 Alcohol dehydrogenase GroES-like domain
ADH_zinc_N           PF00107.21   130 seq1811_BIOID50913   -            338   9.1e-18   63.9   0.1   1   1     2e-21   1.3e-17   63.4   0.1     1   128   171   297   171   299 0.97 Zinc-binding dehydrogenase
ABC_tran             PF00005.22   118 seq1813_BIOID50913   -            360     1e-20   74.1   0.0   1   1   7.3e-24     2e-20   73.2   0.0     1   117    44   162    44   163 0.93 ABC transporter
TOBE_2               PF08402.5     75 seq1813_BIOID50913   -            360   1.5e-08   34.3   0.0   1   1   1.1e-11   2.9e-08   33.4   0.0     2    75   282   351   281   351 0.88 TOBE domain
TOBE                 PF03459.12    64 seq1813_BIOID50913   -            360   6.6e-08   32.4   0.0   1   1   1.2e-08   3.3e-05   23.7   0.0     4    64   295   350   292   350 0.92 TOBE domain
Phage_lysozyme       PF00959.14   110 seq1817_BIOID50913   -            177   3.5e-29  101.1   0.0   1   1   3.4e-33   4.6e-29  100.8   0.0     1   110    48   166    48   166 0.97 Phage lysozyme
Pyr_redox_2          PF07992.9    200 seq1819_BIOID50913   -            434   1.9e-33  115.8   0.0   1   1   1.6e-36   4.3e-33  114.7   0.0     1   197     7   318     7   320 0.91 Pyridine nucleotide-disulphide oxidoreductase
Pyr_redox            PF00070.22    80 seq1819_BIOID50913   -            434   3.4e-19   68.8   3.6   1   2     5e-08   0.00014   22.0   0.1     1    36     7    48     7    93 0.86 Pyridine nucleotide-disulphide oxidoreductase
Pyr_redox            PF00070.22    80 seq1819_BIOID50913   -            434   3.4e-19   68.8   3.6   2   2   1.6e-15   4.4e-12   46.0   0.4     1    68   172   254   172   265 0.91 Pyridine nucleotide-disulphide oxidoreductase
DAO                  PF01266.19   358 seq1819_BIOID50913   -            434   2.1e-11   43.1  10.1   1   1   1.1e-09   3.1e-06   26.2   0.0   147   236   226   308   222   335 0.80 FAD dependent oxidoreductase
DUF1471              PF07338.8     56 seq1820_BIOID50913   -            314   4.1e-62  205.5   5.4   1   3   2.8e-22   3.9e-18   64.7   0.0     2    56    34    90    33    90 0.98 Protein of unknown function (DUF1471)
DUF1471              PF07338.8     56 seq1820_BIOID50913   -            314   4.1e-62  205.5   5.4   2   3     3e-22   4.1e-18   64.6   0.1     3    56   119   174   117   174 0.98 Protein of unknown function (DUF1471)
DUF1471              PF07338.8     56 seq1820_BIOID50913   -            314   4.1e-62  205.5   5.4   3   3   3.1e-26   4.3e-22   77.3   0.1     2    56   259   314   258   314 0.99 Protein of unknown function (DUF1471)
GSDH                 PF07995.6    331 seq1821_BIOID50913   -            371  4.8e-127  423.4   0.1   1   1    4e-131  5.5e-127  423.2   0.1     1   331    34   366    34   366 0.98 Glucose / Sorbosone dehydrogenase
Meth_synt_2          PF01717.13   324 seq1823_BIOID50913   -            753  3.8e-162  538.6   0.0   1   2   3.8e-10   2.6e-06   26.5   0.0   119   184   153   219   113   236 0.83 Cobalamin-independent synthase, Catalytic domain
Meth_synt_2          PF01717.13   324 seq1823_BIOID50913   -            753  3.8e-162  538.6   0.0   2   2  3.5e-157  2.4e-153  509.7   0.0     1   324   426   749   426   749 1.00 Cobalamin-independent synthase, Catalytic domain
Meth_synt_1          PF08267.7    311 seq1823_BIOID50913   -            753  1.2e-140  468.0   0.0   1   2  3.6e-129  2.5e-125  417.7   0.0     2   308     5   313     4   316 0.98 Cobalamin-independent synthase, N-terminal domain
Meth_synt_1          PF08267.7    311 seq1823_BIOID50913   -            753  1.2e-140  468.0   0.0   2   2   3.6e-14   2.5e-10   40.0   0.0   141   285   538   690   528   715 0.80 Cobalamin-independent synthase, N-terminal domain
Ribosomal_L19        PF01245.15   113 seq1826_BIOID50913   -            115   8.8e-51  170.3   2.5   1   1   7.2e-55   9.8e-51  170.1   1.8     2   112     3   113     2   114 0.99 Ribosomal protein L19
Ldh_2                PF02615.9    335 seq1828_BIOID50913   -            336   2.2e-99  332.2   2.4   1   1  1.8e-103   2.5e-99  332.0   1.7     3   334     6   335     4   336 0.99 Malate/L-lactate dehydrogenase
[truncated: 1,426,477 more chars]
