# Supplementary material for: A domain sequence approach to pangenomics: applications to Escherichia coli
Source: F1000Res. 2013 May 29;1:19. Originally published 2012 Oct 1. [Version 2] doi: 10.12688/f1000research.1-19.v2 (PMC3901455; doi:10.12688/f1000research.1-19.v2)
Supplement: The 347 text files show the results from scanning each of the fasta-files against the Pfam-A database [file f1000research-1-1101-s0002.tgz › Escherichia_coli_DEC2B_BIOID50915.txt]

#                                                                            --- full sequence --- -------------- this domain -------------   hmm coord   ali coord   env coord
# target name        accession   tlen query name           accession   qlen   E-value  score  bias   #  of  c-Evalue  i-Evalue  score  bias  from    to  from    to  from    to  acc description of target
#------------------- ---------- ----- -------------------- ---------- ----- --------- ------ ----- --- --- --------- --------- ------ ----- ----- ----- ----- ----- ----- ----- ---- ---------------------
DDE_Tnp_IS1          PF03400.8    131 seq3_BIOID50915      -             69   1.1e-35  122.5   0.8   1   1   8.5e-40   1.2e-35  122.3   0.5    63   131     1    69     1    69 0.99 IS1 transposase
HTH_AraC             PF00165.18    42 seq6_BIOID50915      -             62   7.2e-11   41.4   0.1   1   1   1.4e-14   9.7e-11   41.0   0.1     1    40    13    50    13    50 0.97 Bacterial regulatory helix-turn-helix proteins, AraC family
HTH_18               PF12833.2     81 seq6_BIOID50915      -             62     2e-09   37.2   0.0   1   1   3.3e-13   2.3e-09   37.1   0.0    31    78     4    50     1    52 0.92 Helix-turn-helix domain
Transcrip_reg        PF01709.15   234 seq9_BIOID50915      -            238   9.7e-83  276.7   0.8   1   1     8e-87   1.1e-82  276.5   0.6     1   233     3   235     3   236 0.98 Transcriptional regulator
DUF1471              PF07338.8     56 seq10_BIOID50915     -            314   4.1e-62  205.5   5.4   1   3   2.8e-22   3.9e-18   64.7   0.0     2    56    34    90    33    90 0.98 Protein of unknown function (DUF1471)
DUF1471              PF07338.8     56 seq10_BIOID50915     -            314   4.1e-62  205.5   5.4   2   3     3e-22   4.1e-18   64.6   0.1     3    56   119   174   117   174 0.98 Protein of unknown function (DUF1471)
DUF1471              PF07338.8     56 seq10_BIOID50915     -            314   4.1e-62  205.5   5.4   3   3   3.1e-26   4.3e-22   77.3   0.1     2    56   259   314   258   314 0.99 Protein of unknown function (DUF1471)
Phage-tail_3         PF13550.1    164 seq11_BIOID50915     -            223   9.4e-13   48.1   0.0   1   1   1.6e-16   2.2e-12   46.9   0.0   100   161     1    65     1    68 0.89 Putative phage tail protein
Ail_Lom              PF06316.6    199 seq12_BIOID50915     -            199  2.9e-121  402.1   4.9   1   1    7e-125  3.2e-121  402.0   3.4     1   199     1   199     1   199 1.00 Enterobacterial Ail/Lom protein
OMP_b-brl            PF13505.1    176 seq12_BIOID50915     -            199   3.2e-26   92.2   5.1   1   1   8.6e-30   3.9e-26   91.9   3.5     2   176    11   199     8   199 0.88 Outer membrane protein beta-barrel domain
DUF3927              PF13064.1     46 seq15_BIOID50915     -             43   1.9e-05   23.8   4.0   1   1   1.8e-09   2.4e-05   23.5   2.7     1    21     3    23     3    25 0.95 Protein of unknown function (DUF3927)
PerB                 PF06590.6    129 seq17_BIOID50915     -            129   5.9e-88  291.6   1.0   1   1   4.8e-92   6.6e-88  291.5   0.7     1   129     1   129     1   129 1.00 PerB protein
DDE_Tnp_IS1          PF03400.8    131 seq18_BIOID50915     -             50     1e-21   77.2   0.6   1   1   8.6e-26   1.2e-21   77.0   0.4    86   131     5    50     2    50 0.97 IS1 transposase
Phage_portal_2       PF05136.8    355 seq20_BIOID50915     -             50   1.6e-08   33.3   0.3   1   1   1.2e-12   1.6e-08   33.3   0.2   220   264     1    45     1    50 0.92 Phage portal protein, lambda family
LPAM_1               PF08139.7     26 seq24_BIOID50915     -            180   4.7e-05   23.3   1.7   1   1   6.1e-09   8.3e-05   22.5   1.2     7    24     4    21     3    21 0.94 Prokaryotic membrane lipoprotein lipid attachment site
Phage_portal_2       PF05136.8    355 seq25_BIOID50915     -             94   1.4e-22   79.6   0.0   1   1   1.2e-26   1.6e-22   79.3   0.0   265   339    15    89     2    91 0.90 Phage portal protein, lambda family
rve                  PF00665.21   120 seq26_BIOID50915     -            288     1e-29  102.9   0.0   1   1   6.7e-33   1.8e-29  102.1   0.0     3   119   126   240   124   241 0.96 Integrase core domain
rve_2                PF13333.1     52 seq26_BIOID50915     -            288   1.8e-20   72.6   1.2   1   1   1.5e-22     4e-19   68.3   0.1     1    52   231   287   231   287 0.98 Integrase core domain
rve_3                PF13683.1     67 seq26_BIOID50915     -            288   1.9e-15   55.9   0.0   1   1   1.4e-18   3.8e-15   55.0   0.0     4    67   215   279   212   279 0.96 Integrase core domain
DDE_Tnp_IS240        PF13610.1    140 seq26_BIOID50915     -            288   3.7e-10   39.8   0.0   1   1   2.3e-13   6.3e-10   39.0   0.0     2   129   130   260   129   272 0.88 DDE domain
HTH_21               PF13276.1     60 seq26_BIOID50915     -            288   5.4e-10   39.0   0.1   1   1     9e-13   2.5e-09   36.9   0.0     4    56    47    98    44   102 0.89 HTH-like domain
TMP_2                PF06791.8    210 seq28_BIOID50915     -            157   5.5e-45  153.4   0.2   1   1   4.4e-49     6e-45  153.3   0.2    75   201     2   136     1   145 0.92 Prophage tail length tape measure protein
SecE                 PF00584.15    57 seq30_BIOID50915     -            127   2.4e-21   74.9   1.0   1   1   1.8e-25   2.4e-21   74.9   0.7     2    56    68   122    67   123 0.97 SecE/Sec61-gamma subunits of protein translocation complex
Phage_fiber_C        PF06820.7     64 seq31_BIOID50915     -            102     2e-34  117.3   0.6   1   1   2.1e-38   2.9e-34  116.8   0.4     1    64    41   102    41   102 0.99 Putative prophage tail fibre C-terminus
DUF4102              PF13356.1     89 seq39_BIOID50915     -            105   1.3e-20   72.8   0.0   1   1   1.2e-24   1.7e-20   72.6   0.0    12    87    11    87     4    89 0.90 Domain of unknown function (DUF4102)
PerC                 PF06069.6     90 seq41_BIOID50915     -             89   1.8e-42  143.1   2.2   1   1   1.5e-46     2e-42  143.0   1.5     1    90     1    89     1    89 0.98 PerC transcriptional activator
phage_tail_N         PF08400.5    134 seq45_BIOID50915     -            200   3.9e-61  204.5   0.3   1   1   5.7e-65   3.9e-61  204.5   0.2     1   134    15   148    15   148 0.99 Prophage tail fibre N-terminal
CarboxypepD_reg      PF13620.1     82 seq45_BIOID50915     -            200   1.2e-08   34.7   0.3   1   1   3.8e-12   2.6e-08   33.6   0.2     1    74    18    96    18   103 0.81 Carboxypeptidase regulatory-like domain
DUF3672              PF12421.3    136 seq46_BIOID50915     -            586     6e-36  123.4   2.0   1   1   1.3e-39     6e-36  123.4   1.4     1   135   398   547   398   548 0.94 Fibronectin type III protein
DUF1983              PF09327.6     81 seq46_BIOID50915     -            586   3.6e-27   94.0   1.0   1   1   2.6e-30   1.2e-26   92.3   0.7     1    81   294   374   294   374 0.99 Domain of unknown function (DUF1983)
Sugar_tr             PF00083.19   451 seq47_BIOID50915     -            284   1.8e-42  145.3  20.7   1   2   1.3e-40   9.2e-37  126.5   8.9     2   198    16   196    15   203 0.95 Sugar (and other) transporter
Sugar_tr             PF00083.19   451 seq47_BIOID50915     -            284   1.8e-42  145.3  20.7   2   2   4.1e-10   2.8e-06   26.0   0.2   224   317   195   282   193   284 0.90 Sugar (and other) transporter
MFS_1                PF07690.11   354 seq47_BIOID50915     -            284   1.2e-38  132.7  20.1   1   1   3.9e-42   2.7e-38  131.5  14.0     2   277    21   283    20   284 0.88 Major Facilitator Superfamily
NusG                 PF02357.14    92 seq53_BIOID50915     -            181   5.3e-25   87.3   0.0   1   1   1.1e-28   7.7e-25   86.8   0.0     1    92     7   106     7   106 0.92 Transcription termination factor nusG
KOW                  PF00467.24    32 seq53_BIOID50915     -            181   1.3e-08   33.9   0.1   1   1   9.1e-12   6.2e-08   31.7   0.0     1    28   130   161   130   165 0.86 KOW motif
YmgB                 PF10798.3     61 seq55_BIOID50915     -             97   1.1e-07   31.4   1.4   1   1   1.1e-11   1.5e-07   31.0   0.9     3    61    40    97    38    97 0.94 Biofilm development protein YmgB/AriR
Peptidase_S49        PF01343.13   154 seq63_BIOID50915     -            501   4.2e-46  156.4   0.6   1   1   5.5e-50   7.5e-46  155.5   0.4     2   153   145   295   144   296 0.97 Peptidase family S49
Y1_Tnp               PF01797.11   121 seq64_BIOID50915     -            127   7.7e-30  103.1   0.2   1   1   6.7e-34   9.2e-30  102.8   0.2     2    99    12   108    11   116 0.97 Transposase IS200 like
DUF3491              PF11996.3    936 seq66_BIOID50915     -           1663  2.5e-310 1031.2   0.0   1   1  2.8e-314  3.8e-310 1030.7   0.0     1   720   941  1659   941  1662 0.99 Protein of unknown function (DUF3491)
AA_permease_2        PF13520.1    426 seq67_BIOID50915     -            460     4e-80  269.3  40.1   1   1   3.5e-84   4.8e-80  269.0  27.8     1   420     5   441     5   449 0.91 Amino acid permease
DDE_3                PF13358.1    146 seq68_BIOID50915     -            281   6.2e-16   58.3   0.1   1   1   4.5e-19   1.2e-15   57.3   0.0     2   125   159   280   158   281 0.97 DDE superfamily endonuclease
HTH_29               PF13551.1    113 seq68_BIOID50915     -            281   1.8e-11   43.9   0.3   1   1   1.3e-14   3.5e-11   43.0   0.2     1   109    16   122    16   124 0.91 Winged helix-turn helix
HTH_23               PF13384.1     50 seq68_BIOID50915     -            281   1.5e-09   37.0   0.6   1   1     2e-11   5.4e-08   32.1   0.1     3    50    12    59    10    62 0.89 Homeodomain-like domain
HTH_32               PF13565.1     77 seq68_BIOID50915     -            281   7.6e-08   32.9   3.7   1   1   6.8e-11   1.9e-07   31.6   0.4     1    77    42   122    42   122 0.87 Homeodomain-like domain
Phage_integrase      PF00589.17   173 seq70_BIOID50915     -            113   4.6e-22   78.3   0.0   1   1   3.7e-26     5e-22   78.2   0.0     3   112     4   112     2   113 0.91 Phage integrase family
rve                  PF00665.21   120 seq74_BIOID50915     -            340     2e-20   73.0   0.0   1   1   2.2e-23   3.8e-20   72.0   0.0     3   118   118   242   117   244 0.96 Integrase core domain
HTH_38               PF13936.1     44 seq74_BIOID50915     -            340   1.8e-09   36.8   0.5   1   1   4.1e-12     7e-09   34.9   0.1     6    41     3    38     2    40 0.94 Helix-turn-helix domain
HTH_7                PF02796.10    45 seq74_BIOID50915     -            340   3.5e-09   36.2   0.3   1   1   5.4e-12   9.2e-09   34.9   0.2    13    44     9    40     5    41 0.93 Helix-turn-helix domain of resolvase
HTH_23               PF13384.1     50 seq74_BIOID50915     -            340   1.1e-06   27.9   0.0   1   1     2e-09   3.4e-06   26.3   0.0     9    40     9    40     2    43 0.89 Homeodomain-like domain
HTH_28               PF13518.1     52 seq74_BIOID50915     -            340     1e-05   25.2   0.1   1   1   1.5e-08   2.6e-05   23.9   0.1     7    34    12    39     8    40 0.89 Helix-turn-helix domain
Sigma70_r4_2         PF08281.7     54 seq74_BIOID50915     -            340   1.1e-05   24.6   0.0   1   1   1.5e-08   2.5e-05   23.5   0.0    25    48    16    39    12    40 0.94 Sigma-70, region 4
HTH_3                PF01381.17    55 seq74_BIOID50915     -            340   0.00013   21.6   0.1   1   1   1.4e-07   0.00024   20.7   0.1     7    37    15    45     8    48 0.91 Helix-turn-helix
CsiD                 PF08943.5    297 seq78_BIOID50915     -            325  4.8e-147  488.4   0.0   1   1  8.1e-151  5.5e-147  488.2   0.0     1   297    20   315    20   315 1.00 CsiD
TauD                 PF02668.11   258 seq78_BIOID50915     -            325   8.1e-10   38.6   0.1   1   1   2.7e-13   1.8e-09   37.5   0.0    34   256    90   309    72   311 0.79 Taurine catabolism dioxygenase TauD, TfdA family
Ribosomal_L11_N      PF03946.9     60 seq79_BIOID50915     -            142   3.2e-32  109.6   0.3   1   1   8.7e-36   5.9e-32  108.7   0.2     1    60     8    67     8    67 0.99 Ribosomal protein L11, N-terminal domain
Ribosomal_L11        PF00298.14    69 seq79_BIOID50915     -            142   6.6e-29   99.7   2.9   1   1   1.8e-32   1.2e-28   98.8   2.0     1    69    72   140    72   140 0.99 Ribosomal protein L11, RNA binding domain
Phage_integrase      PF00589.17   173 seq81_BIOID50915     -             81   1.4e-06   27.9   0.0   1   1   1.3e-10   1.7e-06   27.6   0.0   129   171     3    46     1    48 0.93 Phage integrase family
Sugar_tr             PF00083.19   451 seq83_BIOID50915     -             89   1.4e-08   33.6   1.2   1   1   1.1e-12   1.5e-08   33.5   0.9   366   437     8    79     1    85 0.92 Sugar (and other) transporter
DUF1338              PF07063.8    302 seq87_BIOID50915     -            447   9.7e-96  320.2   0.1   1   1  8.2e-100   1.1e-95  320.0   0.1     1   302    11   401    11   401 0.97 Domain of unknown function (DUF1338)
Phytase-like         PF13449.1    326 seq90_BIOID50915     -            457   1.6e-32  112.9   0.0   1   1     2e-36   2.7e-32  112.2   0.0    60   311   146   396    50   410 0.85 Esterase-like activity of phytase
Tape_meas_lam_C      PF09718.5     78 seq91_BIOID50915     -            240   1.8e-29  101.3   4.4   1   1   2.3e-33   3.1e-29  100.5   3.1     1    78    32   109    32   109 0.99 Lambda phage tail tape-measure protein (Tape_meas_lam_C)
GFO_IDH_MocA         PF01408.17   120 seq95_BIOID50915     -            314   4.1e-29  101.4   0.1   1   1   1.8e-32   6.1e-29  100.8   0.1     1   120     7   123     7   123 0.96 Oxidoreductase family, NAD-binding Rossmann fold
GFO_IDH_MocA_C       PF02894.12   115 seq95_BIOID50915     -            314   1.4e-21   76.2   0.0   1   1   7.8e-25   2.7e-21   75.4   0.0     1   114   135   246   135   247 0.97 Oxidoreductase family, C-terminal alpha/beta domain
Semialdhyde_dh       PF01118.19   121 seq95_BIOID50915     -            314   1.3e-07   31.8   0.0   1   1   6.1e-11   2.1e-07   31.1   0.0     3    94    10    93     8    99 0.86 Semialdehyde dehydrogenase, NAD binding domain
DUF3672              PF12421.3    136 seq97_BIOID50915     -            276   2.2e-37  128.0   1.0   1   1     5e-41   3.4e-37  127.5   0.7     1   136    88   238    88   238 0.94 Fibronectin type III protein
DUF1983              PF09327.6     81 seq97_BIOID50915     -            276   6.4e-23   80.3   0.2   1   1   2.6e-26   1.8e-22   78.9   0.1    18    81     1    64     1    64 0.99 Domain of unknown function (DUF1983)
Ribosomal_L1         PF00687.16   221 seq98_BIOID50915     -            234   1.2e-49  168.5   0.2   1   1     1e-53   1.4e-49  168.3   0.2    13   220    28   220     8   221 0.90 Ribosomal protein L1p/L10e family
DUF3491              PF11996.3    936 seq105_BIOID50915    -            742   2.6e-14   51.6   0.2   1   1   4.5e-18   6.2e-14   50.3   0.2     7   112   614   721   610   734 0.90 Protein of unknown function (DUF3491)
Trehalase            PF01204.13   512 seq108_BIOID50915    -            549  3.6e-161  537.1   0.1   1   1  3.2e-165  4.3e-161  536.8   0.0     1   511    70   546    70   547 0.96 Trehalase
DUF262               PF03235.9    221 seq109_BIOID50915    -            238   5.4e-25   88.5   0.3   1   1   1.9e-27   2.5e-23   83.0   0.2     5   217    47   184    43   188 0.88 Protein of unknown function DUF262
DDE_Tnp_1            PF01609.16   211 seq112_BIOID50915    -            198   1.1e-06   28.2   2.8   1   1   1.3e-10   1.7e-06   27.6   1.9   124   208    26   124     9   128 0.73 Transposase DDE domain
DAO                  PF01266.19   358 seq114_BIOID50915    -            444     8e-63  212.3   0.0   1   1   6.9e-67   9.5e-63  212.1   0.0     1   356    25   412    25   414 0.86 FAD dependent oxidoreductase
IstB_IS21            PF01695.12   178 seq115_BIOID50915    -            198   2.8e-42  144.0   0.1   1   1   2.3e-45   7.8e-42  142.5   0.0     1   124    56   180    56   186 0.95 IstB-like ATP binding protein
PhoH                 PF02562.11   205 seq115_BIOID50915    -            198   9.3e-06   24.9   0.1   1   1   6.9e-09   2.3e-05   23.5   0.0    11    49    94   132    83   193 0.85 PhoH-like protein
AAA                  PF00004.24   132 seq115_BIOID50915    -            198   2.2e-05   24.5   0.0   1   1   1.1e-08   3.6e-05   23.8   0.0     1    77   105   182   105   195 0.75 ATPase family associated with various cellular activities (AAA)
Bac_DnaA             PF00308.13   219 seq115_BIOID50915    -            198   4.2e-05   23.1   0.0   1   1   1.7e-08   5.7e-05   22.7   0.0    37   113   105   180    75   188 0.82 Bacterial dnaA  protein
TnpB_IS66            PF05717.8    108 seq116_BIOID50915    -            116   4.6e-39  132.0   0.0   1   1   3.8e-43   5.2e-39  131.8   0.0     2    95     7    98     6   108 0.94 IS66 Orf2 like protein
Ail_Lom              PF06316.6    199 seq117_BIOID50915    -             44   5.1e-19   68.4   0.6   1   1   4.3e-23   5.9e-19   68.2   0.4     1    41     1    41     1    43 0.97 Enterobacterial Ail/Lom protein
adh_short            PF00106.20   167 seq118_BIOID50915    -            240   5.3e-16   58.8   0.1   1   1   1.6e-19   7.4e-16   58.3   0.1     3   166     9   170     8   171 0.87 short chain dehydrogenase
adh_short_C2         PF13561.1    243 seq118_BIOID50915    -            240   1.4e-08   34.7   0.0   1   1   4.2e-12   1.9e-08   34.2   0.0     8   242    18   237    13   238 0.77 Enoyl-(Acyl carrier protein) reductase
KR                   PF08659.5    181 seq118_BIOID50915    -            240   5.3e-07   29.3   0.3   1   1   2.2e-10     1e-06   28.4   0.2     4   172    10   175     8   184 0.84 KR domain
HDPD                 PF02924.9    118 seq120_BIOID50915    -            115   1.5e-17   63.3   0.3   1   1   1.2e-21   1.6e-17   63.2   0.2     4   115     6   109     3   112 0.92 Bacteriophage lambda head decoration protein D
Phage_min_tail       PF05939.8    109 seq121_BIOID50915    -            109     1e-40  137.9   0.0   1   1   8.1e-45   1.1e-40  137.8   0.0     1   108     1   108     1   109 0.99 Phage minor tail protein
HTH_Tnp_1            PF01527.15    76 seq123_BIOID50915    -             97   7.7e-17   60.9   0.1   1   1   1.3e-20   9.1e-17   60.6   0.1     2    57    23    78    22    93 0.83 Transposase
HTH_28               PF13518.1     52 seq123_BIOID50915    -             97   1.2e-06   28.2   0.5   1   1   3.1e-10   2.1e-06   27.4   0.0     1    43    32    75    32    78 0.93 Helix-turn-helix domain
TcdA_TcdB            PF12919.2    514 seq127_BIOID50915    -            337   1.6e-26   92.8   0.2   1   1   2.3e-30   1.6e-26   92.8   0.1     1    70   258   327   258   333 0.96 TcdA/TcdB catalytic glycosyltransferase domain
TcdB_N               PF12918.2     66 seq127_BIOID50915    -            337   9.3e-18   63.9   3.2   1   1   1.4e-21   9.3e-18   63.9   2.2     2    66   164   225   163   225 0.97 TcdB toxin N-terminal helical domain
Ail_Lom              PF06316.6    199 seq128_BIOID50915    -            199    1e-120  400.3   4.9   1   1  2.5e-124  1.2e-120  400.2   3.4     1   199     1   199     1   199 1.00 Enterobacterial Ail/Lom protein
OMP_b-brl            PF13505.1    176 seq128_BIOID50915    -            199   2.7e-26   92.4   5.2   1   1   7.5e-30   3.4e-26   92.1   3.6     1   176    10   199     7   199 0.87 Outer membrane protein beta-barrel domain
Phage_tail_L         PF05100.7    206 seq131_BIOID50915    -            232     9e-97  322.0   0.2   1   1  7.6e-101     1e-96  321.8   0.1     1   206    29   230    29   230 0.99 Phage minor tail protein L
Dimer_Tnp_Tn5        PF02281.11   109 seq132_BIOID50915    -            457   1.4e-17   63.6   0.2   1   1   2.5e-21   3.4e-17   62.4   0.1    10   102   365   453   355   456 0.85 Transposase Tn5 dimerisation domain
Ribosomal_L10        PF00466.15   100 seq133_BIOID50915    -            165   2.5e-26   91.3   0.0   1   1   2.6e-30   3.6e-26   90.8   0.0     3   100     5   101     3   101 0.98 Ribosomal protein L10
Phage_cap_E          PF03864.10   329 seq134_BIOID50915    -            342   1.7e-62  211.1   0.1   1   1   1.4e-66   1.9e-62  210.9   0.1     1   329     4   341     4   341 0.92 Phage major capsid protein E
Dynamin_N            PF00350.18   168 seq135_BIOID50915    -            795   1.9e-19   69.9   0.5   1   1   2.5e-22   1.1e-18   67.4   0.0     1   167    72   300    72   301 0.75 Dynamin family
MMR_HSR1             PF01926.18   114 seq135_BIOID50915    -            795   1.6e-08   34.4   0.1   1   1   4.9e-11   2.2e-07   30.7   0.1     2   114    72   300    71   300 0.74 50S ribosome-binding GTPase
IstB_IS21            PF01695.12   178 seq136_BIOID50915    -             61   5.2e-11   42.1   0.1   1   1   4.6e-15   6.3e-11   41.8   0.0   143   178     1    37     1    37 0.95 IstB-like ATP binding protein
IstB_IS21            PF01695.12   178 seq137_BIOID50915    -             46   2.5e-13   49.7   0.0   1   1   9.6e-17   2.6e-13   49.6   0.0    36    80     2    46     1    46 0.96 IstB-like ATP binding protein
T2SE                 PF00437.15   272 seq137_BIOID50915    -             46   7.7e-07   28.1   0.0   1   1   2.8e-10   7.7e-07   28.1   0.0   124   155     9    40     1    45 0.79 Type II/IV secretion system protein
ResIII               PF04851.10   184 seq137_BIOID50915    -             46   5.7e-05   22.9   0.0   1   1   2.1e-08   5.7e-05   22.9   0.0    14    43     3    31     1    44 0.80 Type III restriction enzyme, res subunit
PhoH                 PF02562.11   205 seq137_BIOID50915    -             46   5.2e-05   22.4   0.0   1   1     2e-08   5.5e-05   22.3   0.0    16    48    10    42     3    45 0.87 PhoH-like protein
Sigma54_activat      PF00158.21   168 seq137_BIOID50915    -             46   0.00013   21.3   0.0   1   1   4.8e-08   0.00013   21.3   0.0    18    52     9    43     2    46 0.85 Sigma-54 interaction domain
MurB_C               PF02873.11   105 seq143_BIOID50915    -            342   5.4e-41  138.4   0.0   1   1   1.4e-44   9.4e-41  137.7   0.0     1   105   203   330   203   330 0.99 UDP-N-acetylenolpyruvoylglucosamine reductase, C-terminal domain
FAD_binding_4        PF01565.18   139 seq143_BIOID50915    -            342   8.5e-27   93.2   0.0   1   1   4.5e-30   3.1e-26   91.4   0.0     2   138    18   149    17   150 0.91 FAD binding domain
IstB_IS21            PF01695.12   178 seq145_BIOID50915    -             84   4.8e-20   71.6   0.1   1   1   3.8e-24   5.2e-20   71.4   0.0    96   177     2    81     1    82 0.95 IstB-like ATP binding protein
MdoG                 PF04349.7    484 seq148_BIOID50915    -            551  7.3e-151  502.5   0.1   1   1  6.4e-155  8.7e-151  502.3   0.1     1   482    45   534    45   536 0.92 Periplasmic glucan biosynthesis protein, MdoG
HTH_Tnp_1            PF01527.15    76 seq151_BIOID50915    -            167   7.8e-15   54.4   1.6   1   1   1.6e-14   5.5e-11   42.1   0.3     2    38   113   149   112   153 0.95 Transposase
HTH_24               PF13412.1     48 seq151_BIOID50915    -            167   1.3e-05   24.3   0.0   1   1   9.8e-09   3.4e-05   23.0   0.0    16    46    45    75    41    75 0.93 Winged helix-turn-helix DNA-binding
phage_tail_N         PF08400.5    134 seq155_BIOID50915    -            456   7.1e-60  200.4   0.1   1   1   2.1e-63   7.1e-60  200.4   0.1     1   134     1   134     1   134 0.99 Prophage tail fibre N-terminal
Phage_fiber_C        PF06820.7     64 seq155_BIOID50915    -            456   9.3e-23   80.0   0.0   1   1   4.7e-26   1.6e-22   79.2   0.0     1    46   363   408   363   413 0.97 Putative prophage tail fibre C-terminus
Collagen             PF01391.13    60 seq155_BIOID50915    -            456   2.1e-18   65.4  70.4   1   2   3.6e-13   1.2e-09   37.4  23.9     1    59   251   309   249   310 0.80 Collagen triple helix repeat (20 copies)
Collagen             PF01391.13    60 seq155_BIOID50915    -            456   2.1e-18   65.4  70.4   2   2   1.4e-12   4.9e-09   35.4  22.7     1    59   302   360   302   363 0.91 Collagen triple helix repeat (20 copies)
CarboxypepD_reg      PF13620.1     82 seq155_BIOID50915    -            456   2.1e-07   30.7   0.2   1   1   1.5e-10   5.2e-07   29.5   0.1     1    74     4    82     4    89 0.81 Carboxypeptidase regulatory-like domain
Ribosomal_L12        PF00542.14    68 seq156_BIOID50915    -            121   1.8e-31  107.8   8.6   1   1   2.8e-35   3.8e-31  106.7   6.0     1    68    54   121    54   121 0.99 Ribosomal protein L7/L12 C-terminal domain
DUF4259              PF14078.1    128 seq162_BIOID50915    -            142   2.6e-06   27.8   0.7   1   1   2.4e-10   3.2e-06   27.5   0.5     1   102     2   106     2   134 0.75 Domain of unknown function (DUF4259)
Prok-JAB             PF14464.1    105 seq163_BIOID50915    -            247     1e-19   69.9   0.2   1   1   2.6e-23   1.8e-19   69.1   0.1     3    99     3    99     1   108 0.92 Prokaryotic homologs of the JAB domain
NLPC_P60             PF00877.14   105 seq163_BIOID50915    -            247   5.8e-14   51.6   0.0   1   1   1.2e-17   8.1e-14   51.2   0.0     1   104   111   223   111   224 0.92 NlpC/P60 family
Trans_reg_C          PF00486.23    77 seq166_BIOID50915    -            251   8.3e-21   73.5   0.2   1   1   6.4e-24   4.3e-20   71.2   0.0     2    77   170   245   169   245 0.98 Transcriptional regulatory protein, C terminal
Response_reg         PF00072.19   112 seq166_BIOID50915    -            251     1e-19   70.5   0.1   1   1   2.3e-23   1.6e-19   69.8   0.1     2   111    17   124    16   125 0.97 Response regulator receiver domain
Aldedh               PF00171.17   462 seq170_BIOID50915    -            482  3.2e-174  579.5   0.2   1   1  2.6e-178  3.6e-174  579.3   0.1     1   461    19   477    19   478 0.99 Aldehyde dehydrogenase family
HTH_Tnp_1            PF01527.15    76 seq173_BIOID50915    -             90   9.3e-12   44.6   1.0   1   1   1.6e-15   1.1e-11   44.3   0.7     1    76     1    76     1    76 0.94 Transposase
HTH_28               PF13518.1     52 seq173_BIOID50915    -             90     4e-05   23.3   0.1   1   1   9.8e-09   6.7e-05   22.6   0.0     1    38    10    48    10    58 0.88 Helix-turn-helix domain
Dimer_Tnp_Tn5        PF02281.11   109 seq174_BIOID50915    -            104     1e-15   57.6   0.2   1   1   9.4e-20   1.3e-15   57.3   0.1    28   102    27   100    21   103 0.89 Transposase Tn5 dimerisation domain
Phage_AlpA           PF05930.7     51 seq178_BIOID50915    -             92   1.7e-19   69.1   0.1   1   1   3.3e-23   2.3e-19   68.7   0.1     1    51    34    83    34    83 0.98 Prophage CP4-57 regulatory protein (AlpA)
HTH_17               PF12728.2     51 seq178_BIOID50915    -             92   1.5e-07   31.4   0.0   1   1     3e-11   2.1e-07   31.0   0.0     9    50    44    86    39    87 0.90 Helix-turn-helix domain
Packaging_FI         PF14000.1    125 seq181_BIOID50915    -            127   1.7e-38  131.5   0.1   1   1   1.4e-42   1.9e-38  131.3   0.1     1   125     3   124     3   124 0.92 DNA packaging protein FI
HTH_Tnp_1            PF01527.15    76 seq182_BIOID50915    -             99   7.6e-09   35.2   2.9   1   1   7.1e-13   9.7e-09   34.9   2.0     3    76    11    79     9    79 0.90 Transposase
RNA_pol_Rpb2_6       PF00562.23   386 seq188_BIOID50915    -           1342  4.7e-162  539.0   0.0   1   1  3.5e-162  7.9e-159  528.4   0.1     2   386   716  1264   715  1264 0.98 RNA polymerase Rpb2, domain 6
RNA_pol_Rpb2_7       PF04560.15    83 seq188_BIOID50915    -           1342   5.7e-32  109.6   0.1   1   1   8.2e-35   1.9e-31  108.0   0.0     1    82  1266  1341  1266  1342 0.98 RNA polymerase Rpb2, domain 7
RNA_pol_Rpb2_3       PF04565.11    68 seq188_BIOID50915    -           1342   7.1e-30  102.4   0.0   1   1   7.4e-33   1.7e-29  101.2   0.0     1    68   513   582   513   582 0.98 RNA polymerase Rpb2, domain 3
RNA_pol_Rpb2_45      PF10385.4     66 seq188_BIOID50915    -           1342   4.6e-29   99.9   0.3   1   1   1.5e-31   3.5e-28   97.0   0.2     1    66   591   656   591   656 1.00 RNA polymerase beta subunit external 1 domain
RNA_pol_Rpb2_1       PF04563.10   203 seq188_BIOID50915    -           1342   1.5e-26   92.4   0.0   1   1   1.4e-29   3.1e-26   91.4   0.0     2   203    27   509    26   509 0.98 RNA polymerase beta subunit
RNA_pol_Rpb2_2       PF04561.9    190 seq188_BIOID50915    -           1342   1.6e-25   89.5   0.9   1   2   8.4e-11   1.9e-07   30.5   0.0     1    74   151   225   151   276 0.82 RNA polymerase Rpb2, domain 2
RNA_pol_Rpb2_2       PF04561.9    190 seq188_BIOID50915    -           1342   1.6e-25   89.5   0.9   2   2   1.9e-18   4.4e-15   55.4   0.0    80   190   340   454   329   454 0.88 RNA polymerase Rpb2, domain 2
BPL_LplA_LipB        PF03099.14   125 seq189_BIOID50915    -            321   8.2e-21   74.1   0.0   1   1   2.7e-24   1.3e-20   73.6   0.0     4   125    86   208    83   208 0.89 Biotin/lipoate A/B protein ligase family
HTH_11               PF08279.7     55 seq189_BIOID50915    -            321     8e-13   47.7   0.0   1   1   4.4e-16     2e-12   46.4   0.0     4    54     9    58     8    59 0.92 HTH domain
BPL_C                PF02237.12    48 seq189_BIOID50915    -            321   5.2e-11   41.9   0.2   1   1   2.8e-14   1.3e-10   40.7   0.1     1    48   271   317   271   317 0.97 Biotin protein ligase C terminal domain
rve                  PF00665.21   120 seq192_BIOID50915    -            135   1.8e-12   47.2   0.0   1   1   1.7e-16   2.4e-12   46.9   0.0     2    78    45   119    44   129 0.93 Integrase core domain
Lambda_tail_I        PF06805.7     82 seq195_BIOID50915    -            172   1.4e-08   34.2   0.0   1   1   1.8e-12   2.5e-08   33.4   0.0    34    82     1    54     1    54 0.97 Bacteriophage lambda tail assembly protein I
DDE_Tnp_IS66         PF03050.9    271 seq196_BIOID50915    -            430   8.5e-98  326.7   0.5   1   1  2.8e-101   1.3e-97  326.2   0.4     1   262   129   407   129   414 0.98 Transposase IS66 family
HTH_Tnp_IS66         PF13005.2     59 seq196_BIOID50915    -            430     5e-18   64.5   2.7   1   1   2.2e-21     1e-17   63.5   1.9     4    59    70   123    67   123 0.96 putative Helix-turn-helix domain of transposase IS66
LZ_Tnp_IS66          PF13007.2     78 seq196_BIOID50915    -            430   1.9e-05   25.1   0.3   1   1   1.2e-08   5.7e-05   23.5   0.2     2    27    39    63    38    75 0.83 Transposase C of IS166 homeodomain
Phage_attach         PF05354.6    117 seq198_BIOID50915    -            117   1.3e-58  195.5   0.1   1   1   2.1e-62   1.4e-58  195.3   0.1     1   117     1   117     1   117 1.00 Phage Head-Tail Attachment
Gifsy-2              PF13856.1     95 seq198_BIOID50915    -            117   1.3e-29  102.0   0.0   1   1   2.1e-33   1.4e-29  101.9   0.0     1    95     4   105     4   105 0.99 ATP-binding sugar transporter from pro-phage
HATPase_c            PF02518.21   111 seq199_BIOID50915    -            433   1.9e-22   78.9   0.0   1   1   8.1e-26   3.7e-22   78.0   0.0     6   110   320   423   316   424 0.96 Histidine kinase-, DNA gyrase B-, and HSP90-like ATPase
HisKA                PF00512.20    68 seq199_BIOID50915    -            433   6.3e-08   32.3   1.3   1   1   3.7e-11   1.7e-07   30.9   0.9     1    67   211   270   211   271 0.90 His Kinase A (phospho-acceptor) domain
HAMP                 PF00672.20    70 seq199_BIOID50915    -            433     3e-07   30.4   0.0   1   1   6.6e-11     3e-07   30.4   0.0     3    69   140   206   139   207 0.90 HAMP domain
rve                  PF00665.21   120 seq205_BIOID50915    -            188   4.6e-30  104.0   0.0   1   1   1.8e-33   6.2e-30  103.6   0.0     3   119    42   156    40   157 0.96 Integrase core domain
rve_2                PF13333.1     52 seq205_BIOID50915    -            188   6.9e-15   54.7   1.4   1   1     1e-16   3.5e-13   49.2   0.4     1    40   147   187   147   188 0.98 Integrase core domain
rve_3                PF13683.1     67 seq205_BIOID50915    -            188   6.8e-13   47.8   0.2   1   1   3.1e-16     1e-12   47.2   0.1     4    60   131   188   128   188 0.96 Integrase core domain
DDE_Tnp_IS240        PF13610.1    140 seq205_BIOID50915    -            188   1.3e-10   41.2   0.0   1   1   5.5e-14   1.9e-10   40.7   0.0     2   129    46   176    45   188 0.88 DDE domain
Minor_tail_Z         PF06763.6    189 seq213_BIOID50915    -            177   3.1e-77  258.4  13.7   1   1   2.8e-81   3.9e-77  258.0   9.5     1   189     3   177     3   177 0.98 Prophage minor tail protein Z (GPZ)
Phage_fiber_C        PF06820.7     64 seq214_BIOID50915    -             82   6.9e-35  118.9   0.5   1   1   6.1e-39   8.3e-35  118.6   0.3     1    64    21    82    21    82 0.99 Putative prophage tail fibre C-terminus
Zn_Tnp_IS91          PF14319.1    111 seq217_BIOID50915    -            113   6.9e-23   80.1   6.4   1   1   5.6e-27   7.6e-23   80.0   4.4     2   106     7   113     6   113 0.93 Transposase zinc-binding domain
Phage-tail_3         PF13550.1    164 seq219_BIOID50915    -            522   1.7e-40  138.3   0.0   1   1     2e-44   2.8e-40  137.6   0.0     1   162   330   498   330   500 0.94 Putative phage tail protein
DEDD_Tnp_IS110       PF01548.12   144 seq220_BIOID50915    -            358   1.4e-25   89.4   0.2   1   1   8.1e-29   5.6e-25   87.5   0.0     2   138    12   146    11   151 0.93 Transposase
Transposase_20       PF02371.11    87 seq220_BIOID50915    -            358   5.7e-12   45.4   0.1   1   1   1.7e-15   1.2e-11   44.4   0.0     9    86   238   315   232   316 0.93 Transposase IS116/IS110/IS902 family
DUF1040              PF06288.8     86 seq221_BIOID50915    -             89   1.2e-46  156.7   0.5   1   1   9.9e-51   1.4e-46  156.5   0.4     1    86     1    86     1    86 1.00 Protein of unknown function (DUF1040)
Hexapep              PF00132.19    36 seq223_BIOID50915    -            293   8.6e-19   66.0   6.7   1   3   1.6e-09   2.2e-05   23.5   0.0     2    36   122   156   121   156 0.96 Bacterial transferase hexapeptide (six repeats)
Hexapep              PF00132.19    36 seq223_BIOID50915    -            293   8.6e-19   66.0   6.7   2   3   2.3e-10   3.1e-06   26.3   0.7     3    33   191   220   189   221 0.94 Bacterial transferase hexapeptide (six repeats)
Hexapep              PF00132.19    36 seq223_BIOID50915    -            293   8.6e-19   66.0   6.7   3   3   1.8e-11   2.5e-07   29.7   0.6     1    34   206   239   206   241 0.95 Bacterial transferase hexapeptide (six repeats)
DUF465               PF04325.8     49 seq227_BIOID50915    -             74   2.7e-14   52.4   2.0   1   1   3.5e-18   4.7e-14   51.6   0.9     1    49    19    68    19    68 0.97 Protein of unknown function (DUF465)
LysR_substrate       PF03466.15   209 seq229_BIOID50915    -            323   1.9e-40  138.1   0.2   1   1   3.7e-44   2.6e-40  137.6   0.1     3   206   113   316   111   319 0.97 LysR substrate binding domain
HTH_1                PF00126.22    60 seq229_BIOID50915    -            323   7.2e-19   67.1   0.6   1   1     2e-22   1.3e-18   66.3   0.4     2    59    29    86    28    87 0.97 Bacterial regulatory helix-turn-helix protein, lysR family
Aminotran_3          PF00202.16   339 seq235_BIOID50915    -            426    8e-121  402.9   0.2   1   1  6.9e-125  9.5e-121  402.6   0.1     2   338    27   360    26   361 0.98 Aminotransferase class-III
Phage_tail_U         PF06141.6    133 seq237_BIOID50915    -            131   5.1e-64  214.1   1.0   1   1   4.1e-68   5.6e-64  213.9   0.7     1   133     1   131     1   131 0.99 Phage minor tail protein U
APH                  PF01636.18   239 seq240_BIOID50915    -            328   1.6e-41  142.5   1.8   1   1   3.7e-45   2.5e-41  141.8   1.2     2   232    31   259    30   269 0.84 Phosphotransferase enzyme family
EcKinase             PF02958.15   293 seq240_BIOID50915    -            328   0.00012   21.2   0.0   1   1   3.1e-08   0.00021   20.4   0.0   197   280   176   252   149   257 0.79 Ecdysteroid kinase
Acetyltransf_3       PF13302.1    142 seq241_BIOID50915    -            179   2.8e-21   76.1   0.0   1   1   7.3e-25   3.3e-21   75.9   0.0     2   141    11   150    10   151 0.86 Acetyltransferase (GNAT) domain
Acetyltransf_4       PF13420.1    155 seq241_BIOID50915    -            179   6.9e-11   42.2   0.1   1   1   1.8e-14   8.2e-11   41.9   0.0    25   154    39   170    22   171 0.85 Acetyltransferase (GNAT) domain
Acetyltransf_1       PF00583.19    83 seq241_BIOID50915    -            179     2e-10   40.4   0.0   1   1   6.9e-14   3.2e-10   39.8   0.0     3    82    74   150    72   151 0.96 Acetyltransferase (GNAT) family
Y2_Tnp               PF04986.8    183 seq242_BIOID50915    -            168     6e-18   65.1   0.0   1   1   5.7e-22   7.8e-18   64.7   0.0    52   166     2   120     1   122 0.95 Putative transposase
Aldo_ket_red         PF00248.16   283 seq243_BIOID50915    -            267   1.7e-56  191.0   0.8   1   1   1.6e-60   2.1e-56  190.6   0.5     2   281     6   250     5   251 0.95 Aldo/keto reductase family
YjcZ                 PF13990.1    270 seq244_BIOID50915    -            301  4.3e-118  393.2   6.1   1   1  3.5e-122  4.8e-118  393.0   4.2     1   270    26   296    26   296 1.00 YjcZ-like protein
TraD                 PF06412.6     65 seq250_BIOID50915    -            101     3e-14   52.2   0.2   1   1     3e-18     4e-14   51.8   0.1     1    64    32    95    32    96 0.96 Conjugal transfer protein TraD
OrfB_IS605           PF01385.14   227 seq251_BIOID50915    -            376   9.4e-40  136.2   0.8   1   1   2.6e-43   1.2e-39  135.9   0.1     2   223    68   272    67   275 0.97 Probable transposase
OrfB_Zn_ribbon       PF07282.6     69 seq251_BIOID50915    -            376   3.3e-23   81.0   0.9   1   1   1.3e-26   6.1e-23   80.1   0.6     1    67   287   355   287   357 0.98 Putative transposase DNA-binding domain
HTH_OrfB_IS605       PF12323.3     46 seq251_BIOID50915    -            376   1.2e-22   78.8   2.3   1   1   5.2e-26   2.4e-22   77.8   1.6     1    45     1    45     1    46 0.97 Helix-turn-helix domain
EspG                 PF06872.6    383 seq254_BIOID50915    -            398  6.5e-205  679.6   1.5   1   1  5.3e-209  7.3e-205  679.4   1.1     1   383    15   397    15   397 1.00 EspG protein
Big_2                PF02368.13    79 seq255_BIOID50915    -            250     5e-12   45.4  10.5   1   1   7.3e-16     5e-12   45.4   7.3     2    75   161   237   160   243 0.93 Bacterial Ig-like domain (group 2)
Ter                  PF05472.6    290 seq257_BIOID50915    -            309  6.8e-115  383.0   6.7   1   1  5.6e-119  7.6e-115  382.8   4.6     2   290     9   307     8   307 0.99 DNA replication terminus site-binding protein (Ter protein)
SepZ                 PF06066.6     99 seq260_BIOID50915    -             98   9.3e-48  160.1   9.7   1   1   7.5e-52     1e-47  160.0   6.7     1    99     1    98     1    98 0.99 SepZ
DUF3491              PF11996.3    936 seq262_BIOID50915    -            321   6.1e-74  248.9   0.7   1   1   5.3e-78   7.2e-74  248.7   0.5   726   936     3   205     1   205 0.99 Protein of unknown function (DUF3491)
Virul_fac_BrkB       PF03631.10   260 seq263_BIOID50915    -            337   3.4e-49  167.4  16.0   1   1     3e-53   4.1e-49  167.1  11.1     4   258    65   325    62   327 0.91 Virulence factor BrkB
HTS                  PF04204.11   298 seq264_BIOID50915    -            309  1.2e-131  437.7   0.0   1   1  9.6e-136  1.3e-131  437.6   0.0     1   298     2   299     2   299 1.00 Homoserine O-succinyltransferase
rve_2                PF13333.1     52 seq266_BIOID50915    -             68   3.1e-07   30.2   0.0   1   1   5.3e-11   3.6e-07   30.0   0.0     1    50     2    56     2    58 0.87 Integrase core domain
rve_3                PF13683.1     67 seq266_BIOID50915    -             68   7.9e-07   28.4   0.0   1   1   1.5e-10     1e-06   28.0   0.0    19    67     1    50     1    50 0.96 Integrase core domain
DUF413               PF04219.7     94 seq267_BIOID50915    -            112   1.5e-38  130.2   0.1   1   1   1.4e-42   1.9e-38  129.9   0.1     1    90    10    99    10   102 0.97 Protein of unknown function, DUF
MxiH                 PF09392.5     90 seq270_BIOID50915    -            142   4.1e-12   46.3   0.9   1   1     3e-16   4.1e-12   46.3   0.6     2    90    56   141    55   141 0.96 Type III secretion needle MxiH like
Phage_integrase      PF00589.17   173 seq271_BIOID50915    -            198   1.4e-46  158.1   0.6   1   1   1.2e-50   1.6e-46  158.0   0.4     1   172     5   177     5   178 0.98 Phage integrase family
Patatin              PF01734.17   204 seq272_BIOID50915    -            356     7e-21   74.9   3.8   1   1   2.9e-24   3.9e-20   72.5   2.6     1   199     9   237     9   242 0.73 Patatin-like phospholipase
DSBA                 PF01323.15   193 seq274_BIOID50915    -            208   1.1e-31  109.8   3.4   1   1   1.3e-34   9.2e-31  106.7   2.4     1   192    40   197    40   198 0.95 DSBA-like thioredoxin domain
Thioredoxin_4        PF13462.1    163 seq274_BIOID50915    -            208   4.5e-10   39.6   0.0   1   1   9.5e-14   6.5e-10   39.1   0.0    16   149    40   180    33   191 0.71 Thioredoxin
rve_3                PF13683.1     67 seq275_BIOID50915    -             90   9.3e-19   66.6   0.2   1   1   1.7e-22   1.2e-18   66.2   0.2     2    67    12    78    11    78 0.98 Integrase core domain
rve_2                PF13333.1     52 seq275_BIOID50915    -             90   3.6e-14   52.4   0.9   1   1   8.1e-18   5.5e-14   51.8   0.6     1    51    30    85    30    85 0.93 Integrase core domain
Phage_lambd_GpG      PF06894.6    127 seq281_BIOID50915    -            143     3e-56  188.3   1.2   1   1   2.6e-60   3.5e-56  188.1   0.8     1   127     1   127     1   127 0.98 Bacteriophage lambda minor tail protein (GpG)
DUF3672              PF12421.3    136 seq283_BIOID50915    -            605   1.4e-36  125.5   1.5   1   1   6.3e-40   2.9e-36  124.5   1.1     1   136   417   567   417   567 0.94 Fibronectin type III protein
DUF1983              PF09327.6     81 seq283_BIOID50915    -            605   2.9e-28   97.5   0.1   1   1   1.6e-31   7.3e-28   96.2   0.0     2    81   314   393   313   393 0.98 Domain of unknown function (DUF1983)
SKI                  PF01202.17   158 seq284_BIOID50915    -            187   3.6e-14   52.8   0.0   1   1     1e-17   4.6e-14   52.4   0.0     1   151    12   160    12   171 0.76 Shikimate kinase
AAA_17               PF13207.1    121 seq284_BIOID50915    -            187   6.9e-07   29.9   0.1   1   1   3.5e-10   1.6e-06   28.8   0.0     3   110     7   118     6   182 0.71 AAA domain
AAA_33               PF13671.1    143 seq284_BIOID50915    -            187   6.2e-07   29.2   0.0   1   1   6.4e-10   2.9e-06   27.1   0.0     3   143     7   139     6   139 0.77 AAA domain
AA_permease          PF00324.16   479 seq287_BIOID50915    -            487  1.5e-121  405.9  48.0   1   1  2.5e-125  1.7e-121  405.7  33.3     1   474    39   474    39   479 0.98 Amino acid permease
AA_permease_2        PF13520.1    426 seq287_BIOID50915    -            487   1.6e-42  145.4  46.7   1   1   2.8e-46   1.9e-42  145.1  32.4     5   419    39   455    35   467 0.85 Amino acid permease
YscJ_FliF            PF01514.12   207 seq288_BIOID50915    -            190   8.5e-59  198.0   5.3   1   1   7.4e-63     1e-58  197.8   3.7     1   196     1   185     1   189 0.97 Secretory protein of YscJ/FliF family
DUF3491              PF11996.3    936 seq289_BIOID50915    -            105   1.7e-12   45.6   0.0   1   1   1.4e-16     2e-12   45.4   0.0   391   477     5    94     1    97 0.93 Protein of unknown function (DUF3491)
C4dic_mal_tran       PF03595.12   330 seq291_BIOID50915    -            366   4.8e-54  183.1  36.9   1   1     4e-58   5.5e-54  182.9  25.6     2   329    44   342    43   343 0.97 C4-dicarboxylate transporter/malic acid transport protein
Phage_tail_T         PF06223.7    103 seq293_BIOID50915    -            137   4.2e-42  142.6   0.6   1   1   2.2e-40     3e-36  123.8   0.1     6   100     1    99     1   102 0.93 Minor tail protein T
SdiA-regulated       PF06977.6    249 seq296_BIOID50915    -            272   3.1e-71  239.1   0.1   1   1   5.6e-75   3.9e-71  238.8   0.1     7   248    32   268    27   269 0.93 SdiA-regulated
DUF945               PF06097.6    459 seq297_BIOID50915    -            490  8.8e-101  337.7  10.7   1   1  7.7e-105    1e-100  337.5   7.4     3   459    18   481    16   481 0.98 Bacterial protein of unknown function (DUF945)
Transposase_mut      PF00872.13   381 seq301_BIOID50915    -            131   1.3e-20   73.1   0.0   1   1   1.1e-24   1.5e-20   73.0   0.0     5   121     5   121     1   123 0.83 Transposase, Mutator family
DUF3491              PF11996.3    936 seq302_BIOID50915    -            465  2.5e-111  372.7   6.9   1   1  2.5e-115  3.4e-111  372.2   4.8   545   935     2   360     1   361 0.99 Protein of unknown function (DUF3491)
Methyltransf_23      PF13489.1    162 seq304_BIOID50915    -            252   1.1e-16   60.8   0.0   1   1   8.4e-20   1.6e-16   60.2   0.0     2   159    13   176     9   178 0.81 Methyltransferase domain
Methyltransf_18      PF12847.2    112 seq304_BIOID50915    -            252   1.4e-14   54.5   0.0   1   1   4.4e-17   8.7e-14   51.9   0.0     5   110    35   129    31   131 0.89 Methyltransferase domain
Methyltransf_11      PF08241.7     95 seq304_BIOID50915    -            252   1.4e-14   54.1   0.0   1   1   6.1e-17   1.2e-13   51.2   0.0     2    94    37   127    36   128 0.96 Methyltransferase domain
Methyltransf_31      PF13847.1    152 seq304_BIOID50915    -            252   2.1e-14   53.2   0.0   1   1   1.4e-17   2.7e-14   52.9   0.0     5   117    33   145    29   201 0.83 Methyltransferase domain
Methyltransf_25      PF13649.1    101 seq304_BIOID50915    -            252   3.2e-10   40.1   0.0   1   1   7.6e-13   1.5e-09   38.0   0.0     1    99    35   122    35   124 0.85 Methyltransferase domain
Methyltransf_12      PF08242.7     99 seq304_BIOID50915    -            252   7.8e-10   39.0   0.0   1   1   6.8e-13   1.3e-09   38.2   0.0     2    99    37   126    36   126 0.91 Methyltransferase domain
Malate_synthase      PF01274.17   523 seq307_BIOID50915    -            539  6.2e-214  710.7   0.0   1   1  5.1e-218    7e-214  710.5   0.0     2   522    18   538    17   539 0.99 Malate synthase
Exo_endo_phos        PF03372.18   251 seq309_BIOID50915    -            274   6.6e-12   45.7   0.3   1   1   8.9e-16   1.2e-11   44.8   0.2     2   251    56   260    55   260 0.65 Endonuclease/Exonuclease/phosphatase family
TMP_2                PF06791.8    210 seq310_BIOID50915    -            400   4.7e-69  232.0  13.1   1   1   3.4e-73   4.7e-69  232.0   9.1     2   209    50   257    49   258 0.98 Prophage tail length tape measure protein
Fimbrial             PF00419.15   145 seq311_BIOID50915    -            184     3e-20   72.7   9.6   1   1   2.2e-24     3e-20   72.7   6.6     1   145    35   184    35   184 0.87 Fimbrial protein
Sugar_tr             PF00083.19   451 seq313_BIOID50915    -            440   1.7e-35  122.3  33.7   1   2   1.3e-31   8.9e-28   96.9   5.9     2   203    23   232    22   237 0.89 Sugar (and other) transporter
Sugar_tr             PF00083.19   451 seq313_BIOID50915    -            440   1.7e-35  122.3  33.7   2   2   3.1e-12   2.1e-08   33.0  11.4   242   443   240   439   226   440 0.69 Sugar (and other) transporter
MFS_1                PF07690.11   354 seq313_BIOID50915    -            440   1.5e-29  102.7  60.7   1   2   4.8e-21   3.3e-17   62.1  18.9     2   239    28   275    27   287 0.71 Major Facilitator Superfamily
MFS_1                PF07690.11   354 seq313_BIOID50915    -            440   1.5e-29  102.7  60.7   2   2   4.7e-16   3.2e-12   45.7  19.2    27   176   283   435   271   440 0.81 Major Facilitator Superfamily
HTH_Tnp_1            PF01527.15    76 seq316_BIOID50915    -            141   3.9e-17   61.8   0.2   1   1   1.1e-20   7.3e-17   60.9   0.0     2    54     9    62     8    99 0.79 Transposase
HTH_23               PF13384.1     50 seq316_BIOID50915    -            141   3.7e-07   29.4   0.0   1   1     1e-10   7.1e-07   28.5   0.0     6    46    18    59    13    64 0.90 Homeodomain-like domain
DUF932               PF06067.6    239 seq317_BIOID50915    -            272   2.6e-59  200.3   0.0   1   1   2.2e-63     3e-59  200.1   0.0     2   239    37   261    36   261 0.99 Domain of unknown function (DUF932)
Secretin             PF00263.16   165 seq319_BIOID50915    -            514   1.8e-32  111.9   3.4   1   1   2.6e-36   1.8e-32  111.9   2.4     1   162   338   506   338   509 0.93 Bacterial type II and III secretion system protein
Secretin_N           PF03958.12    82 seq319_BIOID50915    -            514   2.6e-24   85.1   2.8   1   1   1.7e-22   1.1e-18   67.0   0.2     1    82   182   277   182   277 0.99 Bacterial type II/III secretion system short domain
DUF3296              PF11726.3    180 seq320_BIOID50915    -            243   3.1e-44  150.5   0.0   1   1   3.2e-47   4.4e-43  146.8   0.0     2   180    13   234    12   234 0.92 Protein of unknown function (DUF3296)
TehB                 PF03848.9    192 seq321_BIOID50915    -            197  1.1e-102  340.9   0.1   1   1  7.2e-106  1.2e-102  340.8   0.1     1   192     1   193     1   193 0.99 Tellurite resistance protein TehB
Methyltransf_23      PF13489.1    162 seq321_BIOID50915    -            197   7.1e-13   48.4   0.0   1   1   5.3e-16   9.1e-13   48.0   0.0    20   116    28   134    10   174 0.72 Methyltransferase domain
Methyltransf_11      PF08241.7     95 seq321_BIOID50915    -            197   1.1e-12   48.1   0.0   1   1   1.3e-15   2.2e-12   47.1   0.0     1    93    35   130    35   132 0.96 Methyltransferase domain
Methyltransf_12      PF08242.7     99 seq321_BIOID50915    -            197     9e-12   45.2   0.1   1   1   8.3e-15   1.4e-11   44.5   0.0     1    98    35   129    35   130 0.96 Methyltransferase domain
Methyltransf_31      PF13847.1    152 seq321_BIOID50915    -            197     1e-10   41.2   0.0   1   1   6.9e-14   1.2e-10   41.0   0.0     5   110    32   134    29   193 0.87 Methyltransferase domain
MTS                  PF05175.9    170 seq321_BIOID50915    -            197     6e-10   38.6   0.0   1   1   4.5e-13   7.7e-10   38.3   0.0    23   141    22   135     3   158 0.86 Methyltransferase small domain
Methyltransf_18      PF12847.2    112 seq321_BIOID50915    -            197   6.5e-09   36.2   0.0   1   1   5.7e-12   9.7e-09   35.6   0.0     2   109    31   132    30   136 0.80 Methyltransferase domain
TPMT                 PF05724.6    218 seq321_BIOID50915    -            197   7.9e-05   22.0   0.0   1   1   1.2e-07   0.00021   20.6   0.0    28   190    21   170     8   193 0.74 Thiopurine S-methyltransferase (TPMT)
MMR_HSR1             PF01926.18   114 seq323_BIOID50915    -            152   1.1e-13   51.0   0.0   1   1     5e-17   1.4e-13   50.7   0.0     2   103    39   140    38   152 0.74 50S ribosome-binding GTPase
DUF258               PF03193.11   161 seq323_BIOID50915    -            152   2.8e-07   29.7   0.0   1   1   1.3e-10   3.4e-07   29.4   0.0    23   103    23   100     4   118 0.72 Protein of unknown function, DUF258
Miro                 PF08477.8    119 seq323_BIOID50915    -            152   5.2e-05   23.6   0.0   1   1   2.3e-08   6.3e-05   23.3   0.0     2    85    39   126    38   151 0.77 Miro-like protein
Fimbrial             PF00419.15   145 seq324_BIOID50915    -            165   2.3e-15   56.9   0.0   1   1     2e-19   2.7e-15   56.7   0.0     2   145    19   165    18   165 0.86 Fimbrial protein
TnpB_IS66            PF05717.8    108 seq325_BIOID50915    -            116   2.6e-39  132.8   0.0   1   1   2.1e-43   2.9e-39  132.7   0.0     2   104     7   107     6   111 0.97 IS66 Orf2 like protein
FCD                  PF07729.7    125 seq327_BIOID50915    -            226   1.2e-17   64.3  10.4   1   1   2.7e-21   1.8e-17   63.6   7.2     1   124    82   213    82   214 0.85 FCD domain
GntR                 PF00392.16    64 seq327_BIOID50915    -            226     1e-12   47.1   0.0   1   1   3.3e-16   2.2e-12   46.0   0.0     7    64    16    72    12    72 0.96 Bacterial regulatory proteins, gntR family
Methyltransf_11      PF08241.7     95 seq328_BIOID50915    -            256   8.7e-25   86.9   0.0   1   1   1.5e-27   1.5e-24   86.1   0.0     1    95    49   145    49   145 0.97 Methyltransferase domain
Methyltransf_31      PF13847.1    152 seq328_BIOID50915    -            256   1.3e-20   73.3   0.0   1   1   1.7e-23   1.7e-20   73.0   0.0     5   113    46   158    43   236 0.85 Methyltransferase domain
Methyltransf_23      PF13489.1    162 seq328_BIOID50915    -            256   1.1e-19   70.5   0.0   1   1   1.5e-22   1.5e-19   70.1   0.0     7   159    31   191    26   194 0.80 Methyltransferase domain
Ubie_methyltran      PF01209.13   233 seq328_BIOID50915    -            256   1.1e-16   60.5   0.0   1   1   1.5e-19   1.5e-16   60.0   0.0    32   158    27   152     2   162 0.83 ubiE/COQ5 methyltransferase family
Methyltransf_18      PF12847.2    112 seq328_BIOID50915    -            256     3e-16   59.8   0.1   1   1   5.7e-19     6e-16   58.9   0.0     1   109    44   145    44   148 0.90 Methyltransferase domain
Methyltransf_12      PF08242.7     99 seq328_BIOID50915    -            256   7.1e-14   51.9   0.0   1   1   1.1e-16   1.2e-13   51.2   0.0     1    99    49   143    49   143 0.93 Methyltransferase domain
Methyltransf_25      PF13649.1    101 seq328_BIOID50915    -            256   2.6e-13   50.0   0.3   1   1   4.9e-16   5.1e-13   49.1   0.0     1   101    48   141    48   141 0.92 Methyltransferase domain
Methyltransf_26      PF13659.1    117 seq328_BIOID50915    -            256   6.8e-11   42.1   0.9   1   1   1.3e-13   1.4e-10   41.1   0.3     3   113    47   145    45   147 0.92 Methyltransferase domain
Methyltransf_8       PF05148.10   219 seq328_BIOID50915    -            256   5.9e-09   35.7   0.0   1   1   4.5e-11   4.8e-08   32.7   0.0    50   165    16   154     6   181 0.68 Hypothetical methyltransferase
MTS                  PF05175.9    170 seq328_BIOID50915    -            256   5.5e-09   35.5   0.1   1   1     1e-11   1.1e-08   34.5   0.0    25   149    38   155    32   173 0.81 Methyltransferase small domain
Methyltransf_29      PF03141.11   506 seq328_BIOID50915    -            256   4.6e-08   31.7   0.0   1   1   5.5e-11   5.8e-08   31.4   0.0   117   218    44   146     8   174 0.76 Putative S-adenosyl-L-methionine-dependent methyltransferase
TehB                 PF03848.9    192 seq328_BIOID50915    -            256   2.9e-06   26.4   0.0   1   1   5.5e-09   5.8e-06   25.4   0.0    31   135    45   149    13   157 0.81 Tellurite resistance protein TehB
PrmA                 PF06325.8    295 seq328_BIOID50915    -            256   0.00012   21.1   0.0   1   1   1.7e-07   0.00018   20.6   0.0   161   263    44   151    29   188 0.71 Ribosomal protein L11 methyltransferase (PrmA)
BATS                 PF06968.8     92 seq329_BIOID50915    -            346   1.7e-29  101.3   0.0   1   1   5.5e-33   3.7e-29  100.2   0.0     1    92   220   312   220   312 0.99 Biotin and Thiamin Synthesis associated domain
Radical_SAM          PF04055.16   166 seq329_BIOID50915    -            346   3.9e-19   69.3   0.0   1   1   4.6e-22   3.2e-18   66.3   0.0     4   160    50   203    47   209 0.92 Radical SAM superfamily
RNA_pol_Rpb1_1       PF04997.7    338 seq330_BIOID50915    -           1407  2.9e-100  335.7   0.1   1   1  2.7e-103  7.5e-100  334.3   0.1     2   338    15   342    14   342 0.95 RNA polymerase Rpb1, domain 1
RNA_pol_Rpb1_5       PF04998.12   277 seq330_BIOID50915    -           1407   1.3e-80  270.5   0.0   1   1   9.4e-84   2.6e-80  269.5   0.0     1   276   766  1321   766  1322 1.00 RNA polymerase Rpb1, domain 5
RNA_pol_Rpb1_2       PF00623.15   166 seq330_BIOID50915    -           1407   6.2e-51  172.5   0.0   1   1   5.3e-53   1.5e-49  168.0   0.0     1   166   344   486   344   486 0.95 RNA polymerase Rpb1, domain 2
RNA_pol_Rpb1_3       PF04983.13   157 seq330_BIOID50915    -           1407   8.1e-28   97.0   0.0   1   1   6.9e-31   1.9e-27   95.8   0.0     1   157   489   644   489   644 0.94 RNA polymerase Rpb1, domain 3
RNA_pol_Rpb1_4       PF05000.12   108 seq330_BIOID50915    -           1407   9.2e-19   67.0   0.3   1   1   9.1e-22   2.5e-18   65.7   0.2     2   107   674   763   673   764 0.82 RNA polymerase Rpb1, domain 4
Dimer_Tnp_Tn5        PF02281.11   109 seq332_BIOID50915    -            296   8.5e-16   57.9   0.5   1   1   1.2e-19   1.7e-15   56.9   0.3    10   102   204   292   194   295 0.84 Transposase Tn5 dimerisation domain
Ail_Lom              PF06316.6    199 seq333_BIOID50915    -            200  5.5e-120  397.9   5.4   1   1  1.3e-123  6.1e-120  397.8   3.7     1   198     1   198     1   199 1.00 Enterobacterial Ail/Lom protein
OMP_b-brl            PF13505.1    176 seq333_BIOID50915    -            200   2.2e-24   86.2   5.5   1   1   5.9e-28   2.7e-24   85.9   3.8     2   175    11   198     8   198 0.87 Outer membrane protein beta-barrel domain
Tape_meas_lam_C      PF09718.5     78 seq334_BIOID50915    -            478   2.5e-20   72.0   4.5   1   1   1.8e-24   2.5e-20   72.0   3.2     1    78   251   328   251   328 0.98 Lambda phage tail tape-measure protein (Tape_meas_lam_C)
Pili_assembly_N      PF00345.15   122 seq338_BIOID50915    -            241   1.1e-40  138.0   0.1   1   1   2.7e-44   1.9e-40  137.3   0.0     1   121    37   156    37   157 0.91 Gram-negative pili assembly chaperone, N-terminal domain
Pili_assembly_C      PF02753.12    68 seq338_BIOID50915    -            241   2.9e-16   58.9   0.2   1   1   2.5e-19   1.7e-15   56.4   0.1     1    65   176   234   176   237 0.95 Gram-negative pili assembly chaperone, C-terminal domain
TPP_enzyme_N         PF02776.13   172 seq339_BIOID50915    -            548   1.2e-58  197.3   0.2   1   1   2.6e-62   1.2e-58  197.3   0.1     1   169     1   167     1   170 0.98 Thiamine pyrophosphate enzyme, N-terminal TPP binding domain
TPP_enzyme_C         PF02775.16   153 seq339_BIOID50915    -            548   3.6e-52  175.9   0.3   1   1   5.3e-54   2.4e-50  169.9   0.0     1   153   374   522   374   522 0.98 Thiamine pyrophosphate enzyme, C-terminal TPP binding domain
TPP_enzyme_M         PF00205.17   137 seq339_BIOID50915    -            548   2.8e-41  140.3   0.2   1   1   1.5e-44   6.8e-41  139.1   0.1     1   137   186   321   186   321 0.98 Thiamine pyrophosphate enzyme, central domain
DDE_Tnp_IS66         PF03050.9    271 seq340_BIOID50915    -            467   5.7e-98  327.3   0.6   1   1  3.9e-101   1.3e-97  326.1   0.0     1   271   126   417   126   417 0.98 Transposase IS66 family
DDE_Tnp_IS66_C       PF13817.1     39 seq340_BIOID50915    -            467     5e-20   71.1   0.2   1   1   3.5e-23   1.2e-19   69.8   0.1     2    39   424   461   423   461 0.99 IS66 C-terminal element
HTH_Tnp_IS66         PF13005.2     59 seq340_BIOID50915    -            467     4e-14   52.0   3.6   1   1   1.2e-17     4e-14   52.0   2.5     1    59    64   120    64   120 0.97 putative Helix-turn-helix domain of transposase IS66
LZ_Tnp_IS66          PF13007.2     78 seq340_BIOID50915    -            467   4.9e-09   36.6   5.6   1   1     4e-12   1.4e-08   35.1   3.9    13    77     1    61     1    62 0.88 Transposase C of IS166 homeodomain
HTH_Tnp_1            PF01527.15    76 seq341_BIOID50915    -            225   2.1e-20   72.3   0.0   1   1   1.3e-23   5.8e-20   70.9   0.0     2    69   101   172   100   179 0.87 Transposase
Phage_integrase      PF00589.17   173 seq343_BIOID50915    -            396   1.4e-25   89.8   0.0   1   1   3.4e-29   2.4e-25   89.1   0.0     3   171   179   358   177   360 0.93 Phage integrase family
DUF4102              PF13356.1     89 seq343_BIOID50915    -            396   7.7e-18   64.0   0.0   1   1   2.2e-21   1.5e-17   63.1   0.0    26    88     2    64     1    65 0.96 Domain of unknown function (DUF4102)
HTH_Tnp_1            PF01527.15    76 seq344_BIOID50915    -            136   5.1e-19   67.8   0.6   1   1   1.2e-22     8e-19   67.2   0.4     2    74    23   102    22   104 0.89 Transposase
HTH_28               PF13518.1     52 seq344_BIOID50915    -            136   2.2e-06   27.4   0.5   1   1   6.5e-10   4.4e-06   26.4   0.0     1    43    32    75    32    78 0.93 Helix-turn-helix domain
EamA                 PF00892.15   126 seq349_BIOID50915    -            307   1.8e-35  121.5  41.3   1   2   4.7e-20   6.5e-16   58.4   9.7     1   126    16   145    16   145 0.85 EamA-like transporter family
EamA                 PF00892.15   126 seq349_BIOID50915    -            307   1.8e-35  121.5  41.3   2   2   1.9e-23   2.6e-19   69.3  13.4     1   126   167   291   167   291 0.96 EamA-like transporter family
DUF3313              PF11769.3    201 seq350_BIOID50915    -            222   9.3e-66  220.9   0.1   1   1   7.7e-70   1.1e-65  220.7   0.1     1   199    16   214    16   216 0.99 Protein of unknown function (DUF3313)
ICL                  PF00463.16   526 seq353_BIOID50915    -            439  3.2e-200  665.6   1.7   1   2  4.6e-118  3.2e-114  381.9   0.0     1   255    12   262    12   264 0.99 Isocitrate lyase family
ICL                  PF00463.16   526 seq353_BIOID50915    -            439  3.2e-200  665.6   1.7   2   2   1.5e-88     1e-84  284.5   1.0   353   526   262   439   260   439 0.98 Isocitrate lyase family
PEP_mutase           PF13714.1    238 seq353_BIOID50915    -            439   4.8e-19   68.4   0.0   1   1   2.3e-22   1.6e-18   66.7   0.0    26   198    86   320    74   352 0.86 Phosphoenolpyruvate phosphomutase
rve                  PF00665.21   120 seq355_BIOID50915    -            301   6.8e-23   80.9   0.1   1   1   3.4e-26   1.6e-22   79.7   0.0     3   119   123   243   121   244 0.96 Integrase core domain
rve_3                PF13683.1     67 seq355_BIOID50915    -            301   1.4e-17   62.8   0.1   1   1   9.9e-21   4.5e-17   61.2   0.0     2    67   216   281   215   281 0.98 Integrase core domain
HTH_21               PF13276.1     60 seq355_BIOID50915    -            301   8.8e-17   60.7   2.0   1   1   8.3e-19   3.8e-15   55.5   0.4     6    57    49   106    45   109 0.79 HTH-like domain
phage_tail_N         PF08400.5    134 seq356_BIOID50915    -             87   7.4e-17   61.2   0.6   1   1   6.2e-21   8.5e-17   61.0   0.4     1    47     3    49     3    60 0.92 Prophage tail fibre N-terminal
Autotransporter      PF03797.14   265 seq358_BIOID50915    -           1064   3.4e-55  187.1  17.9   1   1     5e-59   3.4e-55  187.1  12.4     2   264   764  1047   763  1048 0.98 Autotransporter beta-domain
ESPR                 PF13018.1     24 seq358_BIOID50915    -           1064   3.5e-08   32.6   0.1   1   1   1.1e-11   7.8e-08   31.4   0.1     2    24    31    53    31    53 0.96 Extended Signal Peptide of Type V secretion system
Phage_fiber_C        PF06820.7     64 seq359_BIOID50915    -            373   2.4e-35  120.3   0.3   1   1   8.5e-39   3.9e-35  119.6   0.2     1    62   310   371   310   372 0.99 Putative prophage tail fibre C-terminus
phage_tail_N         PF08400.5    134 seq359_BIOID50915    -            373   3.9e-31  107.4   0.0   1   1   8.6e-35   3.9e-31  107.4   0.0    51   134     1    84     1    84 0.99 Prophage tail fibre N-terminal
Collagen             PF01391.13    60 seq359_BIOID50915    -            373     4e-18   64.5  67.9   1   2     3e-13   1.4e-09   37.2  23.9     1    59   201   259   199   260 0.73 Collagen triple helix repeat (20 copies)
Collagen             PF01391.13    60 seq359_BIOID50915    -            373     4e-18   64.5  67.9   2   2   6.4e-13   2.9e-09   36.2  22.9     1    59   249   307   249   309 0.94 Collagen triple helix repeat (20 copies)
Aminotran_1_2        PF00155.16   363 seq360_BIOID50915    -            384   7.1e-68  229.0   0.0   1   1   1.3e-71   8.6e-68  228.8   0.0     3   363    41   380    40   380 0.97 Aminotransferase class I and II
Beta_elim_lyase      PF01212.16   290 seq360_BIOID50915    -            384     6e-07   28.7   0.0   1   1     5e-10   3.4e-06   26.2   0.0    27    86    82   141    67   206 0.82 Beta-eliminating lyase
TPR_3                PF07720.7     36 seq361_BIOID50915    -            151   7.6e-10   38.2   0.2   1   1   5.5e-14   7.6e-10   38.2   0.2     1    36    32    65    32    65 0.96 Tetratricopeptide repeat
DEDD_Tnp_IS110       PF01548.12   144 seq362_BIOID50915    -            180   2.4e-23   82.2   0.0   1   1   2.1e-27   2.9e-23   82.0   0.0     1   139     9   146     9   151 0.94 Transposase
Usher                PF00577.15   552 seq363_BIOID50915    -            878    3e-220  732.5  24.3   1   1  7.9e-224  3.6e-220  732.2  16.8     1   552   208   790   208   790 0.99 Type VII secretion system (T7SS), usher protein
PapC_N               PF13954.1    146 seq363_BIOID50915    -            878   5.7e-48  162.0   0.0   1   1   3.1e-51   1.4e-47  160.7   0.0     2   146    48   194    47   194 0.98 PapC N-terminal domain
PapC_C               PF13953.1     68 seq363_BIOID50915    -            878   1.3e-27   95.0   0.1   1   1   1.1e-30   4.8e-27   93.2   0.1     1    67   800   865   800   866 0.97 PapC C-terminal domain
TnpB_IS66            PF05717.8    108 seq364_BIOID50915    -            115   1.3e-44  149.9   0.0   1   1     1e-48   1.4e-44  149.8   0.0     2   107     7   110     6   111 0.96 IS66 Orf2 like protein
Exonuc_VII_L         PF02601.10   319 seq366_BIOID50915    -            457   1.3e-90  303.7   0.8   1   1   3.5e-94   1.6e-90  303.4   0.6     1   319   126   442   126   442 0.97 Exonuclease VII, large subunit
tRNA_anti_2          PF13742.1     99 seq366_BIOID50915    -            457   1.9e-34  117.3   0.1   1   1   1.7e-37   7.9e-34  115.3   0.0     1    99     9   104     9   104 0.98 OB-fold nucleic acid binding domain
tRNA_anti            PF01336.20    76 seq366_BIOID50915    -            457   6.8e-08   32.1   0.0   1   1   3.5e-11   1.6e-07   30.9   0.0     1    75    30   104    30   105 0.96 OB-fold nucleic acid binding domain
DUF4238              PF14022.1    267 seq369_BIOID50915    -            340     3e-47  160.9  12.3   1   1   6.1e-51   8.3e-47  159.5   8.5     1   266     5   311     5   312 0.99 Protein of unknown function (DUF4238)
HTH_5                PF01022.15    47 seq370_BIOID50915    -             99   1.2e-14   53.5   0.1   1   1   7.3e-18     2e-14   52.8   0.1     1    47    23    70    23    70 0.97 Bacterial regulatory protein, arsR family
HTH_20               PF12840.2     61 seq370_BIOID50915    -             99     4e-10   39.2   0.4   1   1     2e-13   5.5e-10   38.7   0.3     2    58    16    72    11    75 0.95 Helix-turn-helix domain
MarR_2               PF12802.2     62 seq370_BIOID50915    -             99   2.4e-09   36.5   0.1   1   1   1.5e-12   4.1e-09   35.8   0.1     5    60    24    75    20    77 0.90 MarR family
HTH_24               PF13412.1     48 seq370_BIOID50915    -             99     2e-08   33.3   0.0   1   1   1.9e-11   5.1e-08   32.0   0.0     5    47    26    68    24    69 0.96 Winged helix-turn-helix DNA-binding
MarR                 PF01047.17    59 seq370_BIOID50915    -             99   6.7e-06   25.6   0.0   1   1   4.6e-09   1.3e-05   24.7   0.0     5    53    26    74    23    75 0.95 MarR family
DDE_Tnp_IS66         PF03050.9    271 seq371_BIOID50915    -            523  1.5e-102  342.3   0.3   1   1  4.3e-106  1.5e-102  342.3   0.2     1   270   186   472   186   473 0.99 Transposase IS66 family
DDE_Tnp_IS66_C       PF13817.1     39 seq371_BIOID50915    -            523   3.3e-19   68.4   0.4   1   1   3.6e-22   1.2e-18   66.6   0.3     1    39   479   517   479   517 0.98 IS66 C-terminal element
HTH_Tnp_IS66         PF13005.2     59 seq371_BIOID50915    -            523   7.6e-17   60.7   7.9   1   1   5.5e-20   1.9e-16   59.5   5.5     2    59   125   180   124   180 0.98 putative Helix-turn-helix domain of transposase IS66
LZ_Tnp_IS66          PF13007.2     78 seq371_BIOID50915    -            523   1.6e-12   47.7   7.7   1   1   1.2e-15     4e-12   46.5   5.3     2    77    46   121    45   122 0.83 Transposase C of IS166 homeodomain
Pep_deformylase      PF01327.16   157 seq372_BIOID50915    -            169   6.4e-53  178.2   0.1   1   1   5.6e-57   7.6e-53  177.9   0.1     2   156     4   152     3   153 0.94 Polypeptide deformylase
YfiO                 PF13525.1    203 seq373_BIOID50915    -            245   1.1e-84  282.8   5.8   1   1   2.8e-88   1.3e-84  282.6   4.0     1   202    28   236    28   238 0.97 Outer membrane lipoprotein
TPR_18               PF13512.1    142 seq373_BIOID50915    -            245   5.1e-65  217.7   7.3   1   1     3e-68   1.4e-64  216.3   1.2     2   142    24   167    23   167 0.98 Tetratricopeptide repeat
DNA_pol_A            PF00476.15   383 seq374_BIOID50915    -            928  9.7e-160  531.2   0.0   1   1  3.8e-163  1.3e-159  530.8   0.0     2   383   548   927   547   927 0.99 DNA polymerase family A
5_3_exonuc_N         PF02739.11   169 seq374_BIOID50915    -            928     2e-59  199.6   0.0   1   1   1.1e-62   3.9e-59  198.7   0.0     2   169     8   169     7   169 0.99 5'-3' exonuclease, N-terminal resolvase-like domain
DNA_pol_A_exo1       PF01612.15   174 seq374_BIOID50915    -            928   3.2e-45  153.5   0.1   1   1   1.8e-48   6.3e-45  152.6   0.1     1   174   330   517   330   517 0.97 3'-5' exonuclease
5_3_exonuc           PF01367.15   101 seq374_BIOID50915    -            928   3.7e-31  107.2   0.0   1   1   2.7e-34   9.2e-31  105.9   0.0     1    99   171   275   171   277 0.97 5'-3' exonuclease, C-terminal SAM fold
Phage_min_tail       PF05939.8    109 seq375_BIOID50915    -            109   8.2e-38  128.5   0.1   1   1   6.6e-42     9e-38  128.4   0.1     1   109     1   109     1   109 0.99 Phage minor tail protein
HTH_Tnp_1            PF01527.15    76 seq376_BIOID50915    -            108   4.1e-11   42.5   1.0   1   1   1.2e-14   1.7e-10   40.6   0.7     1    74     1    87     1    88 0.85 Transposase
Rhodanese            PF00581.15   113 seq378_BIOID50915    -            174   4.3e-11   43.0   0.0   1   1     1e-14     7e-11   42.3   0.0     2   112     8    98     7    99 0.80 Rhodanese-like domain
DUF2892              PF11127.3     66 seq378_BIOID50915    -            174   6.3e-11   41.8   3.4   1   1   1.4e-14   9.6e-11   41.2   2.3    10    60   115   170   112   174 0.88 Protein of unknown function (DUF2892)
PMI_typeI            PF01238.16   373 seq379_BIOID50915    -            417  1.3e-123  412.5   0.0   1   1  1.5e-126    1e-122  409.6   0.0     1   372    27   382    27   383 0.98 Phosphomannose isomerase type I
rve                  PF00665.21   120 seq381_BIOID50915    -            198   2.6e-10   40.3   0.0   1   1   5.7e-14   3.9e-10   39.7   0.0     2    65   106   167   105   178 0.94 Integrase core domain
HTH_21               PF13276.1     60 seq381_BIOID50915    -            198   5.9e-08   32.4   0.9   1   1   1.5e-11     1e-07   31.7   0.6     6    55    31    81    26    88 0.83 HTH-like domain
Phageshock_PspG      PF09583.5     65 seq383_BIOID50915    -             80   5.2e-26   90.3  25.1   1   1   4.3e-30   5.9e-26   90.2  17.4     1    64     1    64     1    65 0.98 Phage shock protein G (Phageshock_PspG)
rve                  PF00665.21   120 seq384_BIOID50915    -            295   4.6e-26   91.1   0.0   1   1   3.6e-29   1.2e-25   89.7   0.0     2   119   125   239   124   240 0.97 Integrase core domain
HTH_21               PF13276.1     60 seq384_BIOID50915    -            295   4.7e-15   55.2   1.6   1   1   3.3e-18   1.1e-14   54.0   1.1     2    60    46   103    44   103 0.94 HTH-like domain
rve_3                PF13683.1     67 seq384_BIOID50915    -            295   1.5e-11   43.5   0.2   1   1   8.8e-15     3e-11   42.5   0.0     6    67   216   277   211   277 0.93 Integrase core domain
rve_2                PF13333.1     52 seq384_BIOID50915    -            295   2.6e-06   27.2   0.0   1   1   1.7e-09   5.7e-06   26.1   0.0     1    44   230   276   230   283 0.88 Integrase core domain
Phage_tail_L         PF05100.7    206 seq385_BIOID50915    -            232     8e-97  322.2   0.1   1   1  6.8e-101   9.2e-97  322.0   0.0     1   206    29   230    29   230 0.99 Phage minor tail protein L
ACT_5                PF13710.1     63 seq386_BIOID50915    -             87   2.1e-26   91.4   0.1   1   1   1.9e-30   2.6e-26   91.0   0.1     2    63    13    73    12    73 0.98 ACT domain
HTH_31               PF13560.1     64 seq387_BIOID50915    -            800   5.3e-07   29.6   0.1   1   1     3e-10   1.4e-06   28.2   0.1     6    53    35    84    33    87 0.89 Helix-turn-helix domain
Dynamin_N            PF00350.18   168 seq387_BIOID50915    -            800   5.2e-07   29.4   2.0   1   1   9.4e-10   4.3e-06   26.5   0.0     4   111   172   293   169   351 0.64 Dynamin family
HTH_3                PF01381.17    55 seq387_BIOID50915    -            800     2e-06   27.4   0.3   1   1   1.1e-09   5.2e-06   26.0   0.2     1    42    35    79    35    85 0.85 Helix-turn-helix
Formyl_trans_N       PF00551.14   181 seq389_BIOID50915    -            315   9.4e-56  188.1   0.0   1   1     2e-59   1.3e-55  187.5   0.0     2   180     6   183     5   184 0.98 Formyl transferase
Formyl_trans_C       PF02911.13   100 seq389_BIOID50915    -            315   1.1e-33  115.1   0.1   1   1   2.5e-37   1.7e-33  114.5   0.0     1    99   207   304   207   305 0.98 Formyl transferase, C-terminal domain
AceK                 PF06315.6    562 seq390_BIOID50915    -            574  2.7e-239  795.0   0.0   1   1  2.3e-243  3.1e-239  794.8   0.0     1   562     9   568     9   568 0.99 Isocitrate dehydrogenase kinase/phosphatase (AceK)
rve                  PF00665.21   120 seq391_BIOID50915    -            348   8.2e-21   74.2   0.0   1   1   5.1e-24   1.4e-20   73.4   0.0     3   120   176   288   174   288 0.90 Integrase core domain
rve_3                PF13683.1     67 seq391_BIOID50915    -            348   9.8e-17   60.1   0.1   1   1   9.3e-20   2.6e-16   58.7   0.0     2    67   260   328   259   328 0.98 Integrase core domain
HTH_28               PF13518.1     52 seq391_BIOID50915    -            348   4.8e-09   35.8   0.2   1   1   6.9e-12   1.9e-08   33.9   0.0     9    51    39    81    33    86 0.92 Helix-turn-helix domain
HTH_23               PF13384.1     50 seq391_BIOID50915    -            348   7.7e-08   31.6   0.0   1   1   7.2e-11     2e-07   30.3   0.0     5    50    31    75    28    75 0.94 Homeodomain-like domain
Methyltransf_11      PF08241.7     95 seq392_BIOID50915    -            251     1e-23   83.5   0.0   1   1   1.1e-26   1.9e-23   82.6   0.0     1    95    47   138    47   138 0.98 Methyltransferase domain
Methyltransf_23      PF13489.1    162 seq392_BIOID50915    -            251   1.1e-15   57.6   0.0   1   1   9.2e-19   1.6e-15   57.0   0.0     4   150    25   173    18   178 0.78 Methyltransferase domain
Methyltransf_31      PF13847.1    152 seq392_BIOID50915    -            251   7.4e-15   54.7   0.0   1   1   5.6e-18   9.5e-15   54.3   0.0     5   122    44   154    40   196 0.84 Methyltransferase domain
Methyltransf_12      PF08242.7     99 seq392_BIOID50915    -            251   1.1e-10   41.7   0.0   1   1   1.4e-13   2.4e-10   40.6   0.0     1    98    47   135    47   136 0.86 Methyltransferase domain
Methyltransf_18      PF12847.2    112 seq392_BIOID50915    -            251   5.3e-10   39.7   0.0   1   1     6e-13     1e-09   38.8   0.0     4   110    45   139    42   141 0.80 Methyltransferase domain
Methyltransf_25      PF13649.1    101 seq392_BIOID50915    -            251   1.8e-09   37.7   0.0   1   1     5e-12   8.6e-09   35.5   0.0     1   101    46   134    46   134 0.91 Methyltransferase domain
Ubie_methyltran      PF01209.13   233 seq392_BIOID50915    -            251   1.9e-08   33.6   0.0   1   1   1.4e-11   2.4e-08   33.2   0.0    43   168    38   155     2   174 0.84 ubiE/COQ5 methyltransferase family
Methyltransf_8       PF05148.10   219 seq392_BIOID50915    -            251   3.7e-06   26.6   0.0   1   1   3.3e-09   5.6e-06   26.0   0.0    59   156    30   138    17   158 0.77 Hypothetical methyltransferase
Phage_fiber_C        PF06820.7     64 seq393_BIOID50915    -             82   6.5e-36  122.1   0.8   1   1     6e-40   8.2e-36  121.8   0.5     1    64    21    82    21    82 0.99 Putative prophage tail fibre C-terminus
Aminotran_4          PF01063.14   231 seq394_BIOID50915    -            331   1.3e-46  158.8   0.0   1   1   1.2e-50   1.6e-46  158.5   0.0     3   231    76   311    74   311 0.96 Aminotransferase class IV
rve                  PF00665.21   120 seq396_BIOID50915    -            217   2.9e-18   65.9   0.0   1   1   3.2e-22   4.4e-18   65.4   0.0    10   118     2   119     1   121 0.96 Integrase core domain
rve_3                PF13683.1     67 seq398_BIOID50915    -             80     2e-11   43.0   0.0   1   1   4.5e-15   3.1e-11   42.5   0.0     7    67     1    62     1    62 0.96 Integrase core domain
rve_2                PF13333.1     52 seq398_BIOID50915    -             80   2.7e-07   30.4   0.0   1   1   4.8e-11   3.3e-07   30.1   0.0     1    50    14    68    14    70 0.87 Integrase core domain
Nterm_IS4            PF13006.2     98 seq399_BIOID50915    -            240   1.8e-31  107.9   0.0   1   1     4e-35   2.7e-31  107.3   0.0     3    97    17   109    15   110 0.97 Insertion element 4 transposase N-terminal
DDE_Tnp_1            PF01609.16   211 seq399_BIOID50915    -            240   3.5e-07   29.8   0.2   1   1   6.6e-10   4.5e-06   26.2   0.0   154   197   177   224   168   226 0.79 Transposase DDE domain
HTH_3                PF01381.17    55 seq402_BIOID50915    -            178   6.1e-17   61.1   0.0   1   1   3.7e-20   8.5e-17   60.6   0.0     1    53    12    64    12    66 0.97 Helix-turn-helix
HTH_31               PF13560.1     64 seq402_BIOID50915    -            178   1.1e-10   41.3   0.0   1   1   8.4e-14   1.9e-10   40.6   0.0     4    57    10    62     8    76 0.93 Helix-turn-helix domain
Cupin_2              PF07883.6     71 seq402_BIOID50915    -            178   1.1e-10   40.7   0.2   1   1   7.4e-14   1.7e-10   40.1   0.2     3    69   104   171   102   173 0.93 Cupin domain
HTH_19               PF12844.2     64 seq402_BIOID50915    -            178     1e-09   38.1   0.0   1   1   6.5e-13   1.5e-09   37.6   0.0     3    59    11    67     9    71 0.95 Helix-turn-helix domain
HTH_26               PF13443.1     63 seq402_BIOID50915    -            178   5.5e-06   26.3   0.0   1   1   3.5e-09     8e-06   25.8   0.0     2    59    12    68    11    72 0.93 Cro/C1-type HTH DNA-binding domain
HTH_25               PF13413.1     62 seq402_BIOID50915    -            178   4.7e-06   26.0   0.0   1   1   3.4e-09   7.9e-06   25.3   0.0     2    35    12    45    11    49 0.94 Helix-turn-helix domain
Prok-JAB             PF14464.1    105 seq404_BIOID50915    -            247   6.6e-17   60.8   0.1   1   1   1.8e-20   1.2e-16   60.0   0.1     3    96     3    98     1   108 0.92 Prokaryotic homologs of the JAB domain
NLPC_P60             PF00877.14   105 seq404_BIOID50915    -            247   5.4e-15   54.9   0.0   1   1   1.1e-18   7.6e-15   54.5   0.0     1   105   111   224   111   224 0.94 NlpC/P60 family
Phage_AlpA           PF05930.7     51 seq405_BIOID50915    -            101   1.2e-22   79.2   0.0   1   1   1.2e-26   1.6e-22   78.8   0.0     1    51    18    74    18    74 0.98 Prophage CP4-57 regulatory protein (AlpA)
AAA_26               PF13500.1    199 seq408_BIOID50915    -            225   1.2e-42  145.6   0.0   1   1   3.1e-46   1.4e-42  145.4   0.0     2   193     4   208     3   213 0.95 AAA domain
CbiA                 PF01656.18   195 seq408_BIOID50915    -            225   9.2e-22   77.2   0.0   1   1   2.4e-25   1.1e-21   77.0   0.0     2   180     6   199     5   217 0.81 CobQ/CobB/MinD/ParA nucleotide binding domain
Methyltransf_11      PF08241.7     95 seq413_BIOID50915    -            240   2.3e-12   47.1   0.0   1   1   2.6e-16   3.6e-12   46.4   0.0    45    95    67   125    50   125 0.83 Methyltransferase domain
DUF3987              PF13148.1    375 seq414_BIOID50915    -            509   3.8e-91  305.3   0.3   1   1   3.4e-95   4.7e-91  305.0   0.2     3   373    31   406    29   408 0.97 Protein of unknown function (DUF3987)
Nol1_Nop2_Fmu        PF01189.12   283 seq415_BIOID50915    -            429  1.4e-104  349.3   0.0   1   1  8.9e-108  1.7e-104  349.0   0.0     1   282   164   426   164   427 0.99 NOL1/NOP2/sun family
NusB                 PF01029.13   134 seq415_BIOID50915    -            429   3.4e-26   91.6   0.0   1   1   2.8e-29   5.6e-26   90.9   0.0     1   134     5   127     5   127 0.97 NusB family
Methyltransf_26      PF13659.1    117 seq415_BIOID50915    -            429   2.8e-11   43.3   0.0   1   1   2.9e-14   5.6e-11   42.3   0.0     2   116   248   375   247   376 0.90 Methyltransferase domain
Methyltransf_18      PF12847.2    112 seq415_BIOID50915    -            429     2e-10   41.1   0.0   1   1   1.8e-13   3.5e-10   40.3   0.0     2   112   247   375   246   375 0.84 Methyltransferase domain
Methyltransf_31      PF13847.1    152 seq415_BIOID50915    -            429   2.1e-09   37.0   0.0   1   1   1.9e-12   3.7e-09   36.2   0.0     2   113   245   380   244   416 0.82 Methyltransferase domain
MTS                  PF05175.9    170 seq415_BIOID50915    -            429   1.3e-06   27.7   0.0   1   1   1.3e-09   2.6e-06   26.8   0.0    24   151   239   385   229   397 0.86 Methyltransferase small domain
FtsJ                 PF01728.14   181 seq415_BIOID50915    -            429   9.4e-05   22.3   0.0   1   1   9.5e-08   0.00019   21.3   0.0    19    69   242   287   233   400 0.61 FtsJ-like methyltransferase
Antirestrict         PF03230.8     94 seq416_BIOID50915    -            161   5.1e-39  132.0   0.2   1   1   4.7e-43   6.4e-39  131.7   0.1     1    94    64   161    64   161 0.98 Antirestriction protein
SLT                  PF01464.15   121 seq417_BIOID50915    -             89   4.8e-17   61.4   0.5   1   1   4.3e-21   5.8e-17   61.1   0.4    45   120     1    75     1    76 0.97 Transglycosylase SLT domain
DUF945               PF06097.6    459 seq418_BIOID50915    -            502  8.3e-150  499.4  18.0   1   1  6.8e-154  9.3e-150  499.2  12.5     1   459     1   482     1   482 0.99 Bacterial protein of unknown function (DUF945)
Peptidase_U32        PF01136.14   233 seq420_BIOID50915    -            667   5.1e-71  238.1   0.1   1   1   1.4e-71   9.6e-68  227.4   0.0     2   231    93   319    92   321 0.90 Peptidase family U32
DUF3656              PF12392.3    122 seq420_BIOID50915    -            667   6.7e-27   93.8   0.0   1   1     2e-30   1.4e-26   92.8   0.0     2   122   405   522   404   522 0.97 Collagenase
ILVD_EDD             PF00920.16   521 seq424_BIOID50915    -            616  6.6e-195  648.3   2.0   1   1  5.5e-199  7.6e-195  648.1   1.4     1   521    34   607    34   607 0.95 Dehydratase family
rve                  PF00665.21   120 seq426_BIOID50915    -            340     2e-20   73.0   0.0   1   1   2.2e-23   3.8e-20   72.0   0.0     3   118   118   242   117   244 0.96 Integrase core domain
HTH_38               PF13936.1     44 seq426_BIOID50915    -            340   1.8e-09   36.8   0.5   1   1   4.1e-12     7e-09   34.9   0.1     6    41     3    38     2    40 0.94 Helix-turn-helix domain
HTH_7                PF02796.10    45 seq426_BIOID50915    -            340   3.5e-09   36.2   0.3   1   1   5.4e-12   9.2e-09   34.9   0.2    13    44     9    40     5    41 0.93 Helix-turn-helix domain of resolvase
HTH_23               PF13384.1     50 seq426_BIOID50915    -            340   1.1e-06   27.9   0.0   1   1     2e-09   3.4e-06   26.3   0.0     9    40     9    40     2    43 0.89 Homeodomain-like domain
HTH_28               PF13518.1     52 seq426_BIOID50915    -            340     1e-05   25.2   0.1   1   1   1.5e-08   2.6e-05   23.9   0.1     7    34    12    39     8    40 0.89 Helix-turn-helix domain
Sigma70_r4_2         PF08281.7     54 seq426_BIOID50915    -            340   1.1e-05   24.6   0.0   1   1   1.5e-08   2.5e-05   23.5   0.0    25    48    16    39    12    40 0.94 Sigma-70, region 4
HTH_3                PF01381.17    55 seq426_BIOID50915    -            340   0.00013   21.6   0.1   1   1   1.4e-07   0.00024   20.7   0.1     7    37    15    45     8    48 0.91 Helix-turn-helix
DUF1144              PF06610.8    143 seq427_BIOID50915    -            149   4.1e-71  237.2   7.6   1   1   3.3e-75   4.5e-71  237.0   5.3     4   143     3   142     1   142 0.98 Protein of unknown function (DUF1144)
Lambda_tail_I        PF06805.7     82 seq428_BIOID50915    -            193   5.4e-14   51.6   0.0   1   1   6.5e-18   8.9e-14   50.9   0.0    25    82     2    64     1    64 0.97 Bacteriophage lambda tail assembly protein I
DnaB_C               PF03796.10   265 seq429_BIOID50915    -            471  4.1e-108  360.1   0.2   1   1  1.2e-111  5.4e-108  359.7   0.1     1   263   206   463   206   465 0.97 DnaB-like helicase C terminal domain
DnaB                 PF00772.16   103 seq429_BIOID50915    -            471   8.7e-38  128.2   0.0   1   1   4.2e-41   1.9e-37  127.1   0.0     1   103    26   128    26   128 0.99 DnaB-like helicase N terminal domain
AAA_25               PF13481.1    194 seq429_BIOID50915    -            471     1e-13   51.0   0.1   1   1   3.6e-17   1.6e-13   50.3   0.0    29   190   220   386   179   390 0.84 AAA domain
PfkB                 PF00294.19   301 seq430_BIOID50915    -            382   2.6e-70  236.8   0.0   1   1   2.4e-74   3.3e-70  236.4   0.0     2   297    76   376    75   380 0.97 pfkB family carbohydrate kinase
RadC                 PF04002.10   123 seq431_BIOID50915    -            163   5.7e-47  158.3   0.0   1   1   5.1e-51   6.9e-47  158.0   0.0     2   123    42   163    41   163 0.98 RadC-like JAB domain
Antitoxin-MazE       PF04014.13    47 seq432_BIOID50915    -             75   4.5e-06   26.1   0.2   1   1     5e-10   6.8e-06   25.5   0.2     3    42     8    51     6    55 0.82 Antidote-toxin recognition MazE
Ribosomal_S30AE      PF02482.14    94 seq433_BIOID50915    -            113   3.8e-29  100.7   0.1   1   1   3.5e-33   4.8e-29  100.4   0.1     2    92     3    93     2    95 0.97 Sigma 54 modulation protein / S30EA ribosomal protein
Fimbrial             PF00419.15   145 seq434_BIOID50915    -            176   1.6e-21   76.9   4.0   1   1   1.4e-25   1.9e-21   76.7   2.8     1   145    27   176    27   176 0.94 Fimbrial protein
PIN                  PF01850.16   121 seq435_BIOID50915    -            132   4.9e-16   59.0   0.0   1   1     4e-20   5.5e-16   58.8   0.0     2   120     5   125     4   126 0.93 PIN domain
DUF987               PF06174.6     66 seq437_BIOID50915    -             73   2.6e-43  145.2   0.2   1   1   2.1e-47   2.9e-43  145.0   0.1     1    66     1    66     1    66 0.99 Protein of unknown function (DUF987)
UvrB                 PF12344.3     44 seq438_BIOID50915    -            673   6.7e-23   79.8   0.9   1   1   1.3e-25   2.9e-22   77.7   0.1     1    43   552   594   552   595 0.97 Ultra-violet resistance protein B
Helicase_C           PF00271.26    78 seq438_BIOID50915    -            673   1.2e-15   57.0   0.0   1   1   1.2e-18   2.8e-15   55.8   0.0     2    77   465   545   464   546 0.98 Helicase conserved C-terminal domain
ResIII               PF04851.10   184 seq438_BIOID50915    -            673   1.1e-11   44.8   0.0   1   1     3e-14   6.9e-11   42.1   0.0     4    94    13   101    10   134 0.79 Type III restriction enzyme, res subunit
UVR                  PF02151.14    36 seq438_BIOID50915    -            673   5.2e-07   28.8   1.1   1   1     7e-10   1.6e-06   27.3   0.8     2    35   634   667   633   668 0.93 UvrB/uvrC motif
RNase_T              PF00929.19   164 seq440_BIOID50915    -            246   8.5e-40  136.6   0.5   1   1   1.7e-43   2.3e-39  135.2   0.1     1   164    12   178    12   178 0.93 Exonuclease
Fimbrial             PF00419.15   145 seq441_BIOID50915    -            169   1.7e-09   37.9   8.2   1   1   1.6e-13   2.1e-09   37.6   5.7     1   144    30   168    30   169 0.76 Fimbrial protein
PDT                  PF00800.13   182 seq442_BIOID50915    -            386   2.4e-60  203.1   0.2   1   1   5.1e-64   3.5e-60  202.5   0.1     1   180   106   286   106   288 0.96 Prephenate dehydratase
CM_2                 PF01817.16    81 seq442_BIOID50915    -            386     2e-22   78.9   2.0   1   1   6.3e-26   4.3e-22   77.8   1.4     1    80    11    90    11    91 0.99 Chorismate mutase type II
DUF883               PF05957.8     94 seq444_BIOID50915    -            113   6.8e-27   93.5   1.2   1   1   5.9e-31   8.1e-27   93.3   0.9     1    94    19   111    19   111 0.97 Bacterial protein of unknown function (DUF883)
IstB_IS21            PF01695.12   178 seq445_BIOID50915    -            170   2.4e-37  127.9   0.2   1   1     1e-40   6.9e-37  126.4   0.1     1   105    56   160    56   163 0.98 IstB-like ATP binding protein
PhoH                 PF02562.11   205 seq445_BIOID50915    -            170   7.6e-06   25.1   0.1   1   1   3.9e-09   2.7e-05   23.3   0.0    11    48    94   131    83   142 0.80 PhoH-like protein
TrkA_N               PF02254.13   116 seq446_BIOID50915    -            458   4.2e-58  194.2   3.5   1   2   5.4e-33   5.3e-30  103.6   0.0     1   108     3   111     3   125 0.92 TrkA-N domain
TrkA_N               PF02254.13   116 seq446_BIOID50915    -            458   4.2e-58  194.2   3.5   2   2   5.9e-29   5.7e-26   90.6   0.7     1   116   235   350   235   350 0.95 TrkA-N domain
TrkA_C               PF02080.16    71 seq446_BIOID50915    -            458   1.9e-21   75.3   0.7   1   2   4.7e-13   4.5e-10   38.8   0.0     3    70   157   225   155   226 0.91 TrkA-C domain
TrkA_C               PF02080.16    71 seq446_BIOID50915    -            458   1.9e-21   75.3   0.7   2   2     2e-11   1.9e-08   33.6   0.2     8    70   390   451   388   452 0.89 TrkA-C domain
F420_oxidored        PF03807.12    96 seq446_BIOID50915    -            458   1.9e-12   47.2   2.2   1   2   1.5e-07   0.00015   22.0   0.0     1    52     2    49     2    88 0.87 NADP oxidoreductase coenzyme F420-dependent
F420_oxidored        PF03807.12    96 seq446_BIOID50915    -            458   1.9e-12   47.2   2.2   2   2   1.5e-07   0.00015   22.0   0.3     2    48   235   279   234   355 0.80 NADP oxidoreductase coenzyme F420-dependent
NAD_binding_7        PF13241.1    103 seq446_BIOID50915    -            458   1.2e-11   44.6   3.0   1   1   7.5e-08   7.3e-05   22.8   0.0     8    82   233   319   228   323 0.75 Putative NAD(P)-binding
Shikimate_DH         PF01488.15   135 seq446_BIOID50915    -            458   1.4e-11   44.4   0.6   1   1   5.3e-09   5.2e-06   26.4   0.2    12   102   232   332   222   367 0.77 Shikimate / quinate 5-dehydrogenase
rve                  PF00665.21   120 seq447_BIOID50915    -            340     2e-20   73.0   0.0   1   1   2.2e-23   3.8e-20   72.0   0.0     3   118   118   242   117   244 0.96 Integrase core domain
HTH_38               PF13936.1     44 seq447_BIOID50915    -            340   1.8e-09   36.8   0.5   1   1   4.1e-12     7e-09   34.9   0.1     6    41     3    38     2    40 0.94 Helix-turn-helix domain
HTH_7                PF02796.10    45 seq447_BIOID50915    -            340   3.5e-09   36.2   0.3   1   1   5.4e-12   9.2e-09   34.9   0.2    13    44     9    40     5    41 0.93 Helix-turn-helix domain of resolvase
HTH_23               PF13384.1     50 seq447_BIOID50915    -            340   1.1e-06   27.9   0.0   1   1     2e-09   3.4e-06   26.3   0.0     9    40     9    40     2    43 0.89 Homeodomain-like domain
HTH_28               PF13518.1     52 seq447_BIOID50915    -            340     1e-05   25.2   0.1   1   1   1.5e-08   2.6e-05   23.9   0.1     7    34    12    39     8    40 0.89 Helix-turn-helix domain
Sigma70_r4_2         PF08281.7     54 seq447_BIOID50915    -            340   1.1e-05   24.6   0.0   1   1   1.5e-08   2.5e-05   23.5   0.0    25    48    16    39    12    40 0.94 Sigma-70, region 4
HTH_3                PF01381.17    55 seq447_BIOID50915    -            340   0.00013   21.6   0.1   1   1   1.4e-07   0.00024   20.7   0.1     7    37    15    45     8    48 0.91 Helix-turn-helix
YagB_YeeU_YfjZ       PF06154.6    105 seq449_BIOID50915    -            124   1.4e-53  179.4   0.0   1   1   1.2e-57   1.7e-53  179.1   0.0     2   104    16   118    15   119 0.98 YagB/YeeU/YfjZ family
FimH_man-bind        PF09160.5    147 seq455_BIOID50915    -            303   5.8e-57  191.5   0.2   1   1   1.5e-60     1e-56  190.7   0.1     1   147    27   171    27   171 0.99 FimH, mannose binding
Fimbrial             PF00419.15   145 seq455_BIOID50915    -            303   8.9e-10   38.8   7.4   1   1   1.3e-13   8.9e-10   38.8   5.1     7   145   176   303   170   303 0.85 Fimbrial protein
HypA                 PF01155.14   113 seq456_BIOID50915    -            120   9.1e-33  112.2   6.4   1   1   7.4e-37     1e-32  112.0   4.4     1   112     5   117     5   118 0.98 Hydrogenase expression/synthesis hypA family
DUF3672              PF12421.3    136 seq457_BIOID50915    -           1158   3.3e-39  134.0   0.2   1   1   2.2e-42   9.9e-39  132.4   0.2     1   136   975  1117   975  1117 0.94 Fibronectin type III protein
Phage-tail_3         PF13550.1    164 seq457_BIOID50915    -           1158   1.3e-36  125.7   0.0   1   1   6.5e-40     3e-36  124.5   0.0     1   163   330   499   330   500 0.95 Putative phage tail protein
DUF1983              PF09327.6     81 seq457_BIOID50915    -           1158   2.8e-24   84.7   0.0   1   1     2e-27     9e-24   83.1   0.0     1    81   871   951   871   951 0.99 Domain of unknown function (DUF1983)
S-methyl_trans       PF02574.11   305 seq458_BIOID50915    -           1232  7.3e-105  350.4   0.1   1   1  4.9e-108  1.3e-104  349.6   0.1     1   304    21   331    21   332 0.98 Homocysteine S-methyltransferase
Met_synt_B12         PF02965.12   136 seq458_BIOID50915    -           1232   8.6e-54  180.6   0.0   1   1     9e-57   2.4e-53  179.2   0.0     1   136  1060  1197  1060  1197 0.99 Vitamin B12 dependent methionine synthase, activation domain
Pterin_bind          PF00809.17   210 seq458_BIOID50915    -           1232   3.3e-48  163.7   0.6   1   1   3.6e-51   9.8e-48  162.1   0.4     1   210   361   573   361   573 0.98 Pterin binding enzyme
B12-binding_2        PF02607.12    79 seq458_BIOID50915    -           1232   8.3e-21   73.7   0.0   1   1   1.1e-23   2.9e-20   71.9   0.0     5    79   665   739   663   739 0.95 B12 binding domain
B12-binding          PF02310.14   121 seq458_BIOID50915    -           1232   6.3e-20   71.1   0.2   1   1   1.8e-22     5e-19   68.2   0.1     2    94   753   845   752   856 0.93 B12 binding domain
Ala_racemase_N       PF01168.15   217 seq459_BIOID50915    -            359   9.4e-61  205.0   0.0   1   1   1.7e-64   1.2e-60  204.7   0.0     1   217     8   219     8   219 0.94 Alanine racemase, N-terminal domain
Ala_racemase_C       PF00842.16   129 seq459_BIOID50915    -            359     8e-40  135.1   0.1   1   1   1.8e-43   1.2e-39  134.5   0.1     1   129   234   358   234   358 0.97 Alanine racemase, C-terminal domain
DUF1219              PF06755.7    117 seq460_BIOID50915    -            124   2.6e-58  194.5   0.0   1   1   2.2e-62   2.9e-58  194.3   0.0     1   113     1   113     1   123 0.98 Protein of unknown function (DUF1219)
IstB_IS21            PF01695.12   178 seq463_BIOID50915    -             61   5.2e-11   42.1   0.1   1   1   4.6e-15   6.3e-11   41.8   0.0   143   178     1    37     1    37 0.95 IstB-like ATP binding protein
PALP                 PF00291.20   307 seq464_BIOID50915    -            515   9.6e-70  235.0   2.1   1   1   1.9e-73   1.3e-69  234.6   1.5     5   307    30   317    26   317 0.91 Pyridoxal-phosphate dependent enzyme
Thr_dehydrat_C       PF00585.13    91 seq464_BIOID50915    -            515   2.6e-63  209.5   0.0   1   2   3.6e-35   2.4e-31  107.0   0.0     1    91   330   420   330   420 0.98 C-terminal regulatory domain of Threonine dehydratase
Thr_dehydrat_C       PF00585.13    91 seq464_BIOID50915    -            515   2.6e-63  209.5   0.0   2   2   4.5e-33   3.1e-29  100.2   0.0     2    91   426   513   425   513 0.96 C-terminal regulatory domain of Threonine dehydratase
cobW                 PF02492.14   178 seq465_BIOID50915    -            290     1e-48  165.0   0.0   1   1   9.8e-53   1.3e-48  164.6   0.0     2   177   106   267   105   268 0.98 CobW/HypB/UreG, nucleotide-binding domain
IstB_IS21            PF01695.12   178 seq468_BIOID50915    -            259   6.1e-71  237.3   0.1   1   1   3.9e-74   1.3e-70  236.3   0.0     1   178    56   235    56   235 0.98 IstB-like ATP binding protein
Bac_DnaA             PF00308.13   219 seq468_BIOID50915    -            259   1.4e-07   31.2   0.0   1   1   6.2e-11   2.1e-07   30.6   0.0    37   136   105   202    75   207 0.85 Bacterial dnaA  protein
AAA                  PF00004.24   132 seq468_BIOID50915    -            259   2.5e-05   24.3   0.0   1   1   1.3e-08   4.3e-05   23.6   0.0     1    74   105   180   105   214 0.77 ATPase family associated with various cellular activities (AAA)
PhoH                 PF02562.11   205 seq468_BIOID50915    -            259   1.4e-05   24.3   0.1   1   1   1.6e-08   5.5e-05   22.3   0.0    11    48    94   131    83   142 0.80 PhoH-like protein
CesT                 PF05932.8    119 seq470_BIOID50915    -            120   1.9e-19   69.5   0.1   1   1   1.5e-23   2.1e-19   69.4   0.1     1   117     4   113     4   115 0.93 Tir chaperone protein (CesT) family
DUF957               PF06117.6     65 seq471_BIOID50915    -             65   5.8e-36  121.7   0.2   1   1   4.6e-40   6.3e-36  121.6   0.2     1    65     1    65     1    65 0.99 Enterobacterial protein of unknown function (DUF957)
Aminotran_1_2        PF00155.16   363 seq472_BIOID50915    -            456   4.2e-32  111.3   0.0   1   1     1e-35     7e-32  110.6   0.0    44   348   145   442   119   454 0.88 Aminotransferase class I and II
GntR                 PF00392.16    64 seq472_BIOID50915    -            456   5.7e-15   54.3   0.0   1   1   2.8e-18   1.9e-14   52.6   0.0     1    64     3    66     3    66 0.98 Bacterial regulatory proteins, gntR family
MscL                 PF01741.13   128 seq473_BIOID50915    -            136   2.3e-57  192.5   3.1   1   1   1.9e-61   2.6e-57  192.3   2.2     1   128     3   132     3   132 0.98 Large-conductance mechanosensitive channel, MscL
NMN_transporter      PF04973.7    182 seq474_BIOID50915    -            185   3.2e-53  179.7  25.5   1   1   2.6e-57   3.5e-53  179.6  17.7     1   181     2   181     2   182 0.98 Nicotinamide mononucleotide transporter
YihI                 PF04220.7    169 seq475_BIOID50915    -            169   3.4e-56  189.0  15.5   1   1   2.8e-60   3.9e-56  188.9  10.8     3   167     5   165     2   167 0.94 Der GTPase activator (YihI)
HupF_HypC            PF01455.13    68 seq476_BIOID50915    -             90   1.9e-25   88.4   0.2   1   1   1.7e-29   2.3e-25   88.2   0.1     1    68     1    72     1    72 0.98 HupF/HypC family
LysR_substrate       PF03466.15   209 seq477_BIOID50915    -            293     4e-45  153.3   0.1   1   1     9e-49   6.2e-45  152.7   0.1     2   204    85   282    84   285 0.98 LysR substrate binding domain
HTH_1                PF00126.22    60 seq477_BIOID50915    -            293   2.4e-18   65.4   0.9   1   1   6.9e-22   4.7e-18   64.5   0.6     1    60     3    62     3    62 0.97 Bacterial regulatory helix-turn-helix protein, lysR family
Methyltransf_27      PF13708.1    194 seq478_BIOID50915    -            280   6.6e-76  254.0   0.1   1   1   6.3e-80   8.5e-76  253.6   0.1     2   194    86   278    85   278 0.99 Methyltransferase domain
CMD                  PF02627.15    85 seq481_BIOID50915    -            143   2.4e-20   72.0   0.3   1   1   2.6e-24   3.5e-20   71.5   0.2     1    84    13    94    13    95 0.92 Carboxymuconolactone decarboxylase family
Ivy                  PF08816.6    118 seq483_BIOID50915    -            149   5.8e-35  119.7   0.1   1   1   5.1e-39     7e-35  119.4   0.1     1   118    29   144    29   144 0.98 Inhibitor of vertebrate lysozyme (Ivy)
Adenine_deam_C       PF13382.1    171 seq485_BIOID50915    -            603   6.8e-58  194.4   0.0   1   1     4e-61   1.1e-57  193.8   0.0    24   171   449   596   431   596 0.95 Adenine deaminase C-terminal domain
Amidohydro_1         PF01979.15   333 seq485_BIOID50915    -            603   6.9e-38  131.0   0.0   1   1   9.6e-41   2.6e-37  129.1   0.0     2   333    97   362    96   362 0.95 Amidohydrolase family
Amidohydro_5         PF13594.1     68 seq485_BIOID50915    -            603   2.2e-12   46.4   0.2   1   1     3e-15   8.2e-12   44.6   0.1     1    68    67   130    67   130 0.85 Amidohydrolase
Amidohydro_4         PF13147.1    304 seq485_BIOID50915    -            603     3e-11   43.7   0.3   1   1     2e-12   5.4e-09   36.3   0.1     1   304    91   359    91   359 0.80 Amidohydrolase
HypD                 PF01924.11   356 seq486_BIOID50915    -            373    1e-153  511.2   0.0   1   1  8.5e-158  1.2e-153  511.0   0.0     5   355    13   368     9   369 0.96 Hydrogenase formation hypA family
AAA_28               PF13521.1    163 seq488_BIOID50915    -            334     1e-31  109.9   0.1   1   1   1.1e-35   1.5e-31  109.4   0.0     1   163   173   324   173   324 0.89 AAA domain
Radical_SAM          PF04055.16   166 seq490_BIOID50915    -            457   3.6e-15   56.4   0.0   1   1     8e-19   5.4e-15   55.8   0.0     2   164    57   227    56   229 0.79 Radical SAM superfamily
HemN_C               PF06969.11    66 seq490_BIOID50915    -            457   3.1e-12   46.2   0.6   1   1   1.7e-15   1.2e-11   44.4   0.0     1    66   363   431   363   431 0.94 HemN C-terminal domain
Glutaredoxin         PF00462.19    60 seq492_BIOID50915    -             81   7.9e-14   51.2   0.0   1   1   6.6e-18     9e-14   51.0   0.0     1    57     3    58     3    61 0.95 Glutaredoxin
Flavodoxin_NdrI      PF07972.6    122 seq494_BIOID50915    -            136   1.4e-46  157.2   0.0   1   1   1.2e-50   1.7e-46  157.0   0.0     1   122     5   123     5   123 0.97 NrdI Flavodoxin like
MFS_1                PF07690.11   354 seq499_BIOID50915    -            396   5.2e-34  117.4  59.1   1   1   3.8e-38   5.2e-34  117.4  41.0     2   353    19   349    18   350 0.89 Major Facilitator Superfamily
DUF905               PF06006.7     71 seq500_BIOID50915    -             77   1.3e-34  117.2   0.0   1   1   1.1e-38   1.5e-34  117.0   0.0     2    71     7    76     6    76 0.97 Bacterial protein of unknown function (DUF905)
2-Hacid_dh_C         PF02826.14   178 seq503_BIOID50915    -            312   4.4e-45  152.9   0.0   1   1   8.3e-49   5.7e-45  152.5   0.0     2   178   105   277   104   277 0.95 D-isomer specific 2-hydroxyacid dehydrogenase, NAD binding domain
NAD_binding_2        PF03446.10   162 seq503_BIOID50915    -            312   1.7e-06   27.9   0.0   1   1   5.6e-10   3.8e-06   26.7   0.0     3    90   138   223   136   231 0.92 NAD binding domain of 6-phosphogluconate dehydrogenase
AIRS_C               PF02769.17   153 seq505_BIOID50915    -            336   2.3e-23   82.7   1.9   1   1   6.2e-27   4.3e-23   81.9   1.3     2   149   166   313   165   315 0.95 AIR synthase related protein, C-terminal domain
AIRS                 PF00586.19    96 seq505_BIOID50915    -            336   1.8e-13   50.3   0.1   1   1   2.7e-17   1.8e-13   50.3   0.1    10    96    44   132    35   132 0.90 AIR synthase related protein, N-terminal domain
Ribonuc_red_lgC      PF02867.10   537 seq506_BIOID50915    -            714  5.9e-152  506.8   0.0   1   1  6.4e-154  2.9e-150  501.2   0.0     1   537   175   694   175   694 0.96 Ribonucleotide reductase, barrel domain
RNR_N                PF08343.5     82 seq506_BIOID50915    -            714   4.4e-29   99.9   0.1   1   1   2.5e-32   1.1e-28   98.6   0.1     1    82    16    97    16    97 0.99 Ribonucleotide reductase N-terminal
Ribonuc_red_lgN      PF00317.16    83 seq506_BIOID50915    -            714   1.3e-12   47.2   0.0   1   1     7e-16   3.2e-12   45.9   0.0     2    82    99   171    98   172 0.95 Ribonucleotide reductase, all-alpha domain
Mob_synth_C          PF06463.8    128 seq508_BIOID50915    -            352   3.2e-35  120.5   0.0   1   1   1.6e-38   5.6e-35  119.7   0.0     1   127   209   335   209   336 0.98 Molybdenum Cofactor Synthesis C
Radical_SAM          PF04055.16   166 seq508_BIOID50915    -            352   6.6e-27   94.5   0.0   1   1   2.7e-30   9.4e-27   94.0   0.0     2   166    42   204    41   204 0.97 Radical SAM superfamily
Fer4_12              PF13353.1    139 seq508_BIOID50915    -            352   1.6e-07   31.4   0.0   1   1   8.7e-11     3e-07   30.5   0.0    15   116    47   148    36   154 0.84 4Fe-4S single cluster domain
Fer4_14              PF13394.1    117 seq508_BIOID50915    -            352   6.7e-07   29.2   0.0   1   1   5.8e-10     2e-06   27.7   0.0     6    90    45   127    38   148 0.70 4Fe-4S single cluster domain
SBP_bac_8            PF13416.1    281 seq509_BIOID50915    -            381   7.5e-27   94.6   4.6   1   1   2.1e-30   9.7e-27   94.2   3.2     2   264    56   325    55   333 0.83 Bacterial extracellular solute-binding protein
SBP_bac_1            PF01547.20   314 seq509_BIOID50915    -            381   1.7e-20   73.8   6.8   1   1   5.2e-24   2.4e-20   73.4   4.7    14   313    56   312    45   313 0.85 Bacterial extracellular solute-binding protein
SBP_bac_6            PF13343.1    242 seq509_BIOID50915    -            381   3.4e-17   62.4   1.9   1   1   8.2e-16   3.8e-12   45.9   0.1   107   216   215   325   179   350 0.85 Bacterial extracellular solute-binding protein
UxuA                 PF03786.8    351 seq511_BIOID50915    -            394  4.2e-163  541.7   0.2   1   1    7e-167  4.8e-163  541.6   0.1     1   350     1   388     1   389 0.99 D-mannonate dehydratase (UxuA)
AP_endonuc_2         PF01261.19   211 seq511_BIOID50915    -            394     1e-08   34.6   0.0   1   1   8.1e-12   5.6e-08   32.2   0.0     3   189    18   299    16   320 0.82 Xylose isomerase-like TIM barrel
Aminotran_1_2        PF00155.16   363 seq512_BIOID50915    -            411   3.6e-85  285.9   0.0   1   1     3e-89     4e-85  285.8   0.0     2   362    41   406    40   407 0.98 Aminotransferase class I and II
DUF932               PF06067.6    239 seq513_BIOID50915    -            272   8.1e-63  211.7   0.0   1   1   6.8e-67   9.3e-63  211.5   0.0     1   239    36   261    36   261 0.99 Domain of unknown function (DUF932)
IlvN                 PF07991.7    165 seq515_BIOID50915    -            491   5.4e-61  204.6   0.2   1   1   1.3e-64     9e-61  203.9   0.1     2   165    35   204    34   204 0.98 Acetohydroxy acid isomeroreductase, catalytic domain
IlvC                 PF01450.14   145 seq515_BIOID50915    -            491   3.8e-56  188.9   0.1   1   2   3.3e-21   2.3e-17   63.1   0.0     1   128   210   337   210   345 0.91 Acetohydroxy acid isomeroreductase, catalytic domain
IlvC                 PF01450.14   145 seq515_BIOID50915    -            491   3.8e-56  188.9   0.1   2   2   7.7e-40   5.3e-36  123.6   0.0    15   145   359   485   349   485 0.93 Acetohydroxy acid isomeroreductase, catalytic domain
DUF2799              PF10973.3     89 seq518_BIOID50915    -            121   3.5e-17   62.0   0.5   1   1   3.2e-21   4.3e-17   61.7   0.3     1    88    31   113    31   114 0.93 Protein of unknown function (DUF2799)
DUF3296              PF11726.3    180 seq522_BIOID50915    -            188   8.6e-32  110.0   0.5   1   1   7.1e-36   9.7e-32  109.8   0.4     3   179    15   172    13   173 0.88 Protein of unknown function (DUF3296)
Ail_Lom              PF06316.6    199 seq523_BIOID50915    -            219   3.5e-51  173.4   0.5   1   1     6e-55   4.1e-51  173.1   0.3     1   199    13   219    13   219 0.94 Enterobacterial Ail/Lom protein
OMP_b-brl            PF13505.1    176 seq523_BIOID50915    -            219   5.9e-20   71.8   3.0   1   1   1.1e-23   7.2e-20   71.5   2.1     4   176    25   219    19   219 0.74 Outer membrane protein beta-barrel domain
PHP                  PF02811.14   175 seq524_BIOID50915    -            245   2.3e-16   59.9   0.5   1   1   4.9e-20   3.4e-16   59.4   0.3     1   169     4   164     4   212 0.91 PHP domain
RNase_P_p30          PF01876.11   150 seq524_BIOID50915    -            245   4.7e-05   22.5   0.0   1   1   1.1e-08   7.5e-05   21.8   0.0    32   100   111   174   110   198 0.80 RNase P subunit p30
DUF4154              PF13689.1    145 seq525_BIOID50915    -            172   5.6e-32  110.2   0.0   1   1     5e-36   6.8e-32  109.9   0.0     6   145    32   168    27   168 0.95 Domain of unknown function (DUF4154)
Sigma54_activat      PF00158.21   168 seq527_BIOID50915    -            692   4.5e-71  237.6   0.1   1   1     4e-74   7.8e-71  236.8   0.1     1   168   381   548   381   548 0.99 Sigma-54 interaction domain
GAF_3                PF13492.1    129 seq527_BIOID50915    -            692   6.2e-17   61.7   0.0   1   1   6.2e-15   1.2e-11   44.6   0.0     1   129   202   346   202   346 0.85 GAF domain
GAF                  PF01590.21   154 seq527_BIOID50915    -            692   2.1e-15   57.0   0.0   1   1   2.8e-14   5.4e-11   42.7   0.0     1   154   202   344   202   344 0.90 GAF domain
GAF_2                PF13185.1    148 seq527_BIOID50915    -            692   1.9e-12   47.8   0.0   1   1   5.3e-12     1e-08   35.6   0.0     3   148   202   345   194   345 0.77 GAF domain
AAA_5                PF07728.9    139 seq527_BIOID50915    -            692   3.2e-08   33.2   0.1   1   1   3.9e-11   7.5e-08   32.0   0.1     2   130   405   529   404   538 0.79 AAA domain (dynein-related subfamily)
AAA                  PF00004.24   132 seq527_BIOID50915    -            692   2.7e-06   27.4   0.0   1   1   3.8e-09   7.5e-06   26.0   0.0     1   112   405   525   405   541 0.80 ATPase family associated with various cellular activities (AAA)
HTH_8                PF02954.14    42 seq527_BIOID50915    -            692   7.6e-05   22.0   0.2   1   1   3.9e-08   7.6e-05   22.0   0.1     6    42   645   684   642   684 0.90 Bacterial regulatory protein, Fis family
MoCF_biosynth        PF00994.19   144 seq528_BIOID50915    -            170   5.6e-31  106.7   0.0   1   1   5.1e-35     7e-31  106.4   0.0     1   143    14   156    12   157 0.92 Probable molybdopterin binding domain
Antirestrict         PF03230.8     94 seq529_BIOID50915    -            161   3.4e-38  129.3   0.2   1   1   3.4e-42   4.6e-38  128.9   0.2     1    94    64   161    64   161 0.98 Antirestriction protein
ABC_tran             PF00005.22   118 seq532_BIOID50915    -            337   1.4e-23   83.4   0.0   1   1   3.2e-25   1.5e-21   76.8   0.0     1   117    44   162    44   163 0.89 ABC transporter
TOBE_2               PF08402.5     75 seq532_BIOID50915    -            337   6.4e-17   61.2   0.0   1   1   3.3e-20   1.5e-16   60.0   0.0     2    75   257   333   256   333 0.93 TOBE domain
BMC                  PF00936.14    75 seq533_BIOID50915    -             94   3.9e-26   90.4   7.1   1   1   3.3e-30   4.5e-26   90.2   4.9     1    75     4    80     4    80 0.98 BMC domain
Mannitol_dh_C        PF08125.8    245 seq535_BIOID50915    -            486   1.8e-96  321.9   0.0   1   1  3.5e-100   2.4e-96  321.5   0.0     1   245   216   463   216   463 0.99 Mannitol dehydrogenase C-terminal domain
Mannitol_dh          PF01232.18   151 seq535_BIOID50915    -            486   2.9e-54  182.9   0.0   1   1   7.2e-58   4.9e-54  182.2   0.0     2   151    24   188    23   188 0.99 Mannitol dehydrogenase Rossmann domain
BMC                  PF00936.14    75 seq536_BIOID50915    -            270     2e-31  107.3   6.0   1   2   4.1e-16   5.6e-12   45.0   0.1     1    68    79   153    79   160 0.88 BMC domain
BMC                  PF00936.14    75 seq536_BIOID50915    -            270     2e-31  107.3   6.0   2   2   4.5e-22   6.2e-18   64.1   1.3     1    70   185   258   185   263 0.94 BMC domain
Transket_pyr         PF02779.19   178 seq537_BIOID50915    -            939   4.6e-61  205.2   0.0   1   1   1.5e-64     1e-60  204.1   0.0     2   176   593   786   592   788 0.98 Transketolase, pyrimidine binding domain
E1_dh                PF00676.15   300 seq537_BIOID50915    -            939   1.7e-48  164.7   0.0   1   1   3.4e-52   2.3e-48  164.3   0.0     2   294   207   524   206   530 0.88 Dehydrogenase E1 component
GGDEF                PF00990.16   161 seq538_BIOID50915    -            408   7.3e-45  152.3   0.5   1   1   8.6e-49   1.2e-44  151.6   0.3     1   159   249   403   249   405 0.96 GGDEF domain
RadC                 PF04002.10   123 seq540_BIOID50915    -            163   1.5e-46  157.0   0.0   1   1   1.3e-50   1.8e-46  156.7   0.0     2   123    42   163    41   163 0.98 RadC-like JAB domain
rve                  PF00665.21   120 seq544_BIOID50915    -            340     2e-20   73.0   0.0   1   1   2.2e-23   3.8e-20   72.0   0.0     3   118   118   242   117   244 0.96 Integrase core domain
HTH_38               PF13936.1     44 seq544_BIOID50915    -            340   1.8e-09   36.8   0.5   1   1   4.1e-12     7e-09   34.9   0.1     6    41     3    38     2    40 0.94 Helix-turn-helix domain
HTH_7                PF02796.10    45 seq544_BIOID50915    -            340   3.5e-09   36.2   0.3   1   1   5.4e-12   9.2e-09   34.9   0.2    13    44     9    40     5    41 0.93 Helix-turn-helix domain of resolvase
HTH_23               PF13384.1     50 seq544_BIOID50915    -            340   1.1e-06   27.9   0.0   1   1     2e-09   3.4e-06   26.3   0.0     9    40     9    40     2    43 0.89 Homeodomain-like domain
HTH_28               PF13518.1     52 seq544_BIOID50915    -            340     1e-05   25.2   0.1   1   1   1.5e-08   2.6e-05   23.9   0.1     7    34    12    39     8    40 0.89 Helix-turn-helix domain
Sigma70_r4_2         PF08281.7     54 seq544_BIOID50915    -            340   1.1e-05   24.6   0.0   1   1   1.5e-08   2.5e-05   23.5   0.0    25    48    16    39    12    40 0.94 Sigma-70, region 4
HTH_3                PF01381.17    55 seq544_BIOID50915    -            340   0.00013   21.6   0.1   1   1   1.4e-07   0.00024   20.7   0.1     7    37    15    45     8    48 0.91 Helix-turn-helix
Nitrate_red_del      PF02613.10   136 seq545_BIOID50915    -            184   1.1e-19   70.5   0.2   1   1   1.1e-23   1.5e-19   70.0   0.1     3   135    31   150    29   151 0.90 Nitrate reductase delta subunit
SIS_2                PF13580.1    138 seq546_BIOID50915    -            246   3.5e-31  107.6   0.3   1   1   9.4e-35   6.4e-31  106.7   0.2    15   138    78   200    56   200 0.92 SIS domain
SIS                  PF01380.17   131 seq546_BIOID50915    -            246   7.4e-08   31.9   0.0   1   1   2.3e-11   1.6e-07   30.9   0.0    51   104   163   216   152   229 0.91 SIS domain
MarR                 PF01047.17    59 seq547_BIOID50915    -            144   5.2e-18   64.3   0.0   1   1   1.9e-21   8.8e-18   63.6   0.0     1    59    38    96    38    96 0.98 MarR family
MarR_2               PF12802.2     62 seq547_BIOID50915    -            144   1.4e-13   50.1   0.0   1   1   5.2e-17   2.4e-13   49.4   0.0     1    62    36    95    36    95 0.98 MarR family
HTH_27               PF13463.1     68 seq547_BIOID50915    -            144   3.5e-09   36.7   0.0   1   1   1.8e-12   8.1e-09   35.5   0.0     1    68    38   104    38   104 0.93 Winged helix DNA-binding domain
ThiS                 PF02597.15    78 seq550_BIOID50915    -             81   5.5e-22   77.8   0.0   1   1   4.5e-26   6.1e-22   77.7   0.0     1    78     4    81     4    81 0.99 ThiS family
Ribonuc_red_sm       PF00268.16   281 seq552_BIOID50915    -            319   1.3e-81  273.6   0.1   1   1   1.1e-85   1.5e-81  273.3   0.1     1   280     1   280     1   281 0.97 Ribonucleotide reductase, small chain
DUF987               PF06174.6     66 seq553_BIOID50915    -             73   1.7e-43  145.8   0.2   1   1   1.4e-47   1.9e-43  145.6   0.1     1    66     1    66     1    66 0.99 Protein of unknown function (DUF987)
Na_Pi_cotrans        PF02690.10   142 seq554_BIOID50915    -            543   1.6e-44  150.9  29.8   1   2   1.4e-39   9.3e-36  122.5   7.0     1   140    13   148    13   150 0.98 Na+/Pi-cotransporter
Na_Pi_cotrans        PF02690.10   142 seq554_BIOID50915    -            543   1.6e-44  150.9  29.8   2   2   1.5e-13     1e-09   38.1   9.9     1   115   139   257   139   283 0.91 Na+/Pi-cotransporter
UvrD_C               PF13361.1    319 seq556_BIOID50915    -            673   2.1e-92  309.9   0.0   1   1   8.6e-95     2e-91  306.7   0.0     1   318   271   613   271   614 0.97 UvrD-like helicase C-terminal domain
UvrD-helicase        PF00580.16   315 seq556_BIOID50915    -            673     2e-74  250.6   0.4   1   1   1.3e-76   2.9e-73  246.7   0.3     1   314     3   265     3   266 0.94 UvrD/REP helicase N-terminal domain
AAA_19               PF13245.1     76 seq556_BIOID50915    -            673   2.1e-13   49.6   0.6   1   1   2.1e-16   4.7e-13   48.5   0.4     8    75    15    87     8    88 0.82 Part of AAA domain
UvrD_C_2             PF13538.1    104 seq556_BIOID50915    -            673   2.1e-10   40.5   0.0   1   1   5.7e-13   1.3e-09   38.0   0.0    54   103   546   609   496   610 0.80 Family description
BPD_transp_1         PF00528.17   185 seq558_BIOID50915    -            313   1.3e-16   60.5  19.2   1   1   9.8e-21   1.3e-16   60.5  13.3     2   179   106   307   105   310 0.89 Binding-protein-dependent transport system inner membrane component
Phage_AlpA           PF05930.7     51 seq561_BIOID50915    -             78   7.2e-18   63.9   0.1   1   1   6.4e-22   8.8e-18   63.6   0.1     3    51    19    66    17    66 0.97 Prophage CP4-57 regulatory protein (AlpA)
Dehydratase_LU       PF02286.10   554 seq562_BIOID50915    -            533  1.2e-304 1010.6   1.7   1   1    1e-308  1.4e-304 1010.5   1.2     1   533     1   533     1   533 1.00 Dehydratase large subunit
DUF1097              PF06496.6    144 seq563_BIOID50915    -            173   1.6e-46  157.6  25.0   1   1   1.4e-50   1.9e-46  157.3  17.4     1   143    18   156    18   157 0.99 Protein of unknown function (DUF1097)
MoaE                 PF02391.12   117 seq564_BIOID50915    -            150   8.1e-40  135.1   0.0   1   1     7e-44   9.6e-40  134.9   0.0     2   116     6   121     5   122 0.97 MoaE protein
HTH_18               PF12833.2     81 seq566_BIOID50915    -            113   7.9e-20   70.6   0.3   1   1   1.4e-23   9.4e-20   70.3   0.2     2    79    18    94    17    96 0.96 Helix-turn-helix domain
HTH_AraC             PF00165.18    42 seq566_BIOID50915    -            113   3.3e-18   64.7   0.2   1   2   1.5e-09     1e-05   25.0   0.0     1    42     4    45     4    45 0.97 Bacterial regulatory helix-turn-helix proteins, AraC family
HTH_AraC             PF00165.18    42 seq566_BIOID50915    -            113   3.3e-18   64.7   0.2   2   2   1.5e-13     1e-09   37.7   0.0     2    41    57    94    52    95 0.93 Bacterial regulatory helix-turn-helix proteins, AraC family
YagB_YeeU_YfjZ       PF06154.6    105 seq567_BIOID50915    -            122   3.2e-52  175.0   0.0   1   1   2.8e-56   3.9e-52  174.8   0.0     2   104    16   118    15   119 0.98 YagB/YeeU/YfjZ family
IstB_IS21            PF01695.12   178 seq570_BIOID50915    -            259   6.1e-71  237.3   0.1   1   1   3.9e-74   1.3e-70  236.3   0.0     1   178    56   235    56   235 0.98 IstB-like ATP binding protein
Bac_DnaA             PF00308.13   219 seq570_BIOID50915    -            259   1.4e-07   31.2   0.0   1   1   6.2e-11   2.1e-07   30.6   0.0    37   136   105   202    75   207 0.85 Bacterial dnaA  protein
AAA                  PF00004.24   132 seq570_BIOID50915    -            259   2.5e-05   24.3   0.0   1   1   1.3e-08   4.3e-05   23.6   0.0     1    74   105   180   105   214 0.77 ATPase family associated with various cellular activities (AAA)
PhoH                 PF02562.11   205 seq570_BIOID50915    -            259   1.4e-05   24.3   0.1   1   1   1.6e-08   5.5e-05   22.3   0.0    11    48    94   131    83   142 0.80 PhoH-like protein
DUF3296              PF11726.3    180 seq571_BIOID50915    -            199   1.5e-05   24.4   0.0   1   1   1.3e-09   1.8e-05   24.2   0.0     3   117    31   144    29   169 0.83 Protein of unknown function (DUF3296)
OmpA                 PF00691.15    97 seq572_BIOID50915    -            160   1.8e-17   63.4   0.1   1   1     2e-21   2.7e-17   62.8   0.1     1    97    55   151    55   151 0.94 OmpA family
GATase_4             PF13230.1    272 seq573_BIOID50915    -            255  3.2e-107  357.1   0.0   1   1  7.7e-111  3.5e-107  357.0   0.0     1   252     1   252     1   255 0.99 Glutamine amidotransferases class-II
GATase_2             PF00310.16   361 seq573_BIOID50915    -            255   3.3e-17   62.1   0.1   1   1   2.1e-15   9.7e-12   44.1   0.1   189   359    65   215    60   217 0.87 Glutamine amidotransferases class-II
MarB                 PF13999.1     66 seq574_BIOID50915    -             72   5.5e-35  118.6   0.2   1   1   4.5e-39   6.1e-35  118.4   0.1     2    66     6    70     5    70 0.98 MarB protein
Bax1-I               PF01027.15   205 seq575_BIOID50915    -            234   3.6e-59  199.6  36.8   1   1     3e-63   4.1e-59  199.5  25.5     2   205    19   230    18   230 0.92 Inhibitor of apoptosis-promoting Bax1
DUF1219              PF06755.7    117 seq576_BIOID50915    -            124   1.2e-57  192.4   0.0   1   1   9.6e-62   1.3e-57  192.2   0.0     1   113     1   113     1   123 0.98 Protein of unknown function (DUF1219)
GntR                 PF00392.16    64 seq577_BIOID50915    -            257   1.8e-23   81.5   1.4   1   1     7e-27   3.2e-23   80.8   0.2     1    64    10    73    10    73 0.99 Bacterial regulatory proteins, gntR family
FCD                  PF07729.7    125 seq577_BIOID50915    -            257   3.9e-21   75.5   7.6   1   1   1.3e-24   5.8e-21   74.9   5.3     1   125    97   226    97   226 0.92 FCD domain
Rrf2                 PF02082.15    83 seq577_BIOID50915    -            257   6.5e-05   22.8   0.1   1   1   3.8e-08   0.00017   21.4   0.0    28    67    36    74    23    80 0.88 Transcriptional regulator
BPD_transp_1         PF00528.17   185 seq578_BIOID50915    -            264   2.7e-13   49.7  13.6   1   1     2e-17   2.7e-13   49.7   9.4     2   167    80   247    79   258 0.78 Binding-protein-dependent transport system inner membrane component
TOBE                 PF03459.12    64 seq579_BIOID50915    -            142   1.1e-32  111.8   6.6   1   2   4.5e-21   6.2e-17   61.3   0.8     2    64     4    66     3    66 0.98 TOBE domain
TOBE                 PF03459.12    64 seq579_BIOID50915    -            142   1.1e-32  111.8   6.6   2   2   9.4e-19   1.3e-14   53.9   0.3     2    63    76   137    76   138 0.98 TOBE domain
NUDIX                PF00293.23   135 seq580_BIOID50915    -            257   1.9e-21   76.0   0.0   1   1   8.7e-25     4e-21   74.9   0.0     6   125   132   240   128   249 0.90 NUDIX domain
zf-NADH-PPase        PF09297.6     32 seq580_BIOID50915    -            257   2.8e-10   39.4   5.4   1   1     1e-13   4.8e-10   38.6   3.8     1    32    93   124    93   124 0.98 NADH pyrophosphatase zinc ribbon domain
NUDIX-like           PF09296.6     98 seq580_BIOID50915    -            257     8e-07   29.2   0.2   1   1   3.3e-10   1.5e-06   28.3   0.1     2    97    11    90    10    91 0.97 NADH pyrophosphatase-like rudimentary NUDIX domain
ABC_tran             PF00005.22   118 seq583_BIOID50915    -            400   3.9e-26   91.6   0.0   1   1   2.4e-29   8.4e-26   90.5   0.0     1   117    68   192    68   193 0.97 ABC transporter
CBS                  PF00571.23    57 seq583_BIOID50915    -            400   2.5e-06   26.9   0.0   1   1   3.5e-07    0.0012   18.3   0.0    32    55   369   392   346   394 0.86 CBS domain
phage_tail_N         PF08400.5    134 seq584_BIOID50915    -            437     4e-61  204.4   0.1   1   1   1.2e-64     4e-61  204.4   0.1     1   134     1   134     1   134 0.99 Prophage tail fibre N-terminal
Phage_fiber_C        PF06820.7     64 seq584_BIOID50915    -            437   2.5e-36  123.5   0.2   1   1   1.1e-39   3.8e-36  122.9   0.1     1    64   363   426   363   426 0.99 Putative prophage tail fibre C-terminus
Collagen             PF01391.13    60 seq584_BIOID50915    -            437   1.8e-18   65.7  70.4   1   2   3.3e-13   1.1e-09   37.5  23.8     1    59   251   309   249   310 0.80 Collagen triple helix repeat (20 copies)
Collagen             PF01391.13    60 seq584_BIOID50915    -            437   1.8e-18   65.7  70.4   2   2   1.5e-10   5.2e-07   28.9  29.4     1    54   296   349   290   363 0.39 Collagen triple helix repeat (20 copies)
CarboxypepD_reg      PF13620.1     82 seq584_BIOID50915    -            437   1.1e-07   31.6   0.2   1   1   7.6e-11   2.6e-07   30.4   0.2     1    74     4    82     4    89 0.82 Carboxypeptidase regulatory-like domain
DUF957               PF06117.6     65 seq588_BIOID50915    -             58   1.9e-28   97.6   0.0   1   1   1.5e-32     2e-28   97.5   0.0     1    57     1    57     1    58 0.98 Enterobacterial protein of unknown function (DUF957)
Aldedh               PF00171.17   462 seq590_BIOID50915    -            474  2.6e-165  550.1   0.1   1   1  2.1e-169  2.9e-165  549.9   0.1     3   462    13   470    11   470 0.97 Aldehyde dehydrogenase family
Dehydratase_MU       PF02288.10   112 seq592_BIOID50915    -            222   6.4e-37  125.6   0.0   1   1   7.8e-41   1.1e-36  124.8   0.0     2   110    66   181    65   183 0.96 Dehydratase medium subunit
URO-D                PF01208.12   343 seq593_BIOID50915    -            354  1.5e-140  467.8   0.0   1   1  1.3e-144  1.7e-140  467.7   0.0     2   342     5   347     4   348 0.98 Uroporphyrinogen decarboxylase (URO-D)
Bax1-I               PF01027.15   205 seq594_BIOID50915    -            171   1.2e-08   34.7  17.7   1   1   1.1e-12   1.4e-08   34.4  12.3    64   201    12   154     1   159 0.80 Inhibitor of apoptosis-promoting Bax1
rve                  PF00665.21   120 seq595_BIOID50915    -            340     2e-20   73.0   0.0   1   1   2.2e-23   3.8e-20   72.0   0.0     3   118   118   242   117   244 0.96 Integrase core domain
HTH_38               PF13936.1     44 seq595_BIOID50915    -            340   1.8e-09   36.8   0.5   1   1   4.1e-12     7e-09   34.9   0.1     6    41     3    38     2    40 0.94 Helix-turn-helix domain
HTH_7                PF02796.10    45 seq595_BIOID50915    -            340   3.5e-09   36.2   0.3   1   1   5.4e-12   9.2e-09   34.9   0.2    13    44     9    40     5    41 0.93 Helix-turn-helix domain of resolvase
HTH_23               PF13384.1     50 seq595_BIOID50915    -            340   1.1e-06   27.9   0.0   1   1     2e-09   3.4e-06   26.3   0.0     9    40     9    40     2    43 0.89 Homeodomain-like domain
HTH_28               PF13518.1     52 seq595_BIOID50915    -            340     1e-05   25.2   0.1   1   1   1.5e-08   2.6e-05   23.9   0.1     7    34    12    39     8    40 0.89 Helix-turn-helix domain
Sigma70_r4_2         PF08281.7     54 seq595_BIOID50915    -            340   1.1e-05   24.6   0.0   1   1   1.5e-08   2.5e-05   23.5   0.0    25    48    16    39    12    40 0.94 Sigma-70, region 4
HTH_3                PF01381.17    55 seq595_BIOID50915    -            340   0.00013   21.6   0.1   1   1   1.4e-07   0.00024   20.7   0.1     7    37    15    45     8    48 0.91 Helix-turn-helix
MFS_1                PF07690.11   354 seq596_BIOID50915    -            395   8.7e-29  100.2  39.6   1   1   1.3e-32   8.7e-29  100.2  27.4     2   344    13   341    12   344 0.82 Major Facilitator Superfamily
MutS_V               PF00488.16   235 seq602_BIOID50915    -            853  7.3e-105  349.4   0.0   1   1  4.6e-108  1.3e-104  348.6   0.0     1   234   567   798   567   799 0.99 MutS domain V
MutS_III             PF05192.13   204 seq602_BIOID50915    -            853   5.2e-49  166.6   3.1   1   1   3.5e-52   9.6e-49  165.8   2.1     1   204   271   560   271   560 0.96 MutS domain III
MutS_I               PF01624.15   113 seq602_BIOID50915    -            853   1.2e-44  150.7   0.0   1   1   1.2e-47   3.4e-44  149.3   0.0     1   112    11   122    11   123 0.99 MutS domain I
MutS_II              PF05188.12   137 seq602_BIOID50915    -            853   1.8e-33  115.3   0.0   1   1   1.6e-36   4.5e-33  114.1   0.0     1   137   131   256   131   256 0.98 MutS domain II
MutS_IV              PF05190.13    92 seq602_BIOID50915    -            853   3.3e-28   97.5   0.1   1   1   3.6e-31   9.9e-28   96.0   0.1     1    90   428   517   428   519 0.97 MutS family domain IV
2-oxoacid_dh         PF00198.18   231 seq605_BIOID50915    -            384   4.7e-81  271.3   0.0   1   1   2.1e-84   7.2e-81  270.7   0.0     3   231   154   382   152   382 0.98 2-oxoacid dehydrogenases acyltransferase (catalytic domain)
Biotin_lipoyl        PF00364.17    74 seq605_BIOID50915    -            384   8.4e-21   73.2   0.1   1   1   4.5e-24   1.5e-20   72.4   0.1     2    73     3    74     2    75 0.97 Biotin-requiring enzyme
E3_binding           PF02817.12    39 seq605_BIOID50915    -            384   5.7e-12   44.9   0.2   1   1   6.7e-15   2.3e-11   43.0   0.1     6    38    94   126    90   127 0.94 e3 binding domain
NLPC_P60             PF00877.14   105 seq606_BIOID50915    -            252   1.7e-30  104.8   0.0   1   1     4e-34   2.7e-30  104.1   0.0     1   105   134   244   134   244 0.98 NlpC/P60 family
Histone_HNS          PF00816.16    93 seq607_BIOID50915    -            144   9.6e-16   57.9   0.4   1   1   9.5e-20   1.3e-15   57.5   0.3     3    93    38   128    35   128 0.82 H-NS histone family
BPD_transp_1         PF00528.17   185 seq608_BIOID50915    -            354   2.5e-26   92.2  16.2   1   1   1.8e-30   2.5e-26   92.2  11.2     1   176   163   324   163   332 0.91 Binding-protein-dependent transport system inner membrane component
Dehydratase_SU       PF02287.10   137 seq609_BIOID50915    -            172   7.2e-67  223.2   3.2   1   1     7e-71   9.5e-67  222.8   2.2     3   137    35   169    33   169 0.98 Dehydratase small subunit
Collar               PF07484.7     57 seq610_BIOID50915    -            164     2e-14   53.0   0.1   1   1   2.4e-18   3.3e-14   52.3   0.1     1    57    10    57    10    57 0.98 Phage Tail Collar Domain
PTS_EIIC             PF02378.13   321 seq613_BIOID50915    -            598     8e-83  277.8  29.3   1   1   1.2e-86     8e-83  277.8  20.3     1   321    87   429    87   429 0.94 Phosphotransferase system, EIIC
PTS_EIIB             PF00367.15    35 seq613_BIOID50915    -            598   1.4e-16   59.2   0.1   1   1   4.6e-20   3.1e-16   58.1   0.1     3    35   522   554   520   554 0.97 phosphotransferase system, EIIB
Phage_fiber_C        PF06820.7     64 seq614_BIOID50915    -            102   6.1e-36  122.2   0.7   1   1   6.2e-40   8.5e-36  121.8   0.5     1    64    41   102    41   102 0.99 Putative prophage tail fibre C-terminus
SNF2_N               PF00176.18   296 seq617_BIOID50915    -            963   8.9e-37  126.4   1.3   1   1   2.6e-40   8.9e-37  126.4   0.9    13   254    52   285    29   334 0.78 SNF2 family N-terminal domain
Helicase_C           PF00271.26    78 seq617_BIOID50915    -            963   1.1e-15   57.1   0.0   1   1   1.9e-18   6.4e-15   54.6   0.0    10    78   477   544   469   544 0.94 Helicase conserved C-terminal domain
DEAD                 PF00270.24   173 seq617_BIOID50915    -            963   1.3e-10   40.8   0.0   1   1   1.3e-13   4.6e-10   39.1   0.0    12   167    55   199    40   206 0.78 DEAD/DEAH box helicase
ResIII               PF04851.10   184 seq617_BIOID50915    -            963   5.2e-07   29.5   0.0   1   1   1.5e-10   5.2e-07   29.5   0.0     3   182    38   198    36   200 0.67 Type III restriction enzyme, res subunit
IstB_IS21            PF01695.12   178 seq621_BIOID50915    -            259   6.1e-71  237.3   0.1   1   1   3.9e-74   1.3e-70  236.3   0.0     1   178    56   235    56   235 0.98 IstB-like ATP binding protein
Bac_DnaA             PF00308.13   219 seq621_BIOID50915    -            259   1.4e-07   31.2   0.0   1   1   6.2e-11   2.1e-07   30.6   0.0    37   136   105   202    75   207 0.85 Bacterial dnaA  protein
AAA                  PF00004.24   132 seq621_BIOID50915    -            259   2.5e-05   24.3   0.0   1   1   1.3e-08   4.3e-05   23.6   0.0     1    74   105   180   105   214 0.77 ATPase family associated with various cellular activities (AAA)
PhoH                 PF02562.11   205 seq621_BIOID50915    -            259   1.4e-05   24.3   0.1   1   1   1.6e-08   5.5e-05   22.3   0.0    11    48    94   131    83   142 0.80 PhoH-like protein
Endonuclease_5       PF04493.9    206 seq622_BIOID50915    -            223   1.1e-70  237.0   0.0   1   1   9.3e-75   1.3e-70  236.8   0.0     1   205     9   208     9   209 0.99 Endonuclease V
Caudo_TAP            PF02413.12   130 seq624_BIOID50915    -            200     6e-28   97.4   0.9   1   1     6e-32   8.3e-28   97.0   0.6     1   130    78   199    78   199 0.95 Caudovirales tail fibre assembly protein
DDR                  PF08841.5    332 seq626_BIOID50915    -            610  2.1e-169  562.4   2.2   1   1  3.1e-173  2.1e-169  562.4   1.5     1   331   274   604   274   605 0.99 Diol dehydratase reactivase ATPase-like domain
DUF1076              PF06416.7    113 seq631_BIOID50915    -            140   1.6e-43  146.8   0.3   1   1   1.3e-47   1.8e-43  146.6   0.2     2   112    27   137    26   138 0.97 Protein of unknown function (DUF1076)
GPW_gp25             PF04965.9     99 seq634_BIOID50915    -            130   6.7e-13   47.9   0.0   1   1   6.2e-17   8.4e-13   47.5   0.0     3    94    18   108    16   113 0.90 Gene 25-like lysozyme
Pyr_redox_2          PF07992.9    200 seq635_BIOID50915    -            472   8.5e-34  117.0   0.0   1   1   2.4e-36   2.7e-33  115.4   0.0     1   199     6   323     6   324 0.92 Pyridine nucleotide-disulphide oxidoreductase
Pyr_redox_dim        PF02852.17   110 seq635_BIOID50915    -            472   3.2e-28   97.8   0.0   1   1   6.6e-31   7.6e-28   96.6   0.0     1   110   353   462   353   462 0.99 Pyridine nucleotide-disulphide oxidoreductase, dimerisation domain
Pyr_redox            PF00070.22    80 seq635_BIOID50915    -            472   9.3e-17   61.0   2.6   1   1   1.2e-18   1.3e-15   57.3   0.1     1    78   182   257   182   264 0.94 Pyridine nucleotide-disulphide oxidoreductase
Pyr_redox_3          PF13738.1    203 seq635_BIOID50915    -            472   1.8e-09   37.8   2.2   1   1     2e-09   2.2e-06   27.7   0.4     1   153     8   167     8   190 0.60 Pyridine nucleotide-disulphide oxidoreductase
GIDA                 PF01134.17   392 seq635_BIOID50915    -            472   1.4e-09   37.1   2.7   1   1   6.1e-12     7e-09   34.9   0.3     1   150     6   152     6   171 0.91 Glucose inhibited division protein A
FAD_oxidored         PF12831.2    428 seq635_BIOID50915    -            472   6.8e-07   28.5   0.4   1   1   7.3e-10   8.4e-07   28.2   0.3     1    31     6    36     6   152 0.78 FAD dependent oxidoreductase
FAD_binding_2        PF00890.19   421 seq635_BIOID50915    -            472   1.9e-05   23.6   1.2   1   1   1.7e-08   1.9e-05   23.6   0.8     1    36     6    41     6    49 0.92 FAD binding domain
GTP_EFTU             PF00009.22   188 seq636_BIOID50915    -            607     1e-56  191.2   0.0   1   1   7.2e-60     2e-56  190.3   0.0     2   187     4   195     3   196 0.96 Elongation factor Tu GTP binding domain
EFG_C                PF00679.19    89 seq636_BIOID50915    -            607   1.9e-21   75.6   0.0   1   1   1.6e-24   4.3e-21   74.4   0.0     3    83   397   477   395   483 0.96 Elongation factor G C-terminus
GTP_EFTU_D2          PF03144.20    74 seq636_BIOID50915    -            607   7.4e-10   38.6   3.2   1   1   8.1e-13   2.2e-09   37.1   2.2     1    74   219   289   219   289 0.94 Elongation factor Tu domain 2
MMR_HSR1             PF01926.18   114 seq636_BIOID50915    -            607   1.3e-05   25.0   0.2   1   1   1.5e-08   4.1e-05   23.4   0.0     2   113     8   128     7   129 0.55 50S ribosome-binding GTPase
DUF2566              PF10753.4     55 seq637_BIOID50915    -             82   3.4e-29  100.3   5.3   1   1   3.3e-33   4.5e-29  100.0   3.7     1    55    28    82    28    82 0.99 Protein of unknown function (DUF2566)
OpuAC                PF04069.7    257 seq639_BIOID50915    -            344   6.7e-57  192.6   3.5   1   1     6e-61   8.1e-57  192.3   2.4     2   256    44   326    43   327 0.94 Substrate binding domain of ABC-type glycine betaine transport system
DUF416               PF04222.7    191 seq640_BIOID50915    -            196   6.5e-87  289.5   0.1   1   1   5.3e-91   7.2e-87  289.3   0.0     1   189     4   192     4   194 0.99 Protein of unknown function (DUF416)
Curlin_rpt           PF07012.7     34 seq641_BIOID50915    -            160   8.3e-22   76.5  32.2   1   3   1.1e-15   1.5e-11   43.7   0.8     1    34    62    95    62    95 0.99 Curlin associated repeat
Curlin_rpt           PF07012.7     34 seq641_BIOID50915    -            160   8.3e-22   76.5  32.2   2   3   2.3e-09   3.2e-05   23.4   2.1     9    32    92   115    91   116 0.95 Curlin associated repeat
Curlin_rpt           PF07012.7     34 seq641_BIOID50915    -            160   8.3e-22   76.5  32.2   3   3   7.8e-12   1.1e-07   31.3   4.2     1    34   106   139   106   139 0.98 Curlin associated repeat
DUF2526              PF10735.4     77 seq642_BIOID50915    -             77   3.1e-47  158.3   5.7   1   1   2.5e-51   3.4e-47  158.2   4.0     1    77     1    77     1    77 1.00 Protein of unknown function (DUF2526)
rve                  PF00665.21   120 seq645_BIOID50915    -            135   1.8e-12   47.2   0.0   1   1   1.7e-16   2.4e-12   46.9   0.0     2    78    45   119    44   129 0.93 Integrase core domain
Curlin_rpt           PF07012.7     34 seq646_BIOID50915    -            151   2.3e-28   97.4  29.0   1   3   8.8e-16   1.2e-11   43.9   0.5     1    34    40    74    40    74 0.99 Curlin associated repeat
Curlin_rpt           PF07012.7     34 seq646_BIOID50915    -            151   2.3e-28   97.4  29.0   2   3     8e-17   1.1e-12   47.3   0.3     2    34    86   119    85   119 0.98 Curlin associated repeat
Curlin_rpt           PF07012.7     34 seq646_BIOID50915    -            151   2.3e-28   97.4  29.0   3   3   1.2e-09   1.7e-05   24.3   3.5     8    34   115   141   114   141 0.95 Curlin associated repeat
Bac_DNA_binding      PF00216.16    90 seq647_BIOID50915    -             90   3.2e-33  113.4   1.4   1   1   2.6e-37   3.6e-33  113.3   1.0     1    90     1    90     1    90 0.99 Bacterial DNA-binding protein
Aminotran_1_2        PF00155.16   363 seq648_BIOID50915    -            390   9.3e-60  202.3   0.0   1   1   7.7e-64   1.1e-59  202.1   0.0     3   360    30   379    28   382 0.94 Aminotransferase class I and II
Resolvase            PF00239.16   141 seq650_BIOID50915    -            192   3.1e-49  166.3   0.4   1   1     6e-53   4.1e-49  165.9   0.3     2   140     3   135     2   136 0.98 Resolvase, N terminal domain
HTH_7                PF02796.10    45 seq650_BIOID50915    -            192   1.1e-11   44.2   0.0   1   1   3.8e-15   2.6e-11   43.0   0.0     1    44   138   181   138   182 0.98 Helix-turn-helix domain of resolvase
Pro_dh               PF01619.13   345 seq653_BIOID50915    -           1320  2.5e-133  444.1   0.0   1   1  5.1e-137  3.5e-133  443.6   0.0     2   344   229   573   228   574 0.99 Proline dehydrogenase
Aldedh               PF00171.17   462 seq653_BIOID50915    -           1320  1.9e-111  372.5   0.4   1   1  4.9e-115  3.3e-111  371.7   0.2     7   450   659  1103   654  1111 0.94 Aldehyde dehydrogenase family
DUF1481              PF07356.7    195 seq656_BIOID50915    -            211   5.4e-71  237.9   0.6   1   1   4.5e-75   6.2e-71  237.7   0.4     1   195    22   207    22   207 0.99 Protein of unknown function (DUF1481)
ATP-grasp_2          PF08442.5    202 seq657_BIOID50915    -            389   1.2e-62  210.8   0.0   1   1   2.5e-66   1.7e-62  210.2   0.0     1   201     2   205     2   206 0.97 ATP-grasp domain
Ligase_CoA           PF00549.14   153 seq657_BIOID50915    -            389     4e-24   84.8   0.7   1   1   9.5e-28   6.5e-24   84.1   0.5     1   151   265   383   265   385 0.97 CoA-ligase
Metallophos          PF00149.23   201 seq658_BIOID50915    -            218   1.4e-12   47.3   2.9   1   1   6.5e-16   4.5e-12   45.7   2.0     2   167    16   150    15   191 0.73 Calcineurin-like phosphoesterase
Metallophos_2        PF12850.2    156 seq658_BIOID50915    -            218   1.2e-06   28.3   0.0   1   1   2.8e-10   1.9e-06   27.6   0.0     4   137    18   207    16   213 0.63 Calcineurin-like phosphoesterase superfamily domain
DEDD_Tnp_IS110       PF01548.12   144 seq660_BIOID50915    -            116   5.2e-18   64.9   0.0   1   1   4.7e-22   6.4e-18   64.6   0.0     2    93    12   100    11   103 0.93 Transposase
Tafi-CsgC            PF10610.4    106 seq662_BIOID50915    -            110   8.7e-66  218.2   4.0   1   1   7.3e-70     1e-65  218.1   2.8     1   106     5   110     5   110 0.99 Thin aggregative fimbriae synthesis protein
Dehydratase_MU       PF02288.10   112 seq663_BIOID50915    -            116   1.6e-35  121.0   0.0   1   1   1.3e-39   1.8e-35  120.9   0.0     2   112     7   112     6   112 0.98 Dehydratase medium subunit
MFS_1                PF07690.11   354 seq665_BIOID50915    -            394     1e-35  123.0  55.1   1   2     3e-29   4.2e-25   88.1  17.4     2   188    17   198    16   220 0.86 Major Facilitator Superfamily
MFS_1                PF07690.11   354 seq665_BIOID50915    -            394     1e-35  123.0  55.1   2   2   1.1e-14   1.5e-10   40.2  15.9     3   175   218   387   216   394 0.89 Major Facilitator Superfamily
Thioredoxin          PF00085.15   104 seq666_BIOID50915    -            109   3.5e-34  116.5   0.0   1   1   8.4e-38   3.8e-34  116.3   0.0     2   103     5   106     4   107 0.98 Thioredoxin
Thioredoxin_2        PF13098.1    112 seq666_BIOID50915    -            109   1.6e-10   41.0   0.1   1   1   3.2e-13   1.4e-09   37.9   0.0     7   112    23   104    17   104 0.90 Thioredoxin-like domain
Phage_sheath_1       PF04984.9    464 seq667_BIOID50915    -            395   1.4e-78  264.3   5.5   1   2   4.3e-22   5.9e-18   64.4   0.4     1    95     1    99     1   101 0.96 Phage tail sheath protein
Phage_sheath_1       PF04984.9    464 seq667_BIOID50915    -            395   1.4e-78  264.3   5.5   2   2   1.2e-64   1.7e-60  204.7   0.5   171   464    96   381    92   381 0.98 Phage tail sheath protein
BMC                  PF00936.14    75 seq669_BIOID50915    -             91   1.1e-26   92.1   5.6   1   1     1e-30   1.4e-26   91.8   3.9     1    75     3    79     3    79 0.98 BMC domain
YbhQ                 PF11076.3    135 seq672_BIOID50915    -            136   4.3e-79  262.5  13.2   1   1   3.7e-83   5.1e-79  262.3   9.1     1   134     1   132     1   134 0.98 Putative inner membrane protein YbhQ
BMC                  PF00936.14    75 seq673_BIOID50915    -            140   5.6e-21   73.8   1.4   1   1   6.1e-25   8.3e-21   73.3   1.0     1    75     3    80     3    80 0.97 BMC domain
OmpA                 PF00691.15    97 seq674_BIOID50915    -            254   5.2e-15   55.5   0.1   1   1   1.3e-18   1.8e-14   53.7   0.0     1    92   113   206   113   210 0.83 OmpA family
ATP-synt_ab          PF00006.20   215 seq677_BIOID50915    -            443   5.9e-42  143.4   0.0   1   1   2.9e-45   7.9e-42  143.0   0.0     3   214   183   388   181   389 0.95 ATP synthase alpha/beta family, nucleotide-binding domain
Rho_RNA_bind         PF07497.7     78 seq677_BIOID50915    -            443   6.5e-42  140.9   0.1   1   1   4.2e-45   1.1e-41  140.1   0.0     1    78    73   150    73   150 0.98 Rho termination factor, RNA-binding domain
Rho_N                PF07498.7     43 seq677_BIOID50915    -            443   8.2e-18   63.7   0.8   1   1   1.7e-20   4.8e-17   61.3   0.2     1    43    29    71    29    71 0.98 Rho termination factor, N-terminal domain
NACHT                PF05729.7    167 seq677_BIOID50915    -            443   8.9e-05   22.0   0.0   1   1   6.2e-08   0.00017   21.1   0.0    12    96   207   297   203   311 0.80 NACHT domain
IpaB_EvcA            PF03278.8    153 seq678_BIOID50915    -            196   1.1e-63  212.9   4.9   1   1   9.6e-68   1.3e-63  212.6   3.4     1   152    39   184    39   185 0.99 IpaB/EvcA family
Peptidase_S24        PF00717.18    70 seq679_BIOID50915    -            255     4e-15   55.0   0.0   1   1   3.3e-18   1.1e-14   53.6   0.0     3    68   166   230   164   232 0.91 Peptidase S24-like
HTH_3                PF01381.17    55 seq679_BIOID50915    -            255   2.3e-08   33.6   0.0   1   1   1.5e-11     5e-08   32.5   0.0     3    46    39    82    37    90 0.92 Helix-turn-helix
HTH_19               PF12844.2     64 seq679_BIOID50915    -            255   6.9e-08   32.3   0.0   1   1   3.8e-11   1.3e-07   31.4   0.0     2    60    35    93    35    97 0.96 Helix-turn-helix domain
Macro                PF01661.16   118 seq680_BIOID50915    -            177     3e-41  139.8   0.0   1   1   2.8e-45   3.8e-41  139.5   0.0     1   118    21   137    21   137 0.99 Macro domain
N6_N4_Mtase          PF01555.13   231 seq681_BIOID50915    -           1034   1.4e-29  103.1   8.0   1   1   9.9e-34   1.4e-29  103.1   5.6     1   224   495   806   495   813 0.93 DNA methylase
A_deaminase          PF00962.17   330 seq682_BIOID50915    -            333  8.5e-100  333.8   0.0   1   1    7e-104  9.6e-100  333.6   0.0     2   329     6   328     5   329 0.99 Adenosine/AMP deaminase
PduL                 PF06130.7     71 seq683_BIOID50915    -            210   3.1e-52  174.1   0.1   1   2   3.6e-28   4.9e-24   83.8   0.0     2    71    22   102    21   102 0.98 Propanediol utilisation protein PduL
PduL                 PF06130.7     71 seq683_BIOID50915    -            210   3.1e-52  174.1   0.1   2   2   1.4e-29   1.9e-25   88.3   0.3     2    70   130   197   129   198 0.96 Propanediol utilisation protein PduL
CoA_binding          PF02629.14    96 seq684_BIOID50915    -            290   4.2e-29  100.7   2.8   1   1   1.4e-32   4.7e-29  100.6   0.6     1    96     6    99     6    99 0.99 CoA binding domain
Ligase_CoA           PF00549.14   153 seq684_BIOID50915    -            290   1.8e-18   66.4   0.2   1   1     8e-22   2.7e-18   65.8   0.1     1   146   152   266   152   273 0.92 CoA-ligase
Succ_CoA_lig         PF13607.1    138 seq684_BIOID50915    -            290   1.3e-09   37.6   0.0   1   1   6.9e-13   2.3e-09   36.8   0.0     1   106   146   252   146   282 0.82 Succinyl-CoA ligase like flavodoxin domain
CoA_binding_2        PF13380.1    115 seq684_BIOID50915    -            290   4.1e-05   23.6   0.1   1   1   2.4e-08   8.3e-05   22.6   0.0    29   114    34   130    10   131 0.80 CoA binding domain
rve_2                PF13333.1     52 seq688_BIOID50915    -             68   3.1e-07   30.2   0.0   1   1   5.3e-11   3.6e-07   30.0   0.0     1    50     2    56     2    58 0.87 Integrase core domain
rve_3                PF13683.1     67 seq688_BIOID50915    -             68   7.9e-07   28.4   0.0   1   1   1.5e-10     1e-06   28.0   0.0    19    67     1    50     1    50 0.96 Integrase core domain
HATPase_c            PF02518.21   111 seq689_BIOID50915    -            458   5.3e-28   96.8   0.6   1   1   2.4e-31   1.6e-27   95.2   0.1     2   110   346   449   345   450 0.98 Histidine kinase-, DNA gyrase B-, and HSP90-like ATPase
HisKA                PF00512.20    68 seq689_BIOID50915    -            458     2e-14   53.2   0.6   1   1   9.5e-18   6.5e-14   51.5   0.1     2    65   238   300   237   302 0.90 His Kinase A (phospho-acceptor) domain
PLDc_2               PF13091.1    126 seq691_BIOID50915    -            493   4.5e-35  120.0   0.0   1   2   9.4e-14   6.4e-10   38.7   0.0     6   122    59   200    55   204 0.69 PLD-like domain
PLDc_2               PF13091.1    126 seq691_BIOID50915    -            493   4.5e-35  120.0   0.0   2   2   2.6e-26   1.8e-22   79.3   0.0     5   123   295   437   291   440 0.92 PLD-like domain
DDE_Tnp_IS1          PF03400.8    131 seq692_BIOID50915    -             62   2.9e-28   98.4   0.4   1   1   2.2e-32     3e-28   98.4   0.3    73   131     4    62     1    62 0.97 IS1 transposase
MFS_1                PF07690.11   354 seq693_BIOID50915    -            396   1.9e-39  135.2  46.6   1   1   4.3e-43   1.9e-39  135.2  32.3     2   352    16   351    15   353 0.84 Major Facilitator Superfamily
MFS_3                PF05977.8    524 seq693_BIOID50915    -            396   5.9e-08   31.1   6.0   1   1   1.3e-11   5.9e-08   31.1   4.2    32   206    32   201     5   207 0.84 Transmembrane secretion effector
TRI12                PF06609.8    599 seq693_BIOID50915    -            396   2.8e-06   25.7   4.5   1   1   6.2e-10   2.8e-06   25.7   3.1    87   212    54   179    14   190 0.80 Fungal trichothecene efflux pump (TRI12)
Phage_tube           PF04985.9    167 seq694_BIOID50915    -            172   9.8e-68  226.6   0.0   1   1     8e-72   1.1e-67  226.5   0.0     1   167     2   172     2   172 0.99 Phage tail tube protein FII
AzlC                 PF03591.9    143 seq695_BIOID50915    -            245   7.3e-42  142.5  10.2   1   1   5.3e-46   7.3e-42  142.5   7.1     1   141    23   165    23   167 0.97 AzlC protein
NAD_binding_2        PF03446.10   162 seq697_BIOID50915    -            302   5.7e-37  126.9   6.0   1   1   6.1e-41   8.3e-37  126.4   4.2     3   161     8   168     6   169 0.95 NAD binding domain of 6-phosphogluconate dehydrogenase
IMS                  PF00817.15   148 seq698_BIOID50915    -            351   4.3e-47  159.5   0.0   1   1   1.5e-50   6.9e-47  158.8   0.0     1   148     7   154     7   154 0.98 impB/mucB/samB family
IMS_C                PF11799.3    137 seq698_BIOID50915    -            351   1.8e-09   38.0   0.1   1   1   6.6e-13     3e-09   37.2   0.1     3    99   211   309   209   323 0.84 impB/mucB/samB family C-terminal
IMS_HHH              PF11798.3     32 seq698_BIOID50915    -            351   1.3e-08   34.2   0.0   1   1   7.1e-12   3.2e-08   33.0   0.0     1    32   166   197   166   197 0.96 IMS family HHH motif
HTH_3                PF01381.17    55 seq700_BIOID50915    -            142   6.4e-11   41.8   0.0   1   1     3e-14   1.4e-10   40.7   0.0     1    52    76   127    76   130 0.96 Helix-turn-helix
HTH_19               PF12844.2     64 seq700_BIOID50915    -            142   1.6e-09   37.5   0.0   1   1   9.3e-13   4.3e-09   36.1   0.0     3    60    75   132    73   136 0.92 Helix-turn-helix domain
HTH_31               PF13560.1     64 seq700_BIOID50915    -            142     5e-09   36.0   0.0   1   1   1.8e-12   8.1e-09   35.4   0.0     6    58    76   127    74   134 0.95 Helix-turn-helix domain
Pyridoxal_deC        PF00282.14   373 seq701_BIOID50915    -            165   3.5e-14   51.9   0.0   1   1   4.6e-18   6.3e-14   51.0   0.0    19   137    52   152    37   163 0.89 Pyridoxal-dependent decarboxylase conserved domain
Thymidylat_synt      PF00303.14   266 seq702_BIOID50915    -            326   7.4e-53  179.2   0.0   1   1   6.6e-57     9e-53  178.9   0.0     3   244    13   254    11   276 0.91 Thymidylate synthase
FluMu_gp41           PF10109.4     82 seq703_BIOID50915    -             90   3.2e-11   42.8   0.0   1   1   2.6e-15   3.6e-11   42.7   0.0     2    81     9    87     8    88 0.97 Mu-like prophage FluMu protein gp41
Na_sulph_symp        PF00939.14   471 seq706_BIOID50915    -            499  2.4e-112  376.1  48.6   1   1  2.1e-116  2.8e-112  375.8  33.7     7   470    20   498    17   499 0.97 Sodium:sulfate symporter transmembrane region
EutN_CcmL            PF03319.8     83 seq709_BIOID50915    -             91   1.7e-27   95.4   0.1   1   1   1.5e-31   2.1e-27   95.2   0.1     1    83     1    87     1    87 0.93 Ethanolamine utilisation protein EutN/carboxysome
AzlD                 PF05437.7     99 seq710_BIOID50915    -            111   2.4e-12   46.5   5.6   1   1   2.1e-16   2.9e-12   46.2   3.9     1    98     5   104     5   105 0.92 Branched-chain amino acid transport protein (AzlD)
Pyridoxal_deC        PF00282.14   373 seq711_BIOID50915    -             78   7.7e-07   27.7   0.1   1   1     6e-11   8.1e-07   27.6   0.1   151   214     2    62     1    72 0.86 Pyridoxal-dependent decarboxylase conserved domain
adh_short            PF00106.20   167 seq712_BIOID50915    -            248   2.3e-34  118.5   0.0   1   1   1.1e-37   2.9e-34  118.2   0.0     2   166     2   165     1   166 0.93 short chain dehydrogenase
adh_short_C2         PF13561.1    243 seq712_BIOID50915    -            248     7e-15   55.3   0.0   1   1   3.2e-18   8.7e-15   55.0   0.0     3   222     9   218     7   232 0.89 Enoyl-(Acyl carrier protein) reductase
KR                   PF08659.5    181 seq712_BIOID50915    -            248   1.1e-13   51.1   0.0   1   1   5.5e-17   1.5e-13   50.6   0.0     3   173     3   170     2   177 0.89 KR domain
Epimerase            PF01370.16   236 seq712_BIOID50915    -            248   1.1e-06   28.1   0.1   1   1   1.2e-09   3.4e-06   26.5   0.0     1   117     3   135     3   176 0.80 NAD dependent epimerase/dehydratase family
NAD_binding_10       PF13460.1    183 seq712_BIOID50915    -            248   2.9e-06   27.2   0.0   1   1   1.4e-09     4e-06   26.8   0.0     1    60     3    67     3   171 0.78 NADH(P)-binding
NAD_binding_2        PF03446.10   162 seq713_BIOID50915    -            292   7.1e-48  162.4   1.5   1   1   2.1e-51   9.5e-48  162.0   1.1     1   160     1   162     1   164 0.98 NAD binding domain of 6-phosphogluconate dehydrogenase
F420_oxidored        PF03807.12    96 seq713_BIOID50915    -            292   5.6e-07   29.7   0.1   1   1   2.6e-10   1.2e-06   28.7   0.1     1    74     3    70     3    96 0.80 NADP oxidoreductase coenzyme F420-dependent
PTS_2-RNA            PF01885.11   186 seq715_BIOID50915    -            184   1.7e-52  177.3   0.0   1   1   1.5e-56     2e-52  177.0   0.0     2   180     6   175     5   180 0.96 RNA 2'-phosphotransferase, Tpt1 / KptA family
Glycos_transf_4      PF00953.16   159 seq716_BIOID50915    -            367   1.1e-28   99.9  21.3   1   1   7.8e-33   1.1e-28   99.9  14.8     3   157    75   233    73   235 0.94 Glycosyl transferase family 4
PhageMin_Tail        PF10145.4    202 seq717_BIOID50915    -            809   1.1e-42  145.9  19.4   1   1   7.9e-47   1.1e-42  145.9  13.4     1   202   238   440   238   440 0.98 Phage-related minor tail protein
DUF1537              PF07005.6    223 seq718_BIOID50915    -            420   1.4e-61  207.9  15.6   1   1   1.7e-65   2.3e-61  207.1  10.8     1   223   161   380   161   380 0.95 Protein of unknown function, DUF1537
Cob_adeno_trans      PF01923.13   162 seq719_BIOID50915    -            335   8.2e-53  178.4   0.2   1   1   1.8e-56   1.2e-52  177.8   0.1     1   160     3   166     3   168 0.93 Cobalamin adenosyltransferase
DUF336               PF03928.9    132 seq719_BIOID50915    -            335   1.4e-37  128.3   0.0   1   1   3.1e-41   2.1e-37  127.7   0.0     3   132   200   329   198   329 0.98 Domain of unknown function (DUF336)
AA_permease_2        PF13520.1    426 seq720_BIOID50915    -            486   3.7e-59  200.2  58.4   1   1   6.7e-63   4.5e-59  199.9  40.5     5   425    17   449    13   455 0.92 Amino acid permease
AA_permease          PF00324.16   479 seq720_BIOID50915    -            486   3.6e-20   71.6  48.6   1   1   6.9e-24   4.7e-20   71.2  33.7    13   475    23   470    14   473 0.76 Amino acid permease
Sigma54_activat      PF00158.21   168 seq722_BIOID50915    -            441   1.1e-72  242.8   0.1   1   1   6.6e-76   1.8e-72  242.1   0.1     1   168   141   308   141   308 0.99 Sigma-54 interaction domain
Response_reg         PF00072.19   112 seq722_BIOID50915    -            441   7.3e-30  103.1   0.2   1   1   5.4e-33   1.5e-29  102.1   0.1     1   111     8   117     8   118 0.98 Response regulator receiver domain
HTH_8                PF02954.14    42 seq722_BIOID50915    -            441     2e-14   52.7   0.6   1   1   7.2e-18     2e-14   52.7   0.4     3    39   403   439   401   441 0.93 Bacterial regulatory protein, Fis family
AAA_5                PF07728.9    139 seq722_BIOID50915    -            441   1.3e-07   31.2   0.0   1   1   9.7e-11   2.7e-07   30.3   0.0     2   123   165   283   164   301 0.84 AAA domain (dynein-related subfamily)
AAA                  PF00004.24   132 seq722_BIOID50915    -            441   1.6e-05   25.0   0.0   1   1   1.2e-08   3.4e-05   23.9   0.0     1   126   165   296   165   302 0.72 ATPase family associated with various cellular activities (AAA)
MarR                 PF01047.17    59 seq724_BIOID50915    -            176   1.6e-17   62.8   2.8   1   1   1.3e-20     6e-17   60.9   0.1     1    58    53   112    53   113 0.98 MarR family
MarR_2               PF12802.2     62 seq724_BIOID50915    -            176     1e-08   34.5   0.1   1   1   4.8e-12   2.2e-08   33.5   0.0     5    61    55   111    51   112 0.90 MarR family
HTH_27               PF13463.1     68 seq724_BIOID50915    -            176   3.6e-07   30.3   0.1   1   1   1.8e-10   8.1e-07   29.1   0.0    17    68    70   121    54   121 0.86 Winged helix DNA-binding domain
Acetyltransf_10      PF13673.1    117 seq725_BIOID50915    -            124   6.4e-16   58.4   0.0   1   1   1.7e-19   7.7e-16   58.1   0.0    17   117     4    98     1    98 0.91 Acetyltransferase (GNAT) domain
Acetyltransf_7       PF13508.1     79 seq725_BIOID50915    -            124   5.9e-07   29.4   0.0   1   1   2.4e-10   1.1e-06   28.6   0.0     3    78    30    99    28   100 0.88 Acetyltransferase (GNAT) domain
Acetyltransf_1       PF00583.19    83 seq725_BIOID50915    -            124   7.6e-06   25.7   0.0   1   1   3.7e-09   1.7e-05   24.6   0.0    22    83    42    99     7    99 0.70 Acetyltransferase (GNAT) family
PQQ_2                PF13360.1    238 seq732_BIOID50915    -            353   9.9e-08   31.6   1.7   1   1   1.1e-10   3.1e-07   29.9   1.1     3   236    69   308    67   310 0.67 PQQ-like domain
FCD                  PF07729.7    125 seq734_BIOID50915    -            228   1.6e-26   92.9   5.9   1   1   3.5e-30   2.4e-26   92.3   4.1     5   124    89   208    87   209 0.99 FCD domain
GntR                 PF00392.16    64 seq734_BIOID50915    -            228   9.3e-18   63.3   0.0   1   1   3.6e-21   2.4e-17   61.9   0.0     3    64    15    75    13    75 0.98 Bacterial regulatory proteins, gntR family
DeoC                 PF01791.4    236 seq735_BIOID50915    -            295   8.6e-35  120.0   0.0   1   1   7.3e-39     1e-34  119.8   0.0     2   235    21   261    20   262 0.94 DeoC/LacD family aldolase
UPF0027              PF01139.12   420 seq736_BIOID50915    -            383   2.1e-97  326.6   0.0   1   2   6.2e-29   8.5e-25   87.4   0.0     6    98    18   110    13   122 0.93 Uncharacterized protein family UPF0027
UPF0027              PF01139.12   420 seq736_BIOID50915    -            383   2.1e-97  326.6   0.0   2   2   1.5e-74   2.1e-70  237.7   0.0   145   419   123   376   109   377 0.90 Uncharacterized protein family UPF0027
HlyD                 PF00529.15   306 seq737_BIOID50915    -            390   3.6e-79  266.1  15.0   1   1   1.3e-82   4.5e-79  265.8  10.4     1   306    60   343    60   343 0.99 HlyD family secretion protein
HlyD_2               PF12700.2    328 seq737_BIOID50915    -            390   2.2e-17   63.1   1.3   1   1   9.2e-21   3.1e-17   62.6   0.9    20   234    60   290    51   316 0.77 HlyD family secretion protein
HlyD_3               PF13437.1    105 seq737_BIOID50915    -            390   5.2e-16   58.7   3.5   1   1   1.4e-16   4.9e-13   49.2   0.2     2   105   218   338   217   338 0.79 HlyD family secretion protein
Biotin_lipoyl_2      PF13533.1     50 seq737_BIOID50915    -            390   1.1e-08   34.4   1.6   1   1   5.4e-11   1.9e-07   30.5   0.1     2    49    61   108    60   109 0.91 Biotin-lipoyl like
Aldedh               PF00171.17   462 seq741_BIOID50915    -            461   1.2e-30  106.1   0.5   1   1   1.7e-33   2.4e-29  101.8   0.3    29   427    32   416    24   428 0.87 Aldehyde dehydrogenase family
Wzz                  PF02706.10   152 seq743_BIOID50915    -            348     4e-15   55.8   1.4   1   1   6.7e-19   9.2e-15   54.6   1.0     1   113    15   178    15   244 0.69 Chain length determinant protein
Ldh_2                PF02615.9    335 seq747_BIOID50915    -            357   1.9e-70  237.1   0.0   1   1   1.6e-74   2.2e-70  236.9   0.0     4   329     6   332     3   338 0.90 Malate/L-lactate dehydrogenase
Aldolase_II          PF00596.16   183 seq750_BIOID50915    -            212   1.6e-44  151.6   0.0   1   1   1.4e-48   1.9e-44  151.4   0.0     2   181    14   190    13   192 0.93 Class II Aldolase and Adducin N-terminal domain
ResIII               PF04851.10   184 seq755_BIOID50915    -           1126     7e-09   35.6   1.1   1   1   1.9e-12   1.3e-08   34.8   0.2    22   182   153   313    80   344 0.77 Type III restriction enzyme, res subunit
DEAD                 PF00270.24   173 seq755_BIOID50915    -           1126   2.8e-05   23.5   0.0   1   1   1.3e-08   8.7e-05   21.9   0.0    22   166   177   313   162   318 0.74 DEAD/DEAH box helicase
PseudoU_synth_2      PF00849.17   164 seq756_BIOID50915    -            290   9.9e-16   57.8   0.1   1   1   6.3e-18   4.3e-14   52.5   0.1     2   164    69   195    68   195 0.87 RNA pseudouridylate synthase
S4                   PF01479.20    48 seq756_BIOID50915    -            290     3e-14   52.0   1.6   1   1   1.1e-17   7.6e-14   50.7   0.0     1    48     7    52     7    52 0.98 S4 domain
YdfZ                 PF14001.1     64 seq758_BIOID50915    -             67     2e-33  114.3   0.1   1   1   1.6e-37   2.2e-33  114.1   0.1     1    64     2    65     2    65 0.99 YdfZ protein
ORF6N                PF10543.4     88 seq761_BIOID50915    -            248   7.6e-18   64.2   0.0   1   1   9.6e-22   1.3e-17   63.4   0.0     2    87    11    92    10    93 0.95 ORF6N domain
ADH_N                PF08240.7    109 seq762_BIOID50915    -            336   6.2e-32  109.4   0.4   1   1   2.8e-35   1.3e-31  108.5   0.3     1   107    29   134    29   136 0.98 Alcohol dehydrogenase GroES-like domain
ADH_zinc_N           PF00107.21   130 seq762_BIOID50915    -            336   5.1e-13   48.5   0.1   1   1   2.8e-16   1.3e-12   47.2   0.1     2   130   177   296   176   296 0.91 Zinc-binding dehydrogenase
ThiF                 PF00899.16   136 seq762_BIOID50915    -            336   4.7e-05   23.1   0.8   1   1     2e-08   9.2e-05   22.1   0.1     4    36   168   200   165   204 0.93 ThiF family
HHA                  PF05321.6     57 seq765_BIOID50915    -             71   3.8e-25   87.6   0.0   1   1   3.2e-29   4.3e-25   87.4   0.0     1    57     8    68     8    68 0.97 Haemolysin expression modulating protein
MdoG                 PF04349.7    484 seq766_BIOID50915    -            517  8.5e-263  871.7   1.2   1   1  7.2e-267  9.8e-263  871.5   0.8     1   483    29   514    29   515 1.00 Periplasmic glucan biosynthesis protein, MdoG
AP_endonuc_2         PF01261.19   211 seq767_BIOID50915    -            258   3.3e-31  108.1   0.9   1   1   2.9e-35   3.9e-31  107.9   0.6     1   211    21   219    21   219 0.95 Xylose isomerase-like TIM barrel
RF-1                 PF00472.15   114 seq769_BIOID50915    -            204   1.2e-23   83.0   2.0   1   1   1.5e-27   2.1e-23   82.2   1.4     9   104   103   197    97   200 0.86 RF-1 domain
MFS_1                PF07690.11   354 seq770_BIOID50915    -            553   7.3e-55  186.0  38.3   1   1   5.3e-59   7.3e-55  186.0  26.5     1   353    19   413    19   414 0.89 Major Facilitator Superfamily
Epimerase_2          PF02350.14   346 seq771_BIOID50915    -            390  1.4e-126  421.8   0.0   1   1  1.2e-130  1.7e-126  421.5   0.0     2   346    36   384    35   384 0.97 UDP-N-acetylglucosamine 2-epimerase
DUF2569              PF10754.4    149 seq772_BIOID50915    -            146     4e-48  163.2  10.5   1   1   3.3e-52   4.5e-48  163.1   7.3     2   149     4   145     3   145 0.99 Protein of unknown function (DUF2569)
Peptidase_M20        PF01546.23   171 seq773_BIOID50915    -            178   8.9e-09   35.0   0.1   1   1   7.6e-13     1e-08   34.8   0.0    77   170    12   172     2   173 0.76 Peptidase family M20/M25/M40
Bac_luciferase       PF00296.15   307 seq775_BIOID50915    -            382   4.1e-69  232.9   0.4   1   1   3.7e-73   5.1e-69  232.6   0.3     1   302    20   339    20   344 0.93 Luciferase-like monooxygenase
Fe-ADH               PF00465.14   366 seq779_BIOID50915    -            403   3.2e-98  328.6   0.2   1   1  5.7e-102   3.9e-98  328.3   0.2     2   332     8   323     7   337 0.93 Iron-containing alcohol dehydrogenase
Fe-ADH_2             PF13685.1    250 seq779_BIOID50915    -            403   5.2e-17   61.8   0.0   1   1   1.2e-20   8.1e-17   61.2   0.0    12   247    18   260    14   262 0.89 Iron-containing alcohol dehydrogenase
Phage_P2_GpU         PF06995.6    121 seq780_BIOID50915    -            154   3.9e-47  158.4   0.0   1   1   3.5e-51   4.7e-47  158.2   0.0     1   120     6   125     6   126 0.99 Phage P2 GpU
Rnf-Nqr              PF02508.9    190 seq784_BIOID50915    -            193   2.6e-71  239.0  21.0   1   1   2.1e-75   2.9e-71  238.8  14.6     1   189     1   191     1   192 0.99 Rnf-Nqr subunit, membrane protein
GntP_permease        PF02447.11   441 seq789_BIOID50915    -            454  2.9e-154  513.6  49.4   1   1  4.8e-158  3.3e-154  513.4  34.3     2   440     5   453     4   454 0.98 GntP family permease
CitMHS               PF03600.11   349 seq789_BIOID50915    -            454   6.7e-09   34.6  37.4   1   1   1.2e-12   8.5e-09   34.3  25.9     3   318    11   375     7   403 0.80 Citrate transporter
Sugar_tr             PF00083.19   451 seq791_BIOID50915    -            427   3.9e-31  108.0  31.5   1   1   1.1e-34   5.1e-31  107.6  21.8    51   432    23   402    16   413 0.84 Sugar (and other) transporter
MFS_1                PF07690.11   354 seq791_BIOID50915    -            427   4.3e-24   84.8  41.6   1   1   9.5e-28   4.3e-24   84.8  28.8    21   340     6   359     1   360 0.78 Major Facilitator Superfamily
MFS_2                PF13347.1    427 seq791_BIOID50915    -            427   6.5e-15   54.3  20.5   1   1   6.4e-13   2.9e-09   35.7   3.0   258   351    17   108     4   112 0.89 MFS/sugar transport protein
Phage_GPD            PF05954.6    292 seq792_BIOID50915    -            390   1.2e-57  195.2   2.9   1   1   1.6e-61   2.1e-57  194.4   2.0     1   291    41   368    41   369 0.91 Phage late control gene D protein (GPD)
FeS                  PF04060.8     35 seq797_BIOID50915    -            192     1e-14   53.6   5.2   1   1   1.9e-17   2.8e-14   52.2   3.6     1    35    43    77    43    77 0.97 Putative Fe-S cluster
Fer4                 PF00037.22    24 seq797_BIOID50915    -            192   8.5e-13   47.2  25.0   1   2     1e-10   1.5e-07   30.5   4.8     2    23   111   132   110   133 0.95 4Fe-4S binding domain
Fer4                 PF00037.22    24 seq797_BIOID50915    -            192   8.5e-13   47.2  25.0   2   2   2.5e-09   3.8e-06   26.1   2.4     2    24   141   163   140   163 0.91 4Fe-4S binding domain
Fer4_9               PF13187.1     55 seq797_BIOID50915    -            192   1.2e-10   41.4  31.0   1   1     1e-10   1.6e-07   31.3  10.3     1    55   116   162   116   162 0.95 4Fe-4S dicluster domain
Fer4_6               PF12837.2     24 seq797_BIOID50915    -            192   2.9e-08   33.0  28.2   1   1   4.9e-10   7.5e-07   28.6   4.5     1    24   109   132   109   132 0.96 4Fe-4S binding domain
Fer4_10              PF13237.1     52 seq797_BIOID50915    -            192   3.3e-08   33.0  25.8   1   1   1.2e-10   1.8e-07   30.7   9.6     3    52   111   158   109   158 0.86 4Fe-4S dicluster domain
Fer4_2               PF12797.2     22 seq797_BIOID50915    -            192   1.6e-07   30.6  20.1   1   1   8.7e-09   1.3e-05   24.6   2.9     3    22   110   129   108   129 0.93 4Fe-4S binding domain
UDPG_MGDP_dh_N       PF03721.9    185 seq799_BIOID50915    -            420   3.5e-61  205.7   0.1   1   1   7.1e-63   2.4e-59  199.6   0.0     2   183     5   189     4   191 0.96 UDP-glucose/GDP-mannose dehydrogenase family, NAD binding domain
UDPG_MGDP_dh         PF00984.14    96 seq799_BIOID50915    -            420     4e-30  103.7   0.0   1   1   2.3e-33     8e-30  102.7   0.0     2    93   206   292   205   296 0.88 UDP-glucose/GDP-mannose dehydrogenase family, central domain
UDPG_MGDP_dh_C       PF03720.10   106 seq799_BIOID50915    -            420   9.2e-19   67.4   0.0   1   1   6.8e-22   2.3e-18   66.1   0.0     1   104   324   419   324   420 0.91 UDP-glucose/GDP-mannose dehydrogenase family, UDP binding domain
NAD_binding_2        PF03446.10   162 seq799_BIOID50915    -            420   7.1e-07   29.1   0.1   1   1   2.2e-09   7.4e-06   25.8   0.0     2   109     4   135     3   140 0.76 NAD binding domain of 6-phosphogluconate dehydrogenase
Isochorismatase      PF00857.15   174 seq801_BIOID50915    -            244   4.8e-42  143.7   0.0   1   1   4.9e-46   6.7e-42  143.2   0.0     1   173    32   229    32   230 0.96 Isochorismatase family
Glycos_transf_2      PF00535.21   169 seq804_BIOID50915    -            847   1.4e-19   70.2   0.0   1   1   6.3e-23   2.2e-19   69.6   0.0     2   168   246   429   245   430 0.98 Glycosyl transferase family 2
Glyco_tranf_2_3      PF13641.1    230 seq804_BIOID50915    -            847   3.3e-15   56.4   0.3   1   1     3e-18     1e-14   54.8   0.0     2   230   243   493   242   493 0.84 Glycosyltransferase like family 2
Glyco_trans_2_3      PF13632.1    192 seq804_BIOID50915    -            847   2.9e-13   49.8  14.5   1   1   8.6e-17   2.9e-13   49.8  10.1     1   185   341   533   341   708 0.82 Glycosyl transferase family group 2
Glyco_transf_21      PF13506.1    174 seq804_BIOID50915    -            847   4.5e-08   32.5   0.0   1   1   4.7e-11   1.6e-07   30.6   0.0     6   147   312   468   308   492 0.77 Glycosyl transferase family 21
Complex1_51K         PF01512.12   151 seq805_BIOID50915    -            425   3.8e-39  133.7   0.0   1   1   2.3e-42   7.9e-39  132.6   0.0     8   151     2   135     1   135 0.98 Respiratory-chain NADH dehydrogenase 51 Kd subunit
RnfC_N               PF13375.1    101 seq805_BIOID50915    -            425   4.1e-15   55.2   0.7   1   1   3.7e-18   1.3e-14   53.6   0.3    22    85   356   420   350   425 0.91 RnfC Barrel sandwich hybrid domain
SLBB                 PF10531.4     59 seq805_BIOID50915    -            425   4.2e-13   48.8   1.1   1   1   2.1e-16   7.3e-13   48.0   0.7     1    58   147   194   147   195 0.96 SLBB domain
Fer4_17              PF13534.1     61 seq805_BIOID50915    -            425   7.9e-08   32.4   3.9   1   1   4.4e-11   1.5e-07   31.5   2.7     2    60   238   298   237   299 0.94 4Fe-4S dicluster domain
IMS_C                PF11799.3    137 seq807_BIOID50915    -            228   1.8e-08   34.8   0.0   1   1   5.6e-12   2.5e-08   34.2   0.0     4    85   114   200   111   217 0.85 impB/mucB/samB family C-terminal
IMS_HHH              PF11798.3     32 seq807_BIOID50915    -            228   8.9e-07   28.4   0.5   1   1   4.8e-10   2.2e-06   27.2   0.4     6    32    73    99    71    99 0.92 IMS family HHH motif
IMS                  PF00817.15   148 seq807_BIOID50915    -            228   1.3e-06   28.2   0.0   1   1   7.8e-10   3.6e-06   26.7   0.0   100   146     2    47     1    49 0.94 impB/mucB/samB family
Complex1_51K         PF01512.12   151 seq809_BIOID50915    -            741   1.9e-48  163.8   1.5   1   1   2.8e-51   2.9e-48  163.3   0.0     1   151   139   284   139   284 0.98 Respiratory-chain NADH dehydrogenase 51 Kd subunit
RnfC_N               PF13375.1    101 seq809_BIOID50915    -            741   3.4e-34  116.4   0.2   1   1   1.2e-36   1.2e-33  114.6   0.0     1   101    14   115    14   115 0.96 RnfC Barrel sandwich hybrid domain
SLBB                 PF10531.4     59 seq809_BIOID50915    -            741   2.3e-11   43.2   0.1   1   1   5.9e-14   6.2e-11   41.9   0.0     1    58   296   344   296   345 0.95 SLBB domain
Fer4_7               PF12838.2     52 seq809_BIOID50915    -            741   1.5e-09   37.9   8.8   1   1   5.3e-12   5.6e-09   36.1   6.1     1    52   376   430   376   430 0.81 4Fe-4S dicluster domain
Fer4_8               PF13183.1     57 seq809_BIOID50915    -            741   6.7e-09   35.5   5.5   1   1     2e-11   2.1e-08   33.9   3.8     3    57   375   430   373   459 0.79 4Fe-4S dicluster domain
Fer4_10              PF13237.1     52 seq809_BIOID50915    -            741   5.9e-08   32.2  10.5   1   1   1.6e-10   1.7e-07   30.8   7.3     6    52   374   427   370   427 0.91 4Fe-4S dicluster domain
Fer4_9               PF13187.1     55 seq809_BIOID50915    -            741   3.8e-07   30.1   8.6   1   1   1.3e-09   1.4e-06   28.3   5.9     2    53   377   429   376   430 0.71 4Fe-4S dicluster domain
Fer4_4               PF12800.2     17 seq809_BIOID50915    -            741   5.3e-07   29.3  11.4   1   2   5.7e-06     0.006   16.7   2.0     2    16   375   389   374   395 0.90 4Fe-4S binding domain
Fer4_4               PF12800.2     17 seq809_BIOID50915    -            741   5.3e-07   29.3  11.4   2   2   5.4e-06    0.0057   16.7   1.0     3    16   415   428   413   436 0.91 4Fe-4S binding domain
Fer4_17              PF13534.1     61 seq809_BIOID50915    -            741   1.3e-06   28.4  10.3   1   1   1.2e-08   1.3e-05   25.3   6.9     2    61   377   431   376   431 0.82 4Fe-4S dicluster domain
DUF4222              PF13973.1     53 seq810_BIOID50915    -             80   3.1e-16   58.3   0.1   1   1   2.7e-20   3.7e-16   58.1   0.1     2    53     4    54     3    54 0.97 Domain of unknown function (DUF4222)
RNA_ligase           PF09414.5    184 seq811_BIOID50915    -            235     7e-07   29.0   0.0   1   1   2.4e-10   3.3e-06   26.8   0.0     3   182    39   203    37   205 0.75 RNA ligase
DUF2819              PF10995.3    317 seq812_BIOID50915    -            523  1.4e-129  431.2   0.0   1   1  1.3e-133  1.8e-129  430.9   0.0     2   317   163   474   162   474 0.99 Protein of unknown function (DUF2819)
Ribonuc_L-PSP        PF01042.16   121 seq818_BIOID50915    -            128   7.3e-33  112.7   0.0   1   1   6.5e-37   8.9e-33  112.5   0.0     4   120    13   125    10   126 0.97 Endoribonuclease L-PSP
DUF1233              PF06806.7     72 seq821_BIOID50915    -             84   2.7e-34  116.4   0.5   1   1   2.3e-38   3.2e-34  116.1   0.3     1    72     4    76     4    76 0.97 Putative excisionase (DUF1233)
Sugar_tr             PF00083.19   451 seq824_BIOID50915    -            449   7.6e-38  130.1  26.5   1   1   3.2e-39   1.5e-35  122.5  18.4     4   442    22   429    20   437 0.78 Sugar (and other) transporter
MFS_1                PF07690.11   354 seq824_BIOID50915    -            449   1.4e-31  109.4  44.0   1   1   4.6e-32   2.1e-28   99.0  21.5    30   312    54   349    24   358 0.76 Major Facilitator Superfamily
MFS_2                PF13347.1    427 seq824_BIOID50915    -            449     2e-11   42.8  19.4   1   1   2.1e-13   9.6e-10   37.3   7.6   126   384   144   403   140   426 0.75 MFS/sugar transport protein
Pribosyltran         PF00156.22   125 seq825_BIOID50915    -            152   2.2e-11   43.4   0.0   1   1   2.3e-15   3.2e-11   42.9   0.0     2   112     4   105     3   112 0.87 Phosphoribosyl transferase domain
DEAD                 PF00270.24   173 seq826_BIOID50915    -            453   4.5e-49  166.1   0.1   1   1   1.2e-51   5.4e-48  162.6   0.0     1   172    25   196    25   197 0.94 DEAD/DEAH box helicase
Helicase_C           PF00271.26    78 seq826_BIOID50915    -            453   8.2e-26   89.5   0.0   1   1   4.8e-29   2.2e-25   88.2   0.0     2    77   264   339   263   340 0.98 Helicase conserved C-terminal domain
DUF4113              PF13438.1     75 seq828_BIOID50915    -             82   9.6e-29   99.0   0.0   1   1   7.8e-33   1.1e-28   98.8   0.0     1    75     7    80     7    80 0.98 Domain of unknown function (DUF4113)
DUF3596              PF12167.3     88 seq830_BIOID50915    -            428   5.2e-30  102.7   0.0   1   1   1.9e-33   1.3e-29  101.5   0.0     1    88     7    93     7    93 0.98 Domain of unknown function (DUF3596)
Phage_integrase      PF00589.17   173 seq830_BIOID50915    -            428     2e-19   69.8   0.4   1   1   5.8e-23     4e-19   68.8   0.1     3   166   203   396   201   402 0.87 Phage integrase family
Abhydrolase_6        PF12697.2    228 seq831_BIOID50915    -            266   4.9e-35  121.3   5.0   1   1   1.2e-38   5.7e-35  121.1   3.4     1   227    16   249    16   250 0.81 Alpha/beta hydrolase family
Abhydrolase_1        PF00561.15   230 seq831_BIOID50915    -            266   1.7e-16   60.3   0.2   1   1   4.4e-19     2e-15   56.8   0.2     1   228    40   251    40   253 0.95 alpha/beta hydrolase fold
Abhydrolase_5        PF12695.2    142 seq831_BIOID50915    -            266   3.4e-16   59.1   1.4   1   1   3.5e-19   1.6e-15   57.0   1.0     1   141    15   237    15   238 0.77 Alpha/beta hydrolase family
ResIII               PF04851.10   184 seq832_BIOID50915    -           1137   6.5e-26   91.1   0.6   1   1   5.4e-28   1.5e-24   86.7   0.0     5   183   363   510   360   511 0.87 Type III restriction enzyme, res subunit
EcoEI_R_C            PF08463.5    164 seq832_BIOID50915    -           1137   1.2e-25   90.2   0.7   1   1   4.3e-29   1.2e-25   90.2   0.5     2   159   975  1128   974  1129 0.97 EcoEI R protein C-terminal
DUF4145              PF13643.1     87 seq832_BIOID50915    -           1137   2.7e-10   39.8   0.0   1   1   9.8e-14   2.7e-10   39.8   0.0     3    84    24   111    23   113 0.92 Domain of unknown function (DUF4145)
HSDR_N               PF04313.9    194 seq832_BIOID50915    -           1137   8.7e-09   35.2   0.1   1   1   1.2e-11   3.2e-08   33.4   0.1    45   191   150   316   136   319 0.69 Type I restriction enzyme R protein N terminus (HSDR_N)
DEAD                 PF00270.24   173 seq832_BIOID50915    -           1137   9.1e-09   34.8   0.0   1   1   7.9e-12   2.2e-08   33.6   0.0    15   166   382   509   364   516 0.75 DEAD/DEAH box helicase
Epimerase            PF01370.16   236 seq833_BIOID50915    -            355   6.8e-79  264.4   0.0   1   1   3.7e-82   8.5e-79  264.1   0.0     1   236     4   252     4   252 0.97 NAD dependent epimerase/dehydratase family
RmlD_sub_bind        PF04321.12   287 seq833_BIOID50915    -            355   5.2e-17   61.5   0.0   1   1   3.3e-20   7.5e-17   61.0   0.0     2   255     3   297     1   333 0.78 RmlD substrate binding domain
Polysacc_synt_2      PF02719.10   294 seq833_BIOID50915    -            355   1.6e-16   59.9   0.0   1   1   1.2e-19   2.8e-16   59.1   0.0     1   117     4   114     4   135 0.93 Polysaccharide biosynthesis protein
3Beta_HSD            PF01073.14   280 seq833_BIOID50915    -            355   2.7e-15   55.6   0.0   1   1   1.9e-18   4.3e-15   55.0   0.0     1   229     5   240     5   250 0.82 3-beta hydroxysteroid dehydrogenase/isomerase family
NAD_binding_4        PF07993.7    249 seq833_BIOID50915    -            355   4.2e-15   55.2   0.1   1   1   4.2e-14   9.5e-11   40.9   0.0    87   197    74   189    61   250 0.85 Male sterility protein
adh_short            PF00106.20   167 seq833_BIOID50915    -            355   6.3e-08   32.5   0.2   1   1   4.7e-10   1.1e-06   28.6   0.0     3    96     4    91     2   126 0.79 short chain dehydrogenase
AAA_33               PF13671.1    143 seq834_BIOID50915    -            370   1.2e-25   89.9   0.1   1   1   2.9e-29     2e-25   89.2   0.1     1   143   226   355   226   355 0.93 AAA domain
KTI12                PF08433.5    270 seq834_BIOID50915    -            370   4.2e-06   26.0   0.0   1   1   1.1e-09   7.4e-06   25.2   0.0     4   143   227   358   225   361 0.90 Chromatin associated protein KTI12
Peptidase_A24        PF01478.13   106 seq835_BIOID50915    -            155     5e-23   81.1   9.1   1   1   3.7e-27     5e-23   81.1   6.3     2   104    10   117     8   120 0.88 Type IV leader peptidase family
HTH_AraC             PF00165.18    42 seq838_BIOID50915    -            298   9.6e-22   76.0   0.1   1   2   2.3e-14   1.1e-10   40.9   0.0     1    41   203   243   203   244 0.96 Bacterial regulatory helix-turn-helix proteins, AraC family
HTH_AraC             PF00165.18    42 seq838_BIOID50915    -            298   9.6e-22   76.0   0.1   2   2   7.3e-12   3.3e-08   32.9   0.0     1    41   255   293   255   294 0.93 Bacterial regulatory helix-turn-helix proteins, AraC family
HTH_18               PF12833.2     81 seq838_BIOID50915    -            298     8e-17   61.0   0.1   1   1   2.7e-20   1.2e-16   60.4   0.0     2    80   217   294   216   295 0.94 Helix-turn-helix domain
AraC_binding         PF02311.14   136 seq838_BIOID50915    -            298   7.6e-07   28.7   0.0   1   1   4.7e-10   2.2e-06   27.3   0.0    27    91    75   139    64   170 0.85 AraC-like ligand binding domain
HTH_Tnp_1            PF01527.15    76 seq840_BIOID50915    -            144   1.6e-13   50.2   0.0   1   1   2.9e-17     2e-13   49.9   0.0     3    49    11    58     9   101 0.86 Transposase
HTH_28               PF13518.1     52 seq840_BIOID50915    -            144   4.4e-05   23.2   0.0   1   1   9.2e-09   6.3e-05   22.7   0.0     1    41    19    60    19    67 0.92 Helix-turn-helix domain
PGI                  PF00342.14   486 seq841_BIOID50915    -            549  9.6e-235  779.4   0.1   1   1    8e-239  1.1e-234  779.2   0.0     1   486    52   541    52   541 0.99 Phosphoglucose isomerase
BMC                  PF00936.14    75 seq842_BIOID50915    -            184     5e-41  138.1   8.4   1   2   1.3e-25   1.8e-21   75.4   0.1     1    74     3    76     3    77 0.98 BMC domain
BMC                  PF00936.14    75 seq842_BIOID50915    -            184     5e-41  138.1   8.4   2   2   2.3e-22   3.1e-18   65.0   2.9     1    75    95   173    95   173 0.97 BMC domain
DUF1100              PF06500.6    411 seq843_BIOID50915    -            414  2.6e-222  737.5   0.0   1   1  6.3e-226  2.9e-222  737.4   0.0     1   411     1   414     1   414 0.99 Alpha/beta hydrolase of unknown function (DUF1100)
Abhydrolase_5        PF12695.2    142 seq843_BIOID50915    -            414   2.3e-08   33.8   0.0   1   1   9.2e-12   4.2e-08   32.9   0.0     1   121   196   375   196   392 0.75 Alpha/beta hydrolase family
Abhydrolase_6        PF12697.2    228 seq843_BIOID50915    -            414   2.4e-06   27.4   0.5   1   1   9.9e-10   4.5e-06   26.6   0.1    12   107   208   326   197   390 0.70 Alpha/beta hydrolase family
Phage_GPD            PF05954.6    292 seq844_BIOID50915    -            351     1e-67  228.3   0.0   1   1   9.1e-72   1.2e-67  228.0   0.0     2   271    42   329    41   337 0.89 Phage late control gene D protein (GPD)
TnpB_IS66            PF05717.8    108 seq845_BIOID50915    -            116   1.1e-40  137.2   0.0   1   1   9.1e-45   1.2e-40  137.1   0.0     2   104     7   107     6   111 0.97 IS66 Orf2 like protein
Nitroreductase       PF00881.19   165 seq847_BIOID50915    -            196   3.3e-17   62.6   0.0   1   1   2.9e-21     4e-17   62.4   0.0     5   165    18   174    14   174 0.93 Nitroreductase family
DUF2636              PF11120.3     62 seq850_BIOID50915    -             63   7.9e-33  111.6   0.6   1   1   6.3e-37   8.6e-33  111.5   0.4     1    62     2    63     2    63 0.98 Protein of unknown function (DUF2636)
BMC                  PF00936.14    75 seq852_BIOID50915    -            116     8e-17   60.5   0.3   1   1   8.1e-21   1.1e-16   60.1   0.2     2    73    45   112    44   116 0.95 BMC domain
DDE_Tnp_IS66         PF03050.9    271 seq854_BIOID50915    -            537   5.6e-97  324.0   0.1   1   1  1.6e-100   5.6e-97  324.0   0.0     1   271   196   487   196   487 0.98 Transposase IS66 family
DDE_Tnp_IS66_C       PF13817.1     39 seq854_BIOID50915    -            537   5.1e-20   71.0   0.2   1   1   4.2e-23   1.5e-19   69.6   0.1     2    39   494   531   493   531 0.99 IS66 C-terminal element
HTH_Tnp_IS66         PF13005.2     59 seq854_BIOID50915    -            537   1.4e-14   53.5   4.2   1   1   4.1e-18   1.4e-14   53.5   2.9     1    59   134   190   134   190 0.98 putative Helix-turn-helix domain of transposase IS66
LZ_Tnp_IS66          PF13007.2     78 seq854_BIOID50915    -            537   3.7e-13   49.8   9.1   1   1   1.1e-16   3.7e-13   49.8   6.3     1    76    59   130    59   132 0.83 Transposase C of IS166 homeodomain
DUF3260              PF11658.3    518 seq855_BIOID50915    -            559    2e-233  775.1   0.0   1   1  1.7e-237  2.3e-233  774.9   0.0     2   518    24   554    23   554 0.99 Protein of unknown function (DUF3260)
NTP_transferase      PF00483.18   248 seq856_BIOID50915    -            293   1.2e-72  244.0   0.0   1   1   2.1e-76   1.4e-72  243.8   0.0     1   246     2   238     2   240 0.98 Nucleotidyl transferase
NTP_transf_3         PF12804.2    179 seq856_BIOID50915    -            293   1.1e-08   35.3   0.0   1   1     2e-12   1.4e-08   35.0   0.0     1   120     3   133     3   188 0.83 MobA-like NTP transferase domain
Aldose_epim          PF01263.15   301 seq857_BIOID50915    -            295   2.5e-20   72.7   0.0   1   1   2.5e-24   3.5e-20   72.2   0.0     3   196    29   212    27   262 0.86 Aldose 1-epimerase
Acid_phosphat_B      PF03767.9    230 seq859_BIOID50915    -            237   2.4e-50  170.9   0.0   1   1     2e-54   2.8e-50  170.7   0.0     2   229    11   220    10   221 0.96 HAD superfamily, subfamily IIIB (Acid phosphatase)
PduV-EutP            PF10662.4    143 seq860_BIOID50915    -            147   7.9e-60  200.3   0.0   1   1   6.5e-64   8.9e-60  200.2   0.0     1   142     1   141     1   142 0.99 Ethanolamine utilisation - propanediol utilisation
MerR_1               PF13411.1     69 seq862_BIOID50915    -            215   3.9e-09   36.0   0.3   1   1   2.7e-12   3.6e-08   32.9   0.0    26    68     2    44     1    45 0.96 MerR HTH family regulatory protein
Flavin_Reduct        PF01613.13   154 seq864_BIOID50915    -            164   5.2e-30  104.2   0.1   1   1   4.3e-34   5.9e-30  104.0   0.1     1   153    13   159    13   160 0.93 Flavin reductase like domain
NQR2_RnfD_RnfE       PF03116.10   314 seq865_BIOID50915    -            352  8.3e-122  406.1  15.2   1   1  6.9e-126  9.4e-122  405.9  10.5     3   314     4   350     2   350 0.93 NQR2, RnfD, RnfE family
RHS_repeat           PF05593.9     38 seq868_BIOID50915    -            175   1.6e-10   40.7  26.0   1   1   7.5e-11     1e-06   28.6   0.3     1    35    96   129    96   131 0.89 RHS Repeat
DUF1375              PF07119.7     76 seq870_BIOID50915    -             75   8.9e-21   73.3   0.2   1   1   9.2e-25   1.3e-20   72.9   0.1     6    75     8    69     3    70 0.91 Protein of unknown function (DUF1375)
Crl                  PF07417.7    127 seq872_BIOID50915    -            133   1.1e-54  183.3   0.1   1   1   9.7e-59   1.3e-54  183.1   0.1     2   122     3   123     2   131 0.96 Transcriptional regulator Crl
CbiA                 PF01656.18   195 seq874_BIOID50915    -            214   8.1e-16   57.8   0.0   1   1     5e-19   1.1e-15   57.4   0.0     2   148     4   138     3   182 0.72 CobQ/CobB/MinD/ParA nucleotide binding domain
MipZ                 PF09140.6    261 seq874_BIOID50915    -            214   2.5e-13   49.5   3.1   1   1   1.1e-10   2.6e-07   29.9   0.1     2    53     2    52     1    61 0.88 ATPase MipZ
SRP54                PF00448.17   196 seq874_BIOID50915    -            214   4.1e-09   36.0   0.3   1   1   3.3e-12   7.6e-09   35.1   0.2     6    98     4    93     1   100 0.79 SRP54-type protein, GTPase domain
VirC1                PF07015.6    231 seq874_BIOID50915    -            214   2.9e-06   26.4   0.1   1   1   1.5e-09   3.5e-06   26.1   0.1     8   201     7   200     1   210 0.72 VirC1 protein
Helicase_C_2         PF13307.1    167 seq875_BIOID50915    -            716   4.4e-26   91.6   0.0   1   1     2e-29   6.9e-26   91.0   0.0     8   165   533   688   526   690 0.93 Helicase C-terminal domain
DEAD                 PF00270.24   173 seq875_BIOID50915    -            716   2.9e-09   36.5   0.1   1   1   1.8e-09   6.3e-06   25.6   0.0    12    78    43   108    28   126 0.74 DEAD/DEAH box helicase
DEAD_2               PF06733.10   174 seq875_BIOID50915    -            716   1.2e-08   34.4   0.0   1   1   6.2e-12   2.1e-08   33.6   0.0   103   167   200   263   150   269 0.87 DEAD_2
Xan_ur_permease      PF00860.15   389 seq876_BIOID50915    -            464  2.9e-104  348.5  54.8   1   1  3.3e-108  4.5e-104  347.9  38.0     2   386    53   423    52   426 0.97 Permease family
Acetyltransf_1       PF00583.19    83 seq877_BIOID50915    -            224   1.6e-05   24.6   0.5   1   1   7.7e-09   5.3e-05   23.0   0.4    39    78   170   209   144   214 0.93 Acetyltransferase (GNAT) family
Acetyltransf_10      PF13673.1    117 seq877_BIOID50915    -            224   3.4e-05   23.8   0.5   1   1   8.2e-09   5.6e-05   23.1   0.3     1   114    92   207    92   212 0.80 Acetyltransferase (GNAT) domain
UPF0047              PF01894.12   118 seq879_BIOID50915    -            138   5.4e-39  132.5   0.0   1   1   4.5e-43   6.1e-39  132.3   0.0     1   117    17   135    17   136 0.97 Uncharacterised protein family UPF0047
MarR                 PF01047.17    59 seq880_BIOID50915    -            146     5e-12   45.2   0.2   1   1   1.9e-15   8.8e-12   44.4   0.0     1    58    40    97    40    98 0.98 MarR family
HTH_27               PF13463.1     68 seq880_BIOID50915    -            146   1.8e-09   37.6   0.1   1   1   5.8e-13   2.6e-09   37.1   0.1     1    68    40   106    40   106 0.97 Winged helix DNA-binding domain
MarR_2               PF12802.2     62 seq880_BIOID50915    -            146   1.7e-08   33.8   0.3   1   1   5.6e-12   2.6e-08   33.3   0.2     2    62    39    97    38    97 0.97 MarR family
RHS                  PF03527.9     41 seq881_BIOID50915    -            184   1.5e-17   62.9   0.2   1   1   2.9e-21   3.9e-17   61.6   0.1     1    38    41    78    41    81 0.95 RHS protein
HAD_2                PF13419.1    176 seq882_BIOID50915    -            199   4.5e-29  101.8   0.2   1   1   1.2e-32   5.2e-29  101.6   0.1     2   176     4   184     3   184 0.84 Haloacid dehalogenase-like hydrolase
Hydrolase_like       PF13242.1     75 seq882_BIOID50915    -            199   1.6e-08   33.9   0.0   1   1   7.8e-12   3.6e-08   32.8   0.0     2    50   139   186   138   198 0.93 HAD-hyrolase-like
Hydrolase            PF00702.21   204 seq882_BIOID50915    -            199   5.7e-06   26.8   0.0   1   1   1.4e-09   6.3e-06   26.7   0.0   111   203    75   177     8   178 0.77 haloacid dehalogenase-like hydrolase
YjbE                 PF11106.3     80 seq883_BIOID50915    -             78   1.6e-41  140.0  25.8   1   1   1.2e-45   1.7e-41  139.9  17.9     1    77     1    77     1    78 0.98 Exopolysaccharide production protein YjbE
DUF419               PF04237.8     92 seq887_BIOID50915    -            118   1.1e-21   76.7   0.0   1   1     1e-25   1.4e-21   76.5   0.0     1    91    10   102    10   103 0.98 Protein of unknown function (DUF419)
FMN_bind             PF04205.9     81 seq889_BIOID50915    -            206   2.7e-18   65.7   0.1   1   1     4e-22   5.5e-18   64.7   0.0     1    77    99   187    99   191 0.98 FMN-binding domain
DUF2886              PF11102.3    200 seq890_BIOID50915    -            212   2.5e-56  190.2   1.2   1   1   2.1e-60   2.8e-56  190.1   0.8     1   199    13   206    13   207 0.97 Protein of unknown function (DUF2886)
DegT_DnrJ_EryC1      PF01041.12   363 seq891_BIOID50915    -            376   3.7e-87  292.6   0.0   1   1   9.7e-91   4.4e-87  292.3   0.0     7   361    13   370     9   372 0.93 DegT/DnrJ/EryC1/StrS aminotransferase family
Aminotran_1_2        PF00155.16   363 seq891_BIOID50915    -            376   7.6e-11   41.4   0.1   1   1   3.7e-14   1.7e-10   40.3   0.0    67   189    46   154     9   187 0.88 Aminotransferase class I and II
Aminotran_5          PF00266.14   371 seq891_BIOID50915    -            376   4.7e-08   32.0   0.1   1   1   1.6e-11   7.5e-08   31.3   0.0    62   182    47   159    33   204 0.90 Aminotransferase class-V
Virul_fac_BrkB       PF03631.10   260 seq894_BIOID50915    -            290     1e-55  188.8  24.6   1   1   8.7e-60   1.2e-55  188.6  17.0     2   258    29   274    28   276 0.88 Virulence factor BrkB
HTH_38               PF13936.1     44 seq896_BIOID50915    -            140   1.6e-21   75.4   0.6   1   1   3.1e-19   2.1e-15   55.8   1.2     4    41    58    95    55    96 0.96 Helix-turn-helix domain
TerC                 PF03741.11   184 seq901_BIOID50915    -            540   4.9e-49  166.1  13.4   1   1   1.6e-52   7.4e-49  165.5   9.3     1   183    27   216    27   217 0.94 Integral membrane protein TerC family
CorC_HlyC            PF03471.12    81 seq901_BIOID50915    -            540   2.4e-20   72.0   0.1   1   1   5.5e-23   2.5e-19   68.7   0.0     2    79   453   529   452   531 0.93 Transporter associated domain
CBS                  PF00571.23    57 seq901_BIOID50915    -            540   7.2e-16   57.4   1.3   1   2   8.5e-09   3.9e-05   23.1   0.4     1    53   315   371   315   374 0.94 CBS domain
CBS                  PF00571.23    57 seq901_BIOID50915    -            540   7.2e-16   57.4   1.3   2   2   9.7e-12   4.4e-08   32.5   0.0     3    53   382   432   381   436 0.93 CBS domain
rve                  PF00665.21   120 seq902_BIOID50915    -            274   7.6e-17   61.4   0.0   1   1     1e-20   1.4e-16   60.5   0.0     3   119   113   221   111   222 0.94 Integrase core domain
Caps_synth_GfcC      PF06251.6    229 seq904_BIOID50915    -            277     4e-90  300.8   0.0   1   1   3.4e-94   4.7e-90  300.6   0.0     2   229    52   277    51   277 0.99 Capsule biosynthesis GfcC
Rnf-Nqr              PF02508.9    190 seq905_BIOID50915    -            231   7.9e-59  198.3   9.5   1   1   6.7e-63   9.1e-59  198.1   6.6     1   189     1   200     1   201 0.98 Rnf-Nqr subunit, membrane protein
HTH_Tnp_IS1          PF12759.2     50 seq907_BIOID50915    -             75   1.5e-31  107.5   0.1   1   1   2.8e-35   1.9e-31  107.1   0.0     1    50    23    72    23    72 0.99 InsA C-terminal domain
Zn_Tnp_IS1           PF03811.8     36 seq907_BIOID50915    -             75   2.1e-08   33.3   1.7   1   1   3.8e-12   2.6e-08   33.1   0.3    18    36     2    20     1    20 0.96 InsA N-terminal domain
N6_Mtase             PF02384.11   311 seq908_BIOID50915    -            544   2.2e-60  204.2   0.0   1   1   1.5e-63   4.2e-60  203.3   0.0     3   309   141   513   139   515 0.93 N-6 DNA Methylase
HsdM_N               PF12161.3    137 seq908_BIOID50915    -            544   4.7e-14   52.8   0.6   1   1     5e-17   1.4e-13   51.3   0.0     1   137     6   133     6   133 0.85 HsdM N-terminal domain
Methyltransf_26      PF13659.1    117 seq908_BIOID50915    -            544   1.3e-13   50.8   0.0   1   1   9.4e-17   2.6e-13   49.9   0.0     2   117   186   355   185   355 0.83 Methyltransferase domain
UPF0020              PF01170.13   180 seq908_BIOID50915    -            544   5.2e-08   32.5   0.0   1   1   4.3e-11   1.2e-07   31.3   0.0    18   124   172   317   165   337 0.78 Putative RNA methylase family UPF0020
Eco57I               PF07669.6    106 seq908_BIOID50915    -            544   6.5e-05   23.1   0.0   1   1     6e-08   0.00016   21.8   0.0     3   103   300   405   297   408 0.86 Eco57I restriction-modification methylase
AA_kinase            PF00696.23   241 seq909_BIOID50915    -            367   3.5e-43  147.7   2.1   1   1   6.6e-47   4.5e-43  147.4   1.5     2   240     6   234     5   235 0.93 Amino acid kinase family
PUA                  PF01472.15    74 seq909_BIOID50915    -            367   8.6e-23   79.7   0.1   1   1     4e-26   2.8e-22   78.1   0.1     1    74   276   350   276   350 0.98 PUA domain
DDE_Tnp_IS1          PF03400.8    131 seq911_BIOID50915    -             97     2e-30  105.4   0.2   1   1   1.8e-34   2.5e-30  105.1   0.1     1    61    37    97    37    97 0.98 IS1 transposase
Tyr_Deacylase        PF02580.11   145 seq914_BIOID50915    -            145   6.3e-55  185.0   0.1   1   1   5.1e-59     7e-55  184.8   0.0     2   144     3   144     2   145 0.99 D-Tyr-tRNA(Tyr) deacylase
Polysacc_synt        PF01943.12   273 seq915_BIOID50915    -            416     1e-13   51.0  19.1   1   1   7.7e-18     1e-13   51.0  13.3     1   272     3   283     3   284 0.84 Polysaccharide biosynthesis protein
DDE_Tnp_IS1          PF03400.8    131 seq916_BIOID50915    -             69   1.6e-36  125.1   0.8   1   1   1.3e-40   1.8e-36  125.0   0.6    63   131     1    69     1    69 0.99 IS1 transposase
FMN_red              PF03358.10   152 seq917_BIOID50915    -            198   8.1e-15   54.5   0.0   1   1   3.1e-18   1.1e-14   54.1   0.0    14   144    13   143     2   149 0.85 NADPH-dependent FMN reductase
Flavodoxin_1         PF00258.20   143 seq917_BIOID50915    -            198   2.8e-11   43.4   0.1   1   1   1.4e-14   4.8e-11   42.7   0.0     1   138     6   130     6   135 0.81 Flavodoxin
Flavodoxin_2         PF02525.12   199 seq917_BIOID50915    -            198     1e-05   25.0   0.0   1   1   3.9e-09   1.3e-05   24.6   0.0     2   138     3   117     2   147 0.74 Flavodoxin-like fold
HhH-GPD              PF00730.20   121 seq918_BIOID50915    -            211   9.8e-19   67.6   0.0   1   1   3.1e-22   1.4e-18   67.1   0.0     1   120    34   168    34   169 0.95 HhH-GPD superfamily base excision DNA repair protein
HHH                  PF00633.18    30 seq918_BIOID50915    -            211   7.1e-08   31.6   0.0   1   1   3.7e-11   1.7e-07   30.4   0.0     2    29   100   127    99   128 0.94 Helix-hairpin-helix motif
EndIII_4Fe-2S        PF10576.4     17 seq918_BIOID50915    -            211   9.7e-05   22.2   3.3   1   1   3.7e-08   0.00017   21.5   2.3     1    17   187   203   187   203 0.99 Iron-sulfur binding domain of endonuclease III
Glycos_trans_3N      PF02885.12    66 seq919_BIOID50915    -            320   2.4e-15   55.7   0.0   1   1   3.6e-19     5e-15   54.7   0.0     2    65     3    70     2    71 0.97 Glycosyl transferase family, helical bundle domain
Tautomerase          PF01361.16    60 seq921_BIOID50915    -             75     2e-13   49.5   0.0   1   1   2.1e-17   2.8e-13   49.1   0.0     1    51     2    53     2    55 0.98 Tautomerase enzyme
DUF940               PF06082.6    658 seq922_BIOID50915    -            698  2.7e-257  855.4  13.2   1   1  2.3e-261  3.1e-257  855.3   9.2     1   658    29   693    29   693 0.97 Bacterial putative lipoprotein (DUF940)
YiiD_Cterm           PF09500.5    144 seq924_BIOID50915    -            329   6.7e-49  165.0   0.0   1   1   2.9e-52   9.9e-49  164.4   0.0     1   143   174   313   174   314 0.99 Putative thioesterase (yiiD_Cterm)
Acetyltransf_7       PF13508.1     79 seq924_BIOID50915    -            329   4.5e-13   49.0   0.0   1   1   2.4e-16   8.3e-13   48.1   0.0     3    78    60   139    58   140 0.87 Acetyltransferase (GNAT) domain
Acetyltransf_1       PF00583.19    83 seq924_BIOID50915    -            329   2.5e-12   46.5   0.0   1   1   2.1e-15   7.1e-12   45.0   0.0     2    82    66   138    65   139 0.96 Acetyltransferase (GNAT) family
Acetyltransf_10      PF13673.1    117 seq924_BIOID50915    -            329   1.6e-08   34.5   0.0   1   1   7.8e-12   2.7e-08   33.8   0.0    38   117    55   138    16   138 0.81 Acetyltransferase (GNAT) domain
Rhodanese            PF00581.15   113 seq926_BIOID50915    -            334   2.7e-36  124.2   0.0   1   2   5.6e-22   7.7e-18   64.7   0.0     2   112    62   181    61   182 0.86 Rhodanese-like domain
Rhodanese            PF00581.15   113 seq926_BIOID50915    -            334   2.7e-36  124.2   0.0   2   2   9.9e-20   1.4e-15   57.5   0.0    11   112   219   324   210   325 0.85 Rhodanese-like domain
DUF497               PF04365.8     80 seq928_BIOID50915    -             98   4.9e-26   90.3   0.7   1   1   4.1e-30   5.6e-26   90.1   0.5     1    80    10    92    10    92 0.96 Protein of unknown function (DUF497)
DUF4415              PF14384.1     62 seq929_BIOID50915    -            147   9.2e-18   64.0   0.1   1   1   1.1e-21   1.5e-17   63.3   0.1     1    62    84   140    84   140 0.96 Domain of unknown function (DUF4415)
DUF1375              PF07119.7     76 seq930_BIOID50915    -             86   2.4e-15   55.9   0.1   1   1   3.1e-19   4.2e-15   55.2   0.1    15    75     1    53     1    54 0.97 Protein of unknown function (DUF1375)
Cytochrom_C_asm      PF01578.15   214 seq931_BIOID50915    -            288   5.7e-45  153.3  17.3   1   1   4.2e-49   5.7e-45  153.3  12.0     5   212    62   286    58   288 0.97 Cytochrome C assembly protein
YccJ                 PF13993.1     69 seq932_BIOID50915    -             75   3.5e-42  142.2   2.1   1   1   2.9e-46   3.9e-42  142.0   1.5     1    69     7    75     7    75 0.99 YccJ-like protein
Aldedh               PF00171.17   462 seq933_BIOID50915    -            417   1.2e-21   76.5   3.5   1   1   2.1e-21   2.9e-17   62.0   1.0    37   300     8   284     2   305 0.81 Aldehyde dehydrogenase family
DUF1283              PF06932.6     85 seq937_BIOID50915    -            113   2.5e-46  155.4   6.5   1   1   2.1e-50   2.9e-46  155.2   4.5     1    85    29   113    29   113 0.99 Protein of unknown function (DUF1283)
Gp49                 PF05973.9     91 seq939_BIOID50915    -            112   1.5e-26   92.1   0.0   1   1   1.2e-30   1.7e-26   91.9   0.0     1    91    13   102    13   102 0.96 Phage derived protein Gp49-like (DUF891)
PHP                  PF02811.14   175 seq941_BIOID50915    -            873     2e-14   53.6   0.0   1   1   1.3e-17   5.9e-14   52.1   0.0     1   139    14   180    14   206 0.88 PHP domain
Acetyltransf_2       PF00797.12   240 seq942_BIOID50915    -            281   2.6e-84  282.4   0.1   1   1   2.2e-88     3e-84  282.2   0.0     1   237    21   256    21   259 0.97 N-acetyltransferase
Glyco_transf_56      PF07429.6    361 seq945_BIOID50915    -            359  1.1e-192  639.6   0.0   1   1  8.9e-197  1.2e-192  639.5   0.0     1   360     1   358     1   359 0.99 4-alpha-L-fucosyltransferase glycosyl transferase group 56
Acetyltransf_3       PF13302.1    142 seq946_BIOID50915    -            186   4.2e-23   82.1   0.0   1   1   2.9e-26   5.7e-23   81.6   0.0     3   142     8   141     7   141 0.80 Acetyltransferase (GNAT) domain
Acetyltransf_1       PF00583.19    83 seq946_BIOID50915    -            186   3.4e-15   55.7   0.1   1   1   2.6e-18   5.1e-15   55.1   0.1     2    83    63   141    62   141 0.97 Acetyltransferase (GNAT) family
Acetyltransf_4       PF13420.1    155 seq946_BIOID50915    -            186   5.3e-15   55.5   0.6   1   1   3.5e-18   6.8e-15   55.2   0.4     1   152     9   158     9   160 0.93 Acetyltransferase (GNAT) domain
Acetyltransf_8       PF13523.1    152 seq946_BIOID50915    -            186   9.6e-14   51.4   0.3   1   1   6.7e-17   1.3e-13   50.9   0.2     1   141     9   145     9   157 0.89 Acetyltransferase (GNAT) domain
Acetyltransf_7       PF13508.1     79 seq946_BIOID50915    -            186   2.6e-07   30.5   0.2   1   1   2.5e-10   4.8e-07   29.7   0.1     2    79    56   142    55   142 0.80 Acetyltransferase (GNAT) domain
Acetyltransf_10      PF13673.1    117 seq946_BIOID50915    -            186   1.3e-05   25.1   0.0   1   1   9.3e-09   1.8e-05   24.7   0.0     1   117    16   140    16   140 0.75 Acetyltransferase (GNAT) domain
FR47                 PF08445.5     86 seq946_BIOID50915    -            186   1.4e-05   24.6   0.0   1   1   1.3e-08   2.5e-05   23.8   0.0    26    80    87   143    69   150 0.92 FR47-like protein
Ldh_2                PF02615.9    335 seq947_BIOID50915    -            361    5e-138  459.2   0.0   1   1  4.2e-142  5.7e-138  459.0   0.0     1   334     5   340     5   341 0.99 Malate/L-lactate dehydrogenase
Methylase_S          PF01420.14   167 seq948_BIOID50915    -            372   4.9e-35  120.8   5.7   1   2   1.4e-28   1.9e-24   86.4   0.6     7   166     7   166     1   167 0.89 Type I restriction modification DNA specificity domain
Methylase_S          PF01420.14   167 seq948_BIOID50915    -            372   4.9e-35  120.8   5.7   2   2   1.8e-13   2.5e-09   37.2   0.2     1   154   187   348   187   359 0.80 Type I restriction modification DNA specificity domain
PTR2                 PF00854.16   373 seq949_BIOID50915    -            500     9e-75  251.6  25.7   1   1   1.5e-78     1e-74  251.4  16.0     2   370    89   428    88   431 0.97 POT family
MFS_1                PF07690.11   354 seq949_BIOID50915    -            500   9.5e-21   73.8  53.8   1   1     4e-21   2.8e-17   62.4  25.7    10   301    35   372    26   382 0.77 Major Facilitator Superfamily
HTH_37               PF13744.1     80 seq950_BIOID50915    -             96   5.7e-24   83.6   0.6   1   1   9.4e-28   6.4e-24   83.4   0.4     3    76    14    86    12    91 0.96 Helix-turn-helix domain
HTH_3                PF01381.17    55 seq950_BIOID50915    -             96   4.9e-07   29.3   0.0   1   1   8.8e-11     6e-07   29.0   0.0     5    47    37    80    33    88 0.87 Helix-turn-helix
Rhodanese            PF00581.15   113 seq951_BIOID50915    -            240   3.2e-17   62.8   0.1   1   1   4.4e-21     6e-17   61.9   0.0     2   112    28   123    27   124 0.94 Rhodanese-like domain
DUF21                PF01595.15   183 seq953_BIOID50915    -            420   3.5e-55  186.0   4.7   1   1   1.1e-58   4.9e-55  185.5   3.3     3   175     2   175     1   180 0.98 Domain of unknown function DUF21
CorC_HlyC            PF03471.12    81 seq953_BIOID50915    -            420   2.9e-20   71.7   0.2   1   1     2e-23   9.2e-20   70.1   0.1     2    79   335   410   334   412 0.95 Transporter associated domain
CBS                  PF00571.23    57 seq953_BIOID50915    -            420   9.6e-06   25.0   0.2   1   1   8.6e-08   0.00039   19.9   0.0     8    56   270   318   249   319 0.87 CBS domain
Exonuc_X-T_C         PF08411.5    269 seq955_BIOID50915    -            491  3.1e-104  347.6   0.1   1   1  5.6e-108  3.8e-104  347.3   0.1     1   268   228   489   228   490 0.99 Exonuclease C-terminal
RNase_T              PF00929.19   164 seq955_BIOID50915    -            491   9.9e-26   90.8   0.0   1   1   2.8e-29   1.9e-25   89.9   0.0     2   162    29   208    28   210 0.95 Exonuclease
FAD_binding_3        PF01494.14   356 seq958_BIOID50915    -            372   1.3e-09   37.4   0.1   1   1   1.3e-09   1.8e-05   23.8   0.0   148   178   141   171   118   224 0.88 FAD binding domain
SSB                  PF00436.20   104 seq959_BIOID50915    -            178   8.4e-43  144.3   0.5   1   1   7.4e-47     1e-42  144.1   0.4     1   103     6   112     6   113 0.97 Single-strand binding protein family
WzyE                 PF06899.6    449 seq962_BIOID50915    -            450  8.7e-278  921.1  45.1   1   1  7.1e-282  9.7e-278  920.9  31.2     1   448     1   449     1   450 1.00 WzyE protein
Iso_dh               PF00180.15   348 seq966_BIOID50915    -            416  7.1e-116  386.8   0.0   1   1    6e-120  8.2e-116  386.6   0.0     2   348    29   412    28   412 0.98 Isocitrate/isopropylmalate dehydrogenase
DUF1161              PF06649.7     52 seq970_BIOID50915    -            102   2.9e-25   87.8   0.0   1   1   2.7e-29   3.6e-25   87.5   0.0     1    52    27    80    27    80 0.99 Protein of unknown function (DUF1161)
Trp_Tyr_perm         PF03222.8    394 seq973_BIOID50915    -            444   9.9e-07   27.7  26.8   1   1   7.3e-11   9.9e-07   27.7  18.6     7   301    42   343    38   347 0.79 Tryptophan/tyrosine permease family
HTH_31               PF13560.1     64 seq974_BIOID50915    -             96   6.8e-11   42.0   0.0   1   1   7.9e-14   3.6e-10   39.7   0.0     4    46    35    76    34    93 0.82 Helix-turn-helix domain
HTH_3                PF01381.17    55 seq974_BIOID50915    -             96   3.2e-09   36.3   0.1   1   1     2e-12   9.2e-09   34.9   0.0     1    38    37    74    37    85 0.96 Helix-turn-helix
HTH_19               PF12844.2     64 seq974_BIOID50915    -             96     2e-08   34.0   0.0   1   1   2.1e-11   9.4e-08   31.8   0.0     3    55    36    87    36    95 0.83 Helix-turn-helix domain
PsiE                 PF06146.7     69 seq977_BIOID50915    -            136   1.8e-16   59.9   5.7   1   1   1.3e-20   1.8e-16   59.9   3.9     5    69    62   123    58   123 0.95 Phosphate-starvation-inducible E
GST_C                PF00043.20    95 seq978_BIOID50915    -            201   2.6e-15   56.0   0.1   1   1   1.5e-18   4.2e-15   55.3   0.1     5    95   104   189   100   189 0.94 Glutathione S-transferase, C-terminal domain
GST_N_2              PF13409.1     70 seq978_BIOID50915    -            201     1e-11   44.5   0.0   1   1   1.4e-14   3.7e-11   42.7   0.0     5    69    11    75     9    76 0.95 Glutathione S-transferase, N-terminal domain
GST_N_3              PF13417.1     75 seq978_BIOID50915    -            201   4.2e-11   42.8   0.0   1   1   2.8e-14   7.6e-11   41.9   0.0    15    73    16    79    11    81 0.89 Glutathione S-transferase, N-terminal domain
GST_C_2              PF13410.1     69 seq978_BIOID50915    -            201   5.6e-10   38.8   0.0   1   1   3.2e-13   8.7e-10   38.2   0.0     5    69   123   184    80   184 0.91 Glutathione S-transferase, C-terminal domain
GST_N                PF02798.15    76 seq978_BIOID50915    -            201   9.8e-09   35.1   0.0   1   1     9e-12   2.5e-08   33.8   0.0     3    76     1    75     1    75 0.94 Glutathione S-transferase, N-terminal domain
Molybdopterin        PF00384.17   432 seq982_BIOID50915    -            808   6.2e-97  324.9   0.0   1   1  1.7e-100   7.8e-97  324.6   0.0     1   432   111   566   111   566 0.92 Molybdopterin oxidoreductase
Molydop_binding      PF01568.16   109 seq982_BIOID50915    -            808   4.8e-28   97.0   0.0   1   1   2.6e-31   1.2e-27   95.7   0.0     1   107   687   800   687   802 0.97 Molydopterin dinucleotide binding domain
Molybdop_Fe4S4       PF04879.11    55 seq982_BIOID50915    -            808   1.2e-14   53.6   1.0   1   1   4.8e-18   2.2e-14   52.8   0.7     1    55    49   108    49   108 0.97 Molybdopterin oxidoreductase Fe4S4 domain
EAL                  PF00563.15   236 seq988_BIOID50915    -            517   1.1e-65  221.3   0.1   1   1   2.2e-69   1.5e-65  220.8   0.1     2   235   273   505   272   506 0.96 EAL domain
CSS-motif            PF12792.2    208 seq988_BIOID50915    -            517   4.7e-38  130.5   1.5   1   1   9.7e-42   6.6e-38  130.0   1.1     2   207    37   246    36   247 0.92 CSS motif domain associated with EAL
NAD_kinase           PF01513.16   285 seq989_BIOID50915    -            292   4.4e-73  245.4   0.0   1   1   3.7e-77     5e-73  245.2   0.0     2   284     8   271     7   272 0.98 ATP-NAD kinase
RHH_1                PF01402.16    39 seq990_BIOID50915    -             81   7.7e-11   41.2   0.5   1   1   5.7e-15   7.7e-11   41.2   0.4     2    39    15    52    14    52 0.96 Ribbon-helix-helix protein, copG family
Glyco_tran_WecB      PF03808.8    172 seq992_BIOID50915    -            246   3.1e-56  189.3   0.1   1   1   3.1e-60   4.2e-56  188.9   0.1     2   172    61   231    60   231 0.96 Glycosyl transferase WecB/TagA/CpsF family
FCD                  PF07729.7    125 seq993_BIOID50915    -            274   1.1e-22   80.5   6.2   1   1   2.4e-26   1.6e-22   80.0   4.3     1   124   116   246   116   247 0.90 FCD domain
GntR                 PF00392.16    64 seq993_BIOID50915    -            274   6.1e-14   51.1   0.2   1   1   1.8e-17   1.2e-13   50.1   0.1     4    62    31    89    29    91 0.95 Bacterial regulatory proteins, gntR family
Antitoxin-MazE       PF04014.13    47 seq994_BIOID50915    -             76   5.2e-07   29.1   0.2   1   1   6.4e-11   8.7e-07   28.4   0.1     1    44     7    45     7    48 0.94 Antidote-toxin recognition MazE
SMC_N                PF02463.14   220 seq998_BIOID50915    -            553   4.5e-19   68.4   0.0   1   1   1.2e-22   8.5e-19   67.5   0.0     1   217     1   511     1   514 0.93 RecF/RecN/SMC N terminal domain
AAA_23               PF13476.1    202 seq998_BIOID50915    -            553   2.7e-18   66.9   2.0   1   1     6e-20   4.1e-16   59.8   1.4     1   194     4   214     4   381 0.63 AAA domain
AA_permease          PF00324.16   479 seq1000_BIOID50915   -            461   6.6e-99  331.2  56.2   1   1  1.2e-102   8.5e-99  330.9  38.9     1   432    16   424    16   454 0.95 Amino acid permease
AA_permease_2        PF13520.1    426 seq1000_BIOID50915   -            461   2.1e-43  148.3  58.9   1   1   4.2e-47   2.8e-43  147.9  40.8     9   424    20   439    15   441 0.88 Amino acid permease
Lact-deh-memb        PF09330.6    291 seq1001_BIOID50915   -            582  1.2e-153  510.4   1.9   1   1  1.8e-157  1.2e-153  510.4   1.3     1   291   289   578   289   578 1.00 D-lactate dehydrogenase, membrane binding
FAD_binding_4        PF01565.18   139 seq1001_BIOID50915   -            582   2.6e-08   33.3   0.0   1   1   6.3e-12   4.3e-08   32.6   0.0     2   115    58   177    57   197 0.84 FAD binding domain
MCPsignal            PF00015.16   213 seq1002_BIOID50915   -            554   3.6e-74  248.7  37.0   1   1   2.2e-75   9.8e-72  240.8  18.4     1   213   324   518   324   518 0.99 Methyl-accepting chemotaxis protein (MCP) signalling domain
TarH                 PF02203.10   171 seq1002_BIOID50915   -            554   1.1e-52  178.1   3.4   1   1   2.5e-56   1.1e-52  178.1   2.4     1   169     1   175     1   177 0.96 Tar ligand binding domain homologue
HAMP                 PF00672.20    70 seq1002_BIOID50915   -            554   3.1e-14   52.7   0.4   1   1   6.8e-18   3.1e-14   52.7   0.3     1    68   196   263   196   265 0.95 HAMP domain
SlyX                 PF04102.7     69 seq1007_BIOID50915   -             72   4.1e-26   91.0   2.4   1   1   3.4e-30   4.6e-26   90.8   1.7     1    69     5    72     5    72 0.99 SlyX
GGDEF                PF00990.16   161 seq1008_BIOID50915   -           1105   1.3e-44  151.5   0.3   1   1   1.7e-47   2.9e-44  150.3   0.2     1   160   682   838   682   839 0.97 GGDEF domain
MASE1                PF05231.9    299 seq1008_BIOID50915   -           1105     3e-33  115.0  43.3   1   1   1.8e-36     3e-33  115.0  30.0     2   298    19   294    18   295 0.88 MASE1
PAS_9                PF13426.1    104 seq1008_BIOID50915   -           1105     8e-29   99.9   0.0   1   2   3.3e-15   5.7e-12   45.8   0.0     3   104   314   416   312   416 0.95 PAS domain
PAS_9                PF13426.1    104 seq1008_BIOID50915   -           1105     8e-29   99.9   0.0   2   2   3.7e-12   6.4e-09   36.0   0.0     2   104   566   670   565   670 0.92 PAS domain
PAS_3                PF08447.6     91 seq1008_BIOID50915   -           1105   5.8e-26   90.3   0.0   1   2   1.2e-12     2e-09   37.3   0.0     5    89   328   409   324   411 0.93 PAS fold
PAS_3                PF08447.6     91 seq1008_BIOID50915   -           1105   5.8e-26   90.3   0.0   2   2   1.5e-13   2.6e-10   40.1   0.0     2    91   452   537   451   537 0.96 PAS fold
PAS_4                PF08448.5    110 seq1008_BIOID50915   -           1105   4.2e-23   81.3   0.0   1   2   1.9e-09   3.2e-06   27.0   0.0     7   110   314   419   309   419 0.90 PAS fold
PAS_4                PF08448.5    110 seq1008_BIOID50915   -           1105   4.2e-23   81.3   0.0   2   2   1.1e-13     2e-10   40.5   0.0     1   109   561   672   561   673 0.94 PAS fold
PAS                  PF00989.19   113 seq1008_BIOID50915   -           1105   9.3e-23   80.0   0.1   1   2   3.1e-12   5.2e-09   35.7   0.0     2   113   303   414   302   414 0.91 PAS fold
PAS                  PF00989.19   113 seq1008_BIOID50915   -           1105   9.3e-23   80.0   0.1   2   2   5.8e-11   9.9e-08   31.6   0.0     7   113   561   668   555   668 0.94 PAS fold
EAL                  PF00563.15   236 seq1008_BIOID50915   -           1105   1.1e-17   64.2   0.2   1   1   1.8e-20   3.2e-17   62.7   0.1    37   234   896  1088   892  1090 0.92 EAL domain
PAS_8                PF13188.1     64 seq1008_BIOID50915   -           1105   1.1e-11   44.0   0.0   1   2   7.5e-07    0.0013   18.4   0.0     2    51   303   358   302   371 0.72 PAS domain
PAS_8                PF13188.1     64 seq1008_BIOID50915   -           1105   1.1e-11   44.0   0.0   2   2   1.6e-07   0.00027   20.5   0.0     1    52   555   607   555   619 0.80 PAS domain
MerR-DNA-bind        PF09278.6     65 seq1012_BIOID50915   -            154   9.6e-16   57.8   0.2   1   1   3.6e-19   1.6e-15   57.0   0.1     2    65    55   119    54   119 0.96 MerR, DNA binding
MerR                 PF00376.18    38 seq1012_BIOID50915   -            154   1.8e-14   52.8   0.6   1   1   2.5e-17   1.1e-13   50.3   0.1     1    38    13    49    13    49 0.98 MerR family regulatory protein
MerR_1               PF13411.1     69 seq1012_BIOID50915   -            154   4.7e-13   48.5   0.0   1   1   1.7e-16     8e-13   47.8   0.0     2    65    13    76    12    78 0.96 MerR HTH family regulatory protein
OMP_b-brl            PF13505.1    176 seq1014_BIOID50915   -            248   1.7e-23   83.3  12.8   1   1   6.1e-27   2.1e-23   83.0   8.8     4   176    11   248     5   248 0.77 Outer membrane protein beta-barrel domain
OmpA_membrane        PF01389.12   183 seq1014_BIOID50915   -            248   1.1e-07   31.3   2.7   1   1   1.3e-10   4.4e-07   29.4   1.9     5   179    28   248    24   248 0.71 OmpA-like transmembrane domain
Opacity              PF02462.10   132 seq1014_BIOID50915   -            248   1.1e-06   28.5   2.0   1   1   1.4e-09   4.7e-06   26.4   1.1    24   114   116   217    72   248 0.75 Opacity family porin protein
Molybdopterin        PF00384.17   432 seq1016_BIOID50915   -            808   1.8e-88  297.0   0.0   1   1   4.8e-92   2.2e-88  296.7   0.0     1   432   115   566   115   566 0.93 Molybdopterin oxidoreductase
Molydop_binding      PF01568.16   109 seq1016_BIOID50915   -            808     5e-27   93.7   0.0   1   1   2.2e-30     1e-26   92.7   0.0     1   107   687   800   687   802 0.97 Molydopterin dinucleotide binding domain
Molybdop_Fe4S4       PF04879.11    55 seq1016_BIOID50915   -            808   2.7e-13   49.4   0.9   1   1     1e-16   4.7e-13   48.6   0.6     1    55    53   112    53   112 0.96 Molybdopterin oxidoreductase Fe4S4 domain
AMP-binding          PF00501.23   418 seq1020_BIOID50915   -            574   4.3e-83  278.8   0.0   1   1   3.8e-87   5.2e-83  278.6   0.0     2   413    49   484    48   487 0.95 AMP-binding enzyme
SmpA_OmlA            PF04355.8     71 seq1022_BIOID50915   -            113   5.7e-27   93.0   0.3   1   1   5.1e-31     7e-27   92.7   0.2     1    70    35   104    35   105 0.98 SmpA / OmlA family
Sulfatase            PF00884.18   379 seq1025_BIOID50915   -            500     2e-31  109.2   0.1   1   1     2e-35   2.7e-31  108.8   0.1     2   308   193   463   192   492 0.79 Sulfatase
Xan_ur_permease      PF00860.15   389 seq1026_BIOID50915   -            449   1.1e-88  297.2  48.4   1   1   1.1e-92   1.4e-88  296.8  33.6     1   388    26   409    26   410 0.99 Permease family
DUF4008              PF13186.1     64 seq1031_BIOID50915   -            411   2.4e-13   50.0   0.4   1   1   1.5e-16   5.2e-13   49.0   0.3     4    64   282   343   276   343 0.91 Domain of unknown function (DUF4008)
Radical_SAM          PF04055.16   166 seq1031_BIOID50915   -            411   3.8e-12   46.5   0.0   1   1     2e-15   6.7e-12   45.7   0.0     6   147    20   169    16   188 0.81 Radical SAM superfamily
Fer4_12              PF13353.1    139 seq1031_BIOID50915   -            411   5.8e-07   29.5   0.0   1   1   3.1e-10   1.1e-06   28.7   0.0    13   115    19   126    17   150 0.64 4Fe-4S single cluster domain
Methyltransf_10      PF05971.7    299 seq1036_BIOID50915   -            338  7.1e-153  507.8   0.0   1   1  1.2e-156  8.4e-153  507.6   0.0     2   299    33   326    32   326 0.99 Protein of unknown function (DUF890)
MTS                  PF05175.9    170 seq1036_BIOID50915   -            338   5.5e-05   22.5   0.0   1   1   1.7e-08   0.00012   21.4   0.0    30   114   131   224   117   235 0.77 Methyltransferase small domain
ABC_tran             PF00005.22   118 seq1040_BIOID50915   -            401   5.6e-22   78.2   0.0   1   1   3.6e-25   1.2e-21   77.0   0.0     1   117    73   191    73   192 0.92 ABC transporter
TOBE_2               PF08402.5     75 seq1040_BIOID50915   -            401   9.6e-12   44.6   0.3   1   1   1.2e-14   4.2e-11   42.5   0.1     1    75   313   385   313   385 0.95 TOBE domain
YmgB                 PF10798.3     61 seq1042_BIOID50915   -             88   3.7e-29  100.2   2.6   1   1   3.8e-33   5.3e-29   99.7   1.8     1    61    28    88    28    88 0.98 Biofilm development protein YmgB/AriR
SmpB                 PF01668.13    68 seq1043_BIOID50915   -            154     6e-30  102.7   0.1   1   1   1.4e-33   1.9e-29  101.1   0.0     2    67    13    78    12    80 0.96 SmpB protein
HisG                 PF01634.13   163 seq1044_BIOID50915   -            299   8.2e-55  184.7   0.0   1   1   1.7e-58   1.2e-54  184.1   0.0     1   163    53   221    53   221 0.94 ATP phosphoribosyltransferase
HisG_C               PF08029.6     75 seq1044_BIOID50915   -            299   5.6e-28   96.5   0.1   1   1   2.2e-31   1.5e-27   95.2   0.0     1    75   222   297   222   297 0.98 HisG, C-terminal domain
Epimerase            PF01370.16   236 seq1046_BIOID50915   -            304     4e-25   88.4   0.1   1   1   1.5e-27   2.6e-24   85.8   0.0     1   233     5   206     5   209 0.90 NAD dependent epimerase/dehydratase family
NAD_binding_10       PF13460.1    183 seq1046_BIOID50915   -            304   6.2e-22   78.3   0.0   1   1   4.7e-25     8e-22   77.9   0.0     1   177     5   192     5   198 0.87 NADH(P)-binding
NAD_binding_4        PF07993.7    249 seq1046_BIOID50915   -            304   4.6e-16   58.3   0.2   1   2   9.4e-08   0.00016   20.5   0.1     1    33     7    37     7    45 0.80 Male sterility protein
NAD_binding_4        PF07993.7    249 seq1046_BIOID50915   -            304   4.6e-16   58.3   0.2   2   2   9.9e-08   0.00017   20.4   0.0    79   137    55   114    39   121 0.85 Male sterility protein
3Beta_HSD            PF01073.14   280 seq1046_BIOID50915   -            304   5.6e-16   57.9   0.0   1   1   1.7e-14     3e-11   42.4   0.0     1   119     6   114     6   120 0.86 3-beta hydroxysteroid dehydrogenase/isomerase family
NmrA                 PF05368.8    233 seq1046_BIOID50915   -            304   8.7e-14   51.2   0.0   1   1   7.3e-17   1.2e-13   50.7   0.0     1   105     5   114     5   146 0.88 NmrA-like family
adh_short            PF00106.20   167 seq1046_BIOID50915   -            304   4.2e-05   23.3   4.2   1   1   1.1e-07   0.00019   21.2   1.2     2   156     4   130     3   140 0.82 short chain dehydrogenase
Na_H_Exchanger       PF00999.16   384 seq1048_BIOID50915   -            549   3.4e-72  242.9  43.6   1   1   3.1e-76   4.2e-72  242.6  30.2     2   383     8   421     5   422 0.91 Sodium/hydrogen exchanger family
Fer4_11              PF13247.1     99 seq1050_BIOID50915   -            205   1.2e-31  108.4  10.9   1   1   8.5e-35   1.2e-31  108.4   7.5     3    97    60   153    58   155 0.97 4Fe-4S dicluster domain
Fer4_2               PF12797.2     22 seq1050_BIOID50915   -            205   1.1e-13   50.0  30.8   1   1   6.7e-10   9.1e-07   28.3   0.6     2    20     6    24     5    33 0.89 4Fe-4S binding domain
Fer4                 PF00037.22    24 seq1050_BIOID50915   -            205   9.1e-13   47.1  35.1   1   1   8.5e-11   1.2e-07   30.9   3.3     1    23    92   114    92   115 0.94 4Fe-4S binding domain
Fer4_7               PF12838.2     52 seq1050_BIOID50915   -            205   2.4e-12   46.9  28.1   1   1   9.2e-10   1.3e-06   28.6   7.3     2    50    99   147    98   149 0.87 4Fe-4S dicluster domain
Fer4_9               PF13187.1     55 seq1050_BIOID50915   -            205   8.2e-12   45.0  26.6   1   1   5.5e-10   7.5e-07   29.2   7.4     2    53    99   148    98   150 0.95 4Fe-4S dicluster domain
Fer4_10              PF13237.1     52 seq1050_BIOID50915   -            205   4.5e-11   42.2  30.2   1   1   8.2e-09   1.1e-05   24.9   8.0     2    52    92   146    91   146 0.76 4Fe-4S dicluster domain
Fer4_4               PF12800.2     17 seq1050_BIOID50915   -            205   1.7e-10   40.2  32.5   1   3     3e-05      0.04   14.1   2.3     1    15    11    25    11    29 0.90 4Fe-4S binding domain
Fer4_4               PF12800.2     17 seq1050_BIOID50915   -            205   1.7e-10   40.2  32.5   2   3   3.3e-05     0.045   13.9   2.0     2    16    65    81    64    85 0.86 4Fe-4S binding domain
Fer4_4               PF12800.2     17 seq1050_BIOID50915   -            205   1.7e-10   40.2  32.5   3   3   2.9e-07    0.0004   20.3   2.0     2    17    97   112    96   112 0.91 4Fe-4S binding domain
Fer4_6               PF12837.2     24 seq1050_BIOID50915   -            205   2.4e-10   39.7  39.6   1   1   3.1e-09   4.2e-06   26.2   3.2     1    23    91   113    91   114 0.95 4Fe-4S binding domain
Fer4_3               PF12798.2     15 seq1050_BIOID50915   -            205   7.3e-07   29.1  40.1   1   2   9.4e-06     0.013   15.9   4.2     1    15    67    83    67    83 0.98 4Fe-4S binding domain
Fer4_3               PF12798.2     15 seq1050_BIOID50915   -            205   7.3e-07   29.1  40.1   2   2   4.8e-05     0.065   13.7   1.6     1    13   126   147   126   149 0.94 4Fe-4S binding domain
SNARE_assoc          PF09335.6    123 seq1057_BIOID50915   -            192   4.6e-18   65.4   1.6   1   1   3.3e-22   4.6e-18   65.4   1.1     3   122    23   143    21   144 0.92 SNARE associated Golgi protein
Rick_17kDa_Anti      PF05433.10    42 seq1059_BIOID50915   -            155   6.2e-08   32.0  26.0   1   1   8.1e-12   1.1e-07   31.2  18.0     1    42    62   103    62   103 0.96 Glycine zipper 2TM domain
DmsC                 PF04976.7    276 seq1060_BIOID50915   -            364  1.9e-114  381.5  20.4   1   1  1.7e-118  2.3e-114  381.2  14.1     1   276    81   354    81   354 0.99 DMSO reductase anchor subunit (DmsC)
EAL                  PF00563.15   236 seq1063_BIOID50915   -            285   1.4e-60  204.6   0.0   1   1   1.1e-64   1.6e-60  204.4   0.0     2   236    27   262    26   262 0.96 EAL domain
SIS                  PF01380.17   131 seq1064_BIOID50915   -            321   3.9e-27   94.3   0.0   1   1   9.9e-31   6.8e-27   93.5   0.0     2   130    39   169    38   170 0.98 SIS domain
CBS                  PF00571.23    57 seq1064_BIOID50915   -            321   7.1e-15   54.3   0.0   1   2   1.9e-08   0.00013   21.4   0.0     1    56   199   256   199   257 0.92 CBS domain
CBS                  PF00571.23    57 seq1064_BIOID50915   -            321   7.1e-15   54.3   0.0   2   2   4.7e-10   3.2e-06   26.5   0.0     8    51   272   315   265   318 0.82 CBS domain
Histidinol_dh        PF00815.15   413 seq1065_BIOID50915   -            434  5.8e-183  608.0   1.0   1   1  4.9e-187  6.7e-183  607.8   0.7     2   413    18   428    17   428 0.99 Histidinol dehydrogenase
LamB                 PF02264.10   398 seq1066_BIOID50915   -            446  2.6e-168  560.0  25.6   1   1  2.2e-172    3e-168  559.9  17.8     1   398    28   446    28   446 0.97 LamB porin
ABC_tran             PF00005.22   118 seq1068_BIOID50915   -            637   1.1e-36  125.6   1.0   1   2   2.4e-18   3.3e-15   56.3   0.0     1   118    41   178    41   178 0.87 ABC transporter
ABC_tran             PF00005.22   118 seq1068_BIOID50915   -            637   1.1e-36  125.6   1.0   2   2   2.6e-21   3.6e-18   65.9   0.0     1   118   352   459   352   459 0.92 ABC transporter
ABC_tran_2           PF12848.2     85 seq1068_BIOID50915   -            637   6.6e-29   99.4   4.3   1   1   4.8e-32   6.6e-29   99.4   3.0     1    83   217   298   217   302 0.93 ABC transporter
Bundlin              PF05307.6     97 seq1069_BIOID50915   -             95   1.9e-59  197.4   7.0   1   1   1.5e-63   2.1e-59  197.3   4.9     1    94     1    94     1    95 0.99 Bundlin
PP-binding           PF00550.20    67 seq1070_BIOID50915   -             82   1.2e-12   47.8   0.8   1   1   9.7e-17   1.3e-12   47.6   0.6     1    66     9    74     9    75 0.92 Phosphopantetheine attachment site
Peptidase_M28        PF04389.12   176 seq1072_BIOID50915   -            345   4.2e-30  104.6   0.1   1   1   1.8e-33   8.1e-30  103.7   0.0     2   173   111   318   110   320 0.88 Peptidase family M28
Peptidase_M20        PF01546.23   171 seq1072_BIOID50915   -            345   7.7e-07   28.7   0.0   1   1   2.2e-10     1e-06   28.3   0.0     1    73   113   198   113   309 0.74 Peptidase family M20/M25/M40
Peptidase_M42        PF05343.9    292 seq1072_BIOID50915   -            345   5.1e-06   25.3   0.2   1   1   4.1e-08   0.00019   20.2   0.0   134   180   143   189   136   216 0.87 M42 glutamyl aminopeptidase
Aminotran_1_2        PF00155.16   363 seq1075_BIOID50915   -            390   1.2e-54  185.5   0.0   1   1   4.2e-58   1.4e-54  185.2   0.0     2   362    44   384    43   385 0.92 Aminotransferase class I and II
Cys_Met_Meta_PP      PF01053.15   386 seq1075_BIOID50915   -            390   2.4e-05   22.7   0.0   1   1     1e-08   3.4e-05   22.1   0.0    26   183    55   216    47   240 0.88 Cys/Met metabolism PLP-dependent enzyme
Aminotran_5          PF00266.14   371 seq1075_BIOID50915   -            390     4e-05   22.4   0.0   1   1   1.9e-08   6.6e-05   21.7   0.0    48   181    93   216    67   219 0.88 Aminotransferase class-V
ADH_N                PF08240.7    109 seq1077_BIOID50915   -            345   2.4e-34  117.2   1.7   1   1   9.4e-38   4.3e-34  116.4   1.2     2   108    33   138    32   139 0.97 Alcohol dehydrogenase GroES-like domain
ADH_zinc_N           PF00107.21   130 seq1077_BIOID50915   -            345   7.8e-25   86.8   0.1   1   1   2.8e-28   1.3e-24   86.1   0.1     1   129   178   305   178   306 0.98 Zinc-binding dehydrogenase
AlaDh_PNT_C          PF01262.16   168 seq1077_BIOID50915   -            345   9.5e-07   28.4   0.2   1   1   4.4e-10     2e-06   27.3   0.2    21    60   169   208   159   231 0.90 Alanine dehydrogenase/PNT, C-terminal domain
TcpQ                 PF10671.4     85 seq1082_BIOID50915   -            133   2.1e-24   85.0   0.4   1   1   2.5e-28   3.4e-24   84.4   0.3     2    82    50   131    49   132 0.97 Toxin co-regulated pilus biosynthesis protein Q
tRNA-synt_1g         PF09334.6    391 seq1083_BIOID50915   -            680  3.1e-156  519.8   0.1   1   1  1.4e-159  3.8e-156  519.5   0.0     1   390    11   400    11   401 0.98 tRNA synthetases class I (M)
tRNA_bind            PF01588.15    95 seq1083_BIOID50915   -            680   1.5e-22   79.1   0.0   1   1   1.2e-25   3.4e-22   77.9   0.0     1    94   584   677   584   678 0.98 Putative tRNA binding domain
tRNA-synt_1          PF00133.17   601 seq1083_BIOID50915   -            680   3.1e-18   65.0   1.7   1   1   3.2e-15   8.8e-12   43.7   0.1    25   103    11    88     3   115 0.83 tRNA synthetases class I (I, L, M and V)
tRNA-synt_1e         PF01406.14   301 seq1083_BIOID50915   -            680   3.6e-14   52.4   0.5   1   2   5.1e-09   1.4e-05   24.2   0.0    10   120    11   122     3   135 0.87 tRNA synthetases class I (C) catalytic domain
tRNA-synt_1e         PF01406.14   301 seq1083_BIOID50915   -            680   3.6e-14   52.4   0.5   2   2   1.5e-09   4.2e-06   25.9   0.0   213   282   297   365   290   383 0.82 tRNA synthetases class I (C) catalytic domain
Phage_cap_E          PF03864.10   329 seq1085_BIOID50915   -            342   2.2e-41  141.7   0.1   1   1   2.1e-45   2.8e-41  141.3   0.0    10   329    17   341     8   341 0.86 Phage major capsid protein E
HSP70                PF00012.15   602 seq1086_BIOID50915   -            471   9.1e-25   86.5   0.0   1   2   7.3e-19     1e-14   53.3   0.0     2   207    24   249    23   280 0.76 Hsp70 protein
HSP70                PF00012.15   602 seq1086_BIOID50915   -            471   9.1e-25   86.5   0.0   2   2   1.1e-11   1.5e-07   29.6   0.0   250   352   350   444   326   469 0.79 Hsp70 protein
DUF1656              PF07869.7     58 seq1088_BIOID50915   -             78   4.6e-18   64.6   9.3   1   1   3.3e-22   4.6e-18   64.6   6.5     3    57    16    70    14    72 0.95 Protein of unknown function (DUF1656)
Nitrate_red_del      PF02613.10   136 seq1089_BIOID50915   -            204   3.6e-31  107.6   1.1   1   1   3.7e-35     5e-31  107.2   0.7     7   134    41   164    19   166 0.93 Nitrate reductase delta subunit
FdhD-NarQ            PF02634.10   236 seq1090_BIOID50915   -            278   7.3e-73  244.7   0.0   1   1   6.3e-77   8.6e-73  244.5   0.0     1   235    38   275    38   276 0.92 FdhD/NarQ family
Acetyltransf_3       PF13302.1    142 seq1092_BIOID50915   -            194   1.1e-19   71.0   0.1   1   1   3.8e-23   1.3e-19   70.7   0.0     1   142    17   162    17   162 0.88 Acetyltransferase (GNAT) domain
Acetyltransf_4       PF13420.1    155 seq1092_BIOID50915   -            194   5.1e-14   52.3   0.0   1   1     2e-17   6.7e-14   52.0   0.0     2   154    21   181    20   182 0.79 Acetyltransferase (GNAT) domain
Acetyltransf_1       PF00583.19    83 seq1092_BIOID50915   -            194   1.9e-08   34.0   0.1   1   1   8.7e-12     3e-08   33.4   0.0     2    83    83   162    82   162 0.96 Acetyltransferase (GNAT) family
Acetyltransf_8       PF13523.1    152 seq1092_BIOID50915   -            194   1.4e-06   28.1   0.1   1   1   5.1e-10   1.7e-06   27.8   0.1    60   141    75   166    20   176 0.80 Acetyltransferase (GNAT) domain
HlyD                 PF00529.15   306 seq1093_BIOID50915   -            285   1.7e-46  158.8   6.2   1   2   1.7e-22   4.7e-19   68.6   2.4     1    78    43   120    43   135 0.88 HlyD family secretion protein
HlyD                 PF00529.15   306 seq1093_BIOID50915   -            285   1.7e-46  158.8   6.2   2   2   1.1e-29     3e-26   92.3   0.1   139   302   127   278   118   282 0.92 HlyD family secretion protein
HlyD_2               PF12700.2    328 seq1093_BIOID50915   -            285   7.6e-21   74.4   0.2   1   1   3.8e-24     1e-20   74.0   0.1    15   239    38   229    31   245 0.86 HlyD family secretion protein
HlyD_3               PF13437.1    105 seq1093_BIOID50915   -            285   4.6e-18   65.3   0.1   1   1   1.3e-14   3.6e-11   43.2   0.0     1    82   153   232   153   264 0.90 HlyD family secretion protein
Biotin_lipoyl_2      PF13533.1     50 seq1093_BIOID50915   -            285     4e-18   64.7   2.2   1   1   1.9e-18   5.1e-15   54.7   0.7     1    50    43    92    43   103 0.89 Biotin-lipoyl like
Aminotran_1_2        PF00155.16   363 seq1098_BIOID50915   -            356   1.1e-67  228.4   0.0   1   1   9.5e-72   1.3e-67  228.2   0.0    31   363    46   351    30   351 0.94 Aminotransferase class I and II
rve                  PF00665.21   120 seq1104_BIOID50915   -            424   1.2e-20   73.7   0.0   1   1   7.5e-24     2e-20   72.9   0.0     3   120   176   288   174   288 0.90 Integrase core domain
rve_3                PF13683.1     67 seq1104_BIOID50915   -            424   1.4e-16   59.6   0.1   1   1   1.3e-19   3.5e-16   58.3   0.0     2    67   260   328   259   328 0.98 Integrase core domain
HTH_28               PF13518.1     52 seq1104_BIOID50915   -            424   7.3e-09   35.3   0.2   1   1   9.2e-12   2.5e-08   33.6   0.0     9    51    39    81    33    86 0.92 Helix-turn-helix domain
HTH_23               PF13384.1     50 seq1104_BIOID50915   -            424     1e-07   31.2   0.0   1   1   9.5e-11   2.6e-07   29.9   0.0     5    50    31    75    28    75 0.94 Homeodomain-like domain
MalM                 PF07148.7    136 seq1105_BIOID50915   -            311   1.5e-49  166.7   0.1   1   1   1.7e-53   2.3e-49  166.2   0.0     2   136    75   210    74   210 0.98 Maltose operon periplasmic protein precursor (MalM)
Voltage_CLC          PF00654.15   355 seq1106_BIOID50915   -            438   1.7e-72  244.2  34.2   1   1   1.3e-76   1.7e-72  244.2  23.7     5   354    83   422    79   423 0.91 Voltage gated chloride channel
DUF480               PF04337.7    148 seq1108_BIOID50915   -            215   8.2e-65  217.0   0.4   1   1     1e-68   1.4e-64  216.3   0.3     1   148     5   158     5   158 0.99 Protein of unknown function, DUF480
FUSC                 PF04632.7    650 seq1111_BIOID50915   -            670  8.5e-163  543.1  45.6   1   1  1.4e-166  9.6e-163  542.9  31.6     1   649    20   662    20   663 0.96 Fusaric acid resistance protein family
FUSC_2               PF13515.1    128 seq1111_BIOID50915   -            670   3.7e-16   59.0  13.2   1   1   5.5e-20   3.7e-16   59.0   9.2     1   125    33   163    31   166 0.86 Fusaric acid resistance protein-like
Abhydrolase_1        PF00561.15   230 seq1112_BIOID50915   -            340   6.4e-26   91.2   0.0   1   1     6e-29     2e-25   89.5   0.0     4   218   105   312   102   315 0.96 alpha/beta hydrolase fold
Abhydrolase_6        PF12697.2    228 seq1112_BIOID50915   -            340   5.5e-16   59.0   0.6   1   1   2.2e-19   7.6e-16   58.5   0.4     1   219    75   312    75   320 0.70 Alpha/beta hydrolase family
Abhydrolase_5        PF12695.2    142 seq1112_BIOID50915   -            340   7.9e-11   41.7   0.2   1   1   7.2e-14   2.5e-10   40.1   0.2     2   141    75   308    74   309 0.65 Alpha/beta hydrolase family
Inositol_P           PF00459.20   271 seq1114_BIOID50915   -            267   2.5e-77  259.7   0.0   1   1   2.1e-81   2.8e-77  259.5   0.0     3   268     2   260     1   263 0.97 Inositol monophosphatase family
HATPase_c_3          PF13589.1    137 seq1116_BIOID50915   -            611   2.1e-12   46.7   0.0   1   1   8.2e-16   3.8e-12   45.9   0.0     4   106    33   149    29   183 0.74 Histidine kinase-, DNA gyrase B-, and HSP90-like ATPase
HSP90                PF00183.13   531 seq1116_BIOID50915   -            611     3e-07   29.0   0.0   1   1     1e-10   4.8e-07   28.4   0.0   156   230   278   352   271   359 0.88 Hsp90 protein
HATPase_c            PF02518.21   111 seq1116_BIOID50915   -            611   9.4e-06   25.2   0.1   1   1   3.7e-09   1.7e-05   24.3   0.0     9   110    35   174    29   175 0.77 Histidine kinase-, DNA gyrase B-, and HSP90-like ATPase
IGPD                 PF00475.13   145 seq1117_BIOID50915   -            355   1.3e-64  216.3   0.3   1   1   6.7e-68   2.3e-64  215.5   0.2     1   145   196   338   196   338 0.99 Imidazoleglycerol-phosphate dehydratase
HAD_2                PF13419.1    176 seq1117_BIOID50915   -            355     6e-07   29.7   0.0   1   1     4e-09   1.4e-05   25.3   0.0    76   173    30   145    20   148 0.79 Haloacid dehalogenase-like hydrolase
Hydrolase_like       PF13242.1     75 seq1117_BIOID50915   -            355   1.8e-06   27.4   0.0   1   1   1.1e-09   3.8e-06   26.4   0.0     1    44   102   144   102   149 0.90 HAD-hyrolase-like
PNK3P                PF08645.6    158 seq1117_BIOID50915   -            355   2.5e-06   26.9   0.0   1   1   1.3e-09   4.4e-06   26.1   0.0     5   129     8   134     4   183 0.73 Polynucleotide kinase 3 phosphatase
GFO_IDH_MocA         PF01408.17   120 seq1118_BIOID50915   -            307   5.9e-25   88.0   0.0   1   1   1.4e-28   9.3e-25   87.3   0.0     1   120     4   121     4   121 0.98 Oxidoreductase family, NAD-binding Rossmann fold
GFO_IDH_MocA_C       PF02894.12   115 seq1118_BIOID50915   -            307   5.1e-08   32.6   0.1   1   1   1.7e-11   1.2e-07   31.4   0.0    19   114   141   226   132   227 0.93 Oxidoreductase family, C-terminal alpha/beta domain
Autotransporter      PF03797.14   265 seq1120_BIOID50915   -            166   1.6e-11   43.9   4.4   1   1   4.4e-15     6e-11   42.0   3.0   142   265    36   152    13   155 0.88 Autotransporter beta-domain
Chor_lyase           PF04345.8    168 seq1123_BIOID50915   -            165     4e-31  107.5   0.0   1   1   3.5e-35   4.8e-31  107.3   0.0    11   163    16   165    10   165 0.90 Chorismate lyase
WGR                  PF05406.10    81 seq1126_BIOID50915   -            512   2.1e-15   56.3   2.6   1   1   4.8e-19   6.6e-15   54.7   0.9    11    78     4    68     1    71 0.92 WGR domain
UPF0270              PF06794.7     70 seq1127_BIOID50915   -             72   9.2e-36  121.3   0.1   1   1   7.4e-40     1e-35  121.2   0.0     1    70     1    70     1    70 0.99 Uncharacterised protein family (UPF0270)
Abhydrolase_5        PF12695.2    142 seq1128_BIOID50915   -            293   7.5e-27   93.7   0.0   1   1   3.5e-30   9.5e-27   93.3   0.0     1   141    89   265    89   266 0.89 Alpha/beta hydrolase family
Abhydrolase_6        PF12697.2    228 seq1128_BIOID50915   -            293   6.4e-16   58.8   0.2   1   1   1.5e-14     4e-11   43.1   0.0     1   102    90   194    90   212 0.89 Alpha/beta hydrolase family
Abhydrolase_1        PF00561.15   230 seq1128_BIOID50915   -            293   3.1e-10   39.9   0.2   1   1   1.1e-08   2.9e-05   23.6   0.0     1    79   115   193   115   217 0.91 alpha/beta hydrolase fold
Peptidase_S9         PF00326.16   213 seq1128_BIOID50915   -            293   1.4e-09   37.3   0.0   1   1   3.4e-12   9.2e-09   34.7   0.0     8   212   108   291   103   292 0.74 Prolyl oligopeptidase family
Hydrolase_4          PF12146.3     79 seq1128_BIOID50915   -            293   9.5e-09   34.8   0.0   1   1   5.7e-10   1.6e-06   27.7   0.0    11    61    82   132    76   149 0.82 Putative lysophospholipase
UbiA                 PF01040.13   257 seq1130_BIOID50915   -            290   1.1e-40  139.4  25.2   1   1   9.5e-45   1.3e-40  139.1  17.5     2   256    26   277    25   283 0.86 UbiA prenyltransferase family
PRK                  PF00485.13   194 seq1132_BIOID50915   -            289   8.7e-74  247.1   0.0   1   1   7.7e-78   1.1e-73  246.8   0.0     1   194     7   214     7   214 0.99 Phosphoribulokinase / Uridine kinase family
GATase               PF00117.23   192 seq1133_BIOID50915   -            196   6.2e-28   97.4   0.0   1   1   2.1e-31   7.1e-28   97.2   0.0     1   189     4   194     4   196 0.81 Glutamine amidotransferase class-I
GATase_3             PF07685.9    158 seq1133_BIOID50915   -            196   9.7e-06   25.1   0.0   1   1   4.3e-09   1.5e-05   24.5   0.0     8    79    39   100    32   106 0.87 CobB/CobQ-like glutamine amidotransferase domain
MVIN                 PF03023.9    452 seq1134_BIOID50915   -            511  4.7e-161  536.1  32.4   1   1  4.1e-165  5.7e-161  535.8  22.5     1   450    28   478    28   480 0.99 MviN-like protein
Molybdop_Fe4S4       PF04879.11    55 seq1136_BIOID50915   -            195   2.2e-21   75.3   0.2   1   1   2.6e-24   1.8e-20   72.4   0.1     2    55    44   104    43   104 0.96 Molybdopterin oxidoreductase Fe4S4 domain
Molybdopterin        PF00384.17   432 seq1136_BIOID50915   -            195   1.4e-06   27.2   0.1   1   1   2.4e-10   1.6e-06   26.9   0.0     1    35   107   139   107   190 0.79 Molybdopterin oxidoreductase
His_biosynth         PF00977.16   228 seq1137_BIOID50915   -            245     4e-76  255.1   0.2   1   1   1.7e-79   4.5e-76  254.9   0.2     1   228     1   234     1   234 0.98 Histidine biosynthesis protein
Trp_syntA            PF00290.15   259 seq1137_BIOID50915   -            245     3e-06   25.7   0.9   1   1   1.2e-08   3.4e-05   22.3   0.1   174   232    51   108    32   114 0.88 Tryptophan synthase alpha chain
Pyr_redox_2          PF07992.9    200 seq1138_BIOID50915   -            377   7.3e-27   94.4   0.0   1   1   1.7e-29     3e-26   92.4   0.0     2   198     5   277     4   279 0.90 Pyridine nucleotide-disulphide oxidoreductase
Pyr_redox            PF00070.22    80 seq1138_BIOID50915   -            377   4.6e-18   65.2   0.0   1   1   7.4e-20   1.3e-16   60.6   0.0     1    75   143   216   143   224 0.95 Pyridine nucleotide-disulphide oxidoreductase
Pyr_redox_3          PF13738.1    203 seq1138_BIOID50915   -            377   2.4e-10   40.7   0.0   1   1   1.2e-09   2.1e-06   27.8   0.0    66   199    38   173     8   177 0.75 Pyridine nucleotide-disulphide oxidoreductase
K_oxygenase          PF13434.1    341 seq1138_BIOID50915   -            377   1.6e-09   37.0   0.1   1   1   3.6e-09   6.2e-06   25.2   0.0   139   214    91   165    57   177 0.84 L-lysine 6-monooxygenase (NADPH-requiring)
PRD                  PF00874.15    90 seq1143_BIOID50915   -            433   4.9e-25   87.3   0.0   1   2   3.6e-13   4.9e-09   36.0   0.0     2    89   138   224   137   225 0.97 PRD domain
PRD                  PF00874.15    90 seq1143_BIOID50915   -            433   4.9e-25   87.3   0.0   2   2   2.6e-17   3.6e-13   49.3   0.0     2    89   247   335   246   336 0.97 PRD domain
Autotransporter      PF03797.14   265 seq1147_BIOID50915   -            103   1.9e-09   37.1   0.1   1   1   1.6e-13   2.1e-09   36.9   0.0   168   258     3    87     1    95 0.93 Autotransporter beta-domain
T2SE                 PF00437.15   272 seq1148_BIOID50915   -            305   7.2e-08   31.5   0.0   1   1   1.7e-11   2.3e-07   29.8   0.0    11   155   120   280   112   289 0.71 Type II/IV secretion system protein
LrgA                 PF03788.9     96 seq1149_BIOID50915   -            132   4.4e-29   99.9  10.2   1   1     4e-33   5.4e-29   99.6   7.1     1    94    21   114    21   116 0.98 LrgA family
DUF4132              PF13569.1    180 seq1150_BIOID50915   -            729   6.4e-54  182.0   0.0   1   1   7.4e-58     1e-53  181.4   0.0     1   179   463   648   463   649 0.96 Domain of unknown function (DUF4132)
Molybdopterin        PF00384.17   432 seq1152_BIOID50915   -            803     1e-24   87.0   0.0   1   1   3.2e-25   2.2e-21   75.9   0.0   103   379     2   377     1   381 0.85 Molybdopterin oxidoreductase
Molydop_binding      PF01568.16   109 seq1152_BIOID50915   -            803   5.6e-17   61.4   0.1   1   1     3e-20     2e-16   59.6   0.1     4   108   681   796   678   797 0.93 Molydopterin dinucleotide binding domain
His_biosynth         PF00977.16   228 seq1153_BIOID50915   -            258   8.2e-79  263.9   0.5   1   1   2.7e-82   9.3e-79  263.7   0.4     1   227     5   239     5   240 0.96 Histidine biosynthesis protein
LrgB                 PF04172.11   215 seq1156_BIOID50915   -            231   1.2e-82  276.2  15.2   1   1   9.7e-87   1.3e-82  276.0  10.6     1   215    12   226    12   226 0.99 LrgB-like family
cNMP_binding         PF00027.24    91 seq1157_BIOID50915   -            210   8.9e-24   83.0   0.0   1   1     4e-27   1.4e-23   82.4   0.0     3    90    23   111    21   112 0.97 Cyclic nucleotide-binding domain
Crp                  PF00325.15    32 seq1157_BIOID50915   -            210   2.1e-15   55.7   0.4   1   1   1.1e-18   3.9e-15   54.8   0.3     1    32   166   197   166   197 0.98 Bacterial regulatory proteins, crp family
HTH_Crp_2            PF13545.1     76 seq1157_BIOID50915   -            210   2.2e-11   43.2   0.1   1   1   1.5e-14     5e-11   42.1   0.1     1    67   142   206   142   207 0.94 Crp-like helix-turn-helix domain
PRA-CH               PF01502.13    75 seq1162_BIOID50915   -            203   1.1e-33  114.5   0.0   1   1   3.1e-37   2.1e-33  113.6   0.0     1    74    33   106    33   107 0.99 Phosphoribosyl-AMP cyclohydrolase
PRA-PH               PF01503.12    83 seq1162_BIOID50915   -            203   1.5e-13   50.6   0.5   1   1   3.2e-17   2.2e-13   50.1   0.4     2    82   116   201   115   202 0.96 Phosphoribosyl-ATP pyrophosphohydrolase
Cytochrom_C552       PF02335.10   435 seq1164_BIOID50915   -            496  1.4e-172  574.2   8.0   1   1  2.6e-176  1.8e-172  573.8   5.5     3   433    61   490    59   492 0.98 Cytochrome c552
FUSC-like            PF12805.2    284 seq1165_BIOID50915   -            696   5.1e-72  242.0   3.0   1   1   1.1e-75   5.1e-72  242.0   2.1     2   280    63   335    62   340 0.95 FUSC-like inner membrane protein yccS
FUSC_2               PF13515.1    128 seq1165_BIOID50915   -            696   2.5e-19   69.3  10.9   1   1   5.4e-23   2.5e-19   69.3   7.5     2   126   377   498   375   500 0.90 Fusaric acid resistance protein-like
ALMT                 PF11744.3    406 seq1165_BIOID50915   -            696     2e-05   23.2   1.9   1   1   1.9e-08   8.5e-05   21.2   1.0    41   193   389   528   373   594 0.82 Aluminium activated malate transporter
dCMP_cyt_deam_2      PF08211.6    124 seq1168_BIOID50915   -            294   2.3e-50  169.6   0.2   1   1   6.8e-52   4.7e-48  162.1   0.0     1   123   157   278   157   279 0.98 Cytidine and deoxycytidylate deaminase zinc-binding region
dCMP_cyt_deam_1      PF00383.17   102 seq1168_BIOID50915   -            294   1.3e-17   63.2   0.0   1   1   4.4e-18     3e-14   52.3   0.0    10    93    56   139    47   143 0.86 Cytidine and deoxycytidylate deaminase zinc-binding region
TetR_N               PF00440.18    47 seq1169_BIOID50915   -            199   2.5e-11   42.9   0.0   1   1   2.9e-15   3.9e-11   42.2   0.0     1    46    13    58    13    59 0.93 Bacterial regulatory proteins, tetR family
HTH_21               PF13276.1     60 seq1170_BIOID50915   -            110   6.2e-17   61.2   1.3   1   1   6.7e-21   9.1e-17   60.7   0.9     8    59     3    54     1    55 0.92 HTH-like domain
MFS_1                PF07690.11   354 seq1171_BIOID50915   -            417   5.7e-39  133.7  62.4   1   2   1.9e-31   1.3e-27   96.3  18.5     1   224    41   261    41   271 0.82 Major Facilitator Superfamily
MFS_1                PF07690.11   354 seq1171_BIOID50915   -            417   5.7e-39  133.7  62.4   2   2     1e-14   7.1e-11   41.3  23.0     7   168   249   407   247   414 0.82 Major Facilitator Superfamily
Sugar_tr             PF00083.19   451 seq1171_BIOID50915   -            417     2e-14   52.9  33.8   1   1   9.1e-18   6.2e-14   51.2   7.0    46   197    71   217    11   223 0.90 Sugar (and other) transporter
Adenylate_cycl       PF01295.13   605 seq1173_BIOID50915   -            848  3.3e-275  913.9   0.0   1   1  5.7e-279  3.9e-275  913.7   0.0     1   601   228   826   228   830 0.98 Adenylate cyclase, class-I
Adenyl_cycl_N        PF12633.2    204 seq1173_BIOID50915   -            848   3.3e-87  291.1   0.0   1   1   2.2e-86   1.5e-82  275.9   0.0     1   203     1   200     1   201 0.96 Adenylate cyclase NT domain
Dimer_Tnp_Tn5        PF02281.11   109 seq1174_BIOID50915   -            429   1.1e-17   64.0   0.2   1   1   1.7e-21   2.3e-17   62.9   0.1    10   102   337   425   327   428 0.85 Transposase Tn5 dimerisation domain
Oxidored_FMN         PF00724.15   341 seq1176_BIOID50915   -            365   1.1e-89  300.7   0.0   1   1     9e-94   1.2e-89  300.5   0.0     1   340     5   343     5   344 0.93 NADH:flavin oxidoreductase / NADH oxidase family
OMP_b-brl            PF13505.1    176 seq1180_BIOID50915   -            171   2.8e-26   92.3  15.2   1   1   5.1e-30   3.5e-26   92.0  10.5     2   176     9   171     8   171 0.87 Outer membrane protein beta-barrel domain
Ail_Lom              PF06316.6    199 seq1180_BIOID50915   -            171   6.5e-24   84.4   4.4   1   1   3.4e-25   2.3e-21   76.0   3.0     1   199     1   171     1   171 0.81 Enterobacterial Ail/Lom protein
Flg_bb_rod           PF00460.15    31 seq1181_BIOID50915   -            138   8.7e-13   47.5   0.2   1   1   1.5e-16   2.1e-12   46.3   0.2     1    31     9    39     9    39 0.98 Flagella basal body rod protein
DUF218               PF02698.12   155 seq1184_BIOID50915   -            239   3.3e-21   75.2   0.0   1   1   3.3e-25   4.6e-21   74.8   0.0     4   132    47   172    45   186 0.93 DUF218 domain
DAGK_prokar          PF01219.14   104 seq1185_BIOID50915   -            122   5.4e-39  131.8   8.1   1   1   4.6e-43   6.3e-39  131.6   5.6     2   104    16   118    15   118 0.99 Prokaryotic diacylglycerol kinase
DoxX                 PF07681.7     85 seq1186_BIOID50915   -            155     6e-16   58.5  15.9   1   1   1.5e-19     1e-15   57.8  11.0     1    85    31   113    31   113 0.98 DoxX
SURF4                PF02077.10   267 seq1186_BIOID50915   -            155   8.4e-08   31.7   6.2   1   1   6.1e-11   4.2e-07   29.4   4.3   177   262    71   154    20   155 0.76 SURF4 family
DUF1440              PF07274.7    136 seq1187_BIOID50915   -            204   3.9e-55  185.4   2.3   1   1   3.4e-59   4.7e-55  185.1   1.6     1   136    26   182    26   182 0.99 Protein of unknown function (DUF1440)
Fer4_11              PF13247.1     99 seq1188_BIOID50915   -            294   1.6e-29  101.5  13.2   1   1   2.1e-32   2.9e-29  100.7   5.6     2    98    92   188    91   189 0.94 4Fe-4S dicluster domain
Form-deh_trans       PF09163.6     44 seq1188_BIOID50915   -            294   8.2e-20   69.9   0.0   1   1     1e-22   1.4e-19   69.1   0.0     1    44   246   289   246   290 0.96 Formate dehydrogenase N, transmembrane
Fer4_7               PF12838.2     52 seq1188_BIOID50915   -            294   1.9e-14   53.6  25.2   1   1   7.6e-11     1e-07   32.0   5.6     1    50    38   114    38   117 0.90 4Fe-4S dicluster domain
Fer4_9               PF13187.1     55 seq1188_BIOID50915   -            294   1.6e-12   47.3  27.2   1   1   2.1e-10   2.9e-07   30.5   7.7     1    55   132   184   132   184 0.96 4Fe-4S dicluster domain
Fer4_10              PF13237.1     52 seq1188_BIOID50915   -            294   3.1e-12   45.9  27.7   1   1   2.9e-11     4e-08   32.8   7.0     2    52    93   144    92   144 0.86 4Fe-4S dicluster domain
Fer4_2               PF12797.2     22 seq1188_BIOID50915   -            294   3.3e-10   39.1  34.5   1   1   5.8e-09     8e-06   25.3   2.4     4    20    33    49    31    51 0.91 4Fe-4S binding domain
Fer4_4               PF12800.2     17 seq1188_BIOID50915   -            294   4.7e-07   29.5  32.2   1   2   4.3e-05     0.059   13.6   1.8     3    15    38    50    36    56 0.91 4Fe-4S binding domain
Fer4_4               PF12800.2     17 seq1188_BIOID50915   -            294   4.7e-07   29.5  32.2   2   2   9.2e-08   0.00013   21.9   1.8     1    17   130   146   130   146 0.92 4Fe-4S binding domain
Fer4_3               PF12798.2     15 seq1188_BIOID50915   -            294     6e-07   29.4  40.9   1   3   0.00032      0.43   11.1   3.8     1    15   100   117   100   117 0.89 4Fe-4S binding domain
Fer4_3               PF12798.2     15 seq1188_BIOID50915   -            294     6e-07   29.4  40.9   2   3     6e-05     0.083   13.3   2.9     1    14   133   146   133   147 0.94 4Fe-4S binding domain
Fer4_3               PF12798.2     15 seq1188_BIOID50915   -            294     6e-07   29.4  40.9   3   3     2e-05     0.027   14.9   2.4     1    14   160   182   160   183 0.97 4Fe-4S binding domain
Fer4                 PF00037.22    24 seq1188_BIOID50915   -            294   2.3e-06   26.8  36.2   1   1   3.8e-08   5.1e-05   22.5   2.0     5    22   130   147   126   149 0.87 4Fe-4S binding domain
DUF4132              PF13569.1    180 seq1190_BIOID50915   -           1115   6.3e-43  146.2   0.0   1   1   1.1e-46   1.5e-42  145.0   0.0     3   180   859  1044   857  1044 0.96 Domain of unknown function (DUF4132)
Flg_bbr_C            PF06429.8     74 seq1191_BIOID50915   -            112   6.8e-13   48.2   2.0   1   1   6.5e-17   8.8e-13   47.8   1.4    29    73    65   109    17   110 0.88 Flagellar basal body rod FlgEFG protein C-terminal
Paired_CXXCH_1       PF09699.5     41 seq1192_BIOID50915   -            188   6.2e-08   31.9  26.0   1   1   1.9e-08   6.6e-05   22.2   3.7     4    40   133   171   129   172 0.78 Doubled CXXCH motif (Paired_CXXCH_1)
FxsA                 PF04186.8    120 seq1193_BIOID50915   -            158   1.1e-36  124.9   8.3   1   1   9.6e-41   1.3e-36  124.7   5.7     1   113     6   118     6   127 0.93 FxsA cytoplasmic membrane protein
LexA_DNA_bind        PF01726.11    65 seq1195_BIOID50915   -            202   6.6e-32  108.7   0.1   1   1   1.5e-35   1.1e-31  108.1   0.1     1    65     1    65     1    65 0.99 LexA DNA binding domain
Peptidase_S24        PF00717.18    70 seq1195_BIOID50915   -            202   8.9e-17   60.3   0.8   1   1   1.9e-20   1.3e-16   59.8   0.5     1    68   114   180   114   182 0.96 Peptidase S24-like
Fels1                PF05666.6     45 seq1196_BIOID50915   -            122   6.1e-39  131.0   2.2   1   2   1.7e-21   2.4e-17   61.9   0.1     2    45    20    62    19    62 0.96 Fels-1 Prophage Protein-like
Fels1                PF05666.6     45 seq1196_BIOID50915   -            122   6.1e-39  131.0   2.2   2   2   8.4e-24   1.2e-19   69.3   0.2     1    45    66   121    66   121 0.98 Fels-1 Prophage Protein-like
FlgD                 PF03963.9     82 seq1197_BIOID50915   -            231   1.5e-23   82.5   3.9   1   1   1.8e-26     8e-23   80.2   2.0     7    81     7    79     2    80 0.86 Flagellar hook capping protein - N-terminal region
FlgD_ig              PF13860.1     81 seq1197_BIOID50915   -            231   2.4e-21   75.1   2.5   1   1   5.2e-25   2.4e-21   75.1   1.8     9    81   119   189   105   189 0.91 FlgD Ig-like domain
FLgD_tudor           PF13861.1     61 seq1197_BIOID50915   -            231   3.3e-15   55.7   0.0   1   1   2.3e-18     1e-14   54.1   0.0     1    60    86   230    86   231 0.97 FlgD Tudor-like domain
DUF2542              PF10808.3     79 seq1199_BIOID50915   -             79     5e-46  154.7   5.7   1   1     4e-50   5.5e-46  154.6   3.9     1    79     1    79     1    79 1.00 Protein of unknown function (DUF2542)
PTPS                 PF01242.14   123 seq1201_BIOID50915   -            121   8.3e-36  122.2   0.0   1   1   6.7e-40   9.1e-36  122.1   0.0     2   123     6   121     5   121 0.97 6-pyruvoyl tetrahydropterin synthase
Fer4_11              PF13247.1     99 seq1204_BIOID50915   -            223   1.3e-26   92.1  10.9   1   1   9.8e-30   1.3e-26   92.1   7.6     2    98    84   181    83   182 0.95 4Fe-4S dicluster domain
Fer4_7               PF12838.2     52 seq1204_BIOID50915   -            223   4.6e-17   62.0  26.7   1   2   2.1e-12   2.9e-09   37.0   5.6     2    52    46   108    45   108 0.75 4Fe-4S dicluster domain
Fer4_7               PF12838.2     52 seq1204_BIOID50915   -            223   4.6e-17   62.0  26.7   2   2   1.3e-09   1.8e-06   28.0   8.4     2    52   125   176   124   176 0.81 4Fe-4S dicluster domain
Fer4_9               PF13187.1     55 seq1204_BIOID50915   -            223     1e-15   57.5  24.8   1   2   4.7e-10   6.4e-07   29.4   4.8     2    54    46   108    45   111 0.87 4Fe-4S dicluster domain
Fer4_9               PF13187.1     55 seq1204_BIOID50915   -            223     1e-15   57.5  24.8   2   2   1.7e-11   2.3e-08   34.0   6.9     2    54   125   176   124   177 0.96 4Fe-4S dicluster domain
Fer4                 PF00037.22    24 seq1204_BIOID50915   -            223   3.5e-13   48.4  40.5   1   1   2.7e-09   3.7e-06   26.1   2.2     2    21   119   138   118   141 0.90 4Fe-4S binding domain
Fer4_10              PF13237.1     52 seq1204_BIOID50915   -            223   2.4e-12   46.3  49.5   1   2   7.5e-09     1e-05   25.1   8.6     7    52    90   136    84   136 0.93 4Fe-4S dicluster domain
Fer4_10              PF13237.1     52 seq1204_BIOID50915   -            223   2.4e-12   46.3  49.5   2   2   1.7e-09   2.3e-06   27.2   6.8     4    52   120   173   117   173 0.85 4Fe-4S dicluster domain
Fer4_2               PF12797.2     22 seq1204_BIOID50915   -            223   3.9e-10   38.9  36.1   1   1   9.6e-09   1.3e-05   24.6   1.2     2    20    38    56    37    64 0.89 4Fe-4S binding domain
Fer4_3               PF12798.2     15 seq1204_BIOID50915   -            223   1.9e-09   37.2  44.3   1   3   2.8e-05     0.039   14.4   5.2     1    15    92   108    92   108 0.98 4Fe-4S binding domain
Fer4_3               PF12798.2     15 seq1204_BIOID50915   -            223   1.9e-09   37.2  44.3   2   3   0.00027      0.37   11.3   3.7     1    13   125   137   125   139 0.94 4Fe-4S binding domain
Fer4_3               PF12798.2     15 seq1204_BIOID50915   -            223   1.9e-09   37.2  44.3   3   3     3e-07   0.00041   20.5   1.7     1    15   152   176   152   176 0.98 4Fe-4S binding domain
Fer4_4               PF12800.2     17 seq1204_BIOID50915   -            223   3.3e-07   29.9  36.5   1   3    0.0002      0.27   11.5   1.9     3    15    45    57    43    61 0.90 4Fe-4S binding domain
Fer4_4               PF12800.2     17 seq1204_BIOID50915   -            223   3.3e-07   29.9  36.5   2   3   0.00016      0.22   11.8   3.0     2    17    90   107    89   107 0.86 4Fe-4S binding domain
Fer4_4               PF12800.2     17 seq1204_BIOID50915   -            223   3.3e-07   29.9  36.5   3   3   1.9e-06    0.0026   17.8   2.4     2    17   123   138   122   138 0.91 4Fe-4S binding domain
Glyoxalase           PF00903.20   128 seq1205_BIOID50915   -            135   3.7e-25   88.2   0.0   1   1   9.3e-29   4.2e-25   88.0   0.0     2   128     3   123     2   123 0.92 Glyoxalase/Bleomycin resistance protein/Dioxygenase superfamily
Glyoxalase_2         PF12681.2    108 seq1205_BIOID50915   -            135   3.6e-18   66.0   0.0   1   1   9.1e-22   4.2e-18   65.8   0.0     1   108     8   124     8   124 0.77 Glyoxalase-like domain
Glyoxalase_4         PF13669.1    110 seq1205_BIOID50915   -            135   5.7e-09   35.8   0.0   1   1   6.2e-12   2.8e-08   33.6   0.0     2   106     5   108     4   112 0.88 Glyoxalase/Bleomycin resistance protein/Dioxygenase superfamily
Asr                  PF06392.6     19 seq1206_BIOID50915   -            111   6.7e-07   29.4  23.8   1   1   4.9e-11   6.7e-07   29.4  16.5     1    19    53    71    53    71 0.99 Acid shock protein repeat
Cytochrom_B_N        PF00033.14   188 seq1208_BIOID50915   -            217   2.7e-20   72.4  18.8   1   1   4.9e-24   3.4e-20   72.1  13.0     4   188    10   186     7   186 0.92 Cytochrome b(N-terminal)/b6/petB
Ni_hydr_CYTB         PF01292.15   182 seq1208_BIOID50915   -            217   1.4e-18   66.8  17.5   1   1   2.6e-22   1.8e-18   66.4  12.1     5   182    13   186     9   186 0.90 Prokaryotic cytochrome b561
GerE                 PF00196.14    58 seq1209_BIOID50915   -            241   2.9e-10   39.1   0.7   1   1   3.8e-14   5.2e-10   38.3   0.5     4    57   154   207   152   208 0.95 Bacterial regulatory proteins, luxR family
DAO                  PF01266.19   358 seq1210_BIOID50915   -            433   1.5e-22   79.8   7.2   1   2   8.8e-13   1.1e-09   37.5   0.5     1    48    16    62    16    99 0.76 FAD dependent oxidoreductase
DAO                  PF01266.19   358 seq1210_BIOID50915   -            433   1.5e-22   79.8   7.2   2   2   3.6e-15   4.5e-12   45.4   0.7   141   357   106   334    99   335 0.63 FAD dependent oxidoreductase
FAD_oxidored         PF12831.2    428 seq1210_BIOID50915   -            433   2.2e-11   43.4   0.0   1   1     3e-14   3.7e-11   42.6   0.0     1   143    16   161    16   175 0.78 FAD dependent oxidoreductase
HI0933_like          PF03486.9    409 seq1210_BIOID50915   -            433   7.4e-10   37.7   0.0   1   1   3.2e-10     4e-07   28.7   0.0     1    43    15    57    15    97 0.91 HI0933-like protein
FAD_binding_2        PF00890.19   421 seq1210_BIOID50915   -            433   1.6e-09   37.0   1.6   1   1   1.5e-10   1.9e-07   30.1   0.4     1    33    16    48    16    63 0.88 FAD binding domain
Pyr_redox_2          PF07992.9    200 seq1210_BIOID50915   -            433   1.4e-08   34.7   0.0   1   1   1.7e-11   2.1e-08   34.1   0.0     1   123    16   170    16   187 0.86 Pyridine nucleotide-disulphide oxidoreductase
NAD_binding_8        PF13450.1     68 seq1210_BIOID50915   -            433   2.3e-07   30.6   0.2   1   1   6.2e-10   7.6e-07   28.9   0.1     1    32    19    50    19    74 0.87 NAD(P)-binding Rossmann-like domain
GIDA                 PF01134.17   392 seq1210_BIOID50915   -            433   4.3e-07   29.0   0.6   1   1   1.4e-09   1.8e-06   27.0   0.4     1   175    16   188    16   201 0.69 Glucose inhibited division protein A
FAD_binding_3        PF01494.14   356 seq1210_BIOID50915   -            433     6e-07   28.7   1.9   1   1   3.3e-09   4.1e-06   25.9   0.4     1   196    14   192    14   253 0.79 FAD binding domain
Thi4                 PF01946.12   230 seq1210_BIOID50915   -            433   2.7e-05   23.2   0.0   1   1   4.1e-08   5.1e-05   22.3   0.0    17    65    14    62     7    73 0.92 Thi4 family
Pyr_redox_2          PF07992.9    200 seq1211_BIOID50915   -            412     8e-16   58.3   0.1   1   1   6.8e-18   7.7e-15   55.1   0.0     1   198   126   384   126   386 0.81 Pyridine nucleotide-disulphide oxidoreductase
Pyr_redox            PF00070.22    80 seq1211_BIOID50915   -            412   6.5e-14   51.9   0.6   1   1   2.5e-10   2.9e-07   30.6   0.0     2    76   256   328   255   332 0.78 Pyridine nucleotide-disulphide oxidoreductase
NAD_binding_8        PF13450.1     68 seq1211_BIOID50915   -            412   1.4e-08   34.4   0.0   1   1   3.3e-11   3.7e-08   33.1   0.0     1    37   129   165   129   184 0.92 NAD(P)-binding Rossmann-like domain
HI0933_like          PF03486.9    409 seq1211_BIOID50915   -            412   5.9e-07   28.1   0.5   1   1   4.6e-09   5.3e-06   25.0   0.0     2    36   126   160   125   165 0.94 HI0933-like protein
Thi4                 PF01946.12   230 seq1211_BIOID50915   -            412     9e-06   24.8   0.3   1   1   4.6e-08   5.3e-05   22.3   0.0    20    59   127   166   121   202 0.89 Thi4 family
FAD_binding_3        PF01494.14   356 seq1211_BIOID50915   -            412   1.6e-05   24.0   0.3   1   1   7.2e-08   8.2e-05   21.7   0.0     3    35   126   158   125   171 0.92 FAD binding domain
MatE                 PF01554.13   162 seq1212_BIOID50915   -            459   1.1e-38  132.2  30.1   1   2   9.7e-35   1.3e-30  106.0   5.5     1   161    35   195    35   196 0.99 MatE
MatE                 PF01554.13   162 seq1212_BIOID50915   -            459   1.1e-38  132.2  30.1   2   2   5.3e-13   7.3e-09   35.3   6.9     2   143   259   400   259   422 0.91 MatE
HlyD_2               PF12700.2    328 seq1214_BIOID50915   -            464   3.3e-26   92.1   1.8   1   1   1.2e-29   4.2e-26   91.7   1.2     9   328   123   425   115   425 0.82 HlyD family secretion protein
HlyD                 PF00529.15   306 seq1214_BIOID50915   -            464   3.2e-23   82.3  16.5   1   1   1.2e-26   4.2e-23   82.0  11.2     1   241   135   360   135   425 0.85 HlyD family secretion protein
HlyD_3               PF13437.1    105 seq1214_BIOID50915   -            464   9.6e-17   61.1   4.3   1   1   1.5e-14   5.2e-11   42.6   0.6     1   101   246   351   246   356 0.93 HlyD family secretion protein
Biotin_lipoyl_2      PF13533.1     50 seq1214_BIOID50915   -            464     3e-14   52.2   6.6   1   1   7.9e-17   2.7e-13   49.2   0.3     2    50   136   184   135   184 0.97 Biotin-lipoyl like
DUF2699              PF10919.3     94 seq1215_BIOID50915   -            238   5.9e-12   45.5   0.0   1   1   1.2e-15   1.6e-11   44.0   0.0    12    92    27   106    17   108 0.85 Protein of unknown function (DUF2699)
FlaE                 PF07559.9    130 seq1216_BIOID50915   -            401     2e-23   83.3  12.7   1   1   4.5e-27     2e-23   83.3   8.8     1   130   170   282   170   282 0.93 Flagellar basal body protein FlaE
Flg_bbr_C            PF06429.8     74 seq1216_BIOID50915   -            401   4.6e-21   74.3   1.6   1   1   4.6e-24   2.1e-20   72.2   1.1     2    74   323   400   322   400 0.92 Flagellar basal body rod FlgEFG protein C-terminal
Flg_bb_rod           PF00460.15    31 seq1216_BIOID50915   -            401   9.7e-12   44.2   4.1   1   1   2.1e-15   9.7e-12   44.2   2.8     2    31     4    33     3    33 0.96 Flagella basal body rod protein
RNase_T              PF00929.19   164 seq1219_BIOID50915   -            215   9.4e-37  126.7   0.1   1   1   7.9e-41   1.1e-36  126.5   0.0     1   164    20   194    20   194 0.96 Exonuclease
NrfD                 PF03916.9    313 seq1220_BIOID50915   -            318  6.8e-111  370.5  32.4   1   1  5.6e-115  7.7e-111  370.3  22.5     2   313     5   318     4   318 0.99 Polysulphide reductase, NrfD
Trypsin              PF00089.21   220 seq1221_BIOID50915   -            273   1.2e-11   44.5   0.0   1   1   4.8e-15   3.3e-11   43.0   0.0     9   198    50   244    44   266 0.73 Trypsin
Trypsin_2            PF13365.1    120 seq1221_BIOID50915   -            273   1.2e-07   31.5   0.0   1   1   3.1e-11   2.1e-07   30.8   0.0     1   120    69   240    69   240 0.64 Trypsin-like peptidase domain
Ribosomal_L34        PF00468.12    44 seq1222_BIOID50915   -             46   5.1e-25   86.7  10.1   1   1   4.1e-29   5.5e-25   86.6   7.0     1    44     1    44     1    44 0.99 Ribosomal protein L34
YcgL                 PF05166.8     74 seq1223_BIOID50915   -            108   4.8e-34  116.1   0.2   1   1   4.7e-38   6.5e-34  115.7   0.1     1    74    14    87    14    87 0.99 YcgL domain
GerE                 PF00196.14    58 seq1224_BIOID50915   -            225   1.9e-15   55.7   0.1   1   1   2.5e-19   3.4e-15   55.0   0.1     3    55   152   204   150   207 0.95 Bacterial regulatory proteins, luxR family
Ribonuclease_P       PF00825.13   111 seq1225_BIOID50915   -            108   2.9e-29  101.0   0.3   1   1   2.3e-33   3.2e-29  100.9   0.2     9   109     3   100     1   102 0.97 Ribonuclease P
FAA_hydrolase        PF01557.13   217 seq1227_BIOID50915   -            219   3.5e-56  189.9   0.0   1   1   2.9e-60     4e-56  189.7   0.0     1   208    18   210    18   219 0.93 Fumarylacetoacetate (FAA) hydrolase family
rve_2                PF13333.1     52 seq1230_BIOID50915   -             72   1.2e-22   79.6   2.2   1   1   2.1e-26   1.4e-22   79.3   1.5     1    51    14    68    14    68 0.95 Integrase core domain
rve_3                PF13683.1     67 seq1230_BIOID50915   -             72   1.2e-12   47.0   0.1   1   1     2e-16   1.4e-12   46.8   0.0     7    67     1    61     1    61 0.98 Integrase core domain
60KD_IMP             PF02096.15   196 seq1231_BIOID50915   -            548   3.4e-67  225.7  14.3   1   1   2.5e-71   3.4e-67  225.7   9.9     1   193   352   533   352   536 0.94 60Kd inner membrane protein
DHO_dh               PF01180.16   293 seq1232_BIOID50915   -            411   9.9e-35  119.8   0.0   1   1   2.7e-38   1.2e-34  119.5   0.0     2   293     6   304     5   304 0.84 Dihydroorotate dehydrogenase
Dus                  PF01207.12   310 seq1232_BIOID50915   -            411     6e-08   31.7   0.1   1   1   2.4e-11   1.1e-07   30.9   0.1    43   153    91   198    80   203 0.83 Dihydrouridine synthase (Dus)
Cpn10                PF00166.16    93 seq1233_BIOID50915   -             97   5.2e-29   99.9   1.8   1   1   4.2e-33   5.7e-29   99.7   1.3     1    93     2    95     2    95 0.97 Chaperonin 10 Kd subunit
Fe_dep_repr_C        PF02742.10    71 seq1236_BIOID50915   -            155   1.4e-13   50.2   0.9   1   1   1.5e-16   2.9e-13   49.1   0.6     1    57    95   150    95   154 0.95 Iron dependent repressor, metal binding and dimerisation domain
Fe_dep_repress       PF01325.14    60 seq1236_BIOID50915   -            155   6.9e-11   41.8   0.0   1   1   6.3e-14   1.2e-10   40.9   0.0     6    60    38    92    35    92 0.95 Iron dependent repressor, N-terminal DNA binding domain
HTH_24               PF13412.1     48 seq1236_BIOID50915   -            155   1.2e-07   30.9   0.0   1   1     9e-11   1.8e-07   30.3   0.0     3    48    40    85    38    85 0.90 Winged helix-turn-helix DNA-binding
MarR                 PF01047.17    59 seq1236_BIOID50915   -            155   1.7e-06   27.4   0.0   1   1   1.6e-09   3.1e-06   26.6   0.0    11    48    48    85    47    87 0.95 MarR family
ACR_tran             PF00873.14  1021 seq1237_BIOID50915   -           1040         0 1228.3  35.5   1   1         0         0 1228.1  24.6     2  1020    13  1022    12  1023 1.00 AcrB/AcrD/AcrF family
SecD_SecF            PF02355.11   189 seq1237_BIOID50915   -           1040     1e-08   34.5  32.6   1   1   6.1e-10   4.1e-06   25.9  11.0    36   183   348   495   338   501 0.82 Protein export membrane protein
Flg_bbr_C            PF06429.8     74 seq1238_BIOID50915   -            251   1.8e-20   72.5   2.4   1   1     5e-24   3.4e-20   71.6   0.3     2    74   170   247   169   247 0.90 Flagellar basal body rod FlgEFG protein C-terminal
Flg_bb_rod           PF00460.15    31 seq1238_BIOID50915   -            251   2.2e-10   39.9   3.3   1   1   3.2e-14   2.2e-10   39.9   2.3     1    31     5    35     5    35 0.97 Flagella basal body rod protein
Cytochrom_C_asm      PF01578.15   214 seq1239_BIOID50915   -            552   4.9e-50  169.9  21.3   1   1   3.6e-54   4.9e-50  169.9  14.8     1   212    72   279    72   281 0.97 Cytochrome C assembly protein
CsbD                 PF05532.7     53 seq1240_BIOID50915   -             69   1.5e-21   75.6   8.3   1   1   1.3e-25   1.8e-21   75.4   5.8     1    53     4    56     4    56 0.97 CsbD-like
G3P_antiterm         PF04309.7    175 seq1242_BIOID50915   -            191   3.6e-69  231.1   0.2   1   1     3e-73     4e-69  231.0   0.1     1   175    11   185    11   185 0.99 Glycerol-3-phosphate responsive antiterminator
Cpn60_TCP1           PF00118.19   488 seq1243_BIOID50915   -            548  1.2e-126  423.1  10.9   1   1  9.8e-131  1.3e-126  422.9   7.5     1   486    23   523    23   525 0.94 TCP-1/cpn60 chaperonin family
FliB                 PF03692.10    85 seq1245_BIOID50915   -            153   1.3e-08   35.0  10.3   1   1   1.7e-12   2.4e-08   34.2   7.1     2    85    29    97    28    97 0.97 Flagellin N-methylase
CitMHS               PF03600.11   349 seq1247_BIOID50915   -            372   9.1e-29  100.0  19.9   1   1   1.3e-32   9.1e-29  100.0  13.8    41   321    32   306    11   320 0.88 Citrate transporter
Na_sulph_symp        PF00939.14   471 seq1247_BIOID50915   -            372   1.1e-07   31.0   5.8   1   1   1.6e-11   1.1e-07   31.0   4.0   320   449    41   166    35   184 0.80 Sodium:sulfate symporter transmembrane region
NLPC_P60             PF00877.14   105 seq1248_BIOID50915   -            275   1.2e-33  114.9   0.0   1   1   4.8e-37   3.3e-33  113.5   0.0     1   105   157   267   157   267 0.98 NlpC/P60 family
DUF1435              PF07256.7     78 seq1249_BIOID50915   -             91   8.7e-39  131.2   7.4   1   1   7.5e-43     1e-38  131.0   5.1     1    78    14    91    14    91 0.99 Protein of unknown function (DUF1435)
Flg_bbr_C            PF06429.8     74 seq1250_BIOID50915   -            260   5.3e-27   93.4   3.1   1   1   1.6e-30   1.1e-26   92.4   1.3     2    74   183   260   182   260 0.91 Flagellar basal body rod FlgEFG protein C-terminal
Flg_bb_rod           PF00460.15    31 seq1250_BIOID50915   -            260   2.9e-14   52.2   1.2   1   1   1.1e-17   7.4e-14   50.9   0.8     1    31     5    35     5    35 0.98 Flagella basal body rod protein
UPF0118              PF01594.11   327 seq1251_BIOID50915   -            344   1.8e-73  247.2  42.8   1   1   1.5e-77     2e-73  247.1  29.7     2   326    14   328    13   329 0.99 Domain of unknown function DUF20
DUF4065              PF13274.1     99 seq1257_BIOID50915   -            190   3.2e-17   62.9   0.0   1   1   4.2e-21   5.7e-17   62.0   0.0     1    92    27   137    27   146 0.87 Protein of unknown function (DUF4065)
Peptidase_S24        PF00717.18    70 seq1259_BIOID50915   -            139   4.3e-13   48.5   0.0   1   1   4.6e-17   6.3e-13   48.0   0.0     2    68    56   120    55   122 0.91 Peptidase S24-like
Sod_Fe_C             PF02777.13   106 seq1260_BIOID50915   -            193   1.9e-45  152.9   1.9   1   1   1.5e-48     1e-44  150.5   0.1     1   105    87   190    87   191 0.98 Iron/manganese superoxide dismutases, C-terminal domain
Sod_Fe_N             PF00081.17    82 seq1260_BIOID50915   -            193     3e-35  120.2   0.6   1   1   7.4e-39   5.1e-35  119.5   0.4     1    82     2    82     2    82 0.98 Iron/manganese superoxide dismutases, alpha-hairpin domain
TrmE_N               PF10396.4    114 seq1261_BIOID50915   -            454   2.3e-43  146.6   0.0   1   1   3.5e-46   6.8e-43  145.1   0.0     1   114     6   120     6   120 0.99 GTP-binding protein TrmE N-terminus
GTPase_Cys_C         PF12631.2     73 seq1261_BIOID50915   -            454   1.5e-22   79.6   2.9   1   1   1.5e-25     3e-22   78.6   0.2     3    73   381   451   379   451 0.98 Catalytic cysteine-containing C-terminus of GTPase, MnmE
MMR_HSR1             PF01926.18   114 seq1261_BIOID50915   -            454   3.9e-22   78.2   0.0   1   1   4.7e-25   9.1e-22   77.1   0.0     1   114   218   336   218   336 0.77 50S ribosome-binding GTPase
Miro                 PF08477.8    119 seq1261_BIOID50915   -            454   3.6e-11   43.4   0.0   1   1   5.6e-14   1.1e-10   41.9   0.0     1   119   218   338   218   338 0.85 Miro-like protein
FeoB_N               PF02421.13   189 seq1261_BIOID50915   -            454   5.1e-09   35.5   0.0   1   1   2.4e-10   4.7e-07   29.1   0.0     2    89   218   306   217   312 0.85 Ferrous iron transport protein B
CcmH                 PF03918.9    148 seq1263_BIOID50915   -            127   3.5e-48  162.2   0.7   1   1     3e-52   4.1e-48  162.0   0.5     4   125     7   126     4   127 0.91 Cytochrome C biogenesis protein
Sugarporin_N         PF11471.3     60 seq1264_BIOID50915   -            464   9.3e-16   57.1   8.1   1   1   1.1e-19   1.5e-15   56.4   5.6     1    60     1    58     1    58 0.96 Maltoporin periplasmic N-terminal extension
FlgH                 PF02107.11   180 seq1265_BIOID50915   -            232   3.4e-69  231.9   0.3   1   1   2.9e-73   3.9e-69  231.6   0.2     4   180    44   231    41   231 0.95 Flagellar L-ring protein
IMS                  PF00817.15   148 seq1269_BIOID50915   -            422   4.3e-38  130.3   0.0   1   1   3.2e-41   1.1e-37  129.0   0.0     1   147     5   150     5   151 0.96 impB/mucB/samB family
DUF4113              PF13438.1     75 seq1269_BIOID50915   -            422   2.2e-28   97.8   0.1   1   1   3.1e-31     1e-27   95.6   0.0     1    75   347   421   347   421 0.98 Domain of unknown function (DUF4113)
IMS_C                PF11799.3    137 seq1269_BIOID50915   -            422     3e-09   37.2   0.0   1   1   1.8e-12   6.1e-09   36.2   0.0     3   122   214   333   212   344 0.90 impB/mucB/samB family C-terminal
IMS_HHH              PF11798.3     32 seq1269_BIOID50915   -            422   2.5e-07   30.2   0.1   1   1     2e-10   6.8e-07   28.8   0.0     4    32   172   200   169   200 0.92 IMS family HHH motif
DUF4156              PF13698.1     93 seq1270_BIOID50915   -            121   4.1e-32  109.8   0.1   1   1   3.6e-36   4.9e-32  109.5   0.0     2    93    27   119    26   119 0.98 Domain of unknown function (DUF4156)
MFS_1                PF07690.11   354 seq1271_BIOID50915   -            393     2e-24   85.8  58.2   1   1   1.3e-26   1.8e-22   79.4  34.4     2   328    14   320    10   327 0.84 Major Facilitator Superfamily
AAA_5                PF07728.9    139 seq1272_BIOID50915   -            384   6.8e-38  129.4   0.0   1   1     8e-42   1.1e-37  128.7   0.0     2   139   101   242   100   242 0.98 AAA domain (dynein-related subfamily)
TPR_11               PF13414.1     69 seq1274_BIOID50915   -            198   1.1e-15   56.8   8.1   1   1   7.2e-16   3.3e-12   45.7   3.9     1    68    71   140    71   141 0.91 TPR repeat
TPR_2                PF07719.12    34 seq1274_BIOID50915   -            198     2e-06   27.1  11.9   1   2   6.1e-07    0.0028   17.3   1.1     2    32    74   104    73   106 0.90 Tetratricopeptide repeat
TPR_2                PF07719.12    34 seq1274_BIOID50915   -            198     2e-06   27.1  11.9   2   2   4.4e-06      0.02   14.6   0.0     3    31   146   174   144   176 0.93 Tetratricopeptide repeat
TPR_1                PF00515.23    34 seq1274_BIOID50915   -            198   2.9e-05   23.3  11.1   1   1   1.7e-07   0.00075   18.8   0.7     2    32    74   104    73   106 0.91 Tetratricopeptide repeat
FlgI                 PF02119.11   342 seq1280_BIOID50915   -            366  3.2e-138  459.9  15.5   1   1  2.7e-142  3.6e-138  459.7  10.8     1   342    22   366    22   366 0.99 Flagellar P-ring protein
ABC_tran             PF00005.22   118 seq1282_BIOID50915   -            530   1.4e-36  125.3   0.0   1   2   1.1e-18   1.9e-15   57.1   0.0     1   118    41   184    41   184 0.98 ABC transporter
ABC_tran             PF00005.22   118 seq1282_BIOID50915   -            530   1.4e-36  125.3   0.0   2   2   2.2e-21   3.7e-18   65.8   0.0     1   118   359   467   359   467 0.95 ABC transporter
ABC_tran_2           PF12848.2     85 seq1282_BIOID50915   -            530   3.4e-23   81.1   3.0   1   1   1.8e-23     3e-20   71.7   1.4     2    85   224   309   223   309 0.91 ABC transporter
LPAM_2               PF13627.1     24 seq1283_BIOID50915   -             67   1.6e-08   33.8   3.3   1   1   1.6e-12   2.1e-08   33.4   2.3     1    24     6    29     6    29 0.94 Prokaryotic lipoprotein-attachment site
DNA_III_psi          PF03603.8    128 seq1285_BIOID50915   -            137   1.4e-45  154.1   0.1   1   1   1.2e-49   1.6e-45  153.9   0.1     1   128     1   128     1   128 0.99 DNA polymerase III psi subunit
DAP_epimerase        PF01678.14   121 seq1288_BIOID50915   -            275     7e-78  258.2   0.7   1   2   1.8e-43   1.2e-39  134.8   0.0     1   120     4   124     4   125 0.98 Diaminopimelate epimerase
DAP_epimerase        PF01678.14   121 seq1288_BIOID50915   -            275     7e-78  258.2   0.7   2   2   1.3e-39   8.9e-36  122.3   0.1     2   121   153   268   152   268 0.97 Diaminopimelate epimerase
PhzC-PhzF            PF02567.11   282 seq1288_BIOID50915   -            275   4.2e-06   26.1   0.0   1   1   8.9e-10   6.1e-06   25.6   0.0    45   224    51   224    46   229 0.87 Phenazine biosynthesis-like protein
SDF                  PF00375.13   390 seq1289_BIOID50915   -            437  2.2e-120  401.8  38.4   1   1  1.8e-124  2.5e-120  401.7  26.6     1   390     8   411     8   411 0.97 Sodium:dicarboxylate symporter family
ACR_tran             PF00873.14  1021 seq1291_BIOID50915   -           1025         0 1224.5  14.7   1   1         0         0 1224.3  10.2     2  1020     4  1008     3  1009 0.99 AcrB/AcrD/AcrF family
SecD_SecF            PF02355.11   189 seq1291_BIOID50915   -           1025   2.8e-11   42.8  21.5   1   2   3.1e-10   1.4e-06   27.5   6.0    35   186   336   489   319   492 0.80 Protein export membrane protein
SecD_SecF            PF02355.11   189 seq1291_BIOID50915   -           1025   2.8e-11   42.8  21.5   2   2   3.3e-08   0.00015   20.8   3.4    25   183   844  1005   831  1011 0.86 Protein export membrane protein
MMPL                 PF03176.10   333 seq1291_BIOID50915   -           1025   1.1e-10   40.6  27.3   1   1   1.3e-10     6e-07   28.3   6.6   139   313   328   501   231   521 0.84 MMPL family
Acetyltransf_1       PF00583.19    83 seq1293_BIOID50915   -            148   2.4e-20   72.2   0.0   1   1   2.4e-23   3.6e-20   71.6   0.0     4    82    48   120    45   121 0.92 Acetyltransferase (GNAT) family
Acetyltransf_10      PF13673.1    117 seq1293_BIOID50915   -            148   2.3e-13   50.1   0.1   1   1     2e-16   3.1e-13   49.7   0.1    22   117    18   120     8   120 0.86 Acetyltransferase (GNAT) domain
FR47                 PF08445.5     86 seq1293_BIOID50915   -            148   1.4e-12   47.0   0.1   1   1   1.2e-15   1.9e-12   46.6   0.0    17    81    59   124    42   130 0.82 FR47-like protein
Acetyltransf_7       PF13508.1     79 seq1293_BIOID50915   -            148   3.5e-12   46.1   0.0   1   1   3.1e-15   4.8e-12   45.7   0.0     8    78    45   121    38   122 0.86 Acetyltransferase (GNAT) domain
Acetyltransf_4       PF13420.1    155 seq1293_BIOID50915   -            148   1.1e-08   35.0   0.0   1   1   8.6e-12   1.3e-08   34.8   0.0    32   148    23   134     5   141 0.82 Acetyltransferase (GNAT) domain
Acetyltransf_8       PF13523.1    152 seq1293_BIOID50915   -            148   1.7e-08   34.4   0.1   1   1   3.4e-10   5.1e-07   29.5   0.0    75   138    61   122     4   127 0.78 Acetyltransferase (GNAT) domain
Acetyltransf_3       PF13302.1    142 seq1293_BIOID50915   -            148   2.8e-07   30.8   0.1   1   1   6.4e-10   9.7e-07   29.0   0.1    67   142    49   121     3   121 0.73 Acetyltransferase (GNAT) domain
Acetyltransf_9       PF13527.1    128 seq1293_BIOID50915   -            148   4.6e-07   29.6   0.0   1   1   5.8e-10   8.7e-07   28.7   0.0    74   127    64   122    49   123 0.89 Acetyltransferase (GNAT) domain
Acetyltransf_6       PF13480.1    142 seq1293_BIOID50915   -            148   4.4e-05   23.3   0.0   1   1   3.7e-08   5.7e-05   22.9   0.0    73   131    42   100    17   107 0.90 Acetyltransferase (GNAT) domain
Dimer_Tnp_Tn5        PF02281.11   109 seq1294_BIOID50915   -            457   1.4e-17   63.6   0.2   1   1   2.5e-21   3.4e-17   62.4   0.1    10   102   365   453   355   456 0.85 Transposase Tn5 dimerisation domain
Beta_elim_lyase      PF01212.16   290 seq1295_BIOID50915   -            180   7.3e-22   77.7   0.0   1   1   6.8e-26   9.3e-22   77.3   0.0     1    68    54   122    54   135 0.93 Beta-eliminating lyase
GST_C_2              PF13410.1     69 seq1296_BIOID50915   -            288   6.8e-10   38.5   0.3   1   1   6.3e-13   1.7e-09   37.2   0.2     2    68   174   244   173   245 0.82 Glutathione S-transferase, C-terminal domain
GST_C                PF00043.20    95 seq1296_BIOID50915   -            288   6.1e-09   35.6   0.0   1   1   4.5e-12   1.2e-08   34.6   0.0    33    95   183   250   171   250 0.85 Glutathione S-transferase, C-terminal domain
GST_N_2              PF13409.1     70 seq1296_BIOID50915   -            288     2e-06   27.5   0.0   1   1   1.6e-09   4.3e-06   26.5   0.0     3    69    53   127    51   128 0.89 Glutathione S-transferase, N-terminal domain
GST_N                PF02798.15    76 seq1296_BIOID50915   -            288     3e-05   24.0   0.0   1   1   3.9e-08   0.00011   22.2   0.0    17    76    66   127    58   127 0.91 Glutathione S-transferase, N-terminal domain
Pyr_redox_2          PF07992.9    200 seq1297_BIOID50915   -            847     2e-36  125.6   0.0   1   1   3.9e-39   8.8e-36  123.5   0.0     1   198     5   285     5   287 0.95 Pyridine nucleotide-disulphide oxidoreductase
NIR_SIR              PF01077.17   157 seq1297_BIOID50915   -            847   2.8e-27   94.8   0.1   1   1   3.5e-30     8e-27   93.4   0.0     2   150   632   770   631   776 0.94 Nitrite and sulphite reductase 4Fe-4S domain
Fer2_BFD             PF04324.10    55 seq1297_BIOID50915   -            847   2.8e-21   75.1   4.8   1   1     7e-19   1.6e-15   56.7   2.0     2    53   423   472   422   474 0.93 BFD-like [2Fe-2S] binding domain
Pyr_redox            PF00070.22    80 seq1297_BIOID50915   -            847   1.5e-15   57.2   0.7   1   1   6.4e-19   1.5e-15   57.2   0.5     2    72   148   219   147   229 0.91 Pyridine nucleotide-disulphide oxidoreductase
NIR_SIR_ferr         PF03460.12    69 seq1297_BIOID50915   -            847   4.4e-12   45.3   0.0   1   1     4e-15   9.1e-12   44.3   0.0     3    68   560   622   558   623 0.95 Nitrite/Sulfite reductase ferredoxin-like half domain
Pyr_redox_3          PF13738.1    203 seq1297_BIOID50915   -            847     2e-08   34.3   0.4   1   1   1.5e-09   3.5e-06   27.1   0.0    78   196    55   174    42   179 0.83 Pyridine nucleotide-disulphide oxidoreductase
Glucosaminidase      PF01832.15   134 seq1298_BIOID50915   -            323   8.6e-38  129.4   0.7   1   1   2.2e-41   1.5e-37  128.6   0.5     5   133   170   305   167   306 0.96 Mannosyl-glycoprotein endo-beta-N-acetylglucosaminidase
Rod-binding          PF10135.4     49 seq1298_BIOID50915   -            323   8.9e-20   70.3   2.8   1   1   3.3e-23   2.2e-19   69.0   1.9     1    49    60   107    60   107 0.99 Rod binding protein
OsmC                 PF02566.14   100 seq1302_BIOID50915   -            143   2.1e-19   69.4   0.1   1   1   2.1e-23   2.8e-19   69.0   0.1     2    99    42   139    41   140 0.89 OsmC-like protein
HAD_2                PF13419.1    176 seq1303_BIOID50915   -            225   4.7e-28   98.5   0.0   1   1   1.2e-31   5.5e-28   98.2   0.0     1   176     6   195     6   195 0.91 Haloacid dehalogenase-like hydrolase
Hydrolase_like       PF13242.1     75 seq1303_BIOID50915   -            225   1.3e-12   47.1   0.0   1   1   4.5e-16   2.1e-12   46.4   0.0     3    75   149   218   147   218 0.84 HAD-hyrolase-like
Hydrolase            PF00702.21   204 seq1303_BIOID50915   -            225   2.2e-11   44.5   0.2   1   1   2.4e-14   1.1e-10   42.3   0.1   107   204    78   189     3   189 0.75 haloacid dehalogenase-like hydrolase
DUF484               PF04340.7    225 seq1304_BIOID50915   -            235   6.8e-89  297.0   0.3   1   1   5.7e-93   7.8e-89  296.8   0.2     1   224    10   232    10   233 0.99 Protein of unknown function, DUF484
Beta_elim_lyase      PF01212.16   290 seq1305_BIOID50915   -            344   7.3e-69  231.9   0.0   1   1   6.6e-73     9e-69  231.6   0.0    77   289     5   310     2   311 0.99 Beta-eliminating lyase
Peripla_BP_3         PF13377.1    160 seq1307_BIOID50915   -            341   8.6e-43  145.9   0.0   1   1   8.5e-46   2.9e-42  144.2   0.0     2   160   171   331   170   331 0.92 Periplasmic binding protein-like domain
Peripla_BP_1         PF00532.16   279 seq1307_BIOID50915   -            341   1.4e-34  119.4   0.0   1   1   5.1e-38   1.7e-34  119.1   0.0     2   275    60   325    59   329 0.93 Periplasmic binding proteins and sugar binding domain of LacI family
LacI                 PF00356.16    46 seq1307_BIOID50915   -            341   3.7e-21   74.3   0.8   1   1   2.1e-24   7.1e-21   73.4   0.6     1    46     3    48     3    48 0.99 Bacterial regulatory proteins, lacI family
Peripla_BP_4         PF13407.1    258 seq1307_BIOID50915   -            341   3.1e-20   72.5   0.0   1   1   1.3e-23   4.3e-20   72.0   0.0     1   253    62   308    62   313 0.89 Periplasmic binding protein domain
DUF3521              PF12035.3     35 seq1308_BIOID50915   -             51   3.8e-13   48.9   2.8   1   1   3.6e-17   4.9e-13   48.5   2.0     1    35     6    40     6    40 0.96 Protein of unknown function (DUF3521)
Adenine_glyco        PF03352.8    179 seq1309_BIOID50915   -            266   3.8e-84  280.5   0.0   1   1   3.3e-88   4.6e-84  280.2   0.0     1   177    85   261    85   263 0.99 Methyladenine glycosylase
GTP_EFTU             PF00009.22   188 seq1310_BIOID50915   -            538     1e-44  152.1   0.0   1   1   3.4e-48   1.6e-44  151.5   0.0     3   187    22   286    20   287 0.92 Elongation factor Tu GTP binding domain
GTP_EFTU_D2          PF03144.20    74 seq1310_BIOID50915   -            538   2.8e-11   43.2   0.1   1   1   2.7e-14   1.2e-10   41.2   0.0     2    74   323   389   322   389 0.97 Elongation factor Tu domain 2
Elong-fact-P_C       PF09285.6     56 seq1311_BIOID50915   -            188   5.3e-27   92.8   1.0   1   1   2.4e-30   1.1e-26   91.8   0.2     1    56   131   186   131   186 0.99 Elongation factor P, C-terminal
EFP                  PF01132.15    55 seq1311_BIOID50915   -            188   3.2e-24   84.2   0.1   1   1   1.2e-27   5.5e-24   83.4   0.0     3    55    71   123    69   123 0.97 Elongation factor P (EF-P) OB domain
EFP_N                PF08207.7     58 seq1311_BIOID50915   -            188   5.8e-24   83.6   0.0   1   1   4.5e-27     2e-23   81.8   0.0     3    57     7    61     5    62 0.97 Elongation factor P (EF-P) KOW-like domain
Phage_integrase      PF00589.17   173 seq1313_BIOID50915   -            298   4.2e-50  169.6   0.0   1   1     1e-53     7e-50  168.9   0.0     3   172   114   281   112   282 0.97 Phage integrase family
Phage_integr_N       PF02899.12    84 seq1313_BIOID50915   -            298   7.9e-27   93.1   0.7   1   1   2.9e-30     2e-26   91.8   0.5     1    83     8    90     8    91 0.98 Phage integrase, N-terminal SAM-like domain
Flg_bbr_C            PF06429.8     74 seq1314_BIOID50915   -            547     6e-08   32.3   2.6   1   1   8.8e-12     6e-08   32.3   1.8    23    74   491   546   469   546 0.81 Flagellar basal body rod FlgEFG protein C-terminal
Flg_bb_rod           PF00460.15    31 seq1314_BIOID50915   -            547   2.8e-05   23.5  11.0   1   1   4.2e-09   2.8e-05   23.5   7.6     1    31     5    35     5    35 0.97 Flagella basal body rod protein
Y1_Tnp               PF01797.11   121 seq1315_BIOID50915   -            127   7.7e-30  103.1   0.2   1   1   6.7e-34   9.2e-30  102.8   0.2     2    99    12   108    11   116 0.97 Transposase IS200 like
Trp_Tyr_perm         PF03222.8    394 seq1316_BIOID50915   -            400  4.3e-146  486.6  36.0   1   1  3.6e-150  4.9e-146  486.4  24.9    10   394     1   388     1   388 0.99 Tryptophan/tyrosine permease family
Entericidin          PF08085.6     21 seq1318_BIOID50915   -             41   5.1e-09   35.4   0.0   1   1   4.6e-13   6.3e-09   35.1   0.0     1    21    20    40    20    40 0.99 Entericidin EcnA/B family
Acetyltransf_10      PF13673.1    117 seq1321_BIOID50915   -            146   1.4e-13   50.8   0.0   1   1   5.3e-17   1.8e-13   50.5   0.0     7   117    12   120     8   120 0.81 Acetyltransferase (GNAT) domain
Acetyltransf_7       PF13508.1     79 seq1321_BIOID50915   -            146   1.7e-13   50.4   0.1   1   1   6.6e-17   2.2e-13   50.0   0.1     3    78    48   121    46   122 0.92 Acetyltransferase (GNAT) domain
Acetyltransf_1       PF00583.19    83 seq1321_BIOID50915   -            146   4.3e-12   45.7   0.1   1   1   2.1e-15   7.1e-12   45.0   0.1     1    83    53   121    53   121 0.97 Acetyltransferase (GNAT) family
Entericidin          PF08085.6     21 seq1322_BIOID50915   -             48   1.2e-08   34.2   2.6   1   1   1.2e-12   1.7e-08   33.7   1.8     1    21    23    43    23    43 0.98 Entericidin EcnA/B family
HAD_2                PF13419.1    176 seq1324_BIOID50915   -            238     9e-20   71.5   0.1   1   1   2.5e-23   1.2e-19   71.1   0.0     1   176    13   207    13   207 0.76 Haloacid dehalogenase-like hydrolase
Hydrolase_like       PF13242.1     75 seq1324_BIOID50915   -            238   4.5e-09   35.7   0.0   1   1   2.2e-12   9.9e-09   34.6   0.0     2    50   161   209   160   223 0.93 HAD-hyrolase-like
Hydrolase            PF00702.21   204 seq1324_BIOID50915   -            238   1.4e-08   35.4   0.0   1   1   4.3e-12     2e-08   34.9   0.0     1   202    10   199    10   201 0.71 haloacid dehalogenase-like hydrolase
VWA_CoxE             PF05762.9    222 seq1326_BIOID50915   -            378   1.2e-65  220.6   0.1   1   1   3.7e-69   1.7e-65  220.1   0.1     1   222   151   372   151   372 0.98 VWA domain containing CoxE-like protein
VWA_2                PF13519.1    172 seq1326_BIOID50915   -            378   9.9e-09   35.4   0.3   1   1   7.6e-12   3.5e-08   33.6   0.1     2   151   217   353   216   375 0.79 von Willebrand factor type A domain
Multi_Drug_Res       PF00893.14    93 seq1327_BIOID50915   -            126   9.9e-33  112.3  10.3   1   1   9.2e-37   1.3e-32  112.0   7.2     1    93    22   114    22   114 0.99 Small Multidrug Resistance protein
FadR_C               PF07840.7    164 seq1328_BIOID50915   -            239   6.9e-73  243.5   0.0   1   1   1.9e-76   8.5e-73  243.2   0.0     1   163    72   234    72   235 0.99 FadR C-terminal domain
GntR                 PF00392.16    64 seq1328_BIOID50915   -            239   2.3e-20   71.6   0.0   1   1     1e-23   4.7e-20   70.6   0.0     4    64    11    71     8    71 0.96 Bacterial regulatory proteins, gntR family
Rieske_2             PF13806.1    104 seq1330_BIOID50915   -            108   2.7e-40  136.1   0.0   1   1   2.2e-44     3e-40  136.0   0.0     1   103     3   106     3   107 0.98 Rieske-like [2Fe-2S] domain
MFS_1                PF07690.11   354 seq1331_BIOID50915   -            403   2.9e-43  147.8  41.9   1   1   6.3e-47   2.9e-43  147.8  29.0     4   347    14   341    11   348 0.86 Major Facilitator Superfamily
Sugar_tr             PF00083.19   451 seq1331_BIOID50915   -            403   2.1e-08   33.1   5.0   1   1   4.5e-12   2.1e-08   33.1   3.5    44   123    39   115    16   185 0.88 Sugar (and other) transporter
MFS_2                PF13347.1    427 seq1331_BIOID50915   -            403   1.2e-06   27.0   7.6   1   1   2.7e-10   1.2e-06   27.0   5.2   225   341     7   121     4   128 0.90 MFS/sugar transport protein
UvrD_C               PF13361.1    319 seq1332_BIOID50915   -            738   1.3e-99  333.6   0.0   1   1  7.6e-103   1.7e-99  333.1   0.0     1   318   295   634   295   635 0.98 UvrD-like helicase C-terminal domain
UvrD-helicase        PF00580.16   315 seq1332_BIOID50915   -            738   2.2e-76  257.0   0.0   1   1   2.7e-79   6.1e-76  255.6   0.0     1   314    28   289    28   290 0.98 UvrD/REP helicase N-terminal domain
AAA_19               PF13245.1     76 seq1332_BIOID50915   -            738   5.6e-14   51.5   0.2   1   1   8.5e-17   1.9e-13   49.8   0.1     1    75    34   111    34   112 0.85 Part of AAA domain
UvrD_C_2             PF13538.1    104 seq1332_BIOID50915   -            738   1.1e-10   41.4   0.0   1   1   1.1e-13   2.6e-10   40.2   0.0    54   103   561   630   509   631 0.77 Family description
MFS_1                PF07690.11   354 seq1333_BIOID50915   -            471     1e-51  175.7  63.8   1   1   2.1e-54   1.4e-50  171.9  34.6     1   353    15   405    15   406 0.92 Major Facilitator Superfamily
MFS_3                PF05977.8    524 seq1333_BIOID50915   -            471   3.2e-10   38.6  13.6   1   1   4.6e-14   3.2e-10   38.6   9.4    20   192    20   188     6   248 0.85 Transmembrane secretion effector
Flagellin_N          PF00669.15   139 seq1334_BIOID50915   -            317   4.4e-34  117.1   9.6   1   1   3.2e-38   4.4e-34  117.1   6.7     2   139     4   141     3   141 0.99 Bacterial flagellin N-terminal helical region
MFS_1                PF07690.11   354 seq1335_BIOID50915   -            391   1.5e-43  148.8  37.2   1   1   3.3e-47   1.5e-43  148.8  25.8     3   350    10   342     8   346 0.85 Major Facilitator Superfamily
Sugar_tr             PF00083.19   451 seq1335_BIOID50915   -            391   4.8e-12   45.0   9.2   1   1   1.1e-15   4.8e-12   45.0   6.4    42   190    34   176    21   182 0.85 Sugar (and other) transporter
TRI12                PF06609.8    599 seq1335_BIOID50915   -            391     9e-07   27.3   3.2   1   1     2e-10     9e-07   27.3   2.2    66   215    25   175     5   225 0.78 Fungal trichothecene efflux pump (TRI12)
Form_Nir_trans       PF01226.12   250 seq1336_BIOID50915   -            268   8.6e-62  208.1  29.1   1   1   7.5e-66     1e-61  207.9  20.2    15   249    19   248     4   249 0.93 Formate/nitrite transporter
BON                  PF04972.12    64 seq1337_BIOID50915   -            201   6.9e-39  131.3  16.3   1   2   7.5e-23     1e-18   66.7   3.7     1    63    60   122    60   123 0.98 BON domain
BON                  PF04972.12    64 seq1337_BIOID50915   -            201   6.9e-39  131.3  16.3   2   2     5e-24   6.9e-20   70.4   2.2     1    62   139   200   139   201 0.97 BON domain
MFS_1                PF07690.11   354 seq1338_BIOID50915   -            425   6.9e-23   80.8  45.9   1   1   7.8e-27   1.1e-22   80.2  27.0    13   330    26   346    12   365 0.76 Major Facilitator Superfamily
ROK                  PF00480.15   179 seq1343_BIOID50915   -            397   3.8e-29  101.6   0.0   1   1   3.9e-33   5.3e-29  101.2   0.0     6   179    90   267    85   267 0.90 ROK family
DUF1328              PF07043.8     39 seq1344_BIOID50915   -             59   1.6e-12   47.0  24.5   1   1   1.4e-16   1.9e-12   46.8  17.0     1    39    12    50    12    50 0.99 Protein of unknown function (DUF1328)
TP_methylase         PF00590.15   210 seq1346_BIOID50915   -            457   1.6e-49  168.3   0.1   1   1   5.4e-53   2.5e-49  167.7   0.0     2   209   218   426   217   427 0.92 Tetrapyrrole (Corrin/Porphyrin) Methylases
NAD_binding_7        PF13241.1    103 seq1346_BIOID50915   -            457   6.1e-28   96.9   0.1   1   1   1.3e-29     6e-26   90.5   0.0     1   103     6   115     6   115 0.89 Putative NAD(P)-binding
CysG_dimeriser       PF10414.4     60 seq1346_BIOID50915   -            457   1.7e-19   68.9   0.9   1   1   3.7e-23   1.7e-19   68.9   0.6     2    60   150   209   149   209 0.97 Sirohaem synthase dimerisation region
LysR_substrate       PF03466.15   209 seq1347_BIOID50915   -            319   3.5e-15   55.5   0.2   1   1   7.5e-19   5.1e-15   55.0   0.2    21   206   112   313    92   316 0.89 LysR substrate binding domain
HTH_1                PF00126.22    60 seq1347_BIOID50915   -            319   3.9e-13   48.8   0.0   1   1     1e-16   7.1e-13   47.9   0.0     1    57    10    66    10    67 0.96 Bacterial regulatory helix-turn-helix protein, lysR family
HTH_18               PF12833.2     81 seq1348_BIOID50915   -            278   5.1e-26   90.4   2.2   1   1     2e-29   6.7e-26   90.0   0.8     1    80   193   271   193   272 0.97 Helix-turn-helix domain
AraC_binding         PF02311.14   136 seq1348_BIOID50915   -            278   1.9e-23   82.5   2.3   1   1   5.5e-27   1.9e-23   82.5   1.6     4   136    16   154    14   154 0.95 AraC-like ligand binding domain
HTH_AraC             PF00165.18    42 seq1348_BIOID50915   -            278   8.6e-21   72.9   0.1   1   2   1.9e-11   6.5e-08   32.0   0.0     1    42   180   221   180   221 0.97 Bacterial regulatory helix-turn-helix proteins, AraC family
HTH_AraC             PF00165.18    42 seq1348_BIOID50915   -            278   8.6e-21   72.9   0.1   2   2   1.3e-13   4.5e-10   38.9   0.0     1    42   232   271   232   271 0.93 Bacterial regulatory helix-turn-helix proteins, AraC family
Patatin              PF01734.17   204 seq1349_BIOID50915   -            357   5.2e-22   78.6   0.2   1   1   3.1e-25   4.2e-21   75.7   0.2     1   203    27   195    27   196 0.91 Patatin-like phospholipase
CMAS                 PF02353.15   273 seq1351_BIOID50915   -            382  1.8e-106  355.1   0.2   1   1  1.6e-109  2.4e-106  354.6   0.2     2   273   108   368   107   368 0.98 Mycolic acid cyclopropane synthetase
Methyltransf_23      PF13489.1    162 seq1351_BIOID50915   -            382   1.5e-14   53.9   0.0   1   1   1.6e-17   2.4e-14   53.2   0.0    14   135   157   287   144   315 0.73 Methyltransferase domain
Methyltransf_11      PF08241.7     95 seq1351_BIOID50915   -            382   8.7e-13   48.4   0.0   1   1   1.1e-15   1.6e-12   47.5   0.0     1    94   172   264   172   265 0.97 Methyltransferase domain
Methyltransf_18      PF12847.2    112 seq1351_BIOID50915   -            382   8.2e-11   42.3   0.0   1   1   1.4e-13   2.1e-10   41.0   0.0     1   111   167   267   167   268 0.91 Methyltransferase domain
Methyltransf_31      PF13847.1    152 seq1351_BIOID50915   -            382   5.2e-11   42.2   0.0   1   1   5.6e-14   8.6e-11   41.5   0.0     2   112   166   269   165   329 0.85 Methyltransferase domain
Methyltransf_12      PF08242.7     99 seq1351_BIOID50915   -            382   4.1e-08   33.4   0.0   1   1   5.5e-11   8.4e-08   32.4   0.0     1    99   172   263   172   263 0.83 Methyltransferase domain
Methyltransf_25      PF13649.1    101 seq1351_BIOID50915   -            382   2.1e-07   31.0   0.0   1   1   2.8e-10   4.2e-07   30.1   0.0     1   101   171   261   171   261 0.90 Methyltransferase domain
PCMT                 PF01135.14   210 seq1351_BIOID50915   -            382   3.9e-06   26.4   0.0   1   1   3.8e-09   5.7e-06   25.8   0.0    61   123   155   215   135   230 0.82 Protein-L-isoaspartate(D-aspartate) O-methyltransferase (PCMT)
MTS                  PF05175.9    170 seq1351_BIOID50915   -            382   3.8e-05   23.0   0.0   1   1     4e-08   6.1e-05   22.3   0.0    22   104   158   234   152   265 0.81 Methyltransferase small domain
HATPase_c            PF02518.21   111 seq1352_BIOID50915   -            467   1.7e-24   85.5   0.0   1   1   7.8e-28   3.6e-24   84.5   0.0     1   111   349   460   349   460 0.98 Histidine kinase-, DNA gyrase B-, and HSP90-like ATPase
HAMP                 PF00672.20    70 seq1352_BIOID50915   -            467   1.5e-17   63.4   0.4   1   1   3.3e-21   1.5e-17   63.4   0.2     2    69   168   235   167   236 0.96 HAMP domain
HisKA                PF00512.20    68 seq1352_BIOID50915   -            467   9.5e-14   51.0   0.2   1   1   2.1e-17   9.5e-14   51.0   0.1     1    68   240   304   240   304 0.97 His Kinase A (phospho-acceptor) domain
FGGY_C               PF02782.11   197 seq1354_BIOID50915   -            492   1.7e-23   83.1   0.0   1   1     4e-27   2.7e-23   82.5   0.0     1   196   225   419   225   420 0.81 FGGY family of carbohydrate kinases, C-terminal domain
FGGY_N               PF00370.16   245 seq1354_BIOID50915   -            492   6.6e-22   77.8   0.0   1   2   8.1e-16   5.5e-12   45.3   0.0     1   105     5   110     5   120 0.92 FGGY family of carbohydrate kinases, N-terminal domain
FGGY_N               PF00370.16   245 seq1354_BIOID50915   -            492   6.6e-22   77.8   0.0   2   2   2.5e-11   1.7e-07   30.6   0.0   154   245   123   216   112   216 0.92 FGGY family of carbohydrate kinases, N-terminal domain
OmpA                 PF00691.15    97 seq1357_BIOID50915   -            219   1.2e-23   83.2   0.1   1   1     4e-27   1.8e-23   82.6   0.1     1    97   115   210   115   210 0.97 OmpA family
Gly-zipper_Omp       PF13488.1     46 seq1357_BIOID50915   -            219   1.2e-12   47.1  16.5   1   1   2.7e-16   1.2e-12   47.1  11.4     1    46    37    85    37    85 0.95 Glycine zipper
Gly-zipper_YMGG      PF13441.1     45 seq1357_BIOID50915   -            219   6.8e-09   34.9  18.1   1   1   1.5e-12   6.8e-09   34.9  12.5     5    45    33    80    29    80 0.81 YMGG-like Gly-zipper
DAO                  PF01266.19   358 seq1359_BIOID50915   -            432   2.7e-72  243.5   0.4   1   1   2.3e-75   3.2e-72  243.3   0.3     2   358     3   397     2   397 0.95 FAD dependent oxidoreductase
Pyr_redox_2          PF07992.9    200 seq1359_BIOID50915   -            432   8.2e-09   35.5   0.2   1   1   3.8e-08   5.2e-05   23.0   0.1     1    36     2    37     2    66 0.92 Pyridine nucleotide-disulphide oxidoreductase
Pyr_redox            PF00070.22    80 seq1359_BIOID50915   -            432   1.4e-08   34.8   0.1   1   1     7e-09   9.6e-06   25.7   0.2     1    33     2    34     2    47 0.91 Pyridine nucleotide-disulphide oxidoreductase
NAD_binding_8        PF13450.1     68 seq1359_BIOID50915   -            432   8.6e-07   28.7   0.1   1   1   5.6e-09   7.6e-06   25.7   0.0     1    34     5    38     5    69 0.85 NAD(P)-binding Rossmann-like domain
ApbA                 PF02558.11   151 seq1359_BIOID50915   -            432   2.2e-05   23.8   0.2   1   1   3.8e-08   5.3e-05   22.6   0.1     1    33     3    34     3    48 0.87 Ketopantoate reductase PanE/ApbA
AlaDh_PNT_C          PF01262.16   168 seq1359_BIOID50915   -            432   0.00013   21.4   0.1   1   1   1.7e-07   0.00023   20.6   0.1    22    59     2    39     1    52 0.85 Alanine dehydrogenase/PNT, C-terminal domain
AraC_binding         PF02311.14   136 seq1360_BIOID50915   -            312   8.4e-23   80.4   1.2   1   1   4.2e-26   1.4e-22   79.6   0.2     7   129    52   175    48   186 0.88 AraC-like ligand binding domain
HTH_18               PF12833.2     81 seq1360_BIOID50915   -            312   2.5e-21   75.4   0.1   1   1   1.6e-24   5.4e-21   74.3   0.1     2    79   229   305   228   307 0.97 Helix-turn-helix domain
HTH_AraC             PF00165.18    42 seq1360_BIOID50915   -            312   7.6e-20   69.9   0.2   1   2   1.7e-09   5.9e-06   25.8   0.0     2    42   216   256   215   256 0.93 Bacterial regulatory helix-turn-helix proteins, AraC family
HTH_AraC             PF00165.18    42 seq1360_BIOID50915   -            312   7.6e-20   69.9   0.2   2   2   1.6e-14   5.3e-11   41.8   0.0     2    42   268   306   267   306 0.94 Bacterial regulatory helix-turn-helix proteins, AraC family
Cupin_2              PF07883.6     71 seq1360_BIOID50915   -            312   4.5e-07   29.1   0.0   1   1   2.7e-10   9.3e-07   28.1   0.0     7    60    57   109    53   116 0.92 Cupin domain
Esterase             PF00756.15   251 seq1361_BIOID50915   -            278   4.4e-72  242.4   0.0   1   1   1.5e-75   5.1e-72  242.1   0.0     1   251    21   271    21   271 0.99 Putative esterase
Abhydrolase_5        PF12695.2    142 seq1361_BIOID50915   -            278   9.5e-08   31.8   0.0   1   1   3.7e-11   1.3e-07   31.4   0.0     6   142    50   257    44   257 0.62 Alpha/beta hydrolase family
Peptidase_S9         PF00326.16   213 seq1361_BIOID50915   -            278   8.8e-07   28.2   0.0   1   1     4e-10   1.4e-06   27.6   0.0    54   208   127   274   118   278 0.77 Prolyl oligopeptidase family
TatD_DNase           PF01026.16   255 seq1362_BIOID50915   -            260   4.6e-67  225.7   0.0   1   1   3.9e-71   5.3e-67  225.5   0.0     1   255     6   257     6   257 0.98 TatD related DNase
DUF1307              PF06998.6    123 seq1365_BIOID50915   -            157     8e-43  145.2   5.8   1   1     7e-47   9.5e-43  145.0   4.0     1   123    32   155    32   155 0.98 Protein of unknown function (DUF1307)
2-Hacid_dh_C         PF02826.14   178 seq1366_BIOID50915   -            324   1.4e-62  209.9   0.0   1   1   4.8e-66   2.2e-62  209.2   0.0     1   178   108   287   108   287 0.97 D-isomer specific 2-hydroxyacid dehydrogenase, NAD binding domain
2-Hacid_dh           PF00389.25   133 seq1366_BIOID50915   -            324   1.6e-31  108.4   0.1   1   1     4e-35   1.8e-31  108.2   0.1     1   133     5   319     5   319 0.97 D-isomer specific 2-hydroxyacid dehydrogenase, catalytic domain
NAD_binding_2        PF03446.10   162 seq1366_BIOID50915   -            324     3e-05   23.8   0.1   1   1   2.9e-08   0.00013   21.7   0.0     2   116   146   259   145   267 0.85 NAD binding domain of 6-phosphogluconate dehydrogenase
Transaldolase        PF00923.14   287 seq1368_BIOID50915   -            253   1.9e-43  148.5   0.1   1   1   3.5e-47   4.7e-43  147.2   0.1     1   241    36   236    36   247 0.95 Transaldolase
DUF4223              PF13978.1     56 seq1373_BIOID50915   -             55   1.2e-36  124.0   0.7   1   1   9.5e-41   1.3e-36  123.9   0.5     1    55     1    55     1    55 0.99 Protein of unknown function (DUF4223)
Response_reg         PF00072.19   112 seq1374_BIOID50915   -            240   3.9e-25   87.9   0.0   1   1   8.6e-29   5.9e-25   87.3   0.0     1   112    13   122    13   122 0.98 Response regulator receiver domain
Trans_reg_C          PF00486.23    77 seq1374_BIOID50915   -            240     1e-22   79.6   0.1   1   1   2.7e-26   1.8e-22   78.8   0.0     2    77   157   232   156   232 0.96 Transcriptional regulatory protein, C terminal
FMN_red              PF03358.10   152 seq1375_BIOID50915   -            188   1.1e-38  132.0   0.0   1   1     2e-42   1.4e-38  131.7   0.0     2   147     6   149     5   153 0.93 NADPH-dependent FMN reductase
Flavodoxin_2         PF02525.12   199 seq1375_BIOID50915   -            188   1.8e-08   33.9   0.0   1   1   3.5e-12   2.4e-08   33.6   0.0    15   107    18   101     6   149 0.68 Flavodoxin-like fold
PfkB                 PF00294.19   301 seq1381_BIOID50915   -            306   5.8e-73  245.5   0.0   1   1   5.1e-77   6.9e-73  245.2   0.0     2   299     3   298     2   300 0.95 pfkB family carbohydrate kinase
MatE                 PF01554.13   162 seq1384_BIOID50915   -            457   2.3e-73  245.0  36.2   1   2   1.4e-41   1.9e-37  128.2   3.8     1   162    17   177    17   177 0.98 MatE
MatE                 PF01554.13   162 seq1384_BIOID50915   -            457   2.3e-73  245.0  36.2   2   2   3.8e-42   5.2e-38  130.0   8.5     1   162   244   405   244   405 1.00 MatE
Ala_racemase_N       PF01168.15   217 seq1385_BIOID50915   -            356   1.3e-58  197.9   0.0   1   1   2.6e-62   1.7e-58  197.5   0.0     2   217    10   217     9   217 0.95 Alanine racemase, N-terminal domain
Ala_racemase_C       PF00842.16   129 seq1385_BIOID50915   -            356   1.1e-38  131.5   0.4   1   1   2.6e-42   1.7e-38  130.7   0.3     1   127   232   354   232   356 0.97 Alanine racemase, C-terminal domain
DUF1508              PF07411.7     49 seq1387_BIOID50915   -            123   7.8e-48  159.5   6.0   1   2   1.2e-27   1.7e-23   81.6   0.2     1    49    23    71    23    71 0.97 Domain of unknown function (DUF1508)
DUF1508              PF07411.7     49 seq1387_BIOID50915   -            123   7.8e-48  159.5   6.0   2   2   2.5e-27   3.4e-23   80.7   0.9     1    48    74   121    74   122 0.97 Domain of unknown function (DUF1508)
Globin               PF00042.17   108 seq1389_BIOID50915   -            403   3.7e-15   56.0   0.0   1   1   1.7e-18   7.7e-15   55.0   0.0     2   107    14   109    13   110 0.96 Globin
NAD_binding_1        PF00175.16   109 seq1389_BIOID50915   -            403   5.3e-14   52.5   0.0   1   1   2.2e-17     1e-13   51.6   0.0     1   108   271   379   271   380 0.81 Oxidoreductase NAD-binding domain
FAD_binding_6        PF00970.19    99 seq1389_BIOID50915   -            403   1.2e-13   50.8   0.0   1   1   5.7e-17   2.6e-13   49.8   0.0     2    97   162   259   161   261 0.90 Oxidoreductase FAD-binding domain
Phage_pRha           PF09669.5     92 seq1390_BIOID50915   -            387   2.5e-28   98.1   0.0   1   1   6.1e-32   4.2e-28   97.4   0.0     1    92   222   314   222   314 0.92 Phage regulatory protein Rha (Phage_pRha)
Phage_ASH            PF10554.4    108 seq1390_BIOID50915   -            387   1.5e-26   92.7   0.3   1   1   4.7e-30   3.2e-26   91.6   0.2     1   108   117   214   117   214 0.96 Ash protein family
Peptidase_U32        PF01136.14   233 seq1392_BIOID50915   -            453   6.2e-95  316.4   0.0   1   1     6e-99   8.2e-95  316.0   0.0     1   232    75   344    75   345 0.98 Peptidase family U32
CorA                 PF01544.13   292 seq1394_BIOID50915   -            316   4.9e-56  189.7   0.4   1   1   4.4e-60     6e-56  189.5   0.2     4   292    26   312    24   312 0.95 CorA-like Mg2+ transporter protein
LamB                 PF02264.10   398 seq1395_BIOID50915   -            505  3.2e-120  401.7  11.5   1   1    6e-124  4.1e-120  401.4   8.0     1   398    97   505    97   505 0.98 LamB porin
Sugarporin_N         PF11471.3     60 seq1395_BIOID50915   -            505   1.3e-07   30.9   4.5   1   1     2e-11   1.3e-07   30.9   3.1     1    58     1    57     1    59 0.84 Maltoporin periplasmic N-terminal extension
Sod_Fe_C             PF02777.13   106 seq1396_BIOID50915   -            208   1.9e-40  136.8   0.7   1   1     4e-44   2.7e-40  136.3   0.1     4   106    98   204    95   204 0.91 Iron/manganese superoxide dismutases, C-terminal domain
Sod_Fe_N             PF00081.17    82 seq1396_BIOID50915   -            208   9.5e-34  115.4   2.3   1   1   2.3e-37   1.5e-33  114.7   1.6     1    81     4    91     4    92 0.97 Iron/manganese superoxide dismutases, alpha-hairpin domain
LysR_substrate       PF03466.15   209 seq1397_BIOID50915   -            329   1.3e-30  105.9   0.0   1   1   2.6e-34   1.8e-30  105.5   0.0     3   206   115   322   113   324 0.95 LysR substrate binding domain
HTH_1                PF00126.22    60 seq1397_BIOID50915   -            329   2.1e-18   65.6   0.3   1   1   5.1e-22   3.5e-18   64.9   0.2     4    60    33    89    30    89 0.96 Bacterial regulatory helix-turn-helix protein, lysR family
HTH_3                PF01381.17    55 seq1398_BIOID50915   -             96   8.2e-06   25.4   0.0   1   1   8.4e-10   1.2e-05   24.9   0.0     1    43    38    80    38    82 0.95 Helix-turn-helix
HAD_2                PF13419.1    176 seq1404_BIOID50915   -            221     6e-21   75.3   0.1   1   1   5.2e-25   7.1e-21   75.1   0.0     1   176     7   185     7   185 0.87 Haloacid dehalogenase-like hydrolase
KdgT                 PF03812.8    314 seq1405_BIOID50915   -            341  1.1e-180  599.5  30.6   1   1    9e-185  1.2e-180  599.4  21.2     1   314    15   328    15   328 1.00 2-keto-3-deoxygluconate permease
tRNA-synt_2          PF00152.15   335 seq1406_BIOID50915   -            335   4.8e-70  235.8   0.0   1   1   4.4e-74   6.1e-70  235.5   0.0    21   333    25   333    14   335 0.88 tRNA synthetases class II (D, K and N)
CSD                  PF00313.17    66 seq1409_BIOID50915   -             70   3.6e-33  113.0   0.2   1   1   5.8e-37   3.9e-33  112.9   0.1     1    65     5    69     5    70 0.98 'Cold-shock' DNA-binding domain
OB_RNB               PF08206.6     58 seq1409_BIOID50915   -             70   9.9e-06   24.8   0.4   1   1     2e-09   1.4e-05   24.4   0.3     7    29    15    37     7    39 0.86 Ribonuclease B OB domain
DUF2655              PF10848.3     82 seq1411_BIOID50915   -            106   1.4e-57  191.3   1.3   1   1   1.3e-61   1.8e-57  191.0   0.9     1    82     1    82     1    82 1.00 Protein of unknown function (DUF2655)
LysR_substrate       PF03466.15   209 seq1412_BIOID50915   -            315   3.5e-40  137.2   0.0   1   1   7.1e-44   4.9e-40  136.7   0.0     2   205   108   312   107   314 0.96 LysR substrate binding domain
HTH_1                PF00126.22    60 seq1412_BIOID50915   -            315   8.1e-23   79.8   1.5   1   1   1.2e-26   8.1e-23   79.8   1.0     1    60    24    83    24    83 0.98 Bacterial regulatory helix-turn-helix protein, lysR family
Asparaginase_2       PF01112.13   319 seq1414_BIOID50915   -            321  2.8e-124  413.8   3.7   1   1  2.5e-128  3.5e-124  413.5   2.6     2   315     3   315     2   317 0.99 Asparaginase
PseudoU_synth_2      PF00849.17   164 seq1416_BIOID50915   -            319   2.6e-30  105.3   0.1   1   1   6.1e-34   4.2e-30  104.6   0.0     1   163   101   249   101   250 0.90 RNA pseudouridylate synthase
S4                   PF01479.20    48 seq1416_BIOID50915   -            319   1.7e-10   40.0   0.2   1   1   4.7e-14   3.2e-10   39.1   0.2     1    48    20    66    20    66 0.96 S4 domain
PTS_EIIC             PF02378.13   321 seq1420_BIOID50915   -            456   1.6e-46  158.4  40.4   1   1   2.4e-50   1.6e-46  158.4  28.0     1   321   110   395   110   395 0.93 Phosphotransferase system, EIIC
PTS_EIIB             PF00367.15    35 seq1420_BIOID50915   -            456   1.7e-13   49.3   0.0   1   1   4.9e-17   3.4e-13   48.4   0.0     1    35     7    41     7    41 0.95 phosphotransferase system, EIIB
DeoC                 PF01791.4    236 seq1421_BIOID50915   -            259   3.8e-61  206.2   1.8   1   1     3e-65   4.1e-61  206.1   1.2     3   230    12   240    10   246 0.94 DeoC/LacD family aldolase
PerC                 PF06069.6     90 seq1424_BIOID50915   -            162   4.5e-09   36.1   1.9   1   1   5.5e-13   7.5e-09   35.4   1.3     5    56    98   149    94   154 0.92 PerC transcriptional activator
MOSC                 PF03473.12   133 seq1426_BIOID50915   -            224   1.2e-25   89.4   0.0   1   1   2.3e-29   1.6e-25   89.0   0.0     2   132    38   161    37   162 0.97 MOSC domain
3-alpha              PF03475.9     47 seq1426_BIOID50915   -            224   1.5e-16   59.7   0.1   1   1   4.6e-20   3.1e-16   58.6   0.0     1    47   168   214   168   214 0.97 3-alpha domain
AA_permease_2        PF13520.1    426 seq1427_BIOID50915   -            514   9.6e-33  113.2  61.1   1   1   1.9e-36   1.3e-32  112.7  42.3     2   419    23   482    22   497 0.77 Amino acid permease
AA_permease          PF00324.16   479 seq1427_BIOID50915   -            514     3e-14   52.1  52.6   1   1   2.5e-17   1.7e-13   49.6  36.5    12   446    33   479    22   500 0.72 Amino acid permease
Aldo_ket_red         PF00248.16   283 seq1428_BIOID50915   -            103   4.3e-14   51.8   0.0   1   1   3.5e-18   4.8e-14   51.7   0.0     2    72    28   101    27   103 0.93 Aldo/keto reductase family
DAGK_cat             PF00781.19   130 seq1431_BIOID50915   -            299   2.2e-26   91.6   0.3   1   1   5.1e-30   3.5e-26   91.0   0.2     3   129     8   131     6   132 0.96 Diacylglycerol kinase catalytic domain
NAD_kinase           PF01513.16   285 seq1431_BIOID50915   -            299   3.5e-06   25.9   0.1   1   1   6.2e-10   4.2e-06   25.6   0.1    63   134    41   121    12   196 0.82 ATP-NAD kinase
ABC_tran             PF00005.22   118 seq1432_BIOID50915   -            623   4.5e-41  139.8   0.1   1   2   5.2e-21   7.1e-18   64.9   0.1    24   118    90   197    56   197 0.81 ABC transporter
ABC_tran             PF00005.22   118 seq1432_BIOID50915   -            623   4.5e-41  139.8   0.1   2   2   2.3e-23   3.1e-20   72.5   0.0     1   117   364   491   364   492 0.93 ABC transporter
oligo_HPY            PF08352.7     64 seq1432_BIOID50915   -            623   1.6e-20   73.1   0.5   1   2   1.4e-11   1.9e-08   34.4   0.1     1    33   248   280   248   303 0.88 Oligopeptide/dipeptide transporter, C-terminal region
oligo_HPY            PF08352.7     64 seq1432_BIOID50915   -            623   1.6e-20   73.1   0.5   2   2   2.8e-12   3.8e-09   36.6   0.0     1    33   543   575   543   594 0.85 Oligopeptide/dipeptide transporter, C-terminal region
ydhR                 PF08803.6     97 seq1433_BIOID50915   -            101   1.4e-41  140.3   0.0   1   1   1.1e-45   1.5e-41  140.2   0.0     1    97     4   100     4   100 0.99 Putative mono-oxygenase ydhR
Dam                  PF05869.6    181 seq1437_BIOID50915   -             74   2.6e-12   46.4   0.0   1   1   2.2e-16     3e-12   46.2   0.0     2    42    15    55    14    63 0.92 DNA N-6-adenine-methyltransferase (Dam)
HTH_28               PF13518.1     52 seq1438_BIOID50915   -            180   1.9e-19   69.1   0.0   1   2   2.3e-10     8e-07   28.7   0.0     2    50     8    57     7    59 0.96 Helix-turn-helix domain
HTH_28               PF13518.1     52 seq1438_BIOID50915   -            180   1.9e-19   69.1   0.0   2   2   2.3e-13   7.9e-10   38.4   0.0     2    50    64   114    63   116 0.92 Helix-turn-helix domain
Glycos_transf_3      PF00591.16   254 seq1440_BIOID50915   -            469   3.6e-61  206.5   0.4   1   1   1.1e-64   4.9e-61  206.0   0.2     2   253   108   361   107   362 0.98 Glycosyl transferase family, a/b domain
PYNP_C               PF07831.8     75 seq1440_BIOID50915   -            469   1.8e-25   88.0   0.2   1   1   7.7e-29   3.5e-25   87.1   0.1     1    74   379   452   379   453 0.98 Pyrimidine nucleoside phosphorylase C-terminal domain
Glycos_trans_3N      PF02885.12    66 seq1440_BIOID50915   -            469   5.9e-15   54.4   1.2   1   1     2e-18   9.3e-15   53.8   0.1     3    66    34    97    32    97 0.98 Glycosyl transferase family, helical bundle domain
rve                  PF00665.21   120 seq1441_BIOID50915   -            340     2e-20   73.0   0.0   1   1   2.2e-23   3.8e-20   72.0   0.0     3   118   118   242   117   244 0.96 Integrase core domain
HTH_38               PF13936.1     44 seq1441_BIOID50915   -            340   1.8e-09   36.8   0.5   1   1   4.1e-12     7e-09   34.9   0.1     6    41     3    38     2    40 0.94 Helix-turn-helix domain
HTH_7                PF02796.10    45 seq1441_BIOID50915   -            340   3.5e-09   36.2   0.3   1   1   5.4e-12   9.2e-09   34.9   0.2    13    44     9    40     5    41 0.93 Helix-turn-helix domain of resolvase
HTH_23               PF13384.1     50 seq1441_BIOID50915   -            340   1.1e-06   27.9   0.0   1   1     2e-09   3.4e-06   26.3   0.0     9    40     9    40     2    43 0.89 Homeodomain-like domain
HTH_28               PF13518.1     52 seq1441_BIOID50915   -            340     1e-05   25.2   0.1   1   1   1.5e-08   2.6e-05   23.9   0.1     7    34    12    39     8    40 0.89 Helix-turn-helix domain
Sigma70_r4_2         PF08281.7     54 seq1441_BIOID50915   -            340   1.1e-05   24.6   0.0   1   1   1.5e-08   2.5e-05   23.5   0.0    25    48    16    39    12    40 0.94 Sigma-70, region 4
HTH_3                PF01381.17    55 seq1441_BIOID50915   -            340   0.00013   21.6   0.1   1   1   1.4e-07   0.00024   20.7   0.1     7    37    15    45     8    48 0.91 Helix-turn-helix
NAD_binding_9        PF13454.1    156 seq1442_BIOID50915   -            534   1.1e-32  112.8   0.0   1   1   1.8e-36   2.5e-32  111.7   0.0     1   155     5   164     5   165 0.90 FAD-NAD(P)-binding
Glyco_hydro_32N      PF00251.15   308 seq1445_BIOID50915   -            469   1.8e-97  326.3   1.3   1   1  3.1e-101   2.1e-97  326.1   0.9     1   308    31   336    31   336 0.96 Glycosyl hydrolases family 32 N-terminal domain
SLT                  PF01464.15   121 seq1446_BIOID50915   -            203   5.4e-26   90.3   0.1   1   1   5.1e-30   6.9e-26   90.0   0.1     3   120    43   168    41   169 0.95 Transglycosylase SLT domain
HTH_21               PF13276.1     60 seq1447_BIOID50915   -            166   1.5e-16   60.0   1.3   1   1   3.3e-20   2.3e-16   59.4   0.9     8    59     3    53     1    55 0.92 HTH-like domain
rve                  PF00665.21   120 seq1447_BIOID50915   -            166   1.5e-09   37.8   0.0   1   1   6.7e-13   4.6e-09   36.3   0.0     2    78    76   150    75   160 0.93 Integrase core domain
DUF177               PF02620.12   119 seq1448_BIOID50915   -            173   4.8e-23   81.3   0.7   1   1   5.4e-27   7.4e-23   80.7   0.5     1   119    61   171    61   171 0.90 Uncharacterized ACR, COG1399
IstB_IS21            PF01695.12   178 seq1450_BIOID50915   -            259   6.1e-71  237.3   0.1   1   1   3.9e-74   1.3e-70  236.3   0.0     1   178    56   235    56   235 0.98 IstB-like ATP binding protein
Bac_DnaA             PF00308.13   219 seq1450_BIOID50915   -            259   1.4e-07   31.2   0.0   1   1   6.2e-11   2.1e-07   30.6   0.0    37   136   105   202    75   207 0.85 Bacterial dnaA  protein
AAA                  PF00004.24   132 seq1450_BIOID50915   -            259   2.5e-05   24.3   0.0   1   1   1.3e-08   4.3e-05   23.6   0.0     1    74   105   180   105   214 0.77 ATPase family associated with various cellular activities (AAA)
PhoH                 PF02562.11   205 seq1450_BIOID50915   -            259   1.4e-05   24.3   0.1   1   1   1.6e-08   5.5e-05   22.3   0.0    11    48    94   131    83   142 0.80 PhoH-like protein
Cons_hypoth698       PF03601.9    305 seq1451_BIOID50915   -            349  3.8e-117  390.1  25.3   1   1  3.3e-121  4.4e-117  389.9  17.5     1   305    18   326    18   326 0.98 Conserved hypothetical protein 698
DEDD_Tnp_IS110       PF01548.12   144 seq1452_BIOID50915   -            358   1.4e-25   89.4   0.2   1   1   8.1e-29   5.6e-25   87.5   0.0     2   138    12   146    11   151 0.93 Transposase
Transposase_20       PF02371.11    87 seq1452_BIOID50915   -            358   5.7e-12   45.4   0.1   1   1   1.7e-15   1.2e-11   44.4   0.0     9    86   238   315   232   316 0.93 Transposase IS116/IS110/IS902 family
Ribosomal_L32p       PF01783.18    56 seq1453_BIOID50915   -             57   4.1e-19   68.3   0.9   1   1   3.3e-23   4.4e-19   68.2   0.7     1    56     2    57     2    57 0.98 Ribosomal L32p protein family
Metalloenzyme        PF01676.13   262 seq1454_BIOID50915   -            407   1.2e-57  195.1   0.0   1   1   9.9e-62   1.4e-57  194.9   0.0     1   261     2   405     2   406 0.97 Metalloenzyme superfamily
FA_synthesis         PF02504.10   323 seq1455_BIOID50915   -            346  4.2e-124  413.5   0.0   1   1  3.4e-128  4.7e-124  413.3   0.0     8   323     1   321     1   321 0.99 Fatty acid synthesis protein
SBP_bac_5            PF00496.17   374 seq1456_BIOID50915   -            512   1.5e-96  323.4  11.6   1   1  1.4e-100   1.9e-96  323.0   8.1     1   372    70   429    70   431 0.95 Bacterial extracellular solute-binding proteins, family 5 Middle
PLA1                 PF02253.10   260 seq1457_BIOID50915   -            289   9.8e-94  313.4   5.4   1   1   8.5e-98   1.2e-93  313.2   3.7     8   260    39   286    33   286 0.98 Phospholipase A1
LacI                 PF00356.16    46 seq1459_BIOID50915   -            335   2.2e-19   68.6   0.1   1   1   1.4e-22   4.9e-19   67.5   0.0     1    46     8    56     8    56 0.96 Bacterial regulatory proteins, lacI family
Peripla_BP_3         PF13377.1    160 seq1459_BIOID50915   -            335   8.2e-17   61.5   0.0   1   1   4.2e-19   1.4e-15   57.4   0.0    12   157   186   333   178   334 0.91 Periplasmic binding protein-like domain
Peripla_BP_4         PF13407.1    258 seq1459_BIOID50915   -            335     4e-11   42.6   0.0   1   1   1.8e-14   6.2e-11   42.0   0.0     1   217    70   280    70   318 0.84 Periplasmic binding protein domain
Peripla_BP_1         PF00532.16   279 seq1459_BIOID50915   -            335   1.8e-09   37.0   0.0   1   1   7.4e-13   2.5e-09   36.6   0.0     2   224    68   288    67   330 0.79 Periplasmic binding proteins and sugar binding domain of LacI family
Dam                  PF05869.6    181 seq1460_BIOID50915   -            185   3.6e-48  163.2   0.0   1   1   3.1e-52   4.3e-48  163.0   0.0    36   181    17   175     8   175 0.97 DNA N-6-adenine-methyltransferase (Dam)
Transgly_assoc       PF04226.8     48 seq1462_BIOID50915   -             84     5e-13   48.7  14.0   1   1   3.7e-17     5e-13   48.7   9.7     2    48    34    83    33    83 0.97 Transglycosylase associated protein
DUF3442              PF11924.3    280 seq1463_BIOID50915   -           1416  1.4e-107  359.3   0.7   1   1  1.3e-110  3.6e-107  358.0   0.5     2   280    71   350    70   350 0.99 Protein of unknown function (DUF3442)
Big_1                PF02369.11   100 seq1463_BIOID50915   -           1416   3.9e-55  183.8 102.5   1   3   1.5e-16   4.2e-13   48.9   6.2     4    97   993  1086   990  1088 0.87 Bacterial Ig-like domain (group 1)
Big_1                PF02369.11   100 seq1463_BIOID50915   -           1416   3.9e-55  183.8 102.5   2   3   7.6e-16   2.1e-12   46.7   1.6    12    96  1102  1185  1092  1191 0.83 Bacterial Ig-like domain (group 1)
Big_1                PF02369.11   100 seq1463_BIOID50915   -           1416   3.9e-55  183.8 102.5   3   3   3.4e-17   9.2e-14   51.0  10.3     2    93  1193  1285  1191  1292 0.87 Bacterial Ig-like domain (group 1)
AP_endonuc_2         PF01261.19   211 seq1466_BIOID50915   -            285   6.7e-39  133.2   0.3   1   1   6.7e-43   9.1e-39  132.8   0.2     3   211    20   239    19   239 0.93 Xylose isomerase-like TIM barrel
rve_2                PF13333.1     52 seq1467_BIOID50915   -             72   1.2e-22   79.6   2.2   1   1   2.1e-26   1.4e-22   79.3   1.5     1    51    14    68    14    68 0.95 Integrase core domain
rve_3                PF13683.1     67 seq1467_BIOID50915   -             72   1.2e-12   47.0   0.1   1   1     2e-16   1.4e-12   46.8   0.0     7    67     1    61     1    61 0.98 Integrase core domain
LexA_DNA_bind        PF01726.11    65 seq1468_BIOID50915   -            108   1.6e-19   69.0   0.0   1   1   1.6e-23   2.1e-19   68.7   0.0     1    65     1    65     1    65 0.99 LexA DNA binding domain
Aldo_ket_red         PF00248.16   283 seq1470_BIOID50915   -            249   4.3e-57  192.9   0.0   1   1   3.9e-61   5.3e-57  192.6   0.0    72   282     7   235     5   236 0.95 Aldo/keto reductase family
RQC                  PF09382.5    106 seq1471_BIOID50915   -            611   4.4e-28   96.9   0.0   1   1   3.5e-31   1.2e-27   95.6   0.0     1   104   413   514   413   516 0.97 RQC domain
HRDC                 PF00570.18    68 seq1471_BIOID50915   -            611   8.5e-24   82.9   0.1   1   1   6.4e-27   2.2e-23   81.6   0.0     2    68   535   601   534   601 0.97 HRDC domain
Helicase_C           PF00271.26    78 seq1471_BIOID50915   -            611   1.5e-23   82.3   0.0   1   1   2.6e-24   8.9e-21   73.4   0.1     3    78   258   333   256   333 0.98 Helicase conserved C-terminal domain
DEAD                 PF00270.24   173 seq1471_BIOID50915   -            611   6.1e-21   74.5   0.0   1   1     2e-23   6.8e-20   71.1   0.0     2   168    30   189    29   194 0.85 DEAD/DEAH box helicase
ACP_syn_III_C        PF08541.5     90 seq1472_BIOID50915   -            317   2.8e-37  126.5   0.0   1   1   2.8e-40   9.5e-37  124.7   0.0     1    90   228   317   228   317 0.98 3-Oxoacyl-[acyl-carrier-protein (ACP)] synthase III C terminal
ACP_syn_III          PF08545.5     80 seq1472_BIOID50915   -            317   4.2e-30  103.1   1.3   1   1   2.3e-33     8e-30  102.2   0.9     1    80   106   183   106   183 0.99 3-Oxoacyl-[acyl-carrier-protein (ACP)] synthase III
HMG_CoA_synt_N       PF01154.12   174 seq1472_BIOID50915   -            317   1.2e-05   24.8   0.1   1   1   5.7e-09     2e-05   24.1   0.1     7   150     5   143     2   167 0.85 Hydroxymethylglutaryl-coenzyme A synthase N terminal
Chal_sti_synt_N      PF00195.14   227 seq1472_BIOID50915   -            317   2.5e-05   23.5   0.7   1   1   1.3e-08   4.5e-05   22.6   0.5    98   225    48   168    21   170 0.81 Chalcone and stilbene synthases, N-terminal domain
RusA                 PF05866.6    116 seq1473_BIOID50915   -            129   6.6e-21   74.7   0.0   1   1   5.6e-25   7.6e-21   74.5   0.0     1   115     5   120     5   121 0.92 Endodeoxyribonuclease RusA
PNP_UDP_1            PF01048.15   234 seq1474_BIOID50915   -            239   7.9e-43  145.9   1.4   1   1   6.7e-47   9.2e-43  145.7   1.0     2   213    16   217    15   234 0.88 Phosphorylase superfamily
Acyl_transf_3        PF01757.17   340 seq1475_BIOID50915   -            331   2.9e-34  118.3  37.9   1   1   2.6e-38   3.6e-34  118.0  26.3     2   339     6   318     5   322 0.87 Acyltransferase family
Cation_efflux        PF01545.16   285 seq1477_BIOID50915   -            300   3.4e-65  219.8   5.5   1   1   2.8e-69   3.9e-65  219.6   3.8     2   283    14   289    13   291 0.97 Cation efflux family
PfkB                 PF00294.19   301 seq1478_BIOID50915   -            362   7.3e-58  195.9   0.0   1   1     2e-61   9.2e-58  195.6   0.0     2   293    58   344    57   352 0.92 pfkB family carbohydrate kinase
HTH_24               PF13412.1     48 seq1478_BIOID50915   -            362   8.2e-11   41.0   2.4   1   1   4.9e-14   2.2e-10   39.6   1.7     1    48     1    48     1    48 0.98 Winged helix-turn-helix DNA-binding
HTH_11               PF08279.7     55 seq1478_BIOID50915   -            362   6.7e-05   22.3   0.8   1   1   4.1e-08   0.00019   20.9   0.5     1    52     4    50     4    53 0.83 HTH domain
BPD_transp_1         PF00528.17   185 seq1479_BIOID50915   -            306   3.9e-43  146.9  10.6   1   1   2.9e-47   3.9e-43  146.9   7.4     1   184   113   304   113   305 0.99 Binding-protein-dependent transport system inner membrane component
KilA-N               PF04383.8    111 seq1480_BIOID50915   -            269   1.6e-20   72.6   0.0   1   1   1.9e-24   2.5e-20   72.0   0.0     6   108     8   108     4   111 0.93 KilA-N domain
Acyl_transf_1        PF00698.16   318 seq1483_BIOID50915   -            309   8.7e-43  146.7   3.3   1   1   7.6e-47     1e-42  146.4   2.3     2   281     6   290     5   306 0.90 Acyl transferase domain
HTH_Tnp_1            PF01527.15    76 seq1484_BIOID50915   -            225     2e-20   72.3   0.0   1   1   1.3e-23   5.8e-20   70.9   0.0     2    69   101   172   100   179 0.87 Transposase
Repair_PSII          PF04536.9    119 seq1485_BIOID50915   -            290   1.4e-31  108.6   0.4   1   1   1.4e-35   1.9e-31  108.3   0.3     2   117    36   152    35   154 0.97 Repair protein
BPD_transp_1         PF00528.17   185 seq1487_BIOID50915   -            303   7.2e-31  107.0  13.0   1   1   1.1e-34   7.2e-31  107.0   9.0     1   184   119   302   119   303 0.99 Binding-protein-dependent transport system inner membrane component
OppC_N               PF12911.2     56 seq1487_BIOID50915   -            303   1.3e-17   62.7   0.2   1   1     2e-21   1.3e-17   62.7   0.2     2    56    24    79    23    79 0.86 N-terminal TM domain of oligopeptide transport permease C
adh_short_C2         PF13561.1    243 seq1488_BIOID50915   -            294   1.3e-28  100.3   0.0   1   1   3.3e-32   1.5e-28  100.1   0.0     5   241    58   290    55   292 0.92 Enoyl-(Acyl carrier protein) reductase
adh_short            PF00106.20   167 seq1488_BIOID50915   -            294     2e-25   89.5   0.2   1   1   5.4e-29   2.5e-25   89.2   0.1     3   166    52   217    50   218 0.95 short chain dehydrogenase
KR                   PF08659.5    181 seq1488_BIOID50915   -            294     7e-08   32.2   0.0   1   1   2.1e-11   9.7e-08   31.7   0.0     4   168    53   222    51   234 0.77 KR domain
PFK                  PF00365.15   282 seq1489_BIOID50915   -            340    1e-129  431.3   2.2   1   1  8.9e-134  1.2e-129  431.1   1.5     1   281    23   297    23   298 0.98 Phosphofructokinase
rve                  PF00665.21   120 seq1490_BIOID50915   -            340     2e-20   73.0   0.0   1   1   2.2e-23   3.8e-20   72.0   0.0     3   118   118   242   117   244 0.96 Integrase core domain
HTH_38               PF13936.1     44 seq1490_BIOID50915   -            340   1.8e-09   36.8   0.5   1   1   4.1e-12     7e-09   34.9   0.1     6    41     3    38     2    40 0.94 Helix-turn-helix domain
HTH_7                PF02796.10    45 seq1490_BIOID50915   -            340   3.5e-09   36.2   0.3   1   1   5.4e-12   9.2e-09   34.9   0.2    13    44     9    40     5    41 0.93 Helix-turn-helix domain of resolvase
HTH_23               PF13384.1     50 seq1490_BIOID50915   -            340   1.1e-06   27.9   0.0   1   1     2e-09   3.4e-06   26.3   0.0     9    40     9    40     2    43 0.89 Homeodomain-like domain
HTH_28               PF13518.1     52 seq1490_BIOID50915   -            340     1e-05   25.2   0.1   1   1   1.5e-08   2.6e-05   23.9   0.1     7    34    12    39     8    40 0.89 Helix-turn-helix domain
Sigma70_r4_2         PF08281.7     54 seq1490_BIOID50915   -            340   1.1e-05   24.6   0.0   1   1   1.5e-08   2.5e-05   23.5   0.0    25    48    16    39    12    40 0.94 Sigma-70, region 4
HTH_3                PF01381.17    55 seq1490_BIOID50915   -            340   0.00013   21.6   0.1   1   1   1.4e-07   0.00024   20.7   0.1     7    37    15    45     8    48 0.91 Helix-turn-helix
LysE                 PF01810.13   191 seq1492_BIOID50915   -            206   2.5e-54  183.3  11.3   1   1   2.1e-58   2.9e-54  183.1   7.8     2   190    14   205    13   206 0.98 LysE type translocator
TnpB_IS66            PF05717.8    108 seq1493_BIOID50915   -            115   1.3e-44  149.9   0.0   1   1     1e-48   1.4e-44  149.8   0.0     2   107     7   110     6   111 0.96 IS66 Orf2 like protein
adh_short            PF00106.20   167 seq1494_BIOID50915   -            244   5.1e-40  136.9   1.7   1   1   3.2e-43   8.7e-40  136.2   1.2     1   166     6   169     6   170 0.92 short chain dehydrogenase
adh_short_C2         PF13561.1    243 seq1494_BIOID50915   -            244     3e-33  115.5   1.8   1   1   1.3e-36   3.7e-33  115.2   1.3     5   242    14   241    12   242 0.94 Enoyl-(Acyl carrier protein) reductase
KR                   PF08659.5    181 seq1494_BIOID50915   -            244   4.7e-21   75.1   0.9   1   1   2.8e-24   7.5e-21   74.4   0.6     3   174     8   180     7   196 0.84 KR domain
NAD_binding_10       PF13460.1    183 seq1494_BIOID50915   -            244   2.7e-06   27.3   0.4   1   1   2.5e-09   6.8e-06   26.0   0.3     2   125     9   156     8   190 0.72 NADH(P)-binding
Epimerase            PF01370.16   236 seq1494_BIOID50915   -            244   2.1e-05   23.9   0.2   1   1   1.1e-08   2.9e-05   23.4   0.1     1   119     8   142     8   192 0.77 NAD dependent epimerase/dehydratase family
DDE_Tnp_IS66         PF03050.9    271 seq1496_BIOID50915   -            340   4.1e-51  173.6   5.4   1   1   2.6e-54   1.2e-50  172.1   0.0     1   140   186   339   186   340 0.97 Transposase IS66 family
HTH_Tnp_IS66         PF13005.2     59 seq1496_BIOID50915   -            340     6e-17   61.1   7.9   1   1   2.2e-20     1e-16   60.3   5.5     2    59   125   180   124   180 0.98 putative Helix-turn-helix domain of transposase IS66
LZ_Tnp_IS66          PF13007.2     78 seq1496_BIOID50915   -            340   9.2e-13   48.5   7.7   1   1   4.3e-16     2e-12   47.4   5.3     2    77    46   121    45   122 0.83 Transposase C of IS166 homeodomain
EAL                  PF00563.15   236 seq1500_BIOID50915   -            782   2.2e-62  210.5   0.0   1   1   2.7e-66   3.7e-62  209.7   0.0     2   236   532   767   531   767 0.97 EAL domain
IstB_IS21            PF01695.12   178 seq1501_BIOID50915   -            259   6.1e-71  237.3   0.1   1   1   3.9e-74   1.3e-70  236.3   0.0     1   178    56   235    56   235 0.98 IstB-like ATP binding protein
Bac_DnaA             PF00308.13   219 seq1501_BIOID50915   -            259   1.4e-07   31.2   0.0   1   1   6.2e-11   2.1e-07   30.6   0.0    37   136   105   202    75   207 0.85 Bacterial dnaA  protein
AAA                  PF00004.24   132 seq1501_BIOID50915   -            259   2.5e-05   24.3   0.0   1   1   1.3e-08   4.3e-05   23.6   0.0     1    74   105   180   105   214 0.77 ATPase family associated with various cellular activities (AAA)
PhoH                 PF02562.11   205 seq1501_BIOID50915   -            259   1.4e-05   24.3   0.1   1   1   1.6e-08   5.5e-05   22.3   0.0    11    48    94   131    83   142 0.80 PhoH-like protein
SBP_bac_11           PF13531.1    231 seq1502_BIOID50915   -            329   1.4e-44  152.3   0.2   1   1     5e-48   1.7e-44  152.0   0.1     4   231    28   280    25   280 0.87 Bacterial extracellular solute-binding protein
SBP_bac_1            PF01547.20   314 seq1502_BIOID50915   -            329   1.5e-18   67.5   2.8   1   1   5.5e-22   1.9e-18   67.1   2.0     4   314    32   272    29   272 0.88 Bacterial extracellular solute-binding protein
SBP_bac_8            PF13416.1    281 seq1502_BIOID50915   -            329   1.7e-13   50.8   1.1   1   1   8.5e-17   2.9e-13   50.0   0.7    85   262   108   281    34   300 0.75 Bacterial extracellular solute-binding protein
SBP_bac_6            PF13343.1    242 seq1502_BIOID50915   -            329   3.7e-13   49.2   1.1   1   1     2e-16   6.8e-13   48.3   0.8    53   235   112   303    77   306 0.83 Bacterial extracellular solute-binding protein
PP-binding           PF00550.20    67 seq1503_BIOID50915   -             78   2.7e-16   59.4   0.4   1   1   4.4e-20     3e-16   59.3   0.3     1    67     6    73     6    73 0.96 Phosphopantetheine attachment site
DUF1493              PF07377.7    111 seq1503_BIOID50915   -             78   0.00024   21.0   0.4   1   1   4.1e-08   0.00028   20.8   0.3     1    59     1    55     1    62 0.91 Protein of unknown function (DUF1493)
Hydrolase_3          PF08282.7    254 seq1505_BIOID50915   -            368   1.1e-14   54.4   0.1   1   1   1.8e-16   6.1e-13   48.8   0.0   187   251   295   358   282   361 0.92 haloacid dehalogenase-like hydrolase
HAD                  PF12710.2    191 seq1505_BIOID50915   -            368   6.9e-13   49.0   0.0   1   1   2.3e-16     8e-13   48.8   0.0    45   191   191   327    41   327 0.79 haloacid dehalogenase-like hydrolase
Hydrolase            PF00702.21   204 seq1505_BIOID50915   -            368   1.3e-10   42.0   1.0   1   1     5e-14   1.7e-10   41.6   0.4    65   204   170   330    99   330 0.77 haloacid dehalogenase-like hydrolase
Sugar-bind           PF04198.8    255 seq1506_BIOID50915   -            313   2.1e-68  229.8   0.0   1   1   3.9e-72   2.6e-68  229.5   0.0     1   254    59   311    59   312 0.97 Putative sugar-binding domain
ketoacyl-synt        PF00109.21   255 seq1507_BIOID50915   -            413     6e-60  202.7   1.1   1   1   1.7e-63     6e-60  202.7   0.8     2   255     4   247     3   247 0.93 Beta-ketoacyl synthase, N-terminal domain
Ketoacyl-synt_C      PF02801.17   119 seq1507_BIOID50915   -            413   2.5e-39  133.6   1.7   1   1   1.4e-42   4.7e-39  132.7   1.2     1   119   255   370   255   370 0.97 Beta-ketoacyl synthase, C-terminal domain
Thiolase_N           PF00108.18   264 seq1507_BIOID50915   -            413   1.2e-06   27.6   0.1   1   1   8.7e-10     3e-06   26.3   0.0    80   120   156   196   145   216 0.93 Thiolase, N-terminal domain
DDE_Tnp_IS66         PF03050.9    271 seq1509_BIOID50915   -            182   7.1e-43  146.6   0.6   1   1   1.2e-46   8.5e-43  146.3   0.4   143   270     1   131     1   132 0.98 Transposase IS66 family
DDE_Tnp_IS66_C       PF13817.1     39 seq1509_BIOID50915   -            182   1.1e-19   69.9   0.4   1   1   3.9e-23   2.7e-19   68.7   0.3     1    39   138   176   138   176 0.98 IS66 C-terminal element
Cys_Met_Meta_PP      PF01053.15   386 seq1512_BIOID50915   -            440  3.2e-122  407.4   0.0   1   1  2.7e-126  3.7e-122  407.2   0.0     1   385    52   436    52   437 0.97 Cys/Met metabolism PLP-dependent enzyme
CDH                  PF02611.10   222 seq1514_BIOID50915   -            300   3.2e-96  320.7   0.0   1   1  2.8e-100   3.8e-96  320.5   0.0     2   221    80   299    79   300 0.99 CDP-diacylglycerol pyrophosphatase
RNase_T              PF00929.19   164 seq1517_BIOID50915   -            204   4.9e-34  117.8   0.0   1   1   4.2e-38   5.7e-34  117.6   0.0     1   163    32   193    32   194 0.97 Exonuclease
cNMP_binding         PF00027.24    91 seq1518_BIOID50915   -            232   2.7e-14   52.6   0.0   1   1   3.3e-18   4.6e-14   51.9   0.0     3    87    35   119    33   122 0.95 Cyclic nucleotide-binding domain
AAA_25               PF13481.1    194 seq1519_BIOID50915   -            476   2.1e-26   92.4   0.0   1   1   1.8e-29   3.5e-26   91.6   0.0    10   194    88   242    80   242 0.90 AAA domain
KaiC                 PF06745.8    226 seq1519_BIOID50915   -            476   1.7e-18   66.4   0.1   1   1   6.7e-19   1.3e-15   56.9   0.1     2   202    94   277    93   294 0.85 KaiC
ChlI                 PF13541.1    121 seq1519_BIOID50915   -            476     6e-12   45.0   0.0   1   1   6.9e-15   1.3e-11   43.8   0.0    35   121   364   449   337   449 0.92 Subunit ChlI of Mg-chelatase
Lon_C                PF05362.8    205 seq1519_BIOID50915   -            476   4.4e-08   32.5   0.1   1   1     5e-11   9.7e-08   31.4   0.0    94   200   372   471   363   473 0.88 Lon protease (S16) C-terminal proteolytic domain
RecA                 PF00154.16   323 seq1519_BIOID50915   -            476   2.3e-05   23.4   0.1   1   1     2e-08     4e-05   22.7   0.0    15   140    75   195    64   215 0.78 recA bacterial DNA recombination protein
SBP_bac_3            PF00497.15   225 seq1521_BIOID50915   -            518   1.5e-30  105.9   0.0   1   1   6.4e-34   2.9e-30  105.0   0.0    10   224    52   267    45   268 0.91 Bacterial extracellular solute-binding proteins, family 3
SLT                  PF01464.15   121 seq1521_BIOID50915   -            518   4.8e-27   93.7   0.1   1   1   1.7e-30     8e-27   93.0   0.1     5   118   295   404   292   407 0.95 Transglycosylase SLT domain
Lysozyme_like        PF13702.1    160 seq1521_BIOID50915   -            518   1.5e-06   27.7   0.0   1   1   1.2e-09   5.3e-06   25.8   0.0     8   100   291   391   283   448 0.65 Lysozyme-like
Abhydrolase_1        PF00561.15   230 seq1522_BIOID50915   -            340   2.3e-31  109.0   0.0   1   1   8.6e-35     3e-31  108.6   0.0     1   228    82   319    82   321 0.97 alpha/beta hydrolase fold
Hydrolase_4          PF12146.3     79 seq1522_BIOID50915   -            340   2.6e-24   84.7   0.5   1   1   1.2e-27   4.3e-24   84.0   0.3     3    79    42   122    40   122 0.90 Putative lysophospholipase
Abhydrolase_6        PF12697.2    228 seq1522_BIOID50915   -            340   1.1e-20   74.4   3.3   1   1   4.9e-24   1.7e-20   73.8   2.3     2   220    58   310    57   316 0.72 Alpha/beta hydrolase family
Abhydrolase_5        PF12695.2    142 seq1522_BIOID50915   -            340   2.4e-12   46.6   0.0   1   1   1.2e-15   4.1e-12   45.9   0.0     1   141    56   305    56   306 0.79 Alpha/beta hydrolase family
Aminotran_4          PF01063.14   231 seq1524_BIOID50915   -            269   1.2e-43  149.0   0.0   1   1   1.1e-47   1.5e-43  148.8   0.0     2   225    38   259    37   266 0.87 Aminotransferase class IV
GGDEF                PF00990.16   161 seq1528_BIOID50915   -            442   1.1e-26   93.2   0.0   1   1   1.6e-30   2.2e-26   92.2   0.0     1   160   295   437   295   438 0.89 GGDEF domain
Aldo_ket_red         PF00248.16   283 seq1529_BIOID50915   -            294   2.6e-46  157.5   0.1   1   1   2.4e-50   3.2e-46  157.2   0.0     2   281    20   267    19   269 0.92 Aldo/keto reductase family
FGGY_N               PF00370.16   245 seq1530_BIOID50915   -            250   3.6e-31  108.2   0.0   1   1   3.6e-35     5e-31  107.7   0.0     2   172     7   183     6   213 0.90 FGGY family of carbohydrate kinases, N-terminal domain
SNARE_assoc          PF09335.6    123 seq1531_BIOID50915   -            233   3.9e-19   68.9   5.8   1   1   2.9e-23   3.9e-19   68.9   4.0     1   122    48   173    48   174 0.96 SNARE associated Golgi protein
Hydrolase_3          PF08282.7    254 seq1533_BIOID50915   -            266     4e-61  206.7   0.0   1   1   9.8e-65   4.5e-61  206.5   0.0     1   254     5   260     5   260 0.94 haloacid dehalogenase-like hydrolase
S6PP                 PF05116.8    247 seq1533_BIOID50915   -            266   3.2e-16   59.2   0.0   1   2     4e-09   1.8e-05   24.0   0.0     4    75     4    73     1    91 0.89 Sucrose-6F-phosphate phosphohydrolase
S6PP                 PF05116.8    247 seq1533_BIOID50915   -            266   3.2e-16   59.2   0.0   2   2   5.6e-12   2.6e-08   33.3   0.0   135   218   159   242   141   253 0.83 Sucrose-6F-phosphate phosphohydrolase
Hydrolase            PF00702.21   204 seq1533_BIOID50915   -            266   2.7e-11   44.2   0.1   1   1   2.9e-13   1.3e-09   38.7   0.1     2   204     3   226     2   226 0.56 haloacid dehalogenase-like hydrolase
Peripla_BP_4         PF13407.1    258 seq1534_BIOID50915   -            356   1.8e-62  210.9  13.0   1   1     3e-66   2.1e-62  210.7   9.0    13   258    66   312    54   312 0.95 Periplasmic binding protein domain
Peripla_BP_1         PF00532.16   279 seq1534_BIOID50915   -            356   3.9e-13   49.1   1.9   1   1   1.4e-16   9.6e-13   47.8   1.3    23   214    73   270    52   304 0.78 Periplasmic binding proteins and sugar binding domain of LacI family
YceG                 PF02618.11   297 seq1535_BIOID50915   -            340     4e-95  318.1   0.0   1   1   3.4e-99   4.6e-95  317.9   0.0     3   297    42   330    40   330 0.94 YceG-like family
AAA_28               PF13521.1    163 seq1536_BIOID50915   -            417   4.9e-29  101.2   0.0   1   1   2.1e-32   7.2e-29  100.7   0.0     2   163   241   401   240   401 0.92 AAA domain
HTH_3                PF01381.17    55 seq1536_BIOID50915   -            417   1.3e-09   37.6   0.1   1   1   1.3e-12   4.5e-09   35.9   0.0     1    52    14    66    14    68 0.95 Helix-turn-helix
HTH_19               PF12844.2     64 seq1536_BIOID50915   -            417   2.6e-08   33.6   0.0   1   1     2e-10   6.8e-07   29.1   0.0     3    55    13    66    12    74 0.94 Helix-turn-helix domain
FGGY_C               PF02782.11   197 seq1539_BIOID50915   -             67   9.8e-11   41.5   0.0   1   1   7.8e-15   1.1e-10   41.4   0.0    84   138     3    60     1    63 0.92 FGGY family of carbohydrate kinases, C-terminal domain
EamA                 PF00892.15   126 seq1542_BIOID50915   -            324   2.8e-17   62.8  29.0   1   2   4.5e-09   6.2e-05   22.9   9.4     1   124    34   153    34   155 0.91 EamA-like transporter family
EamA                 PF00892.15   126 seq1542_BIOID50915   -            324   2.8e-17   62.8  29.0   2   2   3.3e-16   4.5e-12   45.9   5.2     1   123   174   299   174   302 0.89 EamA-like transporter family
DUF805               PF05656.9    117 seq1546_BIOID50915   -            146   1.8e-20   72.7  11.7   1   1     3e-24   4.1e-20   71.6   8.1     2   116     7   134     6   135 0.84 Protein of unknown function (DUF805)
Thymidylate_kin      PF02223.12   186 seq1547_BIOID50915   -            213   1.2e-60  203.9   0.0   1   1   9.8e-65   1.3e-60  203.8   0.0     1   186     8   200     8   200 0.98 Thymidylate kinase
ABC_tran             PF00005.22   118 seq1548_BIOID50915   -            525   1.9e-35  121.6   0.2   1   2   4.5e-23     3e-19   69.3   0.1     1   118    56   183    56   183 0.89 ABC transporter
ABC_tran             PF00005.22   118 seq1548_BIOID50915   -            525   1.9e-35  121.6   0.2   2   2   4.1e-17   2.8e-13   50.1   0.0    15   117   328   445   314   446 0.76 ABC transporter
Carb_kinase          PF01256.12   242 seq1550_BIOID50915   -            515   1.2e-82  276.7   4.4   1   1   5.5e-86   3.7e-82  275.1   1.2     2   242   258   496   257   496 0.99 Carbohydrate kinase
YjeF_N               PF03853.10   173 seq1550_BIOID50915   -            515   1.4e-46  158.0   0.0   1   1   3.6e-50   2.5e-46  157.2   0.0     2   173    35   199    34   199 0.98 YjeF-related protein N-terminus
Fe-ADH               PF00465.14   366 seq1558_BIOID50915   -            387   5.3e-88  295.0   0.1   1   1     9e-92   6.2e-88  294.7   0.1     1   351     9   363     9   377 0.91 Iron-containing alcohol dehydrogenase
Fe-ADH_2             PF13685.1    250 seq1558_BIOID50915   -            387   1.8e-13   50.2   0.1   1   1   3.3e-11   2.3e-07   30.3   0.0     4   101    16   111    13   114 0.81 Iron-containing alcohol dehydrogenase
DUF406               PF04175.7     94 seq1560_BIOID50915   -             99   2.1e-28   98.4   3.1   1   1   1.7e-32   2.3e-28   98.3   2.2     4    94     3    96     1    96 0.96 Protein of unknown function (DUF406)
DNA_pol3_delta2      PF13177.1    162 seq1561_BIOID50915   -            334   3.1e-39  134.0   0.0   1   1   8.6e-43   5.9e-39  133.2   0.0     8   159    13   165     9   168 0.96 DNA polymerase III, delta subunit
DNApol3-delta_C      PF09115.5    119 seq1561_BIOID50915   -            334     2e-37  127.7   0.3   1   1   4.6e-41   3.1e-37  127.1   0.2     2   119   207   323   206   323 0.98 DNA polymerase III, delta subunit, C terminal
SIS                  PF01380.17   131 seq1562_BIOID50915   -            306   1.8e-30  105.1   0.5   1   1   4.3e-34     3e-30  104.4   0.3     1   131   152   282   152   282 0.99 SIS domain
HTH_6                PF01418.12    77 seq1562_BIOID50915   -            306   1.1e-29  101.8   0.2   1   1   3.1e-33   2.1e-29  100.9   0.1     1    76    25   100    25   101 0.98 Helix-turn-helix domain, rpiR family
Usp                  PF00582.21   140 seq1563_BIOID50915   -            142   5.6e-17   62.1   0.0   1   1   4.8e-21   6.5e-17   61.9   0.0     2   139     3   137     2   138 0.93 Universal stress protein family
YliH                 PF10799.3    127 seq1566_BIOID50915   -            127   6.7e-73  242.2   5.0   1   1   5.4e-77   7.4e-73  242.1   3.5     1   127     1   127     1   127 0.99 Biofilm formation protein (YliH/bssR)
PK                   PF00224.16   348 seq1567_BIOID50915   -            542  3.9e-150  499.1   9.5   1   1  7.1e-154  4.9e-150  498.8   6.6     1   345    73   414    73   417 0.98 Pyruvate kinase, barrel domain
PK_C                 PF02887.11   117 seq1567_BIOID50915   -            542   6.9e-28   96.4   3.0   1   1   1.3e-31   8.9e-28   96.0   0.6     1   116   427   540   427   541 0.97 Pyruvate kinase, alpha/beta domain
BPD_transp_2         PF02653.11   267 seq1568_BIOID50915   -            393   1.2e-50  171.8  42.6   1   1   8.6e-55   1.2e-50  171.8  29.5     2   267    57   383    56   383 0.98 Branched-chain amino acid transport system / permease component
TatD_DNase           PF01026.16   255 seq1569_BIOID50915   -            265   1.2e-76  257.2   0.0   1   1   9.8e-81   1.3e-76  257.0   0.0     1   255     4   255     4   255 0.96 TatD related DNase
Meth_synt_2          PF01717.13   324 seq1571_BIOID50915   -            753  3.8e-162  538.6   0.0   1   2   3.8e-10   2.6e-06   26.5   0.0   119   184   153   219   113   236 0.83 Cobalamin-independent synthase, Catalytic domain
Meth_synt_2          PF01717.13   324 seq1571_BIOID50915   -            753  3.8e-162  538.6   0.0   2   2  3.5e-157  2.4e-153  509.7   0.0     1   324   426   749   426   749 1.00 Cobalamin-independent synthase, Catalytic domain
Meth_synt_1          PF08267.7    311 seq1571_BIOID50915   -            753  1.2e-140  468.0   0.0   1   2  3.6e-129  2.5e-125  417.7   0.0     2   308     5   313     4   316 0.98 Cobalamin-independent synthase, N-terminal domain
Meth_synt_1          PF08267.7    311 seq1571_BIOID50915   -            753  1.2e-140  468.0   0.0   2   2   3.6e-14   2.5e-10   40.0   0.0   141   285   538   690   528   715 0.80 Cobalamin-independent synthase, N-terminal domain
UPF0079              PF02367.12   123 seq1572_BIOID50915   -            153   7.3e-45  151.4   0.0   1   1   6.3e-49   8.6e-45  151.2   0.0     1   121    14   134    14   136 0.98 Uncharacterised P-loop hydrolase UPF0079
Fer4_10              PF13237.1     52 seq1573_BIOID50915   -             86   2.9e-13   49.2  11.8   1   1   1.4e-16   3.9e-13   48.8   8.1     4    52     5    55     2    55 0.88 4Fe-4S dicluster domain
Fer4_7               PF12838.2     52 seq1573_BIOID50915   -             86   4.4e-08   33.2  11.9   1   1   2.3e-11   6.2e-08   32.7   8.2     1    49     8    55     8    60 0.88 4Fe-4S dicluster domain
Fer4_9               PF13187.1     55 seq1573_BIOID50915   -             86   1.2e-06   28.5  13.1   1   1   7.4e-10     2e-06   27.8   9.0     1    51     8    55     8    60 0.93 4Fe-4S dicluster domain
Fer4                 PF00037.22    24 seq1573_BIOID50915   -             86   9.2e-07   28.1  17.0   1   1   1.3e-09   3.5e-06   26.2   1.9     5    24     6    25     3    25 0.92 4Fe-4S binding domain
Aldo_ket_red         PF00248.16   283 seq1575_BIOID50915   -            275   8.6e-56  188.6   0.0   1   1   7.6e-60     1e-55  188.4   0.0     2   282    18   261    17   262 0.96 Aldo/keto reductase family
GSDH                 PF07995.6    331 seq1576_BIOID50915   -            371  4.8e-127  423.4   0.1   1   1    4e-131  5.5e-127  423.2   0.1     1   331    34   366    34   366 0.98 Glucose / Sorbosone dehydrogenase
Cupin_6              PF12852.2    186 seq1579_BIOID50915   -            284   8.9e-27   93.7   0.5   1   1   6.3e-30   2.9e-26   92.1   0.3     1   186     2   162     2   162 0.93 Cupin
HTH_18               PF12833.2     81 seq1579_BIOID50915   -            284   1.6e-20   72.9   0.2   1   1   2.3e-23     1e-19   70.2   0.1     1    81   199   278   199   278 0.97 Helix-turn-helix domain
HTH_AraC             PF00165.18    42 seq1579_BIOID50915   -            284   2.8e-15   55.4   0.0   1   2   1.1e-08   5.1e-05   22.8   0.0     7    41   192   226   190   227 0.93 Bacterial regulatory helix-turn-helix proteins, AraC family
HTH_AraC             PF00165.18    42 seq1579_BIOID50915   -            284   2.8e-15   55.4   0.0   2   2   4.5e-11   2.1e-07   30.4   0.0    13    41   247   276   238   277 0.92 Bacterial regulatory helix-turn-helix proteins, AraC family
Amidase_3            PF01520.13   175 seq1580_BIOID50915   -            445   1.6e-48  164.6   0.0   1   1   4.2e-52   2.9e-48  163.8   0.0     1   174   194   413   194   414 0.99 N-acetylmuramoyl-L-alanine amidase
SLT                  PF01464.15   121 seq1582_BIOID50915   -            654     4e-31  106.9   0.1   1   1   5.2e-35   7.1e-31  106.1   0.0     2   116   492   606   491   611 0.95 Transglycosylase SLT domain
PTS_EIIC             PF02378.13   321 seq1584_BIOID50915   -            477   1.4e-80  270.4  33.4   1   1   2.1e-84   1.4e-80  270.4  23.2     1   321    13   320    13   320 0.94 Phosphotransferase system, EIIC
PTS_EIIB             PF00367.15    35 seq1584_BIOID50915   -            477   7.7e-14   50.5   0.1   1   1     2e-17   1.3e-13   49.7   0.0     3    35   404   436   402   436 0.95 phosphotransferase system, EIIB
DUF3828              PF12883.2    120 seq1585_BIOID50915   -            308   3.5e-11   42.9   2.8   1   1   8.1e-11   5.5e-07   29.3   0.1     2   118    26   142    25   144 0.88 Protein of unknown function (DUF3828)
Lumazine_bd          PF12870.2    111 seq1585_BIOID50915   -            308   2.3e-07   30.7   2.8   1   1   1.4e-08   9.6e-05   22.2   0.1    66   110   240   283   196   284 0.92 Lumazine-binding domain
Peripla_BP_3         PF13377.1    160 seq1586_BIOID50915   -            392   2.7e-38  131.3   0.7   1   1   6.8e-40   2.3e-36  125.0   0.1     3   160   113   277   111   277 0.95 Periplasmic binding protein-like domain
HTH_AraC             PF00165.18    42 seq1586_BIOID50915   -            392   3.3e-22   77.5   0.1   1   2   2.8e-11   9.7e-08   31.4   0.0     1    42   294   335   294   335 0.97 Bacterial regulatory helix-turn-helix proteins, AraC family
HTH_AraC             PF00165.18    42 seq1586_BIOID50915   -            392   3.3e-22   77.5   0.1   2   2   9.9e-15   3.4e-11   42.4   0.1     6    41   348   384   346   385 0.95 Bacterial regulatory helix-turn-helix proteins, AraC family
HTH_18               PF12833.2     81 seq1586_BIOID50915   -            392   8.3e-20   70.5   0.1   1   1   1.7e-22   5.8e-19   67.8   0.0     3    79   309   384   307   385 0.97 Helix-turn-helix domain
Peripla_BP_4         PF13407.1    258 seq1586_BIOID50915   -            392   5.4e-13   48.7   0.0   1   1   2.6e-16   8.8e-13   48.0   0.0    75   258    72   258    52   258 0.85 Periplasmic binding protein domain
LPP                  PF04728.8     11 seq1588_BIOID50915   -             78   5.8e-11   41.3  16.8   1   2   4.2e-10   5.8e-06   25.7   1.0     1    11    24    34    24    34 0.99 Repeated sequence found in lipoprotein LPP
LPP                  PF04728.8     11 seq1588_BIOID50915   -             78   5.8e-11   41.3  16.8   2   2   6.3e-10   8.6e-06   25.1   2.1     1    11    38    48    38    48 0.99 Repeated sequence found in lipoprotein LPP
CCG                  PF02754.11    85 seq1590_BIOID50915   -            239   5.8e-31  106.2   0.2   1   2   6.4e-18   8.8e-14   51.1   0.0     1    84     3    84     3    85 0.96 Cysteine-rich domain
CCG                  PF02754.11    85 seq1590_BIOID50915   -            239   5.8e-31  106.2   0.2   2   2   1.3e-18   1.7e-14   53.4   0.0     2    84   133   216   132   217 0.92 Cysteine-rich domain
DNA_mis_repair       PF01119.14   119 seq1591_BIOID50915   -            615   5.2e-37  125.8   0.0   1   1   2.5e-40   8.6e-37  125.1   0.0     2   118   213   330   212   331 0.95 DNA mismatch repair protein, C-terminal domain
MutL_C               PF08676.6    144 seq1591_BIOID50915   -            615   2.1e-23   82.3   0.2   1   1   6.2e-27   2.1e-23   82.3   0.1     2   134   435   563   434   572 0.92 MutL C terminal dimerisation domain
HATPase_c_3          PF13589.1    137 seq1591_BIOID50915   -            615   1.1e-13   50.9   0.0   1   1   5.6e-17   1.9e-13   50.1   0.0     4   103    24   123    21   142 0.81 Histidine kinase-, DNA gyrase B-, and HSP90-like ATPase
HATPase_c            PF02518.21   111 seq1591_BIOID50915   -            615   5.6e-11   42.0   0.0   1   1   3.8e-14   1.3e-10   40.8   0.0     2    72    19    87    18   147 0.79 Histidine kinase-, DNA gyrase B-, and HSP90-like ATPase
Peptidase_S11        PF00768.15   241 seq1593_BIOID50915   -            407  8.9e-101  336.0   0.4   1   1  2.5e-104  1.1e-100  335.7   0.2     2   241    36   273    35   273 0.99 D-alanyl-D-alanine carboxypeptidase
PBP5_C               PF07943.8     91 seq1593_BIOID50915   -            407   5.7e-25   87.0   0.0   1   1   2.3e-28   1.1e-24   86.1   0.0     1    91   292   383   292   383 0.99 Penicillin-binding protein 5, C-terminal domain
Beta-lactamase2      PF13354.1    197 seq1593_BIOID50915   -            407     1e-13   51.0   0.1   1   1   3.1e-17   1.4e-13   50.6   0.1     4   144    57   209    54   262 0.75 Beta-lactamase enzyme family
DUF162               PF02589.10   189 seq1596_BIOID50915   -            475   1.5e-51  174.5   0.1   1   1   1.3e-54     2e-51  174.0   0.1     3   189    72   294    70   294 0.99 Uncharacterised ACR, YkgG family COG1556
Fer4_8               PF13183.1     57 seq1596_BIOID50915   -            475   1.2e-11   44.2   2.1   1   1   1.9e-14   2.9e-11   43.1   1.5     2    57   309   376   308   376 0.79 4Fe-4S dicluster domain
DUF3390              PF11870.3     93 seq1596_BIOID50915   -            475   4.5e-10   39.2   0.6   1   1   7.1e-13   1.1e-09   37.9   0.4    13    92   387   470   379   471 0.83 Domain of unknown function (DUF3390)
Fer4_9               PF13187.1     55 seq1596_BIOID50915   -            475   1.1e-08   35.0   0.5   1   1   2.2e-11   3.3e-08   33.5   0.4     1    53   311   375   311   376 0.94 4Fe-4S dicluster domain
Fer4_17              PF13534.1     61 seq1596_BIOID50915   -            475   1.2e-07   31.8   1.9   1   1   2.5e-10   3.8e-07   30.2   1.3     1    60   311   376   311   377 0.71 4Fe-4S dicluster domain
Fer4_10              PF13237.1     52 seq1596_BIOID50915   -            475     9e-08   31.6   4.1   1   1   2.1e-10   3.2e-07   29.9   3.0     7    52   310   373   305   373 0.69 4Fe-4S dicluster domain
Fer4_7               PF12838.2     52 seq1596_BIOID50915   -            475   1.8e-07   31.3   4.3   1   1   3.2e-10   4.8e-07   29.9   2.9     1    51   311   375   311   376 0.77 4Fe-4S dicluster domain
DUF2222              PF09984.4    146 seq1597_BIOID50915   -            918   9.3e-58  193.6   0.2   1   1   7.9e-61   1.8e-57  192.7   0.1     1   146    31   178    31   178 0.98 Uncharacterized signal transduction histidine kinase domain (DUF2222)
HATPase_c            PF02518.21   111 seq1597_BIOID50915   -            918   8.1e-33  112.3   0.2   1   1   6.4e-36   1.5e-32  111.5   0.2     1   110   404   518   404   519 0.97 Histidine kinase-, DNA gyrase B-, and HSP90-like ATPase
Response_reg         PF00072.19   112 seq1597_BIOID50915   -            918   1.6e-28   98.8   0.6   1   1   7.1e-32   1.6e-28   98.8   0.4     1   110   670   780   670   782 0.97 Response regulator receiver domain
HisKA                PF00512.20    68 seq1597_BIOID50915   -            918   5.7e-22   77.3   2.7   1   1   3.9e-25     9e-22   76.7   0.1     2    68   293   357   292   357 0.98 His Kinase A (phospho-acceptor) domain
Hpt                  PF01627.18    90 seq1597_BIOID50915   -            918   1.1e-13   50.8   0.0   1   1   4.9e-17   1.1e-13   50.8   0.0     1    88   828   910   828   912 0.93 Hpt domain
HAMP                 PF00672.20    70 seq1597_BIOID50915   -            918   7.7e-13   48.3   0.5   1   1   3.4e-16   7.7e-13   48.3   0.3     2    68   181   247   180   249 0.96 HAMP domain
SIS                  PF01380.17   131 seq1598_BIOID50915   -            185     2e-13   49.9   0.1   1   1   4.3e-17     3e-13   49.4   0.0     2   114    33   139    32   158 0.88 SIS domain
LacAB_rpiB           PF02502.13   140 seq1601_BIOID50915   -            149   1.7e-54  183.1   0.1   1   1   1.4e-58     2e-54  182.9   0.1     1   139     3   141     3   142 0.99 Ribose/Galactose Isomerase
Trp_repressor        PF01371.14    88 seq1602_BIOID50915   -             98   4.6e-31  106.4   0.0   1   1   3.8e-35   5.2e-31  106.3   0.0     1    86     7    92     7    94 0.98 Trp repressor protein
Transgly             PF00912.17   178 seq1603_BIOID50915   -            858   1.4e-67  226.3   0.0   1   1   4.3e-71   2.9e-67  225.2   0.0     1   177    62   237    62   238 0.98 Transglycosylase
Transpeptidase       PF00905.17   304 seq1603_BIOID50915   -            858   4.3e-28   98.1   3.4   1   1   1.5e-29     1e-25   90.3   0.0     2   204   436   617   435   681 0.79 Penicillin binding protein transpeptidase domain
PTS_EIIC             PF02378.13   321 seq1604_BIOID50915   -            502   2.5e-70  236.7  34.5   1   1   3.7e-74   2.5e-70  236.7  23.9     2   319    19   328    18   330 0.94 Phosphotransferase system, EIIC
PTS_EIIB             PF00367.15    35 seq1604_BIOID50915   -            502     6e-16   57.2   1.0   1   1   4.3e-19   2.9e-15   55.0   0.0     3    35   417   449   415   449 0.97 phosphotransferase system, EIIB
Alpha-amylase        PF00128.19   316 seq1607_BIOID50915   -            676   3.4e-42  144.8   6.3   1   1   6.3e-46   8.6e-42  143.5   4.4     1   308   226   595   226   598 0.74 Alpha amylase, catalytic domain
IPPT                 PF01715.12   253 seq1608_BIOID50915   -            316  8.7e-108  359.0   0.0   1   1  1.5e-111    1e-107  358.7   0.0     2   252    45   297    44   298 0.99 IPP transferase
IPT                  PF01745.11   233 seq1608_BIOID50915   -            316   6.5e-07   28.6   0.0   1   1   1.7e-08   0.00012   21.2   0.0     5   100    14   109    10   120 0.80 Isopentenyl transferase
Sigma54_activat      PF00158.21   168 seq1609_BIOID50915   -            642   2.9e-36  124.3   0.0   1   1   2.4e-39   5.4e-36  123.4   0.0     5   168   334   494   330   494 0.96 Sigma-54 interaction domain
PAS                  PF00989.19   113 seq1609_BIOID50915   -            642   1.7e-14   53.4   0.0   1   1   1.8e-17     4e-14   52.2   0.0     2   113   207   309   206   309 0.97 PAS fold
HTH_8                PF02954.14    42 seq1609_BIOID50915   -            642   1.7e-13   49.7   0.1   1   1   7.4e-17   1.7e-13   49.7   0.1     2    42   591   631   590   631 0.96 Bacterial regulatory protein, Fis family
GAF                  PF01590.21   154 seq1609_BIOID50915   -            642   2.7e-05   24.2   0.3   1   1     3e-08   6.9e-05   22.9   0.2     4   151    58   189    56   192 0.89 GAF domain
PAS_8                PF13188.1     64 seq1609_BIOID50915   -            642   0.00013   21.6   0.0   1   1   1.5e-07   0.00033   20.2   0.0     2    47   207   256   206   276 0.72 PAS domain
His_Phos_1           PF00300.17   158 seq1610_BIOID50915   -            215   1.1e-38  132.6   0.1   1   1   9.7e-43   1.3e-38  132.4   0.1     1   157     3   156     3   157 0.93 Histidine phosphatase superfamily (branch 1)
DUF162               PF02589.10   189 seq1611_BIOID50915   -            231   1.2e-36  125.8   0.1   1   1   1.3e-40   1.8e-36  125.3   0.0    19   189    65   228    47   228 0.92 Uncharacterised ACR, YkgG family COG1556
DUF904               PF06005.7     72 seq1613_BIOID50915   -             79     3e-28   97.7  17.2   1   1   2.6e-32   3.6e-28   97.5  11.9     1    72     1    79     1    79 0.99 Protein of unknown function (DUF904)
MFS_1                PF07690.11   354 seq1614_BIOID50915   -            393     1e-39  136.2  61.7   1   1   1.7e-41   2.3e-37  128.4  27.0     2   353    21   356    20   357 0.90 Major Facilitator Superfamily
LSM                  PF01423.17    68 seq1616_BIOID50915   -            102   7.6e-09   34.8   0.2   1   1   1.1e-12   1.4e-08   33.9   0.1     6    68    17    64    10    64 0.85 LSM domain
Transketolase_N      PF00456.16   333 seq1617_BIOID50915   -            665    3e-158  525.8   0.0   1   1  1.9e-161  5.2e-158  525.0   0.0     3   333     4   333     2   333 0.99 Transketolase, thiamine diphosphate binding domain
Transket_pyr         PF02779.19   178 seq1617_BIOID50915   -            665   1.2e-43  148.5   0.1   1   1   7.9e-47   2.2e-43  147.7   0.0     2   176   353   524   352   526 0.97 Transketolase, pyrimidine binding domain
Transketolase_C      PF02780.15   124 seq1617_BIOID50915   -            665   5.3e-12   45.6   0.0   1   1   3.7e-15     1e-11   44.7   0.0     9   124   549   655   540   655 0.86 Transketolase, C-terminal domain
E1_dh                PF00676.15   300 seq1617_BIOID50915   -            665   1.4e-07   30.4   0.0   1   1   1.1e-10   3.1e-07   29.2   0.0    96   211   108   234    89   244 0.83 Dehydrogenase E1 component
FCD                  PF07729.7    125 seq1619_BIOID50915   -            249   9.2e-20   71.1   6.5   1   1   1.8e-23   1.2e-19   70.6   4.5     1   125    94   224    94   224 0.89 FCD domain
GntR                 PF00392.16    64 seq1619_BIOID50915   -            249   4.2e-20   70.8   0.0   1   1   1.1e-23   7.8e-20   69.9   0.0     3    63    11    71     9    72 0.95 Bacterial regulatory proteins, gntR family
HIT                  PF01230.18    98 seq1620_BIOID50915   -            125   9.1e-30  102.9   0.0   1   1   1.6e-33   1.1e-29  102.7   0.0     1    97    18   115    18   116 0.97 HIT domain
DcpS_C               PF11969.3    116 seq1620_BIOID50915   -            125   2.7e-25   88.7   0.0   1   1   4.3e-29     3e-25   88.6   0.0     2   103    11   112    10   123 0.96 Scavenger mRNA decapping enzyme C-term binding
MMR_HSR1             PF01926.18   114 seq1621_BIOID50915   -            426   3.4e-21   75.2   0.1   1   1   3.3e-24   9.1e-21   73.8   0.1     2   114   200   318   199   318 0.83 50S ribosome-binding GTPase
GTP-bdg_N            PF13167.1     95 seq1621_BIOID50915   -            426   1.6e-15   56.9   0.0   1   1   1.4e-18   3.8e-15   55.6   0.0     8    95    25   112    18   112 0.96 GTP-binding GTPase N-terminal
FeoB_N               PF02421.13   189 seq1621_BIOID50915   -            426     1e-08   34.5   0.1   1   1   7.5e-12   2.1e-08   33.5   0.0     2   168   199   369   198   390 0.81 Ferrous iron transport protein B
Arf                  PF00025.16   175 seq1621_BIOID50915   -            426   1.2e-05   24.4   0.6   1   1   2.8e-08   7.6e-05   21.9   0.4    19   132   202   326   190   360 0.79 ADP-ribosylation factor family
MFS_1                PF07690.11   354 seq1623_BIOID50915   -            410   9.5e-29  100.1  41.1   1   1   1.9e-32   1.3e-28   99.6  28.5     5   351    26   362    22   365 0.71 Major Facilitator Superfamily
Sugar_tr             PF00083.19   451 seq1623_BIOID50915   -            410   2.8e-06   26.0  31.7   1   1     2e-09   1.4e-05   23.7   8.2    52   188    58   188    44   196 0.92 Sugar (and other) transporter
DUF1425              PF07233.7     94 seq1626_BIOID50915   -            125   8.5e-24   82.8   0.0   1   1   7.2e-28   9.8e-24   82.6   0.0     2    93    34   124    33   125 0.98 Protein of unknown function (DUF1425)
CreA                 PF05981.7    129 seq1628_BIOID50915   -            157     1e-57  193.0   0.0   1   1   8.6e-62   1.2e-57  192.8   0.0     1   128    24   156    24   157 0.96 CreA protein
Aminotran_1_2        PF00155.16   363 seq1629_BIOID50915   -            452     1e-21   77.1   0.0   1   1   2.8e-25   3.8e-21   75.3   0.0   126   348   200   426    68   440 0.77 Aminotransferase class I and II
DUF3897              PF13036.1    180 seq1630_BIOID50915   -            213   7.9e-53  178.6   0.0   1   1     7e-57   9.5e-53  178.3   0.0     1   180    10   210    10   210 0.92 Protein of unknown function (DUF3897)
Elong-fact-P_C       PF09285.6     56 seq1631_BIOID50915   -            253     2e-21   74.9   0.0   1   1     1e-24   4.6e-21   73.8   0.0     1    56   196   251   196   251 0.99 Elongation factor P, C-terminal
EFP                  PF01132.15    55 seq1631_BIOID50915   -            253   4.2e-14   51.8   2.2   1   1   1.7e-17   7.7e-14   50.9   1.5     1    54   132   187   132   188 0.91 Elongation factor P (EF-P) OB domain
EFP_N                PF08207.7     58 seq1631_BIOID50915   -            253   3.3e-13   49.1   0.1   1   1   1.8e-16   8.2e-13   47.9   0.1     2    57    67   124    66   125 0.88 Elongation factor P (EF-P) KOW-like domain
Mannitol_dh_C        PF08125.8    245 seq1632_BIOID50915   -            490   1.4e-72  243.7   0.0   1   1   2.7e-76   1.8e-72  243.3   0.0     1   231   216   445   216   461 0.93 Mannitol dehydrogenase C-terminal domain
Mannitol_dh          PF01232.18   151 seq1632_BIOID50915   -            490   3.3e-40  137.3   1.1   1   1   3.7e-43   2.5e-39  134.5   0.0     2   151    26   188    25   188 0.98 Mannitol dehydrogenase Rossmann domain
Response_reg         PF00072.19   112 seq1633_BIOID50915   -            229   1.5e-26   92.5   0.0   1   1   3.1e-30   2.1e-26   91.9   0.0     1   111     6   115     6   116 0.98 Response regulator receiver domain
Trans_reg_C          PF00486.23    77 seq1633_BIOID50915   -            229   7.5e-23   80.1   0.0   1   1   1.9e-26   1.3e-22   79.3   0.0     2    77   151   226   150   226 0.94 Transcriptional regulatory protein, C terminal
Nuc_H_symport        PF03825.11   400 seq1634_BIOID50915   -            425  2.4e-185  615.8  33.2   1   1    4e-189  2.7e-185  615.7  23.0     1   400     1   405     1   405 0.99 Nucleoside H+ symporter
MFS_1                PF07690.11   354 seq1634_BIOID50915   -            425   1.9e-21   76.0  68.4   1   1     3e-20   2.1e-16   59.5  30.6     2   353     8   353     7   354 0.78 Major Facilitator Superfamily
APH                  PF01636.18   239 seq1637_BIOID50915   -            282   2.6e-19   69.8   8.4   1   1   3.7e-23   2.6e-19   69.8   5.8     2   237    33   241    32   243 0.78 Phosphotransferase enzyme family
Choline_kinase       PF01633.15   211 seq1637_BIOID50915   -            282   8.2e-06   25.4   0.0   1   1   1.7e-09   1.2e-05   24.9   0.0   143   192   171   218   147   243 0.78 Choline/ethanolamine kinase
Band_7               PF01145.20   179 seq1638_BIOID50915   -            419   4.9e-33  114.4   1.1   1   1   1.2e-36   8.4e-33  113.6   0.7     1   178    98   271    98   272 0.96 SPFH domain / Band 7 family
HflK_N               PF12221.3     42 seq1638_BIOID50915   -            419   7.8e-17   60.6  18.5   1   1   4.1e-20   2.8e-16   58.8  12.8     1    42     1    60     1    60 0.96 Bacterial membrane protein N terminal
IgaA                 PF07095.6    706 seq1640_BIOID50915   -            711         0 1237.3   0.0   1   1         0         0 1237.0   0.0     1   705     1   706     1   707 1.00 Intracellular growth attenuator protein IgaA
HATPase_c            PF02518.21   111 seq1641_BIOID50915   -            474     2e-21   75.6   0.0   1   1   7.7e-25   3.5e-21   74.8   0.0     5   109   367   470   363   472 0.92 Histidine kinase-, DNA gyrase B-, and HSP90-like ATPase
HisKA                PF00512.20    68 seq1641_BIOID50915   -            474   4.1e-13   48.9   0.3   1   1   2.8e-16   1.3e-12   47.4   0.2     6    67   260   319   256   320 0.91 His Kinase A (phospho-acceptor) domain
HAMP                 PF00672.20    70 seq1641_BIOID50915   -            474   2.4e-11   43.5  10.9   1   1   2.9e-13   1.3e-09   37.9   0.1     2    69   185   251   184   252 0.88 HAMP domain
Mannitol_dh_C        PF08125.8    245 seq1643_BIOID50915   -            488   4.1e-96  320.7   0.0   1   1  8.6e-100   5.9e-96  320.2   0.0     1   245   216   462   216   462 0.99 Mannitol dehydrogenase C-terminal domain
Mannitol_dh          PF01232.18   151 seq1643_BIOID50915   -            488   2.5e-54  183.1   0.0   1   1   7.8e-58   5.4e-54  182.1   0.0     2   151    26   188    25   188 0.99 Mannitol dehydrogenase Rossmann domain
Glyco_hydro_3        PF00933.16   299 seq1644_BIOID50915   -            341   4.2e-72  242.5   0.0   1   1   3.8e-76   5.2e-72  242.2   0.0     3   294     7   319     5   321 0.94 Glycosyl hydrolase family 3 N terminal domain
ADP_ribosyl_GH       PF03747.9    289 seq1646_BIOID50915   -            334   1.9e-62  211.5   1.9   1   1   1.6e-66   2.2e-62  211.3   1.3     1   287     8   303     8   305 0.95 ADP-ribosylglycohydrolase
ADH_N                PF08240.7    109 seq1647_BIOID50915   -            338   4.8e-33  113.0   1.2   1   1   1.6e-36   1.1e-32  111.9   0.8     1   109    24   131    24   131 0.98 Alcohol dehydrogenase GroES-like domain
ADH_zinc_N           PF00107.21   130 seq1647_BIOID50915   -            338   9.1e-18   63.9   0.1   1   1     2e-21   1.3e-17   63.4   0.1     1   128   171   297   171   299 0.97 Zinc-binding dehydrogenase
Band_7               PF01145.20   179 seq1650_BIOID50915   -            334   1.4e-37  129.2   0.7   1   1   1.5e-41   2.1e-37  128.6   0.5     2   178    22   243    21   245 0.97 SPFH domain / Band 7 family
DUF2583              PF10762.4     89 seq1651_BIOID50915   -             92     1e-51  172.9   1.0   1   1   8.5e-56   1.2e-51  172.7   0.7     1    89     1    89     1    89 0.99 Protein of unknown function (DUF2583)
CreD                 PF06123.7    430 seq1653_BIOID50915   -            231   1.2e-65  221.6   0.0   1   1     1e-69   1.4e-65  221.4   0.0     2   233     5   231     4   231 0.98 Inner membrane protein CreD
UPF0227              PF05728.7    187 seq1654_BIOID50915   -            180   4.7e-72  241.5   0.0   1   1   3.9e-76   5.3e-72  241.3   0.0     1   186     1   177     1   178 0.99 Uncharacterised protein family (UPF0227)
PfkB                 PF00294.19   301 seq1657_BIOID50915   -            321   2.5e-50  171.1   0.0   1   1   2.2e-54     3e-50  170.9   0.0     4   294    19   305    16   311 0.91 pfkB family carbohydrate kinase
Ldh_2                PF02615.9    335 seq1658_BIOID50915   -            336   2.2e-99  332.2   2.4   1   1  1.8e-103   2.5e-99  332.0   1.7     3   334     6   335     4   336 0.99 Malate/L-lactate dehydrogenase
cobW                 PF02492.14   178 seq1659_BIOID50915   -            328   8.1e-36  122.9   0.0   1   1   1.6e-39   1.1e-35  122.5   0.0     4   169     6   171     3   180 0.91 CobW/HypB/UreG, nucleotide-binding domain
CobW_C               PF07683.9     94 seq1659_BIOID50915   -            328   5.6e-06   25.8   0.4   1   1   1.8e-09   1.2e-05   24.8   0.0     2    92   241   321   240   323 0.90 Cobalamin synthesis protein cobW C-terminal domain
DUF2065              PF09838.4     57 seq1661_BIOID50915   -             65   9.4e-23   79.5   3.3   1   1   7.6e-27     1e-22   79.4   2.3     1    57     5    61     5    61 0.98 Uncharacterized protein conserved in bacteria (DUF2065)
Ldh_2                PF02615.9    335 seq1662_BIOID50915   -            332  1.7e-143  477.2   0.0   1   1  1.4e-147  1.9e-143  477.0   0.0     1   334     1   331     1   332 0.99 Malate/L-lactate dehydrogenase
TetR_N               PF00440.18    47 seq1663_BIOID50915   -            178     5e-09   35.5   0.1   1   1   1.2e-12   7.9e-09   34.9   0.1     1    47    13    59    13    59 0.97 Bacterial regulatory proteins, tetR family
TetR_C_6             PF13977.1    131 seq1663_BIOID50915   -            178   1.2e-07   31.4   0.2   1   1   4.7e-11   3.2e-07   30.0   0.1    21   125    85   176    67   178 0.90 Bacterial transcriptional repressor
HAD_2                PF13419.1    176 seq1664_BIOID50915   -            237   4.6e-23   82.2   0.1   1   1   8.7e-27     6e-23   81.8   0.1     1   174    28   205    28   206 0.87 Haloacid dehalogenase-like hydrolase
Adenylsucc_synt      PF00709.16   421 seq1667_BIOID50915   -            432  3.4e-177  589.2   0.0   1   1  2.8e-181  3.9e-177  588.9   0.0     2   420     5   424     4   425 0.99 Adenylosuccinate synthetase
CreD                 PF06123.7    430 seq1668_BIOID50915   -            143     6e-44  150.1  16.6   1   1   4.9e-48   6.7e-44  149.9  11.5   310   430     1   121     1   121 0.99 Inner membrane protein CreD
Pyr_redox_2          PF07992.9    200 seq1670_BIOID50915   -            434   1.9e-33  115.8   0.0   1   1   1.6e-36   4.3e-33  114.7   0.0     1   197     7   318     7   320 0.91 Pyridine nucleotide-disulphide oxidoreductase
Pyr_redox            PF00070.22    80 seq1670_BIOID50915   -            434   3.4e-19   68.8   3.6   1   2     5e-08   0.00014   22.0   0.1     1    36     7    48     7    93 0.86 Pyridine nucleotide-disulphide oxidoreductase
Pyr_redox            PF00070.22    80 seq1670_BIOID50915   -            434   3.4e-19   68.8   3.6   2   2   1.6e-15   4.4e-12   46.0   0.4     1    68   172   254   172   265 0.91 Pyridine nucleotide-disulphide oxidoreductase
DAO                  PF01266.19   358 seq1670_BIOID50915   -            434   2.1e-11   43.1  10.1   1   1   1.1e-09   3.1e-06   26.2   0.0   147   236   226   308   222   335 0.80 FAD dependent oxidoreductase
BCCT                 PF02028.12   485 seq1671_BIOID50915   -            677  1.6e-173  577.3  44.2   1   1  1.3e-177  1.8e-173  577.1  30.6     1   484    17   502    17   503 0.99 BCCT family transporter
PAP2                 PF01569.16   129 seq1672_BIOID50915   -            237   1.4e-16   60.2   5.0   1   1   9.9e-21   1.4e-16   60.2   3.5     4   122    94   215    90   221 0.88 PAP2 superfamily
SBP_bac_7            PF03480.8    286 seq1673_BIOID50915   -            327   3.9e-79  265.6   0.2   1   1   3.3e-83   4.5e-79  265.4   0.2     2   284    33   311    32   314 0.97 Bacterial extracellular solute-binding protein, family 7
S4                   PF01479.20    48 seq1676_BIOID50915   -            133   7.7e-13   47.5   0.0   1   1   9.3e-17   1.3e-12   46.8   0.0     1    46     9    53     9    55 0.95 S4 domain
DUF386               PF04074.7    153 seq1678_BIOID50915   -            154   6.9e-55  184.6   0.0   1   1   5.6e-59   7.7e-55  184.4   0.0     1   152     1   151     1   152 0.99 Domain of unknown function (DUF386)
HSP33                PF01430.14   280 seq1682_BIOID50915   -            294     1e-97  326.5   0.0   1   1  8.3e-102   1.1e-97  326.3   0.0     1   279     6   275     6   276 0.96 Hsp33 protein
DctQ                 PF04290.7    133 seq1688_BIOID50915   -            160     4e-25   87.9   7.3   1   1   4.2e-29   5.8e-25   87.4   5.1     1   132    23   155    23   156 0.95 Tripartite ATP-independent periplasmic transporters, DctQ component
Rrf2                 PF02082.15    83 seq1690_BIOID50915   -            141   5.9e-25   87.0   0.2   1   1   6.8e-29   9.3e-25   86.4   0.2     1    82     1    82     1    83 0.99 Transcriptional regulator
NLPC_P60             PF00877.14   105 seq1691_BIOID50915   -            188   1.2e-34  118.1   0.1   1   1   1.3e-38   1.7e-34  117.6   0.0     1   105    79   183    79   183 0.98 NlpC/P60 family
Rick_17kDa_Anti      PF05433.10    42 seq1693_BIOID50915   -            179   1.7e-11   43.4  15.7   1   1   5.1e-15   1.7e-11   43.4  10.9     2    42    73   113    72   113 0.96 Glycine zipper 2TM domain
Gly-zipper_OmpA      PF13436.1    118 seq1693_BIOID50915   -            179   5.2e-09   35.6   3.0   1   1   1.5e-12   5.2e-09   35.6   2.1     5   112    28   134    24   136 0.78 Glycine-zipper containing OmpA-like membrane domain
Gly-zipper_YMGG      PF13441.1     45 seq1693_BIOID50915   -            179   3.6e-08   32.6  12.7   1   1     1e-11   3.6e-08   32.6   8.8     2    45    69   111    68   111 0.97 YMGG-like Gly-zipper
Gly-zipper_Omp       PF13488.1     46 seq1693_BIOID50915   -            179   1.8e-05   24.1  13.8   1   1   5.3e-09   1.8e-05   24.1   9.6     2    42    73   112    72   118 0.82 Glycine zipper
FAD_binding_2        PF00890.19   421 seq1694_BIOID50915   -            540  1.2e-106  356.9   1.3   1   1  4.2e-110  1.4e-106  356.7   0.9     1   421    10   392    10   392 0.95 FAD binding domain
Succ_DH_flav_C       PF02910.15   129 seq1694_BIOID50915   -            540   3.1e-19   68.9   0.2   1   1   1.6e-22   5.5e-19   68.1   0.1     2    88   441   521   440   526 0.96 Fumarate reductase flavoprotein C-term
Pyr_redox_2          PF07992.9    200 seq1694_BIOID50915   -            540   1.2e-11   44.7   3.4   1   1   8.8e-13     3e-09   36.9   2.3     1   196    10   377    10   380 0.81 Pyridine nucleotide-disulphide oxidoreductase
SpoU_methylase       PF00588.14   142 seq1695_BIOID50915   -            228   2.1e-33  115.0   0.0   1   1   2.1e-37   2.9e-33  114.6   0.0     2   142     3   153     2   153 0.87 SpoU rRNA Methylase family
RNB                  PF00773.14   325 seq1696_BIOID50915   -            827    5e-105  351.2   0.0   1   1  2.1e-108  7.3e-105  350.7   0.0     1   325   274   602   274   602 0.97 RNB domain
OB_RNB               PF08206.6     58 seq1696_BIOID50915   -            827   1.9e-29  100.8   9.9   1   2   2.4e-25   8.1e-22   76.3   0.1     1    58   101   158   101   158 0.99 Ribonuclease B OB domain
OB_RNB               PF08206.6     58 seq1696_BIOID50915   -            827   1.9e-29  100.8   9.9   2   2     2e-09   6.7e-06   25.4   0.0     6    58   172   227   170   227 0.96 Ribonuclease B OB domain
S1                   PF00575.18    74 seq1696_BIOID50915   -            827   8.7e-20   70.4   0.4   1   1   6.9e-23   2.4e-19   69.0   0.3     2    73   655   738   654   739 0.98 S1 RNA binding domain
HTH_12               PF08461.5     66 seq1696_BIOID50915   -            827   1.7e-13   49.9   0.8   1   1   1.1e-16   3.8e-13   48.8   0.5     2    64    37    97    36    99 0.93 Ribonuclease R winged-helix domain
DctM                 PF06808.7    416 seq1698_BIOID50915   -            434  6.1e-122  407.0  45.6   1   1    1e-125    7e-122  406.8  31.6     1   416    13   424    13   424 0.97 DctM-like transporters
DctQ                 PF04290.7    133 seq1700_BIOID50915   -            155   3.9e-29  100.9   3.4   1   1   3.8e-33   5.2e-29  100.5   2.4     2   132    17   145    16   146 0.94 Tripartite ATP-independent periplasmic transporters, DctQ component
EAL                  PF00563.15   236 seq1701_BIOID50915   -            518   5.1e-62  209.3   0.0   1   1   1.2e-65   8.2e-62  208.6   0.0     4   236   268   500   265   500 0.96 EAL domain
CSS-motif            PF12792.2    208 seq1701_BIOID50915   -            518   1.1e-44  152.1   0.0   1   1   2.4e-48   1.6e-44  151.6   0.0     3   206    39   243    37   245 0.97 CSS motif domain associated with EAL
DctM                 PF06808.7    416 seq1704_BIOID50915   -            491  1.5e-127  425.5  51.9   1   1  2.6e-131  1.7e-127  425.2  35.9     1   416    73   482    73   482 0.99 DctM-like transporters
Dimer_Tnp_Tn5        PF02281.11   109 seq1707_BIOID50915   -            429   1.1e-17   64.0   0.2   1   1   1.7e-21   2.3e-17   62.9   0.1    10   102   337   425   327   428 0.85 Transposase Tn5 dimerisation domain
Leader_Thr           PF08254.6     22 seq1708_BIOID50915   -             21   1.1e-09   37.3  14.8   1   1   8.3e-14   1.1e-09   37.2  10.3     1    22     1    21     1    21 0.99 Threonine leader peptide
Homoserine_dh        PF00742.14   179 seq1710_BIOID50915   -            834   8.6e-52  175.2   0.0   1   1   8.5e-55   2.3e-51  173.8   0.0     1   179   628   825   628   825 0.98 Homoserine dehydrogenase
AA_kinase            PF00696.23   241 seq1710_BIOID50915   -            834   6.1e-45  153.5   0.5   1   1   3.5e-47   9.5e-44  149.6   0.1     2   241    15   298    14   298 0.81 Amino acid kinase family
NAD_binding_3        PF03447.11   117 seq1710_BIOID50915   -            834   2.6e-32  111.5   0.0   1   1     3e-35   8.1e-32  109.9   0.0     1   116   486   619   486   620 0.97 Homoserine dehydrogenase, NAD binding domain
ACT_7                PF13840.1     65 seq1710_BIOID50915   -            834   2.3e-20   71.7   1.5   1   2   1.3e-11   3.6e-08   32.6   0.0     5    63   328   388   326   390 0.91 Family description
ACT_7                PF13840.1     65 seq1710_BIOID50915   -            834   2.3e-20   71.7   1.5   2   2     5e-13   1.4e-09   37.2   0.3     3    62   407   468   405   471 0.93 Family description
ACT                  PF01842.20    66 seq1710_BIOID50915   -            834   4.4e-17   61.0   0.3   1   2   5.1e-10   1.4e-06   27.5   0.0     6    63   338   390   334   393 0.86 ACT domain
ACT                  PF01842.20    66 seq1710_BIOID50915   -            834   4.4e-17   61.0   0.3   2   2   8.1e-11   2.2e-07   30.0   0.4     2    53   415   461   414   471 0.79 ACT domain
AAA_23               PF13476.1    202 seq1711_BIOID50915   -            479   3.5e-09   37.1   3.7   1   1   2.6e-13   3.5e-09   37.1   2.5     9   200    28   278    20   322 0.69 AAA domain
DUF1471              PF07338.8     56 seq1712_BIOID50915   -             85   8.5e-20   70.0   0.1   1   1   8.2e-24   1.1e-19   69.6   0.0     2    56    33    85    32    85 0.98 Protein of unknown function (DUF1471)
GTP_cyclohydroI      PF01227.17    86 seq1717_BIOID50915   -            282   1.5e-17   62.9   0.0   1   1     9e-20   1.2e-15   56.7   0.0     1    81   196   269   196   273 0.96 GTP cyclohydrolase I
GlutR_N              PF05201.10   152 seq1718_BIOID50915   -            484     2e-56  189.7   0.0   1   1   1.3e-59   4.5e-56  188.5   0.0     1   152    72   223    72   223 0.99 Glutamyl-tRNAGlu reductase, N-terminal domain
Shikimate_DH         PF01488.15   135 seq1718_BIOID50915   -            484   4.3e-43  146.5   0.4   1   1   2.1e-46   7.1e-43  145.8   0.3     2   135   238   372   237   372 0.96 Shikimate / quinate 5-dehydrogenase
GlutR_dimer          PF00745.15   101 seq1718_BIOID50915   -            484     3e-27   94.3   2.4   1   1   8.8e-31     3e-27   94.3   1.7     2   100   386   483   385   484 0.97 Glutamyl-tRNAGlu reductase, dimerisation domain
OCD_Mu_crystall      PF02423.10   314 seq1718_BIOID50915   -            484   0.00019   20.2   0.6   1   1   5.4e-08   0.00019   20.2   0.4   130   216   249   329   222   332 0.87 Ornithine cyclodeaminase/mu-crystallin family
Ribosomal_L31        PF01197.13    69 seq1719_BIOID50915   -             70   1.4e-30  104.9   0.2   1   1   1.1e-34   1.5e-30  104.8   0.1     1    67     1    65     1    67 0.98 Ribosomal protein L31
SBP_bac_5            PF00496.17   374 seq1720_BIOID50915   -            604   4.5e-67  226.3  10.5   1   1   4.8e-71   6.5e-67  225.8   7.2     2   369    98   503    97   508 0.93 Bacterial extracellular solute-binding proteins, family 5 Middle
PEPCK_ATP            PF01293.15   467 seq1722_BIOID50915   -            540  2.4e-216  718.6   0.0   1   1    2e-220  2.8e-216  718.4   0.0     3   467    21   493    19   493 0.98 Phosphoenolpyruvate carboxykinase
NicO                 PF03824.11   282 seq1726_BIOID50915   -            284   7.3e-62  209.1  20.7   1   1   1.8e-65   8.1e-62  208.9  14.4     1   280    13   283    13   284 0.92 High-affinity nickel-transport protein
DUF2910              PF11139.3    214 seq1726_BIOID50915   -            284   2.9e-08   32.9   0.0   1   1   1.1e-11   5.1e-08   32.1   0.0    34   213    53   279    21   280 0.89 Protein of unknown function (DUF2910)
DsbD_2               PF13386.1    199 seq1726_BIOID50915   -            284   6.1e-08   32.5  18.3   1   1     2e-11     9e-08   31.9   1.1   105   186   165   250   150   259 0.86 Family description
DEAD                 PF00270.24   173 seq1728_BIOID50915   -            444   1.3e-45  154.7   0.0   1   1   1.1e-48   5.1e-45  152.8   0.0     1   171    28   197    28   199 0.92 DEAD/DEAH box helicase
Helicase_C           PF00271.26    78 seq1728_BIOID50915   -            444   5.9e-27   93.2   0.0   1   1   2.5e-30   1.1e-26   92.3   0.0     3    78   268   343   266   343 0.98 Helicase conserved C-terminal domain
ResIII               PF04851.10   184 seq1728_BIOID50915   -            444   8.1e-05   22.4   0.2   1   1   3.8e-08   0.00017   21.3   0.0    31   183    47   192    18   193 0.73 Type III restriction enzyme, res subunit
UPF0118              PF01594.11   327 seq1729_BIOID50915   -            370   3.5e-65  220.0  41.0   1   1   2.9e-69     4e-65  219.8  28.4     2   327    15   345    14   345 0.99 Domain of unknown function DUF20
SBP_bac_7            PF03480.8    286 seq1730_BIOID50915   -            254   9.1e-87  290.6   0.0   1   1   7.4e-91     1e-86  290.5   0.0    46   285     1   238     1   239 0.99 Bacterial extracellular solute-binding protein, family 7
Ank_2                PF12796.2     89 seq1732_BIOID50915   -             59   2.8e-09   37.0   0.0   1   1   1.2e-12   3.3e-09   36.8   0.0    39    83    15    59    11    59 0.94 Ankyrin repeats (3 copies)
Ank                  PF00023.25    33 seq1732_BIOID50915   -             59   3.2e-09   36.0   0.0   1   2   7.9e-07    0.0022   17.6   0.0    15    33    15    33     4    33 0.87 Ankyrin repeat
Ank                  PF00023.25    33 seq1732_BIOID50915   -             59   3.2e-09   36.0   0.0   2   2   1.2e-06    0.0034   17.0   0.0     1    26    34    59    34    59 0.97 Ankyrin repeat
Ank_4                PF13637.1     54 seq1732_BIOID50915   -             59   3.3e-07   30.5   0.0   1   1   1.5e-10   4.1e-07   30.2   0.0    16    54    17    55    13    55 0.96 Ankyrin repeats (many copies)
DUF2877              PF11392.3    111 seq1734_BIOID50915   -            287   1.6e-33  115.1   0.0   1   1   2.2e-37     3e-33  114.2   0.0     1   110   167   276   167   277 0.98 Protein of unknown function (DUF2877)
SpoU_methylase       PF00588.14   142 seq1735_BIOID50915   -            243     7e-42  142.5   0.0   1   1   1.9e-45   1.3e-41  141.6   0.0     2   142    96   236    95   236 0.96 SpoU rRNA Methylase family
SpoU_sub_bind        PF08032.7     76 seq1735_BIOID50915   -            243   3.1e-19   68.7   0.1   1   1   2.9e-22     2e-18   66.2   0.0     1    72     4    76     4    80 0.96 RNA 2'-O ribose methyltransferase substrate binding
DUF3412              PF11892.3    123 seq1736_BIOID50915   -            454   1.8e-57  192.3   0.0   1   1   6.2e-61   4.2e-57  191.1   0.0     2   122   333   453   332   454 0.98 Domain of unknown function (DUF3412)
Lysine_decarbox      PF03641.9    133 seq1736_BIOID50915   -            454   9.5e-34  115.9   0.1   1   1     2e-37   1.4e-33  115.4   0.0     1   133   190   329   190   329 0.95 Possible lysine decarboxylase
Phage_CP76           PF06892.6    162 seq1739_BIOID50915   -            169   7.8e-63  210.4   0.3   1   1   6.4e-67   8.7e-63  210.3   0.2     1   161     3   160     3   161 0.99 Phage regulatory protein CII (CP76)
FGGY_N               PF00370.16   245 seq1740_BIOID50915   -            498   1.3e-91  306.2   0.0   1   1   2.5e-95   1.7e-91  305.8   0.0     1   245     4   250     4   250 0.99 FGGY family of carbohydrate kinases, N-terminal domain
FGGY_C               PF02782.11   197 seq1740_BIOID50915   -            498     8e-23   80.9   0.8   1   1   4.5e-26     3e-22   79.1   0.5     3   196   261   441   259   442 0.81 FGGY family of carbohydrate kinases, C-terminal domain
PCRF                 PF03462.13   116 seq1742_BIOID50915   -            360   5.3e-43  145.2   0.3   1   1   1.8e-46   1.2e-42  144.1   0.2     3   116    65   178    63   178 0.98 PCRF domain
RF-1                 PF00472.15   114 seq1742_BIOID50915   -            360   3.2e-39  133.1   0.0   1   1   4.7e-43   3.2e-39  133.1   0.0     9   114   216   321   208   321 0.97 RF-1 domain
Cys_Met_Meta_PP      PF01053.15   386 seq1744_BIOID50915   -            424  1.4e-140  467.8   0.0   1   1  3.6e-144  1.6e-140  467.6   0.0     1   385    44   418    44   419 0.99 Cys/Met metabolism PLP-dependent enzyme
[truncated: 1,417,437 more chars]
