# Supplementary material for: A domain sequence approach to pangenomics: applications to Escherichia coli
Source: F1000Res. 2013 May 29;1:19. Originally published 2012 Oct 1. [Version 2] doi: 10.12688/f1000research.1-19.v2 (PMC3901455; doi:10.12688/f1000research.1-19.v2)
Supplement: The 347 text files show the results from scanning each of the fasta-files against the Pfam-A database [file f1000research-1-1101-s0002.tgz › Escherichia_coli_DEC2C_BIOID50917.txt]

#                                                                            --- full sequence --- -------------- this domain -------------   hmm coord   ali coord   env coord
# target name        accession   tlen query name           accession   qlen   E-value  score  bias   #  of  c-Evalue  i-Evalue  score  bias  from    to  from    to  from    to  acc description of target
#------------------- ---------- ----- -------------------- ---------- ----- --------- ------ ----- --- --- --------- --------- ------ ----- ----- ----- ----- ----- ----- ----- ---- ---------------------
Dimer_Tnp_Tn5        PF02281.11   109 seq5_BIOID50917      -            122   1.2e-18   67.0   0.2   1   1   1.1e-22   1.6e-18   66.7   0.2     9   102    29   118    19   121 0.85 Transposase Tn5 dimerisation domain
DDE_Tnp_IS66_C       PF13817.1     39 seq7_BIOID50917      -             69   2.8e-20   71.9   0.4   1   1   2.5e-24   3.4e-20   71.6   0.3     1    39    25    63    25    63 0.98 IS66 C-terminal element
rve_3                PF13683.1     67 seq8_BIOID50917      -            117   1.9e-17   62.4   0.1   1   1   5.5e-21   2.5e-17   62.0   0.0     2    67    29    97    28    97 0.98 Integrase core domain
rve                  PF00665.21   120 seq8_BIOID50917      -            117   2.8e-12   46.7   0.0   1   1   7.8e-16   3.5e-12   46.3   0.0    64   120     2    57     1    57 0.93 Integrase core domain
rve_2                PF13333.1     52 seq8_BIOID50917      -            117   1.2e-05   25.1   0.1   1   1     4e-09   1.8e-05   24.5   0.1    16    47    65   100    47   104 0.83 Integrase core domain
Dimer_Tnp_Tn5        PF02281.11   109 seq10_BIOID50917     -            429   1.5e-17   63.5   0.2   1   1   2.3e-21   3.1e-17   62.5   0.1    10   102   337   425   327   428 0.85 Transposase Tn5 dimerisation domain
4HBT                 PF03061.17    79 seq17_BIOID50917     -            134     8e-19   67.4   0.4   1   1   2.4e-22   1.1e-18   66.9   0.3     1    77    20   103    20   105 0.98 Thioesterase superfamily
4HBT_2               PF13279.1    121 seq17_BIOID50917     -            134   2.7e-12   47.0   0.2   1   1   7.1e-16   3.2e-12   46.8   0.1     3   117    14   128    12   132 0.88 Thioesterase-like superfamily
Acyl-ACP_TE          PF01643.12   249 seq17_BIOID50917     -            134   1.3e-05   24.2   0.1   1   1   3.1e-09   1.4e-05   24.0   0.0    31   132    33   132     4   134 0.79 Acyl-ACP thioesterase
DUF262               PF03235.9    221 seq18_BIOID50917     -            371   4.2e-24   85.6   4.5   1   1   5.5e-27   7.5e-23   81.5   0.2     5   217    47   184    43   188 0.88 Protein of unknown function DUF262
Dimer_Tnp_Tn5        PF02281.11   109 seq20_BIOID50917     -            443   1.5e-17   63.5   0.2   1   1   2.4e-21   3.2e-17   62.4   0.1    10   102   351   439   341   442 0.85 Transposase Tn5 dimerisation domain
Phage_portal_2       PF05136.8    355 seq22_BIOID50917     -            530  1.1e-107  359.5   0.1   1   1  9.7e-112  1.3e-107  359.2   0.1     1   355    26   398    26   398 0.98 Phage portal protein, lambda family
rve_2                PF13333.1     52 seq24_BIOID50917     -             72   1.2e-22   79.6   2.2   1   1   2.1e-26   1.4e-22   79.3   1.5     1    51    14    68    14    68 0.95 Integrase core domain
rve_3                PF13683.1     67 seq24_BIOID50917     -             72   1.2e-12   47.0   0.1   1   1     2e-16   1.4e-12   46.8   0.0     7    67     1    61     1    61 0.98 Integrase core domain
HTH_28               PF13518.1     52 seq26_BIOID50917     -             88   9.3e-10   38.1   0.0   1   1     2e-13   1.3e-09   37.6   0.0     9    51    39    81    33    86 0.92 Helix-turn-helix domain
HTH_23               PF13384.1     50 seq26_BIOID50917     -             88   9.5e-09   34.5   0.0   1   1   1.9e-12   1.3e-08   34.0   0.0     5    50    31    75    27    75 0.94 Homeodomain-like domain
DNA_pol3_theta       PF06440.6     75 seq32_BIOID50917     -             83   8.4e-37  124.5   0.7   1   1   7.7e-41   1.1e-36  124.1   0.5     3    70     4    71     2    76 0.96 DNA polymerase III, theta subunit
Phage_tail_U         PF06141.6    133 seq39_BIOID50917     -            137   3.4e-67  224.3   0.2   1   1   2.8e-71   3.8e-67  224.2   0.1     1   133     5   137     5   137 0.99 Phage minor tail protein U
DUF303               PF03629.13   255 seq43_BIOID50917     -            432   4.9e-30  104.4   0.0   1   1     9e-34   6.1e-30  104.1   0.0     1   200    64   295    64   351 0.80 Domain of unknown function (DUF303)
DUF1737              PF08410.5     54 seq43_BIOID50917     -            432   1.1e-16   60.2   0.0   1   1   2.9e-20     2e-16   59.3   0.0     1    53     1    50     1    51 0.96 Domain of unknown function (DUF1737)
Aldo_ket_red         PF00248.16   283 seq46_BIOID50917     -            249   4.3e-57  192.9   0.0   1   1   3.9e-61   5.3e-57  192.6   0.0    72   282     7   235     5   236 0.95 Aldo/keto reductase family
DUF2534              PF10749.4     85 seq48_BIOID50917     -             85   8.3e-44  147.3   3.7   1   1   6.7e-48   9.2e-44  147.1   2.6     2    85     1    84     1    84 0.97 Protein of unknown function (DUF2534)
Phage_integrase      PF00589.17   173 seq50_BIOID50917     -            343   5.2e-32  110.7   0.0   1   1   8.5e-36   1.2e-31  109.6   0.0     2   171   139   329   138   331 0.95 Phage integrase family
rve                  PF00665.21   120 seq52_BIOID50917     -            233   4.2e-21   75.1   0.0   1   1   8.3e-25   5.7e-21   74.7   0.0     3   120    84   196    82   196 0.90 Integrase core domain
rve_3                PF13683.1     67 seq52_BIOID50917     -            233   8.7e-16   57.0   0.1   1   1     4e-19   2.8e-15   55.4   0.1     2    62   168   231   167   232 0.97 Integrase core domain
Phage_fiber_C        PF06820.7     64 seq56_BIOID50917     -             89   4.4e-36  122.7   0.7   1   1   4.1e-40   5.7e-36  122.3   0.5     1    64    28    89    28    89 0.99 Putative prophage tail fibre C-terminus
MotA_ExbB            PF01618.11   139 seq59_BIOID50917     -            230   5.4e-47  158.7   0.2   1   1   5.3e-51   7.2e-47  158.3   0.1     2   138    74   210    73   211 0.98 MotA/TolQ/ExbB proton channel family
IncFII_repA          PF02387.10   281 seq60_BIOID50917     -            358   5.5e-11   42.0   0.1   1   1   7.4e-15     1e-10   41.1   0.1    57   265   123   339    73   350 0.72 IncFII RepA protein family
Phage-tail_3         PF13550.1    164 seq61_BIOID50917     -            589   1.7e-40  138.3   0.0   1   1   2.4e-44   3.3e-40  137.4   0.0     1   161   264   431   264   434 0.94 Putative phage tail protein
DUF303               PF03629.13   255 seq64_BIOID50917     -            617   5.5e-29  101.0   0.0   1   1   1.1e-32   7.5e-29  100.5   0.0     2   200    65   295    64   354 0.78 Domain of unknown function (DUF303)
DUF1737              PF08410.5     54 seq64_BIOID50917     -            617   1.1e-16   60.2   0.0   1   1   3.6e-20   2.4e-16   59.1   0.0     1    53     1    50     1    51 0.97 Domain of unknown function (DUF1737)
HTH_21               PF13276.1     60 seq65_BIOID50917     -            168     1e-09   38.1   0.1   1   1   1.7e-13   2.4e-09   36.9   0.0     4    55    47    97    43    99 0.90 HTH-like domain
HTH_21               PF13276.1     60 seq73_BIOID50917     -            166   1.5e-16   60.0   1.3   1   1   3.3e-20   2.3e-16   59.4   0.9     8    59     3    53     1    55 0.92 HTH-like domain
rve                  PF00665.21   120 seq73_BIOID50917     -            166   1.5e-09   37.8   0.0   1   1   6.7e-13   4.6e-09   36.3   0.0     2    78    76   150    75   160 0.93 Integrase core domain
DDE_Tnp_1            PF01609.16   211 seq75_BIOID50917     -            195   7.1e-08   32.1   0.0   1   1   5.9e-12   8.1e-08   31.9   0.0     2   107    53   143    52   183 0.91 Transposase DDE domain
DUF3672              PF12421.3    136 seq76_BIOID50917     -           1157   4.4e-41  140.0   0.0   1   1   3.3e-44   1.5e-40  138.3   0.0     1   135   975  1115   975  1116 0.89 Fibronectin type III protein
Phage-tail_3         PF13550.1    164 seq76_BIOID50917     -           1157   1.5e-36  125.5   0.0   1   1   6.5e-40   2.9e-36  124.5   0.0     1   163   330   499   330   500 0.95 Putative phage tail protein
DUF1983              PF09327.6     81 seq76_BIOID50917     -           1157   4.5e-27   93.7   1.6   1   1   3.1e-30   1.4e-26   92.1   1.1     1    81   871   951   871   951 0.99 Domain of unknown function (DUF1983)
HTH_Tnp_1            PF01527.15    76 seq77_BIOID50917     -            215   1.8e-20   72.5   0.0   1   1   1.2e-23   5.3e-20   71.0   0.0     2    69    91   162    90   169 0.87 Transposase
Big_2                PF02368.13    79 seq78_BIOID50917     -            270   2.2e-09   36.9  10.1   1   1   1.6e-13   2.2e-09   36.9   7.0     2    71   184   255   183   263 0.90 Bacterial Ig-like domain (group 2)
Caudo_TAP            PF02413.12   130 seq81_BIOID50917     -            197     6e-26   91.0   3.4   1   1   3.8e-29   5.2e-25   87.9   2.3     1   130    75   196    23   196 0.87 Caudovirales tail fibre assembly protein
MMR_HSR1             PF01926.18   114 seq83_BIOID50917     -            303   1.4e-13   50.6   0.0   1   1   2.3e-16   6.3e-13   48.6   0.0     2   111    52   163    51   166 0.74 50S ribosome-binding GTPase
DUF258               PF03193.11   161 seq83_BIOID50917     -            303   1.1e-06   27.8   0.0   1   1   6.7e-10   1.8e-06   27.1   0.0    24   103    37   113    17   130 0.72 Protein of unknown function, DUF258
DUF1076              PF06416.7    113 seq91_BIOID50917     -            149   7.1e-42  141.5   0.2   1   1   6.6e-46   9.1e-42  141.2   0.1     2   108    27   133    26   137 0.97 Protein of unknown function (DUF1076)
rve                  PF00665.21   120 seq92_BIOID50917     -            175   3.8e-30  104.3   0.0   1   1   1.5e-33     5e-30  103.9   0.0     3   119    13   127    11   128 0.96 Integrase core domain
rve_2                PF13333.1     52 seq92_BIOID50917     -            175     1e-19   70.2   0.1   1   1   4.7e-23   1.6e-19   69.5   0.1     1    52   118   174   118   174 0.98 Integrase core domain
rve_3                PF13683.1     67 seq92_BIOID50917     -            175   9.8e-16   56.9   0.0   1   1   4.2e-19   1.4e-15   56.3   0.0     4    67   102   166    99   166 0.96 Integrase core domain
DDE_Tnp_IS240        PF13610.1    140 seq92_BIOID50917     -            175   1.2e-10   41.3   0.0   1   1   4.3e-14   1.5e-10   41.0   0.0     2   129    17   147    16   159 0.88 DDE domain
HlyD_2               PF12700.2    328 seq93_BIOID50917     -            464   3.3e-26   92.1   1.8   1   1   1.2e-29   4.2e-26   91.7   1.2     9   328   123   425   115   425 0.82 HlyD family secretion protein
HlyD                 PF00529.15   306 seq93_BIOID50917     -            464   3.2e-23   82.3  16.5   1   1   1.2e-26   4.2e-23   82.0  11.2     1   241   135   360   135   425 0.85 HlyD family secretion protein
HlyD_3               PF13437.1    105 seq93_BIOID50917     -            464   9.6e-17   61.1   4.3   1   1   1.5e-14   5.2e-11   42.6   0.6     1   101   246   351   246   356 0.93 HlyD family secretion protein
Biotin_lipoyl_2      PF13533.1     50 seq93_BIOID50917     -            464     3e-14   52.2   6.6   1   1   7.9e-17   2.7e-13   49.2   0.3     2    50   136   184   135   184 0.97 Biotin-lipoyl like
DUF165               PF02592.10   145 seq102_BIOID50917    -            221   2.9e-35  121.4  11.9   1   1   3.7e-39     5e-35  120.6   8.2     1   145    43   186    43   186 0.90 Uncharacterized ACR, YhhQ family COG1738
PhdYeFM_antitox      PF02604.14    75 seq103_BIOID50917    -             73   1.3e-16   59.7   0.1   1   1     2e-20   1.4e-16   59.7   0.1     1    63     1    62     1    73 0.90 Antitoxin Phd_YefM, type II toxin-antitoxin system
RelB_N               PF12910.2     46 seq103_BIOID50917    -             73   3.9e-12   45.2   0.2   1   1   1.1e-15   7.4e-12   44.3   0.0     1    45     1    44     1    45 0.95 Antitoxin of toxin-antitoxin stability system N-terminal
DUF1428              PF07237.6    103 seq106_BIOID50917    -            117   1.3e-49  166.2   2.0   1   1     1e-53   1.4e-49  166.1   1.4     1   103     2   104     2   104 0.99 Protein of unknown function (DUF1428)
Slp                  PF03843.8    160 seq108_BIOID50917    -            199   5.8e-46  155.2   0.0   1   1   5.1e-50     7e-46  155.0   0.0     1   157    27   184    27   187 0.91 Outer membrane lipoprotein Slp family
IpaB_EvcA            PF03278.8    153 seq110_BIOID50917    -            196   1.1e-63  212.9   4.9   1   1   9.6e-68   1.3e-63  212.6   3.4     1   152    39   184    39   185 0.99 IpaB/EvcA family
Dimer_Tnp_Tn5        PF02281.11   109 seq113_BIOID50917    -             55   5.4e-14   52.1   0.3   1   1   4.3e-18   5.9e-14   51.9   0.2    53   102     2    51     1    54 0.96 Transposase Tn5 dimerisation domain
ExbD                 PF02472.11   130 seq116_BIOID50917    -            142     5e-23   81.3   0.1   1   1   4.1e-27   5.6e-23   81.2   0.1     2   129    10   141     9   142 0.89 Biopolymer transport protein ExbD/TolR
ResIII               PF04851.10   184 seq117_BIOID50917    -           1137   5.5e-26   91.4   0.6   1   1   5.4e-28   1.5e-24   86.7   0.0     5   183   363   510   360   511 0.87 Type III restriction enzyme, res subunit
EcoEI_R_C            PF08463.5    164 seq117_BIOID50917    -           1137   1.2e-25   90.2   0.7   1   1   4.3e-29   1.2e-25   90.2   0.5     2   159   975  1128   974  1129 0.97 EcoEI R protein C-terminal
DUF4145              PF13643.1     87 seq117_BIOID50917    -           1137   2.7e-10   39.8   0.0   1   1   9.8e-14   2.7e-10   39.8   0.0     3    84    24   111    23   113 0.92 Domain of unknown function (DUF4145)
HSDR_N               PF04313.9    194 seq117_BIOID50917    -           1137   8.7e-09   35.2   0.1   1   1   1.2e-11   3.2e-08   33.4   0.1    45   191   150   316   136   319 0.69 Type I restriction enzyme R protein N terminus (HSDR_N)
DEAD                 PF00270.24   173 seq117_BIOID50917    -           1137   9.2e-09   34.8   0.0   1   1   7.9e-12   2.2e-08   33.6   0.0    15   166   382   509   364   516 0.75 DEAD/DEAH box helicase
DDE_3                PF13358.1    146 seq121_BIOID50917    -            281   6.2e-16   58.3   0.1   1   1   4.5e-19   1.2e-15   57.3   0.0     2   125   159   280   158   281 0.97 DDE superfamily endonuclease
HTH_29               PF13551.1    113 seq121_BIOID50917    -            281   1.8e-11   43.9   0.3   1   1   1.3e-14   3.5e-11   43.0   0.2     1   109    16   122    16   124 0.91 Winged helix-turn helix
HTH_23               PF13384.1     50 seq121_BIOID50917    -            281   1.5e-09   37.0   0.6   1   1     2e-11   5.4e-08   32.1   0.1     3    50    12    59    10    62 0.89 Homeodomain-like domain
HTH_32               PF13565.1     77 seq121_BIOID50917    -            281   7.6e-08   32.9   3.7   1   1   6.8e-11   1.9e-07   31.6   0.4     1    77    42   122    42   122 0.87 Homeodomain-like domain
Fic                  PF02661.13    97 seq124_BIOID50917    -            126     6e-07   29.9   0.0   1   1   6.9e-11   9.4e-07   29.3   0.0     2    97     4    84     3    84 0.87 Fic/DOC family
TnpB_IS66            PF05717.8    108 seq125_BIOID50917    -            115   1.3e-44  149.9   0.0   1   1     1e-48   1.4e-44  149.8   0.0     2   107     7   110     6   111 0.96 IS66 Orf2 like protein
Curlin_rpt           PF07012.7     34 seq126_BIOID50917    -            160   8.3e-22   76.5  32.2   1   3   1.1e-15   1.5e-11   43.7   0.8     1    34    62    95    62    95 0.99 Curlin associated repeat
Curlin_rpt           PF07012.7     34 seq126_BIOID50917    -            160   8.3e-22   76.5  32.2   2   3   2.3e-09   3.2e-05   23.4   2.1     9    32    92   115    91   116 0.95 Curlin associated repeat
Curlin_rpt           PF07012.7     34 seq126_BIOID50917    -            160   8.3e-22   76.5  32.2   3   3   7.8e-12   1.1e-07   31.3   4.2     1    34   106   139   106   139 0.98 Curlin associated repeat
DEDD_Tnp_IS110       PF01548.12   144 seq129_BIOID50917    -            358   1.4e-25   89.4   0.2   1   1   8.1e-29   5.6e-25   87.5   0.0     2   138    12   146    11   151 0.93 Transposase
Transposase_20       PF02371.11    87 seq129_BIOID50917    -            358   5.7e-12   45.4   0.1   1   1   1.7e-15   1.2e-11   44.4   0.0     9    86   238   315   232   316 0.93 Transposase IS116/IS110/IS902 family
DDE_Tnp_1            PF01609.16   211 seq132_BIOID50917    -             70   3.7e-11   42.9   0.2   1   1     3e-15   4.1e-11   42.7   0.1   167   211     4    48     1    48 0.94 Transposase DDE domain
Peptidase_S49        PF01343.13   154 seq134_BIOID50917    -            515   4.4e-46  156.3   0.6   1   1   5.8e-50   7.9e-46  155.5   0.4     2   153   145   295   144   296 0.97 Peptidase family S49
SIS                  PF01380.17   131 seq135_BIOID50917    -            298   4.5e-08   32.6   0.0   1   1   6.5e-12   4.5e-08   32.6   0.0    52   128   130   208   126   211 0.95 SIS domain
SIS_2                PF13580.1    138 seq135_BIOID50917    -            298   8.6e-07   28.6   1.2   1   1   3.2e-10   2.2e-06   27.3   0.1    20   136    47   164    39   166 0.84 SIS domain
rve                  PF00665.21   120 seq138_BIOID50917    -            340     2e-20   73.0   0.0   1   1   2.2e-23   3.8e-20   72.0   0.0     3   118   118   242   117   244 0.96 Integrase core domain
HTH_38               PF13936.1     44 seq138_BIOID50917    -            340   1.8e-09   36.8   0.5   1   1   4.1e-12     7e-09   34.9   0.1     6    41     3    38     2    40 0.94 Helix-turn-helix domain
HTH_7                PF02796.10    45 seq138_BIOID50917    -            340   3.5e-09   36.2   0.3   1   1   5.4e-12   9.2e-09   34.9   0.2    13    44     9    40     5    41 0.93 Helix-turn-helix domain of resolvase
HTH_23               PF13384.1     50 seq138_BIOID50917    -            340   1.1e-06   27.9   0.0   1   1     2e-09   3.4e-06   26.3   0.0     9    40     9    40     2    43 0.89 Homeodomain-like domain
HTH_28               PF13518.1     52 seq138_BIOID50917    -            340     1e-05   25.2   0.1   1   1   1.5e-08   2.6e-05   23.9   0.1     7    34    12    39     8    40 0.89 Helix-turn-helix domain
Sigma70_r4_2         PF08281.7     54 seq138_BIOID50917    -            340   1.1e-05   24.6   0.0   1   1   1.5e-08   2.5e-05   23.5   0.0    25    48    16    39    12    40 0.94 Sigma-70, region 4
HTH_3                PF01381.17    55 seq138_BIOID50917    -            340   0.00013   21.6   0.1   1   1   1.4e-07   0.00024   20.7   0.1     7    37    15    45     8    48 0.91 Helix-turn-helix
Y1_Tnp               PF01797.11   121 seq139_BIOID50917    -             71   3.1e-18   65.6   0.4   1   1   2.5e-22   3.4e-18   65.5   0.3     2    61    12    71    11    71 0.98 Transposase IS200 like
Phage_lambd_GpG      PF06894.6    127 seq140_BIOID50917    -            129   6.7e-45  151.6   0.2   1   1   5.7e-49   7.8e-45  151.4   0.2     1   122     2   120     2   125 0.93 Bacteriophage lambda minor tail protein (GpG)
SLT                  PF01464.15   121 seq149_BIOID50917    -            152   2.3e-32  110.9   0.9   1   1     2e-36   2.7e-32  110.6   0.6     1   120    19   138    19   139 0.97 Transglycosylase SLT domain
KGG                  PF10685.4     23 seq150_BIOID50917    -             67   4.9e-20   70.8  18.2   1   2   7.7e-14     1e-09   37.9   4.3     1    23    20    41    20    41 0.98 Stress-induced bacterial acidophilic repeat motif
KGG                  PF10685.4     23 seq150_BIOID50917    -             67   4.9e-20   70.8  18.2   2   2   3.4e-14   4.7e-10   39.0   2.8     1    23    42    63    42    63 0.99 Stress-induced bacterial acidophilic repeat motif
TolA                 PF06519.6     96 seq153_BIOID50917    -            416   2.2e-38  130.0   0.0   1   1   3.2e-42   2.2e-38  130.0   0.0     1    96   320   414   320   414 0.98 TolA C-terminal
TonB_2               PF13103.1     85 seq153_BIOID50917    -            416   2.8e-05   23.9   0.0   1   1   1.4e-08   9.3e-05   22.2   0.0     2    73   333   400   332   409 0.86 TonB C terminal
HTH_Tnp_1            PF01527.15    76 seq154_BIOID50917    -             64   4.3e-17   61.7   0.5   1   1     1e-20   6.8e-17   61.0   0.0     2    51     9    58     8    63 0.90 Transposase
HTH_23               PF13384.1     50 seq154_BIOID50917    -             64   6.3e-08   31.9   0.0   1   1   1.3e-11   8.8e-08   31.4   0.0     5    45    17    58    13    64 0.89 Homeodomain-like domain
DDE_Tnp_IS66         PF03050.9    271 seq155_BIOID50917    -            523  1.5e-102  342.3   0.3   1   1  4.3e-106  1.5e-102  342.3   0.2     1   270   186   472   186   473 0.99 Transposase IS66 family
DDE_Tnp_IS66_C       PF13817.1     39 seq155_BIOID50917    -            523   3.3e-19   68.4   0.4   1   1   3.6e-22   1.2e-18   66.6   0.3     1    39   479   517   479   517 0.98 IS66 C-terminal element
HTH_Tnp_IS66         PF13005.2     59 seq155_BIOID50917    -            523   7.6e-17   60.7   7.9   1   1   5.5e-20   1.9e-16   59.5   5.5     2    59   125   180   124   180 0.98 putative Helix-turn-helix domain of transposase IS66
LZ_Tnp_IS66          PF13007.2     78 seq155_BIOID50917    -            523   1.6e-12   47.7   7.7   1   1   1.2e-15     4e-12   46.5   5.3     2    77    46   121    45   122 0.83 Transposase C of IS166 homeodomain
Peptidase_S49        PF01343.13   154 seq157_BIOID50917    -            501   8.1e-46  155.4   0.7   1   1   2.1e-49   1.4e-45  154.6   0.5     2   153   145   295   144   296 0.97 Peptidase family S49
CsiD                 PF08943.5    297 seq160_BIOID50917    -            325  4.8e-147  488.4   0.0   1   1  8.1e-151  5.5e-147  488.2   0.0     1   297    20   315    20   315 1.00 CsiD
TauD                 PF02668.11   258 seq160_BIOID50917    -            325   8.1e-10   38.6   0.1   1   1   2.7e-13   1.8e-09   37.5   0.0    34   256    90   309    72   311 0.79 Taurine catabolism dioxygenase TauD, TfdA family
DUF1795              PF08786.6    130 seq163_BIOID50917    -            185   7.8e-05   22.4   1.1   1   1   9.9e-09   0.00014   21.6   0.8     2   130    50   182    49   182 0.90 Domain of unknown function (DUF1795)
adh_short_C2         PF13561.1    243 seq164_BIOID50917    -            294   1.3e-28  100.3   0.0   1   1   3.3e-32   1.5e-28  100.1   0.0     5   241    58   290    55   292 0.92 Enoyl-(Acyl carrier protein) reductase
adh_short            PF00106.20   167 seq164_BIOID50917    -            294     2e-25   89.5   0.2   1   1   5.4e-29   2.5e-25   89.2   0.1     3   166    52   217    50   218 0.95 short chain dehydrogenase
KR                   PF08659.5    181 seq164_BIOID50917    -            294     7e-08   32.2   0.0   1   1   2.1e-11   9.7e-08   31.7   0.0     4   168    53   222    51   234 0.77 KR domain
Curlin_rpt           PF07012.7     34 seq165_BIOID50917    -            151   2.3e-28   97.4  29.0   1   3   8.8e-16   1.2e-11   43.9   0.5     1    34    40    74    40    74 0.99 Curlin associated repeat
Curlin_rpt           PF07012.7     34 seq165_BIOID50917    -            151   2.3e-28   97.4  29.0   2   3     8e-17   1.1e-12   47.3   0.3     2    34    86   119    85   119 0.98 Curlin associated repeat
Curlin_rpt           PF07012.7     34 seq165_BIOID50917    -            151   2.3e-28   97.4  29.0   3   3   1.2e-09   1.7e-05   24.3   3.5     8    34   115   141   114   141 0.95 Curlin associated repeat
GerE                 PF00196.14    58 seq166_BIOID50917    -            176     7e-09   34.7   0.9   1   1   9.5e-13   1.3e-08   33.8   0.7     3    56   115   168   113   170 0.96 Bacterial regulatory proteins, luxR family
rve                  PF00665.21   120 seq168_BIOID50917    -            388   1.9e-20   73.0   0.0   1   1   2.9e-23     5e-20   71.6   0.0     3   118   118   242   117   244 0.96 Integrase core domain
HTH_38               PF13936.1     44 seq168_BIOID50917    -            388   2.3e-09   36.5   0.5   1   1   4.9e-12   8.4e-09   34.7   0.1     6    41     3    38     2    40 0.94 Helix-turn-helix domain
HTH_7                PF02796.10    45 seq168_BIOID50917    -            388   4.2e-09   35.9   0.3   1   1   6.4e-12   1.1e-08   34.6   0.2    13    44     9    40     5    41 0.93 Helix-turn-helix domain of resolvase
HTH_23               PF13384.1     50 seq168_BIOID50917    -            388   1.4e-06   27.6   0.0   1   1   2.4e-09   4.1e-06   26.1   0.0     9    40     9    40     2    43 0.89 Homeodomain-like domain
HTH_28               PF13518.1     52 seq168_BIOID50917    -            388   1.2e-05   25.0   0.1   1   1   1.8e-08     3e-05   23.7   0.1     7    34    12    39     8    40 0.89 Helix-turn-helix domain
Sigma70_r4_2         PF08281.7     54 seq168_BIOID50917    -            388   1.3e-05   24.3   0.0   1   1   1.8e-08     3e-05   23.2   0.0    25    48    16    39    12    40 0.94 Sigma-70, region 4
DUF1338              PF07063.8    302 seq169_BIOID50917    -            447   1.2e-94  316.6   0.1   1   1     1e-98   1.4e-94  316.4   0.1     1   302    11   401    11   401 0.97 Domain of unknown function (DUF1338)
Phage_tail_T         PF06223.7    103 seq172_BIOID50917    -            109   1.3e-54  182.8   0.3   1   1     1e-58   1.4e-54  182.6   0.2     1   103     6   108     6   108 0.99 Minor tail protein T
Autotransporter      PF03797.14   265 seq177_BIOID50917    -           1064   3.4e-55  187.1  17.9   1   1     5e-59   3.4e-55  187.1  12.4     2   264   764  1047   763  1048 0.98 Autotransporter beta-domain
ESPR                 PF13018.1     24 seq177_BIOID50917    -           1064   3.5e-08   32.6   0.1   1   1   1.1e-11   7.8e-08   31.4   0.1     2    24    31    53    31    53 0.96 Extended Signal Peptide of Type V secretion system
Dynamin_N            PF00350.18   168 seq178_BIOID50917    -            795   1.9e-19   69.9   0.5   1   1   2.5e-22   1.1e-18   67.4   0.0     1   167    72   300    72   301 0.75 Dynamin family
MMR_HSR1             PF01926.18   114 seq178_BIOID50917    -            795   1.6e-08   34.4   0.1   1   1   4.9e-11   2.2e-07   30.7   0.1     2   114    72   300    71   300 0.74 50S ribosome-binding GTPase
Tafi-CsgC            PF10610.4    106 seq184_BIOID50917    -            163   2.7e-65  216.7   4.0   1   1   2.8e-69   3.9e-65  216.2   2.8     1   106    58   163    58   163 0.99 Thin aggregative fimbriae synthesis protein
TMP_2                PF06791.8    210 seq185_BIOID50917    -            439   1.2e-58  198.0   9.8   1   1   8.7e-63   1.2e-58  198.0   6.8     5   209   227   426   223   427 0.99 Prophage tail length tape measure protein
Resolvase            PF00239.16   141 seq187_BIOID50917    -            199     2e-51  173.4   0.1   1   1   5.2e-55   3.5e-51  172.6   0.0     2   140     3   135     2   136 0.98 Resolvase, N terminal domain
HTH_7                PF02796.10    45 seq187_BIOID50917    -            199   1.7e-11   43.7   0.5   1   1   5.9e-15   4.1e-11   42.4   0.3     1    43   138   180   138   181 0.98 Helix-turn-helix domain of resolvase
DUF3950              PF13132.1     30 seq190_BIOID50917    -             46   5.9e-16   57.5   0.1   1   1   5.8e-20     8e-16   57.1   0.0     1    30     1    30     1    30 0.97 Domain of unknown function (DUF3950)
DUF3672              PF12421.3    136 seq192_BIOID50917    -            586     6e-36  123.4   2.0   1   1   1.3e-39     6e-36  123.4   1.4     1   135   398   547   398   548 0.94 Fibronectin type III protein
DUF1983              PF09327.6     81 seq192_BIOID50917    -            586   3.6e-27   94.0   1.0   1   1   2.6e-30   1.2e-26   92.3   0.7     1    81   294   374   294   374 0.99 Domain of unknown function (DUF1983)
ACR_tran             PF00873.14  1021 seq194_BIOID50917    -           1040         0 1228.3  35.5   1   1         0         0 1228.1  24.6     2  1020    13  1022    12  1023 1.00 AcrB/AcrD/AcrF family
SecD_SecF            PF02355.11   189 seq194_BIOID50917    -           1040     1e-08   34.5  32.6   1   1   6.1e-10   4.1e-06   25.9  11.0    36   183   348   495   338   501 0.82 Protein export membrane protein
PTS_EIIC             PF02378.13   321 seq195_BIOID50917    -            474   1.1e-39  136.1  28.7   1   1   1.6e-43   1.1e-39  136.1  19.9     2   321   119   401   118   401 0.88 Phosphotransferase system, EIIC
PTS_EIIB             PF00367.15    35 seq195_BIOID50917    -            474   1.7e-12   46.2   0.3   1   1     5e-16   3.4e-12   45.2   0.2     4    35    13    44    11    44 0.96 phosphotransferase system, EIIB
Trehalase            PF01204.13   512 seq197_BIOID50917    -            549  3.6e-161  537.1   0.1   1   1  3.2e-165  4.3e-161  536.8   0.0     1   511    70   546    70   547 0.96 Trehalase
IstB_IS21            PF01695.12   178 seq201_BIOID50917    -            260   6.2e-71  237.3   0.1   1   1   3.9e-74   1.3e-70  236.2   0.0     1   178    57   236    57   236 0.98 IstB-like ATP binding protein
Bac_DnaA             PF00308.13   219 seq201_BIOID50917    -            260   1.5e-07   31.2   0.0   1   1   6.3e-11   2.2e-07   30.6   0.0    37   136   106   203    76   208 0.85 Bacterial dnaA  protein
AAA                  PF00004.24   132 seq201_BIOID50917    -            260   2.5e-05   24.3   0.0   1   1   1.3e-08   4.3e-05   23.5   0.0     1    74   106   181   106   215 0.77 ATPase family associated with various cellular activities (AAA)
PhoH                 PF02562.11   205 seq201_BIOID50917    -            260   1.4e-05   24.3   0.2   1   1   1.4e-08   4.9e-05   22.5   0.0    11    48    95   132    84   160 0.83 PhoH-like protein
HTH_3                PF01381.17    55 seq202_BIOID50917    -             71   4.5e-12   45.4   0.0   1   1   1.3e-15   5.8e-12   45.1   0.0     1    49     4    52     4    55 0.96 Helix-turn-helix
HTH_31               PF13560.1     64 seq202_BIOID50917    -             71   4.2e-08   33.1   0.0   1   1     1e-11   4.7e-08   32.9   0.0     6    54     4    51     2    63 0.90 Helix-turn-helix domain
HTH_19               PF12844.2     64 seq202_BIOID50917    -             71     1e-07   31.7   0.0   1   1   2.6e-11   1.2e-07   31.5   0.0     2    43     2    43     2    63 0.86 Helix-turn-helix domain
rve_2                PF13333.1     52 seq203_BIOID50917    -             72   1.2e-22   79.6   2.2   1   1   2.1e-26   1.4e-22   79.3   1.5     1    51    14    68    14    68 0.95 Integrase core domain
rve_3                PF13683.1     67 seq203_BIOID50917    -             72   1.2e-12   47.0   0.1   1   1     2e-16   1.4e-12   46.8   0.0     7    67     1    61     1    61 0.98 Integrase core domain
DUF1019              PF06254.6     89 seq204_BIOID50917    -            141   3.4e-24   84.7   0.2   1   1   3.5e-28   4.8e-24   84.2   0.1     1    88    46   120    46   121 0.97 Protein of unknown function (DUF1019)
RHH_1                PF01402.16    39 seq205_BIOID50917    -             94   1.4e-08   34.1   0.0   1   1   1.9e-12   2.6e-08   33.2   0.0     2    39    14    51    13    51 0.96 Ribbon-helix-helix protein, copG family
Lysis_S              PF04971.7     68 seq206_BIOID50917    -             71   1.4e-47  159.0   0.5   1   1   1.2e-51   1.6e-47  158.9   0.3     1    68     4    71     4    71 1.00 Lysis protein S
Lysis_S              PF04971.7     68 seq207_BIOID50917    -             68   1.3e-46  155.9   0.6   1   1   1.1e-50   1.5e-46  155.8   0.4     1    68     1    68     1    68 1.00 Lysis protein S
DAO                  PF01266.19   358 seq210_BIOID50917    -            444     8e-63  212.3   0.0   1   1   6.9e-67   9.5e-63  212.1   0.0     1   356    25   412    25   414 0.86 FAD dependent oxidoreductase
DEDD_Tnp_IS110       PF01548.12   144 seq214_BIOID50917    -            180   2.4e-23   82.2   0.0   1   1   2.1e-27   2.9e-23   82.0   0.0     1   139     9   146     9   151 0.94 Transposase
TcdA_TcdB            PF12919.2    514 seq215_BIOID50917    -           1337  4.3e-189  629.1  12.9   1   1  9.4e-193  4.3e-189  629.1   8.9     1   514   299   815   299   815 0.98 TcdA/TcdB catalytic glycosyltransferase domain
Gly_transf_sug       PF04488.10   103 seq215_BIOID50917    -           1337   3.7e-23   81.7   1.6   1   1   8.1e-27   3.7e-23   81.7   1.1     2    96   459   562   458   569 0.88 Glycosyltransferase sugar-binding region containing DXD motif
TcdB_N               PF12918.2     66 seq215_BIOID50917    -           1337   5.9e-17   61.3   3.2   1   1   1.3e-20   5.9e-17   61.3   2.2     2    66   205   266   204   266 0.97 TcdB toxin N-terminal helical domain
HSP70                PF00012.15   602 seq218_BIOID50917    -            633  4.7e-270  896.5  15.9   1   1    4e-274  5.5e-270  896.3  11.0     1   600     4   602     4   604 0.99 Hsp70 protein
DUF1327              PF07041.6    113 seq219_BIOID50917    -            116   5.6e-67  222.6   0.0   1   1   4.6e-71   6.3e-67  222.4   0.0     1   112     1   112     1   113 0.99 Protein of unknown function (DUF1327)
Plasmid_stabil       PF05016.9     90 seq220_BIOID50917    -             91   1.1e-16   60.9   0.1   1   1   8.4e-21   1.2e-16   60.7   0.1     1    89     3    90     3    91 0.91 Plasmid stabilisation system protein
Phage_lysozyme       PF00959.14   110 seq221_BIOID50917    -            165     2e-32  111.6   0.1   1   1   1.8e-36   2.5e-32  111.3   0.1     1   109    48   154    48   155 0.98 Phage lysozyme
Phage_CII            PF05269.6     91 seq223_BIOID50917    -             98   4.9e-36  122.4   0.1   1   1     4e-40   5.4e-36  122.3   0.1     1    91     1    92     1    92 0.98 Bacteriophage CII protein
Phage_CP76           PF06892.6    162 seq224_BIOID50917    -            169   7.8e-63  210.4   0.3   1   1   6.4e-67   8.7e-63  210.3   0.2     1   161     3   160     3   161 0.99 Phage regulatory protein CII (CP76)
HTH_36               PF13730.1     55 seq227_BIOID50917    -            320   4.5e-07   29.7   0.0   1   1   6.8e-11   9.3e-07   28.7   0.0     9    55    24    71    19    71 0.90 Helix-turn-helix domain
HDPD                 PF02924.9    118 seq228_BIOID50917    -            115   1.5e-17   63.3   0.3   1   1   1.2e-21   1.6e-17   63.2   0.2     4   115     6   109     3   112 0.92 Bacteriophage lambda head decoration protein D
IstB_IS21            PF01695.12   178 seq230_BIOID50917    -            220   6.5e-71  237.3   0.1   1   1   2.3e-74   7.8e-71  237.0   0.1     1   178    17   196    17   196 0.98 IstB-like ATP binding protein
Bac_DnaA             PF00308.13   219 seq230_BIOID50917    -            220     1e-07   31.7   0.0   1   1   4.2e-11   1.4e-07   31.2   0.0    37   136    66   163    36   168 0.85 Bacterial dnaA  protein
AAA                  PF00004.24   132 seq230_BIOID50917    -            220   1.8e-05   24.7   0.0   1   1   8.8e-09     3e-05   24.1   0.0     1    74    66   141    66   175 0.77 ATPase family associated with various cellular activities (AAA)
PhoH                 PF02562.11   205 seq230_BIOID50917    -            220   1.4e-05   24.2   0.0   1   1   1.3e-08   4.4e-05   22.6   0.0    11    47    55    91    44   101 0.80 PhoH-like protein
PD40                 PF07676.7     39 seq233_BIOID50917    -            431   1.2e-35  120.5   5.0   1   4   2.5e-08   8.6e-05   21.9   0.0    11    34   203   224   198   227 0.82 WD40-like Beta Propeller Repeat
PD40                 PF07676.7     39 seq233_BIOID50917    -            431   1.2e-35  120.5   5.0   2   4   8.4e-13   2.9e-09   36.2   0.0     2    39   238   273   237   273 0.95 WD40-like Beta Propeller Repeat
PD40                 PF07676.7     39 seq233_BIOID50917    -            431   1.2e-35  120.5   5.0   3   4   6.4e-13   2.2e-09   36.6   0.1     2    38   282   316   281   317 0.96 WD40-like Beta Propeller Repeat
PD40                 PF07676.7     39 seq233_BIOID50917    -            431   1.2e-35  120.5   5.0   4   4   4.2e-07    0.0014   18.0   0.0     3    30   370   397   368   403 0.93 WD40-like Beta Propeller Repeat
TolB_N               PF04052.8    105 seq233_BIOID50917    -            431   9.2e-32  109.1   0.0   1   1   7.2e-35   2.5e-31  107.7   0.0     1    99    24   122    24   127 0.97 TolB amino-terminal domain
DPPIV_N              PF00930.16   353 seq233_BIOID50917    -            431   1.6e-13   49.8   0.0   1   1   2.3e-13     8e-10   37.7   0.0   239   348   249   353   220   358 0.87 Dipeptidyl peptidase IV (DPP IV) N-terminal region
Phage_rep_O          PF04492.8    100 seq235_BIOID50917    -            194   3.2e-40  136.2   0.0   1   1   3.5e-44   4.7e-40  135.7   0.0     3   100    18   115    16   115 0.99 Bacteriophage replication protein O
Phage_lysozyme       PF00959.14   110 seq237_BIOID50917    -            177   1.4e-28   99.2   0.0   1   1   1.3e-32   1.8e-28   98.8   0.0     1   109    48   165    48   166 0.94 Phage lysozyme
Macro                PF01661.16   118 seq238_BIOID50917    -            177     3e-41  139.8   0.0   1   1   2.8e-45   3.8e-41  139.5   0.0     1   118    21   137    21   137 0.99 Macro domain
HDPD                 PF02924.9    118 seq240_BIOID50917    -            115   9.3e-18   64.0   0.4   1   1   7.5e-22     1e-17   63.8   0.3     2   115     4   109     3   112 0.93 Bacteriophage lambda head decoration protein D
Phage_lysis          PF03245.8    125 seq244_BIOID50917    -            145   1.7e-42  144.2   4.9   1   1   1.3e-46   1.8e-42  144.1   3.4     8   125    29   144    22   144 0.94 Bacteriophage lysis protein
HTH_Tnp_1            PF01527.15    76 seq245_BIOID50917    -            108   4.1e-11   42.5   1.0   1   1   1.2e-14   1.7e-10   40.6   0.7     1    74     1    87     1    88 0.85 Transposase
DUF2724              PF10893.3     68 seq246_BIOID50917    -             76   1.8e-39  133.2   0.6   1   1   1.5e-43   2.1e-39  133.1   0.4     1    68    11    76    11    76 0.98 Protein of unknown function (DUF2724)
Phage_cap_E          PF03864.10   329 seq247_BIOID50917    -            342   1.7e-62  211.1   0.1   1   1   1.4e-66   1.9e-62  210.9   0.1     1   329     4   341     4   341 0.92 Phage major capsid protein E
MobA_MobL            PF03389.10   216 seq248_BIOID50917    -            489     6e-44  149.9   9.1   1   1   1.6e-47   2.2e-43  148.0   1.7     4   210    20   208    17   212 0.95 MobA/MobL family
SIR2_2               PF13289.1    140 seq254_BIOID50917    -            274   4.1e-26   91.4   0.2   1   1   5.8e-30   7.9e-26   90.4   0.1     2   139   116   252   115   253 0.89 SIR2-like domain
MdoG                 PF04349.7    484 seq255_BIOID50917    -            551  7.3e-151  502.5   0.1   1   1  6.4e-155  8.7e-151  502.3   0.1     1   482    45   534    45   536 0.92 Periplasmic glucan biosynthesis protein, MdoG
Tape_meas_lam_C      PF09718.5     78 seq258_BIOID50917    -            577   4.1e-29  100.1   4.4   1   1     1e-32   1.4e-28   98.5   3.1     1    78   369   446   369   446 0.99 Lambda phage tail tape-measure protein (Tape_meas_lam_C)
UPF0118              PF01594.11   327 seq261_BIOID50917    -            376   8.9e-80  268.0  39.4   1   1   7.4e-84     1e-79  267.8  27.3     2   326    41   355    40   356 0.99 Domain of unknown function DUF20
Phage_cap_E          PF03864.10   329 seq266_BIOID50917    -            342   6.4e-61  205.9   0.1   1   1   5.3e-65   7.2e-61  205.8   0.1     1   329     4   341     4   341 0.93 Phage major capsid protein E
rve                  PF00665.21   120 seq267_BIOID50917    -            295   3.9e-25   88.1   0.0   1   1   3.1e-28   1.1e-24   86.7   0.0     2   119   125   239   124   240 0.97 Integrase core domain
HTH_21               PF13276.1     60 seq267_BIOID50917    -            295   4.8e-15   55.1   1.6   1   1   3.3e-18   1.1e-14   54.0   1.1     2    60    46   103    44   103 0.94 HTH-like domain
rve_3                PF13683.1     67 seq267_BIOID50917    -            295   1.5e-11   43.5   0.2   1   1   8.8e-15     3e-11   42.5   0.0     6    67   216   277   211   277 0.93 Integrase core domain
rve_2                PF13333.1     52 seq267_BIOID50917    -            295   2.7e-06   27.2   0.0   1   1   1.7e-09   5.7e-06   26.1   0.0     1    44   230   276   230   283 0.88 Integrase core domain
Lambda_CIII          PF02061.11    45 seq269_BIOID50917    -             43   4.7e-20   71.1   0.3   1   1   3.9e-24   5.3e-20   70.9   0.2     1    35     1    35     1    39 0.96 Lambda Phage CIII
PLDc_2               PF13091.1    126 seq271_BIOID50917    -            493   4.5e-35  120.0   0.0   1   2   9.4e-14   6.4e-10   38.7   0.0     6   122    59   200    55   204 0.69 PLD-like domain
PLDc_2               PF13091.1    126 seq271_BIOID50917    -            493   4.5e-35  120.0   0.0   2   2   2.6e-26   1.8e-22   79.3   0.0     5   123   295   437   291   440 0.92 PLD-like domain
EspG                 PF06872.6    383 seq273_BIOID50917    -            398  6.4e-205  679.6   1.5   1   1  5.3e-209  7.3e-205  679.4   1.1     1   383    15   397    15   397 1.00 EspG protein
Bac_Ubq_Cox          PF01654.12   436 seq276_BIOID50917    -            523  1.2e-183  610.3  21.3   1   1    1e-187  1.4e-183  610.1  14.7     1   435     8   503     8   504 0.98 Bacterial Cytochrome Ubiquinol Oxidase
IstB_IS21            PF01695.12   178 seq277_BIOID50917    -            137   7.4e-30  103.5   0.1   1   1   1.4e-33   1.9e-29  102.2   0.0    74   174    32   132    17   135 0.88 IstB-like ATP binding protein
Lambda_Kil           PF06301.6     43 seq279_BIOID50917    -             50   4.6e-29   99.4   1.7   1   1   3.9e-33   5.3e-29   99.2   1.2     1    43     8    50     8    50 0.99 Bacteriophage lambda Kil protein
OmpW                 PF03922.9    192 seq282_BIOID50917    -             40   9.5e-07   28.5   0.0   1   1   7.4e-11     1e-06   28.4   0.0   157   192     1    40     1    40 0.89 OmpW family
ORF11CD3             PF10549.4     57 seq283_BIOID50917    -            205   3.6e-23   80.9   0.1   1   1   9.7e-27   6.6e-23   80.0   0.0     2    56   143   198   142   199 0.97 ORF11CD3 domain
Phage_pRha           PF09669.5     92 seq283_BIOID50917    -            205   1.1e-22   80.0   0.4   1   1   4.4e-26     3e-22   78.6   0.1     1    92    47   138    47   138 0.88 Phage regulatory protein Rha (Phage_pRha)
DUF977               PF06163.6    127 seq288_BIOID50917    -            140     2e-65  218.1   0.3   1   1   1.6e-69   2.2e-65  218.0   0.2     1   126     1   135     1   136 0.99 Bacterial protein of unknown function (DUF977)
DUF2732              PF10809.3     77 seq289_BIOID50917    -             77   5.5e-36  121.8   5.6   1   1   4.4e-40     6e-36  121.7   3.9     1    77     1    77     1    77 1.00 Protein of unknown function (DUF2732)
Cys_Met_Meta_PP      PF01053.15   386 seq293_BIOID50917    -            440  3.2e-122  407.4   0.0   1   1  2.7e-126  3.7e-122  407.2   0.0     1   385    52   436    52   437 0.97 Cys/Met metabolism PLP-dependent enzyme
DUF4259              PF14078.1    128 seq294_BIOID50917    -            142   2.6e-06   27.8   0.7   1   1   2.4e-10   3.2e-06   27.5   0.5     1   102     2   106     2   134 0.75 Domain of unknown function (DUF4259)
TraH                 PF06122.6    361 seq295_BIOID50917    -            231   2.5e-29  102.1   0.0   1   1     3e-33   4.1e-29  101.3   0.0   211   361    11   152     7   152 0.92 Conjugative relaxosome accessory transposon protein
Aldedh               PF00171.17   462 seq296_BIOID50917    -            482  3.2e-174  579.5   0.2   1   1  2.6e-178  3.6e-174  579.3   0.1     1   461    19   477    19   478 0.99 Aldehyde dehydrogenase family
Phage_lambda_P       PF06992.6    233 seq297_BIOID50917    -            233  6.8e-167  552.3   4.0   1   1  5.6e-171  7.6e-167  552.1   2.8     1   233     1   233     1   233 1.00 Replication protein P
Ail_Lom              PF06316.6    199 seq299_BIOID50917    -            199  1.3e-121  403.3   4.9   1   1  3.1e-125  1.4e-121  403.1   3.4     1   199     1   199     1   199 1.00 Enterobacterial Ail/Lom protein
OMP_b-brl            PF13505.1    176 seq299_BIOID50917    -            199   6.6e-26   91.1   5.4   1   1   1.8e-29   8.2e-26   90.8   3.7     2   176    11   199     8   199 0.88 Outer membrane protein beta-barrel domain
rve                  PF00665.21   120 seq301_BIOID50917    -            340     2e-20   73.0   0.0   1   1   2.2e-23   3.8e-20   72.0   0.0     3   118   118   242   117   244 0.96 Integrase core domain
HTH_38               PF13936.1     44 seq301_BIOID50917    -            340   1.8e-09   36.8   0.5   1   1   4.1e-12     7e-09   34.9   0.1     6    41     3    38     2    40 0.94 Helix-turn-helix domain
HTH_7                PF02796.10    45 seq301_BIOID50917    -            340   3.5e-09   36.2   0.3   1   1   5.4e-12   9.2e-09   34.9   0.2    13    44     9    40     5    41 0.93 Helix-turn-helix domain of resolvase
HTH_23               PF13384.1     50 seq301_BIOID50917    -            340   1.1e-06   27.9   0.0   1   1     2e-09   3.4e-06   26.3   0.0     9    40     9    40     2    43 0.89 Homeodomain-like domain
HTH_28               PF13518.1     52 seq301_BIOID50917    -            340     1e-05   25.2   0.1   1   1   1.5e-08   2.6e-05   23.9   0.1     7    34    12    39     8    40 0.89 Helix-turn-helix domain
Sigma70_r4_2         PF08281.7     54 seq301_BIOID50917    -            340   1.1e-05   24.6   0.0   1   1   1.5e-08   2.5e-05   23.5   0.0    25    48    16    39    12    40 0.94 Sigma-70, region 4
HTH_3                PF01381.17    55 seq301_BIOID50917    -            340   0.00013   21.6   0.1   1   1   1.4e-07   0.00024   20.7   0.1     7    37    15    45     8    48 0.91 Helix-turn-helix
Dus                  PF01207.12   310 seq302_BIOID50917    -            348  7.7e-100  333.5   0.0   1   1  6.5e-104  8.9e-100  333.3   0.0     2   308    33   343    32   345 0.98 Dihydrouridine synthase (Dus)
Phage_fiber_C        PF06820.7     64 seq304_BIOID50917    -            234   4.8e-37  125.8   0.3   1   1   1.1e-40   7.2e-37  125.2   0.2     1    64   160   223   160   223 0.99 Putative prophage tail fibre C-terminus
Collagen             PF01391.13    60 seq304_BIOID50917    -            234   5.5e-18   64.1  71.5   1   2   3.9e-14   2.6e-10   39.5  22.4     1    58    51   108    49   109 0.83 Collagen triple helix repeat (20 copies)
Collagen             PF01391.13    60 seq304_BIOID50917    -            234   5.5e-18   64.1  71.5   2   2   3.6e-13   2.5e-09   36.4  23.0     1    59    99   157    99   160 0.91 Collagen triple helix repeat (20 copies)
Ail_Lom              PF06316.6    199 seq306_BIOID50917    -            199  3.2e-126  418.3   4.9   1   1  5.2e-130  3.5e-126  418.1   3.4     1   199     1   199     1   199 1.00 Enterobacterial Ail/Lom protein
OMP_b-brl            PF13505.1    176 seq306_BIOID50917    -            199   2.3e-25   89.4   4.0   1   1   4.1e-29   2.8e-25   89.1   2.8     2   176    11   199     8   199 0.86 Outer membrane protein beta-barrel domain
Rad52_Rad22          PF04098.10   154 seq307_BIOID50917    -            235   6.6e-26   90.7   0.2   1   1   1.3e-29   1.7e-25   89.4   0.1     7   150     4   132     3   137 0.95 Rad52/22 family double-strand break repair protein
Peptidase_M20        PF01546.23   171 seq309_BIOID50917    -            408   2.5e-19   69.3   0.2   1   1   8.2e-23   3.7e-19   68.8   0.1    23   170   139   402    74   403 0.84 Peptidase family M20/M25/M40
M20_dimer            PF07687.9    109 seq309_BIOID50917    -            408   1.2e-11   44.2   0.1   1   1   5.7e-15   2.6e-11   43.0   0.1     2   105   206   302   205   308 0.89 Peptidase dimerisation domain
Peptidase_M42        PF05343.9    292 seq309_BIOID50917    -            408   2.8e-06   26.2   0.0   1   1   3.1e-08   0.00014   20.6   0.0   134   194   140   201   110   235 0.90 M42 glutamyl aminopeptidase
DUF1076              PF06416.7    113 seq312_BIOID50917    -            107   2.3e-38  130.2   0.0   1   1   2.3e-42   3.2e-38  129.8   0.0    14   113    15   107     3   107 0.95 Protein of unknown function (DUF1076)
Phage_AlpA           PF05930.7     51 seq313_BIOID50917    -             92   1.7e-19   69.1   0.1   1   1   3.3e-23   2.3e-19   68.7   0.1     1    51    34    83    34    83 0.98 Prophage CP4-57 regulatory protein (AlpA)
HTH_17               PF12728.2     51 seq313_BIOID50917    -             92   1.5e-07   31.4   0.0   1   1     3e-11   2.1e-07   31.0   0.0     9    50    44    86    39    87 0.90 Helix-turn-helix domain
Phage_lysis          PF03245.8    125 seq319_BIOID50917    -            164   5.9e-51  171.5  10.3   1   1   4.9e-55   6.8e-51  171.3   7.1     1   124    29   153    29   154 0.99 Bacteriophage lysis protein
OmpA                 PF00691.15    97 seq320_BIOID50917    -            173   7.6e-20   71.0   0.0   1   1     1e-23   1.4e-19   70.1   0.0     1    97    72   167    72   167 0.96 OmpA family
Packaging_FI         PF14000.1    125 seq323_BIOID50917    -            143   2.6e-38  130.9   0.1   1   1   2.2e-42     3e-38  130.7   0.1     1   125    19   140    19   140 0.92 DNA packaging protein FI
MethyltransfD12      PF02086.10   260 seq324_BIOID50917    -            285   9.2e-73  244.7   0.8   1   1   7.7e-77   1.1e-72  244.5   0.6     1   260     7   244     7   244 0.97 D12 class N6 adenine-specific DNA methyltransferase
YjcZ                 PF13990.1    270 seq325_BIOID50917    -            301  4.3e-118  393.2   6.1   1   1  3.5e-122  4.8e-118  393.0   4.2     1   270    26   296    26   296 1.00 YjcZ-like protein
N6_Mtase             PF02384.11   311 seq331_BIOID50917    -            544   2.2e-60  204.2   0.0   1   1   1.5e-63   4.2e-60  203.3   0.0     3   309   141   513   139   515 0.93 N-6 DNA Methylase
HsdM_N               PF12161.3    137 seq331_BIOID50917    -            544   4.7e-14   52.8   0.6   1   1     5e-17   1.4e-13   51.3   0.0     1   137     6   133     6   133 0.85 HsdM N-terminal domain
Methyltransf_26      PF13659.1    117 seq331_BIOID50917    -            544   1.3e-13   50.8   0.0   1   1   9.4e-17   2.6e-13   49.9   0.0     2   117   186   355   185   355 0.83 Methyltransferase domain
UPF0020              PF01170.13   180 seq331_BIOID50917    -            544   5.2e-08   32.5   0.0   1   1   4.3e-11   1.2e-07   31.3   0.0    18   124   172   317   165   337 0.78 Putative RNA methylase family UPF0020
Eco57I               PF07669.6    106 seq331_BIOID50917    -            544   6.5e-05   23.1   0.0   1   1     6e-08   0.00016   21.8   0.0     3   103   300   405   297   408 0.86 Eco57I restriction-modification methylase
Packaging_FI         PF14000.1    125 seq333_BIOID50917    -            140   2.6e-41  140.6   3.1   1   1   2.2e-45     3e-41  140.4   2.1     1   125    19   137    19   137 0.97 DNA packaging protein FI
HlyD                 PF00529.15   306 seq334_BIOID50917    -            342   5.6e-49  166.9  12.1   1   1   1.9e-52   6.5e-49  166.7   8.4     3   306    47   337    45   337 0.88 HlyD family secretion protein
HlyD_2               PF12700.2    328 seq334_BIOID50917    -            342   2.9e-23   82.4   4.9   1   1   1.1e-26   3.8e-23   82.0   3.4    20   249    45   298    34   324 0.84 HlyD family secretion protein
HlyD_3               PF13437.1    105 seq334_BIOID50917    -            342   7.1e-21   74.4   0.3   1   1   1.5e-19     5e-16   58.8   0.0     2   105   213   332   212   332 0.82 HlyD family secretion protein
Biotin_lipoyl_2      PF13533.1     50 seq334_BIOID50917    -            342     4e-18   64.7   0.6   1   1   1.1e-18   3.6e-15   55.2   0.2     3    50    47    94    45    94 0.97 Biotin-lipoyl like
TraG_N               PF07916.6    466 seq336_BIOID50917    -            941  3.9e-127  424.4  14.8   1   1  2.8e-131  3.9e-127  424.4  10.3     1   465     3   450     3   451 0.98 TraG-like protein, N-terminal region
DnaJ_C               PF01556.13    81 seq338_BIOID50917    -            376   7.3e-34  115.4   0.1   1   1   3.5e-24   1.6e-20   72.6   0.0     1    81   262   340   262   340 0.95 DnaJ C terminal domain
DnaJ                 PF00226.26    64 seq338_BIOID50917    -            376   6.5e-29   99.3   4.4   1   1   2.3e-32     1e-28   98.6   3.1     1    64     5    67     5    67 0.99 DnaJ domain
DnaJ_CXXCXGXG        PF00684.14    66 seq338_BIOID50917    -            376   8.4e-16   57.6  16.9   1   1   3.3e-19   1.5e-15   56.8  11.7     1    66   144   204   144   204 0.97 DnaJ central domain
phage_tail_N         PF08400.5    134 seq341_BIOID50917    -            437   6.6e-60  200.5   0.1   1   1   1.9e-63   6.6e-60  200.5   0.1     1   134     1   134     1   134 0.99 Prophage tail fibre N-terminal
Phage_fiber_C        PF06820.7     64 seq341_BIOID50917    -            437     4e-37  126.0   0.2   1   1   1.8e-40   6.2e-37  125.4   0.2     1    64   363   426   363   426 0.99 Putative prophage tail fibre C-terminus
Collagen             PF01391.13    60 seq341_BIOID50917    -            437   1.6e-18   65.8  70.4   1   2   3.3e-13   1.1e-09   37.5  23.8     1    59   251   309   249   310 0.80 Collagen triple helix repeat (20 copies)
Collagen             PF01391.13    60 seq341_BIOID50917    -            437   1.6e-18   65.8  70.4   2   2   1.5e-10   5.2e-07   28.9  29.4     1    54   296   349   290   363 0.39 Collagen triple helix repeat (20 copies)
CarboxypepD_reg      PF13620.1     82 seq341_BIOID50917    -            437     2e-07   30.8   0.2   1   1   1.4e-10   4.9e-07   29.6   0.1     1    74     4    82     4    89 0.81 Carboxypeptidase regulatory-like domain
ACPS                 PF01648.15   113 seq342_BIOID50917    -            195   9.8e-12   44.6   0.0   1   1   1.2e-15   1.6e-11   44.0   0.0     2    73    88   155    87   189 0.80 4'-phosphopantetheinyl transferase superfamily
Phage_attach         PF05354.6    117 seq345_BIOID50917    -            117   1.3e-58  195.5   0.1   1   1   2.1e-62   1.4e-58  195.3   0.1     1   117     1   117     1   117 1.00 Phage Head-Tail Attachment
Gifsy-2              PF13856.1     95 seq345_BIOID50917    -            117   1.3e-29  102.0   0.0   1   1   2.1e-33   1.4e-29  101.9   0.0     1    95     4   105     4   105 0.99 ATP-binding sugar transporter from pro-phage
Phage_fiber_C        PF06820.7     64 seq348_BIOID50917    -            102     2e-34  117.3   0.6   1   1   2.1e-38   2.9e-34  116.8   0.4     1    64    41   102    41   102 0.99 Putative prophage tail fibre C-terminus
HNH_3                PF13392.1     46 seq353_BIOID50917    -            155   1.8e-17   62.3   0.1   1   1   2.5e-21   3.4e-17   61.4   0.0     4    45    48    89    45    90 0.97 HNH endonuclease
TPR_6                PF13174.1     33 seq354_BIOID50917    -            263   1.8e-22   78.0   1.7   1   3   2.8e-07   0.00047   20.3   0.0     4    33   146   176   145   176 0.86 Tetratricopeptide repeat
TPR_6                PF13174.1     33 seq354_BIOID50917    -            263   1.8e-22   78.0   1.7   2   3   2.2e-08   3.8e-05   23.7   0.1     3    33   183   213   181   213 0.95 Tetratricopeptide repeat
TPR_6                PF13174.1     33 seq354_BIOID50917    -            263   1.8e-22   78.0   1.7   3   3   7.2e-11   1.2e-07   31.5   0.0     1    33   218   250   218   250 0.96 Tetratricopeptide repeat
TPR_16               PF13432.1     65 seq354_BIOID50917    -            263   6.3e-12   45.7   0.0   1   1   1.6e-09   2.7e-06   27.7   0.0     2    65   147   214   146   214 0.92 Tetratricopeptide repeat
TPR_2                PF07719.12    34 seq354_BIOID50917    -            263   1.1e-09   37.3   0.2   1   2   2.1e-06    0.0035   17.0   0.1     2    33   181   212   180   213 0.93 Tetratricopeptide repeat
TPR_2                PF07719.12    34 seq354_BIOID50917    -            263   1.1e-09   37.3   0.2   2   2   5.3e-06    0.0091   15.7   0.0     1    33   217   249   217   250 0.95 Tetratricopeptide repeat
TPR_8                PF13181.1     34 seq354_BIOID50917    -            263   2.9e-06   26.5   0.9   1   2   0.00027      0.46   10.2   0.2     2    29   181   208   180   213 0.89 Tetratricopeptide repeat
TPR_8                PF13181.1     34 seq354_BIOID50917    -            263   2.9e-06   26.5   0.9   2   2   2.7e-05     0.046   13.3   0.0     5    29   221   245   217   250 0.85 Tetratricopeptide repeat
phage_tail_N         PF08400.5    134 seq356_BIOID50917    -            437   1.2e-59  199.7   0.2   1   1   3.5e-63   1.2e-59  199.7   0.1     1   134     1   134     1   134 0.99 Prophage tail fibre N-terminal
Phage_fiber_C        PF06820.7     64 seq356_BIOID50917    -            437   2.4e-36  123.5   0.2   1   1   1.1e-39   3.8e-36  122.9   0.1     1    64   363   426   363   426 0.99 Putative prophage tail fibre C-terminus
Collagen             PF01391.13    60 seq356_BIOID50917    -            437   1.6e-18   65.9  71.7   1   2   3.1e-13   1.1e-09   37.6  24.8     1    59   251   309   249   310 0.78 Collagen triple helix repeat (20 copies)
Collagen             PF01391.13    60 seq356_BIOID50917    -            437   1.6e-18   65.9  71.7   2   2   1.3e-12   4.5e-09   35.6  22.6     1    59   302   360   302   363 0.91 Collagen triple helix repeat (20 copies)
CarboxypepD_reg      PF13620.1     82 seq356_BIOID50917    -            437   1.6e-08   34.3   0.5   1   1   1.1e-11   3.7e-08   33.1   0.3     1    74     4    82     4    89 0.83 Carboxypeptidase regulatory-like domain
HTS                  PF04204.11   298 seq357_BIOID50917    -            309  1.2e-131  437.7   0.0   1   1  9.6e-136  1.3e-131  437.6   0.0     1   298     2   299     2   299 1.00 Homoserine O-succinyltransferase
SdiA-regulated       PF06977.6    249 seq358_BIOID50917    -            272   3.1e-71  239.1   0.1   1   1   5.6e-75   3.9e-71  238.8   0.1     7   248    32   268    27   269 0.93 SdiA-regulated
DUF3950              PF13132.1     30 seq362_BIOID50917    -             61     2e-16   59.0   0.1   1   1     2e-20   2.7e-16   58.6   0.1     1    29    21    49    21    50 0.98 Domain of unknown function (DUF3950)
Phage_antitermQ      PF06530.7    126 seq363_BIOID50917    -            168   1.2e-27   95.8   0.1   1   1   2.6e-31   1.8e-27   95.2   0.1     3   105    66   168    64   168 0.98 Phage antitermination protein Q
Sigma70_r4_2         PF08281.7     54 seq363_BIOID50917    -            168   1.1e-05   24.6   0.1   1   1   3.7e-09   2.5e-05   23.5   0.0    17    51   132   166   124   167 0.92 Sigma-70, region 4
Phage_attach         PF05354.6    117 seq364_BIOID50917    -            123   2.1e-59  198.1   0.1   1   1   3.3e-63   2.3e-59  197.9   0.1     1   117     7   123     7   123 1.00 Phage Head-Tail Attachment
Gifsy-2              PF13856.1     95 seq364_BIOID50917    -            123   2.6e-30  104.2   0.0   1   1   4.3e-34     3e-30  104.1   0.0     1    95    10   111    10   111 0.99 ATP-binding sugar transporter from pro-phage
DUF413               PF04219.7     94 seq371_BIOID50917    -            112   1.5e-38  130.2   0.1   1   1   1.4e-42   1.9e-38  129.9   0.1     1    90    10    99    10   102 0.97 Protein of unknown function, DUF
MurB_C               PF02873.11   105 seq372_BIOID50917    -            342   5.4e-41  138.4   0.0   1   1   1.4e-44   9.4e-41  137.7   0.0     1   105   203   330   203   330 0.99 UDP-N-acetylenolpyruvoylglucosamine reductase, C-terminal domain
FAD_binding_4        PF01565.18   139 seq372_BIOID50917    -            342   8.5e-27   93.2   0.0   1   1   4.5e-30   3.1e-26   91.4   0.0     2   138    18   149    17   150 0.91 FAD binding domain
DUF1283              PF06932.6     85 seq373_BIOID50917    -            113   2.5e-46  155.4   6.5   1   1   2.1e-50   2.9e-46  155.2   4.5     1    85    29   113    29   113 0.99 Protein of unknown function (DUF1283)
Phageshock_PspG      PF09583.5     65 seq374_BIOID50917    -            139   2.3e-25   88.3  25.1   1   1   2.1e-29   2.9e-25   87.9  17.4     1    64    60   123    60   124 0.98 Phage shock protein G (Phageshock_PspG)
IstB_IS21            PF01695.12   178 seq375_BIOID50917    -            260   6.2e-71  237.3   0.1   1   1   3.9e-74   1.3e-70  236.2   0.0     1   178    57   236    57   236 0.98 IstB-like ATP binding protein
Bac_DnaA             PF00308.13   219 seq375_BIOID50917    -            260   1.5e-07   31.2   0.0   1   1   6.3e-11   2.2e-07   30.6   0.0    37   136   106   203    76   208 0.85 Bacterial dnaA  protein
AAA                  PF00004.24   132 seq375_BIOID50917    -            260   2.5e-05   24.3   0.0   1   1   1.3e-08   4.3e-05   23.5   0.0     1    74   106   181   106   215 0.77 ATPase family associated with various cellular activities (AAA)
PhoH                 PF02562.11   205 seq375_BIOID50917    -            260   1.4e-05   24.3   0.2   1   1   1.4e-08   4.9e-05   22.5   0.0    11    48    95   132    84   160 0.83 PhoH-like protein
Minor_tail_Z         PF06763.6    189 seq378_BIOID50917    -            177   6.7e-76  254.0  13.3   1   1   6.2e-80   8.5e-76  253.7   9.2     1   189     3   177     3   177 0.98 Prophage minor tail protein Z (GPZ)
LysR_substrate       PF03466.15   209 seq379_BIOID50917    -            323   1.9e-40  138.1   0.2   1   1   3.7e-44   2.6e-40  137.6   0.1     3   206   113   316   111   319 0.97 LysR substrate binding domain
HTH_1                PF00126.22    60 seq379_BIOID50917    -            323   7.2e-19   67.1   0.6   1   1     2e-22   1.3e-18   66.3   0.4     2    59    29    86    28    87 0.97 Bacterial regulatory helix-turn-helix protein, lysR family
Hexapep              PF00132.19    36 seq381_BIOID50917    -            293   8.6e-19   66.0   6.7   1   3   1.6e-09   2.2e-05   23.5   0.0     2    36   122   156   121   156 0.96 Bacterial transferase hexapeptide (six repeats)
Hexapep              PF00132.19    36 seq381_BIOID50917    -            293   8.6e-19   66.0   6.7   2   3   2.3e-10   3.1e-06   26.3   0.7     3    33   191   220   189   221 0.94 Bacterial transferase hexapeptide (six repeats)
Hexapep              PF00132.19    36 seq381_BIOID50917    -            293   8.6e-19   66.0   6.7   3   3   1.8e-11   2.5e-07   29.7   0.6     1    34   206   239   206   241 0.95 Bacterial transferase hexapeptide (six repeats)
DUF465               PF04325.8     49 seq383_BIOID50917    -             74   2.7e-14   52.4   2.0   1   1   3.5e-18   4.7e-14   51.6   0.9     1    49    19    68    19    68 0.97 Protein of unknown function (DUF465)
Phage_GPA            PF05840.8    371 seq385_BIOID50917    -            804  1.1e-146  488.2   0.1   1   1  8.1e-151  1.1e-146  488.2   0.1     1   370   188   562   188   563 0.99 Bacteriophage replication gene A protein (GPA)
Phage_min_tail       PF05939.8    109 seq386_BIOID50917    -            109     1e-40  137.9   0.0   1   1   8.1e-45   1.1e-40  137.8   0.0     1   108     1   108     1   109 0.99 Phage minor tail protein
Phage_Nu1            PF07471.7    164 seq387_BIOID50917    -            169   4.2e-18   65.2   0.0   1   1   4.3e-22   5.8e-18   64.7   0.0    72   163    59   150    45   151 0.88 Phage DNA packaging protein Nu1
Aldo_ket_red         PF00248.16   283 seq388_BIOID50917    -            267   1.7e-56  191.0   0.8   1   1   1.6e-60   2.1e-56  190.6   0.5     2   281     6   250     5   251 0.95 Aldo/keto reductase family
Cyto_ox_2            PF02322.10   328 seq389_BIOID50917    -            379  7.9e-121  403.1  36.0   1   1  6.7e-125  9.2e-121  402.8  25.0     2   327     7   362     6   363 0.99 Cytochrome oxidase subunit II
Patatin              PF01734.17   204 seq390_BIOID50917    -            356     7e-21   74.9   3.8   1   1   2.9e-24   3.9e-20   72.5   2.6     1   199     9   237     9   242 0.73 Patatin-like phospholipase
SSB                  PF00436.20   104 seq395_BIOID50917    -            168   6.4e-38  128.6   0.5   1   1   6.1e-42   8.4e-38  128.3   0.3     1    99     6   105     6   113 0.96 Single-strand binding protein family
ACR_tran             PF00873.14  1021 seq399_BIOID50917    -           1025         0 1224.5  14.7   1   1         0         0 1224.3  10.2     2  1020     4  1008     3  1009 0.99 AcrB/AcrD/AcrF family
SecD_SecF            PF02355.11   189 seq399_BIOID50917    -           1025   2.8e-11   42.8  21.5   1   2   3.1e-10   1.4e-06   27.5   6.0    35   186   336   489   319   492 0.80 Protein export membrane protein
SecD_SecF            PF02355.11   189 seq399_BIOID50917    -           1025   2.8e-11   42.8  21.5   2   2   3.3e-08   0.00015   20.8   3.4    25   183   844  1005   831  1011 0.86 Protein export membrane protein
MMPL                 PF03176.10   333 seq399_BIOID50917    -           1025   1.1e-10   40.6  27.3   1   1   1.3e-10     6e-07   28.3   6.6   139   313   328   501   231   521 0.84 MMPL family
NinB                 PF05772.7    127 seq400_BIOID50917    -            148   5.8e-53  177.7   0.1   1   1     5e-57   6.8e-53  177.5   0.1     1   127     6   132     6   132 0.99 NinB protein
SNARE_assoc          PF09335.6    123 seq401_BIOID50917    -            233   3.9e-19   68.9   5.8   1   1   2.9e-23   3.9e-19   68.9   4.0     1   122    48   173    48   174 0.96 SNARE associated Golgi protein
Aminotran_3          PF00202.16   339 seq402_BIOID50917    -            426    8e-121  402.9   0.2   1   1  6.9e-125  9.5e-121  402.6   0.1     2   338    27   360    26   361 0.98 Aminotransferase class-III
SBP_bac_5            PF00496.17   374 seq403_BIOID50917    -            524   6.6e-89  298.2   2.7   1   1   5.7e-93   7.8e-89  297.9   1.9     2   370    68   437    67   441 0.90 Bacterial extracellular solute-binding proteins, family 5 Middle
HNH                  PF01844.18    47 seq404_BIOID50917    -            121   2.5e-11   43.1   3.3   1   1   2.6e-15   3.6e-11   42.6   2.3     1    47    49    94    49    94 0.97 HNH endonuclease
Acetyltransf_3       PF13302.1    142 seq405_BIOID50917    -            186   4.2e-23   82.1   0.0   1   1   2.9e-26   5.7e-23   81.6   0.0     3   142     8   141     7   141 0.80 Acetyltransferase (GNAT) domain
Acetyltransf_1       PF00583.19    83 seq405_BIOID50917    -            186   3.4e-15   55.7   0.1   1   1   2.6e-18   5.1e-15   55.1   0.1     2    83    63   141    62   141 0.97 Acetyltransferase (GNAT) family
Acetyltransf_4       PF13420.1    155 seq405_BIOID50917    -            186   5.3e-15   55.5   0.6   1   1   3.5e-18   6.8e-15   55.2   0.4     1   152     9   158     9   160 0.93 Acetyltransferase (GNAT) domain
Acetyltransf_8       PF13523.1    152 seq405_BIOID50917    -            186   9.6e-14   51.4   0.3   1   1   6.7e-17   1.3e-13   50.9   0.2     1   141     9   145     9   157 0.89 Acetyltransferase (GNAT) domain
Acetyltransf_7       PF13508.1     79 seq405_BIOID50917    -            186   2.6e-07   30.5   0.2   1   1   2.5e-10   4.8e-07   29.7   0.1     2    79    56   142    55   142 0.80 Acetyltransferase (GNAT) domain
Acetyltransf_10      PF13673.1    117 seq405_BIOID50917    -            186   1.3e-05   25.1   0.0   1   1   9.3e-09   1.8e-05   24.7   0.0     1   117    16   140    16   140 0.75 Acetyltransferase (GNAT) domain
FR47                 PF08445.5     86 seq405_BIOID50917    -            186   1.4e-05   24.6   0.0   1   1   1.3e-08   2.5e-05   23.8   0.0    26    80    87   143    69   150 0.92 FR47-like protein
Acetyltransf_3       PF13302.1    142 seq406_BIOID50917    -            179   2.8e-21   76.1   0.0   1   1   7.3e-25   3.3e-21   75.9   0.0     2   141    11   150    10   151 0.86 Acetyltransferase (GNAT) domain
Acetyltransf_4       PF13420.1    155 seq406_BIOID50917    -            179   6.9e-11   42.2   0.1   1   1   1.8e-14   8.2e-11   41.9   0.0    25   154    39   170    22   171 0.85 Acetyltransferase (GNAT) domain
Acetyltransf_1       PF00583.19    83 seq406_BIOID50917    -            179     2e-10   40.4   0.0   1   1   6.9e-14   3.2e-10   39.8   0.0     3    82    74   150    72   151 0.96 Acetyltransferase (GNAT) family
MCPsignal            PF00015.16   213 seq407_BIOID50917    -            113   6.9e-26   91.0   9.6   1   1   5.6e-30   7.6e-26   90.8   6.7   119   213     5    99     1    99 0.95 Methyl-accepting chemotaxis protein (MCP) signalling domain
HTH_39               PF14090.1     70 seq408_BIOID50917    -            226   1.9e-05   23.8   0.1   1   1   6.4e-09   8.7e-05   21.8   0.0     8    67   167   226   162   226 0.91 Helix-turn-helix domain
Phage_tail_L         PF05100.7    206 seq410_BIOID50917    -            233   8.1e-80  266.6   1.0   1   1   7.1e-84   9.7e-80  266.4   0.7     1   206    29   231    29   231 0.90 Phage minor tail protein L
MFS_1                PF07690.11   354 seq413_BIOID50917    -            283   1.5e-27   96.1  28.0   1   1   2.4e-31   3.2e-27   95.0  19.4     2   251    13   270    12   283 0.79 Major Facilitator Superfamily
Phage_tail_U         PF06141.6    133 seq415_BIOID50917    -            131   5.1e-64  214.1   1.0   1   1   4.1e-68   5.6e-64  213.9   0.7     1   133     1   131     1   131 0.99 Phage minor tail protein U
Cro                  PF09048.5     59 seq417_BIOID50917    -             67   8.2e-33  111.7   0.0   1   1   6.6e-37     9e-33  111.5   0.0     1    59     1    60     1    60 0.98 Cro
Phage_integrase      PF00589.17   173 seq418_BIOID50917    -             92   2.4e-17   63.0   0.0   1   1   1.9e-21   2.6e-17   62.8   0.0     1    82    11    91    11    92 0.98 Phage integrase family
DUF2856              PF11043.3     97 seq420_BIOID50917    -             98   6.2e-60  199.1   0.7   1   1     5e-64   6.9e-60  199.0   0.5     1    97     1    98     1    98 0.99 Protein of unknown function (DUF2856)
Dam                  PF05869.6    181 seq421_BIOID50917    -            175   3.6e-62  208.8   0.3   1   1   2.9e-66     4e-62  208.7   0.2     2   175     3   172     2   175 0.98 DNA N-6-adenine-methyltransferase (Dam)
DUF2737              PF10930.3     54 seq425_BIOID50917    -            105     1e-32  111.3   1.0   1   1   1.1e-36   1.6e-32  110.7   0.7     1    54    52   105    52   105 0.99 Protein of unknown function (DUF2737)
Peripla_BP_2         PF01497.13   238 seq426_BIOID50917    -            330   1.5e-32  112.5   1.0   1   1   1.1e-36   1.5e-32  112.5   0.7     1   237    79   307    79   308 0.95 Periplasmic binding protein
Phage_fiber_C        PF06820.7     64 seq427_BIOID50917    -             89   8.4e-35  118.6   0.5   1   1   7.9e-39   1.1e-34  118.2   0.3     1    64    28    89    28    89 0.99 Putative prophage tail fibre C-terminus
Phage_CII            PF05269.6     91 seq428_BIOID50917    -             99   2.6e-37  126.5   0.0   1   1   2.1e-41   2.9e-37  126.4   0.0     1    90     1    92     1    93 0.97 Bacteriophage CII protein
Big_2                PF02368.13    79 seq430_BIOID50917    -            250     5e-12   45.4  10.5   1   1   7.3e-16     5e-12   45.4   7.3     2    75   161   237   160   243 0.93 Bacterial Ig-like domain (group 2)
BPL_LplA_LipB        PF03099.14   125 seq432_BIOID50917    -            321   8.2e-21   74.1   0.0   1   1   2.7e-24   1.3e-20   73.6   0.0     4   125    86   208    83   208 0.89 Biotin/lipoate A/B protein ligase family
HTH_11               PF08279.7     55 seq432_BIOID50917    -            321     8e-13   47.7   0.0   1   1   4.4e-16     2e-12   46.4   0.0     4    54     9    58     8    59 0.92 HTH domain
BPL_C                PF02237.12    48 seq432_BIOID50917    -            321   5.2e-11   41.9   0.2   1   1   2.8e-14   1.3e-10   40.7   0.1     1    48   271   317   271   317 0.97 Biotin protein ligase C terminal domain
Malate_synthase      PF01274.17   523 seq433_BIOID50917    -            539  6.2e-214  710.7   0.0   1   1  5.1e-218    7e-214  710.5   0.0     2   522    18   538    17   539 0.99 Malate synthase
Terminase_2          PF03592.11   144 seq435_BIOID50917    -            187   1.6e-09   38.0   2.9   1   1   1.8e-13   2.5e-09   37.4   2.0     1    57     2    58     2   170 0.90 Terminase small subunit
Virul_fac_BrkB       PF03631.10   260 seq438_BIOID50917    -            337   3.4e-49  167.4  16.0   1   1     3e-53   4.1e-49  167.1  11.1     4   258    65   325    62   327 0.91 Virulence factor BrkB
Phage_fiber_C        PF06820.7     64 seq439_BIOID50917    -             82   3.6e-36  122.9   0.7   1   1   3.2e-40   4.4e-36  122.7   0.5     1    64    21    82    21    82 0.99 Putative prophage tail fibre C-terminus
DUF1040              PF06288.8     86 seq441_BIOID50917    -             89   1.2e-46  156.7   0.5   1   1   9.9e-51   1.4e-46  156.5   0.4     1    86     1    86     1    86 1.00 Protein of unknown function (DUF1040)
Methylase_S          PF01420.14   167 seq442_BIOID50917    -            350   6.3e-35  120.4   4.9   1   2   1.2e-28   1.6e-24   86.6   0.6     7   166     7   166     1   167 0.89 Type I restriction modification DNA specificity domain
Methylase_S          PF01420.14   167 seq442_BIOID50917    -            350   6.3e-35  120.4   4.9   2   2   4.4e-13     6e-09   35.9   0.1     1   152   187   345   187   349 0.81 Type I restriction modification DNA specificity domain
Prok-JAB             PF14464.1    105 seq444_BIOID50917    -            247   1.3e-19   69.5   0.2   1   1   3.4e-23   2.4e-19   68.7   0.1     3    99     3    99     1   108 0.92 Prokaryotic homologs of the JAB domain
NLPC_P60             PF00877.14   105 seq444_BIOID50917    -            247   5.8e-14   51.6   0.0   1   1   1.2e-17   8.1e-14   51.2   0.0     1   104   111   223   111   224 0.92 NlpC/P60 family
SKI                  PF01202.17   158 seq453_BIOID50917    -            187   3.6e-14   52.8   0.0   1   1     1e-17   4.6e-14   52.4   0.0     1   151    12   160    12   171 0.76 Shikimate kinase
AAA_17               PF13207.1    121 seq453_BIOID50917    -            187   6.9e-07   29.9   0.1   1   1   3.5e-10   1.6e-06   28.8   0.0     3   110     7   118     6   182 0.71 AAA domain
AAA_33               PF13671.1    143 seq453_BIOID50917    -            187   6.2e-07   29.2   0.0   1   1   6.4e-10   2.9e-06   27.1   0.0     3   143     7   139     6   139 0.77 AAA domain
YbgT_YccB            PF08173.6     28 seq454_BIOID50917    -             37   6.1e-16   57.8   4.2   1   1   4.9e-20   6.7e-16   57.6   2.9     1    28     1    28     1    28 0.97 Membrane bound YbgT-like protein
MFS_1                PF07690.11   354 seq456_BIOID50917    -            180   8.7e-12   44.3  11.5   1   1   8.1e-16   1.1e-11   43.9   7.9    12   138    11   139     1   155 0.54 Major Facilitator Superfamily
DUF1076              PF06416.7    113 seq457_BIOID50917    -            192   3.4e-43  145.8   0.1   1   1   3.4e-47   4.7e-43  145.3   0.0     7   113    88   190    80   190 0.93 Protein of unknown function (DUF1076)
Cyd_oper_YbgE        PF09600.5     82 seq460_BIOID50917    -             97   2.4e-33  114.0   8.1   1   1   2.2e-37   2.9e-33  113.7   5.6     1    81    16    96    16    97 0.97 Cyd operon protein YbgE (Cyd_oper_YbgE)
HTH_36               PF13730.1     55 seq461_BIOID50917    -            265   7.4e-13   48.3   0.0   1   1   8.9e-17   1.2e-12   47.6   0.0     7    55    19    67    16    67 0.95 Helix-turn-helix domain
NinF                 PF05810.7     58 seq462_BIOID50917    -             66   5.5e-30  102.8   8.4   1   1   5.2e-34   7.1e-30  102.4   5.8     3    58    13    66    11    66 0.94 NinF protein
SlyX                 PF04102.7     69 seq463_BIOID50917    -             72   4.1e-26   91.0   2.4   1   1   3.4e-30   4.6e-26   90.8   1.7     1    69     5    72     5    72 0.99 SlyX
APH                  PF01636.18   239 seq464_BIOID50917    -            328   1.6e-41  142.5   1.8   1   1   3.7e-45   2.5e-41  141.8   1.2     2   232    31   259    30   269 0.84 Phosphotransferase enzyme family
EcKinase             PF02958.15   293 seq464_BIOID50917    -            328   0.00012   21.2   0.0   1   1   3.1e-08   0.00021   20.4   0.0   197   280   176   252   149   257 0.79 Ecdysteroid kinase
Acetyltransf_7       PF13508.1     79 seq465_BIOID50917    -            178   8.5e-13   48.1   0.0   1   1   1.8e-16   1.2e-12   47.6   0.0     4    79    62   164    58   164 0.79 Acetyltransferase (GNAT) domain
Acetyltransf_1       PF00583.19    83 seq465_BIOID50917    -            178     7e-07   29.0   0.1   1   1   3.3e-10   2.2e-06   27.4   0.1    17    83    97   163    68   163 0.73 Acetyltransferase (GNAT) family
Amidase_3            PF01520.13   175 seq466_BIOID50917    -            289   1.7e-51  174.3   0.0   1   1   3.2e-55   4.3e-51  173.0   0.0     1   174    59   273    59   274 0.99 N-acetylmuramoyl-L-alanine amidase
MdoG                 PF04349.7    484 seq468_BIOID50917    -            517  8.5e-263  871.7   1.2   1   1  7.2e-267  9.8e-263  871.5   0.8     1   483    29   514    29   515 1.00 Periplasmic glucan biosynthesis protein, MdoG
HTH_Tnp_1            PF01527.15    76 seq470_BIOID50917    -            215   1.8e-20   72.5   0.0   1   1   1.2e-23   5.3e-20   71.0   0.0     2    69    91   162    90   169 0.87 Transposase
DUF932               PF06067.6    239 seq471_BIOID50917    -            272   2.6e-59  200.3   0.0   1   1   2.2e-63     3e-59  200.1   0.0     2   239    37   261    36   261 0.99 Domain of unknown function (DUF932)
Terminase_1          PF03354.10   477 seq473_BIOID50917    -            553   1.7e-36  125.5   0.0   1   1   1.5e-40   2.1e-36  125.2   0.0     6   469    64   534    59   539 0.83 Phage Terminase
Channel_Tsx          PF03502.8    238 seq474_BIOID50917    -            253   1.8e-39  135.8  26.1   1   1   1.6e-43   2.2e-39  135.5  18.1     2   238    38   253    37   253 0.97 Nucleoside-specific channel-forming protein, Tsx
ANT                  PF03374.9    112 seq478_BIOID50917    -            240   5.8e-35  119.6   0.0   1   1   1.4e-38   9.3e-35  118.9   0.0     1   111   125   233   125   234 0.97 Phage antirepressor protein KilAC domain
Phage_pRha           PF09669.5     92 seq478_BIOID50917    -            240   2.6e-16   59.6   0.0   1   1   7.2e-20   4.9e-16   58.7   0.0     2    91    12   100    11   101 0.82 Phage regulatory protein Rha (Phage_pRha)
DnaB_C               PF03796.10   265 seq479_BIOID50917    -            471  4.1e-108  360.1   0.2   1   1  1.2e-111  5.4e-108  359.7   0.1     1   263   206   463   206   465 0.97 DnaB-like helicase C terminal domain
DnaB                 PF00772.16   103 seq479_BIOID50917    -            471   8.7e-38  128.2   0.0   1   1   4.2e-41   1.9e-37  127.1   0.0     1   103    26   128    26   128 0.99 DnaB-like helicase N terminal domain
AAA_25               PF13481.1    194 seq479_BIOID50917    -            471     1e-13   51.0   0.1   1   1   3.6e-17   1.6e-13   50.3   0.0    29   190   220   386   179   390 0.84 AAA domain
EamA                 PF00892.15   126 seq480_BIOID50917    -            307   1.8e-35  121.5  41.3   1   2   4.7e-20   6.5e-16   58.4   9.7     1   126    16   145    16   145 0.85 EamA-like transporter family
EamA                 PF00892.15   126 seq480_BIOID50917    -            307   1.8e-35  121.5  41.3   2   2   1.9e-23   2.6e-19   69.3  13.4     1   126   167   291   167   291 0.96 EamA-like transporter family
DUF3491              PF11996.3    936 seq482_BIOID50917    -           1520    2e-310 1031.6   0.0   1   1  2.3e-314  3.1e-310 1031.0   0.0     1   720   798  1516   798  1519 0.99 Protein of unknown function (DUF3491)
Phage_lambd_GpG      PF06894.6    127 seq484_BIOID50917    -            143     3e-56  188.3   1.2   1   1   2.6e-60   3.5e-56  188.1   0.8     1   127     1   127     1   127 0.98 Bacteriophage lambda minor tail protein (GpG)
DUF1161              PF06649.7     52 seq485_BIOID50917    -            102   2.9e-25   87.8   0.0   1   1   2.7e-29   3.6e-25   87.5   0.0     1    52    27    80    27    80 0.99 Protein of unknown function (DUF1161)
Phage_integrase      PF00589.17   173 seq486_BIOID50917    -            198   1.4e-46  158.1   0.6   1   1   1.2e-50   1.6e-46  158.0   0.4     1   172     5   177     5   178 0.98 Phage integrase family
AA_permease          PF00324.16   479 seq488_BIOID50917    -            487  1.5e-121  405.9  48.0   1   1  2.5e-125  1.7e-121  405.7  33.3     1   474    39   474    39   479 0.98 Amino acid permease
AA_permease_2        PF13520.1    426 seq488_BIOID50917    -            487   1.6e-42  145.4  46.7   1   1   2.8e-46   1.9e-42  145.1  32.4     5   419    39   455    35   467 0.85 Amino acid permease
Lambda_tail_I        PF06805.7     82 seq489_BIOID50917    -            215   8.5e-23   79.8   0.0   1   1     1e-26   1.4e-22   79.2   0.0     2    82    14    97    13    97 0.98 Bacteriophage lambda tail assembly protein I
NadA                 PF02445.11   296 seq490_BIOID50917    -            347    3e-105  351.1   0.1   1   1  2.5e-109  3.5e-105  350.9   0.0     2   295    31   340    30   341 0.98 Quinolinate synthetase A protein
Methyltransf_23      PF13489.1    162 seq495_BIOID50917    -            252   1.1e-16   60.8   0.0   1   1   8.4e-20   1.6e-16   60.2   0.0     2   159    13   176     9   178 0.81 Methyltransferase domain
Methyltransf_18      PF12847.2    112 seq495_BIOID50917    -            252   1.4e-14   54.5   0.0   1   1   4.4e-17   8.7e-14   51.9   0.0     5   110    35   129    31   131 0.89 Methyltransferase domain
Methyltransf_11      PF08241.7     95 seq495_BIOID50917    -            252   1.4e-14   54.1   0.0   1   1   6.1e-17   1.2e-13   51.2   0.0     2    94    37   127    36   128 0.96 Methyltransferase domain
Methyltransf_31      PF13847.1    152 seq495_BIOID50917    -            252   2.1e-14   53.2   0.0   1   1   1.4e-17   2.7e-14   52.9   0.0     5   117    33   145    29   201 0.83 Methyltransferase domain
Methyltransf_25      PF13649.1    101 seq495_BIOID50917    -            252   3.2e-10   40.1   0.0   1   1   7.6e-13   1.5e-09   38.0   0.0     1    99    35   122    35   124 0.85 Methyltransferase domain
Methyltransf_12      PF08242.7     99 seq495_BIOID50917    -            252   7.8e-10   39.0   0.0   1   1   6.8e-13   1.3e-09   38.2   0.0     2    99    37   126    36   126 0.91 Methyltransferase domain
YfiO                 PF13525.1    203 seq496_BIOID50917    -            245   1.1e-84  282.8   5.8   1   1   2.8e-88   1.3e-84  282.6   4.0     1   202    28   236    28   238 0.97 Outer membrane lipoprotein
TPR_18               PF13512.1    142 seq496_BIOID50917    -            245   5.1e-65  217.7   7.3   1   1     3e-68   1.4e-64  216.3   1.2     2   142    24   167    23   167 0.98 Tetratricopeptide repeat
HTH_Tnp_1            PF01527.15    76 seq498_BIOID50917    -             97   7.7e-17   60.9   0.1   1   1   1.3e-20   9.1e-17   60.6   0.1     2    57    23    78    22    93 0.83 Transposase
HTH_28               PF13518.1     52 seq498_BIOID50917    -             97   1.2e-06   28.2   0.5   1   1   3.1e-10   2.1e-06   27.4   0.0     1    43    32    75    32    78 0.93 Helix-turn-helix domain
BPD_transp_1         PF00528.17   185 seq500_BIOID50917    -            314   2.7e-45  154.0  10.0   1   1     2e-49   2.7e-45  154.0   6.9     2   185   117   308   116   308 0.99 Binding-protein-dependent transport system inner membrane component
Radical_SAM          PF04055.16   166 seq502_BIOID50917    -            445   4.9e-13   49.4   0.0   1   1   6.1e-17   8.3e-13   48.7   0.0     3   158    63   227    61   234 0.85 Radical SAM superfamily
C4dic_mal_tran       PF03595.12   330 seq505_BIOID50917    -            334   3.5e-54  183.5  36.9   1   1   2.9e-58   3.9e-54  183.3  25.6     2   329    12   310    11   311 0.97 C4-dicarboxylate transporter/malic acid transport protein
Exo_endo_phos        PF03372.18   251 seq507_BIOID50917    -            274   6.6e-12   45.7   0.3   1   1   8.9e-16   1.2e-11   44.8   0.2     2   251    56   260    55   260 0.65 Endonuclease/Exonuclease/phosphatase family
Fe-ADH               PF00465.14   366 seq508_BIOID50917    -            387   5.3e-88  295.0   0.1   1   1     9e-92   6.2e-88  294.7   0.1     1   351     9   363     9   377 0.91 Iron-containing alcohol dehydrogenase
Fe-ADH_2             PF13685.1    250 seq508_BIOID50917    -            387   1.8e-13   50.2   0.1   1   1   3.3e-11   2.3e-07   30.3   0.0     4   101    16   111    13   114 0.81 Iron-containing alcohol dehydrogenase
TnpB_IS66            PF05717.8    108 seq510_BIOID50917    -            115   1.3e-44  149.9   0.0   1   1     1e-48   1.4e-44  149.8   0.0     2   107     7   110     6   111 0.96 IS66 Orf2 like protein
Phage_tail_T         PF06223.7    103 seq511_BIOID50917    -            137   4.2e-42  142.6   0.6   1   1   2.2e-40     3e-36  123.8   0.1     6   100     1    99     1   102 0.93 Minor tail protein T
Smr                  PF01713.16    83 seq514_BIOID50917    -            187   5.3e-20   71.2   0.0   1   1   6.2e-24   8.5e-20   70.6   0.0     2    83    89   169    88   169 0.91 Smr domain
Molybdopterin        PF00384.17   432 seq516_BIOID50917    -            808   6.2e-97  324.9   0.0   1   1  1.7e-100   7.8e-97  324.6   0.0     1   432   111   566   111   566 0.92 Molybdopterin oxidoreductase
Molydop_binding      PF01568.16   109 seq516_BIOID50917    -            808   4.8e-28   97.0   0.0   1   1   2.6e-31   1.2e-27   95.7   0.0     1   107   687   800   687   802 0.97 Molydopterin dinucleotide binding domain
Molybdop_Fe4S4       PF04879.11    55 seq516_BIOID50917    -            808   1.2e-14   53.6   1.0   1   1   4.8e-18   2.2e-14   52.8   0.7     1    55    49   108    49   108 0.97 Molybdopterin oxidoreductase Fe4S4 domain
Toprim_2             PF13155.1     95 seq518_BIOID50917    -            626   2.5e-11   43.6   0.0   1   1   2.6e-14   1.2e-10   41.4   0.0     1    95   209   296   209   296 0.87 Toprim-like
Toprim_4             PF13662.1     81 seq518_BIOID50917    -            626   1.2e-08   34.7   0.0   1   1   8.2e-12   3.7e-08   33.1   0.0     2    76   207   281   206   286 0.78 Toprim domain
AAA_25               PF13481.1    194 seq518_BIOID50917    -            626   1.5e-08   34.1   0.0   1   1   6.1e-12   2.8e-08   33.2   0.0    32   193   357   507   344   508 0.83 AAA domain
tRNA-synt_1g         PF09334.6    391 seq520_BIOID50917    -            680  3.1e-156  519.8   0.1   1   1  1.4e-159  3.8e-156  519.5   0.0     1   390    11   400    11   401 0.98 tRNA synthetases class I (M)
tRNA_bind            PF01588.15    95 seq520_BIOID50917    -            680   1.5e-22   79.1   0.0   1   1   1.2e-25   3.4e-22   77.9   0.0     1    94   584   677   584   678 0.98 Putative tRNA binding domain
tRNA-synt_1          PF00133.17   601 seq520_BIOID50917    -            680   3.1e-18   65.0   1.7   1   1   3.2e-15   8.8e-12   43.7   0.1    25   103    11    88     3   115 0.83 tRNA synthetases class I (I, L, M and V)
tRNA-synt_1e         PF01406.14   301 seq520_BIOID50917    -            680   3.6e-14   52.4   0.5   1   2   5.1e-09   1.4e-05   24.2   0.0    10   120    11   122     3   135 0.87 tRNA synthetases class I (C) catalytic domain
tRNA-synt_1e         PF01406.14   301 seq520_BIOID50917    -            680   3.6e-14   52.4   0.5   2   2   1.5e-09   4.2e-06   25.9   0.0   213   282   297   365   290   383 0.82 tRNA synthetases class I (C) catalytic domain
Coprogen_oxidas      PF01218.13   296 seq521_BIOID50917    -            300  4.5e-147  488.1   0.1   1   1  3.7e-151  5.1e-147  488.0   0.1     2   296     8   300     7   300 0.99 Coproporphyrinogen III oxidase
DUF1364              PF07102.7     94 seq522_BIOID50917    -             96   8.6e-44  147.2   0.7   1   1   6.9e-48   9.5e-44  147.1   0.5     1    94     1    94     1    94 0.98 Protein of unknown function (DUF1364)
Sulfatase            PF00884.18   379 seq523_BIOID50917    -            497   1.9e-76  257.4   0.2   1   1   3.4e-80   2.4e-76  257.1   0.1     1   376    31   452    31   466 0.86 Sulfatase
Phosphodiest         PF01663.17   364 seq523_BIOID50917    -            497   1.6e-10   40.7   0.0   1   1   4.5e-14   3.1e-10   39.8   0.0     1   256    33   322    33   367 0.75 Type I phosphodiesterase / nucleotide pyrophosphatase
CesT                 PF05932.8    119 seq525_BIOID50917    -             62   6.2e-06   25.9   0.1   1   1   4.9e-10   6.7e-06   25.8   0.0     1    47     4    49     4    58 0.88 Tir chaperone protein (CesT) family
TPP_enzyme_N         PF02776.13   172 seq526_BIOID50917    -            548   1.2e-58  197.3   0.2   1   1   2.6e-62   1.2e-58  197.3   0.1     1   169     1   167     1   170 0.98 Thiamine pyrophosphate enzyme, N-terminal TPP binding domain
TPP_enzyme_C         PF02775.16   153 seq526_BIOID50917    -            548   3.6e-52  175.9   0.3   1   1   5.3e-54   2.4e-50  169.9   0.0     1   153   374   522   374   522 0.98 Thiamine pyrophosphate enzyme, C-terminal TPP binding domain
TPP_enzyme_M         PF00205.17   137 seq526_BIOID50917    -            548   2.8e-41  140.3   0.2   1   1   1.5e-44   6.8e-41  139.1   0.1     1   137   186   321   186   321 0.98 Thiamine pyrophosphate enzyme, central domain
DSBA                 PF01323.15   193 seq528_BIOID50917    -            208   1.1e-31  109.8   3.4   1   1   1.3e-34   9.2e-31  106.7   2.4     1   192    40   197    40   198 0.95 DSBA-like thioredoxin domain
Thioredoxin_4        PF13462.1    163 seq528_BIOID50917    -            208   4.5e-10   39.6   0.0   1   1   9.5e-14   6.5e-10   39.1   0.0    16   149    40   180    33   191 0.71 Thioredoxin
Sugar_tr             PF00083.19   451 seq529_BIOID50917    -            440   1.7e-35  122.3  33.7   1   2   1.3e-31   8.9e-28   96.9   5.9     2   203    23   232    22   237 0.89 Sugar (and other) transporter
Sugar_tr             PF00083.19   451 seq529_BIOID50917    -            440   1.7e-35  122.3  33.7   2   2   3.1e-12   2.1e-08   33.0  11.4   242   443   240   439   226   440 0.69 Sugar (and other) transporter
MFS_1                PF07690.11   354 seq529_BIOID50917    -            440   1.5e-29  102.7  60.7   1   2   4.8e-21   3.3e-17   62.1  18.9     2   239    28   275    27   287 0.71 Major Facilitator Superfamily
MFS_1                PF07690.11   354 seq529_BIOID50917    -            440   1.5e-29  102.7  60.7   2   2   4.7e-16   3.2e-12   45.7  19.2    27   176   283   435   271   440 0.81 Major Facilitator Superfamily
Antirestrict         PF03230.8     94 seq531_BIOID50917    -            161   5.1e-39  132.0   0.2   1   1   4.7e-43   6.4e-39  131.7   0.1     1    94    64   161    64   161 0.98 Antirestriction protein
TetR_C_3             PF08362.6    143 seq532_BIOID50917    -            212     3e-59  198.7   0.0   1   1   5.7e-63   3.9e-59  198.3   0.0     1   143    70   212    70   212 0.99 YcdC-like protein, C-terminal region
TetR_N               PF00440.18    47 seq532_BIOID50917    -            212   1.3e-16   59.8   0.2   1   1   2.9e-20     2e-16   59.2   0.1     1    47    23    69    23    69 0.98 Bacterial regulatory proteins, tetR family
Phage-tail_3         PF13550.1    164 seq534_BIOID50917    -            846   2.2e-39  134.7   0.4   1   1   6.6e-43   4.5e-39  133.7   0.0     1   161   330   497   330   500 0.94 Putative phage tail protein
DDE_Tnp_IS66         PF03050.9    271 seq536_BIOID50917    -            523  1.5e-102  342.3   0.3   1   1  4.3e-106  1.5e-102  342.3   0.2     1   270   186   472   186   473 0.99 Transposase IS66 family
DDE_Tnp_IS66_C       PF13817.1     39 seq536_BIOID50917    -            523   3.3e-19   68.4   0.4   1   1   3.6e-22   1.2e-18   66.6   0.3     1    39   479   517   479   517 0.98 IS66 C-terminal element
HTH_Tnp_IS66         PF13005.2     59 seq536_BIOID50917    -            523   7.6e-17   60.7   7.9   1   1   5.5e-20   1.9e-16   59.5   5.5     2    59   125   180   124   180 0.98 putative Helix-turn-helix domain of transposase IS66
LZ_Tnp_IS66          PF13007.2     78 seq536_BIOID50917    -            523   1.6e-12   47.7   7.7   1   1   1.2e-15     4e-12   46.5   5.3     2    77    46   121    45   122 0.83 Transposase C of IS166 homeodomain
TMP_2                PF06791.8    210 seq538_BIOID50917    -            400   4.7e-69  232.0  13.1   1   1   3.4e-73   4.7e-69  232.0   9.1     2   209    50   257    49   258 0.98 Prophage tail length tape measure protein
RusA                 PF05866.6    116 seq540_BIOID50917    -            120   3.8e-21   75.5   0.0   1   1   3.2e-25   4.4e-21   75.3   0.0     1   116     8   117     8   117 0.91 Endodeoxyribonuclease RusA
ICL                  PF00463.16   526 seq542_BIOID50917    -            439  3.2e-200  665.6   1.7   1   2  4.6e-118  3.2e-114  381.9   0.0     1   255    12   262    12   264 0.99 Isocitrate lyase family
ICL                  PF00463.16   526 seq542_BIOID50917    -            439  3.2e-200  665.6   1.7   2   2   1.5e-88     1e-84  284.5   1.0   353   526   262   439   260   439 0.98 Isocitrate lyase family
PEP_mutase           PF13714.1    238 seq542_BIOID50917    -            439   4.8e-19   68.4   0.0   1   1   2.3e-22   1.6e-18   66.7   0.0    26   198    86   320    74   352 0.86 Phosphoenolpyruvate phosphomutase
Nterm_IS4            PF13006.2     98 seq544_BIOID50917    -            240   1.8e-31  107.9   0.0   1   1     4e-35   2.7e-31  107.3   0.0     3    97    17   109    15   110 0.97 Insertion element 4 transposase N-terminal
DDE_Tnp_1            PF01609.16   211 seq544_BIOID50917    -            240   3.5e-07   29.8   0.2   1   1   6.6e-10   4.5e-06   26.2   0.0   154   197   177   224   168   226 0.79 Transposase DDE domain
HOK_GEF              PF01848.11    43 seq545_BIOID50917    -             50   5.1e-21   73.6   5.5   1   1   4.1e-25   5.6e-21   73.4   3.8     2    43     5    46     4    46 0.98 Hok/gef family
DinI                 PF06183.8     65 seq547_BIOID50917    -            101   1.7e-25   88.6   0.2   1   1   2.2e-29     3e-25   87.8   0.1     1    65    37   101    37   101 0.97 DinI-like family
Fimbrial             PF00419.15   145 seq548_BIOID50917    -            184     3e-20   72.7   9.6   1   1   2.2e-24     3e-20   72.7   6.6     1   145    35   184    35   184 0.87 Fimbrial protein
PNP_UDP_1            PF01048.15   234 seq549_BIOID50917    -            253   1.2e-41  142.1   1.5   1   1   9.9e-46   1.3e-41  141.9   1.0     2   227    21   247    20   253 0.85 Phosphorylase superfamily
BPD_transp_1         PF00528.17   185 seq550_BIOID50917    -            277   1.6e-28   99.4  12.1   1   1   1.1e-32   1.6e-28   99.4   8.4     1   183    89   271    86   273 0.97 Binding-protein-dependent transport system inner membrane component
HOK_GEF              PF01848.11    43 seq552_BIOID50917    -             70   1.4e-19   69.0   4.4   1   1   1.2e-23   1.7e-19   68.7   3.1     1    43    24    66    24    66 0.99 Hok/gef family
TraT                 PF05818.7    215 seq554_BIOID50917    -            243   3.2e-90  301.1   7.1   1   1   2.7e-94   3.7e-90  300.9   4.9     1   215    32   243    32   243 0.99 Enterobacterial TraT complement resistance protein
NMN_transporter      PF04973.7    182 seq555_BIOID50917    -            239     1e-46  158.5  28.8   1   1   4.7e-49   6.5e-45  152.7  19.9     1   181    23   228    23   229 0.95 Nicotinamide mononucleotide transporter
RadC                 PF04002.10   123 seq558_BIOID50917    -            163   5.7e-47  158.3   0.0   1   1   5.1e-51   6.9e-47  158.0   0.0     2   123    42   163    41   163 0.98 RadC-like JAB domain
Methyltransf_11      PF08241.7     95 seq559_BIOID50917    -            256   8.7e-25   86.9   0.0   1   1   1.5e-27   1.5e-24   86.1   0.0     1    95    49   145    49   145 0.97 Methyltransferase domain
Methyltransf_31      PF13847.1    152 seq559_BIOID50917    -            256   1.3e-20   73.3   0.0   1   1   1.7e-23   1.7e-20   73.0   0.0     5   113    46   158    43   236 0.85 Methyltransferase domain
Methyltransf_23      PF13489.1    162 seq559_BIOID50917    -            256   1.1e-19   70.5   0.0   1   1   1.5e-22   1.5e-19   70.1   0.0     7   159    31   191    26   194 0.80 Methyltransferase domain
Ubie_methyltran      PF01209.13   233 seq559_BIOID50917    -            256   1.1e-16   60.5   0.0   1   1   1.5e-19   1.5e-16   60.0   0.0    32   158    27   152     2   162 0.83 ubiE/COQ5 methyltransferase family
Methyltransf_18      PF12847.2    112 seq559_BIOID50917    -            256     3e-16   59.8   0.1   1   1   5.7e-19     6e-16   58.9   0.0     1   109    44   145    44   148 0.90 Methyltransferase domain
Methyltransf_12      PF08242.7     99 seq559_BIOID50917    -            256   7.1e-14   51.9   0.0   1   1   1.1e-16   1.2e-13   51.2   0.0     1    99    49   143    49   143 0.93 Methyltransferase domain
Methyltransf_25      PF13649.1    101 seq559_BIOID50917    -            256   2.6e-13   50.0   0.3   1   1   4.9e-16   5.1e-13   49.1   0.0     1   101    48   141    48   141 0.92 Methyltransferase domain
Methyltransf_26      PF13659.1    117 seq559_BIOID50917    -            256   6.8e-11   42.1   0.9   1   1   1.3e-13   1.4e-10   41.1   0.3     3   113    47   145    45   147 0.92 Methyltransferase domain
Methyltransf_8       PF05148.10   219 seq559_BIOID50917    -            256   5.9e-09   35.7   0.0   1   1   4.5e-11   4.8e-08   32.7   0.0    50   165    16   154     6   181 0.68 Hypothetical methyltransferase
MTS                  PF05175.9    170 seq559_BIOID50917    -            256   5.5e-09   35.5   0.1   1   1     1e-11   1.1e-08   34.5   0.0    25   149    38   155    32   173 0.81 Methyltransferase small domain
Methyltransf_29      PF03141.11   506 seq559_BIOID50917    -            256   4.6e-08   31.7   0.0   1   1   5.5e-11   5.8e-08   31.4   0.0   117   218    44   146     8   174 0.76 Putative S-adenosyl-L-methionine-dependent methyltransferase
TehB                 PF03848.9    192 seq559_BIOID50917    -            256   2.9e-06   26.4   0.0   1   1   5.5e-09   5.8e-06   25.4   0.0    31   135    45   149    13   157 0.81 Tellurite resistance protein TehB
PrmA                 PF06325.8    295 seq559_BIOID50917    -            256   0.00012   21.1   0.0   1   1   1.7e-07   0.00018   20.6   0.0   161   263    44   151    29   188 0.71 Ribosomal protein L11 methyltransferase (PrmA)
TehB                 PF03848.9    192 seq561_BIOID50917    -            197  1.1e-102  340.9   0.1   1   1  7.2e-106  1.2e-102  340.8   0.1     1   192     1   193     1   193 0.99 Tellurite resistance protein TehB
Methyltransf_23      PF13489.1    162 seq561_BIOID50917    -            197   7.1e-13   48.4   0.0   1   1   5.3e-16   9.1e-13   48.0   0.0    20   116    28   134    10   174 0.72 Methyltransferase domain
Methyltransf_11      PF08241.7     95 seq561_BIOID50917    -            197   1.1e-12   48.1   0.0   1   1   1.3e-15   2.2e-12   47.1   0.0     1    93    35   130    35   132 0.96 Methyltransferase domain
Methyltransf_12      PF08242.7     99 seq561_BIOID50917    -            197     9e-12   45.2   0.1   1   1   8.3e-15   1.4e-11   44.5   0.0     1    98    35   129    35   130 0.96 Methyltransferase domain
Methyltransf_31      PF13847.1    152 seq561_BIOID50917    -            197     1e-10   41.2   0.0   1   1   6.9e-14   1.2e-10   41.0   0.0     5   110    32   134    29   193 0.87 Methyltransferase domain
MTS                  PF05175.9    170 seq561_BIOID50917    -            197     6e-10   38.6   0.0   1   1   4.5e-13   7.7e-10   38.3   0.0    23   141    22   135     3   158 0.86 Methyltransferase small domain
Methyltransf_18      PF12847.2    112 seq561_BIOID50917    -            197   6.5e-09   36.2   0.0   1   1   5.7e-12   9.7e-09   35.6   0.0     2   109    31   132    30   136 0.80 Methyltransferase domain
TPMT                 PF05724.6    218 seq561_BIOID50917    -            197   7.9e-05   22.0   0.0   1   1   1.2e-07   0.00021   20.6   0.0    28   190    21   170     8   193 0.74 Thiopurine S-methyltransferase (TPMT)
Glycos_transf_2      PF00535.21   169 seq563_BIOID50917    -            847   1.4e-19   70.2   0.0   1   1   6.3e-23   2.2e-19   69.6   0.0     2   168   246   429   245   430 0.98 Glycosyl transferase family 2
Glyco_tranf_2_3      PF13641.1    230 seq563_BIOID50917    -            847   3.3e-15   56.4   0.3   1   1     3e-18     1e-14   54.8   0.0     2   230   243   493   242   493 0.84 Glycosyltransferase like family 2
Glyco_trans_2_3      PF13632.1    192 seq563_BIOID50917    -            847   2.9e-13   49.8  14.5   1   1   8.6e-17   2.9e-13   49.8  10.1     1   185   341   533   341   708 0.82 Glycosyl transferase family group 2
Glyco_transf_21      PF13506.1    174 seq563_BIOID50917    -            847   4.5e-08   32.5   0.0   1   1   4.7e-11   1.6e-07   30.6   0.0     6   147   312   468   308   492 0.77 Glycosyl transferase family 21
rve                  PF00665.21   120 seq564_BIOID50917    -            231   2.7e-29  101.5   0.1   1   1   5.4e-33   3.7e-29  101.1   0.0     2   120   107   223   106   223 0.97 Integrase core domain
HTH_21               PF13276.1     60 seq564_BIOID50917    -            231   7.1e-08   32.2   0.5   1   1   2.6e-11   1.7e-07   30.9   0.3     6    56    32    81    27    89 0.85 HTH-like domain
Ala_racemase_N       PF01168.15   217 seq566_BIOID50917    -            359   3.1e-61  206.5   0.0   1   1   5.7e-65   3.9e-61  206.2   0.0     1   217     8   219     8   219 0.94 Alanine racemase, N-terminal domain
Ala_racemase_C       PF00842.16   129 seq566_BIOID50917    -            359     8e-40  135.1   0.1   1   1   1.8e-43   1.2e-39  134.5   0.1     1   129   234   358   234   358 0.97 Alanine racemase, C-terminal domain
Antiterm             PF03589.8     95 seq567_BIOID50917    -            207   2.8e-59  197.0   2.0   1   2   7.4e-32     1e-27   95.9   0.3     1    95    14   111    14   111 0.99 Antitermination protein
Antiterm             PF03589.8     95 seq567_BIOID50917    -            207   2.8e-59  197.0   2.0   2   2   1.8e-33   2.5e-29  101.0   0.0     4    95   114   204   112   204 0.98 Antitermination protein
FCD                  PF07729.7    125 seq569_BIOID50917    -            226   1.2e-17   64.3  10.4   1   1   2.7e-21   1.8e-17   63.6   7.2     1   124    82   213    82   214 0.85 FCD domain
GntR                 PF00392.16    64 seq569_BIOID50917    -            226     1e-12   47.1   0.0   1   1   3.3e-16   2.2e-12   46.0   0.0     7    64    16    72    12    72 0.96 Bacterial regulatory proteins, gntR family
Peptidase_M85        PF13678.1    251 seq570_BIOID50917    -            237   5.1e-95  317.4   0.1   1   1   4.4e-99     6e-95  317.2   0.1     2   205    34   237    33   237 0.99 NFkB-p65-degrading zinc protease
ChuX_HutX            PF06228.8    141 seq571_BIOID50917    -            164   1.6e-49  166.8   0.0   1   1   2.7e-53   1.8e-49  166.6   0.0     1   141    21   157    21   157 0.97 Haem utilisation ChuX/HutX
HemS                 PF05171.7    129 seq571_BIOID50917    -            164   2.2e-05   24.1   0.0   1   1   3.8e-09   2.6e-05   23.9   0.0    20   127    43   158    14   160 0.85 Haemin-degrading HemS.ChuX domain
Phage_GPD            PF05954.6    292 seq573_BIOID50917    -            413   3.3e-55  187.2   0.1   1   1   2.9e-59     4e-55  186.9   0.1     1   292    89   394    89   394 0.90 Phage late control gene D protein (GPD)
Peptidase_U35        PF04586.12   163 seq575_BIOID50917    -            645   4.3e-30  104.7   0.0   1   1   1.2e-33     8e-30  103.8   0.0     5   159    12   157     8   161 0.91 Caudovirus prohead protease
Phage_capsid         PF05065.8    276 seq575_BIOID50917    -            645   2.5e-26   92.4   0.2   1   1   6.2e-30   4.2e-26   91.6   0.2     8   275   353   635   351   636 0.79 Phage capsid family
DUF905               PF06006.7     71 seq576_BIOID50917    -             77   1.3e-34  117.2   0.0   1   1   1.1e-38   1.5e-34  117.0   0.0     2    71     7    76     6    76 0.97 Bacterial protein of unknown function (DUF905)
MFS_1                PF07690.11   354 seq578_BIOID50917    -            471     1e-51  175.7  63.8   1   1   2.1e-54   1.4e-50  171.9  34.6     1   353    15   405    15   406 0.92 Major Facilitator Superfamily
MFS_3                PF05977.8    524 seq578_BIOID50917    -            471   3.2e-10   38.6  13.6   1   1   4.6e-14   3.2e-10   38.6   9.4    20   192    20   188     6   248 0.85 Transmembrane secretion effector
Aldo_ket_red         PF00248.16   283 seq579_BIOID50917    -            275   8.6e-56  188.6   0.0   1   1   7.6e-60     1e-55  188.4   0.0     2   282    18   261    17   262 0.96 Aldo/keto reductase family
PTS_IIB              PF02302.12    90 seq582_BIOID50917    -            106   5.2e-21   74.7   1.5   1   1   4.5e-25   6.1e-21   74.5   1.0     2    88     6    95     5    97 0.94 PTS system, Lactose/Cellobiose specific IIB subunit
Phage_integrase      PF00589.17   173 seq583_BIOID50917    -            396   1.4e-25   89.8   0.0   1   1   3.4e-29   2.4e-25   89.1   0.0     3   171   179   358   177   360 0.93 Phage integrase family
DUF4102              PF13356.1     89 seq583_BIOID50917    -            396   7.7e-18   64.0   0.0   1   1   2.2e-21   1.5e-17   63.1   0.0    26    88     2    64     1    65 0.96 Domain of unknown function (DUF4102)
Fimbrial             PF00419.15   145 seq584_BIOID50917    -            179   3.1e-15   56.5   0.0   1   1   2.7e-19   3.7e-15   56.3   0.0     2   145    33   179    32   179 0.86 Fimbrial protein
DUF968               PF06147.6    200 seq586_BIOID50917    -            349   9.7e-81  270.3   0.1   1   1   1.2e-84   1.6e-80  269.6   0.0     2   199   130   345   129   346 0.99 Protein of unknown function (DUF968)
DUF932               PF06067.6    239 seq589_BIOID50917    -            272   8.1e-63  211.7   0.0   1   1   6.8e-67   9.3e-63  211.5   0.0     1   239    36   261    36   261 0.99 Domain of unknown function (DUF932)
ABC_tran             PF00005.22   118 seq594_BIOID50917    -            254   1.4e-14   54.3   0.0   1   1   2.1e-18   2.9e-14   53.3   0.0     9   118    55   169    47   169 0.81 ABC transporter
Tape_meas_lam_C      PF09718.5     78 seq596_BIOID50917    -            478   2.5e-20   72.0   4.5   1   1   1.8e-24   2.5e-20   72.0   3.2     1    78   251   328   251   328 0.98 Lambda phage tail tape-measure protein (Tape_meas_lam_C)
RmuC                 PF02646.11   305 seq599_BIOID50917    -            475  7.1e-112  373.0   2.3   1   1  5.2e-116  7.1e-112  373.0   1.6     1   304   135   437   135   438 0.99 RmuC family
PFL                  PF02901.10   648 seq601_BIOID50917    -            765  2.6e-204  680.2   0.0   1   1  4.7e-208  3.2e-204  679.9   0.0     1   648     1   626     1   626 0.98 Pyruvate formate lyase
Gly_radical          PF01228.16   106 seq601_BIOID50917    -            765   2.9e-25   88.5   0.0   1   1   9.7e-29   6.6e-25   87.4   0.0     3   106   645   747   643   747 0.97 Glycine radical
NAD_binding_10       PF13460.1    183 seq602_BIOID50917    -            207     4e-28   98.5   1.8   1   1   6.8e-32   4.6e-28   98.3   1.2     2   181     5   187     5   189 0.93 NADH(P)-binding
NmrA                 PF05368.8    233 seq602_BIOID50917    -            207   6.4e-06   25.4   0.4   1   1   1.2e-09   8.2e-06   25.1   0.3     2   100     5   103     5   198 0.78 NmrA-like family
Bundlin              PF05307.6     97 seq604_BIOID50917    -            192   3.2e-13   49.2   1.2   1   1   2.3e-17   3.2e-13   49.2   0.8     7    73    10    77     4    94 0.86 Bundlin
HTH_Tnp_1            PF01527.15    76 seq606_BIOID50917    -             99   7.6e-09   35.2   2.9   1   1   7.1e-13   9.7e-09   34.9   2.0     3    76    11    79     9    79 0.90 Transposase
GTP_EFTU             PF00009.22   188 seq607_BIOID50917    -            394   1.1e-60  204.1   0.0   1   1   3.4e-64   1.6e-60  203.7   0.0     1   187    10   201    10   202 0.93 Elongation factor Tu GTP binding domain
GTP_EFTU_D3          PF03143.12    97 seq607_BIOID50917    -            394   2.4e-34  117.3   0.1   1   1   1.4e-37   6.6e-34  115.9   0.0     1    96   298   392   298   393 0.98 Elongation factor Tu C-terminal domain
GTP_EFTU_D2          PF03144.20    74 seq607_BIOID50917    -            394     3e-18   65.5   6.3   1   1   1.2e-21   5.5e-18   64.7   3.9     1    74   225   294   225   294 0.96 Elongation factor Tu domain 2
DUF3313              PF11769.3    201 seq609_BIOID50917    -            222   9.3e-66  220.9   0.1   1   1   7.7e-70   1.1e-65  220.7   0.1     1   199    16   214    16   216 0.99 Protein of unknown function (DUF3313)
YagB_YeeU_YfjZ       PF06154.6    105 seq610_BIOID50917    -            124   1.4e-53  179.4   0.0   1   1   1.2e-57   1.7e-53  179.1   0.0     2   104    16   118    15   119 0.98 YagB/YeeU/YfjZ family
Ribosomal_S30AE      PF02482.14    94 seq612_BIOID50917    -            113   3.8e-29  100.7   0.1   1   1   3.5e-33   4.8e-29  100.4   0.1     2    92     3    93     2    95 0.97 Sigma 54 modulation protein / S30EA ribosomal protein
Pili_assembly_N      PF00345.15   122 seq615_BIOID50917    -            241   1.1e-40  138.0   0.1   1   1   2.7e-44   1.9e-40  137.3   0.0     1   121    37   156    37   157 0.91 Gram-negative pili assembly chaperone, N-terminal domain
Pili_assembly_C      PF02753.12    68 seq615_BIOID50917    -            241   2.9e-16   58.9   0.2   1   1   2.5e-19   1.7e-15   56.4   0.1     1    65   176   234   176   237 0.95 Gram-negative pili assembly chaperone, C-terminal domain
TrwB_AAD_bind        PF10412.4    386 seq617_BIOID50917    -            663  2.3e-148  493.8   0.0   1   1    1e-151  2.9e-148  493.5   0.0     2   386   118   507   117   507 0.99 Type IV secretion-system coupling protein DNA-binding domain
TraD_N               PF12615.3    101 seq617_BIOID50917    -            663     3e-25   88.3   1.7   1   1   4.9e-28   1.3e-24   86.2   1.0    25   101     1    75     1    75 0.98 F sex factor protein N terminal
TraG-D_C             PF12696.2    128 seq617_BIOID50917    -            663   9.4e-19   67.4   0.0   1   1   6.1e-22   1.7e-18   66.6   0.0     1   127   365   487   365   488 0.86 TraM recognition site of TraD and TraG
AAA_10               PF12846.2    328 seq617_BIOID50917    -            663   1.8e-10   40.5   0.0   1   1   6.7e-12   1.8e-08   33.8   0.0     3   318   133   437   132   444 0.72 AAA-like domain
T4SS-DNA_transf      PF02534.9    469 seq617_BIOID50917    -            663   7.8e-08   31.2   0.0   1   1   8.3e-11   2.3e-07   29.6   0.0   264   361   328   422   144   446 0.83 Type IV secretory system Conjugative DNA transfer
AceK                 PF06315.6    562 seq618_BIOID50917    -            574  2.7e-239  795.0   0.0   1   1  2.3e-243  3.1e-239  794.8   0.0     1   562     9   568     9   568 0.99 Isocitrate dehydrogenase kinase/phosphatase (AceK)
ACT_5                PF13710.1     63 seq619_BIOID50917    -             87   2.1e-26   91.4   0.1   1   1   1.9e-30   2.6e-26   91.0   0.1     2    63    13    73    12    73 0.98 ACT domain
Exonuc_VII_L         PF02601.10   319 seq620_BIOID50917    -            457   1.3e-90  303.7   0.8   1   1   3.5e-94   1.6e-90  303.4   0.6     1   319   126   442   126   442 0.97 Exonuclease VII, large subunit
tRNA_anti_2          PF13742.1     99 seq620_BIOID50917    -            457   1.9e-34  117.3   0.1   1   1   1.7e-37   7.9e-34  115.3   0.0     1    99     9   104     9   104 0.98 OB-fold nucleic acid binding domain
tRNA_anti            PF01336.20    76 seq620_BIOID50917    -            457   6.8e-08   32.1   0.0   1   1   3.5e-11   1.6e-07   30.9   0.0     1    75    30   104    30   105 0.96 OB-fold nucleic acid binding domain
rve                  PF00665.21   120 seq623_BIOID50917    -            288   7.9e-30  103.3   0.1   1   1   6.7e-33   1.8e-29  102.1   0.0     3   119   126   240   124   241 0.96 Integrase core domain
rve_2                PF13333.1     52 seq623_BIOID50917    -            288   1.3e-20   73.0   1.4   1   1   1.5e-22     4e-19   68.3   0.1     1    52   231   287   231   287 0.98 Integrase core domain
rve_3                PF13683.1     67 seq623_BIOID50917    -            288   1.9e-15   56.0   0.0   1   1   1.4e-18   3.8e-15   55.0   0.0     4    67   215   279   212   279 0.96 Integrase core domain
DDE_Tnp_IS240        PF13610.1    140 seq623_BIOID50917    -            288   3.5e-10   39.8   0.0   1   1   2.3e-13   6.3e-10   39.0   0.0     2   129   130   260   129   272 0.88 DDE domain
HTH_21               PF13276.1     60 seq623_BIOID50917    -            288   7.2e-10   38.6   0.1   1   1   1.2e-12   3.3e-09   36.5   0.0     4    59    47   101    44   102 0.90 HTH-like domain
NMN_transporter      PF04973.7    182 seq626_BIOID50917    -            185   3.2e-53  179.7  25.5   1   1   2.6e-57   3.5e-53  179.6  17.7     1   181     2   181     2   182 0.98 Nicotinamide mononucleotide transporter
NinB                 PF05772.7    127 seq629_BIOID50917    -            146   2.4e-53  178.9   0.1   1   1   2.1e-57   2.9e-53  178.7   0.1     2   127     8   129     7   129 0.99 NinB protein
CorA                 PF01544.13   292 seq631_BIOID50917    -            327     6e-63  212.4   0.0   1   1   5.2e-67   7.1e-63  212.2   0.0     3   292    39   323    37   323 0.97 CorA-like Mg2+ transporter protein
DUF1219              PF06755.7    117 seq632_BIOID50917    -            124   2.6e-58  194.5   0.0   1   1   2.2e-62   2.9e-58  194.3   0.0     1   113     1   113     1   123 0.98 Protein of unknown function (DUF1219)
Aminotran_4          PF01063.14   231 seq633_BIOID50917    -            309   1.1e-46  159.0   0.0   1   1   9.6e-51   1.3e-46  158.8   0.0     3   231    54   289    52   289 0.96 Aminotransferase class IV
DUF3828              PF12883.2    120 seq634_BIOID50917    -            308   3.5e-11   42.9   2.8   1   1   8.1e-11   5.5e-07   29.3   0.1     2   118    26   142    25   144 0.88 Protein of unknown function (DUF3828)
Lumazine_bd          PF12870.2    111 seq634_BIOID50917    -            308   2.3e-07   30.7   2.8   1   1   1.4e-08   9.6e-05   22.2   0.1    66   110   240   283   196   284 0.92 Lumazine-binding domain
ABC_tran             PF00005.22   118 seq635_BIOID50917    -            268     1e-25   90.2   0.1   1   1   2.4e-29   1.6e-25   89.6   0.0     1   117    52   179    52   180 0.93 ABC transporter
FecCD                PF01032.13   311 seq636_BIOID50917    -            330   1.1e-95  319.8  30.7   1   1  9.9e-100   1.4e-95  319.6  21.3     1   311    18   325    17   325 0.97 FecCD transport family
Antirestrict         PF03230.8     94 seq638_BIOID50917    -            161   7.8e-37  125.0   0.2   1   1   7.7e-41   1.1e-36  124.6   0.1     1    94    64   161    64   161 0.96 Antirestriction protein
WGR                  PF05406.10    81 seq639_BIOID50917    -            526   2.2e-15   56.2   2.6   1   1     5e-19   6.9e-15   54.6   0.9    11    78     4    68     1    71 0.92 WGR domain
PDT                  PF00800.13   182 seq641_BIOID50917    -            386   2.4e-60  203.1   0.2   1   1   5.1e-64   3.5e-60  202.5   0.1     1   180   106   286   106   288 0.96 Prephenate dehydratase
CM_2                 PF01817.16    81 seq641_BIOID50917    -            386     2e-22   78.9   2.0   1   1   6.3e-26   4.3e-22   77.8   1.4     1    80    11    90    11    91 0.99 Chorismate mutase type II
RusA                 PF05866.6    116 seq642_BIOID50917    -            119   1.4e-17   64.0   0.0   1   1   1.2e-21   1.6e-17   63.8   0.0     1   116     7   116     7   116 0.88 Endodeoxyribonuclease RusA
5_nucleotid_C        PF02872.13   156 seq646_BIOID50917    -            517   6.1e-40  136.6   0.5   1   1   3.3e-43   1.5e-39  135.3   0.0     3   155   330   476   325   477 0.89 5'-nucleotidase, C-terminal domain
Metallophos          PF00149.23   201 seq646_BIOID50917    -            517   9.2e-17   61.0   0.5   1   1   3.5e-20   1.6e-16   60.2   0.3     2   200    24   252    23   253 0.88 Calcineurin-like phosphoesterase
PGA_cap              PF09587.5    250 seq646_BIOID50917    -            517   2.9e-06   26.7   0.0   1   1   1.1e-09   4.8e-06   25.9   0.0    59   228    85   253    53   266 0.71 Bacterial capsule synthesis protein PGA_cap
Molybdopterin        PF00384.17   432 seq651_BIOID50917    -            808   1.8e-88  297.0   0.0   1   1   4.8e-92   2.2e-88  296.7   0.0     1   432   115   566   115   566 0.93 Molybdopterin oxidoreductase
Molydop_binding      PF01568.16   109 seq651_BIOID50917    -            808     5e-27   93.7   0.0   1   1   2.2e-30     1e-26   92.7   0.0     1   107   687   800   687   802 0.97 Molydopterin dinucleotide binding domain
Molybdop_Fe4S4       PF04879.11    55 seq651_BIOID50917    -            808   2.7e-13   49.4   0.9   1   1     1e-16   4.7e-13   48.6   0.6     1    55    53   112    53   112 0.96 Molybdopterin oxidoreductase Fe4S4 domain
DNA_processg_A       PF02481.10   212 seq652_BIOID50917    -            324   8.4e-65  217.4   0.1   1   1   7.7e-69   1.1e-64  217.1   0.1     4   210    79   289    76   291 0.96 DNA recombination-mediator protein A
AAA_28               PF13521.1    163 seq653_BIOID50917    -            214   4.3e-10   39.6   0.0   1   1   5.3e-14   7.3e-10   38.9   0.0     1    39   173   212   173   214 0.93 AAA domain
HATPase_c            PF02518.21   111 seq654_BIOID50917    -            467   1.7e-24   85.5   0.0   1   1   7.8e-28   3.6e-24   84.5   0.0     1   111   349   460   349   460 0.98 Histidine kinase-, DNA gyrase B-, and HSP90-like ATPase
HAMP                 PF00672.20    70 seq654_BIOID50917    -            467   1.5e-17   63.4   0.4   1   1   3.3e-21   1.5e-17   63.4   0.2     2    69   168   235   167   236 0.96 HAMP domain
HisKA                PF00512.20    68 seq654_BIOID50917    -            467   9.5e-14   51.0   0.2   1   1   2.1e-17   9.5e-14   51.0   0.1     1    68   240   304   240   304 0.97 His Kinase A (phospho-acceptor) domain
Usher                PF00577.15   552 seq657_BIOID50917    -            878    3e-220  732.5  24.3   1   1  7.9e-224  3.6e-220  732.2  16.8     1   552   208   790   208   790 0.99 Type VII secretion system (T7SS), usher protein
PapC_N               PF13954.1    146 seq657_BIOID50917    -            878   5.7e-48  162.0   0.0   1   1   3.1e-51   1.4e-47  160.7   0.0     2   146    48   194    47   194 0.98 PapC N-terminal domain
PapC_C               PF13953.1     68 seq657_BIOID50917    -            878   1.3e-27   95.0   0.1   1   1   1.1e-30   4.8e-27   93.2   0.1     1    67   800   865   800   866 0.97 PapC C-terminal domain
HTH_5                PF01022.15    47 seq658_BIOID50917    -             99   1.2e-14   53.5   0.1   1   1   7.3e-18     2e-14   52.8   0.1     1    47    23    70    23    70 0.97 Bacterial regulatory protein, arsR family
HTH_20               PF12840.2     61 seq658_BIOID50917    -             99     4e-10   39.2   0.4   1   1     2e-13   5.5e-10   38.7   0.3     2    58    16    72    11    75 0.95 Helix-turn-helix domain
MarR_2               PF12802.2     62 seq658_BIOID50917    -             99   2.4e-09   36.5   0.1   1   1   1.5e-12   4.1e-09   35.8   0.1     5    60    24    75    20    77 0.90 MarR family
HTH_24               PF13412.1     48 seq658_BIOID50917    -             99     2e-08   33.3   0.0   1   1   1.9e-11   5.1e-08   32.0   0.0     5    47    26    68    24    69 0.96 Winged helix-turn-helix DNA-binding
MarR                 PF01047.17    59 seq658_BIOID50917    -             99   6.7e-06   25.6   0.0   1   1   4.6e-09   1.3e-05   24.7   0.0     5    53    26    74    23    75 0.95 MarR family
Pep_deformylase      PF01327.16   157 seq660_BIOID50917    -            169   6.4e-53  178.2   0.1   1   1   5.6e-57   7.6e-53  177.9   0.1     2   156     4   152     3   153 0.94 Polypeptide deformylase
OrfB_IS605           PF01385.14   227 seq662_BIOID50917    -            376   9.4e-40  136.2   0.8   1   1   2.6e-43   1.2e-39  135.9   0.1     2   223    68   272    67   275 0.97 Probable transposase
OrfB_Zn_ribbon       PF07282.6     69 seq662_BIOID50917    -            376   3.3e-23   81.0   0.9   1   1   1.3e-26   6.1e-23   80.1   0.6     1    67   287   355   287   357 0.98 Putative transposase DNA-binding domain
HTH_OrfB_IS605       PF12323.3     46 seq662_BIOID50917    -            376   1.2e-22   78.8   2.3   1   1   5.2e-26   2.4e-22   77.8   1.6     1    45     1    45     1    46 0.97 Helix-turn-helix domain
Phage_antiter_Q      PF06323.6    230 seq664_BIOID50917    -            229    4e-107  356.7   5.4   1   1  3.3e-111  4.5e-107  356.5   3.7     1   230     1   229     1   229 1.00 Phage antitermination protein Q
RadC                 PF04002.10   123 seq669_BIOID50917    -            163   1.5e-46  157.0   0.0   1   1   1.3e-50   1.8e-46  156.7   0.0     2   123    42   163    41   163 0.98 RadC-like JAB domain
TetR_C_2             PF08361.6    121 seq670_BIOID50917    -            215   8.9e-57  190.1   1.5   1   1   1.8e-60   1.2e-56  189.6   1.1     1   119    84   202    84   204 0.99 MAATS-type transcriptional repressor, C-terminal region
TetR_N               PF00440.18    47 seq670_BIOID50917    -            215   4.8e-20   70.8   0.0   1   1     1e-23   7.1e-20   70.2   0.0     1    47    16    62    16    62 0.98 Bacterial regulatory proteins, tetR family
HNH_3                PF13392.1     46 seq672_BIOID50917    -            168   8.1e-19   66.6   0.6   1   1   1.9e-22   1.3e-18   66.0   0.4     2    46    58   102    57   102 0.97 HNH endonuclease
AP2                  PF00847.15    55 seq672_BIOID50917    -            168   1.2e-06   28.4   0.2   1   1   1.7e-10   1.2e-06   28.4   0.1     1    54   112   161   112   162 0.92 AP2 domain
ABC_tran             PF00005.22   118 seq674_BIOID50917    -            637   1.1e-36  125.6   1.0   1   2   2.4e-18   3.3e-15   56.3   0.0     1   118    41   178    41   178 0.87 ABC transporter
ABC_tran             PF00005.22   118 seq674_BIOID50917    -            637   1.1e-36  125.6   1.0   2   2   2.6e-21   3.6e-18   65.9   0.0     1   118   352   459   352   459 0.92 ABC transporter
ABC_tran_2           PF12848.2     85 seq674_BIOID50917    -            637   6.6e-29   99.4   4.3   1   1   4.8e-32   6.6e-29   99.4   3.0     1    83   217   298   217   302 0.93 ABC transporter
Rhodanese            PF00581.15   113 seq675_BIOID50917    -            174   4.3e-11   43.0   0.0   1   1     1e-14     7e-11   42.3   0.0     2   112     8    98     7    99 0.80 Rhodanese-like domain
DUF2892              PF11127.3     66 seq675_BIOID50917    -            174   6.3e-11   41.8   3.4   1   1   1.4e-14   9.6e-11   41.2   2.3    10    60   115   170   112   174 0.88 Protein of unknown function (DUF2892)
DUF957               PF06117.6     65 seq677_BIOID50917    -             65   5.8e-36  121.7   0.2   1   1   4.6e-40   6.3e-36  121.6   0.2     1    65     1    65     1    65 0.99 Enterobacterial protein of unknown function (DUF957)
NikR_C               PF08753.6     79 seq679_BIOID50917    -            133   3.9e-30  103.4   4.3   1   1   8.4e-34   5.7e-30  102.9   3.0     2    78    54   130    53   131 0.97 NikR C terminal nickel binding domain
RHH_1                PF01402.16    39 seq679_BIOID50917    -            133   2.3e-10   39.7   0.5   1   1   5.4e-14   3.7e-10   39.1   0.3     1    38     3    41     3    42 0.95 Ribbon-helix-helix protein, copG family
DUF1281              PF06924.6    134 seq680_BIOID50917    -            168   2.1e-62  208.3   0.0   1   1   1.9e-66   2.6e-62  208.0   0.0     1   134     9   142     9   142 0.99 Protein of unknown function (DUF1281)
Ubie_methyltran      PF01209.13   233 seq681_BIOID50917    -            251  5.7e-113  375.6   0.1   1   1  5.2e-116  6.4e-113  375.4   0.0     2   233    15   250    14   250 0.99 ubiE/COQ5 methyltransferase family
Methyltransf_31      PF13847.1    152 seq681_BIOID50917    -            251   3.9e-23   81.5   0.0   1   1   4.7e-26   5.8e-23   81.0   0.0     3   113    63   179    61   229 0.81 Methyltransferase domain
Methyltransf_11      PF08241.7     95 seq681_BIOID50917    -            251   1.5e-21   76.5   0.1   1   1   3.2e-24   3.9e-21   75.2   0.0     1    94    68   167    68   168 0.97 Methyltransferase domain
Methyltransf_23      PF13489.1    162 seq681_BIOID50917    -            251   5.1e-19   68.4   0.0   1   1   5.9e-22   7.3e-19   67.9   0.0    20   160    61   233    43   235 0.85 Methyltransferase domain
Methyltransf_25      PF13649.1    101 seq681_BIOID50917    -            251   9.4e-17   61.1   0.0   1   1     2e-19   2.5e-16   59.7   0.0     1   101    67   164    67   164 0.93 Methyltransferase domain
Methyltransf_12      PF08242.7     99 seq681_BIOID50917    -            251     4e-14   52.7   0.0   1   1   6.8e-17   8.4e-14   51.7   0.0     1    99    68   166    68   166 0.93 Methyltransferase domain
Methyltransf_18      PF12847.2    112 seq681_BIOID50917    -            251   2.3e-13   50.5   0.0   1   1   3.3e-16   4.1e-13   49.7   0.0     2   109    64   168    63   171 0.88 Methyltransferase domain
Methyltransf_26      PF13659.1    117 seq681_BIOID50917    -            251   5.2e-09   36.0   0.0   1   1   8.1e-12     1e-08   35.1   0.0     1   114    64   169    64   171 0.91 Methyltransferase domain
PCMT                 PF01135.14   210 seq681_BIOID50917    -            251   4.5e-07   29.5   0.0   1   1   5.7e-10   7.1e-07   28.8   0.0    71   171    61   168    51   179 0.86 Protein-L-isoaspartate(D-aspartate) O-methyltransferase (PCMT)
MTS                  PF05175.9    170 seq681_BIOID50917    -            251   5.3e-06   25.8   0.0   1   1   7.6e-09   9.5e-06   24.9   0.0    31   140    63   169    53   188 0.85 Methyltransferase small domain
SecE                 PF00584.15    57 seq683_BIOID50917    -            127   2.4e-21   74.9   1.0   1   1   1.8e-25   2.4e-21   74.9   0.7     2    56    68   122    67   123 0.97 SecE/Sec61-gamma subunits of protein translocation complex
ILVD_EDD             PF00920.16   521 seq685_BIOID50917    -            616  6.6e-195  648.3   2.0   1   1  5.5e-199  7.6e-195  648.1   1.4     1   521    34   607    34   607 0.95 Dehydratase family
Formyl_trans_N       PF00551.14   181 seq686_BIOID50917    -            315   9.4e-56  188.1   0.0   1   1     2e-59   1.3e-55  187.5   0.0     2   180     6   183     5   184 0.98 Formyl transferase
Formyl_trans_C       PF02911.13   100 seq686_BIOID50917    -            315   1.1e-33  115.1   0.1   1   1   2.5e-37   1.7e-33  114.5   0.0     1    99   207   304   207   305 0.98 Formyl transferase, C-terminal domain
DAHP_synth_1         PF00793.15   272 seq687_BIOID50917    -            350  4.5e-105  350.0   0.0   1   1  3.9e-109  5.3e-105  349.8   0.0     8   271    40   338    25   339 0.96 DAHP synthetase I family
OMP_b-brl            PF13505.1    176 seq688_BIOID50917    -            248   1.7e-23   83.3  12.8   1   1   6.1e-27   2.1e-23   83.0   8.8     4   176    11   248     5   248 0.77 Outer membrane protein beta-barrel domain
OmpA_membrane        PF01389.12   183 seq688_BIOID50917    -            248   1.1e-07   31.3   2.7   1   1   1.3e-10   4.4e-07   29.4   1.9     5   179    28   248    24   248 0.71 OmpA-like transmembrane domain
Opacity              PF02462.10   132 seq688_BIOID50917    -            248   1.1e-06   28.5   2.0   1   1   1.4e-09   4.7e-06   26.4   1.1    24   114   116   217    72   248 0.75 Opacity family porin protein
AAA_28               PF13521.1    163 seq692_BIOID50917    -            114     2e-18   66.7   0.1   1   1   1.6e-22   2.2e-18   66.6   0.1    62   163     6   104     1   104 0.90 AAA domain
NinF                 PF05810.7     58 seq693_BIOID50917    -             57   2.4e-05   23.9   0.4   1   1     2e-09   2.7e-05   23.7   0.3    36    58    35    55    23    56 0.86 NinF protein
ABC_tran             PF00005.22   118 seq694_BIOID50917    -            256   1.9e-16   60.3   0.0   1   1   4.8e-20   3.3e-16   59.6   0.0     1   118    41   166    41   166 0.85 ABC transporter
Phage_portal         PF04860.7    347 seq695_BIOID50917    -            454   6.5e-87  291.3   0.0   1   1   5.8e-91     8e-87  291.0   0.0     4   347    39   382    36   382 0.96 Phage portal protein
Methyltransf_27      PF13708.1    194 seq696_BIOID50917    -            280   6.6e-76  254.0   0.1   1   1   6.3e-80   8.5e-76  253.6   0.1     2   194    86   278    85   278 0.99 Methyltransferase domain
Na_H_antiport_1      PF06965.7    378 seq698_BIOID50917    -            388  7.3e-166  551.4  29.5   1   1  6.1e-170  8.3e-166  551.2  20.4     2   378     5   380     4   380 0.99 Na+/H+ antiporter 1
Ogr_Delta            PF04606.7     47 seq699_BIOID50917    -             86     4e-18   64.6   4.0   1   1   3.8e-22   5.1e-18   64.3   2.8     1    46     3    50     3    51 0.97 Ogr/Delta-like zinc finger
DUF987               PF06174.6     66 seq700_BIOID50917    -             73   1.7e-43  145.8   0.2   1   1   1.4e-47   1.9e-43  145.6   0.1     1    66     1    66     1    66 0.99 Protein of unknown function (DUF987)
DEAD                 PF00270.24   173 seq710_BIOID50917    -            457   1.7e-44  151.2   0.0   1   1   8.8e-46     3e-42  143.8   0.0     1   170    27   191    27   194 0.94 DEAD/DEAH box helicase
Helicase_C           PF00271.26    78 seq710_BIOID50917    -            457   1.4e-23   82.3   0.0   1   1   8.4e-27   2.9e-23   81.4   0.0     3    78   261   336   259   336 0.97 Helicase conserved C-terminal domain
DbpA                 PF03880.10    74 seq710_BIOID50917    -            457   1.9e-21   75.3   0.0   1   1   1.1e-24   3.9e-21   74.3   0.0     2    73   384   455   383   456 0.98 DbpA RNA binding domain
MscS_TM              PF12794.2    340 seq713_BIOID50917    -           1120     2e-97  325.7  28.8   1   1  4.5e-101     2e-97  325.7  20.0     5   340   508   826   505   826 0.97 Mechanosensitive ion channel inner membrane domain 1
MscS_porin           PF12795.2    240 seq713_BIOID50917    -           1120   2.6e-66  223.2  52.7   1   1   5.8e-70   2.6e-66  223.2  36.5     1   240    49   290    49   290 0.98 Mechanosensitive ion channel porin domain
MS_channel           PF00924.13   206 seq713_BIOID50917    -           1120   3.3e-61  206.0   0.5   1   1   7.3e-65   3.3e-61  206.0   0.3     2   206   887  1086   886  1086 0.99 Mechanosensitive ion channel
Aminotran_1_2        PF00155.16   363 seq715_BIOID50917    -            411   3.6e-85  285.9   0.0   1   1     3e-89     4e-85  285.8   0.0     2   362    41   406    40   407 0.98 Aminotransferase class I and II
HTH_3                PF01381.17    55 seq718_BIOID50917    -            178   6.1e-17   61.1   0.0   1   1   3.7e-20   8.5e-17   60.6   0.0     1    53    12    64    12    66 0.97 Helix-turn-helix
HTH_31               PF13560.1     64 seq718_BIOID50917    -            178   1.1e-10   41.3   0.0   1   1   8.4e-14   1.9e-10   40.6   0.0     4    57    10    62     8    76 0.93 Helix-turn-helix domain
Cupin_2              PF07883.6     71 seq718_BIOID50917    -            178   1.1e-10   40.7   0.2   1   1   7.4e-14   1.7e-10   40.1   0.2     3    69   104   171   102   173 0.93 Cupin domain
HTH_19               PF12844.2     64 seq718_BIOID50917    -            178     1e-09   38.1   0.0   1   1   6.5e-13   1.5e-09   37.6   0.0     3    59    11    67     9    71 0.95 Helix-turn-helix domain
HTH_26               PF13443.1     63 seq718_BIOID50917    -            178   5.5e-06   26.3   0.0   1   1   3.5e-09     8e-06   25.8   0.0     2    59    12    68    11    72 0.93 Cro/C1-type HTH DNA-binding domain
HTH_25               PF13413.1     62 seq718_BIOID50917    -            178   4.7e-06   26.0   0.0   1   1   3.4e-09   7.9e-06   25.3   0.0     2    35    12    45    11    49 0.94 Helix-turn-helix domain
YagB_YeeU_YfjZ       PF06154.6    105 seq720_BIOID50917    -            122   3.2e-52  175.0   0.0   1   1   2.8e-56   3.9e-52  174.8   0.0     2   104    16   118    15   119 0.98 YagB/YeeU/YfjZ family
DUF1364              PF07102.7     94 seq722_BIOID50917    -             96   1.8e-42  142.9   0.6   1   1   1.5e-46     2e-42  142.8   0.4     1    94     1    94     1    94 0.98 Protein of unknown function (DUF1364)
HOK_GEF              PF01848.11    43 seq724_BIOID50917    -             46   1.7e-17   62.3   1.3   1   1   1.3e-21   1.8e-17   62.2   0.9     2    43     3    44     2    44 0.96 Hok/gef family
Methyltransf_11      PF08241.7     95 seq725_BIOID50917    -            240   2.3e-12   47.1   0.0   1   1   2.6e-16   3.6e-12   46.4   0.0    45    95    67   125    50   125 0.83 Methyltransferase domain
DNA_pol_A            PF00476.15   383 seq726_BIOID50917    -            928  9.7e-160  531.2   0.0   1   1  3.8e-163  1.3e-159  530.8   0.0     2   383   548   927   547   927 0.99 DNA polymerase family A
5_3_exonuc_N         PF02739.11   169 seq726_BIOID50917    -            928     2e-59  199.6   0.0   1   1   1.1e-62   3.9e-59  198.7   0.0     2   169     8   169     7   169 0.99 5'-3' exonuclease, N-terminal resolvase-like domain
DNA_pol_A_exo1       PF01612.15   174 seq726_BIOID50917    -            928   3.2e-45  153.5   0.1   1   1   1.8e-48   6.3e-45  152.6   0.1     1   174   330   517   330   517 0.97 3'-5' exonuclease
5_3_exonuc           PF01367.15   101 seq726_BIOID50917    -            928   3.7e-31  107.2   0.0   1   1   2.7e-34   9.2e-31  105.9   0.0     1    99   171   275   171   277 0.97 5'-3' exonuclease, C-terminal SAM fold
SCP2                 PF02036.12   101 seq729_BIOID50917    -            201   6.5e-20   71.1   0.0   1   1   7.1e-24   9.8e-20   70.6   0.0     1   100    15   112    15   113 0.97 SCP-2 sterol transfer family
Radical_SAM          PF04055.16   166 seq730_BIOID50917    -            292   8.2e-23   81.2   0.0   1   1   2.5e-26   1.2e-22   80.7   0.0     1   157    41   222    41   231 0.94 Radical SAM superfamily
Fer4_12              PF13353.1    139 seq730_BIOID50917    -            292   5.9e-10   39.2   0.1   1   1   4.6e-13   2.1e-09   37.5   0.1     2    81    34   144    33   187 0.81 4Fe-4S single cluster domain
Fer4_14              PF13394.1    117 seq730_BIOID50917    -            292     4e-06   26.7   0.5   1   1   2.4e-08   0.00011   22.1   0.4     3   103    42   171    40   183 0.82 4Fe-4S single cluster domain
DUF4132              PF13569.1    180 seq731_BIOID50917    -            740   6.6e-54  182.0   0.0   1   1   7.6e-58     1e-53  181.3   0.0     1   179   474   659   474   660 0.96 Domain of unknown function (DUF4132)
Response_reg         PF00072.19   112 seq734_BIOID50917    -            240   8.2e-25   86.8   0.0   1   1   1.8e-28   1.2e-24   86.3   0.0     1   112    13   122    13   122 0.98 Response regulator receiver domain
Trans_reg_C          PF00486.23    77 seq734_BIOID50917    -            240     1e-22   79.6   0.1   1   1   2.7e-26   1.8e-22   78.8   0.0     2    77   157   232   156   232 0.96 Transcriptional regulatory protein, C terminal
DUF3491              PF11996.3    936 seq737_BIOID50917    -            321   6.1e-74  248.9   0.7   1   1   5.3e-78   7.2e-74  248.7   0.5   726   936     3   205     1   205 0.99 Protein of unknown function (DUF3491)
Sulfatase            PF00884.18   379 seq741_BIOID50917    -            500     2e-31  109.2   0.1   1   1     2e-35   2.7e-31  108.8   0.1     2   308   193   463   192   492 0.79 Sulfatase
rve                  PF00665.21   120 seq743_BIOID50917    -            340     2e-20   73.0   0.0   1   1   2.2e-23   3.8e-20   72.0   0.0     3   118   118   242   117   244 0.96 Integrase core domain
HTH_38               PF13936.1     44 seq743_BIOID50917    -            340   1.8e-09   36.8   0.5   1   1   4.1e-12     7e-09   34.9   0.1     6    41     3    38     2    40 0.94 Helix-turn-helix domain
HTH_7                PF02796.10    45 seq743_BIOID50917    -            340   3.5e-09   36.2   0.3   1   1   5.4e-12   9.2e-09   34.9   0.2    13    44     9    40     5    41 0.93 Helix-turn-helix domain of resolvase
HTH_23               PF13384.1     50 seq743_BIOID50917    -            340   1.1e-06   27.9   0.0   1   1     2e-09   3.4e-06   26.3   0.0     9    40     9    40     2    43 0.89 Homeodomain-like domain
HTH_28               PF13518.1     52 seq743_BIOID50917    -            340     1e-05   25.2   0.1   1   1   1.5e-08   2.6e-05   23.9   0.1     7    34    12    39     8    40 0.89 Helix-turn-helix domain
Sigma70_r4_2         PF08281.7     54 seq743_BIOID50917    -            340   1.1e-05   24.6   0.0   1   1   1.5e-08   2.5e-05   23.5   0.0    25    48    16    39    12    40 0.94 Sigma-70, region 4
HTH_3                PF01381.17    55 seq743_BIOID50917    -            340   0.00013   21.6   0.1   1   1   1.4e-07   0.00024   20.7   0.1     7    37    15    45     8    48 0.91 Helix-turn-helix
Transposase_mut      PF00872.13   381 seq744_BIOID50917    -            150   3.4e-30  104.7   0.1   1   1   2.7e-34   3.6e-30  104.6   0.0     7   149     7   148     1   150 0.83 Transposase, Mutator family
Nol1_Nop2_Fmu        PF01189.12   283 seq745_BIOID50917    -            429  1.4e-104  349.3   0.0   1   1  8.9e-108  1.7e-104  349.0   0.0     1   282   164   426   164   427 0.99 NOL1/NOP2/sun family
NusB                 PF01029.13   134 seq745_BIOID50917    -            429   3.4e-26   91.6   0.0   1   1   2.8e-29   5.6e-26   90.9   0.0     1   134     5   127     5   127 0.97 NusB family
Methyltransf_26      PF13659.1    117 seq745_BIOID50917    -            429   2.8e-11   43.3   0.0   1   1   2.9e-14   5.6e-11   42.3   0.0     2   116   248   375   247   376 0.90 Methyltransferase domain
Methyltransf_18      PF12847.2    112 seq745_BIOID50917    -            429     2e-10   41.1   0.0   1   1   1.8e-13   3.5e-10   40.3   0.0     2   112   247   375   246   375 0.84 Methyltransferase domain
Methyltransf_31      PF13847.1    152 seq745_BIOID50917    -            429   2.1e-09   37.0   0.0   1   1   1.9e-12   3.7e-09   36.2   0.0     2   113   245   380   244   416 0.82 Methyltransferase domain
MTS                  PF05175.9    170 seq745_BIOID50917    -            429   1.3e-06   27.7   0.0   1   1   1.3e-09   2.6e-06   26.8   0.0    24   151   239   385   229   397 0.86 Methyltransferase small domain
FtsJ                 PF01728.14   181 seq745_BIOID50917    -            429   9.4e-05   22.3   0.0   1   1   9.5e-08   0.00019   21.3   0.0    19    69   242   287   233   400 0.61 FtsJ-like methyltransferase
Ribosomal_L11_N      PF03946.9     60 seq746_BIOID50917    -            142   3.2e-32  109.6   0.3   1   1   8.7e-36   5.9e-32  108.7   0.2     1    60     8    67     8    67 0.99 Ribosomal protein L11, N-terminal domain
Ribosomal_L11        PF00298.14    69 seq746_BIOID50917    -            142   6.6e-29   99.7   2.9   1   1   1.8e-32   1.2e-28   98.8   2.0     1    69    72   140    72   140 0.99 Ribosomal protein L11, RNA binding domain
DUF1219              PF06755.7    117 seq747_BIOID50917    -            124   1.2e-57  192.4   0.0   1   1   9.6e-62   1.3e-57  192.2   0.0     1   113     1   113     1   123 0.98 Protein of unknown function (DUF1219)
PHP                  PF02811.14   175 seq748_BIOID50917    -            293   7.8e-33  113.5   0.1   1   1   7.6e-37     1e-32  113.1   0.0     1   169    10   233    10   239 0.92 PHP domain
Peptidase_U32        PF01136.14   233 seq750_BIOID50917    -            667   5.1e-71  238.1   0.1   1   1   1.4e-71   9.6e-68  227.4   0.0     2   231    93   319    92   321 0.90 Peptidase family U32
DUF3656              PF12392.3    122 seq750_BIOID50917    -            667   6.7e-27   93.8   0.0   1   1     2e-30   1.4e-26   92.8   0.0     2   122   405   522   404   522 0.97 Collagenase
DUF1983              PF09327.6     81 seq753_BIOID50917    -             87   6.3e-24   83.6   0.1   1   1   5.3e-28   7.3e-24   83.4   0.1    18    81     1    64     1    64 0.99 Domain of unknown function (DUF1983)
MTHFR                PF02219.12   287 seq757_BIOID50917    -            296  2.8e-108  361.2   0.0   1   1  2.3e-112  3.2e-108  361.0   0.0     4   287    14   291    11   291 0.97 Methylenetetrahydrofolate reductase
N6_N4_Mtase          PF01555.13   231 seq758_BIOID50917    -            227   6.3e-35  120.6   0.0   1   1     3e-36     2e-32  112.4   0.0     1   228    21   200    21   203 0.91 DNA methylase
Phage_NinH           PF06322.6     64 seq760_BIOID50917    -             62   5.9e-27   92.9   0.5   1   1   4.6e-31   6.2e-27   92.8   0.3     1    60     1    60     1    62 0.96 Phage NinH protein
ABC1                 PF03109.11   119 seq761_BIOID50917    -            546   1.9e-35  121.3   0.0   1   1   2.7e-39   3.7e-35  120.3   0.0     4   119   115   232   112   232 0.97 ABC1 family
HTH_1                PF00126.22    60 seq763_BIOID50917    -            301   5.1e-16   58.0   0.0   1   1   1.5e-19     1e-15   57.0   0.0     2    60     9    67     8    67 0.97 Bacterial regulatory helix-turn-helix protein, lysR family
LysR_substrate       PF03466.15   209 seq763_BIOID50917    -            301   6.7e-13   48.1   0.0   1   1   1.3e-16   8.9e-13   47.6   0.0     9   200    98   287    92   290 0.95 LysR substrate binding domain
TrwC                 PF08751.6    297 seq764_BIOID50917    -           1763     9e-87  291.1   0.9   1   1     2e-90     9e-87  291.1   0.6     2   296    14   294    13   295 0.97 TrwC relaxase
TraI                 PF07057.6    126 seq764_BIOID50917    -           1763   2.6e-59  198.5   0.0   1   1   1.8e-62   8.2e-59  196.9   0.0     1   126  1441  1567  1441  1567 0.98 DNA helicase TraI
AAA_30               PF13604.1    196 seq764_BIOID50917    -           1763   5.9e-42  143.3  14.8   1   1   3.6e-43   1.7e-39  135.3   0.9     1   186   975  1163   975  1169 0.93 AAA domain
DUF1144              PF06610.8    143 seq765_BIOID50917    -            149   4.1e-71  237.2   7.6   1   1   3.3e-75   4.5e-71  237.0   5.3     4   143     3   142     1   142 0.98 Protein of unknown function (DUF1144)
2-Hacid_dh_C         PF02826.14   178 seq767_BIOID50917    -            312   4.4e-45  152.9   0.0   1   1   8.3e-49   5.7e-45  152.5   0.0     2   178   105   277   104   277 0.95 D-isomer specific 2-hydroxyacid dehydrogenase, NAD binding domain
NAD_binding_2        PF03446.10   162 seq767_BIOID50917    -            312   1.7e-06   27.9   0.0   1   1   5.6e-10   3.8e-06   26.7   0.0     3    90   138   223   136   231 0.92 NAD binding domain of 6-phosphogluconate dehydrogenase
Ribosomal_L1         PF00687.16   221 seq769_BIOID50917    -            234   1.2e-49  168.5   0.2   1   1     1e-53   1.4e-49  168.3   0.2    13   220    28   220     8   221 0.90 Ribosomal protein L1p/L10e family
CBM_5_12             PF02839.9     41 seq770_BIOID50917    -            407   2.5e-07   30.0   1.5   1   1   9.6e-10   1.3e-05   24.5   0.3     4    41   356   393   353   393 0.91 Carbohydrate binding domain
S-methyl_trans       PF02574.11   305 seq771_BIOID50917    -           1232  7.3e-105  350.4   0.1   1   1  4.9e-108  1.3e-104  349.6   0.1     1   304    21   331    21   332 0.98 Homocysteine S-methyltransferase
Met_synt_B12         PF02965.12   136 seq771_BIOID50917    -           1232   8.6e-54  180.6   0.0   1   1     9e-57   2.4e-53  179.2   0.0     1   136  1060  1197  1060  1197 0.99 Vitamin B12 dependent methionine synthase, activation domain
Pterin_bind          PF00809.17   210 seq771_BIOID50917    -           1232   3.3e-48  163.7   0.6   1   1   3.6e-51   9.8e-48  162.1   0.4     1   210   361   573   361   573 0.98 Pterin binding enzyme
B12-binding_2        PF02607.12    79 seq771_BIOID50917    -           1232   8.3e-21   73.7   0.0   1   1   1.1e-23   2.9e-20   71.9   0.0     5    79   665   739   663   739 0.95 B12 binding domain
B12-binding          PF02310.14   121 seq771_BIOID50917    -           1232   6.3e-20   71.1   0.2   1   1   1.8e-22     5e-19   68.2   0.1     2    94   753   845   752   856 0.93 B12 binding domain
Transposase_mut      PF00872.13   381 seq772_BIOID50917    -             78   3.7e-11   42.0   0.0   1   1   3.1e-15   4.2e-11   41.8   0.0   187   233     3    49     1    55 0.93 Transposase, Mutator family
PfkB                 PF00294.19   301 seq773_BIOID50917    -            337   1.7e-70  237.3   0.0   1   1   1.5e-74   2.1e-70  237.1   0.0     2   297    31   331    30   335 0.97 pfkB family carbohydrate kinase
DUF957               PF06117.6     65 seq774_BIOID50917    -            181   3.5e-27   93.6   0.0   1   1   3.6e-31   4.9e-27   93.1   0.0     1    57   124   180   124   181 0.98 Enterobacterial protein of unknown function (DUF957)
PTS_IIB              PF02302.12    90 seq776_BIOID50917    -            113   5.5e-12   45.8   0.0   1   1   4.9e-16   6.7e-12   45.5   0.0     2    87     6    94     5    97 0.91 PTS system, Lactose/Cellobiose specific IIB subunit
Abhydrolase_1        PF00561.15   230 seq777_BIOID50917    -            340   6.4e-26   91.2   0.0   1   1     6e-29     2e-25   89.5   0.0     4   218   105   312   102   315 0.96 alpha/beta hydrolase fold
Abhydrolase_6        PF12697.2    228 seq777_BIOID50917    -            340   5.5e-16   59.0   0.6   1   1   2.2e-19   7.6e-16   58.5   0.4     1   219    75   312    75   320 0.70 Alpha/beta hydrolase family
Abhydrolase_5        PF12695.2    142 seq777_BIOID50917    -            340   7.9e-11   41.7   0.2   1   1   7.2e-14   2.5e-10   40.1   0.2     2   141    75   308    74   309 0.65 Alpha/beta hydrolase family
DUF1508              PF07411.7     49 seq779_BIOID50917    -            123   7.8e-48  159.5   6.0   1   2   1.2e-27   1.7e-23   81.6   0.2     1    49    23    71    23    71 0.97 Domain of unknown function (DUF1508)
DUF1508              PF07411.7     49 seq779_BIOID50917    -            123   7.8e-48  159.5   6.0   2   2   2.5e-27   3.4e-23   80.7   0.9     1    48    74   121    74   122 0.97 Domain of unknown function (DUF1508)
Fer4_11              PF13247.1     99 seq782_BIOID50917    -            205   1.2e-31  108.4  10.9   1   1   8.5e-35   1.2e-31  108.4   7.5     3    97    60   153    58   155 0.97 4Fe-4S dicluster domain
Fer4_2               PF12797.2     22 seq782_BIOID50917    -            205   1.1e-13   50.0  30.8   1   1   6.7e-10   9.1e-07   28.3   0.6     2    20     6    24     5    33 0.89 4Fe-4S binding domain
Fer4                 PF00037.22    24 seq782_BIOID50917    -            205   9.1e-13   47.1  35.1   1   1   8.5e-11   1.2e-07   30.9   3.3     1    23    92   114    92   115 0.94 4Fe-4S binding domain
Fer4_7               PF12838.2     52 seq782_BIOID50917    -            205   2.4e-12   46.9  28.1   1   1   9.2e-10   1.3e-06   28.6   7.3     2    50    99   147    98   149 0.87 4Fe-4S dicluster domain
Fer4_9               PF13187.1     55 seq782_BIOID50917    -            205   8.2e-12   45.0  26.6   1   1   5.5e-10   7.5e-07   29.2   7.4     2    53    99   148    98   150 0.95 4Fe-4S dicluster domain
Fer4_10              PF13237.1     52 seq782_BIOID50917    -            205   4.5e-11   42.2  30.2   1   1   8.2e-09   1.1e-05   24.9   8.0     2    52    92   146    91   146 0.76 4Fe-4S dicluster domain
Fer4_4               PF12800.2     17 seq782_BIOID50917    -            205   1.7e-10   40.2  32.5   1   3     3e-05      0.04   14.1   2.3     1    15    11    25    11    29 0.90 4Fe-4S binding domain
Fer4_4               PF12800.2     17 seq782_BIOID50917    -            205   1.7e-10   40.2  32.5   2   3   3.3e-05     0.045   13.9   2.0     2    16    65    81    64    85 0.86 4Fe-4S binding domain
Fer4_4               PF12800.2     17 seq782_BIOID50917    -            205   1.7e-10   40.2  32.5   3   3   2.9e-07    0.0004   20.3   2.0     2    17    97   112    96   112 0.91 4Fe-4S binding domain
Fer4_6               PF12837.2     24 seq782_BIOID50917    -            205   2.4e-10   39.7  39.6   1   1   3.1e-09   4.2e-06   26.2   3.2     1    23    91   113    91   114 0.95 4Fe-4S binding domain
Fer4_3               PF12798.2     15 seq782_BIOID50917    -            205   7.3e-07   29.1  40.1   1   2   9.4e-06     0.013   15.9   4.2     1    15    67    83    67    83 0.98 4Fe-4S binding domain
Fer4_3               PF12798.2     15 seq782_BIOID50917    -            205   7.3e-07   29.1  40.1   2   2   4.8e-05     0.065   13.7   1.6     1    13   126   147   126   149 0.94 4Fe-4S binding domain
PALP                 PF00291.20   307 seq786_BIOID50917    -            515   9.6e-70  235.0   2.1   1   1   1.9e-73   1.3e-69  234.6   1.5     5   307    30   317    26   317 0.91 Pyridoxal-phosphate dependent enzyme
Thr_dehydrat_C       PF00585.13    91 seq786_BIOID50917    -            515   2.6e-63  209.5   0.0   1   2   3.6e-35   2.4e-31  107.0   0.0     1    91   330   420   330   420 0.98 C-terminal regulatory domain of Threonine dehydratase
Thr_dehydrat_C       PF00585.13    91 seq786_BIOID50917    -            515   2.6e-63  209.5   0.0   2   2   4.5e-33   3.1e-29  100.2   0.0     2    91   426   513   425   513 0.96 C-terminal regulatory domain of Threonine dehydratase
RNase_T              PF00929.19   164 seq788_BIOID50917    -            246   8.5e-40  136.6   0.5   1   1   1.7e-43   2.3e-39  135.2   0.1     1   164    12   178    12   178 0.93 Exonuclease
Sua5_yciO_yrdC       PF01300.13   179 seq790_BIOID50917    -            206   1.2e-47  161.3   0.0   1   1   1.1e-51   1.4e-47  161.0   0.0     2   179    23   198    22   198 0.95 Telomere recombination
IstB_IS21            PF01695.12   178 seq793_BIOID50917    -            260   6.2e-71  237.3   0.1   1   1   3.9e-74   1.3e-70  236.2   0.0     1   178    57   236    57   236 0.98 IstB-like ATP binding protein
Bac_DnaA             PF00308.13   219 seq793_BIOID50917    -            260   1.5e-07   31.2   0.0   1   1   6.3e-11   2.2e-07   30.6   0.0    37   136   106   203    76   208 0.85 Bacterial dnaA  protein
AAA                  PF00004.24   132 seq793_BIOID50917    -            260   2.5e-05   24.3   0.0   1   1   1.3e-08   4.3e-05   23.5   0.0     1    74   106   181   106   215 0.77 ATPase family associated with various cellular activities (AAA)
PhoH                 PF02562.11   205 seq793_BIOID50917    -            260   1.4e-05   24.3   0.2   1   1   1.4e-08   4.9e-05   22.5   0.0    11    48    95   132    84   160 0.83 PhoH-like protein
Adenine_deam_C       PF13382.1    171 seq794_BIOID50917    -            603   6.8e-58  194.4   0.0   1   1     4e-61   1.1e-57  193.8   0.0    24   171   449   596   431   596 0.95 Adenine deaminase C-terminal domain
Amidohydro_1         PF01979.15   333 seq794_BIOID50917    -            603   6.9e-38  131.0   0.0   1   1   9.6e-41   2.6e-37  129.1   0.0     2   333    97   362    96   362 0.95 Amidohydrolase family
Amidohydro_5         PF13594.1     68 seq794_BIOID50917    -            603   2.2e-12   46.4   0.2   1   1     3e-15   8.2e-12   44.6   0.1     1    68    67   130    67   130 0.85 Amidohydrolase
Amidohydro_4         PF13147.1    304 seq794_BIOID50917    -            603     3e-11   43.7   0.3   1   1     2e-12   5.4e-09   36.3   0.1     1   304    91   359    91   359 0.80 Amidohydrolase
Fimbrial             PF00419.15   145 seq796_BIOID50917    -            176   1.6e-21   76.9   4.0   1   1   1.4e-25   1.9e-21   76.7   2.8     1   145    27   176    27   176 0.94 Fimbrial protein
DUF1380              PF07128.7    139 seq799_BIOID50917    -            144   3.4e-76  253.6   1.1   1   1   2.8e-80   3.8e-76  253.4   0.8     1   139     1   138     1   138 1.00 Protein of unknown function (DUF1380)
BATS                 PF06968.8     92 seq800_BIOID50917    -            346   1.7e-29  101.3   0.0   1   1   5.5e-33   3.7e-29  100.2   0.0     1    92   220   312   220   312 0.99 Biotin and Thiamin Synthesis associated domain
Radical_SAM          PF04055.16   166 seq800_BIOID50917    -            346   3.9e-19   69.3   0.0   1   1   4.6e-22   3.2e-18   66.3   0.0     4   160    50   203    47   209 0.92 Radical SAM superfamily
DmsC                 PF04976.7    276 seq801_BIOID50917    -            364  1.9e-114  381.5  20.4   1   1  1.7e-118  2.3e-114  381.2  14.1     1   276    81   354    81   354 0.99 DMSO reductase anchor subunit (DmsC)
SSF                  PF00474.12   406 seq802_BIOID50917    -            502  3.8e-148  493.3  30.0   1   1  4.3e-152  5.9e-148  492.7  20.8     1   406    35   437    35   437 0.99 Sodium:solute symporter family
Peptidase_U32        PF01136.14   233 seq805_BIOID50917    -            453   6.2e-95  316.4   0.0   1   1     6e-99   8.2e-95  316.0   0.0     1   232    75   344    75   345 0.98 Peptidase family U32
Transket_pyr         PF02779.19   178 seq806_BIOID50917    -            803   3.9e-61  205.5   0.2   1   1   1.1e-64   7.6e-61  204.5   0.0     2   176   457   650   456   652 0.98 Transketolase, pyrimidine binding domain
E1_dh                PF00676.15   300 seq806_BIOID50917    -            803   1.2e-48  165.2   0.0   1   1   2.4e-52   1.7e-48  164.8   0.0     2   294    71   388    70   394 0.88 Dehydrogenase E1 component
TrkA_N               PF02254.13   116 seq808_BIOID50917    -            458   4.2e-58  194.2   3.5   1   2   5.4e-33   5.3e-30  103.6   0.0     1   108     3   111     3   125 0.92 TrkA-N domain
TrkA_N               PF02254.13   116 seq808_BIOID50917    -            458   4.2e-58  194.2   3.5   2   2   5.9e-29   5.7e-26   90.6   0.7     1   116   235   350   235   350 0.95 TrkA-N domain
TrkA_C               PF02080.16    71 seq808_BIOID50917    -            458   1.9e-21   75.3   0.7   1   2   4.7e-13   4.5e-10   38.8   0.0     3    70   157   225   155   226 0.91 TrkA-C domain
TrkA_C               PF02080.16    71 seq808_BIOID50917    -            458   1.9e-21   75.3   0.7   2   2     2e-11   1.9e-08   33.6   0.2     8    70   390   451   388   452 0.89 TrkA-C domain
F420_oxidored        PF03807.12    96 seq808_BIOID50917    -            458   1.9e-12   47.2   2.2   1   2   1.5e-07   0.00015   22.0   0.0     1    52     2    49     2    88 0.87 NADP oxidoreductase coenzyme F420-dependent
F420_oxidored        PF03807.12    96 seq808_BIOID50917    -            458   1.9e-12   47.2   2.2   2   2   1.5e-07   0.00015   22.0   0.3     2    48   235   279   234   355 0.80 NADP oxidoreductase coenzyme F420-dependent
NAD_binding_7        PF13241.1    103 seq808_BIOID50917    -            458   1.2e-11   44.6   3.0   1   1   7.5e-08   7.3e-05   22.8   0.0     8    82   233   319   228   323 0.75 Putative NAD(P)-binding
Shikimate_DH         PF01488.15   135 seq808_BIOID50917    -            458   1.4e-11   44.4   0.6   1   1   5.3e-09   5.2e-06   26.4   0.2    12   102   232   332   222   367 0.77 Shikimate / quinate 5-dehydrogenase
DUF883               PF05957.8     94 seq810_BIOID50917    -            113   6.8e-27   93.5   1.2   1   1   5.9e-31   8.1e-27   93.3   0.9     1    94    19   111    19   111 0.97 Bacterial protein of unknown function (DUF883)
peroxidase           PF00141.18   229 seq811_BIOID50917    -            739   6.4e-87  290.7   0.0   1   2     5e-53   6.8e-49  166.3   0.0     3   229    89   409    87   409 0.87 Peroxidase
peroxidase           PF00141.18   229 seq811_BIOID50917    -            739   6.4e-87  290.7   0.0   2   2   1.3e-39   1.8e-35  122.4   0.0     3   229   416   713   414   713 0.88 Peroxidase
PHP                  PF02811.14   175 seq813_BIOID50917    -            245   2.3e-16   59.9   0.5   1   1   4.9e-20   3.4e-16   59.4   0.3     1   169     4   164     4   212 0.91 PHP domain
RNase_P_p30          PF01876.11   150 seq813_BIOID50917    -            245   4.7e-05   22.5   0.0   1   1   1.1e-08   7.5e-05   21.8   0.0    32   100   111   174   110   198 0.80 RNase P subunit p30
Ribosomal_L10        PF00466.15   100 seq814_BIOID50917    -            165   2.5e-26   91.3   0.0   1   1   2.6e-30   3.6e-26   90.8   0.0     3   100     5   101     3   101 0.98 Ribosomal protein L10
HTH_Tnp_1            PF01527.15    76 seq818_BIOID50917    -            141   3.9e-17   61.8   0.2   1   1   1.1e-20   7.3e-17   60.9   0.0     2    54     9    62     8    99 0.79 Transposase
HTH_23               PF13384.1     50 seq818_BIOID50917    -            141   3.7e-07   29.4   0.0   1   1     1e-10   7.1e-07   28.5   0.0     6    46    18    59    13    64 0.90 Homeodomain-like domain
DUF2207              PF09972.4    511 seq820_BIOID50917    -            629   8.2e-88  295.0   0.0   1   1   7.7e-92   1.1e-87  294.7   0.0     2   508    33   573    32   575 0.96 Predicted membrane protein (DUF2207)
Fimbrial             PF00419.15   145 seq822_BIOID50917    -            169   1.7e-09   37.9   8.2   1   1   1.6e-13   2.1e-09   37.6   5.7     1   144    30   168    30   169 0.76 Fimbrial protein
DUF308               PF03729.8     72 seq823_BIOID50917    -            190   3.1e-19   68.5  37.0   1   2   1.2e-15   1.6e-11   43.8   9.5     2    71    27    97    26    98 0.93 Short repeat of unknown function (DUF308)
DUF308               PF03729.8     72 seq823_BIOID50917    -            190   3.1e-19   68.5  37.0   2   2   6.4e-13   8.8e-09   35.1   9.2     1    71    84   153    84   154 0.94 Short repeat of unknown function (DUF308)
UPF0270              PF06794.7     70 seq825_BIOID50917    -             72   9.2e-36  121.3   0.1   1   1   7.4e-40     1e-35  121.2   0.0     1    70     1    70     1    70 0.99 Uncharacterised protein family (UPF0270)
Phage_connect_1      PF05135.8    102 seq827_BIOID50917    -            108   4.8e-08   32.9   0.0   1   1   4.2e-12   5.8e-08   32.6   0.0     1    78     1    85     1   103 0.83 Phage gp6-like head-tail connector protein
FCD                  PF07729.7    125 seq830_BIOID50917    -            249   9.2e-20   71.1   6.5   1   1   1.8e-23   1.2e-19   70.6   4.5     1   125    94   224    94   224 0.89 FCD domain
GntR                 PF00392.16    64 seq830_BIOID50917    -            249   4.2e-20   70.8   0.0   1   1   1.1e-23   7.8e-20   69.9   0.0     3    63    11    71     9    72 0.95 Bacterial regulatory proteins, gntR family
DUF2799              PF10973.3     89 seq831_BIOID50917    -            121   3.5e-17   62.0   0.5   1   1   3.2e-21   4.3e-17   61.7   0.3     1    88    31   113    31   114 0.93 Protein of unknown function (DUF2799)
PRK                  PF00485.13   194 seq832_BIOID50917    -            289   8.7e-74  247.1   0.0   1   1   7.7e-78   1.1e-73  246.8   0.0     1   194     7   214     7   214 0.99 Phosphoribulokinase / Uridine kinase family
N6_Mtase             PF02384.11   311 seq834_BIOID50917    -            812  5.8e-103  344.1   0.0   1   1  2.2e-106    1e-102  343.3   0.0     3   308   135   442   133   445 0.94 N-6 DNA Methylase
HsdM_N               PF12161.3    137 seq834_BIOID50917    -            812     2e-19   70.2   5.3   1   1   3.6e-22   1.7e-18   67.2   0.3     1   136     8   121     8   122 0.88 HsdM N-terminal domain
Methyltransf_26      PF13659.1    117 seq834_BIOID50917    -            812     1e-08   35.0   0.0   1   1   6.5e-12     3e-08   33.6   0.0     3   116   185   319   183   320 0.74 Methyltransferase domain
TnpB_IS66            PF05717.8    108 seq835_BIOID50917    -            116   2.6e-39  132.8   0.0   1   1   2.1e-43   2.9e-39  132.7   0.0     2   104     7   107     6   111 0.97 IS66 Orf2 like protein
FAD_syn              PF06574.7    158 seq836_BIOID50917    -            313   3.6e-57  192.3   0.0   1   1   7.3e-61     5e-57  191.8   0.0     2   158    12   168    11   168 0.98 FAD synthetase
Flavokinase          PF01687.12   125 seq836_BIOID50917    -            313   6.2e-40  135.8   0.0   1   1   1.4e-43   9.4e-40  135.2   0.0     1   124   184   307   184   308 0.97 Riboflavin kinase
Iso_dh               PF00180.15   348 seq838_BIOID50917    -            416  7.1e-116  386.8   0.0   1   1    6e-120  8.2e-116  386.6   0.0     2   348    29   412    28   412 0.98 Isocitrate/isopropylmalate dehydrogenase
HypA                 PF01155.14   113 seq839_BIOID50917    -            120   9.1e-33  112.2   6.4   1   1   7.4e-37     1e-32  112.0   4.4     1   112     5   117     5   118 0.98 Hydrogenase expression/synthesis hypA family
SNF2_N               PF00176.18   296 seq840_BIOID50917    -            963   8.9e-37  126.4   1.3   1   1   2.6e-40   8.9e-37  126.4   0.9    13   254    52   285    29   334 0.78 SNF2 family N-terminal domain
Helicase_C           PF00271.26    78 seq840_BIOID50917    -            963   1.1e-15   57.1   0.0   1   1   1.9e-18   6.4e-15   54.6   0.0    10    78   477   544   469   544 0.94 Helicase conserved C-terminal domain
DEAD                 PF00270.24   173 seq840_BIOID50917    -            963   1.3e-10   40.8   0.0   1   1   1.3e-13   4.6e-10   39.1   0.0    12   167    55   199    40   206 0.78 DEAD/DEAH box helicase
ResIII               PF04851.10   184 seq840_BIOID50917    -            963   5.2e-07   29.5   0.0   1   1   1.5e-10   5.2e-07   29.5   0.0     3   182    38   198    36   200 0.67 Type III restriction enzyme, res subunit
MttA_Hcf106          PF02416.11    53 seq841_BIOID50917    -             89   1.4e-15   56.0   0.8   1   1   1.6e-19   2.2e-15   55.4   0.6     1    49     4    52     4    82 0.86 mttA/Hcf106 family
Ribosomal_L12        PF00542.14    68 seq842_BIOID50917    -            121   1.8e-31  107.8   8.6   1   1   2.8e-35   3.8e-31  106.7   6.0     1    68    54   121    54   121 0.99 Ribosomal protein L7/L12 C-terminal domain
Phage_H_T_join       PF05521.6     95 seq843_BIOID50917    -            136   2.8e-15   56.2   0.0   1   1   2.5e-19   3.5e-15   55.9   0.0     3    95    11   110     9   111 0.91 Phage head-tail joining protein
Phage_antiter_Q      PF06323.6    230 seq844_BIOID50917    -            255  3.1e-105  350.5   8.7   1   1  2.5e-109  3.4e-105  350.3   6.0     1   229    27   254    27   255 1.00 Phage antitermination protein Q
rve                  PF00665.21   120 seq846_BIOID50917    -            362   8.9e-21   74.1   0.0   1   1   5.5e-24   1.5e-20   73.3   0.0     3   120   176   288   174   288 0.90 Integrase core domain
rve_3                PF13683.1     67 seq846_BIOID50917    -            362   1.1e-16   60.0   0.1   1   1     1e-19   2.7e-16   58.7   0.0     2    67   260   328   259   328 0.98 Integrase core domain
HTH_28               PF13518.1     52 seq846_BIOID50917    -            362   5.3e-09   35.7   0.2   1   1   7.3e-12     2e-08   33.9   0.0     9    51    39    81    33    86 0.92 Helix-turn-helix domain
HTH_23               PF13384.1     50 seq846_BIOID50917    -            362   8.2e-08   31.5   0.0   1   1   7.6e-11   2.1e-07   30.2   0.0     5    50    31    75    28    75 0.94 Homeodomain-like domain
FimH_man-bind        PF09160.5    147 seq848_BIOID50917    -            303   5.8e-57  191.5   0.2   1   1   1.5e-60     1e-56  190.7   0.1     1   147    27   171    27   171 0.99 FimH, mannose binding
Fimbrial             PF00419.15   145 seq848_BIOID50917    -            303   8.9e-10   38.8   7.4   1   1   1.3e-13   8.9e-10   38.8   5.1     7   145   176   303   170   303 0.85 Fimbrial protein
Nitrate_red_del      PF02613.10   136 seq849_BIOID50917    -            184   1.1e-19   70.5   0.2   1   1   1.1e-23   1.5e-19   70.0   0.1     3   135    31   150    29   151 0.90 Nitrate reductase delta subunit
Aminotran_1_2        PF00155.16   363 seq850_BIOID50917    -            384   7.1e-68  229.0   0.0   1   1   1.3e-71   8.6e-68  228.8   0.0     3   363    41   380    40   380 0.97 Aminotransferase class I and II
Beta_elim_lyase      PF01212.16   290 seq850_BIOID50917    -            384     6e-07   28.7   0.0   1   1     5e-10   3.4e-06   26.2   0.0    27    86    82   141    67   206 0.82 Beta-eliminating lyase
DUF4132              PF13569.1    180 seq851_BIOID50917    -           1115   6.1e-43  146.3   0.0   1   1   1.1e-46   1.5e-42  145.0   0.0     3   180   859  1044   857  1044 0.96 Domain of unknown function (DUF4132)
Phage_GPO            PF05929.6    276 seq853_BIOID50917    -            277  6.9e-129  428.8   3.6   1   1  5.7e-133  7.8e-129  428.6   2.5     1   276     5   277     5   277 0.98 Phage capsid scaffolding protein (GPO) serine peptidase
Nitrate_red_del      PF02613.10   136 seq855_BIOID50917    -            204   3.6e-31  107.6   1.1   1   1   3.7e-35     5e-31  107.2   0.7     7   134    41   164    19   166 0.93 Nitrate reductase delta subunit
DUF4154              PF13689.1    145 seq856_BIOID50917    -            172   5.6e-32  110.2   0.0   1   1     5e-36   6.8e-32  109.9   0.0     6   145    32   168    27   168 0.95 Domain of unknown function (DUF4154)
cobW                 PF02492.14   178 seq857_BIOID50917    -            290     1e-48  165.0   0.0   1   1   9.8e-53   1.3e-48  164.6   0.0     2   177   106   267   105   268 0.98 CobW/HypB/UreG, nucleotide-binding domain
LysR_substrate       PF03466.15   209 seq861_BIOID50917    -            293     4e-45  153.3   0.1   1   1     9e-49   6.2e-45  152.7   0.1     2   204    85   282    84   285 0.98 LysR substrate binding domain
HTH_1                PF00126.22    60 seq861_BIOID50917    -            293   2.4e-18   65.4   0.9   1   1   6.9e-22   4.7e-18   64.5   0.6     1    60     3    62     3    62 0.97 Bacterial regulatory helix-turn-helix protein, lysR family
RNA_pol_Rpb2_6       PF00562.23   386 seq866_BIOID50917    -           1342  4.7e-162  539.0   0.0   1   1  3.5e-162  7.9e-159  528.4   0.1     2   386   716  1264   715  1264 0.98 RNA polymerase Rpb2, domain 6
RNA_pol_Rpb2_7       PF04560.15    83 seq866_BIOID50917    -           1342   5.7e-32  109.6   0.1   1   1   8.2e-35   1.9e-31  108.0   0.0     1    82  1266  1341  1266  1342 0.98 RNA polymerase Rpb2, domain 7
RNA_pol_Rpb2_3       PF04565.11    68 seq866_BIOID50917    -           1342   7.1e-30  102.4   0.0   1   1   7.4e-33   1.7e-29  101.2   0.0     1    68   513   582   513   582 0.98 RNA polymerase Rpb2, domain 3
RNA_pol_Rpb2_45      PF10385.4     66 seq866_BIOID50917    -           1342   4.6e-29   99.9   0.3   1   1   1.5e-31   3.5e-28   97.0   0.2     1    66   591   656   591   656 1.00 RNA polymerase beta subunit external 1 domain
RNA_pol_Rpb2_1       PF04563.10   203 seq866_BIOID50917    -           1342   1.5e-26   92.4   0.0   1   1   1.4e-29   3.1e-26   91.4   0.0     2   203    27   509    26   509 0.98 RNA polymerase beta subunit
RNA_pol_Rpb2_2       PF04561.9    190 seq866_BIOID50917    -           1342   1.6e-25   89.5   0.9   1   2   8.4e-11   1.9e-07   30.5   0.0     1    74   151   225   151   276 0.82 RNA polymerase Rpb2, domain 2
RNA_pol_Rpb2_2       PF04561.9    190 seq866_BIOID50917    -           1342   1.6e-25   89.5   0.9   2   2   1.9e-18   4.4e-15   55.4   0.0    80   190   340   454   329   454 0.88 RNA polymerase Rpb2, domain 2
SepZ                 PF06066.6     99 seq868_BIOID50917    -             98   9.3e-48  160.1   9.7   1   1   7.5e-52     1e-47  160.0   6.7     1    99     1    98     1    98 0.99 SepZ
Aminotran_1_2        PF00155.16   363 seq870_BIOID50917    -            456   3.7e-32  111.5   0.0   1   1   8.9e-36   6.1e-32  110.8   0.0    44   348   145   442   119   454 0.88 Aminotransferase class I and II
GntR                 PF00392.16    64 seq870_BIOID50917    -            456   5.5e-15   54.4   0.0   1   1   2.8e-18   1.9e-14   52.6   0.0     1    64     3    66     3    66 0.98 Bacterial regulatory proteins, gntR family
TatC                 PF00902.13   215 seq872_BIOID50917    -            258     3e-68  229.3  21.2   1   1   3.1e-72   4.2e-68  228.8  14.7     2   215    11   221    10   221 0.99 Sec-independent protein translocase protein (TatC)
DUF1097              PF06496.6    144 seq873_BIOID50917    -            173   1.6e-46  157.6  25.0   1   1   1.4e-50   1.9e-46  157.3  17.4     1   143    18   156    18   157 0.99 Protein of unknown function (DUF1097)
MscL                 PF01741.13   128 seq874_BIOID50917    -            136   2.3e-57  192.5   3.1   1   1   1.9e-61   2.6e-57  192.3   2.2     1   128     3   132     3   132 0.98 Large-conductance mechanosensitive channel, MscL
GGDEF                PF00990.16   161 seq875_BIOID50917    -            408   7.3e-45  152.3   0.5   1   1   8.6e-49   1.2e-44  151.6   0.3     1   159   249   403   249   405 0.96 GGDEF domain
Mannitol_dh_C        PF08125.8    245 seq877_BIOID50917    -            513   1.6e-72  243.5   0.0   1   1     3e-76     2e-72  243.1   0.0     1   231   216   445   216   461 0.93 Mannitol dehydrogenase C-terminal domain
Mannitol_dh          PF01232.18   151 seq877_BIOID50917    -            513   3.5e-40  137.2   0.8   1   1     4e-43   2.7e-39  134.3   0.0     2   151    26   188    25   188 0.98 Mannitol dehydrogenase Rossmann domain
FTR1                 PF03239.9    306 seq880_BIOID50917    -            276   2.1e-76  256.7  18.7   1   1   1.7e-80   2.3e-76  256.5  13.0     1   304     1   274     1   276 0.98 Iron permease FTR1 family
GerE                 PF00196.14    58 seq881_BIOID50917    -            201   8.9e-06   24.8   0.9   1   1   1.5e-09   2.1e-05   23.6   0.6     8    55   146   193   141   195 0.89 Bacterial regulatory proteins, luxR family
tRNA-synt_1          PF00133.17   601 seq882_BIOID50917    -            938  2.9e-233  775.1   0.0   1   1  1.8e-236  3.5e-233  774.8   0.0     2   601    28   641    27   641 0.98 tRNA synthetases class I (I, L, M and V)
Anticodon_1          PF08264.8    153 seq882_BIOID50917    -            938   4.6e-29  101.0   0.0   1   1   4.2e-32   8.2e-29  100.2   0.0     1   152   685   841   685   842 0.89 Anticodon-binding domain of tRNA
tRNA-synt_1g         PF09334.6    391 seq882_BIOID50917    -            938   1.5e-20   73.1   0.3   1   2   1.9e-13   3.6e-10   38.9   0.0     8    69    58   119    55   245 0.68 tRNA synthetases class I (M)
tRNA-synt_1g         PF09334.6    391 seq882_BIOID50917    -            938   1.5e-20   73.1   0.3   2   2   2.4e-08   4.8e-05   22.0   0.0   310   356   584   631   566   650 0.81 tRNA synthetases class I (M)
zf-FPG_IleRS         PF06827.9     30 seq882_BIOID50917    -            938   1.1e-09   37.6   3.5   1   1   5.4e-13   1.1e-09   37.6   2.4     1    29   898   926   898   927 0.96 Zinc finger found in FPG and IleRS
tRNA-synt_1e         PF01406.14   301 seq882_BIOID50917    -            938   3.8e-08   32.7   0.0   1   1   2.2e-09   4.2e-06   25.9   0.0   227   299   575   648   548   650 0.83 tRNA synthetases class I (C) catalytic domain
tRNA-synt_1_2        PF13603.1    185 seq882_BIOID50917    -            938   2.5e-06   26.7   0.0   1   1   2.4e-09   4.6e-06   25.9   0.0    13   141   225   358   219   368 0.77 Leucyl-tRNA synthetase, Domain 2
tRNA-synt_1f         PF01921.13   360 seq882_BIOID50917    -            938   3.4e-06   25.8   0.0   1   1     6e-09   1.2e-05   24.1   0.0   241   340   562   659   545   675 0.81 tRNA synthetases class I (K)
Rhodanese            PF00581.15   113 seq884_BIOID50917    -            240   3.2e-17   62.8   0.1   1   1   4.4e-21     6e-17   61.9   0.0     2   112    28   123    27   124 0.94 Rhodanese-like domain
Voltage_CLC          PF00654.15   355 seq886_BIOID50917    -            438   1.7e-72  244.2  34.2   1   1   1.3e-76   1.7e-72  244.2  23.7     5   354    83   422    79   423 0.91 Voltage gated chloride channel
HTH_Tnp_1            PF01527.15    76 seq887_BIOID50917    -             99   6.4e-09   35.5   2.1   1   1     6e-13   8.2e-09   35.1   1.5     3    76    11    79     9    79 0.90 Transposase
BMC                  PF00936.14    75 seq888_BIOID50917    -             94   3.9e-26   90.4   7.1   1   1   3.3e-30   4.5e-26   90.2   4.9     1    75     4    80     4    80 0.98 BMC domain
Phage_cap_P2         PF05125.7    333 seq890_BIOID50917    -            352  2.2e-146  486.8   0.5   1   1  1.9e-150  2.5e-146  486.7   0.3     1   333     6   340     6   340 0.97 Phage major capsid protein, P2 family
CMD                  PF02627.15    85 seq891_BIOID50917    -            143   2.4e-20   72.0   0.3   1   1   2.6e-24   3.5e-20   71.5   0.2     1    84    13    94    13    95 0.92 Carboxymuconolactone decarboxylase family
HupF_HypC            PF01455.13    68 seq892_BIOID50917    -             90   1.9e-25   88.4   0.2   1   1   1.7e-29   2.3e-25   88.2   0.1     1    68     1    72     1    72 0.98 HupF/HypC family
Phage_integrase      PF00589.17   173 seq893_BIOID50917    -            178   1.8e-25   89.4   0.1   1   1   2.2e-29   3.1e-25   88.7   0.1    22   171     5   149     2   151 0.92 Phage integrase family
Methyltransf_11      PF08241.7     95 seq894_BIOID50917    -            251     1e-23   83.5   0.0   1   1   1.1e-26   1.9e-23   82.6   0.0     1    95    47   138    47   138 0.98 Methyltransferase domain
Methyltransf_23      PF13489.1    162 seq894_BIOID50917    -            251   1.1e-15   57.6   0.0   1   1   9.2e-19   1.6e-15   57.0   0.0     4   150    25   173    18   178 0.78 Methyltransferase domain
Methyltransf_31      PF13847.1    152 seq894_BIOID50917    -            251   7.4e-15   54.7   0.0   1   1   5.6e-18   9.5e-15   54.3   0.0     5   122    44   154    40   196 0.84 Methyltransferase domain
Methyltransf_12      PF08242.7     99 seq894_BIOID50917    -            251   1.1e-10   41.7   0.0   1   1   1.4e-13   2.4e-10   40.6   0.0     1    98    47   135    47   136 0.86 Methyltransferase domain
Methyltransf_18      PF12847.2    112 seq894_BIOID50917    -            251   5.3e-10   39.7   0.0   1   1     6e-13     1e-09   38.8   0.0     4   110    45   139    42   141 0.80 Methyltransferase domain
Methyltransf_25      PF13649.1    101 seq894_BIOID50917    -            251   1.8e-09   37.7   0.0   1   1     5e-12   8.6e-09   35.5   0.0     1   101    46   134    46   134 0.91 Methyltransferase domain
Ubie_methyltran      PF01209.13   233 seq894_BIOID50917    -            251   1.9e-08   33.6   0.0   1   1   1.4e-11   2.4e-08   33.2   0.0    43   168    38   155     2   174 0.84 ubiE/COQ5 methyltransferase family
Methyltransf_8       PF05148.10   219 seq894_BIOID50917    -            251   3.7e-06   26.6   0.0   1   1   3.3e-09   5.6e-06   26.0   0.0    59   156    30   138    17   158 0.77 Hypothetical methyltransferase
rve                  PF00665.21   120 seq896_BIOID50917    -            288   2.4e-29  101.7   0.0   1   1   1.8e-32     5e-29  100.7   0.0     3   119   126   240   124   241 0.96 Integrase core domain
rve_2                PF13333.1     52 seq896_BIOID50917    -            288   1.3e-20   73.1   1.5   1   1   1.5e-22     4e-19   68.3   0.1     1    52   231   287   231   287 0.98 Integrase core domain
rve_3                PF13683.1     67 seq896_BIOID50917    -            288   1.9e-15   56.0   0.0   1   1   1.4e-18   3.8e-15   55.0   0.0     4    67   215   279   212   279 0.96 Integrase core domain
HTH_21               PF13276.1     60 seq896_BIOID50917    -            288     2e-10   40.4   0.1   1   1   3.2e-13   8.8e-10   38.3   0.0     4    59    47   101    44   102 0.90 HTH-like domain
DDE_Tnp_IS240        PF13610.1    140 seq896_BIOID50917    -            288   4.6e-10   39.5   0.0   1   1   2.9e-13     8e-10   38.7   0.0     2   129   130   260   129   272 0.88 DDE domain
BMC                  PF00936.14    75 seq897_BIOID50917    -            270     2e-31  107.3   6.0   1   2   4.1e-16   5.6e-12   45.0   0.1     1    68    79   153    79   160 0.88 BMC domain
BMC                  PF00936.14    75 seq897_BIOID50917    -            270     2e-31  107.3   6.0   2   2   4.5e-22   6.2e-18   64.1   1.3     1    70   185   258   185   263 0.94 BMC domain
IlvN                 PF07991.7    165 seq899_BIOID50917    -            491   1.1e-60  203.6   0.1   1   1   2.6e-64   1.8e-60  202.9   0.1     2   165    35   204    34   204 0.98 Acetohydroxy acid isomeroreductase, catalytic domain
IlvC                 PF01450.14   145 seq899_BIOID50917    -            491   3.8e-56  188.9   0.1   1   2   3.3e-21   2.3e-17   63.1   0.0     1   128   210   337   210   345 0.91 Acetohydroxy acid isomeroreductase, catalytic domain
IlvC                 PF01450.14   145 seq899_BIOID50917    -            491   3.8e-56  188.9   0.1   2   2   7.7e-40   5.3e-36  123.6   0.0    15   145   359   485   349   485 0.93 Acetohydroxy acid isomeroreductase, catalytic domain
HypD                 PF01924.11   356 seq900_BIOID50917    -            373    1e-153  511.2   0.0   1   1  8.5e-158  1.2e-153  511.0   0.0     5   355    13   368     9   369 0.96 Hydrogenase formation hypA family
YscJ_FliF            PF01514.12   207 seq901_BIOID50917    -            180   8.7e-57  191.4   5.2   1   1   7.6e-61     1e-56  191.2   3.6    17   196     2   175     1   179 0.98 Secretory protein of YscJ/FliF family
cNMP_binding         PF00027.24    91 seq904_BIOID50917    -            210   8.9e-24   83.0   0.0   1   1     4e-27   1.4e-23   82.4   0.0     3    90    23   111    21   112 0.97 Cyclic nucleotide-binding domain
Crp                  PF00325.15    32 seq904_BIOID50917    -            210   2.1e-15   55.7   0.4   1   1   1.1e-18   3.9e-15   54.8   0.3     1    32   166   197   166   197 0.98 Bacterial regulatory proteins, crp family
HTH_Crp_2            PF13545.1     76 seq904_BIOID50917    -            210   2.2e-11   43.2   0.1   1   1   1.5e-14     5e-11   42.1   0.1     1    67   142   206   142   207 0.94 Crp-like helix-turn-helix domain
TatD_DNase           PF01026.16   255 seq907_BIOID50917    -            264   4.7e-69  232.3   0.0   1   1   3.9e-73   5.4e-69  232.1   0.0     1   255     6   261     6   261 0.98 TatD related DNase
DAGK_cat             PF00781.19   130 seq908_BIOID50917    -            299   2.2e-26   91.6   0.3   1   1   5.1e-30   3.5e-26   91.0   0.2     3   129     8   131     6   132 0.96 Diacylglycerol kinase catalytic domain
NAD_kinase           PF01513.16   285 seq908_BIOID50917    -            299   3.5e-06   25.9   0.1   1   1   6.2e-10   4.2e-06   25.6   0.1    63   134    41   121    12   196 0.82 ATP-NAD kinase
EamA                 PF00892.15   126 seq909_BIOID50917    -            323   1.2e-47  160.9  36.0   1   2   2.6e-25   1.8e-21   76.3  11.3     1   125    42   163    42   164 0.93 EamA-like transporter family
EamA                 PF00892.15   126 seq909_BIOID50917    -            323   1.2e-47  160.9  36.0   2   2   8.7e-30     6e-26   90.8   8.2     1   125   184   311   184   312 0.98 EamA-like transporter family
2-oxoacid_dh         PF00198.18   231 seq910_BIOID50917    -            384   4.7e-81  271.3   0.0   1   1   2.1e-84   7.2e-81  270.7   0.0     3   231   154   382   152   382 0.98 2-oxoacid dehydrogenases acyltransferase (catalytic domain)
Biotin_lipoyl        PF00364.17    74 seq910_BIOID50917    -            384   8.4e-21   73.2   0.1   1   1   4.5e-24   1.5e-20   72.4   0.1     2    73     3    74     2    75 0.97 Biotin-requiring enzyme
E3_binding           PF02817.12    39 seq910_BIOID50917    -            384   5.7e-12   44.9   0.2   1   1   6.7e-15   2.3e-11   43.0   0.1     6    38    94   126    90   127 0.94 e3 binding domain
PseudoU_synth_2      PF00849.17   164 seq911_BIOID50917    -            291   3.3e-16   59.4   0.0   1   1   2.9e-19     2e-15   56.9   0.0     2   161    69   199    68   202 0.83 RNA pseudouridylate synthase
S4                   PF01479.20    48 seq911_BIOID50917    -            291   1.1e-11   43.8   0.1   1   1   4.2e-15   2.9e-11   42.5   0.1     2    43     4    43     3    57 0.93 S4 domain
MFS_1                PF07690.11   354 seq914_BIOID50917    -            396   5.2e-34  117.4  59.1   1   1   3.8e-38   5.2e-34  117.4  41.0     2   353    19   349    18   350 0.89 Major Facilitator Superfamily
DUF454               PF04304.8     71 seq915_BIOID50917    -            125   1.6e-22   79.1  15.0   1   1   1.2e-26   1.6e-22   79.1  10.4     1    71    46   115    46   115 0.95 Protein of unknown function (DUF454)
Peptidase_M75        PF09375.5    285 seq916_BIOID50917    -            375   3.3e-52  177.4   4.8   1   1   6.2e-56   4.3e-52  177.1   3.3     1   285   135   368   135   368 0.95 Imelysin
Cupredoxin_1         PF13473.1    104 seq916_BIOID50917    -            375     4e-25   87.6   0.1   1   1   9.7e-29   6.6e-25   86.9   0.1     4   104    13   115    10   115 0.95 Cupredoxin-like domain
DUF3927              PF13064.1     46 seq917_BIOID50917    -             52   2.9e-22   77.7  11.8   1   1   2.3e-26   3.1e-22   77.6   8.2     1    46     3    48     3    48 0.98 Protein of unknown function (DUF3927)
Glutaredoxin         PF00462.19    60 seq918_BIOID50917    -             81   7.9e-14   51.2   0.0   1   1   6.6e-18     9e-14   51.0   0.0     1    57     3    58     3    61 0.95 Glutaredoxin
HlyD                 PF00529.15   306 seq919_BIOID50917    -            385   2.4e-72  243.7  15.5   1   1   9.6e-76   3.3e-72  243.2  10.8     1   306    60   357    60   357 0.98 HlyD family secretion protein
HlyD_2               PF12700.2    328 seq919_BIOID50917    -            385     5e-21   75.0   2.1   1   1   2.1e-24     7e-21   74.6   1.4    11   328    50   357    40   357 0.86 HlyD family secretion protein
HlyD_3               PF13437.1    105 seq919_BIOID50917    -            385   6.4e-09   35.9   5.2   1   1   1.2e-10   4.1e-07   30.1   0.6     2   105   172   286   171   286 0.85 HlyD family secretion protein
Biotin_lipoyl_2      PF13533.1     50 seq919_BIOID50917    -            385   3.5e-08   32.8   0.1   1   1     1e-11   3.5e-08   32.8   0.1     1    47    60   106    60   109 0.94 Biotin-lipoyl like
DUF646               PF04883.7    106 seq920_BIOID50917    -            148   1.1e-20   74.2   0.0   1   1   1.1e-24   1.5e-20   73.8   0.0     2   105    13   131    12   132 0.87 Bacteriophage protein of unknown function (DUF646)
YihI                 PF04220.7    169 seq924_BIOID50917    -            169   3.4e-56  189.0  15.5   1   1   2.8e-60   3.9e-56  188.9  10.8     3   167     5   165     2   167 0.94 Der GTPase activator (YihI)
Flavodoxin_NdrI      PF07972.6    122 seq928_BIOID50917    -            136   1.4e-46  157.2   0.0   1   1   1.2e-50   1.7e-46  157.0   0.0     1   122     5   123     5   123 0.97 NrdI Flavodoxin like
AAA_26               PF13500.1    199 seq929_BIOID50917    -            225   1.2e-42  145.6   0.0   1   1   3.1e-46   1.4e-42  145.4   0.0     2   193     4   208     3   213 0.95 AAA domain
CbiA                 PF01656.18   195 seq929_BIOID50917    -            225   9.2e-22   77.2   0.0   1   1   2.4e-25   1.1e-21   77.0   0.0     2   180     6   199     5   217 0.81 CobQ/CobB/MinD/ParA nucleotide binding domain
OmpA                 PF00691.15    97 seq931_BIOID50917    -            160   1.8e-17   63.4   0.1   1   1     2e-21   2.7e-17   62.8   0.1     1    97    55   151    55   151 0.94 OmpA family
Phage_term_smal      PF05944.7    132 seq933_BIOID50917    -            216   5.1e-43  145.7   0.2   1   1     5e-47   6.8e-43  145.3   0.1     1   131    34   163    34   164 0.99 Phage small terminase subunit
FUSC-like            PF12805.2    284 seq934_BIOID50917    -            696   5.1e-72  242.0   3.0   1   1   1.1e-75   5.1e-72  242.0   2.1     2   280    63   335    62   340 0.95 FUSC-like inner membrane protein yccS
FUSC_2               PF13515.1    128 seq934_BIOID50917    -            696   2.5e-19   69.3  10.9   1   1   5.4e-23   2.5e-19   69.3   7.5     2   126   377   498   375   500 0.90 Fusaric acid resistance protein-like
ALMT                 PF11744.3    406 seq934_BIOID50917    -            696     2e-05   23.2   1.9   1   1   1.9e-08   8.5e-05   21.2   1.0    41   193   389   528   373   594 0.82 Aluminium activated malate transporter
Dehydratase_LU       PF02286.10   554 seq936_BIOID50917    -            533  1.2e-304 1010.6   1.7   1   1    1e-308  1.4e-304 1010.5   1.2     1   533     1   533     1   533 1.00 Dehydratase large subunit
Pribosyltran         PF00156.22   125 seq937_BIOID50917    -            183   3.4e-20   71.8   0.2   1   1   3.2e-24   4.4e-20   71.5   0.1     2   124    33   155    32   156 0.95 Phosphoribosyl transferase domain
DUF3168              PF11367.3    121 seq939_BIOID50917    -            114   5.6e-15   55.4   0.1   1   1   5.3e-19   7.2e-15   55.0   0.1    12   121    10   110     4   110 0.85 Protein of unknown function (DUF3168)
Methylase_S          PF01420.14   167 seq940_BIOID50917    -            453   9.5e-34  116.6   0.0   1   2   3.6e-14   4.9e-10   39.5   0.2     1   160    31   214    31   221 0.86 Type I restriction modification DNA specificity domain
Methylase_S          PF01420.14   167 seq940_BIOID50917    -            453   9.5e-34  116.6   0.0   2   2   4.5e-25   6.1e-21   74.9   0.0     1   164   257   433   257   436 0.93 Type I restriction modification DNA specificity domain
ADH_N                PF08240.7    109 seq941_BIOID50917    -            327   4.5e-33  113.1   1.2   1   1   1.5e-36     1e-32  112.0   0.8     1   109    13   120    13   120 0.98 Alcohol dehydrogenase GroES-like domain
ADH_zinc_N           PF00107.21   130 seq941_BIOID50917    -            327   8.5e-18   64.0   0.1   1   1   1.8e-21   1.2e-17   63.5   0.1     1   128   160   286   160   288 0.97 Zinc-binding dehydrogenase
SBP_bac_8            PF13416.1    281 seq943_BIOID50917    -            381   7.5e-27   94.6   4.6   1   1   2.1e-30   9.7e-27   94.2   3.2     2   264    56   325    55   333 0.83 Bacterial extracellular solute-binding protein
SBP_bac_1            PF01547.20   314 seq943_BIOID50917    -            381   1.7e-20   73.8   6.8   1   1   5.2e-24   2.4e-20   73.4   4.7    14   313    56   312    45   313 0.85 Bacterial extracellular solute-binding protein
SBP_bac_6            PF13343.1    242 seq943_BIOID50917    -            381   3.4e-17   62.4   1.9   1   1   8.2e-16   3.8e-12   45.9   0.1   107   216   215   325   179   350 0.85 Bacterial extracellular solute-binding protein
Ribonuc_red_lgC      PF02867.10   537 seq945_BIOID50917    -            714  5.9e-152  506.8   0.0   1   1  6.4e-154  2.9e-150  501.2   0.0     1   537   175   694   175   694 0.96 Ribonucleotide reductase, barrel domain
RNR_N                PF08343.5     82 seq945_BIOID50917    -            714   4.4e-29   99.9   0.1   1   1   2.5e-32   1.1e-28   98.6   0.1     1    82    16    97    16    97 0.99 Ribonucleotide reductase N-terminal
Ribonuc_red_lgN      PF00317.16    83 seq945_BIOID50917    -            714   1.3e-12   47.2   0.0   1   1     7e-16   3.2e-12   45.9   0.0     2    82    99   171    98   172 0.95 Ribonucleotide reductase, all-alpha domain
Secretin             PF00263.16   165 seq947_BIOID50917    -            514   1.8e-32  111.9   3.4   1   1   2.6e-36   1.8e-32  111.9   2.4     1   162   338   506   338   509 0.93 Bacterial type II and III secretion system protein
Secretin_N           PF03958.12    82 seq947_BIOID50917    -            514   2.6e-24   85.1   2.8   1   1   1.7e-22   1.1e-18   67.0   0.2     1    82   182   277   182   277 0.99 Bacterial type II/III secretion system short domain
SSB                  PF00436.20   104 seq950_BIOID50917    -            162   4.7e-41  138.7   0.3   1   1   4.6e-45   6.2e-41  138.3   0.2     1   100     6   109     6   113 0.96 Single-strand binding protein family
Lysis_S              PF04971.7     68 seq951_BIOID50917    -             71   9.7e-47  156.4   0.6   1   1   7.8e-51   1.1e-46  156.2   0.4     1    68     4    71     4    71 1.00 Lysis protein S
AIRS_C               PF02769.17   153 seq953_BIOID50917    -            336   2.3e-23   82.7   1.9   1   1   6.2e-27   4.3e-23   81.9   1.3     2   149   166   313   165   315 0.95 AIR synthase related protein, C-terminal domain
AIRS                 PF00586.19    96 seq953_BIOID50917    -            336   1.8e-13   50.3   0.1   1   1   2.7e-17   1.8e-13   50.3   0.1    10    96    44   132    35   132 0.90 AIR synthase related protein, N-terminal domain
I-set                PF07679.11    90 seq954_BIOID50917    -            270   1.1e-07   31.5   0.4   1   1   1.3e-10   5.8e-07   29.1   0.1     4    88   182   259   179   263 0.84 Immunoglobulin I-set domain
Ig_2                 PF13895.1     80 seq954_BIOID50917    -            270   2.3e-07   30.6   0.6   1   1   1.1e-10     5e-07   29.6   0.2    22    78   202   263   182   265 0.73 Immunoglobulin domain
Ig_3                 PF13927.1     75 seq954_BIOID50917    -            270   4.6e-07   30.1   0.2   1   1   4.2e-10   1.9e-06   28.1   0.0    11    74   191   247   182   248 0.87 Immunoglobulin domain
Radical_SAM          PF04055.16   166 seq957_BIOID50917    -            457   3.6e-15   56.4   0.0   1   1     8e-19   5.4e-15   55.8   0.0     2   164    57   227    56   229 0.79 Radical SAM superfamily
HemN_C               PF06969.11    66 seq957_BIOID50917    -            457   3.1e-12   46.2   0.6   1   1   1.7e-15   1.2e-11   44.4   0.0     1    66   363   431   363   431 0.94 HemN C-terminal domain
Phage_lysozyme       PF00959.14   110 seq958_BIOID50917    -            165     1e-31  109.3   0.1   1   1   9.1e-36   1.2e-31  109.0   0.1     1   109    48   154    48   155 0.98 Phage lysozyme
Pyr_redox_2          PF07992.9    200 seq959_BIOID50917    -            472   8.5e-34  117.0   0.0   1   1   2.4e-36   2.7e-33  115.4   0.0     1   199     6   323     6   324 0.92 Pyridine nucleotide-disulphide oxidoreductase
Pyr_redox_dim        PF02852.17   110 seq959_BIOID50917    -            472   3.2e-28   97.8   0.0   1   1   6.6e-31   7.6e-28   96.6   0.0     1   110   353   462   353   462 0.99 Pyridine nucleotide-disulphide oxidoreductase, dimerisation domain
Pyr_redox            PF00070.22    80 seq959_BIOID50917    -            472   9.3e-17   61.0   2.6   1   1   1.2e-18   1.3e-15   57.3   0.1     1    78   182   257   182   264 0.94 Pyridine nucleotide-disulphide oxidoreductase
Pyr_redox_3          PF13738.1    203 seq959_BIOID50917    -            472   1.8e-09   37.8   2.2   1   1     2e-09   2.2e-06   27.7   0.4     1   153     8   167     8   190 0.60 Pyridine nucleotide-disulphide oxidoreductase
GIDA                 PF01134.17   392 seq959_BIOID50917    -            472   1.4e-09   37.1   2.7   1   1   6.1e-12     7e-09   34.9   0.3     1   150     6   152     6   171 0.91 Glucose inhibited division protein A
FAD_oxidored         PF12831.2    428 seq959_BIOID50917    -            472   6.8e-07   28.5   0.4   1   1   7.3e-10   8.4e-07   28.2   0.3     1    31     6    36     6   152 0.78 FAD dependent oxidoreductase
FAD_binding_2        PF00890.19   421 seq959_BIOID50917    -            472   1.9e-05   23.6   1.2   1   1   1.7e-08   1.9e-05   23.6   0.8     1    36     6    41     6    49 0.92 FAD binding domain
N6_N4_Mtase          PF01555.13   231 seq961_BIOID50917    -            871   1.2e-29  103.3   8.3   1   1   8.5e-34   1.2e-29  103.3   5.7     1   224   495   806   495   813 0.93 DNA methylase
UxuA                 PF03786.8    351 seq962_BIOID50917    -            394  4.2e-163  541.7   0.2   1   1    7e-167  4.8e-163  541.6   0.1     1   350     1   388     1   389 0.99 D-mannonate dehydratase (UxuA)
AP_endonuc_2         PF01261.19   211 seq962_BIOID50917    -            394     1e-08   34.6   0.0   1   1   8.1e-12   5.6e-08   32.2   0.0     3   189    18   299    16   320 0.82 Xylose isomerase-like TIM barrel
Dyp_perox            PF04261.7    313 seq963_BIOID50917    -            423  3.9e-110  367.3   0.0   1   1  3.3e-114  4.5e-110  367.1   0.0     1   312    61   410    61   411 0.99 Dyp-type peroxidase family
Phage_GPL            PF05926.6    140 seq964_BIOID50917    -            154   8.9e-55  184.2   0.2   1   1   7.4e-59     1e-54  184.0   0.1     1   140    15   154    15   154 0.99 Phage head completion protein (GPL)
DNA_pol3_tau_5       PF12170.3    142 seq966_BIOID50917    -            643   5.9e-94  311.4   5.5   1   1     7e-97   1.2e-93  310.4   3.8     1   142   499   640   499   640 1.00 DNA polymerase III tau subunit V interacting with alpha
DNA_pol3_delta2      PF13177.1    162 seq966_BIOID50917    -            643   3.3e-40  137.2   0.0   1   1   3.2e-43   5.5e-40  136.5   0.0     1   161    20   178    20   179 0.98 DNA polymerase III, delta subunit
DNA_pol3_gamma3      PF12169.3    143 seq966_BIOID50917    -            643     7e-31  106.7   4.8   1   1   8.9e-34   1.5e-30  105.7   0.8     1   131   232   360   232   372 0.91 DNA polymerase III subunits gamma and tau domain III
DNA_pol3_tau_4       PF12168.3     84 seq966_BIOID50917    -            643   4.2e-22   78.2  12.8   1   1   7.6e-25   1.3e-21   76.6   8.9     1    84   416   498   416   498 0.98 DNA polymerase III subunits tau domain IV DnaB-binding
AAA                  PF00004.24   132 seq966_BIOID50917    -            643   7.6e-12   45.4   0.1   1   1   2.9e-14     5e-11   42.8   0.0     2   125    42   171    41   177 0.80 ATPase family associated with various cellular activities (AAA)
RuvB_N               PF05496.7    234 seq966_BIOID50917    -            643   1.8e-06   27.0   0.0   1   1   2.2e-08   3.8e-05   22.7   0.0    15    85     7    73     2    82 0.85 Holliday junction DNA helicase ruvB N-terminus
AAA_5                PF07728.9    139 seq966_BIOID50917    -            643   2.8e-05   23.7   0.0   1   1   5.2e-08   8.9e-05   22.1   0.0     3    93    42   147    40   161 0.76 AAA domain (dynein-related subfamily)
DNA_pol3_delta       PF06144.8    172 seq966_BIOID50917    -            643   9.1e-05   21.9   0.1   1   1   1.1e-07    0.0002   20.8   0.1    73   161   131   215   121   219 0.86 DNA polymerase III, delta subunit
UbiD                 PF01977.11   407 seq969_BIOID50917    -            497  2.5e-165  549.7   0.0   1   1  2.1e-169  2.8e-165  549.6   0.0     2   407    14   437    13   437 0.95 3-octaprenyl-4-hydroxybenzoate carboxy-lyase
ACR_tran             PF00873.14  1021 seq970_BIOID50917    -           1037         0 1415.7  27.4   1   1         0         0 1415.5  19.0     1  1020     1  1027     1  1028 1.00 AcrB/AcrD/AcrF family
MMPL                 PF03176.10   333 seq970_BIOID50917    -           1037   1.2e-06   27.3  11.0   1   1   2.6e-10   1.2e-06   27.3   7.6   141   305   336   499   290   523 0.84 MMPL family
Peptidase_S24        PF00717.18    70 seq974_BIOID50917    -            255     4e-15   55.0   0.0   1   1   3.3e-18   1.1e-14   53.6   0.0     3    68   166   230   164   232 0.91 Peptidase S24-like
HTH_3                PF01381.17    55 seq974_BIOID50917    -            255   2.3e-08   33.6   0.0   1   1   1.5e-11     5e-08   32.5   0.0     3    46    39    82    37    90 0.92 Helix-turn-helix
HTH_19               PF12844.2     64 seq974_BIOID50917    -            255   6.9e-08   32.3   0.0   1   1   3.8e-11   1.3e-07   31.4   0.0     2    60    35    93    35    97 0.96 Helix-turn-helix domain
Sugar_tr             PF00083.19   451 seq975_BIOID50917    -            101   1.6e-25   89.5   4.2   1   1   2.5e-29   1.7e-25   89.4   2.9    69   174     1   100     1   101 0.98 Sugar (and other) transporter
MFS_1                PF07690.11   354 seq975_BIOID50917    -            101   6.9e-20   70.9   4.5   1   1   1.1e-23   7.6e-20   70.8   3.1    55   156     1   101     1   101 0.94 Major Facilitator Superfamily
Na_Pi_cotrans        PF02690.10   142 seq977_BIOID50917    -            543   1.6e-44  150.9  29.8   1   2   1.4e-39   9.3e-36  122.5   7.0     1   140    13   148    13   150 0.98 Na+/Pi-cotransporter
Na_Pi_cotrans        PF02690.10   142 seq977_BIOID50917    -            543   1.6e-44  150.9  29.8   2   2   1.5e-13     1e-09   38.1   9.9     1   115   139   257   139   283 0.91 Na+/Pi-cotransporter
DUF2829              PF11195.3     75 seq979_BIOID50917    -            225   9.6e-16   57.9   0.0   1   1   2.5e-19   3.4e-15   56.1   0.0     2    75   141   224   140   224 0.93 Protein of unknown function (DUF2829)
Phage_lysis          PF03245.8    125 seq980_BIOID50917    -            155   2.2e-39  134.1   4.3   1   1   1.8e-43   2.5e-39  133.9   3.0     1   125    29   154    29   154 0.97 Bacteriophage lysis protein
UvrD_C               PF13361.1    319 seq982_BIOID50917    -            673   2.1e-92  309.9   0.0   1   1   8.6e-95     2e-91  306.7   0.0     1   318   271   613   271   614 0.97 UvrD-like helicase C-terminal domain
UvrD-helicase        PF00580.16   315 seq982_BIOID50917    -            673     2e-74  250.6   0.4   1   1   1.3e-76   2.9e-73  246.7   0.3     1   314     3   265     3   266 0.94 UvrD/REP helicase N-terminal domain
AAA_19               PF13245.1     76 seq982_BIOID50917    -            673   2.1e-13   49.6   0.6   1   1   2.1e-16   4.7e-13   48.5   0.4     8    75    15    87     8    88 0.82 Part of AAA domain
UvrD_C_2             PF13538.1    104 seq982_BIOID50917    -            673   2.1e-10   40.5   0.0   1   1   5.7e-13   1.3e-09   38.0   0.0    54   103   546   609   496   610 0.80 Family description
UvrB                 PF12344.3     44 seq983_BIOID50917    -            673   6.7e-23   79.8   0.9   1   1   1.3e-25   2.9e-22   77.7   0.1     1    43   552   594   552   595 0.97 Ultra-violet resistance protein B
Helicase_C           PF00271.26    78 seq983_BIOID50917    -            673   1.2e-15   57.0   0.0   1   1   1.2e-18   2.8e-15   55.8   0.0     2    77   465   545   464   546 0.98 Helicase conserved C-terminal domain
ResIII               PF04851.10   184 seq983_BIOID50917    -            673   1.1e-11   44.8   0.0   1   1     3e-14   6.9e-11   42.1   0.0     4    94    13   101    10   134 0.79 Type III restriction enzyme, res subunit
UVR                  PF02151.14    36 seq983_BIOID50917    -            673   5.2e-07   28.8   1.1   1   1     7e-10   1.6e-06   27.3   0.8     2    35   634   667   633   668 0.93 UvrB/uvrC motif
Ldh_2                PF02615.9    335 seq984_BIOID50917    -            336   2.2e-99  332.2   2.4   1   1  1.8e-103   2.5e-99  332.0   1.7     3   334     6   335     4   336 0.99 Malate/L-lactate dehydrogenase
Phage_tail_X         PF05489.7     60 seq985_BIOID50917    -             67   2.7e-34  116.3   0.1   1   1   2.3e-38   3.1e-34  116.1   0.1     1    59     1    59     1    60 0.98 Phage Tail Protein X
HTH_28               PF13518.1     52 seq986_BIOID50917    -            173   2.3e-18   65.6   0.0   1   2   2.2e-10   7.4e-07   28.9   0.0     2    50     8    57     7    59 0.96 Helix-turn-helix domain
HTH_28               PF13518.1     52 seq986_BIOID50917    -            173   2.3e-18   65.6   0.0   2   2   3.5e-12   1.2e-08   34.6   0.0     2    49    64   113    63   116 0.90 Helix-turn-helix domain
Sugar_tr             PF00083.19   451 seq987_BIOID50917    -            238   1.1e-25   90.0  11.8   1   1   3.1e-29   1.4e-25   89.6   8.2   213   437    17   228    13   234 0.95 Sugar (and other) transporter
MFS_1                PF07690.11   354 seq987_BIOID50917    -            238   3.3e-16   58.8  36.1   1   1   2.8e-19   1.3e-15   56.9  19.9     1   170    54   224    54   235 0.84 Major Facilitator Superfamily
MFS_2                PF13347.1    427 seq987_BIOID50917    -            238   1.9e-07   29.7   6.7   1   1   4.1e-11   1.9e-07   29.7   4.6   187   341     9   166     4   170 0.79 MFS/sugar transport protein
Phage_TAC            PF06222.6    127 seq988_BIOID50917    -            124   1.2e-58  196.0   0.2   1   1   9.5e-63   1.3e-58  195.9   0.2     1   127     1   124     1   124 0.99 Phage tail assembly chaperone
ABC_tran             PF00005.22   118 seq991_BIOID50917    -            337   1.4e-23   83.4   0.0   1   1   3.2e-25   1.5e-21   76.8   0.0     1   117    44   162    44   163 0.89 ABC transporter
TOBE_2               PF08402.5     75 seq991_BIOID50917    -            337   6.4e-17   61.2   0.0   1   1   3.3e-20   1.5e-16   60.0   0.0     2    75   257   333   256   333 0.93 TOBE domain
Sigma54_activat      PF00158.21   168 seq994_BIOID50917    -            692   4.5e-71  237.6   0.1   1   1     4e-74   7.8e-71  236.8   0.1     1   168   381   548   381   548 0.99 Sigma-54 interaction domain
GAF_3                PF13492.1    129 seq994_BIOID50917    -            692   6.2e-17   61.7   0.0   1   1   6.2e-15   1.2e-11   44.6   0.0     1   129   202   346   202   346 0.85 GAF domain
GAF                  PF01590.21   154 seq994_BIOID50917    -            692   2.1e-15   57.0   0.0   1   1   2.8e-14   5.4e-11   42.7   0.0     1   154   202   344   202   344 0.90 GAF domain
GAF_2                PF13185.1    148 seq994_BIOID50917    -            692   1.9e-12   47.8   0.0   1   1   5.3e-12     1e-08   35.6   0.0     3   148   202   345   194   345 0.77 GAF domain
AAA_5                PF07728.9    139 seq994_BIOID50917    -            692   3.2e-08   33.2   0.1   1   1   3.9e-11   7.5e-08   32.0   0.1     2   130   405   529   404   538 0.79 AAA domain (dynein-related subfamily)
AAA                  PF00004.24   132 seq994_BIOID50917    -            692   2.7e-06   27.4   0.0   1   1   3.8e-09   7.5e-06   26.0   0.0     1   112   405   525   405   541 0.80 ATPase family associated with various cellular activities (AAA)
HTH_8                PF02954.14    42 seq994_BIOID50917    -            692   7.6e-05   22.0   0.2   1   1   3.9e-08   7.6e-05   22.0   0.1     6    42   645   684   642   684 0.90 Bacterial regulatory protein, Fis family
TraX                 PF05857.6    219 seq995_BIOID50917    -            248   4.1e-52  176.8  11.6   1   1   3.4e-56   4.7e-52  176.6   8.1     2   218    32   247    31   248 0.96 TraX protein
Peptidase_A8         PF01252.13   150 seq997_BIOID50917    -            164   1.8e-44  150.8   6.9   1   1   1.6e-48   2.2e-44  150.6   4.8     2   147    15   160    13   164 0.92 Signal peptidase (SPase) II
DUF2776              PF10951.3    347 seq998_BIOID50917    -            354  1.5e-162  540.4  33.6   1   1  1.3e-166  1.7e-162  540.2  23.3     1   347     5   352     5   352 0.99 Protein of unknown function (DUF2776)
Phage_lysozyme       PF00959.14   110 seq1000_BIOID50917   -            170   9.2e-24   83.7   0.0   1   1   8.3e-28   1.1e-23   83.4   0.0     1   110    54   160    54   160 0.98 Phage lysozyme
MarR                 PF01047.17    59 seq1001_BIOID50917   -            144   5.2e-18   64.3   0.0   1   1   1.9e-21   8.8e-18   63.6   0.0     1    59    38    96    38    96 0.98 MarR family
MarR_2               PF12802.2     62 seq1001_BIOID50917   -            144   1.4e-13   50.1   0.0   1   1   5.2e-17   2.4e-13   49.4   0.0     1    62    36    95    36    95 0.98 MarR family
HTH_27               PF13463.1     68 seq1001_BIOID50917   -            144   3.5e-09   36.7   0.0   1   1   1.8e-12   8.1e-09   35.5   0.0     1    68    38   104    38   104 0.93 Winged helix DNA-binding domain
DUF4035              PF13227.1     53 seq1003_BIOID50917   -             93   6.2e-24   83.0   0.1   1   1   7.5e-28     1e-23   82.3   0.0     1    53    27    79    27    79 0.98 Protein of unknown function (DUF4035)
SIS_2                PF13580.1    138 seq1004_BIOID50917   -            246   3.5e-31  107.6   0.3   1   1   9.4e-35   6.4e-31  106.7   0.2    15   138    78   200    56   200 0.92 SIS domain
SIS                  PF01380.17   131 seq1004_BIOID50917   -            246   7.4e-08   31.9   0.0   1   1   2.3e-11   1.6e-07   30.9   0.0    51   104   163   216   152   229 0.91 SIS domain
Dehydratase_MU       PF02288.10   112 seq1005_BIOID50917   -            222   6.4e-37  125.6   0.0   1   1   7.8e-41   1.1e-36  124.8   0.0     2   110    66   181    65   183 0.96 Dehydratase medium subunit
Phage_pRha           PF09669.5     92 seq1007_BIOID50917   -            174     2e-31  108.1   0.3   1   1   2.7e-35   3.6e-31  107.2   0.0     1    92    24   114    24   114 0.97 Phage regulatory protein Rha (Phage_pRha)
Collar               PF07484.7     57 seq1008_BIOID50917   -            164     2e-14   53.0   0.1   1   1   2.4e-18   3.3e-14   52.3   0.1     1    57    10    57    10    57 0.98 Phage Tail Collar Domain
HTH_21               PF13276.1     60 seq1009_BIOID50917   -            166   1.5e-16   60.0   1.3   1   1   3.3e-20   2.3e-16   59.4   0.9     8    59     3    53     1    55 0.92 HTH-like domain
rve                  PF00665.21   120 seq1009_BIOID50917   -            166   1.5e-09   37.8   0.0   1   1   6.7e-13   4.6e-09   36.3   0.0     2    78    76   150    75   160 0.93 Integrase core domain
HTH_3                PF01381.17    55 seq1010_BIOID50917   -            142   6.4e-11   41.8   0.0   1   1     3e-14   1.4e-10   40.7   0.0     1    52    76   127    76   130 0.96 Helix-turn-helix
HTH_19               PF12844.2     64 seq1010_BIOID50917   -            142   1.6e-09   37.5   0.0   1   1   9.3e-13   4.3e-09   36.1   0.0     3    60    75   132    73   136 0.92 Helix-turn-helix domain
HTH_31               PF13560.1     64 seq1010_BIOID50917   -            142     5e-09   36.0   0.0   1   1   1.8e-12   8.1e-09   35.4   0.0     6    58    76   127    74   134 0.95 Helix-turn-helix domain
Peptidase_S49_N      PF08496.5    155 seq1013_BIOID50917   -            349   2.9e-64  215.4   3.5   1   1   6.3e-68   2.9e-64  215.4   2.4     1   155     1   158     1   158 0.98 Peptidase family S49 N-terminal
Peptidase_S49        PF01343.13   154 seq1013_BIOID50917   -            349   1.4e-50  170.9   0.0   1   1   3.1e-54   1.4e-50  170.9   0.0     2   153   161   310   160   311 0.98 Peptidase family S49
SDH_sah              PF01972.11   286 seq1013_BIOID50917   -            349   1.8e-05   23.5   1.9   1   1   5.1e-09   2.3e-05   23.2   0.0    89   163   133   208   119   225 0.81 Serine dehydrogenase proteinase
Mannitol_dh_C        PF08125.8    245 seq1014_BIOID50917   -            486   1.8e-96  321.9   0.0   1   1  3.5e-100   2.4e-96  321.5   0.0     1   245   216   463   216   463 0.99 Mannitol dehydrogenase C-terminal domain
Mannitol_dh          PF01232.18   151 seq1014_BIOID50917   -            486   2.9e-54  182.9   0.0   1   1   7.2e-58   4.9e-54  182.2   0.0     2   151    24   188    23   188 0.99 Mannitol dehydrogenase Rossmann domain
GFO_IDH_MocA         PF01408.17   120 seq1015_BIOID50917   -            314   4.1e-29  101.4   0.1   1   1   1.8e-32   6.1e-29  100.8   0.1     1   120     7   123     7   123 0.96 Oxidoreductase family, NAD-binding Rossmann fold
GFO_IDH_MocA_C       PF02894.12   115 seq1015_BIOID50917   -            314   1.4e-21   76.2   0.0   1   1   7.8e-25   2.7e-21   75.4   0.0     1   114   135   246   135   247 0.97 Oxidoreductase family, C-terminal alpha/beta domain
Semialdhyde_dh       PF01118.19   121 seq1015_BIOID50917   -            314   1.3e-07   31.8   0.0   1   1   6.1e-11   2.1e-07   31.1   0.0     3    94    10    93     8    99 0.86 Semialdehyde dehydrogenase, NAD binding domain
Phage_HK97_TLTM      PF06120.6    301 seq1016_BIOID50917   -           1080  1.9e-125  418.0  11.4   1   1  2.8e-129  1.9e-125  418.0   7.9     1   301   395   695   395   695 0.99 Tail length tape measure protein
Tape_meas_lam_C      PF09718.5     78 seq1016_BIOID50917   -           1080   2.1e-19   69.0   2.2   1   1   3.1e-23   2.1e-19   69.0   1.6     1    74   860   933   860   937 0.96 Lambda phage tail tape-measure protein (Tape_meas_lam_C)
ATP-grasp_2          PF08442.5    202 seq1017_BIOID50917   -            389   1.2e-62  210.8   0.0   1   1   2.5e-66   1.7e-62  210.2   0.0     1   201     2   205     2   206 0.97 ATP-grasp domain
Ligase_CoA           PF00549.14   153 seq1017_BIOID50917   -            389     4e-24   84.8   0.7   1   1   9.5e-28   6.5e-24   84.1   0.5     1   151   265   383   265   385 0.97 CoA-ligase
Acetyltransf_7       PF13508.1     79 seq1019_BIOID50917   -            176   2.5e-09   37.0   0.1   1   1   8.4e-13   3.8e-09   36.4   0.0    10    77    54   149    45   151 0.80 Acetyltransferase (GNAT) domain
Acetyltransf_1       PF00583.19    83 seq1019_BIOID50917   -            176   2.5e-06   27.3   0.1   1   1   1.1e-09   5.1e-06   26.3   0.1    22    82    81   149    42   150 0.74 Acetyltransferase (GNAT) family
HTH_18               PF12833.2     81 seq1020_BIOID50917   -            113   7.9e-20   70.6   0.3   1   1   1.4e-23   9.4e-20   70.3   0.2     2    79    18    94    17    96 0.96 Helix-turn-helix domain
HTH_AraC             PF00165.18    42 seq1020_BIOID50917   -            113   3.3e-18   64.7   0.2   1   2   1.5e-09     1e-05   25.0   0.0     1    42     4    45     4    45 0.97 Bacterial regulatory helix-turn-helix proteins, AraC family
HTH_AraC             PF00165.18    42 seq1020_BIOID50917   -            113   3.3e-18   64.7   0.2   2   2   1.5e-13     1e-09   37.7   0.0     2    41    57    94    52    95 0.93 Bacterial regulatory helix-turn-helix proteins, AraC family
FKBP_C               PF00254.23    94 seq1022_BIOID50917   -            149   1.2e-16   60.3   0.0   1   1   1.3e-20   1.7e-16   59.8   0.0     4    94     4   141     2   141 0.87 FKBP-type peptidyl-prolyl cis-trans isomerase
Macro                PF01661.16   118 seq1023_BIOID50917   -            355   2.7e-19   69.0   0.0   1   1   3.2e-23   4.4e-19   68.3   0.0     1   115    18   129    18   132 0.96 Macro domain
SBP_bac_7            PF03480.8    286 seq1025_BIOID50917   -            327   3.9e-79  265.6   0.2   1   1   3.3e-83   4.5e-79  265.4   0.2     2   284    33   311    32   314 0.97 Bacterial extracellular solute-binding protein, family 7
Abhydrolase_5        PF12695.2    142 seq1027_BIOID50917   -            176   1.4e-14   53.9   0.0   1   1   8.2e-18   1.6e-14   53.7   0.0     1    95    27   136    27   163 0.84 Alpha/beta hydrolase family
Peptidase_S15        PF02129.13   272 seq1027_BIOID50917   -            176   1.2e-13   50.9   0.0   1   1   6.6e-17   1.3e-13   50.9   0.0    51   138    47   135     7   161 0.89 X-Pro dipeptidyl-peptidase (S15 family)
Abhydrolase_6        PF12697.2    228 seq1027_BIOID50917   -            176   1.5e-11   44.5   0.0   1   1   8.3e-15   1.6e-11   44.4   0.0     1    96    28   128    28   160 0.87 Alpha/beta hydrolase family
Hydrolase_4          PF12146.3     79 seq1027_BIOID50917   -            176   5.5e-09   35.6   0.0   1   1   4.1e-12     8e-09   35.1   0.0    11    64    19    74    11    88 0.81 Putative lysophospholipase
Abhydrolase_1        PF00561.15   230 seq1027_BIOID50917   -            176   3.7e-08   33.1   0.0   1   1   2.3e-11   4.4e-08   32.8   0.0     1   103    54   159    54   169 0.79 alpha/beta hydrolase fold
Peptidase_S9         PF00326.16   213 seq1027_BIOID50917   -            176   6.5e-08   31.9   0.0   1   1   4.7e-11   9.2e-08   31.4   0.0    10   102    49   136    43   162 0.84 Prolyl oligopeptidase family
Caudo_TAP            PF02413.12   130 seq1029_BIOID50917   -            200     6e-28   97.4   0.9   1   1     6e-32   8.3e-28   97.0   0.6     1   130    78   199    78   199 0.95 Caudovirales tail fibre assembly protein
PhoH                 PF02562.11   205 seq1031_BIOID50917   -            354   2.4e-76  255.4   0.0   1   1   4.6e-80   3.2e-76  255.0   0.0     2   204   149   353   148   354 0.98 PhoH-like protein
BPD_transp_1         PF00528.17   185 seq1033_BIOID50917   -            313   1.3e-16   60.5  19.2   1   1   9.8e-21   1.3e-16   60.5  13.3     2   179   106   307   105   310 0.89 Binding-protein-dependent transport system inner membrane component
NAD_binding_1        PF00175.16   109 seq1034_BIOID50917   -            233   9.6e-21   74.2   0.0   1   1   2.3e-24   1.6e-20   73.6   0.0     1   108   108   211   108   212 0.97 Oxidoreductase NAD-binding domain
FAD_binding_6        PF00970.19    99 seq1034_BIOID50917   -            233   7.9e-09   35.4   0.0   1   1   1.8e-12   1.2e-08   34.8   0.0     1    76     5    74     5    97 0.77 Oxidoreductase FAD-binding domain
AAA_5                PF07728.9    139 seq1035_BIOID50917   -            384   6.8e-38  129.4   0.0   1   1     8e-42   1.1e-37  128.7   0.0     2   139   101   242   100   242 0.98 AAA domain (dynein-related subfamily)
Dehydratase_SU       PF02287.10   137 seq1037_BIOID50917   -            172   7.2e-67  223.2   3.2   1   1     7e-71   9.5e-67  222.8   2.2     3   137    35   169    33   169 0.98 Dehydratase small subunit
Ribonuc_red_sm       PF00268.16   281 seq1038_BIOID50917   -            319   1.3e-81  273.6   0.1   1   1   1.1e-85   1.5e-81  273.3   0.1     1   280     1   280     1   281 0.97 Ribonucleotide reductase, small chain
MarB                 PF13999.1     66 seq1041_BIOID50917   -             72   5.5e-35  118.6   0.2   1   1   4.5e-39   6.1e-35  118.4   0.1     2    66     6    70     5    70 0.98 MarB protein
DEDD_Tnp_IS110       PF01548.12   144 seq1045_BIOID50917   -            358   1.4e-25   89.4   0.2   1   1   8.1e-29   5.6e-25   87.5   0.0     2   138    12   146    11   151 0.93 Transposase
Transposase_20       PF02371.11    87 seq1045_BIOID50917   -            358   5.7e-12   45.4   0.1   1   1   1.7e-15   1.2e-11   44.4   0.0     9    86   238   315   232   316 0.93 Transposase IS116/IS110/IS902 family
RNA_pol_Rpb1_1       PF04997.7    338 seq1046_BIOID50917   -           1407  2.9e-100  335.7   0.1   1   1  2.7e-103  7.5e-100  334.3   0.1     2   338    15   342    14   342 0.95 RNA polymerase Rpb1, domain 1
RNA_pol_Rpb1_5       PF04998.12   277 seq1046_BIOID50917   -           1407   1.3e-80  270.5   0.0   1   1   9.4e-84   2.6e-80  269.5   0.0     1   276   766  1321   766  1322 1.00 RNA polymerase Rpb1, domain 5
RNA_pol_Rpb1_2       PF00623.15   166 seq1046_BIOID50917   -           1407   6.2e-51  172.5   0.0   1   1   5.3e-53   1.5e-49  168.0   0.0     1   166   344   486   344   486 0.95 RNA polymerase Rpb1, domain 2
RNA_pol_Rpb1_3       PF04983.13   157 seq1046_BIOID50917   -           1407   8.1e-28   97.0   0.0   1   1   6.9e-31   1.9e-27   95.8   0.0     1   157   489   644   489   644 0.94 RNA polymerase Rpb1, domain 3
RNA_pol_Rpb1_4       PF05000.12   108 seq1046_BIOID50917   -           1407   9.2e-19   67.0   0.3   1   1   9.1e-22   2.5e-18   65.7   0.2     2   107   674   763   673   764 0.82 RNA polymerase Rpb1, domain 4
LYTB                 PF02401.13   281 seq1047_BIOID50917   -            316  1.4e-119  398.0   0.2   1   1  1.2e-123  1.6e-119  397.8   0.1     1   280     3   284     3   285 0.99 LytB protein
GATase_4             PF13230.1    272 seq1049_BIOID50917   -            255  3.2e-107  357.1   0.0   1   1  7.7e-111  3.5e-107  357.0   0.0     1   252     1   252     1   255 0.99 Glutamine amidotransferases class-II
GATase_2             PF00310.16   361 seq1049_BIOID50917   -            255   3.3e-17   62.1   0.1   1   1   2.1e-15   9.7e-12   44.1   0.1   189   359    65   215    60   217 0.87 Glutamine amidotransferases class-II
YbaB_DNA_bd          PF02575.11    93 seq1051_BIOID50917   -            109   3.4e-38  129.3   7.0   1   1   2.8e-42   3.8e-38  129.1   4.8     1    93    11   102    11   102 0.99 YbaB/EbfC DNA-binding family
Abhydrolase_1        PF00561.15   230 seq1053_BIOID50917   -            118   2.4e-06   27.1   0.0   1   1   3.7e-10   2.5e-06   27.0   0.0   129   228     9   106     1   108 0.84 alpha/beta hydrolase fold
Abhydrolase_6        PF12697.2    228 seq1053_BIOID50917   -            118   9.2e-06   25.5   0.0   1   1   1.4e-09   9.4e-06   25.5   0.0   156   214    35    91     5   108 0.77 Alpha/beta hydrolase family
DUF1441              PF07278.6    152 seq1056_BIOID50917   -            164   2.3e-62  209.0   0.1   1   1   1.9e-66   2.7e-62  208.8   0.1     2   152    10   155     9   155 0.99 Protein of unknown function (DUF1441)
DDR                  PF08841.5    332 seq1057_BIOID50917   -            610  2.1e-169  562.4   2.2   1   1  3.1e-173  2.1e-169  562.4   1.5     1   331   274   604   274   605 0.99 Diol dehydratase reactivase ATPase-like domain
YmgB                 PF10798.3     61 seq1058_BIOID50917   -             88   3.7e-29  100.2   2.6   1   1   3.8e-33   5.3e-29   99.7   1.8     1    61    28    88    28    88 0.98 Biofilm development protein YmgB/AriR
P2_Phage_GpR         PF06891.6    135 seq1062_BIOID50917   -            143   1.4e-41  141.3   0.0   1   1   1.1e-45   1.5e-41  141.2   0.0     1   122     1   119     1   131 0.96 P2 phage tail completion protein R (GpR)
Toprim_4             PF13662.1     81 seq1063_BIOID50917   -            201   2.6e-22   78.5   0.0   1   1   8.9e-26   4.1e-22   77.8   0.0     1    81    81   172    81   172 0.95 Toprim domain
RecR                 PF02132.10    41 seq1063_BIOID50917   -            201   4.7e-16   57.8   1.1   1   1     1e-19   4.7e-16   57.8   0.8     2    41    39    78    38    78 0.95 RecR protein
Toprim               PF01751.17    88 seq1063_BIOID50917   -            201   9.5e-11   41.3   0.0   1   1   3.6e-14   1.7e-10   40.5   0.0     2    77    83   166    82   173 0.90 Toprim domain
CoA_binding          PF02629.14    96 seq1069_BIOID50917   -            290   4.2e-29  100.7   2.8   1   1   1.4e-32   4.7e-29  100.6   0.6     1    96     6    99     6    99 0.99 CoA binding domain
Ligase_CoA           PF00549.14   153 seq1069_BIOID50917   -            290   1.8e-18   66.4   0.2   1   1     8e-22   2.7e-18   65.8   0.1     1   146   152   266   152   273 0.92 CoA-ligase
Succ_CoA_lig         PF13607.1    138 seq1069_BIOID50917   -            290   1.3e-09   37.6   0.0   1   1   6.9e-13   2.3e-09   36.8   0.0     1   106   146   252   146   282 0.82 Succinyl-CoA ligase like flavodoxin domain
CoA_binding_2        PF13380.1    115 seq1069_BIOID50917   -            290   4.1e-05   23.6   0.1   1   1   2.4e-08   8.3e-05   22.6   0.0    29   114    34   130    10   131 0.80 CoA binding domain
ProQ                 PF04352.8    115 seq1070_BIOID50917   -            185   6.3e-32  109.4   2.8   1   1   8.6e-35   5.9e-31  106.3   0.0     4   111    71   178    68   181 0.96 ProQ/FINO family
FinO_N               PF12602.3     72 seq1070_BIOID50917   -            185   1.2e-24   86.2  12.4   1   1   3.6e-28   2.4e-24   85.2   8.6     1    72     1    62     1    62 0.98 Fertility inhibition protein N terminal
DctQ                 PF04290.7    133 seq1071_BIOID50917   -            160     4e-25   87.9   7.3   1   1   4.2e-29   5.8e-25   87.4   5.1     1   132    23   155    23   156 0.95 Tripartite ATP-independent periplasmic transporters, DctQ component
HSDR_N               PF04313.9    194 seq1072_BIOID50917   -            856     7e-35  120.4   0.2   1   1   2.6e-38   1.8e-34  119.0   0.1     2   189     6   198     5   204 0.86 Type I restriction enzyme R protein N terminus (HSDR_N)
ResIII               PF04851.10   184 seq1072_BIOID50917   -            856   3.9e-14   52.7   0.0   1   1   2.1e-17   1.4e-13   50.9   0.0    13   182   260   422   248   424 0.76 Type III restriction enzyme, res subunit
BPD_transp_1         PF00528.17   185 seq1073_BIOID50917   -            264   2.7e-13   49.7  13.6   1   1     2e-17   2.7e-13   49.7   9.4     2   167    80   247    79   258 0.78 Binding-protein-dependent transport system inner membrane component
MFS_1                PF07690.11   354 seq1075_BIOID50917   -            417   5.7e-39  133.7  62.4   1   2   1.9e-31   1.3e-27   96.3  18.5     1   224    41   261    41   271 0.82 Major Facilitator Superfamily
MFS_1                PF07690.11   354 seq1075_BIOID50917   -            417   5.7e-39  133.7  62.4   2   2     1e-14   7.1e-11   41.3  23.0     7   168   249   407   247   414 0.82 Major Facilitator Superfamily
Sugar_tr             PF00083.19   451 seq1075_BIOID50917   -            417     2e-14   52.9  33.8   1   1   9.1e-18   6.2e-14   51.2   7.0    46   197    71   217    11   223 0.90 Sugar (and other) transporter
Terminase_GpA        PF05876.7    557 seq1078_BIOID50917   -            700  2.6e-184  613.5   0.0   1   1  2.3e-188  3.2e-184  613.2   0.0     1   557    34   644    34   644 0.97 Phage terminase large subunit (GpA)
Phage_tail_S         PF05069.8    148 seq1081_BIOID50917   -            132   1.6e-37  128.3   7.3   1   1   1.3e-41   1.8e-37  128.2   5.0     2   132     3   131     2   132 0.97 Phage virion morphogenesis family
TOBE                 PF03459.12    64 seq1086_BIOID50917   -            147   1.2e-32  111.6   6.6   1   2   4.9e-21   6.7e-17   61.2   0.8     2    64     9    71     8    71 0.98 TOBE domain
TOBE                 PF03459.12    64 seq1086_BIOID50917   -            147   1.2e-32  111.6   6.6   2   2     1e-18   1.4e-14   53.8   0.3     2    63    81   142    81   143 0.98 TOBE domain
IU_nuc_hydro         PF01156.14   314 seq1087_BIOID50917   -            304   1.8e-91  306.5   0.0   1   1   1.4e-95     2e-91  306.4   0.0     3   311     4   301     2   304 0.96 Inosine-uridine preferring nucleoside hydrolase
Topoisom_bac         PF01131.15   403 seq1088_BIOID50917   -            879  7.1e-131  436.6   0.7   1   1  3.7e-134  1.3e-130  435.7   0.5     2   403   171   579   170   579 0.93 DNA topoisomerase
Topo_Zn_Ribbon       PF08272.6     42 seq1088_BIOID50917   -            879   1.1e-39  133.3   0.7   1   2   1.5e-19   5.2e-16   57.6   0.0     2    42   772   811   771   811 0.96 Topoisomerase I zinc-ribbon-like
Topo_Zn_Ribbon       PF08272.6     42 seq1088_BIOID50917   -            879   1.1e-39  133.3   0.7   2   2   7.4e-24   2.5e-20   71.4   1.8     1    42   838   879   838   879 0.98 Topoisomerase I zinc-ribbon-like
Toprim               PF01751.17    88 seq1088_BIOID50917   -            879   3.4e-26   90.8   0.0   1   1   2.1e-29   7.1e-26   89.7   0.0     2    88    19   156    18   156 0.98 Toprim domain
zf-C4_Topoisom       PF01396.14    39 seq1088_BIOID50917   -            879   4.1e-19   67.6  16.9   1   2   3.6e-09   1.2e-05   24.5   0.3     3    27   612   636   610   653 0.84 Topoisomerase DNA binding C4 zinc finger
zf-C4_Topoisom       PF01396.14    39 seq1088_BIOID50917   -            879   4.1e-19   67.6  16.9   2   2   6.9e-15   2.4e-11   42.8   1.9     2    38   723   758   722   759 0.94 Topoisomerase DNA binding C4 zinc finger
GntR                 PF00392.16    64 seq1091_BIOID50917   -            257   1.8e-23   81.5   1.4   1   1     7e-27   3.2e-23   80.8   0.2     1    64    10    73    10    73 0.99 Bacterial regulatory proteins, gntR family
FCD                  PF07729.7    125 seq1091_BIOID50917   -            257   3.9e-21   75.5   7.6   1   1   1.3e-24   5.8e-21   74.9   5.3     1   125    97   226    97   226 0.92 FCD domain
Rrf2                 PF02082.15    83 seq1091_BIOID50917   -            257   6.5e-05   22.8   0.1   1   1   3.8e-08   0.00017   21.4   0.0    28    67    36    74    23    80 0.88 Transcriptional regulator
rve_2                PF13333.1     52 seq1093_BIOID50917   -             86   3.4e-17   62.1   1.0   1   1   6.4e-21   4.4e-17   61.7   0.7     1    41    34    74    34    81 0.94 Integrase core domain
rve_3                PF13683.1     67 seq1093_BIOID50917   -             86   3.6e-11   42.3   0.6   1   1   7.5e-15   5.1e-11   41.8   0.4     2    57    16    71    15    73 0.96 Integrase core domain
ABC_tran             PF00005.22   118 seq1095_BIOID50917   -            400   3.9e-26   91.6   0.0   1   1   2.4e-29   8.4e-26   90.5   0.0     1   117    68   192    68   193 0.97 ABC transporter
CBS                  PF00571.23    57 seq1095_BIOID50917   -            400   2.5e-06   26.9   0.0   1   1   3.5e-07    0.0012   18.3   0.0    32    55   369   392   346   394 0.86 CBS domain
DctM                 PF06808.7    416 seq1097_BIOID50917   -            434  6.1e-122  407.0  45.6   1   1    1e-125    7e-122  406.8  31.6     1   416    13   424    13   424 0.97 DctM-like transporters
Resolvase            PF00239.16   141 seq1098_BIOID50917   -            192   3.1e-49  166.3   0.4   1   1     6e-53   4.1e-49  165.9   0.3     2   140     3   135     2   136 0.98 Resolvase, N terminal domain
HTH_7                PF02796.10    45 seq1098_BIOID50917   -            192   1.1e-11   44.2   0.0   1   1   3.8e-15   2.6e-11   43.0   0.0     1    44   138   181   138   182 0.98 Helix-turn-helix domain of resolvase
HSP90                PF00183.13   531 seq1100_BIOID50917   -            624  2.1e-115  386.0   8.4   1   1  8.1e-118  3.7e-114  381.9   5.5    74   491   212   622   209   624 0.93 Hsp90 protein
HATPase_c_3          PF13589.1    137 seq1100_BIOID50917   -            624   2.2e-15   56.4   1.4   1   1   7.1e-19   3.2e-15   55.8   0.1     2   123    26   171    25   183 0.79 Histidine kinase-, DNA gyrase B-, and HSP90-like ATPase
HATPase_c            PF02518.21   111 seq1100_BIOID50917   -            624     8e-12   44.7   0.1   1   1   3.2e-15   1.5e-11   43.9   0.1     6   109    32   181    27   183 0.84 Histidine kinase-, DNA gyrase B-, and HSP90-like ATPase
MFS_1                PF07690.11   354 seq1102_BIOID50917   -            395   8.7e-29  100.2  39.6   1   1   1.3e-32   8.7e-29  100.2  27.4     2   344    13   341    12   344 0.82 Major Facilitator Superfamily
EAL                  PF00563.15   236 seq1104_BIOID50917   -            285   1.4e-60  204.6   0.0   1   1   1.1e-64   1.6e-60  204.4   0.0     2   236    27   262    26   262 0.96 EAL domain
Resolvase            PF00239.16   141 seq1105_BIOID50917   -            188   4.9e-52  175.4   0.0   1   1   1.2e-55   7.9e-52  174.7   0.0     2   140     3   135     2   136 0.98 Resolvase, N terminal domain
HTH_7                PF02796.10    45 seq1105_BIOID50917   -            188   4.4e-14   51.9   0.0   1   1   1.2e-17   8.2e-14   51.0   0.0     1    45   138   182   138   182 0.98 Helix-turn-helix domain of resolvase
HTH_Tnp_1            PF01527.15    76 seq1106_BIOID50917   -             90   9.3e-12   44.6   1.0   1   1   1.6e-15   1.1e-11   44.3   0.7     1    76     1    76     1    76 0.94 Transposase
HTH_28               PF13518.1     52 seq1106_BIOID50917   -             90     4e-05   23.3   0.1   1   1   9.8e-09   6.7e-05   22.6   0.0     1    38    10    48    10    58 0.88 Helix-turn-helix domain
Semialdhyde_dh       PF01118.19   121 seq1107_BIOID50917   -            334   7.2e-33  113.3   0.0   1   1   1.9e-36   1.3e-32  112.5   0.0     3   121     5   146     3   146 0.97 Semialdehyde dehydrogenase, NAD binding domain
Semialdhyde_dhC      PF02774.13   184 seq1107_BIOID50917   -            334   4.2e-20   72.2   0.0   1   1   9.3e-24   6.4e-20   71.6   0.0     1   184   163   311   163   311 0.95 Semialdehyde dehydrogenase, dimerisation domain
DUF2726              PF10881.3    126 seq1108_BIOID50917   -            228   1.1e-20   73.3   0.0   1   1   1.4e-24   1.9e-20   72.6   0.0     4   115    91   205    88   214 0.93 Protein of unknown function (DUF2726)
Aldedh               PF00171.17   462 seq1109_BIOID50917   -            474  2.6e-165  550.1   0.1   1   1  2.1e-169  2.9e-165  549.9   0.1     3   462    13   470    11   470 0.97 Aldehyde dehydrogenase family
PHO4                 PF01384.15   326 seq1110_BIOID50917   -            499  4.3e-100  334.4  19.9   1   1  3.7e-104    5e-100  334.2  13.8     1   326    30   488    30   488 0.88 Phosphate transporter family
HTH_Tnp_1            PF01527.15    76 seq1111_BIOID50917   -            215   1.9e-20   72.5   0.0   1   1   1.2e-23   5.3e-20   71.0   0.0     2    69    91   162    90   169 0.87 Transposase
ORF6N                PF10543.4     88 seq1112_BIOID50917   -            248   7.6e-18   64.2   0.0   1   1   9.6e-22   1.3e-17   63.4   0.0     2    87    11    92    10    93 0.95 ORF6N domain
SBP_bac_11           PF13531.1    231 seq1114_BIOID50917   -            257   1.9e-54  184.6   4.7   1   1   3.3e-58   2.2e-54  184.4   3.2     1   231    29   255    29   255 0.95 Bacterial extracellular solute-binding protein
SBP_bac_1            PF01547.20   314 seq1114_BIOID50917   -            257   1.4e-16   61.0   7.0   1   1   2.6e-20   1.8e-16   60.6   4.8     1   313    34   246    34   247 0.89 Bacterial extracellular solute-binding protein
Na_sulph_symp        PF00939.14   471 seq1115_BIOID50917   -            499  2.4e-112  376.1  48.6   1   1  2.1e-116  2.8e-112  375.8  33.7     7   470    20   498    17   499 0.97 Sodium:sulfate symporter transmembrane region
NLPC_P60             PF00877.14   105 seq1117_BIOID50917   -            252   1.7e-30  104.8   0.0   1   1     4e-34   2.7e-30  104.1   0.0     1   105   134   244   134   244 0.98 NlpC/P60 family
Mob_synth_C          PF06463.8    128 seq1118_BIOID50917   -            352   3.2e-35  120.5   0.0   1   1   1.6e-38   5.6e-35  119.7   0.0     1   127   209   335   209   336 0.98 Molybdenum Cofactor Synthesis C
Radical_SAM          PF04055.16   166 seq1118_BIOID50917   -            352   6.6e-27   94.5   0.0   1   1   2.7e-30   9.4e-27   94.0   0.0     2   166    42   204    41   204 0.97 Radical SAM superfamily
Fer4_12              PF13353.1    139 seq1118_BIOID50917   -            352   1.6e-07   31.4   0.0   1   1   8.7e-11     3e-07   30.5   0.0    15   116    47   148    36   154 0.84 4Fe-4S single cluster domain
Fer4_14              PF13394.1    117 seq1118_BIOID50917   -            352   6.7e-07   29.2   0.0   1   1   5.8e-10     2e-06   27.7   0.0     6    90    45   127    38   148 0.70 4Fe-4S single cluster domain
Phage_sheath_1       PF04984.9    464 seq1119_BIOID50917   -            305   2.3e-57  194.3   7.1   1   2   2.7e-22   3.7e-18   65.1   0.4     1    95     1    99     1   101 0.96 Phage tail sheath protein
Phage_sheath_1       PF04984.9    464 seq1119_BIOID50917   -            305   2.3e-57  194.3   7.1   2   2   1.9e-43   2.7e-39  134.8   1.1   171   388    96   304    92   305 0.97 Phage tail sheath protein
rve                  PF00665.21   120 seq1120_BIOID50917   -            135   1.8e-12   47.2   0.0   1   1   1.7e-16   2.4e-12   46.9   0.0     2    78    45   119    44   129 0.93 Integrase core domain
Phage_sheath_1       PF04984.9    464 seq1122_BIOID50917   -            112   6.5e-17   61.0   0.4   1   1   5.4e-21   7.3e-17   60.8   0.3     1    95     1    97     1   111 0.89 Phage tail sheath protein
DapB_C               PF05173.9    132 seq1124_BIOID50917   -            273   4.7e-47  158.9   0.3   1   1   9.8e-51   6.7e-47  158.4   0.2     1   132   132   268   132   268 0.98 Dihydrodipicolinate reductase, C-terminus
DapB_N               PF01113.15   124 seq1124_BIOID50917   -            273   7.8e-42  141.9   0.5   1   1   5.4e-45   3.7e-41  139.8   0.1     1   124     6   129     6   129 0.99 Dihydrodipicolinate reductase, N-terminus
MutS_V               PF00488.16   235 seq1125_BIOID50917   -            853  7.3e-105  349.4   0.0   1   1  4.6e-108  1.3e-104  348.6   0.0     1   234   567   798   567   799 0.99 MutS domain V
MutS_III             PF05192.13   204 seq1125_BIOID50917   -            853   5.2e-49  166.6   3.1   1   1   3.5e-52   9.6e-49  165.8   2.1     1   204   271   560   271   560 0.96 MutS domain III
MutS_I               PF01624.15   113 seq1125_BIOID50917   -            853   1.2e-44  150.7   0.0   1   1   1.2e-47   3.4e-44  149.3   0.0     1   112    11   122    11   123 0.99 MutS domain I
MutS_II              PF05188.12   137 seq1125_BIOID50917   -            853   1.8e-33  115.3   0.0   1   1   1.6e-36   4.5e-33  114.1   0.0     1   137   131   256   131   256 0.98 MutS domain II
MutS_IV              PF05190.13    92 seq1125_BIOID50917   -            853   3.3e-28   97.5   0.1   1   1   3.6e-31   9.9e-28   96.0   0.1     1    90   428   517   428   519 0.97 MutS family domain IV
Dehydratase_MU       PF02288.10   112 seq1126_BIOID50917   -            116   1.6e-35  121.0   0.0   1   1   1.3e-39   1.8e-35  120.9   0.0     2   112     7   112     6   112 0.98 Dehydratase medium subunit
TnpB_IS66            PF05717.8    108 seq1129_BIOID50917   -            115   1.3e-44  149.9   0.0   1   1     1e-48   1.4e-44  149.8   0.0     2   107     7   110     6   111 0.96 IS66 Orf2 like protein
BPD_transp_1         PF00528.17   185 seq1132_BIOID50917   -            354   2.5e-26   92.2  16.2   1   1   1.8e-30   2.5e-26   92.2  11.2     1   176   163   324   163   332 0.91 Binding-protein-dependent transport system inner membrane component
Phage_integrase      PF00589.17   173 seq1133_BIOID50917   -            405   6.9e-21   74.5   0.2   1   1   1.9e-24   1.3e-20   73.6   0.2    23   168   233   375   215   379 0.92 Phage integrase family
DUF4102              PF13356.1     89 seq1133_BIOID50917   -            405   9.2e-18   63.8   0.0   1   1   2.4e-21   1.7e-17   63.0   0.0     1    88     4    93     4    94 0.91 Domain of unknown function (DUF4102)
AA_kinase            PF00696.23   241 seq1134_BIOID50917   -            258   6.2e-39  133.8   2.7   1   1   5.1e-43   6.9e-39  133.7   1.9     3   240     5   235     3   236 0.91 Amino acid kinase family
Phage_sheath_1       PF04984.9    464 seq1135_BIOID50917   -            278   2.2e-51  174.6   0.0   1   1   1.8e-55   2.4e-51  174.5   0.0   199   464     8   265     1   265 0.97 Phage tail sheath protein
Asr                  PF06392.6     19 seq1136_BIOID50917   -            111   6.7e-07   29.4  23.8   1   1   4.9e-11   6.7e-07   29.4  16.5     1    19    53    71    53    71 0.99 Acid shock protein repeat
BPD_transp_1         PF00528.17   185 seq1140_BIOID50917   -            229   4.3e-22   78.4  13.2   1   1     4e-26   5.5e-22   78.0   9.2     2   175    26   215    25   227 0.79 Binding-protein-dependent transport system inner membrane component
DEDD_Tnp_IS110       PF01548.12   144 seq1142_BIOID50917   -            358   1.4e-25   89.4   0.2   1   1   8.1e-29   5.6e-25   87.5   0.0     2   138    12   146    11   151 0.93 Transposase
Transposase_20       PF02371.11    87 seq1142_BIOID50917   -            358   5.7e-12   45.4   0.1   1   1   1.7e-15   1.2e-11   44.4   0.0     9    86   238   315   232   316 0.93 Transposase IS116/IS110/IS902 family
FxsA                 PF04186.8    120 seq1144_BIOID50917   -            158   1.1e-36  124.9   8.3   1   1   9.6e-41   1.3e-36  124.7   5.7     1   113     6   118     6   127 0.93 FxsA cytoplasmic membrane protein
BMC                  PF00936.14    75 seq1146_BIOID50917   -             91   1.1e-26   92.1   5.6   1   1     1e-30   1.4e-26   91.8   3.9     1    75     3    79     3    79 0.98 BMC domain
DDE_Tnp_IS66         PF03050.9    271 seq1149_BIOID50917   -            523  1.5e-102  342.3   0.3   1   1  4.3e-106  1.5e-102  342.3   0.2     1   270   186   472   186   473 0.99 Transposase IS66 family
DDE_Tnp_IS66_C       PF13817.1     39 seq1149_BIOID50917   -            523   3.3e-19   68.4   0.4   1   1   3.6e-22   1.2e-18   66.6   0.3     1    39   479   517   479   517 0.98 IS66 C-terminal element
HTH_Tnp_IS66         PF13005.2     59 seq1149_BIOID50917   -            523   7.6e-17   60.7   7.9   1   1   5.5e-20   1.9e-16   59.5   5.5     2    59   125   180   124   180 0.98 putative Helix-turn-helix domain of transposase IS66
LZ_Tnp_IS66          PF13007.2     78 seq1149_BIOID50917   -            523   1.6e-12   47.7   7.7   1   1   1.2e-15     4e-12   46.5   5.3     2    77    46   121    45   122 0.83 Transposase C of IS166 homeodomain
Phage_min_tail       PF05939.8    109 seq1154_BIOID50917   -            113   7.1e-36  122.3   0.0   1   1   5.8e-40   7.9e-36  122.2   0.0     1   109     4   113     4   113 0.98 Phage minor tail protein
Phage_sheath_1       PF04984.9    464 seq1159_BIOID50917   -             80   6.9e-12   44.4   0.0   1   1   5.4e-16   7.4e-12   44.3   0.0   402   464     3    66     1    66 0.96 Phage tail sheath protein
BMC                  PF00936.14    75 seq1161_BIOID50917   -            140   5.6e-21   73.8   1.4   1   1   6.1e-25   8.3e-21   73.3   1.0     1    75     3    80     3    80 0.97 BMC domain
Sugar-bind           PF04198.8    255 seq1163_BIOID50917   -            313   2.1e-68  229.8   0.0   1   1   3.9e-72   2.6e-68  229.5   0.0     1   254    59   311    59   312 0.97 Putative sugar-binding domain
MoCF_biosynth        PF00994.19   144 seq1165_BIOID50917   -            170   5.6e-31  106.7   0.0   1   1   5.1e-35     7e-31  106.4   0.0     1   143    14   156    12   157 0.92 Probable molybdopterin binding domain
Trypsin              PF00089.21   220 seq1169_BIOID50917   -            273   1.2e-11   44.5   0.0   1   1   4.8e-15   3.3e-11   43.0   0.0     9   198    50   244    44   266 0.73 Trypsin
Trypsin_2            PF13365.1    120 seq1169_BIOID50917   -            273   1.2e-07   31.5   0.0   1   1   3.1e-11   2.1e-07   30.8   0.0     1   120    69   240    69   240 0.64 Trypsin-like peptidase domain
Phage_tail_L         PF05100.7    206 seq1171_BIOID50917   -            232     8e-97  322.2   0.1   1   1  6.8e-101   9.2e-97  322.0   0.0     1   206    29   230    29   230 0.99 Phage minor tail protein L
Phage_tube           PF04985.9    167 seq1172_BIOID50917   -            172   9.8e-68  226.6   0.0   1   1     8e-72   1.1e-67  226.5   0.0     1   167     2   172     2   172 0.99 Phage tail tube protein FII
Phage_portal_2       PF05136.8    355 seq1176_BIOID50917   -            502  4.2e-102  341.2   0.6   1   1  3.7e-106  5.1e-102  340.9   0.4     3   355    33   373    31   373 0.98 Phage portal protein, lambda family
ABC_tran             PF00005.22   118 seq1177_BIOID50917   -            352   1.4e-25   89.8   0.0   1   1   6.4e-29   2.9e-25   88.7   0.0     1   117    38   156    38   157 0.89 ABC transporter
TOBE                 PF03459.12    64 seq1177_BIOID50917   -            352   3.5e-19   68.5   0.0   1   1     2e-20   9.2e-17   60.7   0.0     1    62   290   350   290   352 0.97 TOBE domain
Lyase_1              PF00206.15   312 seq1181_BIOID50917   -            457  3.8e-102  341.5   0.0   1   1  1.4e-105  1.9e-101  339.2   0.0     1   312     6   301     6   301 0.99 Lyase
MFS_1                PF07690.11   354 seq1182_BIOID50917   -            393     2e-24   85.8  58.2   1   1   1.3e-26   1.8e-22   79.4  34.4     2   328    14   320    10   327 0.84 Major Facilitator Superfamily
Phage_tube           PF04985.9    167 seq1183_BIOID50917   -            171   2.5e-66  222.0   0.3   1   1   2.1e-70   2.8e-66  221.9   0.2     1   167     2   171     2   171 0.99 Phage tail tube protein FII
VWA_CoxE             PF05762.9    222 seq1184_BIOID50917   -            378   1.2e-65  220.6   0.1   1   1   3.7e-69   1.7e-65  220.1   0.1     1   222   151   372   151   372 0.98 VWA domain containing CoxE-like protein
VWA_2                PF13519.1    172 seq1184_BIOID50917   -            378   9.9e-09   35.4   0.3   1   1   7.6e-12   3.5e-08   33.6   0.1     2   151   217   353   216   375 0.79 von Willebrand factor type A domain
Ldh_2                PF02615.9    335 seq1185_BIOID50917   -            357   1.9e-70  237.1   0.0   1   1   1.6e-74   2.2e-70  236.9   0.0     4   329     6   332     3   338 0.90 Malate/L-lactate dehydrogenase
DUF333               PF03891.10    50 seq1186_BIOID50917   -             88   2.4e-13   49.5   0.4   1   1   2.2e-17   3.1e-13   49.2   0.2     7    50    42    85    36    85 0.91 Domain of unknown function (DUF333)
PduL                 PF06130.7     71 seq1188_BIOID50917   -            210   3.1e-52  174.1   0.1   1   2   3.6e-28   4.9e-24   83.8   0.0     2    71    22   102    21   102 0.98 Propanediol utilisation protein PduL
PduL                 PF06130.7     71 seq1188_BIOID50917   -            210   3.1e-52  174.1   0.1   2   2   1.4e-29   1.9e-25   88.3   0.3     2    70   130   197   129   198 0.96 Propanediol utilisation protein PduL
ADK                  PF00406.17   151 seq1190_BIOID50917   -            214   1.3e-60  203.5   0.0   1   1   3.4e-64   1.5e-60  203.2   0.0     1   150     5   186     5   187 0.99 Adenylate kinase
ADK_lid              PF05191.9     36 seq1190_BIOID50917   -            214   8.4e-17   60.4   0.0   1   1   3.2e-20   1.5e-16   59.6   0.0     1    36   123   158   123   158 1.00 Adenylate kinase, active site lid
AAA_17               PF13207.1    121 seq1190_BIOID50917   -            214   1.5e-08   35.2   0.0   1   1   4.7e-12   2.1e-08   34.8   0.0     1   108     2   116     2   170 0.62 AAA domain
DUF2566              PF10753.4     55 seq1191_BIOID50917   -             82   3.4e-29  100.3   5.3   1   1   3.3e-33   4.5e-29  100.0   3.7     1    55    28    82    28    82 0.99 Protein of unknown function (DUF2566)
CPSase_sm_chain      PF00988.17   131 seq1194_BIOID50917   -            391   1.7e-56  189.1   0.1   1   1   6.1e-60   2.8e-56  188.5   0.0     2   131    13   142    12   142 0.99 Carbamoyl-phosphate synthase small chain, CPSase domain
GATase               PF00117.23   192 seq1194_BIOID50917   -            391   1.8e-49  167.6   0.0   1   1   7.9e-53   3.6e-49  166.7   0.0     3   191   206   381   203   382 0.95 Glutamine amidotransferase class-I
Peptidase_C26        PF07722.8    217 seq1194_BIOID50917   -            391   1.2e-08   34.5   0.1   1   1     1e-10   4.8e-07   29.3   0.1    93   217   258   364   247   364 0.80 Peptidase C26
OpuAC                PF04069.7    257 seq1197_BIOID50917   -            344   6.7e-57  192.6   3.5   1   1     6e-61   8.1e-57  192.3   2.4     2   256    44   326    43   327 0.94 Substrate binding domain of ABC-type glycine betaine transport system
MoaC                 PF01967.16   136 seq1198_BIOID50917   -            161   1.5e-60  202.6   1.3   1   1   1.3e-64   1.7e-60  202.4   0.9     1   136    15   150    15   150 1.00 MoaC family
GPW_gp25             PF04965.9     99 seq1199_BIOID50917   -            133     7e-13   47.8   0.0   1   1   6.6e-17   9.1e-13   47.4   0.0     3    94    21   111    19   116 0.90 Gene 25-like lysozyme
PfkB                 PF00294.19   301 seq1200_BIOID50917   -            310   2.8e-59  200.6   0.3   1   1   5.1e-63   3.5e-59  200.2   0.2     8   298    15   297     8   300 0.91 pfkB family carbohydrate kinase
Phos_pyr_kin         PF08543.7    246 seq1200_BIOID50917   -            310   5.4e-09   35.5   0.4   1   1   1.5e-12   9.9e-09   34.6   0.1   107   223   168   279   155   292 0.85 Phosphomethylpyrimidine kinase
DUF2526              PF10735.4     77 seq1201_BIOID50917   -             77   3.1e-47  158.3   5.7   1   1   2.5e-51   3.4e-47  158.2   4.0     1    77     1    77     1    77 1.00 Protein of unknown function (DUF2526)
FluMu_gp41           PF10109.4     82 seq1203_BIOID50917   -             90   3.2e-11   42.8   0.0   1   1   2.6e-15   3.6e-11   42.7   0.0     2    81     9    87     8    88 0.97 Mu-like prophage FluMu protein gp41
Thioredoxin          PF00085.15   104 seq1204_BIOID50917   -            109   3.5e-34  116.5   0.0   1   1   8.4e-38   3.8e-34  116.3   0.0     2   103     5   106     4   107 0.98 Thioredoxin
Thioredoxin_2        PF13098.1    112 seq1204_BIOID50917   -            109   1.6e-10   41.0   0.1   1   1   3.2e-13   1.4e-09   37.9   0.0     7   112    23   104    17   104 0.90 Thioredoxin-like domain
rve_2                PF13333.1     52 seq1205_BIOID50917   -             68   3.1e-07   30.2   0.0   1   1   5.3e-11   3.6e-07   30.0   0.0     1    50     2    56     2    58 0.87 Integrase core domain
rve_3                PF13683.1     67 seq1205_BIOID50917   -             68   7.9e-07   28.4   0.0   1   1   1.5e-10     1e-06   28.0   0.0    19    67     1    50     1    50 0.96 Integrase core domain
Prok-JAB             PF14464.1    105 seq1206_BIOID50917   -            247   6.6e-17   60.8   0.1   1   1   1.8e-20   1.2e-16   60.0   0.1     3    96     3    98     1   108 0.92 Prokaryotic homologs of the JAB domain
NLPC_P60             PF00877.14   105 seq1206_BIOID50917   -            247   5.4e-15   54.9   0.0   1   1   1.1e-18   7.6e-15   54.5   0.0     1   105   111   224   111   224 0.94 NlpC/P60 family
MFS_1                PF07690.11   354 seq1208_BIOID50917   -            396   1.9e-39  135.2  46.6   1   1   4.3e-43   1.9e-39  135.2  32.3     2   352    16   351    15   353 0.84 Major Facilitator Superfamily
MFS_3                PF05977.8    524 seq1208_BIOID50917   -            396   5.9e-08   31.1   6.0   1   1   1.3e-11   5.9e-08   31.1   4.2    32   206    32   201     5   207 0.84 Transmembrane secretion effector
TRI12                PF06609.8    599 seq1208_BIOID50917   -            396   2.8e-06   25.7   4.5   1   1   6.2e-10   2.8e-06   25.7   3.1    87   212    54   179    14   190 0.80 Fungal trichothecene efflux pump (TRI12)
FluMu_gp41           PF10109.4     82 seq1209_BIOID50917   -            100     5e-16   58.2   0.2   1   1   4.5e-20   6.1e-16   57.9   0.2     1    81     9    88     9    89 0.97 Mu-like prophage FluMu protein gp41
DUF4222              PF13973.1     53 seq1210_BIOID50917   -             80   3.1e-16   58.3   0.1   1   1   2.7e-20   3.7e-16   58.1   0.1     2    53     4    54     3    54 0.97 Domain of unknown function (DUF4222)
Usp                  PF00582.21   140 seq1211_BIOID50917   -            144   5.2e-21   75.1   0.0   1   1   4.3e-25   5.9e-21   75.0   0.0     2   140     3   138     2   138 0.98 Universal stress protein family
LysR_substrate       PF03466.15   209 seq1213_BIOID50917   -            276   7.1e-43  146.0   0.0   1   1   1.4e-46   9.7e-43  145.5   0.0     5   174    92   261    90   274 0.95 LysR substrate binding domain
HTH_1                PF00126.22    60 seq1213_BIOID50917   -            276   4.1e-16   58.3   0.0   1   1   1.1e-19   7.3e-16   57.5   0.0     1    60     3    64     3    64 0.97 Bacterial regulatory helix-turn-helix protein, lysR family
ThiS                 PF02597.15    78 seq1214_BIOID50917   -             88   7.4e-22   77.4   0.0   1   1   6.1e-26   8.4e-22   77.2   0.0     1    78    11    88    11    88 0.99 ThiS family
Autotransporter      PF03797.14   265 seq1215_BIOID50917   -            166   1.6e-11   43.9   4.4   1   1   4.4e-15     6e-11   42.0   3.0   142   265    36   152    13   155 0.88 Autotransporter beta-domain
Ferrochelatase       PF00762.14   316 seq1217_BIOID50917   -            320  6.4e-108  360.3   0.0   1   1    1e-111  7.1e-108  360.1   0.0     1   313     5   317     5   320 0.98 Ferrochelatase
PhageMin_Tail        PF10145.4    202 seq1219_BIOID50917   -            809   1.1e-42  145.9  19.4   1   1   7.9e-47   1.1e-42  145.9  13.4     1   202   238   440   238   440 0.98 Phage-related minor tail protein
Phage_P2_GpE         PF06528.7     39 seq1220_BIOID50917   -             39   3.8e-23   80.5   0.1   1   1   2.9e-27     4e-23   80.4   0.0     1    39     1    39     1    39 0.99 Phage P2 GpE
MoaE                 PF02391.12   117 seq1223_BIOID50917   -            150   8.1e-40  135.1   0.0   1   1     7e-44   9.6e-40  134.9   0.0     2   116     6   121     5   122 0.97 MoaE protein
DUF1233              PF06806.7     72 seq1224_BIOID50917   -             84   2.7e-34  116.4   0.5   1   1   2.3e-38   3.2e-34  116.1   0.3     1    72     4    76     4    76 0.97 Putative excisionase (DUF1233)
GTP_EFTU             PF00009.22   188 seq1225_BIOID50917   -            607     1e-56  191.2   0.0   1   1   7.2e-60     2e-56  190.3   0.0     2   187     4   195     3   196 0.96 Elongation factor Tu GTP binding domain
EFG_C                PF00679.19    89 seq1225_BIOID50917   -            607   1.9e-21   75.6   0.0   1   1   1.6e-24   4.3e-21   74.4   0.0     3    83   397   477   395   483 0.96 Elongation factor G C-terminus
GTP_EFTU_D2          PF03144.20    74 seq1225_BIOID50917   -            607   7.4e-10   38.6   3.2   1   1   8.1e-13   2.2e-09   37.1   2.2     1    74   219   289   219   289 0.94 Elongation factor Tu domain 2
MMR_HSR1             PF01926.18   114 seq1225_BIOID50917   -            607   1.3e-05   25.0   0.2   1   1   1.5e-08   4.1e-05   23.4   0.0     2   113     8   128     7   129 0.55 50S ribosome-binding GTPase
ATP-synt_ab          PF00006.20   215 seq1227_BIOID50917   -            443   5.9e-42  143.4   0.0   1   1   2.9e-45   7.9e-42  143.0   0.0     3   214   183   388   181   389 0.95 ATP synthase alpha/beta family, nucleotide-binding domain
Rho_RNA_bind         PF07497.7     78 seq1227_BIOID50917   -            443   6.5e-42  140.9   0.1   1   1   4.2e-45   1.1e-41  140.1   0.0     1    78    73   150    73   150 0.98 Rho termination factor, RNA-binding domain
Rho_N                PF07498.7     43 seq1227_BIOID50917   -            443   8.2e-18   63.7   0.8   1   1   1.7e-20   4.8e-17   61.3   0.2     1    43    29    71    29    71 0.98 Rho termination factor, N-terminal domain
NACHT                PF05729.7    167 seq1227_BIOID50917   -            443   8.9e-05   22.0   0.0   1   1   6.2e-08   0.00017   21.1   0.0    12    96   207   297   203   311 0.80 NACHT domain
PhageMin_Tail        PF10145.4    202 seq1228_BIOID50917   -            648   9.5e-29  100.3  13.3   1   1     7e-33   9.5e-29  100.3   9.2     1   202   244   457   244   457 0.96 Phage-related minor tail protein
SNase                PF00565.12   108 seq1229_BIOID50917   -            128   3.7e-25   88.1   0.1   1   1   3.2e-29   4.3e-25   87.9   0.1     1   108    19   115    19   115 0.98 Staphylococcal nuclease homologue
Peptidase_M24        PF00557.19   205 seq1231_BIOID50917   -            443   1.5e-43  148.7   0.1   1   1   1.4e-47   1.9e-43  148.3   0.1     1   205   168   430   168   430 0.82 Metallopeptidase family M24
EutN_CcmL            PF03319.8     83 seq1234_BIOID50917   -             91   1.7e-27   95.4   0.1   1   1   1.5e-31   2.1e-27   95.2   0.1     1    83     1    87     1    87 0.93 Ethanolamine utilisation protein EutN/carboxysome
CcdA                 PF07362.7     72 seq1235_BIOID50917   -             72   1.2e-26   92.2   0.6   1   1   9.9e-31   1.3e-26   92.0   0.4     1    72     1    72     1    72 0.99 Post-segregation antitoxin CcdA
Lambda_tail_I        PF06805.7     82 seq1239_BIOID50917   -            193   5.7e-14   51.5   0.0   1   1   6.5e-18   8.9e-14   50.9   0.0    25    82     2    64     1    64 0.97 Bacteriophage lambda tail assembly protein I
DUF3596              PF12167.3     88 seq1241_BIOID50917   -            126   6.6e-31  105.6   0.0   1   1     6e-35   8.2e-31  105.3   0.0     1    88     7    93     7    93 0.98 Domain of unknown function (DUF3596)
Cpn10                PF00166.16    93 seq1242_BIOID50917   -             97   5.2e-29   99.9   1.8   1   1   4.2e-33   5.7e-29   99.7   1.3     1    93     2    95     2    95 0.97 Chaperonin 10 Kd subunit
CPSase_L_D2          PF02786.12   211 seq1243_BIOID50917   -           1073  3.2e-118  392.4   2.5   1   2   1.1e-80   1.6e-77  259.3   0.0     1   210   128   334   128   335 0.99 Carbamoyl-phosphate synthase L chain, ATP binding domain
CPSase_L_D2          PF02786.12   211 seq1243_BIOID50917   -           1073  3.2e-118  392.4   2.5   2   2   6.5e-42   9.8e-39  132.7   0.4     1   210   674   876   674   877 0.95 Carbamoyl-phosphate synthase L chain, ATP binding domain
CPSase_L_chain       PF00289.17   110 seq1243_BIOID50917   -           1073   5.3e-47  158.3   0.0   1   2   7.6e-26   1.1e-22   80.0   0.0     1   110     6   123     6   123 0.97 Carbamoyl-phosphate synthase L chain, N-terminal domain
CPSase_L_chain       PF00289.17   110 seq1243_BIOID50917   -           1073   5.3e-47  158.3   0.0   2   2     2e-24     3e-21   75.4   0.0     3   110   560   669   558   669 0.97 Carbamoyl-phosphate synthase L chain, N-terminal domain
ATP-grasp_4          PF13535.1    184 seq1243_BIOID50917   -           1073   1.3e-42  145.5   0.3   1   2   2.4e-22   3.6e-19   69.1   0.0     4   182   128   307   125   309 0.91 ATP-grasp domain
ATP-grasp_4          PF13535.1    184 seq1243_BIOID50917   -           1073   1.3e-42  145.5   0.3   2   2     1e-23   1.5e-20   73.5   0.1     2   180   672   847   671   849 0.91 ATP-grasp domain
CPSase_L_D3          PF02787.14   121 seq1243_BIOID50917   -           1073   2.6e-42  143.2   0.1   1   1   5.8e-45   8.8e-42  141.5   0.0     2   121   425   547   424   547 0.98 Carbamoyl-phosphate synthetase large chain, oligomerisation domain
MGS                  PF02142.17    95 seq1243_BIOID50917   -           1073     3e-19   68.6   0.1   1   1   1.4e-21   2.2e-18   65.8   0.0     2    94   957  1041   956  1042 0.97 MGS-like domain
ATP-grasp            PF02222.17   172 seq1243_BIOID50917   -           1073   3.6e-15   55.6   0.5   1   2   7.2e-09   1.1e-05   24.7   0.0     2   161   137   304   136   312 0.82 ATP-grasp domain
ATP-grasp            PF02222.17   172 seq1243_BIOID50917   -           1073   3.6e-15   55.6   0.5   2   2   4.5e-10   6.8e-07   28.6   0.1     2   161   683   846   682   849 0.86 ATP-grasp domain
ATP-grasp_3          PF02655.9    161 seq1243_BIOID50917   -           1073     6e-11   42.3   1.4   1   1   2.3e-10   3.6e-07   30.0   0.0     7   158   678   846   672   849 0.79 ATP-grasp domain
Dala_Dala_lig_C      PF07478.8    203 seq1243_BIOID50917   -           1073   4.8e-11   42.3   0.3   1   1   1.7e-09   2.6e-06   26.8   0.1    15   173   695   844   681   864 0.78 D-ala D-ala ligase C-terminus
DUF2622              PF11080.3     96 seq1244_BIOID50917   -             96   4.1e-49  164.2   0.6   1   1   3.3e-53   4.5e-49  164.1   0.4     1    95     1    95     1    96 0.99 Protein of unknown function (DUF2622)
CLP_protease         PF00574.18   182 seq1245_BIOID50917   -            336   1.8e-44  151.5   0.2   1   1   3.8e-48   2.6e-44  150.9   0.1    29   179    46   191    17   194 0.93 Clp protease
SDH_sah              PF01972.11   286 seq1245_BIOID50917   -            336     5e-07   28.6   0.8   1   1   1.1e-09   7.7e-06   24.7   0.4    92   152    61   121    33   128 0.91 Serine dehydrogenase proteinase
CcdB                 PF01845.12   102 seq1247_BIOID50917   -            108   1.2e-42  143.8   0.0   1   1   9.7e-47   1.3e-42  143.7   0.0     1   102     8   108     8   108 0.99 CcdB protein
PTR2                 PF00854.16   373 seq1248_BIOID50917   -            489   3.4e-80  269.5  25.1   1   1   6.5e-84   4.4e-80  269.1  17.4     2   372    82   427    81   428 0.97 POT family
MFS_1                PF07690.11   354 seq1248_BIOID50917   -            489   6.2e-14   51.4  60.9   1   1   6.3e-15   4.3e-11   42.0  22.1    12   298    30   288    16   347 0.63 Major Facilitator Superfamily
Acetyltransf_3       PF13302.1    142 seq1250_BIOID50917   -            194   1.1e-19   71.0   0.1   1   1   3.8e-23   1.3e-19   70.7   0.0     1   142    17   162    17   162 0.88 Acetyltransferase (GNAT) domain
Acetyltransf_4       PF13420.1    155 seq1250_BIOID50917   -            194   5.1e-14   52.3   0.0   1   1     2e-17   6.7e-14   52.0   0.0     2   154    21   181    20   182 0.79 Acetyltransferase (GNAT) domain
Acetyltransf_1       PF00583.19    83 seq1250_BIOID50917   -            194   1.9e-08   34.0   0.1   1   1   8.7e-12     3e-08   33.4   0.0     2    83    83   162    82   162 0.96 Acetyltransferase (GNAT) family
Acetyltransf_8       PF13523.1    152 seq1250_BIOID50917   -            194   1.4e-06   28.1   0.1   1   1   5.1e-10   1.7e-06   27.8   0.1    60   141    75   166    20   176 0.80 Acetyltransferase (GNAT) domain
Pyr_redox_2          PF07992.9    200 seq1252_BIOID50917   -            847     2e-36  125.6   0.0   1   1   3.9e-39   8.8e-36  123.5   0.0     1   198     5   285     5   287 0.95 Pyridine nucleotide-disulphide oxidoreductase
NIR_SIR              PF01077.17   157 seq1252_BIOID50917   -            847   2.8e-27   94.8   0.1   1   1   3.5e-30     8e-27   93.4   0.0     2   150   632   770   631   776 0.94 Nitrite and sulphite reductase 4Fe-4S domain
Fer2_BFD             PF04324.10    55 seq1252_BIOID50917   -            847   2.8e-21   75.1   4.8   1   1     7e-19   1.6e-15   56.7   2.0     2    53   423   472   422   474 0.93 BFD-like [2Fe-2S] binding domain
Pyr_redox            PF00070.22    80 seq1252_BIOID50917   -            847   1.5e-15   57.2   0.7   1   1   6.4e-19   1.5e-15   57.2   0.5     2    72   148   219   147   229 0.91 Pyridine nucleotide-disulphide oxidoreductase
NIR_SIR_ferr         PF03460.12    69 seq1252_BIOID50917   -            847   4.4e-12   45.3   0.0   1   1     4e-15   9.1e-12   44.3   0.0     3    68   560   622   558   623 0.95 Nitrite/Sulfite reductase ferredoxin-like half domain
Pyr_redox_3          PF13738.1    203 seq1252_BIOID50917   -            847     2e-08   34.3   0.4   1   1   1.5e-09   3.5e-06   27.1   0.0    78   196    55   174    42   179 0.83 Pyridine nucleotide-disulphide oxidoreductase
Cob_adeno_trans      PF01923.13   162 seq1253_BIOID50917   -            335   8.2e-53  178.4   0.2   1   1   1.8e-56   1.2e-52  177.8   0.1     1   160     3   166     3   168 0.93 Cobalamin adenosyltransferase
DUF336               PF03928.9    132 seq1253_BIOID50917   -            335   1.4e-37  128.3   0.0   1   1   3.1e-41   2.1e-37  127.7   0.0     3   132   200   329   198   329 0.98 Domain of unknown function (DUF336)
FGGY_N               PF00370.16   245 seq1255_BIOID50917   -            250   3.6e-31  108.2   0.0   1   1   3.6e-35     5e-31  107.7   0.0     2   172     7   183     6   213 0.90 FGGY family of carbohydrate kinases, N-terminal domain
Bax1-I               PF01027.15   205 seq1259_BIOID50917   -            234   3.6e-59  199.6  36.8   1   1     3e-63   4.1e-59  199.5  25.5     2   205    19   230    18   230 0.92 Inhibitor of apoptosis-promoting Bax1
Metallophos          PF00149.23   201 seq1260_BIOID50917   -            218   1.4e-12   47.3   2.9   1   1   6.5e-16   4.5e-12   45.7   2.0     2   167    16   150    15   191 0.73 Calcineurin-like phosphoesterase
Metallophos_2        PF12850.2    156 seq1260_BIOID50917   -            218   1.2e-06   28.3   0.0   1   1   2.8e-10   1.9e-06   27.6   0.0     4   137    18   207    16   213 0.63 Calcineurin-like phosphoesterase superfamily domain
Cpn60_TCP1           PF00118.19   488 seq1261_BIOID50917   -            548  1.2e-126  423.1  10.9   1   1  9.8e-131  1.3e-126  422.9   7.5     1   486    23   523    23   525 0.94 TCP-1/cpn60 chaperonin family
Phage_integrase      PF00589.17   173 seq1264_BIOID50917   -            290   9.5e-20   70.8   0.1   1   1     1e-23   1.4e-19   70.3   0.1     3   166    65   258    63   264 0.87 Phage integrase family
MFS_1                PF07690.11   354 seq1265_BIOID50917   -            394     1e-35  123.0  55.1   1   2     3e-29   4.2e-25   88.1  17.4     2   188    17   198    16   220 0.86 Major Facilitator Superfamily
MFS_1                PF07690.11   354 seq1265_BIOID50917   -            394     1e-35  123.0  55.1   2   2   1.1e-14   1.5e-10   40.2  15.9     3   175   218   387   216   394 0.89 Major Facilitator Superfamily
Phage_integrase      PF00589.17   173 seq1267_BIOID50917   -            269   6.2e-37  126.8   0.1   1   1   6.3e-41   8.6e-37  126.3   0.0     1   171    50   242    50   244 0.88 Phage integrase family
UPF0118              PF01594.11   327 seq1269_BIOID50917   -            344   1.8e-73  247.2  42.8   1   1   1.5e-77     2e-73  247.1  29.7     2   326    14   328    13   329 0.99 Domain of unknown function DUF20
Fructosamin_kin      PF03881.9    288 seq1270_BIOID50917   -            286  7.8e-111  369.5   0.0   1   1  1.3e-114  8.6e-111  369.3   0.0     1   287     1   285     1   286 0.99 Fructosamine kinase
APH                  PF01636.18   239 seq1270_BIOID50917   -            286   9.8e-22   77.7   3.4   1   1   1.9e-25   1.3e-21   77.2   2.4     4   223    23   239    21   251 0.87 Phosphotransferase enzyme family
MR_MLE_N             PF02746.11   117 seq1273_BIOID50917   -            424   3.5e-34  117.1   0.0   1   1   1.7e-37   7.5e-34  116.1   0.0    22   117    31   130    21   130 0.96 Mandelate racemase / muconate lactonizing enzyme, N-terminal domain
MR_MLE_C             PF13378.1    111 seq1273_BIOID50917   -            424   6.1e-26   90.4   0.0   1   1   2.9e-29   1.3e-25   89.3   0.0     1   110   283   394   283   395 0.88 Enolase C-terminal domain-like
MR_MLE               PF01188.16    67 seq1273_BIOID50917   -            424   2.5e-11   43.8   0.0   1   1   2.3e-14   1.1e-10   41.8   0.0     2    67   216   283   215   283 0.92 Mandelate racemase / muconate lactonizing enzyme, C-terminal domain
OmpA                 PF00691.15    97 seq1275_BIOID50917   -            261   5.5e-15   55.4   0.1   1   1   1.4e-18   1.9e-14   53.6   0.0     1    92   120   213   120   217 0.83 OmpA family
HOK_GEF              PF01848.11    43 seq1277_BIOID50917   -            136   7.3e-17   60.3   3.7   1   1   7.6e-21     1e-16   59.8   2.6     1    43    90   132    90   132 0.99 Hok/gef family
Lactonase            PF10282.4    344 seq1278_BIOID50917   -            331     3e-86  289.4   0.0   1   1   8.5e-90   3.9e-86  289.1   0.0     2   343     5   327     4   328 0.95 Lactonase, 7-bladed beta-propeller
DUF480               PF04337.7    148 seq1280_BIOID50917   -            215   8.2e-65  217.0   0.4   1   1     1e-68   1.4e-64  216.3   0.3     1   148     5   158     5   158 0.99 Protein of unknown function, DUF480
DctA-YdbH            PF11739.3    207 seq1281_BIOID50917   -            879   4.3e-56  189.5   0.6   1   1     1e-59   1.4e-55  187.8   0.1     1   207   656   859   656   859 0.99 Dicarboxylate transport
Mu-like_gpT          PF10124.4    291 seq1287_BIOID50917   -            339   1.8e-09   36.9   0.1   1   1   1.9e-10   2.6e-06   26.4   0.0   219   289   197   271   190   273 0.81 Mu-like prophage major head subunit gpT
FGGY_C               PF02782.11   197 seq1290_BIOID50917   -             67   9.8e-11   41.5   0.0   1   1   7.8e-15   1.1e-10   41.4   0.0    84   138     3    60     1    63 0.92 FGGY family of carbohydrate kinases, C-terminal domain
UPF0029              PF01205.14   110 seq1291_BIOID50917   -            204   1.3e-36  124.4   0.0   1   1   2.5e-40   1.7e-36  124.1   0.0     1   109    17   125    17   126 0.98 Uncharacterized protein family UPF0029
DUF1949              PF09186.6     56 seq1291_BIOID50917   -            204   5.5e-16   57.8   0.0   1   1   1.8e-19   1.2e-15   56.6   0.0     1    55   141   195   141   196 0.98 Domain of unknown function (DUF1949)
Aldedh               PF00171.17   462 seq1292_BIOID50917   -            461   1.2e-30  106.1   0.5   1   1   1.7e-33   2.4e-29  101.8   0.3    29   427    32   416    24   428 0.87 Aldehyde dehydrogenase family
Glycos_transf_4      PF00953.16   159 seq1295_BIOID50917   -            367   1.1e-28   99.9  21.3   1   1   7.8e-33   1.1e-28   99.9  14.8     3   157    75   233    73   235 0.94 Glycosyl transferase family 4
RepB-RCR_reg         PF10723.4     85 seq1296_BIOID50917   -             82   1.3e-36  124.0   1.7   1   1   2.1e-40   1.4e-36  123.9   1.2     1    79     1    79     1    82 0.98 Replication regulatory protein RepB
RHH_1                PF01402.16    39 seq1296_BIOID50917   -             82     1e-05   25.0   0.0   1   1   2.6e-09   1.8e-05   24.3   0.0     6    36    48    78    46    80 0.94 Ribbon-helix-helix protein, copG family
MerR_1               PF13411.1     69 seq1297_BIOID50917   -            215   3.9e-09   36.0   0.3   1   1   2.7e-12   3.6e-08   32.9   0.0    26    68     2    44     1    45 0.96 MerR HTH family regulatory protein
Bax1-I               PF01027.15   205 seq1298_BIOID50917   -            171   1.2e-08   34.7  17.7   1   1   1.1e-12   1.4e-08   34.4  12.3    64   201    12   154     1   159 0.80 Inhibitor of apoptosis-promoting Bax1
Aconitase            PF00330.15   465 seq1299_BIOID50917   -            891  1.3e-186  620.5   0.0   1   1  2.3e-190  1.6e-186  620.2   0.0     1   465    57   562    57   562 0.99 Aconitase family (aconitate hydratase)
Aconitase_C          PF00694.14   131 seq1299_BIOID50917   -            891   7.8e-49  165.0   0.0   1   1   2.7e-52   1.8e-48  163.8   0.0     3   130   691   818   689   819 0.98 Aconitase C-terminal domain
GFO_IDH_MocA         PF01408.17   120 seq1301_BIOID50917   -            307   5.9e-25   88.0   0.0   1   1   1.4e-28   9.3e-25   87.3   0.0     1   120     4   121     4   121 0.98 Oxidoreductase family, NAD-binding Rossmann fold
GFO_IDH_MocA_C       PF02894.12   115 seq1301_BIOID50917   -            307   5.1e-08   32.6   0.1   1   1   1.7e-11   1.2e-07   31.4   0.0    19   114   141   226   132   227 0.93 Oxidoreductase family, C-terminal alpha/beta domain
IMS                  PF00817.15   148 seq1304_BIOID50917   -            351   4.3e-47  159.5   0.0   1   1   1.5e-50   6.9e-47  158.8   0.0     1   148     7   154     7   154 0.98 impB/mucB/samB family
IMS_C                PF11799.3    137 seq1304_BIOID50917   -            351   1.8e-09   38.0   0.1   1   1   6.6e-13     3e-09   37.2   0.1     3    99   211   309   209   323 0.84 impB/mucB/samB family C-terminal
IMS_HHH              PF11798.3     32 seq1304_BIOID50917   -            351   1.3e-08   34.2   0.0   1   1   7.1e-12   3.2e-08   33.0   0.0     1    32   166   197   166   197 0.96 IMS family HHH motif
PfkB                 PF00294.19   301 seq1307_BIOID50917   -            434   2.4e-56  190.9   0.0   1   1   2.5e-60   3.4e-56  190.4   0.0     4   294    55   414    52   422 0.91 pfkB family carbohydrate kinase
AzlC                 PF03591.9    143 seq1309_BIOID50917   -            245   7.3e-42  142.5  10.2   1   1   5.3e-46   7.3e-42  142.5   7.1     1   141    23   165    23   167 0.97 AzlC protein
TrkH                 PF02386.11   339 seq1311_BIOID50917   -            483   1.5e-78  263.6  24.6   1   1   3.1e-82   4.3e-78  262.1  11.0     2   339   153   481   152   481 0.99 Cation transport protein
MFS_1                PF07690.11   354 seq1312_BIOID50917   -            427   1.1e-55  188.6  61.4   1   1   8.6e-58   5.9e-54  183.0  27.4     1   347    28   380    28   384 0.87 Major Facilitator Superfamily
IncFII_repA          PF02387.10   281 seq1313_BIOID50917   -            289   2.3e-97  325.4   0.1   1   1    2e-101   2.8e-97  325.1   0.1     3   271     9   269     1   276 0.98 IncFII RepA protein family
NAD_binding_2        PF03446.10   162 seq1315_BIOID50917   -            302   5.7e-37  126.9   6.0   1   1   6.1e-41   8.3e-37  126.4   4.2     3   161     8   168     6   169 0.95 NAD binding domain of 6-phosphogluconate dehydrogenase
adh_short            PF00106.20   167 seq1316_BIOID50917   -            206   1.4e-34  119.2   0.0   1   1   5.9e-38   1.6e-34  119.1   0.0     2   166     2   165     1   166 0.93 short chain dehydrogenase
adh_short_C2         PF13561.1    243 seq1316_BIOID50917   -            206   6.9e-14   52.1   0.0   1   1   3.1e-17   8.6e-14   51.8   0.0     3   195     9   192     7   200 0.93 Enoyl-(Acyl carrier protein) reductase
KR                   PF08659.5    181 seq1316_BIOID50917   -            206   6.3e-14   51.9   0.0   1   1     3e-17   8.2e-14   51.5   0.0     3   173     3   170     2   177 0.89 KR domain
Epimerase            PF01370.16   236 seq1316_BIOID50917   -            206   9.3e-07   28.3   0.0   1   1   7.2e-10     2e-06   27.3   0.0     1   117     3   135     3   176 0.80 NAD dependent epimerase/dehydratase family
NAD_binding_10       PF13460.1    183 seq1316_BIOID50917   -            206     2e-06   27.8   0.0   1   1   8.5e-10   2.3e-06   27.6   0.0     1    68     3    82     3   173 0.76 NADH(P)-binding
DUF1307              PF06998.6    123 seq1317_BIOID50917   -            157     8e-43  145.2   5.8   1   1     7e-47   9.5e-43  145.0   4.0     1   123    32   155    32   155 0.98 Protein of unknown function (DUF1307)
Phage_P2_GpU         PF06995.6    121 seq1318_BIOID50917   -            154   3.9e-47  158.4   0.0   1   1   3.5e-51   4.7e-47  158.2   0.0     1   120     6   125     6   126 0.99 Phage P2 GpU
HAD_2                PF13419.1    176 seq1319_BIOID50917   -            222   1.1e-23   84.3   0.0   1   1   2.7e-27   1.2e-23   84.1   0.0     2   176    11   191    10   191 0.92 Haloacid dehalogenase-like hydrolase
Hydrolase            PF00702.21   204 seq1319_BIOID50917   -            222   7.1e-13   49.4   0.0   1   1   6.7e-16     3e-12   47.3   0.0     3   203     9   184     7   185 0.83 haloacid dehalogenase-like hydrolase
Hydrolase_like       PF13242.1     75 seq1319_BIOID50917   -            222   2.7e-05   23.6   0.0   1   1   9.2e-09   4.2e-05   23.0   0.0     2    49   146   192   145   209 0.91 HAD-hyrolase-like
DUF4156              PF13698.1     93 seq1322_BIOID50917   -            121   4.1e-32  109.8   0.1   1   1   3.6e-36   4.9e-32  109.5   0.0     2    93    27   119    26   119 0.98 Domain of unknown function (DUF4156)
DUF2190              PF09956.4    106 seq1323_BIOID50917   -            107     3e-34  116.8   1.3   1   1   2.5e-38   3.4e-34  116.6   0.9     1   106     2   106     2   106 0.98 Uncharacterized conserved protein (DUF2190)
Wzz                  PF02706.10   152 seq1326_BIOID50917   -            348     4e-15   55.8   1.4   1   1   6.7e-19   9.2e-15   54.6   1.0     1   113    15   178    15   244 0.69 Chain length determinant protein
MVIN                 PF03023.9    452 seq1327_BIOID50917   -            511  4.7e-161  536.1  32.4   1   1  4.1e-165  5.7e-161  535.8  22.5     1   450    28   478    28   480 0.99 MviN-like protein
AzlD                 PF05437.7     99 seq1328_BIOID50917   -            111   2.4e-12   46.5   5.6   1   1   2.1e-16   2.9e-12   46.2   3.9     1    98     5   104     5   105 0.92 Branched-chain amino acid transport protein (AzlD)
Phage_GPD            PF05954.6    292 seq1329_BIOID50917   -            390   1.2e-57  195.2   2.9   1   1   1.6e-61   2.1e-57  194.4   2.0     1   291    41   368    41   369 0.91 Phage late control gene D protein (GPD)
StbA                 PF06406.6    318 seq1332_BIOID50917   -            323  1.5e-147  490.5   0.7   1   1  1.3e-151  1.7e-147  490.3   0.5     1   317     1   319     1   320 0.99 StbA protein
Gifsy-2              PF13856.1     95 seq1333_BIOID50917   -             91   2.5e-28   97.9   0.0   1   1     2e-32   2.7e-28   97.8   0.0     1    95     1    90     1    90 0.99 ATP-binding sugar transporter from pro-phage
Acetyltransf_10      PF13673.1    117 seq1335_BIOID50917   -            124   6.4e-16   58.4   0.0   1   1   1.7e-19   7.7e-16   58.1   0.0    17   117     4    98     1    98 0.91 Acetyltransferase (GNAT) domain
Acetyltransf_7       PF13508.1     79 seq1335_BIOID50917   -            124   5.9e-07   29.4   0.0   1   1   2.4e-10   1.1e-06   28.6   0.0     3    78    30    99    28   100 0.88 Acetyltransferase (GNAT) domain
Acetyltransf_1       PF00583.19    83 seq1335_BIOID50917   -            124   7.6e-06   25.7   0.0   1   1   3.7e-09   1.7e-05   24.6   0.0    22    83    42    99     7    99 0.70 Acetyltransferase (GNAT) family
Fe-ADH               PF00465.14   366 seq1337_BIOID50917   -            403   3.2e-98  328.6   0.2   1   1  5.7e-102   3.9e-98  328.3   0.2     2   332     8   323     7   337 0.93 Iron-containing alcohol dehydrogenase
Fe-ADH_2             PF13685.1    250 seq1337_BIOID50917   -            403   5.2e-17   61.8   0.0   1   1   1.2e-20   8.1e-17   61.2   0.0    12   247    18   260    14   262 0.89 Iron-containing alcohol dehydrogenase
Rieske_2             PF13806.1    104 seq1343_BIOID50917   -            108   2.7e-40  136.1   0.0   1   1   2.2e-44     3e-40  136.0   0.0     1   103     3   106     3   107 0.98 Rieske-like [2Fe-2S] domain
PseudoU_synth_2      PF00849.17   164 seq1345_BIOID50917   -            290   9.9e-16   57.8   0.1   1   1   6.3e-18   4.3e-14   52.5   0.1     2   164    69   195    68   195 0.87 RNA pseudouridylate synthase
S4                   PF01479.20    48 seq1345_BIOID50917   -            290     3e-14   52.0   1.6   1   1   1.1e-17   7.6e-14   50.7   0.0     1    48     7    52     7    52 0.98 S4 domain
Phage_P2_GpU         PF06995.6    121 seq1346_BIOID50917   -            161     9e-49  163.7   0.0   1   1   8.7e-53   1.2e-48  163.3   0.0     1   120     6   125     6   126 0.99 Phage P2 GpU
FCD                  PF07729.7    125 seq1347_BIOID50917   -            228   1.6e-26   92.9   5.9   1   1   3.5e-30   2.4e-26   92.3   4.1     5   124    89   208    87   209 0.99 FCD domain
GntR                 PF00392.16    64 seq1347_BIOID50917   -            228   9.3e-18   63.3   0.0   1   1   3.6e-21   2.4e-17   61.9   0.0     3    64    15    75    13    75 0.98 Bacterial regulatory proteins, gntR family
PrpF                 PF04303.8    371 seq1349_BIOID50917   -            350  1.1e-161  537.6   1.8   1   1  1.8e-165  1.2e-161  537.4   1.3     1   371     1   350     1   350 0.99 PrpF protein
MarR                 PF01047.17    59 seq1350_BIOID50917   -            176   1.6e-17   62.8   2.8   1   1   1.3e-20     6e-17   60.9   0.1     1    58    53   112    53   113 0.98 MarR family
MarR_2               PF12802.2     62 seq1350_BIOID50917   -            176     1e-08   34.5   0.1   1   1   4.8e-12   2.2e-08   33.5   0.0     5    61    55   111    51   112 0.90 MarR family
HTH_27               PF13463.1     68 seq1350_BIOID50917   -            176   3.6e-07   30.3   0.1   1   1   1.8e-10   8.1e-07   29.1   0.0    17    68    70   121    54   121 0.86 Winged helix DNA-binding domain
DUF1537              PF07005.6    223 seq1351_BIOID50917   -            420   3.8e-62  209.7  14.7   1   1   4.6e-66   6.3e-62  209.0  10.2     1   223   161   380   161   380 0.95 Protein of unknown function, DUF1537
PTS_2-RNA            PF01885.11   186 seq1352_BIOID50917   -            184   1.7e-52  177.3   0.0   1   1   1.5e-56     2e-52  177.0   0.0     2   180     6   175     5   180 0.96 RNA 2'-phosphotransferase, Tpt1 / KptA family
UPF0027              PF01139.12   420 seq1358_BIOID50917   -            383   2.1e-97  326.6   0.0   1   2   6.2e-29   8.5e-25   87.4   0.0     6    98    18   110    13   122 0.93 Uncharacterized protein family UPF0027
UPF0027              PF01139.12   420 seq1358_BIOID50917   -            383   2.1e-97  326.6   0.0   2   2   1.5e-74   2.1e-70  237.7   0.0   145   419   123   376   109   377 0.90 Uncharacterized protein family UPF0027
PQQ_2                PF13360.1    238 seq1359_BIOID50917   -            353   9.9e-08   31.6   1.7   1   1   1.1e-10   3.1e-07   29.9   1.1     3   236    69   308    67   310 0.67 PQQ-like domain
Form_Nir_trans       PF01226.12   250 seq1360_BIOID50917   -            268   8.6e-62  208.1  29.1   1   1   7.5e-66     1e-61  207.9  20.2    15   249    19   248     4   249 0.93 Formate/nitrite transporter
Acid_phosphat_B      PF03767.9    230 seq1362_BIOID50917   -            237   2.4e-50  170.9   0.0   1   1     2e-54   2.8e-50  170.7   0.0     2   229    11   220    10   221 0.96 HAD superfamily, subfamily IIIB (Acid phosphatase)
Phage_GPD            PF05954.6    292 seq1363_BIOID50917   -            366   7.9e-63  212.2   0.6   1   1   6.9e-67   9.4e-63  211.9   0.4     1   291    42   348    42   349 0.91 Phage late control gene D protein (GPD)
Flavodoxin_5         PF12724.2    143 seq1364_BIOID50917   -            181   1.6e-51  173.9   0.0   1   1   4.3e-55   2.9e-51  173.1   0.0     1   142     4   152     4   153 0.95 Flavodoxin domain
Flavodoxin_1         PF00258.20   143 seq1364_BIOID50917   -            181   9.7e-06   25.5   0.0   1   1   3.6e-09   2.5e-05   24.1   0.0     1    54     5    56     5    84 0.90 Flavodoxin
rve                  PF00665.21   120 seq1365_BIOID50917   -            137   1.3e-10   41.3   0.0   1   1   1.2e-14   1.7e-10   40.9   0.0     2    65    45   106    44   118 0.94 Integrase core domain
LysR_substrate       PF03466.15   209 seq1369_BIOID50917   -            315   9.6e-55  184.8   0.6   1   1   1.9e-58   1.3e-54  184.3   0.4     4   208    99   303    96   304 0.99 LysR substrate binding domain
HTH_1                PF00126.22    60 seq1369_BIOID50917   -            315   8.8e-22   76.4   0.5   1   1   2.5e-25   1.7e-21   75.5   0.1     1    59    13    71    13    72 0.98 Bacterial regulatory helix-turn-helix protein, lysR family
Lipoprotein_19       PF13617.1     59 seq1371_BIOID50917   -             61   4.8e-27   93.2   0.6   1   1   3.8e-31   5.3e-27   93.1   0.4     1    59     2    60     2    60 0.97 YnbE-like lipoprotein
FCD                  PF07729.7    125 seq1374_BIOID50917   -            274   1.1e-22   80.5   6.2   1   1   2.4e-26   1.6e-22   80.0   4.3     1   124   116   246   116   247 0.90 FCD domain
GntR                 PF00392.16    64 seq1374_BIOID50917   -            274   6.1e-14   51.1   0.2   1   1   1.8e-17   1.2e-13   50.1   0.1     4    62    31    89    29    91 0.95 Bacterial regulatory proteins, gntR family
Epimerase_2          PF02350.14   346 seq1377_BIOID50917   -            390  1.4e-126  421.8   0.0   1   1  1.2e-130  1.7e-126  421.5   0.0     2   346    36   384    35   384 0.97 UDP-N-acetylglucosamine 2-epimerase
DUF1318              PF07027.7     95 seq1378_BIOID50917   -            133   5.4e-34  116.1   0.9   1   1   4.8e-38   6.6e-34  115.9   0.6     2    95    40   132    39   132 0.98 Protein of unknown function (DUF1318)
HlyD                 PF00529.15   306 seq1379_BIOID50917   -            390   3.6e-79  266.1  15.0   1   1   1.3e-82   4.5e-79  265.8  10.4     1   306    60   343    60   343 0.99 HlyD family secretion protein
HlyD_2               PF12700.2    328 seq1379_BIOID50917   -            390   2.2e-17   63.1   1.3   1   1   9.2e-21   3.1e-17   62.6   0.9    20   234    60   290    51   316 0.77 HlyD family secretion protein
HlyD_3               PF13437.1    105 seq1379_BIOID50917   -            390   5.2e-16   58.7   3.5   1   1   1.4e-16   4.9e-13   49.2   0.2     2   105   218   338   217   338 0.79 HlyD family secretion protein
Biotin_lipoyl_2      PF13533.1     50 seq1379_BIOID50917   -            390   1.1e-08   34.4   1.6   1   1   5.4e-11   1.9e-07   30.5   0.1     2    49    61   108    60   109 0.91 Biotin-lipoyl like
NAD_binding_2        PF03446.10   162 seq1380_BIOID50917   -            292   7.1e-48  162.4   1.5   1   1   2.1e-51   9.5e-48  162.0   1.1     1   160     1   162     1   164 0.98 NAD binding domain of 6-phosphogluconate dehydrogenase
F420_oxidored        PF03807.12    96 seq1380_BIOID50917   -            292   5.6e-07   29.7   0.1   1   1   2.6e-10   1.2e-06   28.7   0.1     1    74     3    70     3    96 0.80 NADP oxidoreductase coenzyme F420-dependent
DUF1401              PF07180.6    146 seq1382_BIOID50917   -            131   3.3e-06   26.7   0.1   1   1   3.1e-10   4.2e-06   26.4   0.1    22    75     8    61     4    95 0.90 Protein of unknown function (DUF1401)
Plasmid_stab_B       PF10784.4     72 seq1384_BIOID50917   -            106   6.2e-22   76.8   0.1   1   1     7e-26   9.6e-22   76.2   0.1    19    71     1    53     1    54 0.97 Plasmid stability protein
SDF                  PF00375.13   390 seq1385_BIOID50917   -            463  1.1e-102  343.5  34.0   1   1  9.9e-107  1.4e-102  343.3  23.6     1   390    29   443    29   443 0.96 Sodium:dicarboxylate symporter family
YdfZ                 PF14001.1     64 seq1387_BIOID50917   -             67     2e-33  114.3   0.1   1   1   1.6e-37   2.2e-33  114.1   0.1     1    64     2    65     2    65 0.99 YdfZ protein
rve_3                PF13683.1     67 seq1388_BIOID50917   -             80     2e-11   43.0   0.0   1   1   4.5e-15   3.1e-11   42.5   0.0     7    67     1    62     1    62 0.96 Integrase core domain
rve_2                PF13333.1     52 seq1388_BIOID50917   -             80   2.7e-07   30.4   0.0   1   1   4.8e-11   3.3e-07   30.1   0.0     1    50    14    68    14    70 0.87 Integrase core domain
PhdYeFM_antitox      PF02604.14    75 seq1389_BIOID50917   -             83   1.5e-09   37.1   0.0   1   1   1.3e-13   1.7e-09   36.9   0.0     3    68    10    73     8    80 0.89 Antitoxin Phd_YefM, type II toxin-antitoxin system
TerC                 PF03741.11   184 seq1390_BIOID50917   -            540   4.9e-49  166.1  13.4   1   1   1.6e-52   7.4e-49  165.5   9.3     1   183    27   216    27   217 0.94 Integral membrane protein TerC family
CorC_HlyC            PF03471.12    81 seq1390_BIOID50917   -            540   2.4e-20   72.0   0.1   1   1   5.5e-23   2.5e-19   68.7   0.0     2    79   453   529   452   531 0.93 Transporter associated domain
CBS                  PF00571.23    57 seq1390_BIOID50917   -            540   7.2e-16   57.4   1.3   1   2   8.5e-09   3.9e-05   23.1   0.4     1    53   315   371   315   374 0.94 CBS domain
CBS                  PF00571.23    57 seq1390_BIOID50917   -            540   7.2e-16   57.4   1.3   2   2   9.7e-12   4.4e-08   32.5   0.0     3    53   382   432   381   436 0.93 CBS domain
Complex1_51K         PF01512.12   151 seq1391_BIOID50917   -            425   3.8e-39  133.7   0.0   1   1   2.3e-42   7.9e-39  132.6   0.0     8   151     2   135     1   135 0.98 Respiratory-chain NADH dehydrogenase 51 Kd subunit
RnfC_N               PF13375.1    101 seq1391_BIOID50917   -            425   4.1e-15   55.2   0.7   1   1   3.7e-18   1.3e-14   53.6   0.3    22    85   356   420   350   425 0.91 RnfC Barrel sandwich hybrid domain
SLBB                 PF10531.4     59 seq1391_BIOID50917   -            425   4.2e-13   48.8   1.1   1   1   2.1e-16   7.3e-13   48.0   0.7     1    58   147   194   147   195 0.96 SLBB domain
Fer4_17              PF13534.1     61 seq1391_BIOID50917   -            425   7.9e-08   32.4   3.9   1   1   4.4e-11   1.5e-07   31.5   2.7     2    60   238   298   237   299 0.94 4Fe-4S dicluster domain
TP_methylase         PF00590.15   210 seq1398_BIOID50917   -            457   1.6e-49  168.3   0.1   1   1   5.4e-53   2.5e-49  167.7   0.0     2   209   218   426   217   427 0.92 Tetrapyrrole (Corrin/Porphyrin) Methylases
NAD_binding_7        PF13241.1    103 seq1398_BIOID50917   -            457   6.1e-28   96.9   0.1   1   1   1.3e-29     6e-26   90.5   0.0     1   103     6   115     6   115 0.89 Putative NAD(P)-binding
CysG_dimeriser       PF10414.4     60 seq1398_BIOID50917   -            457   1.7e-19   68.9   0.9   1   1   3.7e-23   1.7e-19   68.9   0.6     2    60   150   209   149   209 0.97 Sirohaem synthase dimerisation region
Plasmid_stabil       PF05016.9     90 seq1399_BIOID50917   -             95   5.8e-14   52.1   0.1   1   1   4.8e-18   6.6e-14   51.9   0.1     1    88     5    83     5    85 0.97 Plasmid stabilisation system protein
Na_sulph_symp        PF00939.14   471 seq1400_BIOID50917   -            477  2.3e-177  590.4  46.0   1   1  1.9e-181  2.6e-177  590.3  31.9     2   471     4   474     3   474 0.99 Sodium:sulfate symporter transmembrane region
UPF0047              PF01894.12   118 seq1403_BIOID50917   -            138   5.4e-39  132.5   0.0   1   1   4.5e-43   6.1e-39  132.3   0.0     1   117    17   135    17   136 0.97 Uncharacterised protein family UPF0047
Aldolase_II          PF00596.16   183 seq1404_BIOID50917   -            212   1.6e-44  151.6   0.0   1   1   1.4e-48   1.9e-44  151.4   0.0     2   181    14   190    13   192 0.93 Class II Aldolase and Adducin N-terminal domain
RF-1                 PF00472.15   114 seq1406_BIOID50917   -            204   1.2e-23   83.0   2.0   1   1   1.5e-27   2.1e-23   82.2   1.4     9   104   103   197    97   200 0.86 RF-1 domain
Fels1                PF05666.6     45 seq1407_BIOID50917   -            122   6.1e-39  131.0   2.2   1   2   1.7e-21   2.4e-17   61.9   0.1     2    45    20    62    19    62 0.96 Fels-1 Prophage Protein-like
Fels1                PF05666.6     45 seq1407_BIOID50917   -            122   6.1e-39  131.0   2.2   2   2   8.4e-24   1.2e-19   69.3   0.2     1    45    66   121    66   121 0.98 Fels-1 Prophage Protein-like
DUF3296              PF11726.3    180 seq1408_BIOID50917   -            187   1.4e-31  109.3   0.5   1   1   1.2e-35   1.7e-31  109.0   0.3     2   173    17   167    16   174 0.86 Protein of unknown function (DUF3296)
DeoC                 PF01791.4    236 seq1410_BIOID50917   -            295   8.6e-35  120.0   0.0   1   1   7.3e-39     1e-34  119.8   0.0     2   235    21   261    20   262 0.94 DeoC/LacD family aldolase
Ogr_Delta            PF04606.7     47 seq1412_BIOID50917   -             72   3.9e-20   71.1   5.0   1   1   3.4e-24   4.6e-20   70.8   3.4     2    47     4    49     3    49 0.97 Ogr/Delta-like zinc finger
Hexapep              PF00132.19    36 seq1413_BIOID50917   -            182   4.4e-10   38.4  13.7   1   1   2.8e-10   3.8e-06   26.0   1.8     1    35    64    98    64    99 0.95 Bacterial transferase hexapeptide (six repeats)
DUF419               PF04237.8     92 seq1415_BIOID50917   -            118   1.1e-21   76.7   0.0   1   1     1e-25   1.4e-21   76.5   0.0     1    91    10   102    10   103 0.98 Protein of unknown function (DUF419)
DUF519               PF04378.8    245 seq1418_BIOID50917   -            280  1.4e-115  384.3   0.0   1   1  1.2e-119  1.6e-115  384.1   0.0     1   245    33   278    33   278 1.00 Protein of unknown function (DUF519)
UDPG_MGDP_dh_N       PF03721.9    185 seq1419_BIOID50917   -            420   3.5e-61  205.7   0.1   1   1   7.1e-63   2.4e-59  199.6   0.0     2   183     5   189     4   191 0.96 UDP-glucose/GDP-mannose dehydrogenase family, NAD binding domain
UDPG_MGDP_dh         PF00984.14    96 seq1419_BIOID50917   -            420     4e-30  103.7   0.0   1   1   2.3e-33     8e-30  102.7   0.0     2    93   206   292   205   296 0.88 UDP-glucose/GDP-mannose dehydrogenase family, central domain
UDPG_MGDP_dh_C       PF03720.10   106 seq1419_BIOID50917   -            420   9.2e-19   67.4   0.0   1   1   6.8e-22   2.3e-18   66.1   0.0     1   104   324   419   324   420 0.91 UDP-glucose/GDP-mannose dehydrogenase family, UDP binding domain
NAD_binding_2        PF03446.10   162 seq1419_BIOID50917   -            420   7.1e-07   29.1   0.1   1   1   2.2e-09   7.4e-06   25.8   0.0     2   109     4   135     3   140 0.76 NAD binding domain of 6-phosphogluconate dehydrogenase
MFS_1                PF07690.11   354 seq1421_BIOID50917   -            512   5.7e-55  186.3  38.3   1   1   4.2e-59   5.7e-55  186.3  26.5     1   353    19   413    19   414 0.89 Major Facilitator Superfamily
Elong-fact-P_C       PF09285.6     56 seq1422_BIOID50917   -            188   5.3e-27   92.8   1.0   1   1   2.4e-30   1.1e-26   91.8   0.2     1    56   131   186   131   186 0.99 Elongation factor P, C-terminal
EFP                  PF01132.15    55 seq1422_BIOID50917   -            188   3.2e-24   84.2   0.1   1   1   1.2e-27   5.5e-24   83.4   0.0     3    55    71   123    69   123 0.97 Elongation factor P (EF-P) OB domain
EFP_N                PF08207.7     58 seq1422_BIOID50917   -            188   5.8e-24   83.6   0.0   1   1   4.5e-27     2e-23   81.8   0.0     3    57     7    61     5    62 0.97 Elongation factor P (EF-P) KOW-like domain
AP_endonuc_2         PF01261.19   211 seq1424_BIOID50917   -            258   3.3e-31  108.1   0.9   1   1   2.9e-35   3.9e-31  107.9   0.6     1   211    21   219    21   219 0.95 Xylose isomerase-like TIM barrel
PAP2                 PF01569.16   129 seq1426_BIOID50917   -            254   5.8e-28   97.0   1.0   1   1   4.2e-32   5.8e-28   97.0   0.7     6   126    78   232    73   234 0.90 PAP2 superfamily
Collar               PF07484.7     57 seq1427_BIOID50917   -            165   2.5e-15   55.8   0.1   1   1   3.1e-19   4.3e-15   55.1   0.1     1    57    10    57    10    57 0.98 Phage Tail Collar Domain
DUF1471              PF07338.8     56 seq1428_BIOID50917   -            314   4.1e-62  205.5   5.4   1   3   2.8e-22   3.9e-18   64.7   0.0     2    56    34    90    33    90 0.98 Protein of unknown function (DUF1471)
DUF1471              PF07338.8     56 seq1428_BIOID50917   -            314   4.1e-62  205.5   5.4   2   3     3e-22   4.1e-18   64.6   0.1     3    56   119   174   117   174 0.98 Protein of unknown function (DUF1471)
DUF1471              PF07338.8     56 seq1428_BIOID50917   -            314   4.1e-62  205.5   5.4   3   3   3.1e-26   4.3e-22   77.3   0.1     2    56   259   314   258   314 0.99 Protein of unknown function (DUF1471)
YbhQ                 PF11076.3    135 seq1429_BIOID50917   -            136   4.3e-79  262.5  13.2   1   1   3.7e-83   5.1e-79  262.3   9.1     1   134     1   132     1   134 0.98 Putative inner membrane protein YbhQ
BMC                  PF00936.14    75 seq1431_BIOID50917   -            184     5e-41  138.1   8.4   1   2   1.3e-25   1.8e-21   75.4   0.1     1    74     3    76     3    77 0.98 BMC domain
BMC                  PF00936.14    75 seq1431_BIOID50917   -            184     5e-41  138.1   8.4   2   2   2.3e-22   3.1e-18   65.0   2.9     1    75    95   173    95   173 0.97 BMC domain
HTH_AraC             PF00165.18    42 seq1432_BIOID50917   -            298   9.6e-22   76.0   0.1   1   2   2.3e-14   1.1e-10   40.9   0.0     1    41   203   243   203   244 0.96 Bacterial regulatory helix-turn-helix proteins, AraC family
HTH_AraC             PF00165.18    42 seq1432_BIOID50917   -            298   9.6e-22   76.0   0.1   2   2   7.3e-12   3.3e-08   32.9   0.0     1    41   255   293   255   294 0.93 Bacterial regulatory helix-turn-helix proteins, AraC family
HTH_18               PF12833.2     81 seq1432_BIOID50917   -            298     8e-17   61.0   0.1   1   1   2.7e-20   1.2e-16   60.4   0.0     2    80   217   294   216   295 0.94 Helix-turn-helix domain
AraC_binding         PF02311.14   136 seq1432_BIOID50917   -            298   7.6e-07   28.7   0.0   1   1   4.7e-10   2.2e-06   27.3   0.0    27    91    75   139    64   170 0.85 AraC-like ligand binding domain
Aldo_ket_red         PF00248.16   283 seq1437_BIOID50917   -            288   2.4e-52  177.3   0.0   1   1     2e-56   2.8e-52  177.1   0.0     1   282    15   284    15   285 0.95 Aldo/keto reductase family
Entericidin          PF08085.6     21 seq1440_BIOID50917   -             41   5.1e-09   35.4   0.0   1   1   4.6e-13   6.3e-09   35.1   0.0     1    21    20    40    20    40 0.99 Entericidin EcnA/B family
ADH_N                PF08240.7    109 seq1441_BIOID50917   -            336   6.2e-32  109.4   0.4   1   1   2.8e-35   1.3e-31  108.5   0.3     1   107    29   134    29   136 0.98 Alcohol dehydrogenase GroES-like domain
ADH_zinc_N           PF00107.21   130 seq1441_BIOID50917   -            336   5.1e-13   48.5   0.1   1   1   2.8e-16   1.3e-12   47.2   0.1     2   130   177   296   176   296 0.91 Zinc-binding dehydrogenase
ThiF                 PF00899.16   136 seq1441_BIOID50917   -            336   4.7e-05   23.1   0.8   1   1     2e-08   9.2e-05   22.1   0.1     4    36   168   200   165   204 0.93 ThiF family
YcgL                 PF05166.8     74 seq1442_BIOID50917   -             41     1e-06   28.6   0.7   1   1   9.1e-11   1.2e-06   28.3   0.5     1    23    14    36    14    39 0.92 YcgL domain
HTH_Tnp_IS1          PF12759.2     50 seq1444_BIOID50917   -             90   2.8e-31  106.6   0.2   1   1   5.5e-35   3.8e-31  106.2   0.1     1    50    38    87    38    87 0.99 InsA C-terminal domain
Zn_Tnp_IS1           PF03811.8     36 seq1444_BIOID50917   -             90   1.4e-17   62.7   8.6   1   1     3e-21     2e-17   62.2   5.9     1    36     1    35     1    35 0.99 InsA N-terminal domain
Gp49                 PF05973.9     91 seq1447_BIOID50917   -            112   1.5e-26   92.1   0.0   1   1   1.2e-30   1.7e-26   91.9   0.0     1    91    13   102    13   102 0.96 Phage derived protein Gp49-like (DUF891)
Catalase             PF00199.14   384 seq1449_BIOID50917   -            753  3.7e-170  565.6   0.1   1   1  7.1e-174  4.8e-170  565.2   0.1     1   382    81   467    81   469 0.99 Catalase
Catalase-rel         PF06628.7     68 seq1449_BIOID50917   -            753   3.9e-20   71.3   0.0   1   1   1.3e-23   8.7e-20   70.2   0.0     1    68   495   563   495   563 0.98 Catalase-related immune-responsive
YcgL                 PF05166.8     74 seq1450_BIOID50917   -             66   9.5e-16   57.5   0.1   1   1   9.7e-20   1.3e-15   57.1   0.1    30    74     1    45     1    45 0.97 YcgL domain
Pyr_redox_2          PF07992.9    200 seq1451_BIOID50917   -            450   2.6e-43  148.1   1.3   1   1   1.1e-46   3.8e-43  147.5   0.9     2   196     7   305     6   308 0.95 Pyridine nucleotide-disulphide oxidoreductase
Pyr_redox_dim        PF02852.17   110 seq1451_BIOID50917   -            450   7.8e-37  125.5   0.6   1   1   3.5e-39   1.2e-35  121.7   0.2     1   110   339   450   339   450 0.99 Pyridine nucleotide-disulphide oxidoreductase, dimerisation domain
Pyr_redox            PF00070.22    80 seq1451_BIOID50917   -            450   5.1e-18   65.1   0.0   1   1   5.6e-21   1.9e-17   63.2   0.0     1    80   169   249   169   250 0.96 Pyridine nucleotide-disulphide oxidoreductase
Pyr_redox_3          PF13738.1    203 seq1451_BIOID50917   -            450   4.1e-09   36.6   0.1   1   1   9.3e-11   3.2e-07   30.4   0.0     3   200    10   200     8   203 0.77 Pyridine nucleotide-disulphide oxidoreductase
BMC                  PF00936.14    75 seq1454_BIOID50917   -            116     8e-17   60.5   0.3   1   1   8.1e-21   1.1e-16   60.1   0.2     2    73    45   112    44   116 0.95 BMC domain
Aconitase            PF00330.15   465 seq1455_BIOID50917   -            761   2.3e-47  161.4   0.1   1   1   4.8e-51   3.3e-47  160.9   0.1    91   450   121   464    46   479 0.87 Aconitase family (aconitate hydratase)
Aconitase_C          PF00694.14   131 seq1455_BIOID50917   -            761   5.6e-06   26.3   0.0   1   1   1.7e-09   1.2e-05   25.3   0.0    84   130   645   692   631   693 0.89 Aconitase C-terminal domain
Entericidin          PF08085.6     21 seq1456_BIOID50917   -             48   1.2e-08   34.2   2.6   1   1   1.2e-12   1.7e-08   33.7   1.8     1    21    23    43    23    43 0.98 Entericidin EcnA/B family
DUF4223              PF13978.1     56 seq1457_BIOID50917   -             55   1.2e-36  124.0   0.7   1   1   9.5e-41   1.3e-36  123.9   0.5     1    55     1    55     1    55 0.99 Protein of unknown function (DUF4223)
Flg_bb_rod           PF00460.15    31 seq1458_BIOID50917   -            138   8.7e-13   47.5   0.2   1   1   1.5e-16   2.1e-12   46.3   0.2     1    31     9    39     9    39 0.98 Flagella basal body rod protein
GntP_permease        PF02447.11   441 seq1460_BIOID50917   -            454  2.9e-154  513.6  49.4   1   1  4.8e-158  3.3e-154  513.4  34.3     2   440     5   453     4   454 0.98 GntP family permease
CitMHS               PF03600.11   349 seq1460_BIOID50917   -            454   6.7e-09   34.6  37.4   1   1   1.2e-12   8.5e-09   34.3  25.9     3   318    11   375     7   403 0.80 Citrate transporter
DDE_Tnp_IS1          PF03400.8    131 seq1462_BIOID50917   -            131   2.4e-74  247.4   0.1   1   1     2e-78   2.8e-74  247.2   0.1     2   131     3   131     2   131 0.99 IS1 transposase
Trans_reg_C          PF00486.23    77 seq1463_BIOID50917   -            219   1.8e-22   78.9   0.4   1   1     5e-26   3.4e-22   78.0   0.1     1    77   145   216   145   216 0.98 Transcriptional regulatory protein, C terminal
Response_reg         PF00072.19   112 seq1463_BIOID50917   -            219   1.6e-20   73.0   0.0   1   1   3.3e-24   2.2e-20   72.5   0.0     1   111     3   112     3   113 0.98 Response regulator receiver domain
HTH_37               PF13744.1     80 seq1464_BIOID50917   -            102   6.8e-24   83.3   0.6   1   1   1.2e-27   7.9e-24   83.1   0.4     3    76    20    92    18    97 0.96 Helix-turn-helix domain
HTH_3                PF01381.17    55 seq1464_BIOID50917   -            102   5.6e-07   29.1   0.0   1   1     1e-10     7e-07   28.8   0.0     5    47    43    86    39    94 0.87 Helix-turn-helix
AMP-binding          PF00501.23   418 seq1465_BIOID50917   -            574   4.3e-83  278.8   0.0   1   1   3.8e-87   5.2e-83  278.6   0.0     2   413    49   484    48   487 0.95 AMP-binding enzyme
FAA_hydrolase        PF01557.13   217 seq1466_BIOID50917   -            219   3.5e-56  189.9   0.0   1   1   2.9e-60     4e-56  189.7   0.0     1   208    18   210    18   219 0.93 Fumarylacetoacetate (FAA) hydrolase family
DUF1049              PF06305.6     68 seq1467_BIOID50917   -            102   1.3e-25   88.5   0.7   1   1   9.6e-30   1.3e-25   88.5   0.5     1    66    22    87    22    89 0.97 Protein of unknown function (DUF1049)
Multi_Drug_Res       PF00893.14    93 seq1469_BIOID50917   -            126   9.9e-33  112.3  10.3   1   1   9.2e-37   1.3e-32  112.0   7.2     1    93    22   114    22   114 0.99 Small Multidrug Resistance protein
Epimerase            PF01370.16   236 seq1470_BIOID50917   -            355   6.8e-79  264.4   0.0   1   1   3.7e-82   8.5e-79  264.1   0.0     1   236     4   252     4   252 0.97 NAD dependent epimerase/dehydratase family
RmlD_sub_bind        PF04321.12   287 seq1470_BIOID50917   -            355   5.2e-17   61.5   0.0   1   1   3.3e-20   7.5e-17   61.0   0.0     2   255     3   297     1   333 0.78 RmlD substrate binding domain
Polysacc_synt_2      PF02719.10   294 seq1470_BIOID50917   -            355   1.6e-16   59.9   0.0   1   1   1.2e-19   2.8e-16   59.1   0.0     1   117     4   114     4   135 0.93 Polysaccharide biosynthesis protein
3Beta_HSD            PF01073.14   280 seq1470_BIOID50917   -            355   2.7e-15   55.6   0.0   1   1   1.9e-18   4.3e-15   55.0   0.0     1   229     5   240     5   250 0.82 3-beta hydroxysteroid dehydrogenase/isomerase family
NAD_binding_4        PF07993.7    249 seq1470_BIOID50917   -            355   4.2e-15   55.2   0.1   1   1   4.2e-14   9.5e-11   40.9   0.0    87   197    74   189    61   250 0.85 Male sterility protein
adh_short            PF00106.20   167 seq1470_BIOID50917   -            355   6.3e-08   32.5   0.2   1   1   4.7e-10   1.1e-06   28.6   0.0     3    96     4    91     2   126 0.79 short chain dehydrogenase
PduV-EutP            PF10662.4    143 seq1471_BIOID50917   -            147   7.9e-60  200.3   0.0   1   1   6.5e-64   8.9e-60  200.2   0.0     1   142     1   141     1   142 0.99 Ethanolamine utilisation - propanediol utilisation
Flg_bbr_C            PF06429.8     74 seq1473_BIOID50917   -            134   1.5e-12   47.0   3.0   1   1   3.6e-16   2.5e-12   46.4   2.1    29    73    87   131    11   132 0.91 Flagellar basal body rod FlgEFG protein C-terminal
Flg_bb_rod           PF00460.15    31 seq1473_BIOID50917   -            134   2.7e-11   42.8   1.2   1   1   3.9e-15   2.7e-11   42.8   0.8     1    30     7    37     7    38 0.95 Flagella basal body rod protein
Peptidase_M20        PF01546.23   171 seq1475_BIOID50917   -            388   5.2e-26   91.1   0.1   1   1   9.7e-30   6.6e-26   90.7   0.1     2   170    72   384    71   385 0.93 Peptidase family M20/M25/M40
M20_dimer            PF07687.9    109 seq1475_BIOID50917   -            388   6.7e-13   48.2   0.2   1   1   1.9e-16   1.3e-12   47.3   0.2     8   106   184   280   180   294 0.94 Peptidase dimerisation domain
PGI                  PF00342.14   486 seq1476_BIOID50917   -            549  9.6e-235  779.4   0.1   1   1    8e-239  1.1e-234  779.2   0.0     1   486    52   541    52   541 0.99 Phosphoglucose isomerase
AA_permease_2        PF13520.1    426 seq1478_BIOID50917   -            460     4e-80  269.3  40.1   1   1   3.5e-84   4.8e-80  269.0  27.8     1   420     5   441     5   449 0.91 Amino acid permease
TPR_7                PF13176.1     36 seq1479_BIOID50917   -            389     1e-13   49.8  11.2   1   1   1.6e-05     0.025   14.2   0.0     1    27    71    97    71   106 0.82 Tetratricopeptide repeat
TPR_2                PF07719.12    34 seq1479_BIOID50917   -            389   1.5e-12   46.2   6.5   1   1     2e-05      0.03   14.1   0.0     6    32   219   245   216   247 0.91 Tetratricopeptide repeat
TPR_1                PF00515.23    34 seq1479_BIOID50917   -            389   9.1e-09   34.4   3.3   1   1     3e-05     0.045   13.2   0.0     7    32   220   245   218   247 0.91 Tetratricopeptide repeat
TPR_8                PF13181.1     34 seq1479_BIOID50917   -            389     3e-07   29.6   1.5   1   1   2.7e-05     0.041   13.5   0.0     5    29   218   242   217   246 0.91 Tetratricopeptide repeat
NUDIX                PF00293.23   135 seq1480_BIOID50917   -            257   1.9e-21   76.0   0.0   1   1   8.7e-25     4e-21   74.9   0.0     6   125   132   240   128   249 0.90 NUDIX domain
zf-NADH-PPase        PF09297.6     32 seq1480_BIOID50917   -            257   2.8e-10   39.4   5.4   1   1     1e-13   4.8e-10   38.6   3.8     1    32    93   124    93   124 0.98 NADH pyrophosphatase zinc ribbon domain
NUDIX-like           PF09296.6     98 seq1480_BIOID50917   -            257     8e-07   29.2   0.2   1   1   3.3e-10   1.5e-06   28.3   0.1     2    97    11    90    10    91 0.97 NADH pyrophosphatase-like rudimentary NUDIX domain
DUF2819              PF10995.3    317 seq1484_BIOID50917   -            523  1.4e-129  431.2   0.0   1   1  1.3e-133  1.8e-129  430.9   0.0     2   317   163   474   162   474 0.99 Protein of unknown function (DUF2819)
HATPase_c            PF02518.21   111 seq1486_BIOID50917   -            449   1.5e-18   66.4   0.0   1   1   4.9e-22   3.4e-18   65.2   0.0     4   105   351   446   348   449 0.93 Histidine kinase-, DNA gyrase B-, and HSP90-like ATPase
HisKA                PF00512.20    68 seq1486_BIOID50917   -            449   8.5e-13   47.9   2.9   1   1   3.1e-16   2.1e-12   46.7   2.0     3    67   238   301   236   302 0.95 His Kinase A (phospho-acceptor) domain
5_nucleotid_C        PF02872.13   156 seq1487_BIOID50917   -            550   8.7e-33  113.3   0.4   1   1   2.9e-36     2e-32  112.2   0.3     1   155   363   510   363   511 0.95 5'-nucleotidase, C-terminal domain
Metallophos          PF00149.23   201 seq1487_BIOID50917   -            550     5e-18   65.1   0.1   1   1     1e-21   7.1e-18   64.6   0.1     1   198    34   253    34   256 0.94 Calcineurin-like phosphoesterase
FlgD                 PF03963.9     82 seq1488_BIOID50917   -            231   1.5e-23   82.5   3.9   1   1   1.8e-26     8e-23   80.2   2.0     7    81     7    79     2    80 0.86 Flagellar hook capping protein - N-terminal region
FlgD_ig              PF13860.1     81 seq1488_BIOID50917   -            231   2.4e-21   75.1   2.5   1   1   5.2e-25   2.4e-21   75.1   1.8     9    81   119   189   105   189 0.91 FlgD Ig-like domain
FLgD_tudor           PF13861.1     61 seq1488_BIOID50917   -            231   3.3e-15   55.7   0.0   1   1   2.3e-18     1e-14   54.1   0.0     1    60    86   230    86   231 0.97 FlgD Tudor-like domain
RNA_ligase           PF09414.5    184 seq1493_BIOID50917   -            235     7e-07   29.0   0.0   1   1   2.4e-10   3.3e-06   26.8   0.0     3   182    39   203    37   205 0.75 RNA ligase
FliB                 PF03692.10    85 seq1494_BIOID50917   -            153   1.3e-08   35.0  10.3   1   1   1.7e-12   2.4e-08   34.2   7.1     2    85    29    97    28    97 0.97 Flagellin N-methylase
Sugar_tr             PF00083.19   451 seq1497_BIOID50917   -            427   3.9e-31  108.0  31.5   1   1   1.1e-34   5.1e-31  107.6  21.8    51   432    23   402    16   413 0.84 Sugar (and other) transporter
MFS_1                PF07690.11   354 seq1497_BIOID50917   -            427   4.3e-24   84.8  41.6   1   1   9.5e-28   4.3e-24   84.8  28.8    21   340     6   359     1   360 0.78 Major Facilitator Superfamily
MFS_2                PF13347.1    427 seq1497_BIOID50917   -            427   6.5e-15   54.3  20.5   1   1   6.4e-13   2.9e-09   35.7   3.0   258   351    17   108     4   112 0.89 MFS/sugar transport protein
Pribosyltran         PF00156.22   125 seq1499_BIOID50917   -            152   2.2e-11   43.4   0.0   1   1   2.3e-15   3.2e-11   42.9   0.0     2   112     4   105     3   112 0.87 Phosphoribosyl transferase domain
YbjM                 PF11045.3    125 seq1502_BIOID50917   -            125   5.7e-63  210.1   9.6   1   1   4.6e-67   6.3e-63  210.0   6.7     1   124     1   124     1   125 0.99 Putative inner membrane protein of Enterobacteriaceae
DUF3418              PF11898.3    586 seq1504_BIOID50917   -           1300  7.2e-241  800.5   0.5   1   1  4.2e-244  9.5e-241  800.1   0.4     2   586   712  1298   711  1298 0.99 Domain of unknown function (DUF3418)
OB_NTP_bind          PF07717.11   111 seq1504_BIOID50917   -           1300   4.1e-25   87.5   0.0   1   1   3.5e-28     8e-25   86.6   0.0     2   111   600   699   599   699 0.97 Oligonucleotide/oligosaccharide-binding (OB)-fold
HA2                  PF04408.18   102 seq1504_BIOID50917   -           1300   2.7e-24   85.0   0.0   1   1   2.5e-27   5.8e-24   83.9   0.0     2   101   465   558   464   559 0.90 Helicase associated domain (HA2)
Helicase_C           PF00271.26    78 seq1504_BIOID50917   -           1300   1.1e-10   41.0   0.1   1   1   1.1e-13   2.5e-10   39.9   0.1     2    77   312   403   311   404 0.94 Helicase conserved C-terminal domain
DEAD                 PF00270.24   173 seq1504_BIOID50917   -           1300   5.9e-07   28.9   0.0   1   1     6e-10   1.4e-06   27.7   0.0     7   167    86   233    80   239 0.72 DEAD/DEAH box helicase
URO-D                PF01208.12   343 seq1506_BIOID50917   -            354  1.5e-140  467.8   0.0   1   1  1.3e-144  1.7e-140  467.7   0.0     2   342     5   347     4   348 0.98 Uroporphyrinogen decarboxylase (URO-D)
NTP_transferase      PF00483.18   248 seq1507_BIOID50917   -            293     6e-73  245.0   0.0   1   1     1e-76     7e-73  244.8   0.0     1   246     2   238     2   240 0.98 Nucleotidyl transferase
NTP_transf_3         PF12804.2    179 seq1507_BIOID50917   -            293   7.7e-09   35.8   0.0   1   1   1.4e-12   9.6e-09   35.5   0.0     1   120     3   133     3   188 0.82 MobA-like NTP transferase domain
FlaE                 PF07559.9    130 seq1511_BIOID50917   -            401     2e-23   83.3  12.7   1   1   4.5e-27     2e-23   83.3   8.8     1   130   170   282   170   282 0.93 Flagellar basal body protein FlaE
Flg_bbr_C            PF06429.8     74 seq1511_BIOID50917   -            401   4.6e-21   74.3   1.6   1   1   4.6e-24   2.1e-20   72.2   1.1     2    74   323   400   322   400 0.92 Flagellar basal body rod FlgEFG protein C-terminal
Flg_bb_rod           PF00460.15    31 seq1511_BIOID50917   -            401   9.7e-12   44.2   4.1   1   1   2.1e-15   9.7e-12   44.2   2.8     2    31     4    33     3    33 0.96 Flagella basal body rod protein
Peptidase_A24        PF01478.13   106 seq1512_BIOID50917   -            155     5e-23   81.1   9.1   1   1   3.7e-27     5e-23   81.1   6.3     2   104    10   117     8   120 0.88 Type IV leader peptidase family
DUF1100              PF06500.6    411 seq1513_BIOID50917   -            414  2.6e-222  737.5   0.0   1   1  6.3e-226  2.9e-222  737.4   0.0     1   411     1   414     1   414 0.99 Alpha/beta hydrolase of unknown function (DUF1100)
Abhydrolase_5        PF12695.2    142 seq1513_BIOID50917   -            414   2.3e-08   33.8   0.0   1   1   9.2e-12   4.2e-08   32.9   0.0     1   121   196   375   196   392 0.75 Alpha/beta hydrolase family
Abhydrolase_6        PF12697.2    228 seq1513_BIOID50917   -            414   2.4e-06   27.4   0.5   1   1   9.9e-10   4.5e-06   26.6   0.1    12   107   208   326   197   390 0.70 Alpha/beta hydrolase family
AAA_33               PF13671.1    143 seq1514_BIOID50917   -            370   1.2e-25   89.9   0.1   1   1   2.9e-29     2e-25   89.2   0.1     1   143   226   355   226   355 0.93 AAA domain
KTI12                PF08433.5    270 seq1514_BIOID50917   -            370   4.2e-06   26.0   0.0   1   1   1.1e-09   7.4e-06   25.2   0.0     4   143   227   358   225   361 0.90 Chromatin associated protein KTI12
Sugar_tr             PF00083.19   451 seq1515_BIOID50917   -            438   2.8e-33  115.0  35.6   1   1   1.5e-34     1e-30  106.6  24.7     3   406    22   401    20   434 0.79 Sugar (and other) transporter
MFS_1                PF07690.11   354 seq1515_BIOID50917   -            438   2.4e-30  105.3  70.8   1   1   3.8e-30   2.6e-26   92.1  32.5     3   341    26   382    24   384 0.74 Major Facilitator Superfamily
OMPdecase            PF00215.19   226 seq1516_BIOID50917   -            294   1.5e-54  184.6   0.0   1   1   1.3e-58   1.8e-54  184.4   0.0     1   226    64   286    64   286 0.96 Orotidine 5'-phosphate decarboxylase / HUMPS family
Epimerase            PF01370.16   236 seq1519_BIOID50917   -            304     4e-25   88.4   0.1   1   1   1.5e-27   2.6e-24   85.8   0.0     1   233     5   206     5   209 0.90 NAD dependent epimerase/dehydratase family
NAD_binding_10       PF13460.1    183 seq1519_BIOID50917   -            304   6.2e-22   78.3   0.0   1   1   4.7e-25     8e-22   77.9   0.0     1   177     5   192     5   198 0.87 NADH(P)-binding
NAD_binding_4        PF07993.7    249 seq1519_BIOID50917   -            304   4.6e-16   58.3   0.2   1   2   9.4e-08   0.00016   20.5   0.1     1    33     7    37     7    45 0.80 Male sterility protein
NAD_binding_4        PF07993.7    249 seq1519_BIOID50917   -            304   4.6e-16   58.3   0.2   2   2   9.9e-08   0.00017   20.4   0.0    79   137    55   114    39   121 0.85 Male sterility protein
3Beta_HSD            PF01073.14   280 seq1519_BIOID50917   -            304   5.6e-16   57.9   0.0   1   1   1.7e-14     3e-11   42.4   0.0     1   119     6   114     6   120 0.86 3-beta hydroxysteroid dehydrogenase/isomerase family
NmrA                 PF05368.8    233 seq1519_BIOID50917   -            304   8.7e-14   51.2   0.0   1   1   7.3e-17   1.2e-13   50.7   0.0     1   105     5   114     5   146 0.88 NmrA-like family
adh_short            PF00106.20   167 seq1519_BIOID50917   -            304   4.2e-05   23.3   4.2   1   1   1.1e-07   0.00019   21.2   1.2     2   156     4   130     3   140 0.82 short chain dehydrogenase
adh_short            PF00106.20   167 seq1520_BIOID50917   -            240   5.3e-16   58.8   0.1   1   1   1.6e-19   7.4e-16   58.3   0.1     3   166     9   170     8   171 0.87 short chain dehydrogenase
adh_short_C2         PF13561.1    243 seq1520_BIOID50917   -            240   1.4e-08   34.7   0.0   1   1   4.2e-12   1.9e-08   34.2   0.0     8   242    18   237    13   238 0.77 Enoyl-(Acyl carrier protein) reductase
KR                   PF08659.5    181 seq1520_BIOID50917   -            240   5.3e-07   29.3   0.3   1   1   2.2e-10     1e-06   28.4   0.2     4   172    10   175     8   184 0.84 KR domain
ArsC                 PF03960.10   110 seq1521_BIOID50917   -            141   1.2e-31  108.8   0.0   1   1   1.1e-35   1.4e-31  108.6   0.0     1   109     7   114     7   115 0.99 ArsC family
DUF1418              PF07214.7     96 seq1523_BIOID50917   -             95   3.9e-42  141.6   2.2   1   1   3.1e-46   4.3e-42  141.5   1.5     1    96     1    95     1    95 0.99 Protein of unknown function (DUF1418)
Phage_GPD            PF05954.6    292 seq1524_BIOID50917   -            351     1e-67  228.3   0.0   1   1   9.1e-72   1.2e-67  228.0   0.0     2   271    42   329    41   337 0.89 Phage late control gene D protein (GPD)
Peptidase_S24        PF00717.18    70 seq1525_BIOID50917   -            139   4.3e-13   48.5   0.0   1   1   4.6e-17   6.3e-13   48.0   0.0     2    68    56   120    55   122 0.91 Peptidase S24-like
Flavodoxin_2         PF02525.12   199 seq1527_BIOID50917   -            193   1.6e-37  128.8   0.0   1   1   1.8e-41   2.5e-37  128.2   0.0     2   199     3   188     2   190 0.87 Flavodoxin-like fold
Acetyltransf_1       PF00583.19    83 seq1528_BIOID50917   -            224   1.6e-05   24.6   0.5   1   1   7.7e-09   5.3e-05   23.0   0.4    39    78   170   209   144   214 0.93 Acetyltransferase (GNAT) family
Acetyltransf_10      PF13673.1    117 seq1528_BIOID50917   -            224   3.4e-05   23.8   0.5   1   1   8.2e-09   5.6e-05   23.1   0.3     1   114    92   207    92   212 0.80 Acetyltransferase (GNAT) domain
DUF2636              PF11120.3     62 seq1529_BIOID50917   -             63   7.9e-33  111.6   0.6   1   1   6.3e-37   8.6e-33  111.5   0.4     1    62     2    63     2    63 0.98 Protein of unknown function (DUF2636)
Nitroreductase       PF00881.19   165 seq1530_BIOID50917   -            240   2.1e-22   79.6   0.2   1   1   3.3e-26   4.4e-22   78.5   0.1     3   165    10   159     8   159 0.78 Nitroreductase family
Sugar_tr             PF00083.19   451 seq1531_BIOID50917   -            449   7.6e-38  130.1  26.5   1   1   3.2e-39   1.5e-35  122.5  18.4     4   442    22   429    20   437 0.78 Sugar (and other) transporter
MFS_1                PF07690.11   354 seq1531_BIOID50917   -            449   1.4e-31  109.4  44.0   1   1   4.6e-32   2.1e-28   99.0  21.5    30   312    54   349    24   358 0.76 Major Facilitator Superfamily
MFS_2                PF13347.1    427 seq1531_BIOID50917   -            449     2e-11   42.8  19.4   1   1   2.1e-13   9.6e-10   37.3   7.6   126   384   144   403   140   426 0.75 MFS/sugar transport protein
SSB                  PF00436.20   104 seq1532_BIOID50917   -            178   8.4e-43  144.3   0.5   1   1   7.4e-47     1e-42  144.1   0.4     1   103     6   112     6   113 0.97 Single-strand binding protein family
Endonuclease_5       PF04493.9    206 seq1535_BIOID50917   -            223   1.1e-70  237.0   0.0   1   1   9.3e-75   1.3e-70  236.8   0.0     1   205     9   208     9   209 0.99 Endonuclease V
YjbE                 PF11106.3     80 seq1536_BIOID50917   -             78   1.6e-41  140.0  25.8   1   1   1.2e-45   1.7e-41  139.9  17.9     1    77     1    77     1    78 0.98 Exopolysaccharide production protein YjbE
DUF3260              PF11658.3    518 seq1537_BIOID50917   -            559    2e-233  775.1   0.0   1   1  1.7e-237  2.3e-233  774.9   0.0     2   518    24   554    23   554 0.99 Protein of unknown function (DUF3260)
IMS                  PF00817.15   148 seq1538_BIOID50917   -            422   4.3e-38  130.3   0.0   1   1   3.2e-41   1.1e-37  129.0   0.0     1   147     5   150     5   151 0.96 impB/mucB/samB family
DUF4113              PF13438.1     75 seq1538_BIOID50917   -            422   2.2e-28   97.8   0.1   1   1   3.1e-31     1e-27   95.6   0.0     1    75   347   421   347   421 0.98 Domain of unknown function (DUF4113)
IMS_C                PF11799.3    137 seq1538_BIOID50917   -            422     3e-09   37.2   0.0   1   1   1.8e-12   6.1e-09   36.2   0.0     3   122   214   333   212   344 0.90 impB/mucB/samB family C-terminal
IMS_HHH              PF11798.3     32 seq1538_BIOID50917   -            422   2.5e-07   30.2   0.1   1   1     2e-10   6.8e-07   28.8   0.0     4    32   172   200   169   200 0.92 IMS family HHH motif
SUI1                 PF01253.17    83 seq1539_BIOID50917   -            108   1.1e-21   76.2   2.2   1   1   9.9e-26   1.4e-21   76.0   1.6     2    82    28   104    27   105 0.95 Translation initiation factor SUI1
Flg_bbr_C            PF06429.8     74 seq1542_BIOID50917   -            251   1.8e-20   72.5   2.4   1   1     5e-24   3.4e-20   71.6   0.3     2    74   170   247   169   247 0.90 Flagellar basal body rod FlgEFG protein C-terminal
Flg_bb_rod           PF00460.15    31 seq1542_BIOID50917   -            251   2.2e-10   39.9   3.3   1   1   3.2e-14   2.2e-10   39.9   2.3     1    31     5    35     5    35 0.97 Flagella basal body rod protein
DUF2886              PF11102.3    200 seq1543_BIOID50917   -            212   2.5e-56  190.2   1.2   1   1   2.1e-60   2.8e-56  190.1   0.8     1   199    13   206    13   207 0.97 Protein of unknown function (DUF2886)
PP-binding           PF00550.20    67 seq1544_BIOID50917   -             82   1.2e-12   47.8   0.8   1   1   9.7e-17   1.3e-12   47.6   0.6     1    66     9    74     9    75 0.92 Phosphopantetheine attachment site
ABM                  PF03992.11    78 seq1545_BIOID50917   -            104   5.2e-22   77.5   0.1   1   1   4.5e-26   6.2e-22   77.3   0.0     1    78     1    87     1    87 0.92 Antibiotic biosynthesis monooxygenase
Cytochrom_C_asm      PF01578.15   214 seq1547_BIOID50917   -            288   5.7e-45  153.3  17.3   1   1   4.2e-49   5.7e-45  153.3  12.0     5   212    62   286    58   288 0.97 Cytochrome C assembly protein
Crl                  PF07417.7    127 seq1548_BIOID50917   -            133   1.1e-54  183.3   0.1   1   1   9.7e-59   1.3e-54  183.1   0.1     2   122     3   123     2   131 0.96 Transcriptional regulator Crl
DegT_DnrJ_EryC1      PF01041.12   363 seq1549_BIOID50917   -            376   3.7e-87  292.6   0.0   1   1   9.7e-91   4.4e-87  292.3   0.0     7   361    13   370     9   372 0.93 DegT/DnrJ/EryC1/StrS aminotransferase family
Aminotran_1_2        PF00155.16   363 seq1549_BIOID50917   -            376   7.6e-11   41.4   0.1   1   1   3.7e-14   1.7e-10   40.3   0.0    67   189    46   154     9   187 0.88 Aminotransferase class I and II
Aminotran_5          PF00266.14   371 seq1549_BIOID50917   -            376   4.7e-08   32.0   0.1   1   1   1.6e-11   7.5e-08   31.3   0.0    62   182    47   159    33   204 0.90 Aminotransferase class-V
Lact-deh-memb        PF09330.6    291 seq1550_BIOID50917   -            582  1.2e-153  510.4   1.9   1   1  1.8e-157  1.2e-153  510.4   1.3     1   291   289   578   289   578 1.00 D-lactate dehydrogenase, membrane binding
FAD_binding_4        PF01565.18   139 seq1550_BIOID50917   -            582   2.6e-08   33.3   0.0   1   1   6.3e-12   4.3e-08   32.6   0.0     2   115    58   177    57   197 0.84 FAD binding domain
TetR_N               PF00440.18    47 seq1553_BIOID50917   -            234   1.3e-13   50.2   2.0   1   1   1.5e-17   2.1e-13   49.5   0.1     1    46    34    80    34    81 0.95 Bacterial regulatory proteins, tetR family
Trans_reg_C          PF00486.23    77 seq1554_BIOID50917   -            251   8.3e-21   73.5   0.2   1   1   6.4e-24   4.3e-20   71.2   0.0     2    77   170   245   169   245 0.98 Transcriptional regulatory protein, C terminal
Response_reg         PF00072.19   112 seq1554_BIOID50917   -            251     1e-19   70.5   0.1   1   1   2.3e-23   1.6e-19   69.8   0.1     2   111    17   124    16   125 0.97 Response regulator receiver domain
Aminotran_1_2        PF00155.16   363 seq1555_BIOID50917   -            390   1.2e-54  185.5   0.0   1   1   4.2e-58   1.4e-54  185.2   0.0     2   362    44   384    43   385 0.92 Aminotransferase class I and II
Cys_Met_Meta_PP      PF01053.15   386 seq1555_BIOID50917   -            390   2.4e-05   22.7   0.0   1   1     1e-08   3.4e-05   22.1   0.0    26   183    55   216    47   240 0.88 Cys/Met metabolism PLP-dependent enzyme
Aminotran_5          PF00266.14   371 seq1555_BIOID50917   -            390     4e-05   22.4   0.0   1   1   1.9e-08   6.6e-05   21.7   0.0    48   181    93   216    67   219 0.88 Aminotransferase class-V
RHS_repeat           PF05593.9     38 seq1556_BIOID50917   -            175   1.6e-10   40.7  26.0   1   1   7.5e-11     1e-06   28.6   0.3     1    35    96   129    96   131 0.89 RHS Repeat
DUF416               PF04222.7    191 seq1557_BIOID50917   -            196   6.5e-87  289.5   0.1   1   1   5.3e-91   7.2e-87  289.3   0.0     1   189     4   192     4   194 0.99 Protein of unknown function (DUF416)
RimK                 PF08443.6    190 seq1558_BIOID50917   -            300   1.9e-82  275.2   0.0   1   1   8.6e-86   2.4e-82  274.9   0.0     1   190    97   286    97   286 1.00 RimK-like ATP-grasp domain
GSH-S_ATP            PF02955.11   174 seq1558_BIOID50917   -            300   9.1e-19   67.1   0.2   1   1   4.9e-22   1.3e-18   66.5   0.2    13   163   115   265   103   276 0.84 Prokaryotic glutathione synthetase, ATP-grasp domain
ATP-grasp_4          PF13535.1    184 seq1558_BIOID50917   -            300   6.4e-15   55.2   0.0   1   1   3.3e-18     9e-15   54.7   0.0     1   177    96   263    96   268 0.82 ATP-grasp domain
ATP-grasp_3          PF02655.9    161 seq1558_BIOID50917   -            300     2e-09   37.3   0.0   1   1   1.1e-12   3.1e-09   36.7   0.0     1   156    97   263    97   266 0.79 ATP-grasp domain
Dala_Dala_lig_C      PF07478.8    203 seq1558_BIOID50917   -            300   1.3e-05   24.5   0.2   1   1   1.7e-08   4.6e-05   22.7   0.1    33   177   135   267   107   273 0.76 D-ala D-ala ligase C-terminus
Caps_synth_GfcC      PF06251.6    229 seq1559_BIOID50917   -            277     4e-90  300.8   0.0   1   1   3.4e-94   4.7e-90  300.6   0.0     2   229    52   277    51   277 0.99 Capsule biosynthesis GfcC
DUF1375              PF07119.7     76 seq1561_BIOID50917   -            135     2e-21   75.4   0.7   1   1   2.3e-25   3.1e-21   74.8   0.5     6    75    40   102    31   103 0.92 Protein of unknown function (DUF1375)
RHS                  PF03527.9     41 seq1562_BIOID50917   -            184   1.5e-17   62.9   0.2   1   1   2.9e-21   3.9e-17   61.6   0.1     1    38    41    78    41    81 0.95 RHS protein
DUF1422              PF07226.6    118 seq1564_BIOID50917   -            119   1.1e-54  183.0   1.2   1   1   9.1e-59   1.2e-54  182.9   0.9     3   116     2   115     1   117 0.97 Protein of unknown function (DUF1422)
Aldose_epim          PF01263.15   301 seq1565_BIOID50917   -            295   1.2e-20   73.7   0.0   1   1   1.2e-24   1.6e-20   73.3   0.0     3   199    29   215    27   274 0.87 Aldose 1-epimerase
Flg_bbr_C            PF06429.8     74 seq1566_BIOID50917   -            260   5.3e-27   93.4   3.1   1   1   1.6e-30   1.1e-26   92.4   1.3     2    74   183   260   182   260 0.91 Flagellar basal body rod FlgEFG protein C-terminal
Flg_bb_rod           PF00460.15    31 seq1566_BIOID50917   -            260   2.9e-14   52.2   1.2   1   1   1.1e-17   7.4e-14   50.9   0.8     1    31     5    35     5    35 0.98 Flagella basal body rod protein
Transaldolase        PF00923.14   287 seq1567_BIOID50917   -            316  3.9e-102  341.1   0.0   1   1  3.3e-106  4.5e-102  340.9   0.0     1   285    13   310    13   312 0.94 Transaldolase
EAL                  PF00563.15   236 seq1568_BIOID50917   -            517   1.1e-65  221.3   0.1   1   1   2.2e-69   1.5e-65  220.8   0.1     2   235   273   505   272   506 0.96 EAL domain
CSS-motif            PF12792.2    208 seq1568_BIOID50917   -            517   4.7e-38  130.5   1.5   1   1   9.7e-42   6.6e-38  130.0   1.1     2   207    37   246    36   247 0.92 CSS motif domain associated with EAL
DUF21                PF01595.15   183 seq1569_BIOID50917   -            420   3.5e-55  186.0   4.7   1   1   1.1e-58   4.9e-55  185.5   3.3     3   175     2   175     1   180 0.98 Domain of unknown function DUF21
CorC_HlyC            PF03471.12    81 seq1569_BIOID50917   -            420   2.9e-20   71.7   0.2   1   1     2e-23   9.2e-20   70.1   0.1     2    79   335   410   334   412 0.95 Transporter associated domain
CBS                  PF00571.23    57 seq1569_BIOID50917   -            420   9.6e-06   25.0   0.2   1   1   8.6e-08   0.00039   19.9   0.0     8    56   270   318   249   319 0.87 CBS domain
MarR                 PF01047.17    59 seq1570_BIOID50917   -            146     5e-12   45.2   0.2   1   1   1.9e-15   8.8e-12   44.4   0.0     1    58    40    97    40    98 0.98 MarR family
HTH_27               PF13463.1     68 seq1570_BIOID50917   -            146   1.8e-09   37.6   0.1   1   1   5.8e-13   2.6e-09   37.1   0.1     1    68    40   106    40   106 0.97 Winged helix DNA-binding domain
MarR_2               PF12802.2     62 seq1570_BIOID50917   -            146   1.7e-08   33.8   0.3   1   1   5.6e-12   2.6e-08   33.3   0.2     2    62    39    97    38    97 0.97 MarR family
HATPase_c            PF02518.21   111 seq1571_BIOID50917   -            433   1.9e-22   78.9   0.0   1   1   8.1e-26   3.7e-22   78.0   0.0     6   110   320   423   316   424 0.96 Histidine kinase-, DNA gyrase B-, and HSP90-like ATPase
HisKA                PF00512.20    68 seq1571_BIOID50917   -            433   6.3e-08   32.3   1.3   1   1   3.7e-11   1.7e-07   30.9   0.9     1    67   211   270   211   271 0.90 His Kinase A (phospho-acceptor) domain
HAMP                 PF00672.20    70 seq1571_BIOID50917   -            433     3e-07   30.4   0.0   1   1   6.6e-11     3e-07   30.4   0.0     3    69   140   206   139   207 0.90 HAMP domain
Nuc_H_symport        PF03825.11   400 seq1572_BIOID50917   -            425  2.4e-185  615.8  33.2   1   1    4e-189  2.7e-185  615.7  23.0     1   400     1   405     1   405 0.99 Nucleoside H+ symporter
MFS_1                PF07690.11   354 seq1572_BIOID50917   -            425   1.9e-21   76.0  68.4   1   1     3e-20   2.1e-16   59.5  30.6     2   353     8   353     7   354 0.78 Major Facilitator Superfamily
Bac_DNA_binding      PF00216.16    90 seq1573_BIOID50917   -             90   3.2e-33  113.4   1.4   1   1   2.6e-37   3.6e-33  113.3   1.0     1    90     1    90     1    90 0.99 Bacterial DNA-binding protein
GGDEF                PF00990.16   161 seq1574_BIOID50917   -           1105   1.3e-44  151.5   0.3   1   1   1.7e-47   2.9e-44  150.3   0.2     1   160   682   838   682   839 0.97 GGDEF domain
MASE1                PF05231.9    299 seq1574_BIOID50917   -           1105     3e-33  115.0  43.3   1   1   1.8e-36     3e-33  115.0  30.0     2   298    19   294    18   295 0.88 MASE1
PAS_9                PF13426.1    104 seq1574_BIOID50917   -           1105     8e-29   99.9   0.0   1   2   3.3e-15   5.7e-12   45.8   0.0     3   104   314   416   312   416 0.95 PAS domain
PAS_9                PF13426.1    104 seq1574_BIOID50917   -           1105     8e-29   99.9   0.0   2   2   3.7e-12   6.4e-09   36.0   0.0     2   104   566   670   565   670 0.92 PAS domain
PAS_3                PF08447.6     91 seq1574_BIOID50917   -           1105   5.8e-26   90.3   0.0   1   2   1.2e-12     2e-09   37.3   0.0     5    89   328   409   324   411 0.93 PAS fold
PAS_3                PF08447.6     91 seq1574_BIOID50917   -           1105   5.8e-26   90.3   0.0   2   2   1.5e-13   2.6e-10   40.1   0.0     2    91   452   537   451   537 0.96 PAS fold
PAS_4                PF08448.5    110 seq1574_BIOID50917   -           1105   4.2e-23   81.3   0.0   1   2   1.9e-09   3.2e-06   27.0   0.0     7   110   314   419   309   419 0.90 PAS fold
PAS_4                PF08448.5    110 seq1574_BIOID50917   -           1105   4.2e-23   81.3   0.0   2   2   1.1e-13     2e-10   40.5   0.0     1   109   561   672   561   673 0.94 PAS fold
PAS                  PF00989.19   113 seq1574_BIOID50917   -           1105   9.3e-23   80.0   0.1   1   2   3.1e-12   5.2e-09   35.7   0.0     2   113   303   414   302   414 0.91 PAS fold
PAS                  PF00989.19   113 seq1574_BIOID50917   -           1105   9.3e-23   80.0   0.1   2   2   5.8e-11   9.9e-08   31.6   0.0     7   113   561   668   555   668 0.94 PAS fold
EAL                  PF00563.15   236 seq1574_BIOID50917   -           1105   1.1e-17   64.2   0.2   1   1   1.8e-20   3.2e-17   62.7   0.1    37   234   896  1088   892  1090 0.92 EAL domain
PAS_8                PF13188.1     64 seq1574_BIOID50917   -           1105   1.1e-11   44.0   0.0   1   2   7.5e-07    0.0013   18.4   0.0     2    51   303   358   302   371 0.72 PAS domain
PAS_8                PF13188.1     64 seq1574_BIOID50917   -           1105   1.1e-11   44.0   0.0   2   2   1.6e-07   0.00027   20.5   0.0     1    52   555   607   555   619 0.80 PAS domain
HTH_3                PF01381.17    55 seq1575_BIOID50917   -            147   1.6e-10   40.5   0.0   1   1     1e-13     7e-10   38.4   0.0     1    54    50   103    50   104 0.96 Helix-turn-helix
HTH_19               PF12844.2     64 seq1575_BIOID50917   -            147   5.4e-08   32.6   0.1   1   1   3.7e-11   2.5e-07   30.5   0.0     9    61    55   107    49   110 0.90 Helix-turn-helix domain
Polysacc_synt        PF01943.12   273 seq1576_BIOID50917   -            416     1e-13   51.0  19.1   1   1   7.7e-18     1e-13   51.0  13.3     1   272     3   283     3   284 0.84 Polysaccharide biosynthesis protein
YbjN                 PF10722.4    127 seq1577_BIOID50917   -            158   6.8e-14   51.8   0.2   1   1   5.8e-18   7.9e-14   51.6   0.2     2   123     9   132     8   136 0.97 Putative bacterial sensory transduction regulator
DUF940               PF06082.6    658 seq1578_BIOID50917   -            698  2.7e-257  855.4  13.2   1   1  2.3e-261  3.1e-257  855.3   9.2     1   658    29   693    29   693 0.97 Bacterial putative lipoprotein (DUF940)
DUF1481              PF07356.7    195 seq1580_BIOID50917   -            211   5.4e-71  237.9   0.6   1   1   4.5e-75   6.2e-71  237.7   0.4     1   195    22   207    22   207 0.99 Protein of unknown function (DUF1481)
FlgH                 PF02107.11   180 seq1585_BIOID50917   -            232   3.4e-69  231.9   0.3   1   1   2.9e-73   3.9e-69  231.6   0.2     4   180    44   231    41   231 0.95 Flagellar L-ring protein
Exonuc_X-T_C         PF08411.5    269 seq1586_BIOID50917   -            491  3.1e-104  347.6   0.1   1   1  5.6e-108  3.8e-104  347.3   0.1     1   268   228   489   228   490 0.99 Exonuclease C-terminal
RNase_T              PF00929.19   164 seq1586_BIOID50917   -            491   9.9e-26   90.8   0.0   1   1   2.8e-29   1.9e-25   89.9   0.0     2   162    29   208    28   210 0.95 Exonuclease
Transketolase_N      PF00456.16   333 seq1588_BIOID50917   -            667  7.1e-169  560.7   0.0   1   1  2.3e-172    1e-168  560.2   0.0     2   333     3   333     2   333 1.00 Transketolase, thiamine diphosphate binding domain
Transket_pyr         PF02779.19   178 seq1588_BIOID50917   -            667   5.9e-47  159.3   0.0   1   1   2.4e-50   1.1e-46  158.4   0.0     2   176   353   523   352   525 0.97 Transketolase, pyrimidine binding domain
Transketolase_C      PF02780.15   124 seq1588_BIOID50917   -            667   1.5e-16   60.3   0.0   1   1   9.5e-20   4.3e-16   58.8   0.0     1   124   539   654   539   654 0.86 Transketolase, C-terminal domain
AA_kinase            PF00696.23   241 seq1589_BIOID50917   -            367   3.5e-43  147.7   2.1   1   1   6.6e-47   4.5e-43  147.4   1.5     2   240     6   234     5   235 0.93 Amino acid kinase family
PUA                  PF01472.15    74 seq1589_BIOID50917   -            367   8.6e-23   79.7   0.1   1   1     4e-26   2.8e-22   78.1   0.1     1    74   276   350   276   350 0.98 PUA domain
HAD_2                PF13419.1    176 seq1590_BIOID50917   -            199   4.5e-29  101.8   0.2   1   1   1.2e-32   5.2e-29  101.6   0.1     2   176     4   184     3   184 0.84 Haloacid dehalogenase-like hydrolase
Hydrolase_like       PF13242.1     75 seq1590_BIOID50917   -            199   1.6e-08   33.9   0.0   1   1   7.8e-12   3.6e-08   32.8   0.0     2    50   139   186   138   198 0.93 HAD-hyrolase-like
Hydrolase            PF00702.21   204 seq1590_BIOID50917   -            199   5.7e-06   26.8   0.0   1   1   1.4e-09   6.3e-06   26.7   0.0   111   203    75   177     8   178 0.77 haloacid dehalogenase-like hydrolase
SBP_bac_8            PF13416.1    281 seq1591_BIOID50917   -            418     4e-37  128.3   2.5   1   1     2e-40   5.4e-37  127.9   1.7     3   280    94   384    92   385 0.86 Bacterial extracellular solute-binding protein
SBP_bac_6            PF13343.1    242 seq1591_BIOID50917   -            418   1.5e-27   96.3   0.9   1   1   8.8e-31   2.4e-27   95.7   0.6     5   216   128   366   107   396 0.85 Bacterial extracellular solute-binding protein
SBP_bac_1            PF01547.20   314 seq1591_BIOID50917   -            418     8e-17   61.8   6.9   1   1   4.6e-20   1.3e-16   61.1   4.8    17   311    92   351    82   354 0.75 Bacterial extracellular solute-binding protein
SBP_bac_11           PF13531.1    231 seq1591_BIOID50917   -            418   1.3e-07   31.3   0.1   1   1   4.1e-10   1.1e-06   28.3   0.0    15   228    92   359    87   361 0.77 Bacterial extracellular solute-binding protein
ADP_ribosyl_GH       PF03747.9    289 seq1600_BIOID50917   -            334   1.9e-62  211.5   1.9   1   1   1.6e-66   2.2e-62  211.3   1.3     1   287     8   303     8   305 0.95 ADP-ribosylglycohydrolase
Ter                  PF05472.6    290 seq1601_BIOID50917   -            309  6.8e-115  383.0   6.7   1   1  5.6e-119  7.6e-115  382.8   4.6     2   290     9   307     8   307 0.99 DNA replication terminus site-binding protein (Ter protein)
FAD_binding_3        PF01494.14   356 seq1602_BIOID50917   -            372   1.3e-09   37.4   0.1   1   1   1.3e-09   1.8e-05   23.8   0.0   148   178   141   171   118   224 0.88 FAD binding domain
FlgI                 PF02119.11   342 seq1603_BIOID50917   -            366  3.2e-138  459.9  15.5   1   1  2.7e-142  3.6e-138  459.7  10.8     1   342    22   366    22   366 0.99 Flagellar P-ring protein
HTH_Tnp_IS1          PF12759.2     50 seq1604_BIOID50917   -             75   1.5e-31  107.5   0.1   1   1   2.8e-35   1.9e-31  107.1   0.0     1    50    23    72    23    72 0.99 InsA C-terminal domain
Zn_Tnp_IS1           PF03811.8     36 seq1604_BIOID50917   -             75   2.1e-08   33.3   1.7   1   1   3.8e-12   2.6e-08   33.1   0.3    18    36     2    20     1    20 0.96 InsA N-terminal domain
Glyco_transf_56      PF07429.6    361 seq1606_BIOID50917   -             94   1.9e-30  105.9   0.0   1   1   1.6e-34   2.2e-30  105.7   0.0     1    83     1    81     1    88 0.98 4-alpha-L-fucosyltransferase glycosyl transferase group 56
Virul_fac_BrkB       PF03631.10   260 seq1607_BIOID50917   -            290     1e-55  188.8  24.6   1   1   8.7e-60   1.2e-55  188.6  17.0     2   258    29   274    28   276 0.88 Virulence factor BrkB
Rhodanese            PF00581.15   113 seq1608_BIOID50917   -            334   2.7e-36  124.2   0.0   1   2   5.6e-22   7.7e-18   64.7   0.0     2   112    62   181    61   182 0.86 Rhodanese-like domain
Rhodanese            PF00581.15   113 seq1608_BIOID50917   -            334   2.7e-36  124.2   0.0   2   2   9.9e-20   1.4e-15   57.5   0.0    11   112   219   324   210   325 0.85 Rhodanese-like domain
DDE_Tnp_IS1          PF03400.8    131 seq1610_BIOID50917   -             97     2e-30  105.4   0.2   1   1   1.8e-34   2.5e-30  105.1   0.1     1    61    37    97    37    97 0.98 IS1 transposase
Tautomerase          PF01361.16    60 seq1613_BIOID50917   -             75     2e-13   49.5   0.0   1   1   2.1e-17   2.8e-13   49.1   0.0     1    51     2    53     2    55 0.98 Tautomerase enzyme
DUF218               PF02698.12   155 seq1614_BIOID50917   -            266     5e-24   84.4   0.0   1   1   5.4e-28   7.3e-24   83.9   0.0     1   137    36   183    36   208 0.92 DUF218 domain
TonB_dep_Rec         PF00593.19   276 seq1615_BIOID50917   -            641   2.2e-30  106.3  15.0   1   1   3.3e-34   2.2e-30  106.3  10.4     1   276   402   640   402   640 0.90 TonB dependent receptor
Plug                 PF07715.10   108 seq1615_BIOID50917   -            641   2.5e-28   98.4   0.8   1   1   1.2e-31   8.2e-28   96.7   0.5     4   108    55   160    52   160 0.96 TonB-dependent Receptor Plug Domain
HATPase_c            PF02518.21   111 seq1616_BIOID50917   -            458   5.3e-28   96.8   0.6   1   1   2.4e-31   1.6e-27   95.2   0.1     2   110   346   449   345   450 0.98 Histidine kinase-, DNA gyrase B-, and HSP90-like ATPase
HisKA                PF00512.20    68 seq1616_BIOID50917   -            458     2e-14   53.2   0.6   1   1   9.5e-18   6.5e-14   51.5   0.1     2    65   238   300   237   302 0.90 His Kinase A (phospho-acceptor) domain
DEAD                 PF00270.24   173 seq1617_BIOID50917   -            453   4.5e-49  166.1   0.1   1   1   1.2e-51   5.4e-48  162.6   0.0     1   172    25   196    25   197 0.94 DEAD/DEAH box helicase
Helicase_C           PF00271.26    78 seq1617_BIOID50917   -            453   8.2e-26   89.5   0.0   1   1   4.8e-29   2.2e-25   88.2   0.0     2    77   264   339   263   340 0.98 Helicase conserved C-terminal domain
Glyco_transf_56      PF07429.6    361 seq1618_BIOID50917   -            240  3.1e-130  434.2   0.0   1   1  2.5e-134  3.4e-130  434.0   0.0   122   360     1   239     1   240 0.99 4-alpha-L-fucosyltransferase glycosyl transferase group 56
DDE_Tnp_IS1          PF03400.8    131 seq1619_BIOID50917   -             69   1.6e-36  125.1   0.8   1   1   1.3e-40   1.8e-36  125.0   0.6    63   131     1    69     1    69 0.99 IS1 transposase
MerR-DNA-bind        PF09278.6     65 seq1620_BIOID50917   -            154   9.6e-16   57.8   0.2   1   1   3.6e-19   1.6e-15   57.0   0.1     2    65    55   119    54   119 0.96 MerR, DNA binding
MerR                 PF00376.18    38 seq1620_BIOID50917   -            154   1.8e-14   52.8   0.6   1   1   2.5e-17   1.1e-13   50.3   0.1     1    38    13    49    13    49 0.98 MerR family regulatory protein
MerR_1               PF13411.1     69 seq1620_BIOID50917   -            154   4.7e-13   48.5   0.0   1   1   1.7e-16     8e-13   47.8   0.0     2    65    13    76    12    78 0.96 MerR HTH family regulatory protein
Aldedh               PF00171.17   462 seq1621_BIOID50917   -            417   1.2e-21   76.5   3.5   1   1   2.1e-21   2.9e-17   62.0   1.0    37   300     8   284     2   305 0.81 Aldehyde dehydrogenase family
NAD_kinase           PF01513.16   285 seq1622_BIOID50917   -            292   4.4e-73  245.4   0.0   1   1   3.7e-77     5e-73  245.2   0.0     2   284     8   271     7   272 0.98 ATP-NAD kinase
ETF                  PF01012.16   164 seq1626_BIOID50917   -            239   4.3e-33  114.2   2.7   1   1   4.2e-37   5.8e-33  113.8   1.9     9   164    51   208    45   208 0.91 Electron transfer flavoprotein domain
tRNA-synt_2          PF00152.15   335 seq1627_BIOID50917   -            335   4.8e-70  235.8   0.0   1   1   4.4e-74   6.1e-70  235.5   0.0    21   333    25   333    14   335 0.88 tRNA synthetases class II (D, K and N)
ABC_tran             PF00005.22   118 seq1628_BIOID50917   -            404   1.5e-27   96.2   0.0   1   1   5.6e-31   2.5e-27   95.4   0.0     1   117    86   204    86   205 0.93 ABC transporter
TOBE_2               PF08402.5     75 seq1628_BIOID50917   -            404     4e-19   68.2   0.0   1   1   2.2e-22   9.8e-19   67.0   0.0     1    75   322   402   322   402 0.93 TOBE domain
DUF497               PF04365.8     80 seq1629_BIOID50917   -             98   4.9e-26   90.3   0.7   1   1   4.1e-30   5.6e-26   90.1   0.5     1    80    10    92    10    92 0.96 Protein of unknown function (DUF497)
PfkB                 PF00294.19   301 seq1631_BIOID50917   -            321   2.5e-50  171.1   0.0   1   1   2.2e-54     3e-50  170.9   0.0     4   294    19   305    16   311 0.91 pfkB family carbohydrate kinase
Tyr_Deacylase        PF02580.11   145 seq1632_BIOID50917   -            145   6.3e-55  185.0   0.1   1   1   5.1e-59     7e-55  184.8   0.0     2   144     3   144     2   145 0.99 D-Tyr-tRNA(Tyr) deacylase
DUF4415              PF14384.1     62 seq1633_BIOID50917   -            147   9.2e-18   64.0   0.1   1   1   1.1e-21   1.5e-17   63.3   0.1     1    62    84   140    84   140 0.96 Domain of unknown function (DUF4415)
Glucosaminidase      PF01832.15   134 seq1635_BIOID50917   -            323   8.6e-38  129.4   0.7   1   1   2.2e-41   1.5e-37  128.6   0.5     5   133   170   305   167   306 0.96 Mannosyl-glycoprotein endo-beta-N-acetylglucosaminidase
Rod-binding          PF10135.4     49 seq1635_BIOID50917   -            323   8.9e-20   70.3   2.8   1   1   3.3e-23   2.2e-19   69.0   1.9     1    49    60   107    60   107 0.99 Rod binding protein
WzyE                 PF06899.6    449 seq1637_BIOID50917   -            450  8.7e-278  921.1  45.1   1   1  7.1e-282  9.7e-278  920.9  31.2     1   448     1   449     1   450 1.00 WzyE protein
Acetyltransf_2       PF00797.12   240 seq1638_BIOID50917   -            281   2.6e-84  282.4   0.1   1   1   2.2e-88     3e-84  282.2   0.0     1   237    21   256    21   259 0.97 N-acetyltransferase
Aldedh               PF00171.17   462 seq1639_BIOID50917   -            479    2e-165  550.5   0.8   1   1  3.3e-169  2.2e-165  550.3   0.5     8   462    22   475    15   475 0.98 Aldehyde dehydrogenase family
LuxC                 PF05893.9    400 seq1639_BIOID50917   -            479   0.00011   20.8   0.0   1   1   3.3e-08   0.00023   19.9   0.0    88   285   142   335   138   356 0.81 Acyl-CoA reductase (LuxC)
SNARE_assoc          PF09335.6    123 seq1640_BIOID50917   -            192   4.6e-18   65.4   1.6   1   1   3.3e-22   4.6e-18   65.4   1.1     3   122    23   143    21   144 0.92 SNARE associated Golgi protein
YiiD_Cterm           PF09500.5    144 seq1641_BIOID50917   -            329   6.7e-49  165.0   0.0   1   1   2.9e-52   9.9e-49  164.4   0.0     1   143   174   313   174   314 0.99 Putative thioesterase (yiiD_Cterm)
Acetyltransf_7       PF13508.1     79 seq1641_BIOID50917   -            329   4.5e-13   49.0   0.0   1   1   2.4e-16   8.3e-13   48.1   0.0     3    78    60   139    58   140 0.87 Acetyltransferase (GNAT) domain
Acetyltransf_1       PF00583.19    83 seq1641_BIOID50917   -            329   2.5e-12   46.5   0.0   1   1   2.1e-15   7.1e-12   45.0   0.0     2    82    66   138    65   139 0.96 Acetyltransferase (GNAT) family
Acetyltransf_10      PF13673.1    117 seq1641_BIOID50917   -            329   1.6e-08   34.5   0.0   1   1   7.8e-12   2.7e-08   33.8   0.0    38   117    55   138    16   138 0.81 Acetyltransferase (GNAT) domain
Xan_ur_permease      PF00860.15   389 seq1644_BIOID50917   -            449   1.1e-88  297.2  48.4   1   1   1.1e-92   1.4e-88  296.8  33.6     1   388    26   409    26   410 0.99 Permease family
SMC_N                PF02463.14   220 seq1647_BIOID50917   -            553   4.5e-19   68.4   0.0   1   1   1.2e-22   8.5e-19   67.5   0.0     1   217     1   511     1   514 0.93 RecF/RecN/SMC N terminal domain
AAA_23               PF13476.1    202 seq1647_BIOID50917   -            553   2.7e-18   66.9   2.0   1   1     6e-20   4.1e-16   59.8   1.4     1   194     4   214     4   381 0.63 AAA domain
PsiE                 PF06146.7     69 seq1648_BIOID50917   -            136   1.8e-16   59.9   5.7   1   1   1.3e-20   1.8e-16   59.9   3.9     5    69    62   123    58   123 0.95 Phosphate-starvation-inducible E
ETF_alpha            PF00766.14    86 seq1649_BIOID50917   -            313   6.1e-32  108.9   0.1   1   1   2.2e-35   1.5e-31  107.7   0.1     2    86   190   275   189   275 0.97 Electron transfer flavoprotein FAD-binding domain
ETF                  PF01012.16   164 seq1649_BIOID50917   -            313   1.9e-20   73.1   0.6   1   1   4.5e-24   3.1e-20   72.4   0.1    19   163    19   153     6   154 0.91 Electron transfer flavoprotein domain
Sigma54_activat      PF00158.21   168 seq1651_BIOID50917   -            441   1.1e-72  242.8   0.1   1   1   6.6e-76   1.8e-72  242.1   0.1     1   168   141   308   141   308 0.99 Sigma-54 interaction domain
Response_reg         PF00072.19   112 seq1651_BIOID50917   -            441   7.3e-30  103.1   0.2   1   1   5.4e-33   1.5e-29  102.1   0.1     1   111     8   117     8   118 0.98 Response regulator receiver domain
HTH_8                PF02954.14    42 seq1651_BIOID50917   -            441     2e-14   52.7   0.6   1   1   7.2e-18     2e-14   52.7   0.4     3    39   403   439   401   441 0.93 Bacterial regulatory protein, Fis family
AAA_5                PF07728.9    139 seq1651_BIOID50917   -            441   1.3e-07   31.2   0.0   1   1   9.7e-11   2.7e-07   30.3   0.0     2   123   165   283   164   301 0.84 AAA domain (dynein-related subfamily)
AAA                  PF00004.24   132 seq1651_BIOID50917   -            441   1.6e-05   25.0   0.0   1   1   1.2e-08   3.4e-05   23.9   0.0     1   126   165   296   165   302 0.72 ATPase family associated with various cellular activities (AAA)
HTH_Tnp_IS1          PF12759.2     50 seq1652_BIOID50917   -             75   1.5e-31  107.5   0.1   1   1   2.8e-35   1.9e-31  107.1   0.0     1    50    23    72    23    72 0.99 InsA C-terminal domain
Zn_Tnp_IS1           PF03811.8     36 seq1652_BIOID50917   -             75   7.9e-09   34.7   2.2   1   1   1.2e-12   7.9e-09   34.7   1.5    18    36     2    20     1    20 0.96 InsA N-terminal domain
AA_permease_2        PF13520.1    426 seq1653_BIOID50917   -            514   9.6e-33  113.2  61.1   1   1   1.9e-36   1.3e-32  112.7  42.3     2   419    23   482    22   497 0.77 Amino acid permease
AA_permease          PF00324.16   479 seq1653_BIOID50917   -            514     3e-14   52.1  52.6   1   1   2.5e-17   1.7e-13   49.6  36.5    12   446    33   479    22   500 0.72 Amino acid permease
Glutaminase          PF04960.10   286 seq1654_BIOID50917   -            310  6.6e-114  379.6   0.1   1   1  5.6e-118  7.6e-114  379.4   0.0     1   286    24   308    24   308 0.99 Glutaminase
Flg_bbr_C            PF06429.8     74 seq1656_BIOID50917   -            547     6e-08   32.3   2.6   1   1   8.8e-12     6e-08   32.3   1.8    23    74   491   546   469   546 0.81 Flagellar basal body rod FlgEFG protein C-terminal
Flg_bb_rod           PF00460.15    31 seq1656_BIOID50917   -            547   2.8e-05   23.5  11.0   1   1   4.2e-09   2.8e-05   23.5   7.6     1    31     5    35     5    35 0.97 Flagella basal body rod protein
DDE_Tnp_IS1          PF03400.8    131 seq1657_BIOID50917   -             61   2.3e-31  108.4   0.2   1   1   1.8e-35   2.5e-31  108.3   0.1     1    61     1    61     1    61 0.98 IS1 transposase
Asp_Glu_race         PF01177.17   217 seq1658_BIOID50917   -            285   5.4e-30  104.8   0.1   1   1   5.5e-34   7.5e-30  104.3   0.1     2   215    25   234    24   236 0.85 Asp/Glu/Hydantoin racemase
Helicase_C_2         PF13307.1    167 seq1660_BIOID50917   -            745   4.7e-26   91.5   0.0   1   1   2.2e-29   7.4e-26   90.9   0.0     8   165   533   688   526   690 0.93 Helicase C-terminal domain
DEAD                 PF00270.24   173 seq1660_BIOID50917   -            745   3.1e-09   36.4   0.1   1   1   1.9e-09   6.6e-06   25.5   0.0    12    78    43   108    28   126 0.74 DEAD/DEAH box helicase
DEAD_2               PF06733.10   174 seq1660_BIOID50917   -            745   1.3e-08   34.3   0.0   1   1   6.5e-12   2.2e-08   33.5   0.0   103   167   200   263   150   269 0.87 DEAD_2
DDE_Tnp_IS1          PF03400.8    131 seq1662_BIOID50917   -             69   1.1e-35  122.5   0.8   1   1   8.5e-40   1.2e-35  122.3   0.5    63   131     1    69     1    69 0.99 IS1 transposase
Glyco_tran_WecB      PF03808.8    172 seq1665_BIOID50917   -            246   3.1e-56  189.3   0.1   1   1   3.1e-60   4.2e-56  188.9   0.1     2   172    61   231    60   231 0.96 Glycosyl transferase WecB/TagA/CpsF family
DAO                  PF01266.19   358 seq1666_BIOID50917   -            428   2.8e-23   82.2   3.2   1   2   4.8e-10   4.7e-07   28.9   0.3     1    39     7    45     7    84 0.83 FAD dependent oxidoreductase
DAO                  PF01266.19   358 seq1666_BIOID50917   -            428   2.8e-23   82.2   3.2   2   2   1.2e-17   1.2e-14   53.8   0.1   146   356   107   328    99   330 0.74 FAD dependent oxidoreductase
FAD_binding_3        PF01494.14   356 seq1666_BIOID50917   -            428   3.9e-12   45.7   6.2   1   1     3e-14     3e-11   42.8   4.3     3   197     7   189     6   311 0.66 FAD binding domain
FAD_oxidored         PF12831.2    428 seq1666_BIOID50917   -            428   8.7e-10   38.1   1.1   1   1   8.9e-13   8.7e-10   38.1   0.8     1   143     7   157     7   172 0.76 FAD dependent oxidoreductase
Thi4                 PF01946.12   230 seq1666_BIOID50917   -            428   2.7e-09   36.3   1.5   1   1   2.3e-09   2.2e-06   26.8   0.3    18    64     6    52     2    57 0.94 Thi4 family
NAD_binding_8        PF13450.1     68 seq1666_BIOID50917   -            428   4.8e-09   35.9   1.3   1   1   4.1e-11     4e-08   33.0   0.4     1    34    10    43    10    74 0.75 NAD(P)-binding Rossmann-like domain
FAD_binding_2        PF00890.19   421 seq1666_BIOID50917   -            428   4.4e-09   35.5   7.8   1   1   4.6e-09   4.5e-06   25.6   3.0     1    35     7    41     7    54 0.91 FAD binding domain
HI0933_like          PF03486.9    409 seq1666_BIOID50917   -            428     6e-09   34.7   4.1   1   1   2.1e-11   2.1e-08   32.9   2.9     2   167     7   165     6   185 0.87 HI0933-like protein
Trp_halogenase       PF04820.9    454 seq1666_BIOID50917   -            428   3.9e-08   32.2   3.1   1   1   6.1e-08   5.9e-05   21.7   0.0   133   216    82   169    53   186 0.83 Tryptophan halogenase
Pyr_redox_2          PF07992.9    200 seq1666_BIOID50917   -            428   1.3e-07   31.5   0.2   1   1   2.7e-10   2.6e-07   30.6   0.2     1   124     7   167     7   201 0.84 Pyridine nucleotide-disulphide oxidoreductase
GIDA                 PF01134.17   392 seq1666_BIOID50917   -            428   1.1e-07   30.9   0.9   1   1   1.2e-10   1.1e-07   30.9   0.6     1   150     7   162     7   194 0.82 Glucose inhibited division protein A
Trp_Tyr_perm         PF03222.8    394 seq1669_BIOID50917   -            444   9.9e-07   27.7  26.8   1   1   7.3e-11   9.9e-07   27.7  18.6     7   301    42   343    38   347 0.79 Tryptophan/tyrosine permease family
AA_permease_2        PF13520.1    426 seq1672_BIOID50917   -            430   4.8e-30  104.3  53.6   1   1     7e-34   4.8e-30  104.3  37.2     1   406    13   398    13   419 0.84 Amino acid permease
AA_permease          PF00324.16   479 seq1672_BIOID50917   -            430   5.4e-25   87.5  49.6   1   1   1.4e-28   9.8e-25   86.7  34.4     2   417    18   397    17   427 0.83 Amino acid permease
Na_H_Exchanger       PF00999.16   384 seq1673_BIOID50917   -            549   3.4e-72  242.9  43.6   1   1   3.1e-76   4.2e-72  242.6  30.2     2   383     8   421     5   422 0.91 Sodium/hydrogen exchanger family
TonB_dep_Rec         PF00593.19   276 seq1674_BIOID50917   -            713     2e-38  132.8   4.9   1   1   2.9e-42     2e-38  132.8   3.4     1   275   475   711   475   712 0.96 TonB dependent receptor
Plug                 PF07715.10   108 seq1674_BIOID50917   -            713   2.4e-14   53.4   0.9   1   1   3.5e-18   2.4e-14   53.4   0.6     3   107    72   168    70   169 0.91 TonB-dependent Receptor Plug Domain
BPD_transp_1         PF00528.17   185 seq1675_BIOID50917   -            281   2.6e-14   53.0  20.9   1   1   1.9e-18   2.6e-14   53.0  14.5     3   184    81   273    79   274 0.86 Binding-protein-dependent transport system inner membrane component
NAD_synthase         PF02540.12   242 seq1676_BIOID50917   -            275   1.2e-78  263.2   0.0   1   1   1.1e-82   1.4e-78  262.9   0.0     2   242    23   265    22   265 0.98 NAD synthase
HSP70                PF00012.15   602 seq1679_BIOID50917   -            471   9.1e-25   86.5   0.0   1   2   7.3e-19     1e-14   53.3   0.0     2   207    24   249    23   280 0.76 Hsp70 protein
HSP70                PF00012.15   602 seq1679_BIOID50917   -            471   9.1e-25   86.5   0.0   2   2   1.1e-11   1.5e-07   29.6   0.0   250   352   350   444   326   469 0.79 Hsp70 protein
YmgB                 PF10798.3     61 seq1682_BIOID50917   -             97   1.1e-07   31.4   1.4   1   1   1.1e-11   1.5e-07   31.0   0.9     3    61    40    97    38    97 0.94 Biofilm development protein YmgB/AriR
SmpA_OmlA            PF04355.8     71 seq1683_BIOID50917   -            113   5.7e-27   93.0   0.3   1   1   5.1e-31     7e-27   92.7   0.2     1    70    35   104    35   105 0.98 SmpA / OmlA family
AA_permease          PF00324.16   479 seq1685_BIOID50917   -            461   6.6e-99  331.2  56.2   1   1  1.2e-102   8.5e-99  330.9  38.9     1   432    16   424    16   454 0.95 Amino acid permease
AA_permease_2        PF13520.1    426 seq1685_BIOID50917   -            461   2.1e-43  148.3  58.9   1   1   4.2e-47   2.8e-43  147.9  40.8     9   424    20   439    15   441 0.88 Amino acid permease
DAO                  PF01266.19   358 seq1687_BIOID50917   -            432   2.7e-72  243.5   0.4   1   1   2.3e-75   3.2e-72  243.3   0.3     2   358     3   397     2   397 0.95 FAD dependent oxidoreductase
Pyr_redox_2          PF07992.9    200 seq1687_BIOID50917   -            432   8.2e-09   35.5   0.2   1   1   3.8e-08   5.2e-05   23.0   0.1     1    36     2    37     2    66 0.92 Pyridine nucleotide-disulphide oxidoreductase
Pyr_redox            PF00070.22    80 seq1687_BIOID50917   -            432   1.4e-08   34.8   0.1   1   1     7e-09   9.6e-06   25.7   0.2     1    33     2    34     2    47 0.91 Pyridine nucleotide-disulphide oxidoreductase
NAD_binding_8        PF13450.1     68 seq1687_BIOID50917   -            432   8.6e-07   28.7   0.1   1   1   5.6e-09   7.6e-06   25.7   0.0     1    34     5    38     5    69 0.85 NAD(P)-binding Rossmann-like domain
ApbA                 PF02558.11   151 seq1687_BIOID50917   -            432   2.2e-05   23.8   0.2   1   1   3.8e-08   5.3e-05   22.6   0.1     1    33     3    34     3    48 0.87 Ketopantoate reductase PanE/ApbA
AlaDh_PNT_C          PF01262.16   168 seq1687_BIOID50917   -            432   0.00013   21.4   0.1   1   1   1.7e-07   0.00023   20.6   0.1    22    59     2    39     1    52 0.85 Alanine dehydrogenase/PNT, C-terminal domain
Flagellin_N          PF00669.15   139 seq1688_BIOID50917   -            317   4.4e-34  117.1   9.6   1   1   3.2e-38   4.4e-34  117.1   6.7     2   139     4   141     3   141 0.99 Bacterial flagellin N-terminal helical region
HTH_31               PF13560.1     64 seq1693_BIOID50917   -             96   6.8e-11   42.0   0.0   1   1   7.9e-14   3.6e-10   39.7   0.0     4    46    35    76    34    93 0.82 Helix-turn-helix domain
HTH_3                PF01381.17    55 seq1693_BIOID50917   -             96   3.2e-09   36.3   0.1   1   1     2e-12   9.2e-09   34.9   0.0     1    38    37    74    37    85 0.96 Helix-turn-helix
HTH_19               PF12844.2     64 seq1693_BIOID50917   -             96     2e-08   34.0   0.0   1   1   2.1e-11   9.4e-08   31.8   0.0     3    55    36    87    36    95 0.83 Helix-turn-helix domain
Cytochrom_B_N        PF00033.14   188 seq1695_BIOID50917   -            188   4.7e-24   84.6  10.7   1   1   8.7e-28     6e-24   84.3   7.4     3   187    16   184    15   185 0.95 Cytochrome b(N-terminal)/b6/petB
Ni_hydr_CYTB         PF01292.15   182 seq1695_BIOID50917   -            188     4e-21   75.1  10.5   1   1     7e-25   4.8e-21   74.8   7.3     1   181    16   184    16   185 0.90 Prokaryotic cytochrome b561
DUF2593              PF10767.4    144 seq1696_BIOID50917   -            162   7.6e-72  239.5   6.3   1   1   6.3e-76   8.7e-72  239.4   4.3     2   144    20   162    19   162 0.99 Protein of unknown function (DUF2593)
GIY-YIG              PF01541.19    80 seq1698_BIOID50917   -            295   3.1e-05   24.1   0.0   1   1   4.7e-09   6.4e-05   23.1   0.0     2    76    35   104    34   109 0.76 GIY-YIG catalytic domain
PMI_typeI            PF01238.16   373 seq1700_BIOID50917   -            417  1.3e-123  412.5   0.0   1   1  1.5e-126    1e-122  409.6   0.0     1   372    27   382    27   383 0.98 Phosphomannose isomerase type I
Sugar_tr             PF00083.19   451 seq1701_BIOID50917   -            443   5.6e-52  176.7  27.0   1   1     1e-55   7.1e-52  176.3  18.7     9   449    26   434    21   436 0.92 Sugar (and other) transporter
MFS_1                PF07690.11   354 seq1701_BIOID50917   -            443   4.8e-37  127.4  63.6   1   1   1.7e-38   1.2e-34  119.5  23.7     6   353    28   386    25   387 0.83 Major Facilitator Superfamily
Phytase-like         PF13449.1    326 seq1702_BIOID50917   -            457   1.6e-32  112.9   0.0   1   1     2e-36   2.8e-32  112.1   0.0    60   311   146   396    50   410 0.85 Esterase-like activity of phytase
MerR_1               PF13411.1     69 seq1704_BIOID50917   -            135   7.8e-20   70.3   0.3   1   1     4e-23   1.8e-19   69.1   0.0     1    66     1    67     1    69 0.94 MerR HTH family regulatory protein
MerR-DNA-bind        PF09278.6     65 seq1704_BIOID50917   -            135   2.7e-16   59.5   2.1   1   1   8.9e-20     4e-16   59.0   1.4     2    65    45   108    44   108 0.96 MerR, DNA binding
MerR                 PF00376.18    38 seq1704_BIOID50917   -            135   2.7e-16   58.6   0.1   1   1   1.1e-19   5.2e-16   57.8   0.0     1    38     2    39     2    39 0.98 MerR family regulatory protein
tRNA_U5-meth_tr      PF05958.6    352 seq1705_BIOID50917   -            375     3e-19   68.8   0.0   1   1   8.2e-20   2.2e-16   59.3   0.0   172   351   208   374   183   375 0.90 tRNA (Uracil-5-)-methyltransferase
Methyltransf_31      PF13847.1    152 seq1705_BIOID50917   -            375   9.6e-10   38.1   0.0   1   1   6.2e-13   1.7e-09   37.3   0.0     5    67   235   295   233   346 0.87 Methyltransferase domain
Methyltransf_26      PF13659.1    117 seq1705_BIOID50917   -            375   5.6e-08   32.7   0.0   1   1   3.8e-11     1e-07   31.8   0.0     4    80   237   310   234   369 0.88 Methyltransferase domain
Methyltransf_18      PF12847.2    112 seq1705_BIOID50917   -            375     1e-06   29.1   0.0   1   1     1e-09   2.8e-06   27.7   0.0     3    78   235   308   233   329 0.88 Methyltransferase domain
MTS                  PF05175.9    170 seq1705_BIOID50917   -            375   1.3e-05   24.5   0.0   1   1   7.4e-09     2e-05   23.9   0.0    32   108   234   310   209   329 0.83 Methyltransferase small domain
Glycos_trans_3N      PF02885.12    66 seq1707_BIOID50917   -            320   2.4e-15   55.7   0.0   1   1   3.6e-19     5e-15   54.7   0.0     2    65     3    70     2    71 0.97 Glycosyl transferase family, helical bundle domain
SmpB                 PF01668.13    68 seq1709_BIOID50917   -            160   1.3e-29  101.6   0.0   1   1   1.5e-33   2.1e-29  100.9   0.0     2    67    13    78    12    80 0.96 SmpB protein
RHH_1                PF01402.16    39 seq1711_BIOID50917   -             81   7.7e-11   41.2   0.5   1   1   5.7e-15   7.7e-11   41.2   0.4     2    39    15    52    14    52 0.96 Ribbon-helix-helix protein, copG family
Ala_racemase_N       PF01168.15   217 seq1714_BIOID50917   -            356   1.4e-58  197.9   0.0   1   1   2.6e-62   1.7e-58  197.5   0.0     2   217    10   217     9   217 0.95 Alanine racemase, N-terminal domain
Ala_racemase_C       PF00842.16   129 seq1714_BIOID50917   -            356   7.2e-39  132.0   0.4   1   1   1.7e-42   1.2e-38  131.3   0.3     1   127   232   354   232   356 0.97 Alanine racemase, C-terminal domain
MCPsignal            PF00015.16   213 seq1719_BIOID50917   -            554   3.6e-74  248.7  37.0   1   1   2.2e-75   9.8e-72  240.8  18.4     1   213   324   518   324   518 0.99 Methyl-accepting chemotaxis protein (MCP) signalling domain
TarH                 PF02203.10   171 seq1719_BIOID50917   -            554   1.1e-52  178.1   3.4   1   1   2.5e-56   1.1e-52  178.1   2.4     1   169     1   175     1   177 0.96 Tar ligand binding domain homologue
HAMP                 PF00672.20    70 seq1719_BIOID50917   -            554   3.1e-14   52.7   0.4   1   1   6.8e-18   3.1e-14   52.7   0.3     1    68   196   263   196   265 0.95 HAMP domain
HisG                 PF01634.13   163 seq1722_BIOID50917   -            299   8.2e-55  184.7   0.0   1   1   1.7e-58   1.2e-54  184.1   0.0     1   163    53   221    53   221 0.94 ATP phosphoribosyltransferase
HisG_C               PF08029.6     75 seq1722_BIOID50917   -            299   5.6e-28   96.5   0.1   1   1   2.2e-31   1.5e-27   95.2   0.0     1    75   222   297   222   297 0.98 HisG, C-terminal domain
DUF4008              PF13186.1     64 seq1725_BIOID50917   -            411   2.4e-13   50.0   0.4   1   1   1.5e-16   5.2e-13   49.0   0.3     4    64   282   343   276   343 0.91 Domain of unknown function (DUF4008)
Radical_SAM          PF04055.16   166 seq1725_BIOID50917   -            411   3.8e-12   46.5   0.0   1   1     2e-15   6.7e-12   45.7   0.0     6   147    20   169    16   188 0.81 Radical SAM superfamily
Fer4_12              PF13353.1    139 seq1725_BIOID50917   -            411   5.8e-07   29.5   0.0   1   1   3.1e-10   1.1e-06   28.7   0.0    13   115    19   126    17   150 0.64 4Fe-4S single cluster domain
PilJ                 PF13675.1    112 seq1727_BIOID50917   -            577   1.4e-24   86.4   0.9   1   1   4.1e-28   1.4e-24   86.4   0.6     1   112    34   138    34   138 0.97 Type IV pili methyl-accepting chemotaxis transducer N-term
HisKA_3              PF07730.8     68 seq1727_BIOID50917   -            577   6.2e-19   67.9   1.8   1   1   1.8e-22   6.2e-19   67.9   1.3     1    65   366   430   366   434 0.97 Histidine kinase
HAMP                 PF00672.20    70 seq1727_BIOID50917   -            577   3.8e-13   49.3   0.0   1   1   1.1e-16   3.8e-13   49.3   0.0     2    69   160   228   159   229 0.92 HAMP domain
HATPase_c            PF02518.21   111 seq1727_BIOID50917   -            577   1.2e-12   47.3   0.0   1   1   7.6e-16   2.6e-12   46.3   0.0     4   108   473   560   470   563 0.89 Histidine kinase-, DNA gyrase B-, and HSP90-like ATPase
DUF945               PF06097.6    459 seq1729_BIOID50917   -            502  8.3e-150  499.4  18.0   1   1  6.8e-154  9.3e-150  499.2  12.5     1   459     1   482     1   482 0.99 Bacterial protein of unknown function (DUF945)
Ldh_2                PF02615.9    335 seq1730_BIOID50917   -            361    5e-138  459.2   0.0   1   1  4.2e-142  5.7e-138  459.0   0.0     1   334     5   340     5   341 0.99 Malate/L-lactate dehydrogenase
Flavodoxin_2         PF02525.12   199 seq1731_BIOID50917   -            176   2.7e-41  141.1   0.0   1   1   4.8e-45   3.3e-41  140.8   0.0     3   199     2   167     1   167 0.90 Flavodoxin-like fold
FMN_red              PF03358.10   152 seq1731_BIOID50917   -            176   5.3e-08   32.3   0.0   1   1   1.1e-11   7.4e-08   31.9   0.0    58   125    43   117     2   135 0.76 NADPH-dependent FMN reductase
NicO                 PF03824.11   282 seq1735_BIOID50917   -            276     3e-59  200.5  20.2   1   1   7.4e-63   3.4e-59  200.3  14.0     1   280    13   275    13   276 0.93 High-affinity nickel-transport protein
DUF2910              PF11139.3    214 seq1735_BIOID50917   -            276   2.1e-08   33.4   0.1   1   1     8e-12   3.6e-08   32.6   0.1    34   213    53   271    21   272 0.89 Protein of unknown function (DUF2910)
DsbD_2               PF13386.1    199 seq1735_BIOID50917   -            276     5e-08   32.8  18.2   1   1   1.8e-11   8.1e-08   32.1   1.0   104   186   156   242   141   251 0.86 Family description
LrgA                 PF03788.9     96 seq1738_BIOID50917   -            144   4.6e-29   99.8  10.2   1   1   5.2e-33   7.1e-29   99.2   7.1     1    94    33   126    33   128 0.98 LrgA family
ABC_tran             PF00005.22   118 seq1740_BIOID50917   -            401   5.6e-22   78.2   0.0   1   1   3.6e-25   1.2e-21   77.0   0.0     1   117    73   191    73   192 0.92 ABC transporter
TOBE_2               PF08402.5     75 seq1740_BIOID50917   -            401   9.6e-12   44.6   0.3   1   1   1.2e-14   4.2e-11   42.5   0.1     1    75   313   385   313   385 0.95 TOBE domain
Na_H_Exchanger       PF00999.16   384 seq1741_BIOID50917   -            154   3.2e-25   88.3  14.8   1   1   2.8e-29   3.8e-25   88.0  10.2     2   152    11   154    10   154 0.95 Sodium/hydrogen exchanger family
TetR_N               PF00440.18    47 seq1742_BIOID50917   -            188     1e-16   60.1   0.8   1   1   2.3e-20   1.6e-16   59.5   0.0     1    47    16    62    16    62 0.98 Bacterial regulatory proteins, tetR family
TetR_C_6             PF13977.1    131 seq1742_BIOID50917   -            188   1.3e-06   28.1   0.1   1   1   3.6e-10   2.5e-06   27.2   0.0    36   129    95   185    84   187 0.83 Bacterial transcriptional repressor
Histidinol_dh        PF00815.15   413 seq1743_BIOID50917   -            434  5.8e-183  608.0   1.0   1   1  4.9e-187  6.7e-183  607.8   0.7     2   413    18   428    17   428 0.99 Histidinol dehydrogenase
LrgB                 PF04172.11   215 seq1747_BIOID50917   -             44   2.5e-06   26.7   0.9   1   1     2e-10   2.7e-06   26.6   0.6     1    33    12    44    12    44 0.96 LrgB-like family
Na_H_Exchanger       PF00999.16   384 seq1752_BIOID50917   -            456     9e-31  106.6  22.7   1   1   1.6e-34   1.1e-30  106.3  15.7   172   378     8   211     1   216 0.86 Sodium/hydrogen exchanger family
TrkA_N               PF02254.13   116 seq1752_BIOID50917   -            456   3.9e-27   94.4   0.0   1   1   1.3e-30   8.6e-27   93.3   0.0     1   111   238   348   238   350 0.97 TrkA-N domain
LrgB                 PF04172.11   215 seq1753_BIOID50917   -            186   4.6e-70  235.0  11.4   1   1   3.8e-74   5.2e-70  234.8   7.9    35   215     1   181     1   181 0.99 LrgB-like family
DUF3315              PF11776.3     52 seq1754_BIOID50917   -            112   6.4e-23   79.9   0.2   1   1   7.5e-27     1e-22   79.2   0.1     1    51    52   102    52   103 0.98 Domain of unknown function (DUF3315)
HlyD                 PF00529.15   306 seq1756_BIOID50917   -            384   1.1e-60  205.4  12.2   1   1     4e-64   1.4e-60  205.1   8.5     3   306    69   360    68   360 0.96 HlyD family secretion protein
HlyD_2               PF12700.2    328 seq1756_BIOID50917   -            384   2.3e-17   63.0   0.1   1   1     1e-20   3.4e-17   62.4   0.1     2   327    48   359    47   360 0.79 HlyD family secretion protein
HlyD_3               PF13437.1    105 seq1756_BIOID50917   -            384   6.4e-12   45.6   2.0   1   1   4.6e-11   1.6e-07   31.5   0.1     1   105   178   289   178   289 0.93 HlyD family secretion protein
Biotin_lipoyl_2      PF13533.1     50 seq1756_BIOID50917   -            384     6e-12   44.9   4.2   1   1   1.2e-13     4e-10   39.0   0.3     3    46    69   119    64   123 0.85 Biotin-lipoyl like
dCMP_cyt_deam_2      PF08211.6    124 seq1765_BIOID50917   -            294   2.3e-50  169.6   0.2   1   1   6.8e-52   4.7e-48  162.1   0.0     1   123   157   278   157   279 0.98 Cytidine and deoxycytidylate deaminase zinc-binding region
dCMP_cyt_deam_1      PF00383.17   102 seq1765_BIOID50917   -            294   1.3e-17   63.2   0.0   1   1   4.4e-18     3e-14   52.3   0.0    10    93    56   139    47   143 0.86 Cytidine and deoxycytidylate deaminase zinc-binding region
LamB                 PF02264.10   398 seq1766_BIOID50917   -            446  2.6e-168  560.0  25.6   1   1  2.2e-172    3e-168  559.9  17.8     1   398    28   446    28   446 0.97 LamB porin
Aminotran_1_2        PF00155.16   363 seq1770_BIOID50917   -            356   1.1e-67  228.4   0.0   1   1   9.5e-72   1.3e-67  228.2   0.0    31   363    46   351    30   351 0.94 Aminotransferase class I and II
ANT                  PF03374.9    112 seq1775_BIOID50917   -            345   5.8e-32  109.9   0.0   1   1   7.7e-36   1.1e-31  109.1   0.0     1   111   231   339   231   340 0.97 Phage antirepressor protein KilAC domain
DUF4102              PF13356.1     89 seq1779_BIOID50917   -            105   1.3e-20   72.8   0.0   1   1   1.2e-24   1.7e-20   72.6   0.0    12    87    11    87     4    89 0.90 Domain of unknown function (DUF4102)
ACR_tran             PF00873.14  1021 seq1781_BIOID50917   -           1035         0 1265.6  14.6   1   1         0         0 1265.4  10.2     1  1021     2  1024     2  1024 0.99 AcrB/AcrD/AcrF family
DHFR_1               PF00186.14   161 seq1782_BIOID50917   -            196   1.2e-58  197.0   0.0   1   1   1.1e-62   1.5e-58  196.8   0.0     1   161    38   195    38   195 0.97 Dihydrofolate reductase
DUF218               PF02698.12   155 seq1784_BIOID50917   -            239   3.3e-21   75.2   0.0   1   1   3.3e-25   4.6e-21   74.8   0.0     4   132    47   172    45   186 0.93 DUF218 domain
Phage_integrase      PF00589.17   173 seq1786_BIOID50917   -            113   4.6e-22   78.3   0.0   1   1   3.7e-26     5e-22   78.2   0.0     3   112     4   112     2   113 0.91 Phage integrase family
SIS                  PF01380.17   131 seq1787_BIOID50917   -            321   3.9e-27   94.3   0.0   1   1   9.9e-31   6.8e-27   93.5   0.0     2   130    39   169    38   170 0.98 SIS domain
CBS                  PF00571.23    57 seq1787_BIOID50917   -            321   7.1e-15   54.3   0.0   1   2   1.9e-08   0.00013   21.4   0.0     1    56   199   256   199   257 0.92 CBS domain
CBS                  PF00571.23    57 seq1787_BIOID50917   -            321   7.1e-15   54.3   0.0   2   2   4.7e-10   3.2e-06   26.5   0.0     8    51   272   315   265   318 0.82 CBS domain
IGPD                 PF00475.13   145 seq1788_BIOID50917   -            355   1.3e-64  216.3   0.3   1   1   6.7e-68   2.3e-64  215.5   0.2     1   145   196   338   196   338 0.99 Imidazoleglycerol-phosphate dehydratase
HAD_2                PF13419.1    176 seq1788_BIOID50917   -            355     6e-07   29.7   0.0   1   1     4e-09   1.4e-05   25.3   0.0    76   173    30   145    20   148 0.79 Haloacid dehalogenase-like hydrolase
Hydrolase_like       PF13242.1     75 seq1788_BIOID50917   -            355   1.8e-06   27.4   0.0   1   1   1.1e-09   3.8e-06   26.4   0.0     1    44   102   144   102   149 0.90 HAD-hyrolase-like
PNK3P                PF08645.6    158 seq1788_BIOID50917   -            355   2.5e-06   26.9   0.0   1   1   1.3e-09   4.4e-06   26.1   0.0     5   129     8   134     4   183 0.73 Polynucleotide kinase 3 phosphatase
CcdA                 PF07362.7     72 seq1793_BIOID50917   -             77   6.2e-28   96.3   0.6   1   1   5.1e-32     7e-28   96.1   0.4     2    72     7    77     6    77 0.98 Post-segregation antitoxin CcdA
Phage_integrase      PF00589.17   173 seq1795_BIOID50917   -             81   1.4e-06   27.9   0.0   1   1   1.3e-10   1.7e-06   27.6   0.0   129   171     3    46     1    48 0.93 Phage integrase family
ANT                  PF03374.9    112 seq1796_BIOID50917   -            266   2.3e-34  117.6   0.0   1   1   6.6e-38   4.5e-34  116.7   0.0     1   111   151   259   151   260 0.97 Phage antirepressor protein KilAC domain
KilA-N               PF04383.8    111 seq1796_BIOID50917   -            266   3.6e-18   65.0   0.0   1   1   9.4e-22   6.4e-18   64.2   0.0     6   109    28   122    25   124 0.91 KilA-N domain
MalM                 PF07148.7    136 seq1797_BIOID50917   -            311   1.5e-49  166.7   0.1   1   1   1.7e-53   2.3e-49  166.2   0.0     2   136    75   210    74   210 0.98 Maltose operon periplasmic protein precursor (MalM)
SLT                  PF01464.15   121 seq1798_BIOID50917   -            203   5.4e-26   90.3   0.1   1   1   5.1e-30   6.9e-26   90.0   0.1     3   120    43   168    41   169 0.95 Transglycosylase SLT domain
CcdB                 PF01845.12   102 seq1800_BIOID50917   -            104   1.6e-40  137.0   0.0   1   1   1.3e-44   1.7e-40  136.9   0.0     1   102     1   104     1   104 0.99 CcdB protein
DUF2655              PF10848.3     82 seq1801_BIOID50917   -            106   1.4e-57  191.3   1.3   1   1   1.3e-61   1.8e-57  191.0   0.9     1    82     1    82     1    82 1.00 Protein of unknown function (DUF2655)
DUF2542              PF10808.3     79 seq1802_BIOID50917   -             79     5e-46  154.7   5.7   1   1     4e-50   5.5e-46  154.6   3.9     1    79     1    79     1    79 1.00 Protein of unknown function (DUF2542)
Peptidase_M28        PF04389.12   176 seq1804_BIOID50917   -            345   4.2e-30  104.6   0.1   1   1   1.8e-33   8.1e-30  103.7   0.0     2   173   111   318   110   320 0.88 Peptidase family M28
Peptidase_M20        PF01546.23   171 seq1804_BIOID50917   -            345   7.7e-07   28.7   0.0   1   1   2.2e-10     1e-06   28.3   0.0     1    73   113   198   113   309 0.74 Peptidase family M20/M25/M40
Peptidase_M42        PF05343.9    292 seq1804_BIOID50917   -            345   5.1e-06   25.3   0.2   1   1   4.1e-08   0.00019   20.2   0.0   134   180   143   189   136   216 0.87 M42 glutamyl aminopeptidase
RNase_T              PF00929.19   164 seq1805_BIOID50917   -            204   4.9e-34  117.8   0.0   1   1   4.2e-38   5.7e-34  117.6   0.0     1   163    32   193    32   194 0.97 Exonuclease
Phage_cap_E          PF03864.10   329 seq1807_BIOID50917   -            342   2.2e-41  141.7   0.1   1   1   2.1e-45   2.8e-41  141.3   0.0    10   329    17   341     8   341 0.86 Phage major capsid protein E
Cytochrom_C552       PF02335.10   435 seq1808_BIOID50917   -            481  1.3e-172  574.3   8.0   1   1  2.3e-176  1.6e-172  574.0   5.5     3   433    46   475    44   477 0.98 Cytochrome c552
PseudoU_synth_2      PF00849.17   164 seq1810_BIOID50917   -            319   2.6e-30  105.3   0.1   1   1   6.1e-34   4.2e-30  104.6   0.0     1   163   101   249   101   250 0.90 RNA pseudouridylate synthase
S4                   PF01479.20    48 seq1810_BIOID50917   -            319   1.7e-10   40.0   0.2   1   1   4.7e-14   3.2e-10   39.1   0.2     1    48    20    66    20    66 0.96 S4 domain
ADH_N                PF08240.7    109 seq1811_BIOID50917   -            345   2.4e-34  117.2   1.7   1   1   9.4e-38   4.3e-34  116.4   1.2     2   108    33   138    32   139 0.97 Alcohol dehydrogenase GroES-like domain
ADH_zinc_N           PF00107.21   130 seq1811_BIOID50917   -            345   7.8e-25   86.8   0.1   1   1   2.8e-28   1.3e-24   86.1   0.1     1   129   178   305   178   306 0.98 Zinc-binding dehydrogenase
AlaDh_PNT_C          PF01262.16   168 seq1811_BIOID50917   -            345   9.5e-07   28.4   0.2   1   1   4.4e-10     2e-06   27.3   0.2    21    60   169   208   159   231 0.90 Alanine dehydrogenase/PNT, C-terminal domain
Pyr_redox_2          PF07992.9    200 seq1812_BIOID50917   -            412     8e-16   58.3   0.1   1   1   6.8e-18   7.7e-15   55.1   0.0     1   198   126   384   126   386 0.81 Pyridine nucleotide-disulphide oxidoreductase
Pyr_redox            PF00070.22    80 seq1812_BIOID50917   -            412   6.5e-14   51.9   0.6   1   1   2.5e-10   2.9e-07   30.6   0.0     2    76   256   328   255   332 0.78 Pyridine nucleotide-disulphide oxidoreductase
NAD_binding_8        PF13450.1     68 seq1812_BIOID50917   -            412   1.4e-08   34.4   0.0   1   1   3.3e-11   3.7e-08   33.1   0.0     1    37   129   165   129   184 0.92 NAD(P)-binding Rossmann-like domain
HI0933_like          PF03486.9    409 seq1812_BIOID50917   -            412   5.9e-07   28.1   0.5   1   1   4.6e-09   5.3e-06   25.0   0.0     2    36   126   160   125   165 0.94 HI0933-like protein
Thi4                 PF01946.12   230 seq1812_BIOID50917   -            412     9e-06   24.8   0.3   1   1   4.6e-08   5.3e-05   22.3   0.0    20    59   127   166   121   202 0.89 Thi4 family
FAD_binding_3        PF01494.14   356 seq1812_BIOID50917   -            412   1.6e-05   24.0   0.3   1   1   7.2e-08   8.2e-05   21.7   0.0     3    35   126   158   125   171 0.92 FAD binding domain
ABC_tran             PF00005.22   118 seq1813_BIOID50917   -            225   1.6e-18   67.0   0.0   1   1   1.2e-21   2.8e-18   66.2   0.0     1   117    47   165    47   166 0.87 ABC transporter
AAA                  PF00004.24   132 seq1813_BIOID50917   -            225   2.6e-06   27.5   1.0   1   1   1.9e-08   4.3e-05   23.6   0.7     2   118    37   204    36   208 0.68 ATPase family associated with various cellular activities (AAA)
Adeno_IVa2           PF02456.10   370 seq1813_BIOID50917   -            225   0.00011   20.8   0.0   1   1   7.7e-08   0.00018   20.2   0.0    71   132    15    76     3    86 0.79 Adenovirus IVa2 protein
GATase               PF00117.23   192 seq1815_BIOID50917   -            196   6.2e-28   97.4   0.0   1   1   2.1e-31   7.1e-28   97.2   0.0     1   189     4   194     4   196 0.81 Glutamine amidotransferase class-I
GATase_3             PF07685.9    158 seq1815_BIOID50917   -            196   9.7e-06   25.1   0.0   1   1   4.3e-09   1.5e-05   24.5   0.0     8    79    39   100    32   106 0.87 CobB/CobQ-like glutamine amidotransferase domain
OEP                  PF02321.13   188 seq1817_BIOID50917   -            495   2.9e-60  202.9  38.9   1   2   1.2e-30   1.7e-26   92.9  13.5     2   188    28   211    27   211 0.98 Outer membrane efflux protein
OEP                  PF02321.13   188 seq1817_BIOID50917   -            495   2.9e-60  202.9  38.9   2   2   7.8e-38   1.1e-33  116.3   7.9     2   188   234   429   233   429 0.98 Outer membrane efflux protein
Chor_lyase           PF04345.8    168 seq1822_BIOID50917   -            165     4e-31  107.5   0.0   1   1   3.5e-35   4.8e-31  107.3   0.0    11   163    16   165    10   165 0.90 Chorismate lyase
GST_C_2              PF13410.1     69 seq1823_BIOID50917   -            304   7.6e-10   38.4   0.3   1   1   6.9e-13   1.9e-09   37.1   0.2     2    68   190   260   189   261 0.82 Glutathione S-transferase, C-terminal domain
GST_C                PF00043.20    95 seq1823_BIOID50917   -            304   6.7e-09   35.5   0.0   1   1     5e-12   1.4e-08   34.5   0.0    33    95   199   266   187   266 0.85 Glutathione S-transferase, C-terminal domain
GST_N_2              PF13409.1     70 seq1823_BIOID50917   -            304   2.1e-06   27.4   0.0   1   1   1.7e-09   4.7e-06   26.3   0.0     3    69    69   143    67   144 0.89 Glutathione S-transferase, N-terminal domain
GST_N                PF02798.15    76 seq1823_BIOID50917   -            304   3.4e-05   23.8   0.0   1   1   4.2e-08   0.00012   22.1   0.0    17    76    82   143    74   143 0.91 Glutathione S-transferase, N-terminal domain
His_biosynth         PF00977.16   228 seq1824_BIOID50917   -            245     4e-76  255.1   0.2   1   1   1.7e-79   4.5e-76  254.9   0.2     1   228     1   234     1   234 0.98 Histidine biosynthesis protein
Trp_syntA            PF00290.15   259 seq1824_BIOID50917   -            245     3e-06   25.7   0.9   1   1   1.2e-08   3.4e-05   22.3   0.1   174   232    51   108    32   114 0.88 Tryptophan synthase alpha chain
UPF0014              PF03649.8    250 seq1825_BIOID50917   -            268  1.4e-118  394.4  18.0   1   1  1.2e-122  1.7e-118  394.2  12.5     2   250    12   256    11   256 0.99 Uncharacterised protein family (UPF0014)
YbjQ_1               PF01906.12   105 seq1826_BIOID50917   -            107   1.2e-40  138.0   0.5   1   1   9.3e-45   1.3e-40  137.9   0.4     1   104     1   104     1   105 0.99 Putative heavy-metal-binding
DnaJ_C               PF01556.13    81 seq1832_BIOID50917   -            306   2.7e-27   94.3   0.7   1   1   1.2e-21   8.1e-18   63.9   0.0     1    75   210   280   210   286 0.89 DnaJ C terminal domain
DnaJ                 PF00226.26    64 seq1832_BIOID50917   -            306   5.9e-25   86.6   0.9   1   1   1.9e-28   1.3e-24   85.5   0.6     1    64     5    66     5    66 0.99 DnaJ domain
rve                  PF00665.21   120 seq1834_BIOID50917   -            424   1.2e-20   73.7   0.0   1   1   7.5e-24     2e-20   72.9   0.0     3   120   176   288   174   288 0.90 Integrase core domain
rve_3                PF13683.1     67 seq1834_BIOID50917   -            424   1.4e-16   59.6   0.1   1   1   1.3e-19   3.5e-16   58.3   0.0     2    67   260   328   259   328 0.98 Integrase core domain
HTH_28               PF13518.1     52 seq1834_BIOID50917   -            424   7.3e-09   35.3   0.2   1   1   9.2e-12   2.5e-08   33.6   0.0     9    51    39    81    33    86 0.92 Helix-turn-helix domain
HTH_23               PF13384.1     50 seq1834_BIOID50917   -            424     1e-07   31.2   0.0   1   1   9.5e-11   2.6e-07   29.9   0.0     5    50    31    75    28    75 0.94 Homeodomain-like domain
Nterm_IS4            PF13006.2     98 seq1835_BIOID50917   -            442   1.4e-31  108.2   0.1   1   1     6e-35   4.1e-31  106.7   0.1     3    97    17   109    15   110 0.97 Insertion element 4 transposase N-terminal
DDE_Tnp_1            PF01609.16   211 seq1835_BIOID50917   -            442   4.8e-26   91.5   0.0   1   1   9.4e-30   6.4e-26   91.1   0.0     4   211   127   352   124   352 0.84 Transposase DDE domain
Transgly_assoc       PF04226.8     48 seq1836_BIOID50917   -             84     5e-13   48.7  14.0   1   1   3.7e-17     5e-13   48.7   9.7     2    48    34    83    33    83 0.97 Transglycosylase associated protein
Inositol_P           PF00459.20   271 seq1838_BIOID50917   -            267   2.5e-77  259.7   0.0   1   1   2.1e-81   2.8e-77  259.5   0.0     3   268     2   260     1   263 0.97 Inositol monophosphatase family
Amidase_2            PF01510.20   132 seq1841_BIOID50917   -            276   6.8e-26   90.7   0.0   1   1   8.8e-30   1.2e-25   89.9   0.0     7   131    42   179    35   180 0.91 N-acetylmuramoyl-L-alanine amidase
UbiA                 PF01040.13   257 seq1842_BIOID50917   -            290   1.1e-40  139.4  25.2   1   1   9.5e-45   1.3e-40  139.1  17.5     2   256    26   277    25   283 0.86 UbiA prenyltransferase family
Paired_CXXCH_1       PF09699.5     41 seq1847_BIOID50917   -            188   6.2e-08   31.9  26.0   1   1   1.9e-08   6.6e-05   22.2   3.7     4    40   133   171   129   172 0.78 Doubled CXXCH motif (Paired_CXXCH_1)
DHO_dh               PF01180.16   293 seq1848_BIOID50917   -            411   9.9e-35  119.8   0.0   1   1   2.7e-38   1.2e-34  119.5   0.0     2   293     6   304     5   304 0.84 Dihydroorotate dehydrogenase
Dus                  PF01207.12   310 seq1848_BIOID50917   -            411     6e-08   31.7   0.1   1   1   2.4e-11   1.1e-07   30.9   0.1    43   153    91   198    80   203 0.83 Dihydrouridine synthase (Dus)
FdhD-NarQ            PF02634.10   236 seq1851_BIOID50917   -            278   7.3e-73  244.7   0.0   1   1   6.3e-77   8.6e-73  244.5   0.0     1   235    38   275    38   276 0.92 FdhD/NarQ family
HOK_GEF              PF01848.11    43 seq1852_BIOID50917   -             51   1.7e-17   62.3   5.7   1   1   1.3e-21   1.8e-17   62.2   3.9     1    43     5    47     5    47 0.99 Hok/gef family
OEP                  PF02321.13   188 seq1853_BIOID50917   -            457   8.5e-55  185.1  32.1   1   2   1.2e-29   1.6e-25   89.6  12.7     1   188    57   240    57   240 0.96 Outer membrane efflux protein
OEP                  PF02321.13   188 seq1853_BIOID50917   -            457   8.5e-55  185.1  32.1   2   2   2.7e-33   3.6e-29  101.5   4.0     9   173   272   435   268   437 0.94 Outer membrane efflux protein
Lactamase_B          PF00753.22   194 seq1855_BIOID50917   -            479   3.8e-28   98.3   0.2   1   1   1.1e-31   5.2e-28   97.9   0.1     2   158    31   179    30   246 0.90 Metallo-beta-lactamase superfamily
Rubredoxin           PF00301.15    47 seq1855_BIOID50917   -            479   1.2e-19   69.8   2.7   1   1   4.7e-23   2.2e-19   68.9   1.9     1    47   425   471   425   471 0.98 Rubredoxin
Flavodoxin_1         PF00258.20   143 seq1855_BIOID50917   -            479     1e-11   44.8   0.0   1   1   3.8e-15   1.7e-11   44.1   0.0     1   142   256   388   256   389 0.78 Flavodoxin
DUF177               PF02620.12   119 seq1857_BIOID50917   -            173   4.8e-23   81.3   0.7   1   1   5.4e-27   7.4e-23   80.7   0.5     1   119    61   171    61   171 0.90 Uncharacterized ACR, COG1399
Fer4_11              PF13247.1     99 seq1858_BIOID50917   -            223   1.3e-26   92.1  10.9   1   1   9.8e-30   1.3e-26   92.1   7.6     2    98    84   181    83   182 0.95 4Fe-4S dicluster domain
Fer4_7               PF12838.2     52 seq1858_BIOID50917   -            223   4.6e-17   62.0  26.7   1   2   2.1e-12   2.9e-09   37.0   5.6     2    52    46   108    45   108 0.75 4Fe-4S dicluster domain
Fer4_7               PF12838.2     52 seq1858_BIOID50917   -            223   4.6e-17   62.0  26.7   2   2   1.3e-09   1.8e-06   28.0   8.4     2    52   125   176   124   176 0.81 4Fe-4S dicluster domain
Fer4_9               PF13187.1     55 seq1858_BIOID50917   -            223     1e-15   57.5  24.8   1   2   4.7e-10   6.4e-07   29.4   4.8     2    54    46   108    45   111 0.87 4Fe-4S dicluster domain
Fer4_9               PF13187.1     55 seq1858_BIOID50917   -            223     1e-15   57.5  24.8   2   2   1.7e-11   2.3e-08   34.0   6.9     2    54   125   176   124   177 0.96 4Fe-4S dicluster domain
Fer4                 PF00037.22    24 seq1858_BIOID50917   -            223   3.5e-13   48.4  40.5   1   1   2.7e-09   3.7e-06   26.1   2.2     2    21   119   138   118   141 0.90 4Fe-4S binding domain
Fer4_10              PF13237.1     52 seq1858_BIOID50917   -            223   2.4e-12   46.3  49.5   1   2   7.5e-09     1e-05   25.1   8.6     7    52    90   136    84   136 0.93 4Fe-4S dicluster domain
Fer4_10              PF13237.1     52 seq1858_BIOID50917   -            223   2.4e-12   46.3  49.5   2   2   1.7e-09   2.3e-06   27.2   6.8     4    52   120   173   117   173 0.85 4Fe-4S dicluster domain
Fer4_2               PF12797.2     22 seq1858_BIOID50917   -            223   3.9e-10   38.9  36.1   1   1   9.6e-09   1.3e-05   24.6   1.2     2    20    38    56    37    64 0.89 4Fe-4S binding domain
Fer4_3               PF12798.2     15 seq1858_BIOID50917   -            223   1.9e-09   37.2  44.3   1   3   2.8e-05     0.039   14.4   5.2     1    15    92   108    92   108 0.98 4Fe-4S binding domain
Fer4_3               PF12798.2     15 seq1858_BIOID50917   -            223   1.9e-09   37.2  44.3   2   3   0.00027      0.37   11.3   3.7     1    13   125   137   125   139 0.94 4Fe-4S binding domain
Fer4_3               PF12798.2     15 seq1858_BIOID50917   -            223   1.9e-09   37.2  44.3   3   3     3e-07   0.00041   20.5   1.7     1    15   152   176   152   176 0.98 4Fe-4S binding domain
Fer4_4               PF12800.2     17 seq1858_BIOID50917   -            223   3.3e-07   29.9  36.5   1   3    0.0002      0.27   11.5   1.9     3    15    45    57    43    61 0.90 4Fe-4S binding domain
Fer4_4               PF12800.2     17 seq1858_BIOID50917   -            223   3.3e-07   29.9  36.5   2   3   0.00016      0.22   11.8   3.0     2    17    90   107    89   107 0.86 4Fe-4S binding domain
Fer4_4               PF12800.2     17 seq1858_BIOID50917   -            223   3.3e-07   29.9  36.5   3   3   1.9e-06    0.0026   17.8   2.4     2    17   123   138   122   138 0.91 4Fe-4S binding domain
MerR_2               PF13591.1     84 seq1860_BIOID50917   -            101   5.7e-30  102.6   0.2   1   1   4.7e-34   6.5e-30  102.4   0.2     1    84     8    92     8    92 0.95 MerR HTH family regulatory protein
DUF1190              PF06693.6    165 seq1861_BIOID50917   -            234     7e-56  188.7  12.3   1   1   6.7e-60   9.1e-56  188.3   8.5     2   164    51   221    50   222 0.96 Protein of unknown function (DUF1190)
Abhydrolase_5        PF12695.2    142 seq1862_BIOID50917   -            293   7.5e-27   93.7   0.0   1   1   3.5e-30   9.5e-27   93.3   0.0     1   141    89   265    89   266 0.89 Alpha/beta hydrolase family
Abhydrolase_6        PF12697.2    228 seq1862_BIOID50917   -            293   6.4e-16   58.8   0.2   1   1   1.5e-14     4e-11   43.1   0.0     1   102    90   194    90   212 0.89 Alpha/beta hydrolase family
Abhydrolase_1        PF00561.15   230 seq1862_BIOID50917   -            293   3.1e-10   39.9   0.2   1   1   1.1e-08   2.9e-05   23.6   0.0     1    79   115   193   115   217 0.91 alpha/beta hydrolase fold
Peptidase_S9         PF00326.16   213 seq1862_BIOID50917   -            293   1.4e-09   37.3   0.0   1   1   3.4e-12   9.2e-09   34.7   0.0     8   212   108   291   103   292 0.74 Prolyl oligopeptidase family
Hydrolase_4          PF12146.3     79 seq1862_BIOID50917   -            293   9.5e-09   34.8   0.0   1   1   5.7e-10   1.6e-06   27.7   0.0    11    61    82   132    76   149 0.82 Putative lysophospholipase
Carb_kinase          PF01256.12   242 seq1864_BIOID50917   -            515   1.2e-82  276.7   4.4   1   1   5.5e-86   3.7e-82  275.1   1.2     2   242   258   496   257   496 0.99 Carbohydrate kinase
YjeF_N               PF03853.10   173 seq1864_BIOID50917   -            515   1.4e-46  158.0   0.0   1   1   3.6e-50   2.5e-46  157.2   0.0     2   173    35   199    34   199 0.98 YjeF-related protein N-terminus
PRA-CH               PF01502.13    75 seq1865_BIOID50917   -            203   1.1e-33  114.5   0.0   1   1   3.1e-37   2.1e-33  113.6   0.0     1    74    33   106    33   107 0.99 Phosphoribosyl-AMP cyclohydrolase
PRA-PH               PF01503.12    83 seq1865_BIOID50917   -            203   1.5e-13   50.6   0.5   1   1   3.2e-17   2.2e-13   50.1   0.4     2    82   116   201   115   202 0.96 Phosphoribosyl-ATP pyrophosphohydrolase
Ribosomal_L32p       PF01783.18    56 seq1867_BIOID50917   -             57   4.1e-19   68.3   0.9   1   1   3.3e-23   4.4e-19   68.2   0.7     1    56     2    57     2    57 0.98 Ribosomal L32p protein family
NrfD                 PF03916.9    313 seq1869_BIOID50917   -            318  6.8e-111  370.5  32.4   1   1  5.6e-115  7.7e-111  370.3  22.5     2   313     5   318     4   318 0.99 Polysulphide reductase, NrfD
HATPase_c_3          PF13589.1    137 seq1871_BIOID50917   -            611   2.1e-12   46.7   0.0   1   1   8.2e-16   3.8e-12   45.9   0.0     4   106    33   149    29   183 0.74 Histidine kinase-, DNA gyrase B-, and HSP90-like ATPase
HSP90                PF00183.13   531 seq1871_BIOID50917   -            611     3e-07   29.0   0.0   1   1     1e-10   4.8e-07   28.4   0.0   156   230   278   352   271   359 0.88 Hsp90 protein
HATPase_c            PF02518.21   111 seq1871_BIOID50917   -            611   9.4e-06   25.2   0.1   1   1   3.7e-09   1.7e-05   24.3   0.0     9   110    35   174    29   175 0.77 Histidine kinase-, DNA gyrase B-, and HSP90-like ATPase
GSP_synth            PF03738.9     97 seq1873_BIOID50917   -            386   2.9e-29  101.0   0.1   1   1   5.1e-33     7e-29   99.8   0.1     2    97   174   265   173   265 0.97 Glutathionylspermidine synthase preATP-grasp
FA_synthesis         PF02504.10   323 seq1874_BIOID50917   -            346  4.2e-124  413.5   0.0   1   1  3.4e-128  4.7e-124  413.3   0.0     8   323     1   321     1   321 0.99 Fatty acid synthesis protein
MFS_1                PF07690.11   354 seq1877_BIOID50917   -            387     7e-48  163.0  43.4   1   1   3.1e-51     1e-47  162.4  30.1     3   354    14   352    12   352 0.87 Major Facilitator Superfamily
Sugar_tr             PF00083.19   451 seq1877_BIOID50917   -            387   4.9e-12   45.0   9.3   1   1   1.4e-15   4.9e-12   45.0   6.4    39   194    35   185    13   191 0.86 Sugar (and other) transporter
MFS_3                PF05977.8    524 seq1877_BIOID50917   -            387   9.5e-05   20.5  20.5   1   1   3.9e-08   0.00013   20.0  14.2    63   315    60   303    35   383 0.77 Transmembrane secretion effector
PRD                  PF00874.15    90 seq1878_BIOID50917   -            433   4.9e-25   87.3   0.0   1   2   3.6e-13   4.9e-09   36.0   0.0     2    89   138   224   137   225 0.97 PRD domain
PRD                  PF00874.15    90 seq1878_BIOID50917   -            433   4.9e-25   87.3   0.0   2   2   2.6e-17   3.6e-13   49.3   0.0     2    89   247   335   246   336 0.97 PRD domain
Pyr_redox_2          PF07992.9    200 seq1881_BIOID50917   -            377   7.3e-27   94.4   0.0   1   1   1.7e-29     3e-26   92.4   0.0     2   198     5   277     4   279 0.90 Pyridine nucleotide-disulphide oxidoreductase
Pyr_redox            PF00070.22    80 seq1881_BIOID50917   -            377   4.6e-18   65.2   0.0   1   1   7.4e-20   1.3e-16   60.6   0.0     1    75   143   216   143   224 0.95 Pyridine nucleotide-disulphide oxidoreductase
Pyr_redox_3          PF13738.1    203 seq1881_BIOID50917   -            377   2.4e-10   40.7   0.0   1   1   1.2e-09   2.1e-06   27.8   0.0    66   199    38   173     8   177 0.75 Pyridine nucleotide-disulphide oxidoreductase
K_oxygenase          PF13434.1    341 seq1881_BIOID50917   -            377   1.6e-09   37.0   0.1   1   1   3.6e-09   6.2e-06   25.2   0.0   139   214    91   165    57   177 0.84 L-lysine 6-monooxygenase (NADPH-requiring)
Transgly             PF00912.17   178 seq1882_BIOID50917   -            858   1.4e-67  226.3   0.0   1   1   4.3e-71   2.9e-67  225.2   0.0     1   177    62   237    62   238 0.98 Transglycosylase
Transpeptidase       PF00905.17   304 seq1882_BIOID50917   -            858   4.3e-28   98.1   3.4   1   1   1.5e-29     1e-25   90.3   0.0     2   204   436   617   435   681 0.79 Penicillin binding protein transpeptidase domain
ACR_tran             PF00873.14  1021 seq1884_BIOID50917   -           1037         0 1447.2   9.1   1   1         0         0 1447.1   6.3     1  1021     1  1027     1  1027 1.00 AcrB/AcrD/AcrF family
MMPL                 PF03176.10   333 seq1884_BIOID50917   -           1037   9.4e-13   47.4  29.8   1   2   1.9e-12   8.6e-09   34.4   6.3   138   317   333   513   310   537 0.82 MMPL family
MMPL                 PF03176.10   333 seq1884_BIOID50917   -           1037   9.4e-13   47.4  29.8   2   2   1.1e-08     5e-05   22.0   4.6   145   311   871  1035   858  1037 0.85 MMPL family
Exo_endo_phos        PF03372.18   251 seq1885_BIOID50917   -            272   5.2e-26   91.9   0.0   1   1   4.4e-30   6.1e-26   91.7   0.0     1   251     8   263     8   263 0.81 Endonuclease/Exonuclease/phosphatase family
Cytochrom_C_asm      PF01578.15   214 seq1886_BIOID50917   -            552   4.9e-50  169.9  21.3   1   1   3.6e-54   4.9e-50  169.9  14.8     1   212    72   279    72   281 0.97 Cytochrome C assembly protein
UPF0079              PF02367.12   123 seq1888_BIOID50917   -            153   7.3e-45  151.4   0.0   1   1   6.3e-49   8.6e-45  151.2   0.0     1   121    14   134    14   136 0.98 Uncharacterised P-loop hydrolase UPF0079
Molybdopterin        PF00384.17   432 seq1889_BIOID50917   -            803     1e-24   87.0   0.0   1   1   3.2e-25   2.2e-21   75.9   0.0   103   379     2   377     1   381 0.85 Molybdopterin oxidoreductase
Molydop_binding      PF01568.16   109 seq1889_BIOID50917   -            803   5.6e-17   61.4   0.1   1   1     3e-20     2e-16   59.6   0.1     4   108   681   796   678   797 0.93 Molydopterin dinucleotide binding domain
ACP_syn_III_C        PF08541.5     90 seq1890_BIOID50917   -            317   2.8e-37  126.5   0.0   1   1   2.8e-40   9.5e-37  124.7   0.0     1    90   228   317   228   317 0.98 3-Oxoacyl-[acyl-carrier-protein (ACP)] synthase III C terminal
ACP_syn_III          PF08545.5     80 seq1890_BIOID50917   -            317   4.2e-30  103.1   1.3   1   1   2.3e-33     8e-30  102.2   0.9     1    80   106   183   106   183 0.99 3-Oxoacyl-[acyl-carrier-protein (ACP)] synthase III
HMG_CoA_synt_N       PF01154.12   174 seq1890_BIOID50917   -            317   1.2e-05   24.8   0.1   1   1   5.7e-09     2e-05   24.1   0.1     7   150     5   143     2   167 0.85 Hydroxymethylglutaryl-coenzyme A synthase N terminal
Chal_sti_synt_N      PF00195.14   227 seq1890_BIOID50917   -            317   2.5e-05   23.5   0.7   1   1   1.3e-08   4.5e-05   22.6   0.5    98   225    48   168    21   170 0.81 Chalcone and stilbene synthases, N-terminal domain
ABC_tran             PF00005.22   118 seq1893_BIOID50917   -            228   1.5e-21   76.8   0.0   1   1   3.3e-25   2.2e-21   76.2   0.0     1   117    50   174    50   175 0.92 ABC transporter
Adenylate_cycl       PF01295.13   605 seq1896_BIOID50917   -            848  2.2e-275  914.5   0.0   1   1  3.8e-279  2.6e-275  914.3   0.0     1   601   228   826   228   830 0.98 Adenylate cyclase, class-I
Adenyl_cycl_N        PF12633.2    204 seq1896_BIOID50917   -            848   3.3e-87  291.1   0.0   1   1   2.2e-86   1.5e-82  275.9   0.0     1   203     1   200     1   201 0.96 Adenylate cyclase NT domain
Amidase_3            PF01520.13   175 seq1897_BIOID50917   -            445   1.6e-48  164.6   0.0   1   1   4.2e-52   2.9e-48  163.8   0.0     1   174   194   413   194   414 0.99 N-acetylmuramoyl-L-alanine amidase
Arylsulfotrans       PF05935.6    471 seq1899_BIOID50917   -            598  2.3e-170  567.0   0.6   1   1  1.9e-174  2.6e-170  566.9   0.4     2   471    42   587    41   587 0.98 Arylsulfotransferase (ASST)
SNARE_assoc          PF09335.6    123 seq1902_BIOID50917   -            236   1.1e-27   96.5   6.3   1   1   7.9e-32   1.1e-27   96.5   4.4     1   121    63   180    63   182 0.98 SNARE associated Golgi protein
HTH_28               PF13518.1     52 seq1903_BIOID50917   -            173   1.5e-19   69.5   0.0   1   2   2.2e-10   7.4e-07   28.9   0.0     2    50     8    57     7    59 0.96 Helix-turn-helix domain
HTH_28               PF13518.1     52 seq1903_BIOID50917   -            173   1.5e-19   69.5   0.0   2   2   2.1e-13   7.3e-10   38.5   0.0     2    50    64   114    63   116 0.92 Helix-turn-helix domain
FtsX                 PF02687.16   121 seq1907_BIOID50917   -            804   5.2e-22   77.7  17.5   1   2   3.7e-15   2.5e-11   43.2   6.4     3   121   247   364   245   364 0.87 FtsX-like permease family
FtsX                 PF02687.16   121 seq1907_BIOID50917   -            804   5.2e-22   77.7  17.5   2   2   9.6e-17   6.6e-13   48.3   0.8     2   118   683   794   682   797 0.87 FtsX-like permease family
DAGK_prokar          PF01219.14   104 seq1908_BIOID50917   -            122   5.4e-39  131.8   8.1   1   1   4.6e-43   6.3e-39  131.6   5.6     2   104    16   118    15   118 0.99 Prokaryotic diacylglycerol kinase
Acyl_transf_1        PF00698.16   318 seq1909_BIOID50917   -            309   8.7e-43  146.7   3.3   1   1   7.6e-47     1e-42  146.4   2.3     2   281     6   290     5   306 0.90 Acyl transferase domain
HTH_21               PF13276.1     60 seq1910_BIOID50917   -            110   6.2e-17   61.2   1.3   1   1   6.7e-21   9.1e-17   60.7   0.9     8    59     3    54     1    55 0.92 HTH-like domain
PTS_EIIC             PF02378.13   321 seq1911_BIOID50917   -            598     8e-83  277.8  29.3   1   1   1.2e-86     8e-83  277.8  20.3     1   321    87   429    87   429 0.94 Phosphotransferase system, EIIC
PTS_EIIB             PF00367.15    35 seq1911_BIOID50917   -            598   1.4e-16   59.2   0.1   1   1   4.6e-20   3.1e-16   58.1   0.1     3    35   522   554   520   554 0.97 phosphotransferase system, EIIB
CcmH                 PF03918.9    148 seq1913_BIOID50917   -            127   3.5e-48  162.2   0.7   1   1     3e-52   4.1e-48  162.0   0.5     4   125     7   126     4   127 0.91 Cytochrome C biogenesis protein
LexA_DNA_bind        PF01726.11    65 seq1914_BIOID50917   -            202   6.6e-32  108.7   0.1   1   1   1.5e-35   1.1e-31  108.1   0.1     1    65     1    65     1    65 0.99 LexA DNA binding domain
Peptidase_S24        PF00717.18    70 seq1914_BIOID50917   -            202   8.9e-17   60.3   0.8   1   1   1.9e-20   1.3e-16   59.8   0.5     1    68   114   180   114   182 0.96 Peptidase S24-like
Ribosomal_L34        PF00468.12    44 seq1916_BIOID50917   -             46   5.1e-25   86.7  10.1   1   1   4.1e-29   5.5e-25   86.6   7.0     1    44     1    44     1    44 0.99 Ribosomal protein L34
DNA_mis_repair       PF01119.14   119 seq1920_BIOID50917   -            615   5.2e-37  125.8   0.0   1   1   2.5e-40   8.6e-37  125.1   0.0     2   118   213   330   212   331 0.95 DNA mismatch repair protein, C-terminal domain
MutL_C               PF08676.6    144 seq1920_BIOID50917   -            615   2.1e-23   82.3   0.2   1   1   6.2e-27   2.1e-23   82.3   0.1     2   134   435   563   434   572 0.92 MutL C terminal dimerisation domain
HATPase_c_3          PF13589.1    137 seq1920_BIOID50917   -            615   1.1e-13   50.9   0.0   1   1   5.6e-17   1.9e-13   50.1   0.0     4   103    24   123    21   142 0.81 Histidine kinase-, DNA gyrase B-, and HSP90-like ATPase
HATPase_c            PF02518.21   111 seq1920_BIOID50917   -            615   5.6e-11   42.0   0.0   1   1   3.8e-14   1.3e-10   40.8   0.0     2    72    19    87    18   147 0.79 Histidine kinase-, DNA gyrase B-, and HSP90-like ATPase
TPR_11               PF13414.1     69 seq1921_BIOID50917   -            198   1.1e-15   56.8   8.1   1   1   7.2e-16   3.3e-12   45.7   3.9     1    68    71   140    71   141 0.91 TPR repeat
TPR_2                PF07719.12    34 seq1921_BIOID50917   -            198     2e-06   27.1  11.9   1   2   6.1e-07    0.0028   17.3   1.1     2    32    74   104    73   106 0.90 Tetratricopeptide repeat
TPR_2                PF07719.12    34 seq1921_BIOID50917   -            198     2e-06   27.1  11.9   2   2   4.4e-06      0.02   14.6   0.0     3    31   146   174   144   176 0.93 Tetratricopeptide repeat
TPR_1                PF00515.23    34 seq1921_BIOID50917   -            198   2.9e-05   23.3  11.1   1   1   1.7e-07   0.00075   18.8   0.7     2    32    74   104    73   106 0.91 Tetratricopeptide repeat
Ribonuclease_P       PF00825.13   111 seq1922_BIOID50917   -            108   2.9e-29  101.0   0.3   1   1   2.3e-33   3.2e-29  100.9   0.2     9   109     3   100     1   102 0.97 Ribonuclease P
adh_short            PF00106.20   167 seq1924_BIOID50917   -            244   5.1e-40  136.9   1.7   1   1   3.2e-43   8.7e-40  136.2   1.2     1   166     6   169     6   170 0.92 short chain dehydrogenase
[truncated: 1,438,332 more chars]
