# Supplementary material for: A domain sequence approach to pangenomics: applications to Escherichia coli
Source: F1000Res. 2013 May 29;1:19. Originally published 2012 Oct 1. [Version 2] doi: 10.12688/f1000research.1-19.v2 (PMC3901455; doi:10.12688/f1000research.1-19.v2)
Supplement: The 347 text files show the results from scanning each of the fasta-files against the Pfam-A database [file f1000research-1-1101-s0002.tgz › Escherichia_coli_DEC2E_BIOID50921.txt]

#                                                                            --- full sequence --- -------------- this domain -------------   hmm coord   ali coord   env coord
# target name        accession   tlen query name           accession   qlen   E-value  score  bias   #  of  c-Evalue  i-Evalue  score  bias  from    to  from    to  from    to  acc description of target
#------------------- ---------- ----- -------------------- ---------- ----- --------- ------ ----- --- --- --------- --------- ------ ----- ----- ----- ----- ----- ----- ----- ---- ---------------------
rve                  PF00665.21   120 seq2_BIOID50921      -            340   3.8e-20   72.0   0.0   1   1   4.3e-23   7.3e-20   71.1   0.0     3   118   118   242   117   244 0.96 Integrase core domain
HTH_38               PF13936.1     44 seq2_BIOID50921      -            340   1.8e-09   36.8   0.5   1   1   4.1e-12     7e-09   34.9   0.1     6    41     3    38     2    40 0.94 Helix-turn-helix domain
HTH_7                PF02796.10    45 seq2_BIOID50921      -            340   3.5e-09   36.2   0.3   1   1   5.4e-12   9.2e-09   34.9   0.2    13    44     9    40     5    41 0.93 Helix-turn-helix domain of resolvase
HTH_23               PF13384.1     50 seq2_BIOID50921      -            340   1.1e-06   27.9   0.0   1   1     2e-09   3.4e-06   26.3   0.0     9    40     9    40     2    43 0.89 Homeodomain-like domain
HTH_28               PF13518.1     52 seq2_BIOID50921      -            340     1e-05   25.2   0.1   1   1   1.5e-08   2.6e-05   23.9   0.1     7    34    12    39     8    40 0.89 Helix-turn-helix domain
Sigma70_r4_2         PF08281.7     54 seq2_BIOID50921      -            340   1.1e-05   24.6   0.0   1   1   1.5e-08   2.5e-05   23.5   0.0    25    48    16    39    12    40 0.94 Sigma-70, region 4
HTH_3                PF01381.17    55 seq2_BIOID50921      -            340   0.00013   21.6   0.1   1   1   1.4e-07   0.00024   20.7   0.1     7    37    15    45     8    48 0.91 Helix-turn-helix
TPR_3                PF07720.7     36 seq3_BIOID50921      -            151   7.6e-10   38.2   0.2   1   1   5.5e-14   7.6e-10   38.2   0.2     1    36    32    65    32    65 0.96 Tetratricopeptide repeat
IstB_IS21            PF01695.12   178 seq5_BIOID50921      -            134   2.8e-41  140.7   0.0   1   1   9.7e-45   3.3e-41  140.5   0.0     1   117    17   134    17   134 0.97 IstB-like ATP binding protein
PhoH                 PF02562.11   205 seq5_BIOID50921      -            134     8e-06   25.1   0.0   1   1   4.7e-09   1.6e-05   24.1   0.0    11    48    55    92    44   105 0.80 PhoH-like protein
AAA                  PF00004.24   132 seq5_BIOID50921      -            134   6.7e-05   22.9   0.0   1   1   2.9e-08   9.9e-05   22.4   0.0     1    67    66   134    66   134 0.83 ATPase family associated with various cellular activities (AAA)
Bac_DnaA             PF00308.13   219 seq5_BIOID50921      -            134   0.00011   21.8   0.0   1   1   3.8e-08   0.00013   21.5   0.0    36   106    65   134    35   134 0.83 Bacterial dnaA  protein
Phage_fiber_C        PF06820.7     64 seq7_BIOID50921      -             82   3.6e-36  122.9   0.7   1   1   3.2e-40   4.4e-36  122.7   0.5     1    64    21    82    21    82 0.99 Putative prophage tail fibre C-terminus
IstB_IS21            PF01695.12   178 seq9_BIOID50921      -            259   6.1e-71  237.3   0.1   1   1   3.9e-74   1.3e-70  236.3   0.0     1   178    56   235    56   235 0.98 IstB-like ATP binding protein
Bac_DnaA             PF00308.13   219 seq9_BIOID50921      -            259   1.4e-07   31.2   0.0   1   1   6.2e-11   2.1e-07   30.6   0.0    37   136   105   202    75   207 0.85 Bacterial dnaA  protein
AAA                  PF00004.24   132 seq9_BIOID50921      -            259   2.5e-05   24.3   0.0   1   1   1.3e-08   4.3e-05   23.6   0.0     1    74   105   180   105   214 0.77 ATPase family associated with various cellular activities (AAA)
PhoH                 PF02562.11   205 seq9_BIOID50921      -            259   1.4e-05   24.3   0.1   1   1   1.6e-08   5.5e-05   22.3   0.0    11    48    94   131    83   142 0.80 PhoH-like protein
Phage_tail_T         PF06223.7    103 seq10_BIOID50921     -             73   1.2e-32  112.2   0.0   1   1   9.3e-37   1.3e-32  112.1   0.0    32   103     1    72     1    72 0.98 Minor tail protein T
IstB_IS21            PF01695.12   178 seq11_BIOID50921     -            259   6.1e-71  237.3   0.1   1   1   3.9e-74   1.3e-70  236.3   0.0     1   178    56   235    56   235 0.98 IstB-like ATP binding protein
Bac_DnaA             PF00308.13   219 seq11_BIOID50921     -            259   1.4e-07   31.2   0.0   1   1   6.2e-11   2.1e-07   30.6   0.0    37   136   105   202    75   207 0.85 Bacterial dnaA  protein
AAA                  PF00004.24   132 seq11_BIOID50921     -            259   2.5e-05   24.3   0.0   1   1   1.3e-08   4.3e-05   23.6   0.0     1    74   105   180   105   214 0.77 ATPase family associated with various cellular activities (AAA)
PhoH                 PF02562.11   205 seq11_BIOID50921     -            259   1.4e-05   24.3   0.1   1   1   1.6e-08   5.5e-05   22.3   0.0    11    48    94   131    83   142 0.80 PhoH-like protein
rve                  PF00665.21   120 seq13_BIOID50921     -            317   1.7e-20   73.2   0.0   1   1   2.1e-23   3.2e-20   72.2   0.0     3   118   118   242   117   244 0.96 Integrase core domain
HTH_38               PF13936.1     44 seq13_BIOID50921     -            317   1.5e-09   37.1   0.5   1   1   4.2e-12   6.4e-09   35.1   0.1     6    41     3    38     2    40 0.94 Helix-turn-helix domain
HTH_7                PF02796.10    45 seq13_BIOID50921     -            317   2.9e-09   36.5   0.3   1   1   5.5e-12   8.4e-09   35.0   0.2    13    44     9    40     5    41 0.93 Helix-turn-helix domain of resolvase
HTH_23               PF13384.1     50 seq13_BIOID50921     -            317   9.7e-07   28.1   0.0   1   1   2.1e-09   3.1e-06   26.5   0.0     9    40     9    40     2    43 0.89 Homeodomain-like domain
HTH_28               PF13518.1     52 seq13_BIOID50921     -            317   8.8e-06   25.4   0.1   1   1   1.5e-08   2.3e-05   24.1   0.1     7    34    12    39     8    40 0.89 Helix-turn-helix domain
Sigma70_r4_2         PF08281.7     54 seq13_BIOID50921     -            317     1e-05   24.7   0.0   1   1   1.5e-08   2.3e-05   23.6   0.0    25    48    16    39    12    40 0.94 Sigma-70, region 4
HTH_3                PF01381.17    55 seq13_BIOID50921     -            317   0.00011   21.7   0.1   1   1   1.4e-07   0.00022   20.8   0.1     7    37    15    45     8    48 0.91 Helix-turn-helix
rve                  PF00665.21   120 seq14_BIOID50921     -            282   1.3e-20   73.5   0.0   1   1   1.6e-23   2.5e-20   72.6   0.0     3   118   118   242   117   244 0.96 Integrase core domain
HTH_38               PF13936.1     44 seq14_BIOID50921     -            282   1.3e-09   37.2   0.5   1   1   3.6e-12   5.4e-09   35.3   0.1     6    41     3    38     2    40 0.94 Helix-turn-helix domain
HTH_7                PF02796.10    45 seq14_BIOID50921     -            282   2.6e-09   36.6   0.3   1   1   4.7e-12   7.1e-09   35.2   0.2    13    44     9    40     5    41 0.93 Helix-turn-helix domain of resolvase
HTH_23               PF13384.1     50 seq14_BIOID50921     -            282   8.3e-07   28.3   0.0   1   1   1.7e-09   2.6e-06   26.7   0.0     9    40     9    40     2    43 0.89 Homeodomain-like domain
HTH_28               PF13518.1     52 seq14_BIOID50921     -            282   7.5e-06   25.6   0.1   1   1   1.3e-08     2e-05   24.3   0.1     7    34    12    39     8    40 0.89 Helix-turn-helix domain
Sigma70_r4_2         PF08281.7     54 seq14_BIOID50921     -            282   9.1e-06   24.9   0.0   1   1   1.3e-08     2e-05   23.8   0.0    25    48    16    39    12    40 0.94 Sigma-70, region 4
HTH_3                PF01381.17    55 seq14_BIOID50921     -            282   9.7e-05   22.0   0.1   1   1   1.2e-07   0.00019   21.1   0.1     7    37    15    45     8    48 0.91 Helix-turn-helix
MFS_1                PF07690.11   354 seq15_BIOID50921     -            252     4e-15   55.3  26.2   1   1   7.5e-16   3.4e-12   45.6  13.9    44   172   112   244    91   251 0.84 Major Facilitator Superfamily
MFS_2                PF13347.1    427 seq15_BIOID50921     -            252   7.9e-10   37.5   6.3   1   1   1.7e-13   7.9e-10   37.5   4.3   181   343    17   186     4   197 0.79 MFS/sugar transport protein
Sugar_tr             PF00083.19   451 seq15_BIOID50921     -            252   7.7e-08   31.2  19.0   1   1   1.5e-10   6.8e-07   28.0  13.2   219   418    34   222     1   247 0.72 Sugar (and other) transporter
YagB_YeeU_YfjZ       PF06154.6    105 seq17_BIOID50921     -            122   3.2e-52  175.0   0.0   1   1   2.8e-56   3.9e-52  174.8   0.0     2   104    16   118    15   119 0.98 YagB/YeeU/YfjZ family
PTS_EIIC             PF02378.13   321 seq18_BIOID50921     -            648     5e-71  239.0  33.0   1   1   1.1e-74     5e-71  239.0  22.9     2   321    12   300    11   300 0.94 Phosphotransferase system, EIIC
PTS_EIIA_1           PF00358.15   133 seq18_BIOID50921     -            648   1.6e-52  176.4   0.6   1   1   5.5e-56   2.5e-52  175.8   0.4     4   131   499   626   496   628 0.98 phosphoenolpyruvate-dependent sugar phosphotransferase system, EIIA 1
PTS_EIIB             PF00367.15    35 seq18_BIOID50921     -            648   2.9e-12   45.4   1.1   1   1   1.2e-15   5.7e-12   44.5   0.8     1    35   393   427   393   427 0.97 phosphotransferase system, EIIB
DUF1471              PF07338.8     56 seq19_BIOID50921     -            314   4.1e-62  205.5   5.4   1   3   2.8e-22   3.9e-18   64.7   0.0     2    56    34    90    33    90 0.98 Protein of unknown function (DUF1471)
DUF1471              PF07338.8     56 seq19_BIOID50921     -            314   4.1e-62  205.5   5.4   2   3     3e-22   4.1e-18   64.6   0.1     3    56   119   174   117   174 0.98 Protein of unknown function (DUF1471)
DUF1471              PF07338.8     56 seq19_BIOID50921     -            314   4.1e-62  205.5   5.4   3   3   3.1e-26   4.3e-22   77.3   0.1     2    56   259   314   258   314 0.99 Protein of unknown function (DUF1471)
Big_1                PF02369.11   100 seq21_BIOID50921     -            103   3.7e-18   65.1   9.7   1   1   2.7e-22   3.7e-18   65.1   6.7     3    88    15   100    11   103 0.92 Bacterial Ig-like domain (group 1)
TMP_2                PF06791.8    210 seq23_BIOID50921     -            559     2e-58  197.3   9.8   1   1   1.5e-62     2e-58  197.3   6.8     5   209   227   426   223   427 0.99 Prophage tail length tape measure protein
HTH_Tnp_1            PF01527.15    76 seq27_BIOID50921     -             60   4.8e-06   26.3   0.4   1   1   4.1e-10   5.7e-06   26.0   0.3     2    48    10    54     9    59 0.89 Transposase
Methyltransf_27      PF13708.1    194 seq29_BIOID50921     -             76   1.9e-25   89.3   0.0   1   1   1.5e-29   2.1e-25   89.2   0.0   121   194     1    74     1    74 0.99 Methyltransferase domain
DDE_Tnp_IS66         PF03050.9    271 seq30_BIOID50921     -            430   8.5e-98  326.7   0.5   1   1  2.8e-101   1.3e-97  326.2   0.4     1   262   129   407   129   414 0.98 Transposase IS66 family
HTH_Tnp_IS66         PF13005.2     59 seq30_BIOID50921     -            430     5e-18   64.5   2.7   1   1   2.2e-21     1e-17   63.5   1.9     4    59    70   123    67   123 0.96 putative Helix-turn-helix domain of transposase IS66
LZ_Tnp_IS66          PF13007.2     78 seq30_BIOID50921     -            430   1.9e-05   25.1   0.3   1   1   1.2e-08   5.7e-05   23.5   0.2     2    27    39    63    38    75 0.83 Transposase C of IS166 homeodomain
Phage-tail_3         PF13550.1    164 seq35_BIOID50921     -           1159   4.2e-40  137.0   0.0   1   1   3.3e-43   1.1e-39  135.6   0.0     1   161   330   497   330   500 0.94 Putative phage tail protein
DUF3672              PF12421.3    136 seq35_BIOID50921     -           1159     3e-36  124.4   1.5   1   1   2.4e-39     8e-36  123.0   1.1     1   136   949  1099   949  1099 0.94 Fibronectin type III protein
DUF1983              PF09327.6     81 seq35_BIOID50921     -           1159   6.8e-28   96.3   0.1   1   1   5.1e-31   1.7e-27   95.0   0.0     2    81   846   925   845   925 0.98 Domain of unknown function (DUF1983)
ResIII               PF04851.10   184 seq37_BIOID50921     -           1126     7e-09   35.6   1.1   1   1   1.9e-12   1.3e-08   34.8   0.2    22   182   153   313    80   344 0.77 Type III restriction enzyme, res subunit
DEAD                 PF00270.24   173 seq37_BIOID50921     -           1126   2.8e-05   23.5   0.0   1   1   1.3e-08   8.7e-05   21.9   0.0    22   166   177   313   162   318 0.74 DEAD/DEAH box helicase
Antitoxin-MazE       PF04014.13    47 seq38_BIOID50921     -             75   4.5e-06   26.1   0.2   1   1     5e-10   6.8e-06   25.5   0.2     3    42     8    51     6    55 0.82 Antidote-toxin recognition MazE
SecE                 PF00584.15    57 seq39_BIOID50921     -            127   2.4e-21   74.9   1.0   1   1   1.8e-25   2.4e-21   74.9   0.7     2    56    68   122    67   123 0.97 SecE/Sec61-gamma subunits of protein translocation complex
DUF1219              PF06755.7    117 seq40_BIOID50921     -            124   1.2e-57  192.4   0.0   1   1   9.6e-62   1.3e-57  192.2   0.0     1   113     1   113     1   123 0.98 Protein of unknown function (DUF1219)
Cation_efflux        PF01545.16   285 seq41_BIOID50921     -            287   9.6e-09   34.5  10.9   1   1   6.5e-12   4.4e-08   32.4   7.6     5   153   127   258   123   259 0.94 Cation efflux family
HMA                  PF00403.21    62 seq41_BIOID50921     -            287   8.5e-05   22.5   0.0   1   1   2.3e-08   0.00015   21.7   0.0     2    49    35    82    34   100 0.88 Heavy-metal-associated domain
DUF1076              PF06416.7    113 seq44_BIOID50921     -             75   6.1e-32  109.5   0.0   1   1   4.8e-36   6.6e-32  109.4   0.0    42   112     2    72     1    73 0.97 Protein of unknown function (DUF1076)
Phage_integrase      PF00589.17   173 seq45_BIOID50921     -            257   6.8e-27   94.1   0.0   1   1   7.1e-31   9.7e-27   93.6   0.0     2   171    42   226    41   228 0.95 Phage integrase family
RVT_1                PF00078.22   214 seq46_BIOID50921     -            284   3.7e-35  121.1   0.0   1   1   3.5e-39   4.8e-35  120.7   0.0     1   152    91   243    91   271 0.93 Reverse transcriptase (RNA-dependent DNA polymerase)
TraX                 PF05857.6    219 seq47_BIOID50921     -            248   4.1e-52  176.8  11.6   1   1   3.4e-56   4.7e-52  176.6   8.1     2   218    32   247    31   248 0.96 TraX protein
DDE_Tnp_IS66         PF03050.9    271 seq51_BIOID50921     -            139   1.1e-28  100.1   0.0   1   1     2e-32   1.3e-28   99.8   0.0     1    81    55   135    55   139 0.96 Transposase IS66 family
HTH_Tnp_IS66         PF13005.2     59 seq51_BIOID50921     -            139     7e-11   41.6   2.4   1   1   1.6e-14   1.1e-10   41.0   1.7    19    59    11    49     9    49 0.96 putative Helix-turn-helix domain of transposase IS66
PIN                  PF01850.16   121 seq53_BIOID50921     -            132   4.9e-16   59.0   0.0   1   1     4e-20   5.5e-16   58.8   0.0     2   120     5   125     4   126 0.93 PIN domain
rve                  PF00665.21   120 seq54_BIOID50921     -            288   8.9e-30  103.1   0.0   1   1   6.7e-33   1.8e-29  102.1   0.0     3   119   126   240   124   241 0.96 Integrase core domain
rve_2                PF13333.1     52 seq54_BIOID50921     -            288   1.3e-20   73.1   1.5   1   1   1.5e-22     4e-19   68.3   0.1     1    52   231   287   231   287 0.98 Integrase core domain
rve_3                PF13683.1     67 seq54_BIOID50921     -            288   1.9e-15   55.9   0.0   1   1   1.4e-18   3.8e-15   55.0   0.0     4    67   215   279   212   279 0.96 Integrase core domain
HTH_21               PF13276.1     60 seq54_BIOID50921     -            288     2e-10   40.4   0.1   1   1   3.2e-13   8.8e-10   38.3   0.0     4    59    47   101    44   102 0.90 HTH-like domain
DDE_Tnp_IS240        PF13610.1    140 seq54_BIOID50921     -            288   3.6e-10   39.8   0.0   1   1   2.3e-13   6.3e-10   39.0   0.0     2   129   130   260   129   272 0.88 DDE domain
Caudo_TAP            PF02413.12   130 seq56_BIOID50921     -            197     6e-26   91.0   3.4   1   1   3.8e-29   5.2e-25   87.9   2.3     1   130    75   196    23   196 0.87 Caudovirales tail fibre assembly protein
AMNp_N               PF10423.4    160 seq57_BIOID50921     -            519     7e-51  171.8   0.1   1   1   1.5e-54   1.1e-50  171.2   0.1     2   158    47   205    46   207 0.96 Bacterial AMP nucleoside phosphorylase N-terminus
PNP_UDP_1            PF01048.15   234 seq57_BIOID50921     -            519   5.3e-20   71.2   0.0   1   1   1.2e-23   8.5e-20   70.6   0.0    33   200   297   464   264   487 0.83 Phosphorylase superfamily
DUF3672              PF12421.3    136 seq59_BIOID50921     -            270   7.2e-42  142.6   0.0   1   1   1.4e-45   9.9e-42  142.2   0.0     1   135    88   228    88   229 0.89 Fibronectin type III protein
DUF1983              PF09327.6     81 seq59_BIOID50921     -            270   1.8e-22   78.9   0.3   1   1   2.6e-26   1.8e-22   78.9   0.2    18    81     1    64     1    64 0.99 Domain of unknown function (DUF1983)
Na_H_Exchanger       PF00999.16   384 seq61_BIOID50921     -            549   3.4e-72  242.9  43.6   1   1   3.1e-76   4.2e-72  242.6  30.2     2   383     8   421     5   422 0.91 Sodium/hydrogen exchanger family
NusG                 PF02357.14    92 seq62_BIOID50921     -            181   5.3e-25   87.3   0.0   1   1   1.1e-28   7.7e-25   86.8   0.0     1    92     7   106     7   106 0.92 Transcription termination factor nusG
KOW                  PF00467.24    32 seq62_BIOID50921     -            181   1.3e-08   33.9   0.1   1   1   9.1e-12   6.2e-08   31.7   0.0     1    28   130   161   130   165 0.86 KOW motif
Acyl_transf_1        PF00698.16   318 seq63_BIOID50921     -            309   8.7e-43  146.7   3.3   1   1   7.6e-47     1e-42  146.4   2.3     2   281     6   290     5   306 0.90 Acyl transferase domain
IstB_IS21            PF01695.12   178 seq69_BIOID50921     -            124   1.3e-23   83.2   0.0   1   1   8.3e-27   5.7e-23   81.1   0.0     1    68    57   124    57   124 0.98 IstB-like ATP binding protein
2-Hacid_dh_C         PF02826.14   178 seq70_BIOID50921     -            312   4.4e-45  152.9   0.0   1   1   8.3e-49   5.7e-45  152.5   0.0     2   178   105   277   104   277 0.95 D-isomer specific 2-hydroxyacid dehydrogenase, NAD binding domain
NAD_binding_2        PF03446.10   162 seq70_BIOID50921     -            312   1.7e-06   27.9   0.0   1   1   5.6e-10   3.8e-06   26.7   0.0     3    90   138   223   136   231 0.92 NAD binding domain of 6-phosphogluconate dehydrogenase
HTH_31               PF13560.1     64 seq72_BIOID50921     -             98   2.6e-10   40.2   0.1   1   1   4.7e-12   3.2e-08   33.5   0.1     7    45    40    77    39    87 0.89 Helix-turn-helix domain
HTH_3                PF01381.17    55 seq72_BIOID50921     -             98   1.8e-06   27.5   0.0   1   1   7.8e-09   5.3e-05   22.8   0.0     1    37    39    75    39    77 0.96 Helix-turn-helix
DDE_Tnp_IS66         PF03050.9    271 seq74_BIOID50921     -            268   1.9e-69  233.7   1.7   1   1   3.6e-73   2.4e-69  233.4   1.2    82   270    14   217     7   218 0.97 Transposase IS66 family
DDE_Tnp_IS66_C       PF13817.1     39 seq74_BIOID50921     -            268   1.8e-19   69.3   0.4   1   1   7.2e-23   4.9e-19   67.9   0.3     1    39   224   262   224   262 0.98 IS66 C-terminal element
IstB_IS21            PF01695.12   178 seq75_BIOID50921     -            259   4.6e-70  234.5   0.1   1   1   2.7e-73   1.2e-69  233.1   0.1     1   178    56   235    56   235 0.98 IstB-like ATP binding protein
Bac_DnaA             PF00308.13   219 seq75_BIOID50921     -            259   1.9e-06   27.5   0.0   1   1     6e-10   2.7e-06   27.0   0.0    37   136   105   202    75   207 0.85 Bacterial dnaA  protein
PhoH                 PF02562.11   205 seq75_BIOID50921     -            259   1.5e-05   24.2   0.0   1   1   1.3e-08     6e-05   22.2   0.0    11    47    94   130    83   138 0.80 PhoH-like protein
AA_permease_2        PF13520.1    426 seq81_BIOID50921     -            460     4e-80  269.3  40.1   1   1   3.5e-84   4.8e-80  269.0  27.8     1   420     5   441     5   449 0.91 Amino acid permease
rve                  PF00665.21   120 seq84_BIOID50921     -            261   1.1e-20   73.7   0.0   1   1   1.5e-23     2e-20   72.9   0.0     3   118   118   242   117   244 0.96 Integrase core domain
HTH_38               PF13936.1     44 seq84_BIOID50921     -            261   1.1e-09   37.5   0.5   1   1   3.5e-12   4.8e-09   35.5   0.1     6    41     3    38     2    40 0.94 Helix-turn-helix domain
HTH_7                PF02796.10    45 seq84_BIOID50921     -            261   2.3e-09   36.8   0.3   1   1   4.7e-12   6.4e-09   35.4   0.2    13    44     9    40     5    41 0.93 Helix-turn-helix domain of resolvase
HTH_23               PF13384.1     50 seq84_BIOID50921     -            261   7.6e-07   28.4   0.0   1   1   1.7e-09   2.4e-06   26.9   0.0     9    40     9    40     2    43 0.89 Homeodomain-like domain
HTH_28               PF13518.1     52 seq84_BIOID50921     -            261   7.6e-06   25.6   0.1   1   1   1.3e-08   1.8e-05   24.4   0.1     7    34    12    39     8    40 0.89 Helix-turn-helix domain
Sigma70_r4_2         PF08281.7     54 seq84_BIOID50921     -            261   8.2e-06   25.0   0.0   1   1   1.3e-08   1.8e-05   23.9   0.0    25    48    16    39    12    40 0.94 Sigma-70, region 4
HTH_24               PF13412.1     48 seq84_BIOID50921     -            261   4.3e-05   22.6   0.1   1   1   5.7e-08   7.8e-05   21.8   0.1    10    40    11    40    10    43 0.89 Winged helix-turn-helix DNA-binding
HTH_3                PF01381.17    55 seq84_BIOID50921     -            261   8.7e-05   22.1   0.1   1   1   1.2e-07   0.00017   21.2   0.1     7    37    15    45     8    48 0.91 Helix-turn-helix
Phage_integrase      PF00589.17   173 seq85_BIOID50921     -            337   7.2e-66  220.9   0.0   1   1     4e-69   1.8e-65  219.6   0.0     2   171   116   317   115   319 0.99 Phage integrase family
Phage_integr_N2      PF13495.1     85 seq85_BIOID50921     -            337   9.9e-30  102.6   0.1   1   1   4.5e-33     2e-29  101.6   0.0     2    85    17   100    16   100 0.98 Phage integrase, N-terminal SAM-like domain
Lysis_S              PF04971.7     68 seq88_BIOID50921     -             68   1.3e-46  155.9   0.6   1   1   1.1e-50   1.5e-46  155.8   0.4     1    68     1    68     1    68 1.00 Lysis protein S
DUF957               PF06117.6     65 seq89_BIOID50921     -             58   1.9e-28   97.6   0.0   1   1   1.5e-32     2e-28   97.5   0.0     1    57     1    57     1    58 0.98 Enterobacterial protein of unknown function (DUF957)
Abhydrolase_5        PF12695.2    142 seq90_BIOID50921     -            176   1.4e-14   53.9   0.0   1   1   9.4e-18   1.6e-14   53.7   0.0     1    95    27   136    27   163 0.84 Alpha/beta hydrolase family
Peptidase_S15        PF02129.13   272 seq90_BIOID50921     -            176   1.2e-13   50.9   0.0   1   1   7.5e-17   1.3e-13   50.9   0.0    51   138    47   135     7   161 0.89 X-Pro dipeptidyl-peptidase (S15 family)
Abhydrolase_6        PF12697.2    228 seq90_BIOID50921     -            176   1.5e-11   44.5   0.0   1   1   9.5e-15   1.6e-11   44.4   0.0     1    96    28   128    28   160 0.87 Alpha/beta hydrolase family
Hydrolase_4          PF12146.3     79 seq90_BIOID50921     -            176   1.3e-08   34.3   0.0   1   1   1.2e-11   2.1e-08   33.7   0.0    14    64    22    74    12    88 0.81 Putative lysophospholipase
Abhydrolase_1        PF00561.15   230 seq90_BIOID50921     -            176   3.7e-08   33.1   0.0   1   1   2.6e-11   4.4e-08   32.8   0.0     1   103    54   159    54   169 0.79 alpha/beta hydrolase fold
Peptidase_S9         PF00326.16   213 seq90_BIOID50921     -            176   6.2e-08   31.9   0.0   1   1   5.4e-11   9.2e-08   31.4   0.0    10   102    49   136    43   162 0.84 Prolyl oligopeptidase family
Peptidase_A8         PF01252.13   150 seq91_BIOID50921     -            170   1.2e-42  144.9   6.9   1   1   1.1e-46   1.5e-42  144.6   4.7     5   146    19   158    12   163 0.90 Signal peptidase (SPase) II
IstB_IS21            PF01695.12   178 seq92_BIOID50921     -             97   1.2e-28   99.6   0.0   1   1     1e-32   1.4e-28   99.3   0.0   109   178     3    73     1    73 0.96 IstB-like ATP binding protein
DUF1338              PF07063.8    302 seq93_BIOID50921     -            447   1.2e-94  316.6   0.1   1   1     1e-98   1.4e-94  316.4   0.1     1   302    11   401    11   401 0.97 Domain of unknown function (DUF1338)
Cation_efflux        PF01545.16   285 seq94_BIOID50921     -            263   4.2e-12   45.6  15.0   1   1   3.1e-15   2.1e-11   43.3  10.4     5   177   107   261   104   263 0.94 Cation efflux family
HMA                  PF00403.21    62 seq94_BIOID50921     -            263   7.4e-05   22.7   0.0   1   1   1.9e-08   0.00013   21.9   0.0     2    49    15    62    14    81 0.88 Heavy-metal-associated domain
GIIM                 PF08388.6     80 seq95_BIOID50921     -            201   2.2e-12   46.4   3.3   1   1   7.1e-16   4.9e-12   45.3   2.3     2    69    53   120    52   143 0.85 Group II intron, maturase-specific domain
Intron_maturas2      PF01348.16   146 seq95_BIOID50921     -            201   0.00011   22.1   0.0   1   1   2.6e-08   0.00018   21.4   0.0    39    96    70   127    64   149 0.91 Type II intron maturase
DNA_III_psi          PF03603.8    128 seq99_BIOID50921     -            137   1.4e-45  154.1   0.1   1   1   1.2e-49   1.6e-45  153.9   0.1     1   128     1   128     1   128 0.99 DNA polymerase III psi subunit
Phage_lysozyme       PF00959.14   110 seq100_BIOID50921    -            165     2e-32  111.6   0.1   1   1   1.8e-36   2.5e-32  111.3   0.1     1   109    48   154    48   155 0.98 Phage lysozyme
DUF3927              PF13064.1     46 seq102_BIOID50921    -             70   7.8e-20   69.9   0.0   1   1   7.5e-24     1e-19   69.6   0.0     1    45    19    63    19    64 0.95 Protein of unknown function (DUF3927)
Ribosomal_L11_N      PF03946.9     60 seq103_BIOID50921    -            142   3.2e-32  109.6   0.3   1   1   8.7e-36   5.9e-32  108.7   0.2     1    60     8    67     8    67 0.99 Ribosomal protein L11, N-terminal domain
Ribosomal_L11        PF00298.14    69 seq103_BIOID50921    -            142   6.6e-29   99.7   2.9   1   1   1.8e-32   1.2e-28   98.8   2.0     1    69    72   140    72   140 0.99 Ribosomal protein L11, RNA binding domain
Ail_Lom              PF06316.6    199 seq107_BIOID50921    -            199  3.2e-126  418.3   4.9   1   1  5.2e-130  3.5e-126  418.1   3.4     1   199     1   199     1   199 1.00 Enterobacterial Ail/Lom protein
OMP_b-brl            PF13505.1    176 seq107_BIOID50921    -            199   2.3e-25   89.4   4.0   1   1   4.1e-29   2.8e-25   89.1   2.8     2   176    11   199     8   199 0.86 Outer membrane protein beta-barrel domain
rve                  PF00665.21   120 seq108_BIOID50921    -            288   8.9e-30  103.1   0.0   1   1   6.7e-33   1.8e-29  102.1   0.0     3   119   126   240   124   241 0.96 Integrase core domain
rve_2                PF13333.1     52 seq108_BIOID50921    -            288   1.3e-20   73.1   1.5   1   1   1.5e-22     4e-19   68.3   0.1     1    52   231   287   231   287 0.98 Integrase core domain
rve_3                PF13683.1     67 seq108_BIOID50921    -            288   1.9e-15   55.9   0.0   1   1   1.4e-18   3.8e-15   55.0   0.0     4    67   215   279   212   279 0.96 Integrase core domain
HTH_21               PF13276.1     60 seq108_BIOID50921    -            288     2e-10   40.4   0.1   1   1   3.2e-13   8.8e-10   38.3   0.0     4    59    47   101    44   102 0.90 HTH-like domain
DDE_Tnp_IS240        PF13610.1    140 seq108_BIOID50921    -            288   3.6e-10   39.8   0.0   1   1   2.3e-13   6.3e-10   39.0   0.0     2   129   130   260   129   272 0.88 DDE domain
SLT                  PF01464.15   121 seq112_BIOID50921    -            158   2.5e-32  110.7   0.9   1   1   2.3e-36   3.1e-32  110.4   0.6     1   120    25   144    25   145 0.97 Transglycosylase SLT domain
adh_short            PF00106.20   167 seq115_BIOID50921    -            244   5.1e-40  136.9   1.7   1   1   3.2e-43   8.7e-40  136.2   1.2     1   166     6   169     6   170 0.92 short chain dehydrogenase
adh_short_C2         PF13561.1    243 seq115_BIOID50921    -            244     3e-33  115.5   1.8   1   1   1.3e-36   3.7e-33  115.2   1.3     5   242    14   241    12   242 0.94 Enoyl-(Acyl carrier protein) reductase
KR                   PF08659.5    181 seq115_BIOID50921    -            244   4.7e-21   75.1   0.9   1   1   2.8e-24   7.5e-21   74.4   0.6     3   174     8   180     7   196 0.84 KR domain
NAD_binding_10       PF13460.1    183 seq115_BIOID50921    -            244   2.7e-06   27.3   0.4   1   1   2.5e-09   6.8e-06   26.0   0.3     2   125     9   156     8   190 0.72 NADH(P)-binding
Epimerase            PF01370.16   236 seq115_BIOID50921    -            244   2.1e-05   23.9   0.2   1   1   1.1e-08   2.9e-05   23.4   0.1     1   119     8   142     8   192 0.77 NAD dependent epimerase/dehydratase family
Abhydrolase_1        PF00561.15   230 seq122_BIOID50921    -            118   2.4e-06   27.1   0.0   1   1   3.7e-10   2.5e-06   27.0   0.0   129   228     9   106     1   108 0.84 alpha/beta hydrolase fold
Abhydrolase_6        PF12697.2    228 seq122_BIOID50921    -            118   9.2e-06   25.5   0.0   1   1   1.4e-09   9.4e-06   25.5   0.0   156   214    35    91     5   108 0.77 Alpha/beta hydrolase family
Acetyltransf_1       PF00583.19    83 seq123_BIOID50921    -            148   2.4e-20   72.2   0.0   1   1   2.4e-23   3.6e-20   71.6   0.0     4    82    48   120    45   121 0.92 Acetyltransferase (GNAT) family
Acetyltransf_10      PF13673.1    117 seq123_BIOID50921    -            148   2.3e-13   50.1   0.1   1   1     2e-16   3.1e-13   49.7   0.1    22   117    18   120     8   120 0.86 Acetyltransferase (GNAT) domain
FR47                 PF08445.5     86 seq123_BIOID50921    -            148   1.4e-12   47.0   0.1   1   1   1.2e-15   1.9e-12   46.6   0.0    17    81    59   124    42   130 0.82 FR47-like protein
Acetyltransf_7       PF13508.1     79 seq123_BIOID50921    -            148   3.5e-12   46.1   0.0   1   1   3.1e-15   4.8e-12   45.7   0.0     8    78    45   121    38   122 0.86 Acetyltransferase (GNAT) domain
Acetyltransf_4       PF13420.1    155 seq123_BIOID50921    -            148   1.1e-08   35.0   0.0   1   1   8.6e-12   1.3e-08   34.8   0.0    32   148    23   134     5   141 0.82 Acetyltransferase (GNAT) domain
Acetyltransf_8       PF13523.1    152 seq123_BIOID50921    -            148   1.7e-08   34.4   0.1   1   1   3.4e-10   5.1e-07   29.5   0.0    75   138    61   122     4   127 0.78 Acetyltransferase (GNAT) domain
Acetyltransf_3       PF13302.1    142 seq123_BIOID50921    -            148   2.8e-07   30.8   0.1   1   1   6.4e-10   9.7e-07   29.0   0.1    67   142    49   121     3   121 0.73 Acetyltransferase (GNAT) domain
Acetyltransf_9       PF13527.1    128 seq123_BIOID50921    -            148   4.6e-07   29.6   0.0   1   1   5.8e-10   8.7e-07   28.7   0.0    74   127    64   122    49   123 0.89 Acetyltransferase (GNAT) domain
Acetyltransf_6       PF13480.1    142 seq123_BIOID50921    -            148   4.4e-05   23.3   0.0   1   1   3.7e-08   5.7e-05   22.9   0.0    73   131    42   100    17   107 0.90 Acetyltransferase (GNAT) domain
DDE_Tnp_ISL3         PF01610.12   248 seq124_BIOID50921    -            429   7.1e-66  222.1   3.0   1   1   1.4e-69   9.4e-66  221.7   2.1     1   248   152   386   152   386 0.95 Transposase
HTH_Tnp_ISL3         PF13542.1     65 seq124_BIOID50921    -            429   1.4e-17   63.0   1.4   1   1   4.9e-21   3.3e-17   61.8   1.0     3    59    34    92    32    97 0.92 Helix-turn-helix domain of transposase family ISL3
PHP                  PF02811.14   175 seq126_BIOID50921    -            245   2.3e-16   59.9   0.5   1   1   4.9e-20   3.4e-16   59.4   0.3     1   169     4   164     4   212 0.91 PHP domain
RNase_P_p30          PF01876.11   150 seq126_BIOID50921    -            245   4.7e-05   22.5   0.0   1   1   1.1e-08   7.5e-05   21.8   0.0    32   100   111   174   110   198 0.80 RNase P subunit p30
Ribosomal_L1         PF00687.16   221 seq129_BIOID50921    -            234   1.2e-49  168.5   0.2   1   1     1e-53   1.4e-49  168.3   0.2    13   220    28   220     8   221 0.90 Ribosomal protein L1p/L10e family
Tape_meas_lam_C      PF09718.5     78 seq130_BIOID50921    -            396   3.1e-29  100.5   4.4   1   1   5.6e-33   7.7e-29   99.3   3.1     1    78   188   265   188   265 0.99 Lambda phage tail tape-measure protein (Tape_meas_lam_C)
Phage_lysis          PF03245.8    125 seq131_BIOID50921    -            145   1.7e-42  144.2   4.9   1   1   1.3e-46   1.8e-42  144.1   3.4     8   125    29   144    22   144 0.94 Bacteriophage lysis protein
Phage_CP76           PF06892.6    162 seq132_BIOID50921    -            169   7.8e-63  210.4   0.3   1   1   6.4e-67   8.7e-63  210.3   0.2     1   161     3   160     3   161 0.99 Phage regulatory protein CII (CP76)
DUF4259              PF14078.1    128 seq136_BIOID50921    -            142   2.6e-06   27.8   0.7   1   1   2.4e-10   3.2e-06   27.5   0.5     1   102     2   106     2   134 0.75 Domain of unknown function (DUF4259)
Resolvase            PF00239.16   141 seq139_BIOID50921    -            199     2e-51  173.4   0.1   1   1   5.2e-55   3.5e-51  172.6   0.0     2   140     3   135     2   136 0.98 Resolvase, N terminal domain
HTH_7                PF02796.10    45 seq139_BIOID50921    -            199   1.7e-11   43.7   0.5   1   1   5.9e-15   4.1e-11   42.4   0.3     1    43   138   180   138   181 0.98 Helix-turn-helix domain of resolvase
Peptidase_A8         PF01252.13   150 seq145_BIOID50921    -            170   1.2e-42  144.9   6.9   1   1   1.1e-46   1.5e-42  144.6   4.7     5   146    19   158    12   163 0.90 Signal peptidase (SPase) II
ProQ                 PF04352.8    115 seq146_BIOID50921    -            185   6.3e-32  109.4   2.8   1   1   8.6e-35   5.9e-31  106.3   0.0     4   111    71   178    68   181 0.96 ProQ/FINO family
FinO_N               PF12602.3     72 seq146_BIOID50921    -            185   1.2e-24   86.2  12.4   1   1   3.6e-28   2.4e-24   85.2   8.6     1    72     1    62     1    62 0.98 Fertility inhibition protein N terminal
Y1_Tnp               PF01797.11   121 seq147_BIOID50921    -             89   4.7e-15   55.3   0.0   1   1   3.9e-19   5.4e-15   55.2   0.0    54   121     1    66     1    66 0.96 Transposase IS200 like
HAD_2                PF13419.1    176 seq148_BIOID50921    -            225   4.7e-28   98.5   0.0   1   1   1.2e-31   5.5e-28   98.2   0.0     1   176     6   195     6   195 0.91 Haloacid dehalogenase-like hydrolase
Hydrolase_like       PF13242.1     75 seq148_BIOID50921    -            225   1.3e-12   47.1   0.0   1   1   4.5e-16   2.1e-12   46.4   0.0     3    75   149   218   147   218 0.84 HAD-hyrolase-like
Hydrolase            PF00702.21   204 seq148_BIOID50921    -            225   2.2e-11   44.5   0.2   1   1   2.4e-14   1.1e-10   42.3   0.1   107   204    78   189     3   189 0.75 haloacid dehalogenase-like hydrolase
phage_tail_N         PF08400.5    134 seq151_BIOID50921    -            437   1.2e-59  199.7   0.2   1   1   3.5e-63   1.2e-59  199.7   0.1     1   134     1   134     1   134 0.99 Prophage tail fibre N-terminal
Phage_fiber_C        PF06820.7     64 seq151_BIOID50921    -            437   2.3e-36  123.6   0.3   1   1     1e-39   3.5e-36  123.0   0.2     1    64   363   426   363   426 0.99 Putative prophage tail fibre C-terminus
Collagen             PF01391.13    60 seq151_BIOID50921    -            437   1.6e-18   65.9  71.7   1   2   3.1e-13   1.1e-09   37.6  24.8     1    59   251   309   249   310 0.78 Collagen triple helix repeat (20 copies)
Collagen             PF01391.13    60 seq151_BIOID50921    -            437   1.6e-18   65.9  71.7   2   2   1.3e-12   4.5e-09   35.6  22.6     1    59   302   360   302   363 0.91 Collagen triple helix repeat (20 copies)
CarboxypepD_reg      PF13620.1     82 seq151_BIOID50921    -            437   1.6e-08   34.3   0.5   1   1   1.1e-11   3.7e-08   33.1   0.3     1    74     4    82     4    89 0.83 Carboxypeptidase regulatory-like domain
SNF2_N               PF00176.18   296 seq152_BIOID50921    -            963   8.9e-37  126.4   1.3   1   1   2.6e-40   8.9e-37  126.4   0.9    13   254    52   285    29   334 0.78 SNF2 family N-terminal domain
Helicase_C           PF00271.26    78 seq152_BIOID50921    -            963   1.1e-15   57.1   0.0   1   1   1.9e-18   6.4e-15   54.6   0.0    10    78   477   544   469   544 0.94 Helicase conserved C-terminal domain
DEAD                 PF00270.24   173 seq152_BIOID50921    -            963   1.3e-10   40.8   0.0   1   1   1.3e-13   4.6e-10   39.1   0.0    12   167    55   199    40   206 0.78 DEAD/DEAH box helicase
ResIII               PF04851.10   184 seq152_BIOID50921    -            963   5.2e-07   29.5   0.0   1   1   1.5e-10   5.2e-07   29.5   0.0     3   182    38   198    36   200 0.67 Type III restriction enzyme, res subunit
DEDD_Tnp_IS110       PF01548.12   144 seq153_BIOID50921    -            399   1.9e-25   89.0   0.1   1   1     1e-28     7e-25   87.2   0.0     2   138    53   187    52   192 0.93 Transposase
Transposase_20       PF02371.11    87 seq153_BIOID50921    -            399     7e-12   45.1   0.1   1   1   2.1e-15   1.4e-11   44.1   0.0     9    86   279   356   273   357 0.93 Transposase IS116/IS110/IS902 family
DUF3330              PF11809.3     70 seq155_BIOID50921    -            116   3.5e-37  125.9   7.3   1   1   7.1e-41   4.8e-37  125.5   5.1     2    70    49   116    48   116 0.97 Domain of unknown function (DUF3330)
EAL                  PF00563.15   236 seq155_BIOID50921    -            116   1.2e-08   34.5   0.0   1   1   2.4e-12   1.6e-08   34.1   0.0   204   236     1    33     1    33 0.97 EAL domain
DUF2724              PF10893.3     68 seq159_BIOID50921    -             66   1.1e-39  133.9   0.6   1   1   8.8e-44   1.2e-39  133.8   0.4     1    68     1    66     1    66 0.98 Protein of unknown function (DUF2724)
ORF11CD3             PF10549.4     57 seq162_BIOID50921    -            205   3.6e-23   80.9   0.1   1   1   9.7e-27   6.6e-23   80.0   0.0     2    56   143   198   142   199 0.97 ORF11CD3 domain
Phage_pRha           PF09669.5     92 seq162_BIOID50921    -            205   1.1e-22   80.0   0.4   1   1   4.4e-26     3e-22   78.6   0.1     1    92    47   138    47   138 0.88 Phage regulatory protein Rha (Phage_pRha)
IstB_IS21            PF01695.12   178 seq164_BIOID50921    -            147   1.2e-48  164.7   0.1   1   1   2.1e-52   1.4e-48  164.5   0.1    58   178     1   123     1   123 0.97 IstB-like ATP binding protein
Bac_DnaA             PF00308.13   219 seq164_BIOID50921    -            147   1.7e-05   24.4   0.0   1   1   3.5e-09   2.4e-05   23.9   0.0    45   136     1    90     1    95 0.88 Bacterial dnaA  protein
adh_short            PF00106.20   167 seq165_BIOID50921    -            240   5.3e-16   58.8   0.1   1   1   1.6e-19   7.4e-16   58.3   0.1     3   166     9   170     8   171 0.87 short chain dehydrogenase
adh_short_C2         PF13561.1    243 seq165_BIOID50921    -            240   1.4e-08   34.7   0.0   1   1   4.2e-12   1.9e-08   34.2   0.0     8   242    18   237    13   238 0.77 Enoyl-(Acyl carrier protein) reductase
KR                   PF08659.5    181 seq165_BIOID50921    -            240   5.3e-07   29.3   0.3   1   1   2.2e-10     1e-06   28.4   0.2     4   172    10   175     8   184 0.84 KR domain
HD_assoc             PF13286.1     92 seq166_BIOID50921    -            417   3.4e-19   68.7   0.0   1   1     2e-22   1.3e-18   66.8   0.0     8    91   324   412   321   413 0.93 Phosphohydrolase-associated domain
HD                   PF01966.17   122 seq166_BIOID50921    -            417     8e-16   58.0   0.0   1   1   3.2e-19   2.2e-15   56.6   0.0     1   121    81   227    81   228 0.80 HD domain
rve                  PF00665.21   120 seq168_BIOID50921    -            340     2e-20   73.0   0.0   1   1   2.2e-23   3.8e-20   72.0   0.0     3   118   118   242   117   244 0.96 Integrase core domain
HTH_38               PF13936.1     44 seq168_BIOID50921    -            340   2.7e-09   36.3   0.2   1   1   4.1e-12     7e-09   34.9   0.1     6    41     3    38     2    40 0.94 Helix-turn-helix domain
HTH_7                PF02796.10    45 seq168_BIOID50921    -            340   3.5e-09   36.2   0.3   1   1   5.4e-12   9.2e-09   34.9   0.2    13    44     9    40     5    41 0.93 Helix-turn-helix domain of resolvase
HTH_23               PF13384.1     50 seq168_BIOID50921    -            340   1.1e-06   27.9   0.0   1   1     2e-09   3.4e-06   26.3   0.0     9    40     9    40     2    43 0.89 Homeodomain-like domain
HTH_28               PF13518.1     52 seq168_BIOID50921    -            340     1e-05   25.2   0.1   1   1   1.5e-08   2.6e-05   23.9   0.1     7    34    12    39     8    40 0.89 Helix-turn-helix domain
Sigma70_r4_2         PF08281.7     54 seq168_BIOID50921    -            340   1.1e-05   24.6   0.0   1   1   1.5e-08   2.5e-05   23.5   0.0    25    48    16    39    12    40 0.94 Sigma-70, region 4
HTH_3                PF01381.17    55 seq168_BIOID50921    -            340   0.00013   21.6   0.1   1   1   1.4e-07   0.00024   20.7   0.1     7    37    15    45     8    48 0.91 Helix-turn-helix
Nitrate_red_del      PF02613.10   136 seq171_BIOID50921    -            184   1.1e-19   70.5   0.2   1   1   1.1e-23   1.5e-19   70.0   0.1     3   135    31   150    29   151 0.90 Nitrate reductase delta subunit
PP-binding           PF00550.20    67 seq173_BIOID50921    -             78   2.7e-16   59.4   0.4   1   1   4.4e-20     3e-16   59.3   0.3     1    67     6    73     6    73 0.96 Phosphopantetheine attachment site
DUF1493              PF07377.7    111 seq173_BIOID50921    -             78   0.00024   21.0   0.4   1   1   4.1e-08   0.00028   20.8   0.3     1    59     1    55     1    62 0.91 Protein of unknown function (DUF1493)
DDE_Tnp_ISL3         PF01610.12   248 seq177_BIOID50921    -            429   7.1e-66  222.1   3.0   1   1   1.4e-69   9.4e-66  221.7   2.1     1   248   152   386   152   386 0.95 Transposase
HTH_Tnp_ISL3         PF13542.1     65 seq177_BIOID50921    -            429   1.4e-17   63.0   1.4   1   1   4.9e-21   3.3e-17   61.8   1.0     3    59    34    92    32    97 0.92 Helix-turn-helix domain of transposase family ISL3
IpaB_EvcA            PF03278.8    153 seq178_BIOID50921    -            196   1.1e-63  212.9   4.9   1   1   9.6e-68   1.3e-63  212.6   3.4     1   152    39   184    39   185 0.99 IpaB/EvcA family
Ribosomal_L10        PF00466.15   100 seq181_BIOID50921    -            165   2.5e-26   91.3   0.0   1   1   2.6e-30   3.6e-26   90.8   0.0     3   100     5   101     3   101 0.98 Ribosomal protein L10
Resolvase            PF00239.16   141 seq182_BIOID50921    -            186   2.6e-41  140.6   0.3   1   1   3.8e-45   2.6e-41  140.6   0.2     2   141     6   139     5   139 0.94 Resolvase, N terminal domain
HTH_7                PF02796.10    45 seq182_BIOID50921    -            186   1.6e-14   53.3   0.3   1   1   4.7e-18   3.2e-14   52.3   0.2     1    44   141   184   141   185 0.98 Helix-turn-helix domain of resolvase
MdoG                 PF04349.7    484 seq183_BIOID50921    -            551  7.3e-151  502.5   0.1   1   1  6.4e-155  8.7e-151  502.3   0.1     1   482    45   534    45   536 0.92 Periplasmic glucan biosynthesis protein, MdoG
DUF303               PF03629.13   255 seq184_BIOID50921    -            617   5.5e-29  101.0   0.0   1   1   1.1e-32   7.5e-29  100.5   0.0     2   200    65   295    64   354 0.78 Domain of unknown function (DUF303)
DUF1737              PF08410.5     54 seq184_BIOID50921    -            617   1.1e-16   60.2   0.0   1   1   3.6e-20   2.4e-16   59.1   0.0     1    53     1    50     1    51 0.97 Domain of unknown function (DUF1737)
Fer4_11              PF13247.1     99 seq185_BIOID50921    -            175   1.7e-15   56.6  22.9   1   1   2.7e-14   3.3e-11   42.8   5.2     7    59    55   105    50   110 0.93 4Fe-4S dicluster domain
Fer4_9               PF13187.1     55 seq185_BIOID50921    -            175   9.4e-13   48.1  29.8   1   1   1.4e-10   1.8e-07   31.2   7.7     1    54    88   151    88   152 0.88 4Fe-4S dicluster domain
Fer4                 PF00037.22    24 seq185_BIOID50921    -            175   4.6e-13   48.0  42.8   1   1   3.9e-11   4.9e-08   32.1   2.2     2    23    83   104    82   105 0.91 4Fe-4S binding domain
Fer4_7               PF12838.2     52 seq185_BIOID50921    -            175   1.4e-12   47.6  34.0   1   1     2e-11   2.5e-08   34.0   7.8     1    52    88   151    88   151 0.74 4Fe-4S dicluster domain
Fer4_6               PF12837.2     24 seq185_BIOID50921    -            175   2.7e-12   45.8  41.1   1   1   2.7e-09   3.4e-06   26.5   2.0     2    23    82   103    81   104 0.92 4Fe-4S binding domain
Fer4_2               PF12797.2     22 seq185_BIOID50921    -            175   1.3e-11   43.5  37.8   1   1   6.4e-10   7.9e-07   28.5   1.6     7    22    86   101    79   101 0.85 4Fe-4S binding domain
Fer4_10              PF13237.1     52 seq185_BIOID50921    -            175   4.9e-10   38.9  35.7   1   1   1.4e-09   1.7e-06   27.5   8.8     6    52    55   100    50   100 0.91 4Fe-4S dicluster domain
Fer4_3               PF12798.2     15 seq185_BIOID50921    -            175   6.3e-07   29.3  44.6   1   3   0.00058      0.72   10.4   2.1     1    15    58    74    58    74 0.91 4Fe-4S binding domain
Fer4_3               PF12798.2     15 seq185_BIOID50921    -            175   6.3e-07   29.3  44.6   2   3   1.2e-05     0.015   15.6   4.8     1    15    89   103    89   103 0.98 4Fe-4S binding domain
Fer4_3               PF12798.2     15 seq185_BIOID50921    -            175   6.3e-07   29.3  44.6   3   3   1.2e-05     0.015   15.6   3.3     1    15   131   151   131   151 0.97 4Fe-4S binding domain
Fer4_4               PF12800.2     17 seq185_BIOID50921    -            175   2.3e-06   27.3  40.9   1   2   0.00025      0.32   11.3   3.5     2    14    10    22     9    24 0.93 4Fe-4S binding domain
Fer4_4               PF12800.2     17 seq185_BIOID50921    -            175   2.3e-06   27.3  40.9   2   2   1.2e-07   0.00014   21.7   2.5     1    17    86   102    86   102 0.93 4Fe-4S binding domain
ketoacyl-synt        PF00109.21   255 seq188_BIOID50921    -            413     6e-60  202.7   1.1   1   1   1.7e-63     6e-60  202.7   0.8     2   255     4   247     3   247 0.93 Beta-ketoacyl synthase, N-terminal domain
Ketoacyl-synt_C      PF02801.17   119 seq188_BIOID50921    -            413   2.5e-39  133.6   1.7   1   1   1.4e-42   4.7e-39  132.7   1.2     1   119   255   370   255   370 0.97 Beta-ketoacyl synthase, C-terminal domain
Thiolase_N           PF00108.18   264 seq188_BIOID50921    -            413   1.2e-06   27.6   0.1   1   1   8.7e-10     3e-06   26.3   0.0    80   120   156   196   145   216 0.93 Thiolase, N-terminal domain
MerR_1               PF13411.1     69 seq189_BIOID50921    -            135   4.3e-21   74.3   0.1   1   1   1.4e-24   6.2e-21   73.8   0.1     1    65     1    66     1    70 0.95 MerR HTH family regulatory protein
MerR-DNA-bind        PF09278.6     65 seq189_BIOID50921    -            135   2.5e-19   69.3   1.9   1   1   8.2e-23   3.7e-19   68.7   1.3     1    65    44   108    44   108 0.98 MerR, DNA binding
MerR                 PF00376.18    38 seq189_BIOID50921    -            135   4.7e-17   61.1   0.3   1   1   1.7e-20   7.7e-17   60.4   0.2     1    38     2    39     2    39 0.99 MerR family regulatory protein
GTP_EFTU             PF00009.22   188 seq191_BIOID50921    -            538     1e-44  152.1   0.0   1   1   3.4e-48   1.6e-44  151.5   0.0     3   187    22   286    20   287 0.92 Elongation factor Tu GTP binding domain
GTP_EFTU_D2          PF03144.20    74 seq191_BIOID50921    -            538   2.8e-11   43.2   0.1   1   1   2.7e-14   1.2e-10   41.2   0.0     2    74   323   389   322   389 0.97 Elongation factor Tu domain 2
DUF2732              PF10809.3     77 seq192_BIOID50921    -             77   5.5e-36  121.8   5.6   1   1   4.4e-40     6e-36  121.7   3.9     1    77     1    77     1    77 1.00 Protein of unknown function (DUF2732)
HTH_AraC             PF00165.18    42 seq194_BIOID50921    -            133   1.9e-18   65.5   0.3   1   2   1.2e-09   8.4e-06   25.3   0.0     1    40    33    71    33    73 0.93 Bacterial regulatory helix-turn-helix proteins, AraC family
HTH_AraC             PF00165.18    42 seq194_BIOID50921    -            133   1.9e-18   65.5   0.3   2   2   8.4e-14   5.7e-10   38.5   0.1     1    40    84   121    84   121 0.97 Bacterial regulatory helix-turn-helix proteins, AraC family
HTH_18               PF12833.2     81 seq194_BIOID50921    -            133   1.4e-11   44.2   0.0   1   1   2.6e-15   1.8e-11   43.8   0.0     4    78    49   121    46   123 0.93 Helix-turn-helix domain
Phage_min_tail       PF05939.8    109 seq196_BIOID50921    -            109     1e-40  137.9   0.0   1   1   8.1e-45   1.1e-40  137.8   0.0     1   108     1   108     1   109 0.99 Phage minor tail protein
MurB_C               PF02873.11   105 seq200_BIOID50921    -            342   5.4e-41  138.4   0.0   1   1   1.4e-44   9.4e-41  137.7   0.0     1   105   203   330   203   330 0.99 UDP-N-acetylenolpyruvoylglucosamine reductase, C-terminal domain
FAD_binding_4        PF01565.18   139 seq200_BIOID50921    -            342   8.5e-27   93.2   0.0   1   1   4.5e-30   3.1e-26   91.4   0.0     2   138    18   149    17   150 0.91 FAD binding domain
DUF1097              PF06496.6    144 seq202_BIOID50921    -            173   1.6e-46  157.6  25.0   1   1   1.4e-50   1.9e-46  157.3  17.4     1   143    18   156    18   157 0.99 Protein of unknown function (DUF1097)
zf-dskA_traR         PF01258.12    36 seq204_BIOID50921    -             75   2.2e-11   43.1   4.6   1   1   1.6e-15   2.2e-11   43.1   3.2     4    35    32    64    28    65 0.90 Prokaryotic dksA/traR C4-type zinc finger
HTH_Tnp_1            PF01527.15    76 seq208_BIOID50921    -            161   1.6e-20   72.6   0.0   1   1     2e-24   2.7e-20   71.9   0.0     2    69    37   108    36   115 0.87 Transposase
IstB_IS21            PF01695.12   178 seq212_BIOID50921    -            259   3.3e-71  238.2   0.1   1   1   2.1e-74   7.1e-71  237.1   0.0     1   178    56   235    56   235 0.98 IstB-like ATP binding protein
Bac_DnaA             PF00308.13   219 seq212_BIOID50921    -            259   1.3e-07   31.3   0.0   1   1   5.8e-11     2e-07   30.7   0.0    37   136   105   202    75   207 0.85 Bacterial dnaA  protein
PhoH                 PF02562.11   205 seq212_BIOID50921    -            259   1.5e-05   24.2   0.2   1   1   1.6e-08   5.5e-05   22.3   0.0    11    48    94   131    83   143 0.80 PhoH-like protein
AAA                  PF00004.24   132 seq212_BIOID50921    -            259   3.5e-05   23.9   0.0   1   1   1.7e-08   5.9e-05   23.1   0.0     1    74   105   180   105   214 0.77 ATPase family associated with various cellular activities (AAA)
Phage_tail_L         PF05100.7    206 seq214_BIOID50921    -            232     9e-97  322.0   0.2   1   1  7.6e-101     1e-96  321.8   0.1     1   206    29   230    29   230 0.99 Phage minor tail protein L
Ribosomal_L12        PF00542.14    68 seq215_BIOID50921    -            121   1.8e-31  107.8   8.6   1   1   2.8e-35   3.8e-31  106.7   6.0     1    68    54   121    54   121 0.99 Ribosomal protein L7/L12 C-terminal domain
DDE_Tnp_Tn3          PF01526.12   388 seq216_BIOID50921    -            988  3.2e-161  536.1   0.0   1   1  7.8e-165  5.3e-161  535.4   0.0     1   388   580   966   580   966 1.00 Tn3 transposase DDE domain
DUF4158              PF13700.1    166 seq216_BIOID50921    -            988   1.4e-59  200.1   0.1   1   1   4.7e-63   3.2e-59  199.0   0.0     1   166     6   170     6   170 0.99 Domain of unknown function (DUF4158)
GreA_GreB_N          PF03449.10    74 seq217_BIOID50921    -            170   3.9e-29  100.4   0.7   1   1   9.2e-33   6.3e-29   99.7   0.5     1    74    13    86    13    86 0.97 Transcription elongation factor, N-terminal
GreA_GreB            PF01272.14    77 seq217_BIOID50921    -            170   1.6e-22   78.8   0.0   1   1   3.8e-26   2.6e-22   78.2   0.0     2    77    93   167    92   167 0.98 Transcription elongation factor, GreA/GreB, C-term
PerB                 PF06590.6    129 seq218_BIOID50921    -             39   3.1e-18   66.1   0.1   1   1   2.5e-22   3.4e-18   66.0   0.0     1    34     1    34     1    37 0.97 PerB protein
MethyltransfD12      PF02086.10   260 seq219_BIOID50921    -            285   9.2e-73  244.7   0.8   1   1   7.7e-77   1.1e-72  244.5   0.6     1   260     7   244     7   244 0.97 D12 class N6 adenine-specific DNA methyltransferase
TrbI                 PF03743.9    187 seq221_BIOID50921    -             87   5.3e-14   52.0   0.1   1   1   4.3e-18   5.9e-14   51.8   0.1   112   187     1    74     1    74 0.91 Bacterial conjugation TrbI-like protein
Sua5_yciO_yrdC       PF01300.13   179 seq222_BIOID50921    -            774   4.5e-47  159.4   0.0   1   1   1.8e-50   8.1e-47  158.6   0.0     2   178   233   397   232   398 0.95 Telomere recombination
zf-HYPF              PF07503.7     35 seq222_BIOID50921    -            774   2.3e-32  109.9  19.5   1   2   4.3e-20   1.9e-16   59.0   2.8     1    35   132   166   132   166 0.97 HypF finger
zf-HYPF              PF07503.7     35 seq222_BIOID50921    -            774   2.3e-32  109.9  19.5   2   2   6.2e-20   2.8e-16   58.4   3.0     1    34   182   215   182   216 0.96 HypF finger
Acylphosphatase      PF00708.13    91 seq222_BIOID50921    -            774   1.5e-17   63.3   0.0   1   1   6.7e-21     3e-17   62.3   0.0     6    91    33   115    25   115 0.89 Acylphosphatase
Phage_fiber_C        PF06820.7     64 seq224_BIOID50921    -            102   6.1e-36  122.2   0.7   1   1   6.2e-40   8.5e-36  121.8   0.5     1    64    41   102    41   102 0.99 Putative prophage tail fibre C-terminus
PerB                 PF06590.6    129 seq225_BIOID50921    -             88   6.8e-58  194.4   0.9   1   1   5.4e-62   7.4e-58  194.3   0.6    43   129     2    88     1    88 0.99 PerB protein
OmpW                 PF03922.9    192 seq229_BIOID50921    -             40   9.5e-07   28.5   0.0   1   1   7.4e-11     1e-06   28.4   0.0   157   192     1    40     1    40 0.89 OmpW family
Trans_reg_C          PF00486.23    77 seq230_BIOID50921    -            251   8.3e-21   73.5   0.2   1   1   6.4e-24   4.3e-20   71.2   0.0     2    77   170   245   169   245 0.98 Transcriptional regulatory protein, C terminal
Response_reg         PF00072.19   112 seq230_BIOID50921    -            251     1e-19   70.5   0.1   1   1   2.3e-23   1.6e-19   69.8   0.1     2   111    17   124    16   125 0.97 Response regulator receiver domain
rve_2                PF13333.1     52 seq233_BIOID50921    -             68   3.1e-07   30.2   0.0   1   1   5.3e-11   3.6e-07   30.0   0.0     1    50     2    56     2    58 0.87 Integrase core domain
rve_3                PF13683.1     67 seq233_BIOID50921    -             68   7.9e-07   28.4   0.0   1   1   1.5e-10     1e-06   28.0   0.0    19    67     1    50     1    50 0.96 Integrase core domain
Ail_Lom              PF06316.6    199 seq234_BIOID50921    -            199  1.3e-121  403.3   4.9   1   1  3.1e-125  1.4e-121  403.1   3.4     1   199     1   199     1   199 1.00 Enterobacterial Ail/Lom protein
OMP_b-brl            PF13505.1    176 seq234_BIOID50921    -            199   6.6e-26   91.1   5.4   1   1   1.8e-29   8.2e-26   90.8   3.7     2   176    11   199     8   199 0.88 Outer membrane protein beta-barrel domain
Methyltransf_23      PF13489.1    162 seq235_BIOID50921    -            252   1.1e-16   60.8   0.0   1   1   8.4e-20   1.6e-16   60.2   0.0     2   159    13   176     9   178 0.81 Methyltransferase domain
Methyltransf_18      PF12847.2    112 seq235_BIOID50921    -            252   1.4e-14   54.5   0.0   1   1   4.4e-17   8.7e-14   51.9   0.0     5   110    35   129    31   131 0.89 Methyltransferase domain
Methyltransf_11      PF08241.7     95 seq235_BIOID50921    -            252   1.4e-14   54.1   0.0   1   1   6.1e-17   1.2e-13   51.2   0.0     2    94    37   127    36   128 0.96 Methyltransferase domain
Methyltransf_31      PF13847.1    152 seq235_BIOID50921    -            252   2.1e-14   53.2   0.0   1   1   1.4e-17   2.7e-14   52.9   0.0     5   117    33   145    29   201 0.83 Methyltransferase domain
Methyltransf_25      PF13649.1    101 seq235_BIOID50921    -            252   3.2e-10   40.1   0.0   1   1   7.6e-13   1.5e-09   38.0   0.0     1    99    35   122    35   124 0.85 Methyltransferase domain
Methyltransf_12      PF08242.7     99 seq235_BIOID50921    -            252   7.8e-10   39.0   0.0   1   1   6.8e-13   1.3e-09   38.2   0.0     2    99    37   126    36   126 0.91 Methyltransferase domain
TnpB_IS66            PF05717.8    108 seq236_BIOID50921    -            115   1.3e-44  149.9   0.0   1   1     1e-48   1.4e-44  149.8   0.0     2   107     7   110     6   111 0.96 IS66 Orf2 like protein
Phage_Nu1            PF07471.7    164 seq239_BIOID50921    -            169   4.2e-18   65.2   0.0   1   1   4.3e-22   5.8e-18   64.7   0.0    72   163    59   150    45   151 0.88 Phage DNA packaging protein Nu1
PerC                 PF06069.6     90 seq240_BIOID50921    -             89   1.8e-42  143.1   2.2   1   1   1.5e-46     2e-42  143.0   1.5     1    90     1    89     1    89 0.98 PerC transcriptional activator
DDE_Tnp_IS1          PF03400.8    131 seq242_BIOID50921    -             62   2.9e-28   98.4   0.4   1   1   2.2e-32     3e-28   98.4   0.3    73   131     4    62     1    62 0.97 IS1 transposase
Asp_Glu_race         PF01177.17   217 seq243_BIOID50921    -            239   6.1e-39  134.0   0.3   1   1   5.3e-43   7.2e-39  133.8   0.2     1   215     8   222     8   224 0.86 Asp/Glu/Hydantoin racemase
Aldo_ket_red         PF00248.16   283 seq244_BIOID50921    -            267   1.7e-56  191.0   0.8   1   1   1.6e-60   2.1e-56  190.6   0.5     2   281     6   250     5   251 0.95 Aldo/keto reductase family
Tex_N                PF09371.5    193 seq247_BIOID50921    -            773   4.4e-80  267.4   0.4   1   1   1.9e-83   8.6e-80  266.4   0.3     1   192    10   201    10   202 0.99 Tex-like protein N-terminal domain
HHH_3                PF12836.2     65 seq247_BIOID50921    -            773   5.1e-27   93.5   0.0   1   1   2.5e-30   1.1e-26   92.3   0.0     1    65   491   555   491   555 0.99 Helix-hairpin-helix motif
S1                   PF00575.18    74 seq247_BIOID50921    -            773   4.3e-24   84.2   0.6   1   1   1.7e-27   7.8e-24   83.4   0.4     2    74   648   720   647   720 0.98 S1 RNA binding domain
Phage_fiber_C        PF06820.7     64 seq252_BIOID50921    -            234   4.8e-37  125.8   0.3   1   1   1.1e-40   7.2e-37  125.2   0.2     1    64   160   223   160   223 0.99 Putative prophage tail fibre C-terminus
Collagen             PF01391.13    60 seq252_BIOID50921    -            234   5.5e-18   64.1  71.5   1   2   3.9e-14   2.6e-10   39.5  22.4     1    58    51   108    49   109 0.83 Collagen triple helix repeat (20 copies)
Collagen             PF01391.13    60 seq252_BIOID50921    -            234   5.5e-18   64.1  71.5   2   2   3.6e-13   2.5e-09   36.4  23.0     1    59    99   157    99   160 0.91 Collagen triple helix repeat (20 copies)
RNA_pol_Rpb2_6       PF00562.23   386 seq253_BIOID50921    -           1342  4.7e-162  539.0   0.0   1   1  3.5e-162  7.9e-159  528.4   0.1     2   386   716  1264   715  1264 0.98 RNA polymerase Rpb2, domain 6
RNA_pol_Rpb2_7       PF04560.15    83 seq253_BIOID50921    -           1342   5.7e-32  109.6   0.1   1   1   8.2e-35   1.9e-31  108.0   0.0     1    82  1266  1341  1266  1342 0.98 RNA polymerase Rpb2, domain 7
RNA_pol_Rpb2_3       PF04565.11    68 seq253_BIOID50921    -           1342   7.1e-30  102.4   0.0   1   1   7.4e-33   1.7e-29  101.2   0.0     1    68   513   582   513   582 0.98 RNA polymerase Rpb2, domain 3
RNA_pol_Rpb2_45      PF10385.4     66 seq253_BIOID50921    -           1342   4.6e-29   99.9   0.3   1   1   1.5e-31   3.5e-28   97.0   0.2     1    66   591   656   591   656 1.00 RNA polymerase beta subunit external 1 domain
RNA_pol_Rpb2_1       PF04563.10   203 seq253_BIOID50921    -           1342   1.5e-26   92.4   0.0   1   1   1.4e-29   3.1e-26   91.4   0.0     2   203    27   509    26   509 0.98 RNA polymerase beta subunit
RNA_pol_Rpb2_2       PF04561.9    190 seq253_BIOID50921    -           1342   1.6e-25   89.5   0.9   1   2   8.4e-11   1.9e-07   30.5   0.0     1    74   151   225   151   276 0.82 RNA polymerase Rpb2, domain 2
RNA_pol_Rpb2_2       PF04561.9    190 seq253_BIOID50921    -           1342   1.6e-25   89.5   0.9   2   2   1.9e-18   4.4e-15   55.4   0.0    80   190   340   454   329   454 0.88 RNA polymerase Rpb2, domain 2
Prok-JAB             PF14464.1    105 seq254_BIOID50921    -            247   2.9e-19   68.4   0.2   1   1   7.3e-23     5e-19   67.6   0.1     3    96     3    98     1   109 0.93 Prokaryotic homologs of the JAB domain
NLPC_P60             PF00877.14   105 seq254_BIOID50921    -            247   5.7e-14   51.6   0.0   1   1   1.2e-17   8.1e-14   51.2   0.0     1   104   111   223   111   224 0.92 NlpC/P60 family
DDE_Tnp_IS66         PF03050.9    271 seq256_BIOID50921    -            335   6.8e-48  163.1   4.3   1   1   9.4e-51   4.3e-47  160.4   0.0     1   130   186   326   186   335 0.97 Transposase IS66 family
HTH_Tnp_IS66         PF13005.2     59 seq256_BIOID50921    -            335   5.9e-17   61.1   7.9   1   1   2.2e-20   9.9e-17   60.4   5.5     2    59   125   180   124   180 0.98 putative Helix-turn-helix domain of transposase IS66
LZ_Tnp_IS66          PF13007.2     78 seq256_BIOID50921    -            335   9.3e-13   48.5   7.7   1   1   4.2e-16   1.9e-12   47.5   5.3     2    77    46   121    45   122 0.83 Transposase C of IS166 homeodomain
Dimer_Tnp_Tn5        PF02281.11   109 seq257_BIOID50921    -            296   2.2e-15   56.5   0.2   1   1   3.2e-19   4.4e-15   55.6   0.2    10   102   204   292   194   295 0.84 Transposase Tn5 dimerisation domain
HTH_Tnp_1            PF01527.15    76 seq258_BIOID50921    -             99   7.6e-09   35.2   2.9   1   1   7.1e-13   9.7e-09   34.9   2.0     3    76    11    79     9    79 0.90 Transposase
BPL_LplA_LipB        PF03099.14   125 seq260_BIOID50921    -            321   8.2e-21   74.1   0.0   1   1   2.7e-24   1.3e-20   73.6   0.0     4   125    86   208    83   208 0.89 Biotin/lipoate A/B protein ligase family
HTH_11               PF08279.7     55 seq260_BIOID50921    -            321     8e-13   47.7   0.0   1   1   4.4e-16     2e-12   46.4   0.0     4    54     9    58     8    59 0.92 HTH domain
BPL_C                PF02237.12    48 seq260_BIOID50921    -            321   5.2e-11   41.9   0.2   1   1   2.8e-14   1.3e-10   40.7   0.1     1    48   271   317   271   317 0.97 Biotin protein ligase C terminal domain
Aminotran_4          PF01063.14   231 seq264_BIOID50921    -            269   1.2e-43  149.0   0.0   1   1   1.1e-47   1.5e-43  148.8   0.0     2   225    38   259    37   266 0.87 Aminotransferase class IV
Phage_GPA            PF05840.8    371 seq265_BIOID50921    -            804  1.1e-146  488.2   0.1   1   1  8.1e-151  1.1e-146  488.2   0.1     1   370   188   562   188   563 0.99 Bacteriophage replication gene A protein (GPA)
Pyridoxal_deC        PF00282.14   373 seq266_BIOID50921    -            172   1.9e-14   52.7   0.0   1   1   2.5e-18   3.4e-14   51.9   0.0    19   140    52   161    38   171 0.85 Pyridoxal-dependent decarboxylase conserved domain
Terminase_GpA        PF05876.7    557 seq267_BIOID50921    -            291   4.3e-71  239.8   0.0   1   1   4.4e-75     6e-71  239.3   0.0     1   228    51   282    51   286 0.98 Phage terminase large subunit (GpA)
phage_tail_N         PF08400.5    134 seq268_BIOID50921    -            373   2.5e-60  201.8   0.2   1   1   5.6e-64   2.5e-60  201.8   0.1     1   134     1   134     1   134 0.99 Prophage tail fibre N-terminal
Collagen             PF01391.13    60 seq268_BIOID50921    -            373   5.2e-09   35.3  35.3   1   1   1.2e-12   5.2e-09   35.3  24.5     1    57   251   307   248   308 0.62 Collagen triple helix repeat (20 copies)
CarboxypepD_reg      PF13620.1     82 seq268_BIOID50921    -            373   1.3e-07   31.4   0.2   1   1   8.3e-11   3.8e-07   29.9   0.1     1    74     4    82     4    89 0.81 Carboxypeptidase regulatory-like domain
PK                   PF00224.16   348 seq269_BIOID50921    -            542  3.9e-150  499.1   9.5   1   1  7.1e-154  4.9e-150  498.8   6.6     1   345    73   414    73   417 0.98 Pyruvate kinase, barrel domain
PK_C                 PF02887.11   117 seq269_BIOID50921    -            542   6.9e-28   96.4   3.0   1   1   1.3e-31   8.9e-28   96.0   0.6     1   116   427   540   427   541 0.97 Pyruvate kinase, alpha/beta domain
HAMP                 PF00672.20    70 seq271_BIOID50921    -            226   1.4e-08   34.6   0.2   1   1   7.2e-12   9.9e-08   31.9   0.0     3    69   140   206   139   207 0.90 HAMP domain
rve                  PF00665.21   120 seq273_BIOID50921    -            288   8.9e-30  103.1   0.0   1   1   6.7e-33   1.8e-29  102.1   0.0     3   119   126   240   124   241 0.96 Integrase core domain
rve_2                PF13333.1     52 seq273_BIOID50921    -            288   1.3e-20   73.1   1.5   1   1   1.5e-22     4e-19   68.3   0.1     1    52   231   287   231   287 0.98 Integrase core domain
rve_3                PF13683.1     67 seq273_BIOID50921    -            288   1.9e-15   55.9   0.0   1   1   1.4e-18   3.8e-15   55.0   0.0     4    67   215   279   212   279 0.96 Integrase core domain
HTH_21               PF13276.1     60 seq273_BIOID50921    -            288     2e-10   40.4   0.1   1   1   3.2e-13   8.8e-10   38.3   0.0     4    59    47   101    44   102 0.90 HTH-like domain
DDE_Tnp_IS240        PF13610.1    140 seq273_BIOID50921    -            288   3.6e-10   39.8   0.0   1   1   2.3e-13   6.3e-10   39.0   0.0     2   129   130   260   129   272 0.88 DDE domain
DUF465               PF04325.8     49 seq277_BIOID50921    -             74   2.7e-14   52.4   2.0   1   1   3.5e-18   4.7e-14   51.6   0.9     1    49    19    68    19    68 0.97 Protein of unknown function (DUF465)
DcuA_DcuB            PF03605.9    364 seq279_BIOID50921    -            435  9.1e-120  399.6  27.1   1   1  8.2e-124  1.1e-119  399.4  18.8     1   363     5   363     5   364 0.99 Anaerobic c4-dicarboxylate membrane transporter
Phage_fiber_C        PF06820.7     64 seq282_BIOID50921    -            102     2e-34  117.3   0.6   1   1   2.1e-38   2.9e-34  116.8   0.4     1    64    41   102    41   102 0.99 Putative prophage tail fibre C-terminus
Topoisom_bac         PF01131.15   403 seq283_BIOID50921    -            672  2.8e-112  375.3   0.0   1   1  1.1e-115  3.6e-112  375.0   0.0     2   402   124   536   123   537 0.88 DNA topoisomerase
Toprim               PF01751.17    88 seq283_BIOID50921    -            672   1.4e-21   76.0   0.4   1   1   9.6e-25   3.3e-21   74.8   0.0     1    87     3   108     3   109 0.96 Toprim domain
zf-C4_Topoisom       PF01396.14    39 seq283_BIOID50921    -            672   2.8e-16   58.6  19.7   1   1     1e-14   3.4e-11   42.3   1.4     4    38   561   595   558   596 0.94 Topoisomerase DNA binding C4 zinc finger
Lambda_tail_I        PF06805.7     82 seq288_BIOID50921    -            172   1.4e-08   34.2   0.0   1   1   1.8e-12   2.5e-08   33.4   0.0    34    82     1    54     1    54 0.97 Bacteriophage lambda tail assembly protein I
Lysis_S              PF04971.7     68 seq289_BIOID50921    -             71   1.4e-47  159.0   0.5   1   1   1.2e-51   1.6e-47  158.9   0.3     1    68     4    71     4    71 1.00 Lysis protein S
ResIII               PF04851.10   184 seq290_BIOID50921    -           1137   5.5e-26   91.4   0.6   1   1   5.4e-28   1.5e-24   86.7   0.0     5   183   363   510   360   511 0.87 Type III restriction enzyme, res subunit
EcoEI_R_C            PF08463.5    164 seq290_BIOID50921    -           1137   1.2e-25   90.2   0.7   1   1   4.3e-29   1.2e-25   90.2   0.5     2   159   975  1128   974  1129 0.97 EcoEI R protein C-terminal
DUF4145              PF13643.1     87 seq290_BIOID50921    -           1137   2.7e-10   39.8   0.0   1   1   9.8e-14   2.7e-10   39.8   0.0     3    84    24   111    23   113 0.92 Domain of unknown function (DUF4145)
HSDR_N               PF04313.9    194 seq290_BIOID50921    -           1137   8.7e-09   35.2   0.1   1   1   1.2e-11   3.2e-08   33.4   0.1    45   191   150   316   136   319 0.69 Type I restriction enzyme R protein N terminus (HSDR_N)
DEAD                 PF00270.24   173 seq290_BIOID50921    -           1137   9.2e-09   34.8   0.0   1   1   7.9e-12   2.2e-08   33.6   0.0    15   166   382   509   364   516 0.75 DEAD/DEAH box helicase
Acetyltransf_3       PF13302.1    142 seq291_BIOID50921    -            179   2.8e-21   76.1   0.0   1   1   7.3e-25   3.3e-21   75.9   0.0     2   141    11   150    10   151 0.86 Acetyltransferase (GNAT) domain
Acetyltransf_4       PF13420.1    155 seq291_BIOID50921    -            179   6.9e-11   42.2   0.1   1   1   1.8e-14   8.2e-11   41.9   0.0    25   154    39   170    22   171 0.85 Acetyltransferase (GNAT) domain
Acetyltransf_1       PF00583.19    83 seq291_BIOID50921    -            179     2e-10   40.4   0.0   1   1   6.9e-14   3.2e-10   39.8   0.0     3    82    74   150    72   151 0.96 Acetyltransferase (GNAT) family
BON                  PF04972.12    64 seq293_BIOID50921    -            201   6.9e-39  131.3  16.3   1   2   7.5e-23     1e-18   66.7   3.7     1    63    60   122    60   123 0.98 BON domain
BON                  PF04972.12    64 seq293_BIOID50921    -            201   6.9e-39  131.3  16.3   2   2     5e-24   6.9e-20   70.4   2.2     1    62   139   200   139   201 0.97 BON domain
AA_permease_2        PF13520.1    426 seq294_BIOID50921    -            486   3.7e-59  200.2  58.4   1   1   6.7e-63   4.5e-59  199.9  40.5     5   425    17   449    13   455 0.92 Amino acid permease
AA_permease          PF00324.16   479 seq294_BIOID50921    -            486   3.6e-20   71.6  48.6   1   1   6.9e-24   4.7e-20   71.2  33.7    13   475    23   470    14   473 0.76 Amino acid permease
HATPase_c            PF02518.21   111 seq298_BIOID50921    -            206   3.8e-23   81.2   0.0   1   1     5e-27   6.9e-23   80.3   0.0     6   110    93   196    88   197 0.96 Histidine kinase-, DNA gyrase B-, and HSP90-like ATPase
DUF1327              PF07041.6    113 seq299_BIOID50921    -            116   5.6e-67  222.6   0.0   1   1   4.6e-71   6.3e-67  222.4   0.0     1   112     1   112     1   113 0.99 Protein of unknown function (DUF1327)
YceG                 PF02618.11   297 seq300_BIOID50921    -            340     4e-95  318.1   0.0   1   1   3.4e-99   4.6e-95  317.9   0.0     3   297    42   330    40   330 0.94 YceG-like family
Terminase_GpA        PF05876.7    557 seq301_BIOID50921    -            116     1e-25   90.0   0.1   1   1   9.5e-30   1.3e-25   89.6   0.0   225   313     6   107     2   114 0.94 Phage terminase large subunit (GpA)
DDE_Tnp_IS66         PF03050.9    271 seq302_BIOID50921    -             61   2.7e-12   46.3   1.2   1   1   2.1e-16   2.9e-12   46.2   0.9   143   199     1    60     1    61 0.95 Transposase IS66 family
Hexapep              PF00132.19    36 seq306_BIOID50921    -            282   6.7e-19   66.3   6.7   1   3   1.6e-09   2.1e-05   23.6   0.0     2    36   111   145   110   145 0.96 Bacterial transferase hexapeptide (six repeats)
Hexapep              PF00132.19    36 seq306_BIOID50921    -            282   6.7e-19   66.3   6.7   2   3   2.2e-10     3e-06   26.3   0.7     3    33   180   209   178   210 0.94 Bacterial transferase hexapeptide (six repeats)
Hexapep              PF00132.19    36 seq306_BIOID50921    -            282   6.7e-19   66.3   6.7   3   3   1.7e-11   2.4e-07   29.8   0.6     1    34   195   228   195   230 0.95 Bacterial transferase hexapeptide (six repeats)
DDE_Tnp_IS66         PF03050.9    271 seq308_BIOID50921    -             71   5.6e-16   58.4   0.0   1   1   4.5e-20   6.1e-16   58.3   0.0   209   259     3    53     1    59 0.95 Transposase IS66 family
IstB_IS21            PF01695.12   178 seq309_BIOID50921    -             61   5.2e-11   42.1   0.1   1   1   4.6e-15   6.3e-11   41.8   0.0   143   178     1    37     1    37 0.95 IstB-like ATP binding protein
Sod_Cu               PF00080.15   142 seq310_BIOID50921    -            219   1.2e-30  106.4   0.2   1   1   1.1e-34   1.5e-30  106.1   0.1     9   142    77   218    59   218 0.90 Copper/zinc superoxide dismutase (SODC)
Terminase_GpA        PF05876.7    557 seq313_BIOID50921    -             78   3.6e-19   68.4   0.1   1   1   2.9e-23   3.9e-19   68.3   0.1   329   393     7    70     1    75 0.93 Phage terminase large subunit (GpA)
Phage_lysozyme       PF00959.14   110 seq315_BIOID50921    -            177   1.4e-28   99.2   0.0   1   1   1.3e-32   1.8e-28   98.8   0.0     1   109    48   165    48   166 0.94 Phage lysozyme
DDE_Tnp_IS66_C       PF13817.1     39 seq316_BIOID50921    -             61     2e-20   72.3   0.4   1   1   1.7e-24   2.4e-20   72.1   0.3     1    39    17    55    17    55 0.98 IS66 C-terminal element
Phage_fiber_C        PF06820.7     64 seq321_BIOID50921    -            102   1.1e-34  118.1   0.5   1   1   1.2e-38   1.6e-34  117.7   0.3     1    64    41   102    41   102 0.99 Putative prophage tail fibre C-terminus
DDE_Tnp_1            PF01609.16   211 seq322_BIOID50921    -            198   1.1e-06   28.2   2.8   1   1   1.3e-10   1.7e-06   27.6   1.9   124   208    26   124     9   128 0.73 Transposase DDE domain
DUF1328              PF07043.8     39 seq323_BIOID50921    -             59   1.6e-12   47.0  24.5   1   1   1.4e-16   1.9e-12   46.8  17.0     1    39    12    50    12    50 0.99 Protein of unknown function (DUF1328)
Terminase_GpA        PF05876.7    557 seq324_BIOID50921    -            186     2e-38  132.0   0.1   1   1   1.7e-42   2.4e-38  131.7   0.0   402   547     1   145     1   154 0.95 Phage terminase large subunit (GpA)
Ter                  PF05472.6    290 seq326_BIOID50921    -            309  6.8e-115  383.0   6.7   1   1  5.6e-119  7.6e-115  382.8   4.6     2   290     9   307     8   307 0.99 DNA replication terminus site-binding protein (Ter protein)
Peptidase_M20        PF01546.23   171 seq327_BIOID50921    -            408   2.5e-19   69.3   0.2   1   1   8.2e-23   3.7e-19   68.8   0.1    23   170   139   402    74   403 0.84 Peptidase family M20/M25/M40
M20_dimer            PF07687.9    109 seq327_BIOID50921    -            408   1.2e-11   44.2   0.1   1   1   5.7e-15   2.6e-11   43.0   0.1     2   105   206   302   205   308 0.89 Peptidase dimerisation domain
Peptidase_M42        PF05343.9    292 seq327_BIOID50921    -            408   2.8e-06   26.2   0.0   1   1   3.1e-08   0.00014   20.6   0.0   134   194   140   201   110   235 0.90 M42 glutamyl aminopeptidase
Toxin_15             PF07906.8    284 seq328_BIOID50921    -            549   7.6e-93  310.9  10.3   1   1   1.2e-95   1.6e-91  306.5   5.6    14   284     6   264     3   264 0.99 ShET2 enterotoxin, N-terminal region
Exo_endo_phos        PF03372.18   251 seq329_BIOID50921    -            274   6.6e-12   45.7   0.3   1   1   8.9e-16   1.2e-11   44.8   0.2     2   251    56   260    55   260 0.65 Endonuclease/Exonuclease/phosphatase family
Patatin              PF01734.17   204 seq332_BIOID50921    -            357   5.2e-22   78.6   0.2   1   1   3.1e-25   4.2e-21   75.7   0.2     1   203    27   195    27   196 0.91 Patatin-like phospholipase
HTH_Tnp_1            PF01527.15    76 seq333_BIOID50921    -            144   1.6e-13   50.2   0.0   1   1   2.9e-17     2e-13   49.9   0.0     3    49    11    58     9   101 0.86 Transposase
HTH_28               PF13518.1     52 seq333_BIOID50921    -            144   4.4e-05   23.2   0.0   1   1   9.2e-09   6.3e-05   22.7   0.0     1    41    19    60    19    67 0.92 Helix-turn-helix domain
DUF1076              PF06416.7    113 seq338_BIOID50921    -            192   3.4e-43  145.8   0.1   1   1   3.4e-47   4.7e-43  145.3   0.0     7   113    88   190    80   190 0.93 Protein of unknown function (DUF1076)
Thymidylate_kin      PF02223.12   186 seq341_BIOID50921    -            213   1.2e-60  203.9   0.0   1   1   9.8e-65   1.3e-60  203.8   0.0     1   186     8   200     8   200 0.98 Thymidylate kinase
HTS                  PF04204.11   298 seq343_BIOID50921    -            309  1.2e-131  437.7   0.0   1   1  9.6e-136  1.3e-131  437.6   0.0     1   298     2   299     2   299 1.00 Homoserine O-succinyltransferase
DUF413               PF04219.7     94 seq345_BIOID50921    -            112   1.5e-38  130.2   0.1   1   1   1.4e-42   1.9e-38  129.9   0.1     1    90    10    99    10   102 0.97 Protein of unknown function, DUF
SKI                  PF01202.17   158 seq346_BIOID50921    -            187   3.6e-14   52.8   0.0   1   1     1e-17   4.6e-14   52.4   0.0     1   151    12   160    12   171 0.76 Shikimate kinase
AAA_17               PF13207.1    121 seq346_BIOID50921    -            187   6.9e-07   29.9   0.1   1   1   3.5e-10   1.6e-06   28.8   0.0     3   110     7   118     6   182 0.71 AAA domain
AAA_33               PF13671.1    143 seq346_BIOID50921    -            187   6.2e-07   29.2   0.0   1   1   6.4e-10   2.9e-06   27.1   0.0     3   143     7   139     6   139 0.77 AAA domain
gpW                  PF02831.10    68 seq348_BIOID50921    -             68   2.2e-33  113.4   2.3   1   1   1.8e-37   2.4e-33  113.3   1.6     1    68     1    68     1    68 0.99 gpW
DUF1040              PF06288.8     86 seq349_BIOID50921    -             89   1.2e-46  156.7   0.5   1   1   9.9e-51   1.4e-46  156.5   0.4     1    86     1    86     1    86 1.00 Protein of unknown function (DUF1040)
HTH_Tnp_1            PF01527.15    76 seq351_BIOID50921    -            103   5.9e-09   35.6   0.5   1   1   1.1e-12   7.4e-09   35.3   0.3     2    76     4    79     3    85 0.84 Transposase
HTH_28               PF13518.1     52 seq351_BIOID50921    -            103   4.2e-07   29.6   0.1   1   1   1.1e-10   7.8e-07   28.8   0.0     1    40    13    53    13    60 0.88 Helix-turn-helix domain
LPP                  PF04728.8     11 seq354_BIOID50921    -             78   5.8e-11   41.3  16.8   1   2   4.2e-10   5.8e-06   25.7   1.0     1    11    24    34    24    34 0.99 Repeated sequence found in lipoprotein LPP
LPP                  PF04728.8     11 seq354_BIOID50921    -             78   5.8e-11   41.3  16.8   2   2   6.3e-10   8.6e-06   25.1   2.1     1    11    38    48    38    48 0.99 Repeated sequence found in lipoprotein LPP
Phage-tail_3         PF13550.1    164 seq355_BIOID50921    -            360   6.4e-41  139.7   0.0   1   1   8.4e-45   1.1e-40  138.9   0.0     1   161    35   202    35   205 0.94 Putative phage tail protein
IstB_IS21            PF01695.12   178 seq356_BIOID50921    -             46   2.5e-13   49.7   0.0   1   1   9.6e-17   2.6e-13   49.6   0.0    36    80     2    46     1    46 0.96 IstB-like ATP binding protein
T2SE                 PF00437.15   272 seq356_BIOID50921    -             46   7.7e-07   28.1   0.0   1   1   2.8e-10   7.7e-07   28.1   0.0   124   155     9    40     1    45 0.79 Type II/IV secretion system protein
ResIII               PF04851.10   184 seq356_BIOID50921    -             46   5.7e-05   22.9   0.0   1   1   2.1e-08   5.7e-05   22.9   0.0    14    43     3    31     1    44 0.80 Type III restriction enzyme, res subunit
PhoH                 PF02562.11   205 seq356_BIOID50921    -             46   5.2e-05   22.4   0.0   1   1     2e-08   5.5e-05   22.3   0.0    16    48    10    42     3    45 0.87 PhoH-like protein
Sigma54_activat      PF00158.21   168 seq356_BIOID50921    -             46   0.00013   21.3   0.0   1   1   4.8e-08   0.00013   21.3   0.0    18    52     9    43     2    46 0.85 Sigma-54 interaction domain
ProQ                 PF04352.8    115 seq360_BIOID50921    -             42   3.5e-06   26.4   0.1   1   1   2.6e-10   3.5e-06   26.4   0.1    73   110     3    40     1    42 0.92 ProQ/FINO family
Acetyltransf_1       PF00583.19    83 seq362_BIOID50921    -            125   3.3e-10   39.7   0.0   1   1   5.9e-14   4.1e-10   39.4   0.0     4    81    24   101    21   103 0.93 Acetyltransferase (GNAT) family
TnpB_IS66            PF05717.8    108 seq363_BIOID50921    -            116   1.1e-40  137.2   0.0   1   1   9.1e-45   1.2e-40  137.1   0.0     2   104     7   107     6   111 0.97 IS66 Orf2 like protein
Phage_portal_2       PF05136.8    355 seq364_BIOID50921    -            530  1.6e-107  359.0   0.1   1   1  1.4e-111  1.9e-107  358.7   0.1     1   355    26   398    26   398 0.98 Phage portal protein, lambda family
C4dic_mal_tran       PF03595.12   330 seq366_BIOID50921    -            366   4.8e-54  183.1  36.9   1   1     4e-58   5.5e-54  182.9  25.6     2   329    44   342    43   343 0.97 C4-dicarboxylate transporter/malic acid transport protein
IstB_IS21            PF01695.12   178 seq370_BIOID50921    -             84   4.8e-20   71.6   0.1   1   1   3.8e-24   5.2e-20   71.4   0.0    96   177     2    81     1    82 0.95 IstB-like ATP binding protein
Asp_Glu_race         PF01177.17   217 seq372_BIOID50921    -            273     3e-33  115.4   0.1   1   1   2.8e-37   3.8e-33  115.1   0.1     1   209    12   217    12   221 0.92 Asp/Glu/Hydantoin racemase
APH                  PF01636.18   239 seq376_BIOID50921    -            328   1.6e-41  142.5   1.8   1   1   3.7e-45   2.5e-41  141.8   1.2     2   232    31   259    30   269 0.84 Phosphotransferase enzyme family
EcKinase             PF02958.15   293 seq376_BIOID50921    -            328   0.00012   21.2   0.0   1   1   3.1e-08   0.00021   20.4   0.0   197   280   176   252   149   257 0.79 Ecdysteroid kinase
Phage_lysis          PF03245.8    125 seq378_BIOID50921    -            164   5.9e-51  171.5  10.3   1   1   4.9e-55   6.8e-51  171.3   7.1     1   124    29   153    29   154 0.99 Bacteriophage lysis protein
rve                  PF00665.21   120 seq379_BIOID50921    -            159   4.9e-12   45.8   0.1   1   1   1.6e-15   1.1e-11   44.8   0.0     2    78    69   143    68   153 0.92 Integrase core domain
HTH_21               PF13276.1     60 seq379_BIOID50921    -            159     2e-07   30.8   0.0   1   1   4.9e-11   3.4e-07   30.0   0.0    14    58     2    45     1    49 0.90 HTH-like domain
DNA_pol3_delta2      PF13177.1    162 seq380_BIOID50921    -            334   3.1e-39  134.0   0.0   1   1   8.6e-43   5.9e-39  133.2   0.0     8   159    13   165     9   168 0.96 DNA polymerase III, delta subunit
DNApol3-delta_C      PF09115.5    119 seq380_BIOID50921    -            334     2e-37  127.7   0.3   1   1   4.6e-41   3.1e-37  127.1   0.2     2   119   207   323   206   323 0.98 DNA polymerase III, delta subunit, C terminal
Methyltransf_11      PF08241.7     95 seq381_BIOID50921    -            256   8.7e-25   86.9   0.0   1   1   1.5e-27   1.5e-24   86.1   0.0     1    95    49   145    49   145 0.97 Methyltransferase domain
Methyltransf_31      PF13847.1    152 seq381_BIOID50921    -            256   1.3e-20   73.3   0.0   1   1   1.7e-23   1.7e-20   73.0   0.0     5   113    46   158    43   236 0.85 Methyltransferase domain
Methyltransf_23      PF13489.1    162 seq381_BIOID50921    -            256   1.1e-19   70.5   0.0   1   1   1.5e-22   1.5e-19   70.1   0.0     7   159    31   191    26   194 0.80 Methyltransferase domain
Ubie_methyltran      PF01209.13   233 seq381_BIOID50921    -            256   1.1e-16   60.5   0.0   1   1   1.5e-19   1.5e-16   60.0   0.0    32   158    27   152     2   162 0.83 ubiE/COQ5 methyltransferase family
Methyltransf_18      PF12847.2    112 seq381_BIOID50921    -            256     3e-16   59.8   0.1   1   1   5.7e-19     6e-16   58.9   0.0     1   109    44   145    44   148 0.90 Methyltransferase domain
Methyltransf_12      PF08242.7     99 seq381_BIOID50921    -            256   7.1e-14   51.9   0.0   1   1   1.1e-16   1.2e-13   51.2   0.0     1    99    49   143    49   143 0.93 Methyltransferase domain
Methyltransf_25      PF13649.1    101 seq381_BIOID50921    -            256   2.6e-13   50.0   0.3   1   1   4.9e-16   5.1e-13   49.1   0.0     1   101    48   141    48   141 0.92 Methyltransferase domain
Methyltransf_26      PF13659.1    117 seq381_BIOID50921    -            256   6.8e-11   42.1   0.9   1   1   1.3e-13   1.4e-10   41.1   0.3     3   113    47   145    45   147 0.92 Methyltransferase domain
Methyltransf_8       PF05148.10   219 seq381_BIOID50921    -            256   5.9e-09   35.7   0.0   1   1   4.5e-11   4.8e-08   32.7   0.0    50   165    16   154     6   181 0.68 Hypothetical methyltransferase
MTS                  PF05175.9    170 seq381_BIOID50921    -            256   5.5e-09   35.5   0.1   1   1     1e-11   1.1e-08   34.5   0.0    25   149    38   155    32   173 0.81 Methyltransferase small domain
Methyltransf_29      PF03141.11   506 seq381_BIOID50921    -            256   4.6e-08   31.7   0.0   1   1   5.5e-11   5.8e-08   31.4   0.0   117   218    44   146     8   174 0.76 Putative S-adenosyl-L-methionine-dependent methyltransferase
TehB                 PF03848.9    192 seq381_BIOID50921    -            256   2.9e-06   26.4   0.0   1   1   5.5e-09   5.8e-06   25.4   0.0    31   135    45   149    13   157 0.81 Tellurite resistance protein TehB
PrmA                 PF06325.8    295 seq381_BIOID50921    -            256   0.00012   21.1   0.0   1   1   1.7e-07   0.00018   20.6   0.0   161   263    44   151    29   188 0.71 Ribosomal protein L11 methyltransferase (PrmA)
FeoA                 PF04023.9     74 seq383_BIOID50921    -             75   3.5e-09   36.3   0.0   1   1     3e-13   4.1e-09   36.1   0.0     7    73     4    71     2    72 0.90 FeoA domain
DDE_Tnp_IS66         PF03050.9    271 seq384_BIOID50921    -            589     6e-96  320.7   0.0   1   1   1.8e-99     6e-96  320.7   0.0     1   271   196   487   196   487 0.98 Transposase IS66 family
DDE_Tnp_IS66_C       PF13817.1     39 seq384_BIOID50921    -            589   7.3e-20   70.5   0.2   1   1   4.8e-23   1.6e-19   69.4   0.1     2    39   494   531   493   531 0.99 IS66 C-terminal element
HTH_Tnp_IS66         PF13005.2     59 seq384_BIOID50921    -            589   1.6e-14   53.3   4.2   1   1   4.6e-18   1.6e-14   53.3   2.9     1    59   134   190   134   190 0.98 putative Helix-turn-helix domain of transposase IS66
LZ_Tnp_IS66          PF13007.2     78 seq384_BIOID50921    -            589   4.2e-13   49.6   9.1   1   1   1.2e-16   4.2e-13   49.6   6.3     1    76    59   130    59   132 0.83 Transposase C of IS166 homeodomain
SSB                  PF00436.20   104 seq386_BIOID50921    -            117   1.7e-15   56.5   0.1   1   1   1.5e-19   2.1e-15   56.3   0.0     1    99     1    99     1   103 0.94 Single-strand binding protein family
Curlin_rpt           PF07012.7     34 seq388_BIOID50921    -            160   8.3e-22   76.5  32.2   1   3   1.1e-15   1.5e-11   43.7   0.8     1    34    62    95    62    95 0.99 Curlin associated repeat
Curlin_rpt           PF07012.7     34 seq388_BIOID50921    -            160   8.3e-22   76.5  32.2   2   3   2.3e-09   3.2e-05   23.4   2.1     9    32    92   115    91   116 0.95 Curlin associated repeat
Curlin_rpt           PF07012.7     34 seq388_BIOID50921    -            160   8.3e-22   76.5  32.2   3   3   7.8e-12   1.1e-07   31.3   4.2     1    34   106   139   106   139 0.98 Curlin associated repeat
Cytochrom_C552       PF02335.10   435 seq391_BIOID50921    -            517  1.6e-172  574.0   8.0   1   1    3e-176    2e-172  573.6   5.5     3   433    82   511    80   513 0.98 Cytochrome c552
HTH_Tnp_1            PF01527.15    76 seq394_BIOID50921    -             97   7.7e-17   60.9   0.1   1   1   1.3e-20   9.1e-17   60.6   0.1     2    57    23    78    22    93 0.83 Transposase
HTH_28               PF13518.1     52 seq394_BIOID50921    -             97   1.2e-06   28.2   0.5   1   1   3.1e-10   2.1e-06   27.4   0.0     1    43    32    75    32    78 0.93 Helix-turn-helix domain
DinI                 PF06183.8     65 seq396_BIOID50921    -             85   1.3e-25   89.1   0.2   1   1   1.3e-29   1.8e-25   88.6   0.1     1    65    21    85    21    85 0.97 DinI-like family
FeoB_N               PF02421.13   189 seq397_BIOID50921    -            773   2.6e-71  238.6   0.1   1   1   2.2e-74   4.9e-71  237.7   0.0     2   187     5   192     4   194 0.94 Ferrous iron transport protein B
Gate                 PF07670.9    109 seq397_BIOID50921    -            773   7.3e-48  160.8  20.5   1   2   5.2e-18   1.2e-14   54.0   2.5     3   106   352   443   350   450 0.94 Nucleoside recognition
Gate                 PF07670.9    109 seq397_BIOID50921    -            773   7.3e-48  160.8  20.5   2   2   2.7e-38   6.2e-35  119.2   0.3     1   107   512   689   512   691 0.99 Nucleoside recognition
FeoB_C               PF07664.7     54 seq397_BIOID50921    -            773   3.2e-21   74.3   2.1   1   1   1.4e-24   3.2e-21   74.3   1.5     1    54   454   507   454   507 0.99 Ferrous iron transport protein B C terminus
MMR_HSR1             PF01926.18   114 seq397_BIOID50921    -            773     2e-17   63.1   0.0   1   1   1.6e-20   3.7e-17   62.2   0.0     2   113     6   120     5   121 0.68 50S ribosome-binding GTPase
SRPRB                PF09439.5    181 seq397_BIOID50921    -            773     3e-06   26.4   0.0   1   1   2.2e-09     5e-06   25.7   0.0     5    71     5    72     1   126 0.67 Signal recognition particle receptor beta subunit
TatD_DNase           PF01026.16   255 seq398_BIOID50921    -            260   4.6e-67  225.7   0.0   1   1   3.9e-71   5.3e-67  225.5   0.0     1   255     6   257     6   257 0.98 TatD related DNase
DUF3876              PF12992.2     95 seq403_BIOID50921    -            110   1.3e-06   28.0   0.0   1   1     1e-10   1.4e-06   28.0   0.0    11    83    24    98    17   109 0.87 Domain of unknown function, B. Theta Gene description (DUF3876)
Malate_synthase      PF01274.17   523 seq404_BIOID50921    -            539  6.2e-214  710.7   0.0   1   1  5.1e-218    7e-214  710.5   0.0     2   522    18   538    17   539 0.99 Malate synthase
Curlin_rpt           PF07012.7     34 seq407_BIOID50921    -            151   2.3e-28   97.4  29.0   1   3   8.8e-16   1.2e-11   43.9   0.5     1    34    40    74    40    74 0.99 Curlin associated repeat
Curlin_rpt           PF07012.7     34 seq407_BIOID50921    -            151   2.3e-28   97.4  29.0   2   3     8e-17   1.1e-12   47.3   0.3     2    34    86   119    85   119 0.98 Curlin associated repeat
Curlin_rpt           PF07012.7     34 seq407_BIOID50921    -            151   2.3e-28   97.4  29.0   3   3   1.2e-09   1.7e-05   24.3   3.5     8    34   115   141   114   141 0.95 Curlin associated repeat
TehB                 PF03848.9    192 seq412_BIOID50921    -            197  1.1e-102  340.9   0.1   1   1  7.2e-106  1.2e-102  340.8   0.1     1   192     1   193     1   193 0.99 Tellurite resistance protein TehB
Methyltransf_23      PF13489.1    162 seq412_BIOID50921    -            197   7.1e-13   48.4   0.0   1   1   5.3e-16   9.1e-13   48.0   0.0    20   116    28   134    10   174 0.72 Methyltransferase domain
Methyltransf_11      PF08241.7     95 seq412_BIOID50921    -            197   1.1e-12   48.1   0.0   1   1   1.3e-15   2.2e-12   47.1   0.0     1    93    35   130    35   132 0.96 Methyltransferase domain
Methyltransf_12      PF08242.7     99 seq412_BIOID50921    -            197     9e-12   45.2   0.1   1   1   8.3e-15   1.4e-11   44.5   0.0     1    98    35   129    35   130 0.96 Methyltransferase domain
Methyltransf_31      PF13847.1    152 seq412_BIOID50921    -            197     1e-10   41.2   0.0   1   1   6.9e-14   1.2e-10   41.0   0.0     5   110    32   134    29   193 0.87 Methyltransferase domain
MTS                  PF05175.9    170 seq412_BIOID50921    -            197     6e-10   38.6   0.0   1   1   4.5e-13   7.7e-10   38.3   0.0    23   141    22   135     3   158 0.86 Methyltransferase small domain
Methyltransf_18      PF12847.2    112 seq412_BIOID50921    -            197   6.5e-09   36.2   0.0   1   1   5.7e-12   9.7e-09   35.6   0.0     2   109    31   132    30   136 0.80 Methyltransferase domain
TPMT                 PF05724.6    218 seq412_BIOID50921    -            197   7.9e-05   22.0   0.0   1   1   1.2e-07   0.00021   20.6   0.0    28   190    21   170     8   193 0.74 Thiopurine S-methyltransferase (TPMT)
DSBA                 PF01323.15   193 seq415_BIOID50921    -            208   1.1e-31  109.8   3.4   1   1   1.3e-34   9.2e-31  106.7   2.4     1   192    40   197    40   198 0.95 DSBA-like thioredoxin domain
Thioredoxin_4        PF13462.1    163 seq415_BIOID50921    -            208   4.5e-10   39.6   0.0   1   1   9.5e-14   6.5e-10   39.1   0.0    16   149    40   180    33   191 0.71 Thioredoxin
Tafi-CsgC            PF10610.4    106 seq419_BIOID50921    -            163   2.7e-65  216.7   4.0   1   1   2.8e-69   3.9e-65  216.2   2.8     1   106    58   163    58   163 0.99 Thin aggregative fimbriae synthesis protein
TatD_DNase           PF01026.16   255 seq420_BIOID50921    -            265   1.2e-76  257.2   0.0   1   1   9.8e-81   1.3e-76  257.0   0.0     1   255     4   255     4   255 0.96 TatD related DNase
HNH                  PF01844.18    47 seq422_BIOID50921    -            121   2.5e-11   43.1   3.3   1   1   2.6e-15   3.6e-11   42.6   2.3     1    47    49    94    49    94 0.97 HNH endonuclease
DUF1537              PF07005.6    223 seq424_BIOID50921    -            412   2.7e-39  135.0   2.9   1   1   3.1e-43   4.2e-39  134.4   2.0    24   222   174   365   162   366 0.94 Protein of unknown function, DUF1537
HTH_Tnp_IS1          PF12759.2     50 seq426_BIOID50921    -             99     1e-29  101.6   0.2   1   1   2.2e-33   1.5e-29  101.0   0.1     1    48    39    86    39    88 0.98 InsA C-terminal domain
Zn_Tnp_IS1           PF03811.8     36 seq426_BIOID50921    -             99   1.4e-21   75.5   4.5   1   1   3.7e-25   2.5e-21   74.7   3.1     1    36     1    36     1    36 0.99 InsA N-terminal domain
Peptidase_S49        PF01343.13   154 seq429_BIOID50921    -            501   4.2e-46  156.4   0.6   1   1   5.5e-50   7.5e-46  155.5   0.4     2   153   145   295   144   296 0.97 Peptidase family S49
rve                  PF00665.21   120 seq437_BIOID50921    -            340     2e-20   73.0   0.0   1   1   2.2e-23   3.8e-20   72.0   0.0     3   118   118   242   117   244 0.96 Integrase core domain
HTH_38               PF13936.1     44 seq437_BIOID50921    -            340   1.8e-09   36.8   0.5   1   1   4.1e-12     7e-09   34.9   0.1     6    41     3    38     2    40 0.94 Helix-turn-helix domain
HTH_7                PF02796.10    45 seq437_BIOID50921    -            340   3.5e-09   36.2   0.3   1   1   5.4e-12   9.2e-09   34.9   0.2    13    44     9    40     5    41 0.93 Helix-turn-helix domain of resolvase
HTH_23               PF13384.1     50 seq437_BIOID50921    -            340   1.1e-06   27.9   0.0   1   1     2e-09   3.4e-06   26.3   0.0     9    40     9    40     2    43 0.89 Homeodomain-like domain
HTH_28               PF13518.1     52 seq437_BIOID50921    -            340     1e-05   25.2   0.1   1   1   1.5e-08   2.6e-05   23.9   0.1     7    34    12    39     8    40 0.89 Helix-turn-helix domain
Sigma70_r4_2         PF08281.7     54 seq437_BIOID50921    -            340   1.1e-05   24.6   0.0   1   1   1.5e-08   2.5e-05   23.5   0.0    25    48    16    39    12    40 0.94 Sigma-70, region 4
HTH_3                PF01381.17    55 seq437_BIOID50921    -            340   0.00013   21.6   0.1   1   1   1.4e-07   0.00024   20.7   0.1     7    37    15    45     8    48 0.91 Helix-turn-helix
Zn_Tnp_IS91          PF14319.1    111 seq438_BIOID50921    -            113   6.9e-23   80.1   6.4   1   1   5.6e-27   7.6e-23   80.0   4.4     2   106     7   113     6   113 0.93 Transposase zinc-binding domain
RNA_pol_Rpb1_1       PF04997.7    338 seq439_BIOID50921    -           1407  2.9e-100  335.7   0.1   1   1  2.7e-103  7.5e-100  334.3   0.1     2   338    15   342    14   342 0.95 RNA polymerase Rpb1, domain 1
RNA_pol_Rpb1_5       PF04998.12   277 seq439_BIOID50921    -           1407   1.3e-80  270.5   0.0   1   1   9.4e-84   2.6e-80  269.5   0.0     1   276   766  1321   766  1322 1.00 RNA polymerase Rpb1, domain 5
RNA_pol_Rpb1_2       PF00623.15   166 seq439_BIOID50921    -           1407   6.2e-51  172.5   0.0   1   1   5.3e-53   1.5e-49  168.0   0.0     1   166   344   486   344   486 0.95 RNA polymerase Rpb1, domain 2
RNA_pol_Rpb1_3       PF04983.13   157 seq439_BIOID50921    -           1407   8.1e-28   97.0   0.0   1   1   6.9e-31   1.9e-27   95.8   0.0     1   157   489   644   489   644 0.94 RNA polymerase Rpb1, domain 3
RNA_pol_Rpb1_4       PF05000.12   108 seq439_BIOID50921    -           1407   9.2e-19   67.0   0.3   1   1   9.1e-22   2.5e-18   65.7   0.2     2   107   674   763   673   764 0.82 RNA polymerase Rpb1, domain 4
Phage_GPD            PF05954.6    292 seq442_BIOID50921    -            290   2.1e-37  128.7   0.0   1   1   1.8e-41   2.5e-37  128.5   0.0     1   206    89   286    89   290 0.94 Phage late control gene D protein (GPD)
EspG                 PF06872.6    383 seq444_BIOID50921    -            398  6.5e-205  679.6   1.5   1   1  5.3e-209  7.3e-205  679.4   1.1     1   383    15   397    15   397 1.00 EspG protein
DDE_Tnp_IS1          PF03400.8    131 seq445_BIOID50921    -            125   4.5e-74  246.6   1.5   1   1   3.6e-78   4.9e-74  246.4   1.1     7   131     1   125     1   125 1.00 IS1 transposase
Phage_integrase      PF00589.17   173 seq446_BIOID50921    -            396   1.4e-25   89.8   0.0   1   1   3.4e-29   2.4e-25   89.1   0.0     3   171   179   358   177   360 0.93 Phage integrase family
DUF4102              PF13356.1     89 seq446_BIOID50921    -            396   7.7e-18   64.0   0.0   1   1   2.2e-21   1.5e-17   63.1   0.0    26    88     2    64     1    65 0.96 Domain of unknown function (DUF4102)
HTH_3                PF01381.17    55 seq448_BIOID50921    -             71   4.5e-12   45.4   0.0   1   1   1.3e-15   5.8e-12   45.1   0.0     1    49     4    52     4    55 0.96 Helix-turn-helix
HTH_31               PF13560.1     64 seq448_BIOID50921    -             71   4.2e-08   33.1   0.0   1   1     1e-11   4.7e-08   32.9   0.0     6    54     4    51     2    63 0.90 Helix-turn-helix domain
HTH_19               PF12844.2     64 seq448_BIOID50921    -             71     1e-07   31.7   0.0   1   1   2.6e-11   1.2e-07   31.5   0.0     2    43     2    43     2    63 0.86 Helix-turn-helix domain
DUF945               PF06097.6    459 seq450_BIOID50921    -            490  8.8e-101  337.7  10.7   1   1  7.7e-105    1e-100  337.5   7.4     3   459    18   481    16   481 0.98 Bacterial protein of unknown function (DUF945)
N6_Mtase             PF02384.11   311 seq452_BIOID50921    -            342   7.4e-29  100.6   0.1   1   1   4.3e-32   1.5e-28   99.7   0.0     3   149   141   322   139   340 0.86 N-6 DNA Methylase
HsdM_N               PF12161.3    137 seq452_BIOID50921    -            342   2.6e-14   53.7   0.0   1   1   1.6e-17   5.6e-14   52.6   0.0     1   137     6   133     6   133 0.85 HsdM N-terminal domain
Methyltransf_26      PF13659.1    117 seq452_BIOID50921    -            342   4.4e-11   42.7   0.0   1   1   2.8e-14   9.7e-11   41.6   0.0     2    86   186   315   185   336 0.85 Methyltransferase domain
UPF0020              PF01170.13   180 seq452_BIOID50921    -            342   3.3e-09   36.4   0.0   1   1   2.2e-12   7.6e-09   35.2   0.0    18   147   172   339   165   341 0.78 Putative RNA methylase family UPF0020
DUF3313              PF11769.3    201 seq455_BIOID50921    -            222   9.3e-66  220.9   0.1   1   1   7.7e-70   1.1e-65  220.7   0.1     1   199    16   214    16   216 0.99 Protein of unknown function (DUF3313)
Terminase_2          PF03592.11   144 seq456_BIOID50921    -            187   1.6e-09   38.1   2.9   1   1   1.8e-13   2.5e-09   37.4   2.0     1    57     2    58     2   170 0.90 Terminase small subunit
Paired_CXXCH_1       PF09699.5     41 seq457_BIOID50921    -            188   6.2e-08   31.9  26.0   1   1   1.9e-08   6.6e-05   22.2   3.7     4    40   133   171   129   172 0.78 Doubled CXXCH motif (Paired_CXXCH_1)
TPP_enzyme_N         PF02776.13   172 seq460_BIOID50921    -            548   1.2e-58  197.3   0.2   1   1   2.6e-62   1.2e-58  197.3   0.1     1   169     1   167     1   170 0.98 Thiamine pyrophosphate enzyme, N-terminal TPP binding domain
TPP_enzyme_C         PF02775.16   153 seq460_BIOID50921    -            548   3.6e-52  175.9   0.3   1   1   5.3e-54   2.4e-50  169.9   0.0     1   153   374   522   374   522 0.98 Thiamine pyrophosphate enzyme, C-terminal TPP binding domain
TPP_enzyme_M         PF00205.17   137 seq460_BIOID50921    -            548   2.8e-41  140.3   0.2   1   1   1.5e-44   6.8e-41  139.1   0.1     1   137   186   321   186   321 0.98 Thiamine pyrophosphate enzyme, central domain
Y2_Tnp               PF04986.8    183 seq461_BIOID50921    -            168     6e-18   65.1   0.0   1   1   5.7e-22   7.8e-18   64.7   0.0    52   166     2   120     1   122 0.95 Putative transposase
HTH_18               PF12833.2     81 seq462_BIOID50921    -             89   3.8e-22   78.0   2.3   1   1   6.2e-26   4.2e-22   77.9   1.6     1    81     1    80     1    80 0.97 Helix-turn-helix domain
HTH_AraC             PF00165.18    42 seq462_BIOID50921    -             89     1e-15   56.8   4.3   1   2   2.1e-08   0.00014   21.4   0.1    14    42     1    29     1    29 0.93 Bacterial regulatory helix-turn-helix proteins, AraC family
HTH_AraC             PF00165.18    42 seq462_BIOID50921    -             89     1e-15   56.8   4.3   2   2   2.8e-13   1.9e-09   36.9   0.8     2    42    41    79    40    79 0.95 Bacterial regulatory helix-turn-helix proteins, AraC family
Phage_CII            PF05269.6     91 seq463_BIOID50921    -             98   4.9e-36  122.4   0.1   1   1     4e-40   5.4e-36  122.3   0.1     1    91     1    92     1    92 0.98 Bacteriophage CII protein
IMS_C                PF11799.3    137 seq464_BIOID50921    -            228   1.8e-08   34.8   0.0   1   1   5.6e-12   2.5e-08   34.2   0.0     4    85   114   200   111   217 0.85 impB/mucB/samB family C-terminal
IMS_HHH              PF11798.3     32 seq464_BIOID50921    -            228   8.9e-07   28.4   0.5   1   1   4.8e-10   2.2e-06   27.2   0.4     6    32    73    99    71    99 0.92 IMS family HHH motif
IMS                  PF00817.15   148 seq464_BIOID50921    -            228   1.3e-06   28.2   0.0   1   1   7.8e-10   3.6e-06   26.7   0.0   100   146     2    47     1    49 0.94 impB/mucB/samB family
Macro                PF01661.16   118 seq466_BIOID50921    -            177     3e-41  139.8   0.0   1   1   2.8e-45   3.8e-41  139.5   0.0     1   118    21   137    21   137 0.99 Macro domain
PTS_EIIC             PF02378.13   321 seq469_BIOID50921    -            477   1.4e-80  270.4  33.4   1   1   2.1e-84   1.4e-80  270.4  23.2     1   321    13   320    13   320 0.94 Phosphotransferase system, EIIC
PTS_EIIB             PF00367.15    35 seq469_BIOID50921    -            477   7.7e-14   50.5   0.1   1   1     2e-17   1.3e-13   49.7   0.0     3    35   404   436   402   436 0.95 phosphotransferase system, EIIB
DNA_processg_A       PF02481.10   212 seq470_BIOID50921    -            324   8.4e-65  217.4   0.1   1   1   7.7e-69   1.1e-64  217.1   0.1     4   210    79   289    76   291 0.96 DNA recombination-mediator protein A
ICL                  PF00463.16   526 seq471_BIOID50921    -            439  3.2e-200  665.6   1.7   1   2  4.6e-118  3.2e-114  381.9   0.0     1   255    12   262    12   264 0.99 Isocitrate lyase family
ICL                  PF00463.16   526 seq471_BIOID50921    -            439  3.2e-200  665.6   1.7   2   2   1.5e-88     1e-84  284.5   1.0   353   526   262   439   260   439 0.98 Isocitrate lyase family
PEP_mutase           PF13714.1    238 seq471_BIOID50921    -            439   4.8e-19   68.4   0.0   1   1   2.3e-22   1.6e-18   66.7   0.0    26   198    86   320    74   352 0.86 Phosphoenolpyruvate phosphomutase
Phage_rep_O          PF04492.8    100 seq474_BIOID50921    -            194   3.2e-40  136.2   0.0   1   1   3.5e-44   4.7e-40  135.7   0.0     3   100    18   115    16   115 0.99 Bacteriophage replication protein O
Dus                  PF01207.12   310 seq476_BIOID50921    -            345  7.5e-100  333.6   0.0   1   1  6.3e-104  8.6e-100  333.4   0.0     2   308    30   340    29   342 0.98 Dihydrouridine synthase (Dus)
Terminase_1          PF03354.10   477 seq477_BIOID50921    -            553   5.9e-36  123.7   0.0   1   1   5.5e-40   7.6e-36  123.4   0.0     6   469    64   534    59   539 0.83 Phage Terminase
Fer4_11              PF13247.1     99 seq478_BIOID50921    -            223   1.3e-26   92.1  10.9   1   1   9.8e-30   1.3e-26   92.1   7.6     2    98    84   181    83   182 0.95 4Fe-4S dicluster domain
Fer4_7               PF12838.2     52 seq478_BIOID50921    -            223   4.6e-17   62.0  26.7   1   2   2.1e-12   2.9e-09   37.0   5.6     2    52    46   108    45   108 0.75 4Fe-4S dicluster domain
Fer4_7               PF12838.2     52 seq478_BIOID50921    -            223   4.6e-17   62.0  26.7   2   2   1.3e-09   1.8e-06   28.0   8.4     2    52   125   176   124   176 0.81 4Fe-4S dicluster domain
Fer4_9               PF13187.1     55 seq478_BIOID50921    -            223     1e-15   57.5  24.8   1   2   4.7e-10   6.4e-07   29.4   4.8     2    54    46   108    45   111 0.87 4Fe-4S dicluster domain
Fer4_9               PF13187.1     55 seq478_BIOID50921    -            223     1e-15   57.5  24.8   2   2   1.7e-11   2.3e-08   34.0   6.9     2    54   125   176   124   177 0.96 4Fe-4S dicluster domain
Fer4                 PF00037.22    24 seq478_BIOID50921    -            223   3.5e-13   48.4  40.5   1   1   2.7e-09   3.7e-06   26.1   2.2     2    21   119   138   118   141 0.90 4Fe-4S binding domain
Fer4_10              PF13237.1     52 seq478_BIOID50921    -            223   2.4e-12   46.3  49.5   1   2   7.5e-09     1e-05   25.1   8.6     7    52    90   136    84   136 0.93 4Fe-4S dicluster domain
Fer4_10              PF13237.1     52 seq478_BIOID50921    -            223   2.4e-12   46.3  49.5   2   2   1.7e-09   2.3e-06   27.2   6.8     4    52   120   173   117   173 0.85 4Fe-4S dicluster domain
Fer4_2               PF12797.2     22 seq478_BIOID50921    -            223   3.9e-10   38.9  36.1   1   1   9.6e-09   1.3e-05   24.6   1.2     2    20    38    56    37    64 0.89 4Fe-4S binding domain
Fer4_3               PF12798.2     15 seq478_BIOID50921    -            223   1.9e-09   37.2  44.3   1   3   2.8e-05     0.039   14.4   5.2     1    15    92   108    92   108 0.98 4Fe-4S binding domain
Fer4_3               PF12798.2     15 seq478_BIOID50921    -            223   1.9e-09   37.2  44.3   2   3   0.00027      0.37   11.3   3.7     1    13   125   137   125   139 0.94 4Fe-4S binding domain
Fer4_3               PF12798.2     15 seq478_BIOID50921    -            223   1.9e-09   37.2  44.3   3   3     3e-07   0.00041   20.5   1.7     1    15   152   176   152   176 0.98 4Fe-4S binding domain
Fer4_4               PF12800.2     17 seq478_BIOID50921    -            223   3.3e-07   29.9  36.5   1   3    0.0002      0.27   11.5   1.9     3    15    45    57    43    61 0.90 4Fe-4S binding domain
Fer4_4               PF12800.2     17 seq478_BIOID50921    -            223   3.3e-07   29.9  36.5   2   3   0.00016      0.22   11.8   3.0     2    17    90   107    89   107 0.86 4Fe-4S binding domain
Fer4_4               PF12800.2     17 seq478_BIOID50921    -            223   3.3e-07   29.9  36.5   3   3   1.9e-06    0.0026   17.8   2.4     2    17   123   138   122   138 0.91 4Fe-4S binding domain
Phage_GPD            PF05954.6    292 seq481_BIOID50921    -            123   2.7e-14   52.9   0.3   1   1   2.2e-18   3.1e-14   52.7   0.2   212   292    15   104     2   104 0.80 Phage late control gene D protein (GPD)
PdxA                 PF04166.7    299 seq482_BIOID50921    -            328   1.7e-93  312.9   1.2   1   1   1.5e-97   2.1e-93  312.6   0.8    12   298    35   322    27   323 0.92 Pyridoxal phosphate biosynthetic protein PdxA
IstB_IS21            PF01695.12   178 seq484_BIOID50921    -            259   6.1e-71  237.3   0.1   1   1   3.9e-74   1.3e-70  236.3   0.0     1   178    56   235    56   235 0.98 IstB-like ATP binding protein
Bac_DnaA             PF00308.13   219 seq484_BIOID50921    -            259   1.4e-07   31.2   0.0   1   1   6.2e-11   2.1e-07   30.6   0.0    37   136   105   202    75   207 0.85 Bacterial dnaA  protein
AAA                  PF00004.24   132 seq484_BIOID50921    -            259   2.5e-05   24.3   0.0   1   1   1.3e-08   4.3e-05   23.6   0.0     1    74   105   180   105   214 0.77 ATPase family associated with various cellular activities (AAA)
PhoH                 PF02562.11   205 seq484_BIOID50921    -            259   1.4e-05   24.3   0.1   1   1   1.6e-08   5.5e-05   22.3   0.0    11    48    94   131    83   142 0.80 PhoH-like protein
Inositol_P           PF00459.20   271 seq485_BIOID50921    -            267   2.5e-77  259.7   0.0   1   1   2.1e-81   2.8e-77  259.5   0.0     3   268     2   260     1   263 0.97 Inositol monophosphatase family
PLDc_2               PF13091.1    126 seq486_BIOID50921    -            493   4.5e-35  120.0   0.0   1   2   9.4e-14   6.4e-10   38.7   0.0     6   122    59   200    55   204 0.69 PLD-like domain
PLDc_2               PF13091.1    126 seq486_BIOID50921    -            493   4.5e-35  120.0   0.0   2   2   2.6e-26   1.8e-22   79.3   0.0     5   123   295   437   291   440 0.92 PLD-like domain
Cro                  PF09048.5     59 seq487_BIOID50921    -             66   7.7e-33  111.8   0.0   1   1   6.2e-37   8.5e-33  111.6   0.0     1    59     1    60     1    60 0.98 Cro
FeoC                 PF09012.5     69 seq489_BIOID50921    -             78   1.9e-15   56.1   0.4   1   1   3.3e-19   2.3e-15   55.9   0.3     1    65     3    69     3    75 0.92 FeoC like transcriptional regulator
TrmB                 PF01978.14    68 seq489_BIOID50921    -             78   2.2e-06   27.1   0.0   1   1   4.3e-10   2.9e-06   26.7   0.0    17    59    10    53     7    56 0.92 Sugar-specific transcriptional regulator TrmB
DUF4113              PF13438.1     75 seq491_BIOID50921    -             82   9.6e-29   99.0   0.0   1   1   7.8e-33   1.1e-28   98.8   0.0     1    75     7    80     7    80 0.98 Domain of unknown function (DUF4113)
N6_Mtase             PF02384.11   311 seq492_BIOID50921    -            203   2.3e-24   85.9   0.0   1   1   2.3e-28   3.1e-24   85.5   0.0   173   309     2   172     1   174 0.95 N-6 DNA Methylase
Peptidase_M85        PF13678.1    251 seq493_BIOID50921    -            295  3.5e-107  357.3   0.1   1   1  3.1e-111  4.2e-107  357.0   0.1    14   251     2   239     1   239 0.99 NFkB-p65-degrading zinc protease
DeoRC                PF00455.17   162 seq495_BIOID50921    -            260   4.8e-30  104.2   0.0   1   1     1e-33   7.1e-30  103.6   0.0    10   161    84   235    76   236 0.98 DeoR C terminal sensor domain
HTH_DeoR             PF08220.7     57 seq495_BIOID50921    -            260   4.2e-09   35.6   0.3   1   1   1.3e-12   8.6e-09   34.6   0.2     1    45     8    52     8    62 0.87 DeoR-like helix-turn-helix domain
Phage_CII            PF05269.6     91 seq496_BIOID50921    -             99   2.6e-37  126.5   0.0   1   1   2.1e-41   2.9e-37  126.4   0.0     1    90     1    92     1    93 0.97 Bacteriophage CII protein
HDPD                 PF02924.9    118 seq497_BIOID50921    -            115   3.5e-18   65.4   0.7   1   1   2.8e-22   3.8e-18   65.2   0.5     2   115     4   109     3   112 0.93 Bacteriophage lambda head decoration protein D
SdiA-regulated       PF06977.6    249 seq498_BIOID50921    -            272   3.4e-71  238.9   0.1   1   1     6e-75   4.1e-71  238.7   0.0     8   248    33   268    27   269 0.93 SdiA-regulated
NrfD                 PF03916.9    313 seq501_BIOID50921    -            318  6.8e-111  370.5  32.4   1   1  5.6e-115  7.7e-111  370.3  22.5     2   313     5   318     4   318 0.99 Polysulphide reductase, NrfD
Methyltransf_11      PF08241.7     95 seq503_BIOID50921    -            240   2.3e-12   47.1   0.0   1   1   2.6e-16   3.6e-12   46.4   0.0    45    95    67   125    50   125 0.83 Methyltransferase domain
Transposase_31       PF04754.7    205 seq504_BIOID50921    -            293   5.8e-84  280.4   0.0   1   1   5.8e-88   7.9e-84  279.9   0.0     1   204     8   209     8   210 0.99 Putative transposase, YhgA-like
YfiO                 PF13525.1    203 seq507_BIOID50921    -            245   1.1e-84  282.8   5.8   1   1   2.8e-88   1.3e-84  282.6   4.0     1   202    28   236    28   238 0.97 Outer membrane lipoprotein
TPR_18               PF13512.1    142 seq507_BIOID50921    -            245   5.1e-65  217.7   7.3   1   1     3e-68   1.4e-64  216.3   1.2     2   142    24   167    23   167 0.98 Tetratricopeptide repeat
Phage_lambda_P       PF06992.6    233 seq509_BIOID50921    -            233  6.8e-167  552.3   4.0   1   1  5.6e-171  7.6e-167  552.1   2.8     1   233     1   233     1   233 1.00 Replication protein P
Pep_deformylase      PF01327.16   157 seq511_BIOID50921    -            169   6.4e-53  178.2   0.1   1   1   5.6e-57   7.6e-53  177.9   0.1     2   156     4   152     3   153 0.94 Polypeptide deformylase
OrfB_IS605           PF01385.14   227 seq512_BIOID50921    -            376   9.4e-40  136.2   0.8   1   1   2.6e-43   1.2e-39  135.9   0.1     2   223    68   272    67   275 0.97 Probable transposase
OrfB_Zn_ribbon       PF07282.6     69 seq512_BIOID50921    -            376   3.3e-23   81.0   0.9   1   1   1.3e-26   6.1e-23   80.1   0.6     1    67   287   355   287   357 0.98 Putative transposase DNA-binding domain
HTH_OrfB_IS605       PF12323.3     46 seq512_BIOID50921    -            376   1.2e-22   78.8   2.3   1   1   5.2e-26   2.4e-22   77.8   1.6     1    45     1    45     1    46 0.97 Helix-turn-helix domain
PMI_typeI            PF01238.16   373 seq513_BIOID50921    -            417  1.3e-123  412.5   0.0   1   1  1.5e-126    1e-122  409.6   0.0     1   372    27   382    27   383 0.98 Phosphomannose isomerase type I
HTH_36               PF13730.1     55 seq514_BIOID50921    -            265   7.4e-13   48.3   0.0   1   1   8.9e-17   1.2e-12   47.6   0.0     7    55    19    67    16    67 0.95 Helix-turn-helix domain
Phageshock_PspG      PF09583.5     65 seq516_BIOID50921    -            139   2.3e-25   88.3  25.1   1   1   2.1e-29   2.9e-25   87.9  17.4     1    64    60   123    60   124 0.98 Phage shock protein G (Phageshock_PspG)
DUF3491              PF11996.3    936 seq517_BIOID50921    -            155   3.4e-31  107.5   0.1   1   1   2.9e-35     4e-31  107.2   0.1   391   534     5   152     1   154 0.95 Protein of unknown function (DUF3491)
Abhydrolase_5        PF12695.2    142 seq518_BIOID50921    -            293   7.5e-27   93.7   0.0   1   1   3.5e-30   9.5e-27   93.3   0.0     1   141    89   265    89   266 0.89 Alpha/beta hydrolase family
Abhydrolase_6        PF12697.2    228 seq518_BIOID50921    -            293   6.4e-16   58.8   0.2   1   1   1.5e-14     4e-11   43.1   0.0     1   102    90   194    90   212 0.89 Alpha/beta hydrolase family
Abhydrolase_1        PF00561.15   230 seq518_BIOID50921    -            293   3.1e-10   39.9   0.2   1   1   1.1e-08   2.9e-05   23.6   0.0     1    79   115   193   115   217 0.91 alpha/beta hydrolase fold
Peptidase_S9         PF00326.16   213 seq518_BIOID50921    -            293   1.4e-09   37.3   0.0   1   1   3.4e-12   9.2e-09   34.7   0.0     8   212   108   291   103   292 0.74 Prolyl oligopeptidase family
Hydrolase_4          PF12146.3     79 seq518_BIOID50921    -            293   9.5e-09   34.8   0.0   1   1   5.7e-10   1.6e-06   27.7   0.0    11    61    82   132    76   149 0.82 Putative lysophospholipase
DeoRC                PF00455.17   162 seq519_BIOID50921    -            253   4.6e-48  162.7   0.5   1   1   1.4e-51   6.6e-48  162.2   0.1     3   161    75   232    73   233 0.98 DeoR C terminal sensor domain
HTH_DeoR             PF08220.7     57 seq519_BIOID50921    -            253   1.3e-19   69.2   0.3   1   1   7.3e-23   3.3e-19   68.0   0.2     1    54     6    59     6    60 0.98 DeoR-like helix-turn-helix domain
HTH_11               PF08279.7     55 seq519_BIOID50921    -            253   3.5e-05   23.2   0.0   1   1   1.6e-08   7.4e-05   22.2   0.0     1    44     6    48     6    56 0.90 HTH domain
DDE_3                PF13358.1    146 seq521_BIOID50921    -            281   6.2e-16   58.3   0.1   1   1   4.5e-19   1.2e-15   57.3   0.0     2   125   159   280   158   281 0.97 DDE superfamily endonuclease
HTH_29               PF13551.1    113 seq521_BIOID50921    -            281   1.8e-11   43.9   0.3   1   1   1.3e-14   3.5e-11   43.0   0.2     1   109    16   122    16   124 0.91 Winged helix-turn helix
HTH_23               PF13384.1     50 seq521_BIOID50921    -            281   1.5e-09   37.0   0.6   1   1     2e-11   5.4e-08   32.1   0.1     3    50    12    59    10    62 0.89 Homeodomain-like domain
HTH_32               PF13565.1     77 seq521_BIOID50921    -            281   7.6e-08   32.9   3.7   1   1   6.8e-11   1.9e-07   31.6   0.4     1    77    42   122    42   122 0.87 Homeodomain-like domain
ACT_5                PF13710.1     63 seq522_BIOID50921    -             87   2.1e-26   91.4   0.1   1   1   1.9e-30   2.6e-26   91.0   0.1     2    63    13    73    12    73 0.98 ACT domain
Multi_Drug_Res       PF00893.14    93 seq525_BIOID50921    -             36   1.2e-08   35.1   0.0   1   1   9.7e-13   1.3e-08   35.0   0.0     2    34     3    35     2    36 0.95 Small Multidrug Resistance protein
Phage_integrase      PF00589.17   173 seq526_BIOID50921    -            198   1.4e-46  158.1   0.6   1   1   1.2e-50   1.6e-46  158.0   0.4     1   172     5   177     5   178 0.98 Phage integrase family
AceK                 PF06315.6    562 seq527_BIOID50921    -            574  2.7e-239  795.0   0.0   1   1  2.3e-243  3.1e-239  794.8   0.0     1   562     9   568     9   568 0.99 Isocitrate dehydrogenase kinase/phosphatase (AceK)
HTH_3                PF01381.17    55 seq528_BIOID50921    -            178   6.1e-17   61.1   0.0   1   1   3.7e-20   8.5e-17   60.6   0.0     1    53    12    64    12    66 0.97 Helix-turn-helix
HTH_31               PF13560.1     64 seq528_BIOID50921    -            178   1.1e-10   41.3   0.0   1   1   8.4e-14   1.9e-10   40.6   0.0     4    57    10    62     8    76 0.93 Helix-turn-helix domain
Cupin_2              PF07883.6     71 seq528_BIOID50921    -            178   1.1e-10   40.7   0.2   1   1   7.4e-14   1.7e-10   40.1   0.2     3    69   104   171   102   173 0.93 Cupin domain
HTH_19               PF12844.2     64 seq528_BIOID50921    -            178     1e-09   38.1   0.0   1   1   6.5e-13   1.5e-09   37.6   0.0     3    59    11    67     9    71 0.95 Helix-turn-helix domain
HTH_26               PF13443.1     63 seq528_BIOID50921    -            178   5.5e-06   26.3   0.0   1   1   3.5e-09     8e-06   25.8   0.0     2    59    12    68    11    72 0.93 Cro/C1-type HTH DNA-binding domain
HTH_25               PF13413.1     62 seq528_BIOID50921    -            178   4.7e-06   26.0   0.0   1   1   3.4e-09   7.9e-06   25.3   0.0     2    35    12    45    11    49 0.94 Helix-turn-helix domain
Multi_Drug_Res       PF00893.14    93 seq529_BIOID50921    -             76   1.4e-14   54.1   4.8   1   1   2.5e-18   1.7e-14   53.9   3.3    41    93     3    55     1    55 0.96 Small Multidrug Resistance protein
EamA                 PF00892.15   126 seq529_BIOID50921    -             76   7.1e-05   22.7   6.1   1   1   1.1e-08   7.6e-05   22.6   4.3    68   124     5    62     1    64 0.94 EamA-like transporter family
Formyl_trans_N       PF00551.14   181 seq530_BIOID50921    -            315   9.4e-56  188.1   0.0   1   1     2e-59   1.3e-55  187.5   0.0     2   180     6   183     5   184 0.98 Formyl transferase
Formyl_trans_C       PF02911.13   100 seq530_BIOID50921    -            315   1.1e-33  115.1   0.1   1   1   2.5e-37   1.7e-33  114.5   0.0     1    99   207   304   207   305 0.98 Formyl transferase, C-terminal domain
Ogr_Delta            PF04606.7     47 seq532_BIOID50921    -             86     4e-18   64.6   4.0   1   1   3.8e-22   5.1e-18   64.3   2.8     1    46     3    50     3    51 0.97 Ogr/Delta-like zinc finger
Aminotran_4          PF01063.14   231 seq533_BIOID50921    -            331   1.3e-46  158.8   0.0   1   1   1.2e-50   1.6e-46  158.5   0.0     3   231    76   311    74   311 0.96 Aminotransferase class IV
DUF3491              PF11996.3    936 seq534_BIOID50921    -            442  2.2e-111  372.9   6.9   1   1  2.1e-115  2.9e-111  372.5   4.8   545   935     2   360     1   361 0.99 Protein of unknown function (DUF3491)
BMC                  PF00936.14    75 seq535_BIOID50921    -             94   6.5e-26   89.6   6.5   1   1   5.6e-30   7.6e-26   89.4   4.5     1    75     4    80     4    80 0.98 BMC domain
rve                  PF00665.21   120 seq537_BIOID50921    -            340     2e-20   73.0   0.0   1   1   2.2e-23   3.8e-20   72.0   0.0     3   118   118   242   117   244 0.96 Integrase core domain
HTH_38               PF13936.1     44 seq537_BIOID50921    -            340   1.8e-09   36.8   0.5   1   1   4.1e-12     7e-09   34.9   0.1     6    41     3    38     2    40 0.94 Helix-turn-helix domain
HTH_7                PF02796.10    45 seq537_BIOID50921    -            340   3.5e-09   36.2   0.3   1   1   5.4e-12   9.2e-09   34.9   0.2    13    44     9    40     5    41 0.93 Helix-turn-helix domain of resolvase
HTH_23               PF13384.1     50 seq537_BIOID50921    -            340   1.1e-06   27.9   0.0   1   1     2e-09   3.4e-06   26.3   0.0     9    40     9    40     2    43 0.89 Homeodomain-like domain
HTH_28               PF13518.1     52 seq537_BIOID50921    -            340     1e-05   25.2   0.1   1   1   1.5e-08   2.6e-05   23.9   0.1     7    34    12    39     8    40 0.89 Helix-turn-helix domain
Sigma70_r4_2         PF08281.7     54 seq537_BIOID50921    -            340   1.1e-05   24.6   0.0   1   1   1.5e-08   2.5e-05   23.5   0.0    25    48    16    39    12    40 0.94 Sigma-70, region 4
HTH_3                PF01381.17    55 seq537_BIOID50921    -            340   0.00013   21.6   0.1   1   1   1.4e-07   0.00024   20.7   0.1     7    37    15    45     8    48 0.91 Helix-turn-helix
DeoC                 PF01791.4    236 seq542_BIOID50921    -            259   3.8e-61  206.2   1.8   1   1     3e-65   4.1e-61  206.1   1.2     3   230    12   240    10   246 0.94 DeoC/LacD family aldolase
Nterm_IS4            PF13006.2     98 seq543_BIOID50921    -            240   1.8e-31  107.9   0.0   1   1     4e-35   2.7e-31  107.3   0.0     3    97    17   109    15   110 0.97 Insertion element 4 transposase N-terminal
DDE_Tnp_1            PF01609.16   211 seq543_BIOID50921    -            240   3.5e-07   29.8   0.2   1   1   6.6e-10   4.5e-06   26.2   0.0   154   197   177   224   168   226 0.79 Transposase DDE domain
LysR_substrate       PF03466.15   209 seq544_BIOID50921    -            293     4e-45  153.3   0.1   1   1     9e-49   6.2e-45  152.7   0.1     2   204    85   282    84   285 0.98 LysR substrate binding domain
HTH_1                PF00126.22    60 seq544_BIOID50921    -            293   2.4e-18   65.4   0.9   1   1   6.9e-22   4.7e-18   64.5   0.6     1    60     3    62     3    62 0.97 Bacterial regulatory helix-turn-helix protein, lysR family
Peptidase_U35        PF04586.12   163 seq545_BIOID50921    -            645   4.3e-30  104.7   0.0   1   1   1.2e-33     8e-30  103.8   0.0     5   159    12   157     8   161 0.91 Caudovirus prohead protease
Phage_capsid         PF05065.8    276 seq545_BIOID50921    -            645   2.5e-26   92.4   0.2   1   1   6.2e-30   4.2e-26   91.6   0.2     8   275   353   635   351   636 0.79 Phage capsid family
Cytochrom_C_asm      PF01578.15   214 seq546_BIOID50921    -            552   4.9e-50  169.9  21.3   1   1   3.6e-54   4.9e-50  169.9  14.8     1   212    72   279    72   281 0.97 Cytochrome C assembly protein
Methylase_S          PF01420.14   167 seq548_BIOID50921    -            120   8.6e-05   22.4   0.1   1   1   7.8e-09   0.00011   22.1   0.1    86   154    25    96    16   108 0.74 Type I restriction modification DNA specificity domain
BMC                  PF00936.14    75 seq549_BIOID50921    -            270     2e-31  107.3   6.0   1   2   4.1e-16   5.6e-12   45.0   0.1     1    68    79   153    79   160 0.88 BMC domain
BMC                  PF00936.14    75 seq549_BIOID50921    -            270     2e-31  107.3   6.0   2   2   4.5e-22   6.2e-18   64.1   1.3     1    70   185   258   185   263 0.94 BMC domain
Toprim_2             PF13155.1     95 seq552_BIOID50921    -            626   2.5e-11   43.6   0.0   1   1   2.6e-14   1.2e-10   41.4   0.0     1    95   209   296   209   296 0.87 Toprim-like
Toprim_4             PF13662.1     81 seq552_BIOID50921    -            626   1.2e-08   34.7   0.0   1   1   8.2e-12   3.7e-08   33.1   0.0     2    76   207   281   206   286 0.78 Toprim domain
AAA_25               PF13481.1    194 seq552_BIOID50921    -            626   1.5e-08   34.1   0.0   1   1   6.1e-12   2.8e-08   33.2   0.0    32   193   357   507   344   508 0.83 AAA domain
HOK_GEF              PF01848.11    43 seq553_BIOID50921    -             46   1.7e-17   62.3   1.3   1   1   1.3e-21   1.8e-17   62.2   0.9     2    43     3    44     2    44 0.96 Hok/gef family
Pterin_bind          PF00809.17   210 seq555_BIOID50921    -            183   1.1e-24   86.9   0.0   1   1   9.4e-29   1.3e-24   86.6   0.0    95   210     3   120     1   120 0.97 Pterin binding enzyme
Peptidase_U32        PF01136.14   233 seq556_BIOID50921    -            667   5.1e-71  238.1   0.1   1   1   1.4e-71   9.6e-68  227.4   0.0     2   231    93   319    92   321 0.90 Peptidase family U32
DUF3656              PF12392.3    122 seq556_BIOID50921    -            667   6.7e-27   93.8   0.0   1   1     2e-30   1.4e-26   92.8   0.0     2   122   405   522   404   522 0.97 Collagenase
RNase_T              PF00929.19   164 seq557_BIOID50921    -            246   8.5e-40  136.6   0.5   1   1   1.7e-43   2.3e-39  135.2   0.1     1   164    12   178    12   178 0.93 Exonuclease
tRNA-synt_1c         PF00749.16   314 seq559_BIOID50921    -            554  2.5e-124  413.9   0.0   1   1  4.6e-128  3.2e-124  413.5   0.0     2   313    28   337    27   338 0.99 tRNA synthetases class I (E and Q), catalytic domain
tRNA-synt_1c_C       PF03950.13   174 seq559_BIOID50921    -            554   1.1e-63  213.8   0.0   1   1   3.5e-67   2.4e-63  212.8   0.0     1   174   340   528   340   528 0.97 tRNA synthetases class I (E and Q), anti-codon binding domain
DNA_pol_A            PF00476.15   383 seq560_BIOID50921    -            928  9.7e-160  531.2   0.0   1   1  3.8e-163  1.3e-159  530.8   0.0     2   383   548   927   547   927 0.99 DNA polymerase family A
5_3_exonuc_N         PF02739.11   169 seq560_BIOID50921    -            928     2e-59  199.6   0.0   1   1   1.1e-62   3.9e-59  198.7   0.0     2   169     8   169     7   169 0.99 5'-3' exonuclease, N-terminal resolvase-like domain
DNA_pol_A_exo1       PF01612.15   174 seq560_BIOID50921    -            928   3.2e-45  153.5   0.1   1   1   1.8e-48   6.3e-45  152.6   0.1     1   174   330   517   330   517 0.97 3'-5' exonuclease
5_3_exonuc           PF01367.15   101 seq560_BIOID50921    -            928   3.7e-31  107.2   0.0   1   1   2.7e-34   9.2e-31  105.9   0.0     1    99   171   275   171   277 0.97 5'-3' exonuclease, C-terminal SAM fold
PRD                  PF00874.15    90 seq562_BIOID50921    -            433   4.9e-25   87.3   0.0   1   2   3.6e-13   4.9e-09   36.0   0.0     2    89   138   224   137   225 0.97 PRD domain
PRD                  PF00874.15    90 seq562_BIOID50921    -            433   4.9e-25   87.3   0.0   2   2   2.6e-17   3.6e-13   49.3   0.0     2    89   247   335   246   336 0.97 PRD domain
rve                  PF00665.21   120 seq563_BIOID50921    -            340     2e-20   73.0   0.0   1   1   2.2e-23   3.8e-20   72.0   0.0     3   118   118   242   117   244 0.96 Integrase core domain
HTH_38               PF13936.1     44 seq563_BIOID50921    -            340   1.8e-09   36.8   0.5   1   1   4.1e-12     7e-09   34.9   0.1     6    41     3    38     2    40 0.94 Helix-turn-helix domain
HTH_7                PF02796.10    45 seq563_BIOID50921    -            340   3.5e-09   36.2   0.3   1   1   5.4e-12   9.2e-09   34.9   0.2    13    44     9    40     5    41 0.93 Helix-turn-helix domain of resolvase
HTH_23               PF13384.1     50 seq563_BIOID50921    -            340   1.1e-06   27.9   0.0   1   1     2e-09   3.4e-06   26.3   0.0     9    40     9    40     2    43 0.89 Homeodomain-like domain
HTH_28               PF13518.1     52 seq563_BIOID50921    -            340     1e-05   25.2   0.1   1   1   1.5e-08   2.6e-05   23.9   0.1     7    34    12    39     8    40 0.89 Helix-turn-helix domain
Sigma70_r4_2         PF08281.7     54 seq563_BIOID50921    -            340   1.1e-05   24.6   0.0   1   1   1.5e-08   2.5e-05   23.5   0.0    25    48    16    39    12    40 0.94 Sigma-70, region 4
HTH_3                PF01381.17    55 seq563_BIOID50921    -            340   0.00013   21.6   0.1   1   1   1.4e-07   0.00024   20.7   0.1     7    37    15    45     8    48 0.91 Helix-turn-helix
CbiA                 PF01656.18   195 seq564_BIOID50921    -            214   8.1e-16   57.8   0.0   1   1     5e-19   1.1e-15   57.4   0.0     2   148     4   138     3   182 0.72 CobQ/CobB/MinD/ParA nucleotide binding domain
MipZ                 PF09140.6    261 seq564_BIOID50921    -            214   2.5e-13   49.5   3.1   1   1   1.1e-10   2.6e-07   29.9   0.1     2    53     2    52     1    61 0.88 ATPase MipZ
SRP54                PF00448.17   196 seq564_BIOID50921    -            214   4.1e-09   36.0   0.3   1   1   3.3e-12   7.6e-09   35.1   0.2     6    98     4    93     1   100 0.79 SRP54-type protein, GTPase domain
VirC1                PF07015.6    231 seq564_BIOID50921    -            214   2.9e-06   26.4   0.1   1   1   1.5e-09   3.5e-06   26.1   0.1     8   201     7   200     1   210 0.72 VirC1 protein
PHP                  PF02811.14   175 seq565_BIOID50921    -            293   7.8e-33  113.5   0.1   1   1   7.6e-37     1e-32  113.1   0.0     1   169    10   233    10   239 0.92 PHP domain
RVT_1                PF00078.22   214 seq566_BIOID50921    -            507   3.4e-54  183.3   0.0   1   1   7.6e-58   5.2e-54  182.7   0.0     1   214    91   337    91   337 0.97 Reverse transcriptase (RNA-dependent DNA polymerase)
GIIM                 PF08388.6     80 seq566_BIOID50921    -            507   9.5e-12   44.4   1.8   1   1   1.4e-15   9.5e-12   44.4   1.3     3    69   360   426   358   448 0.85 Group II intron, maturase-specific domain
NinB                 PF05772.7    127 seq567_BIOID50921    -            148   5.8e-53  177.7   0.1   1   1     5e-57   6.8e-53  177.5   0.1     1   127     6   132     6   132 0.99 NinB protein
DUF945               PF06097.6    459 seq568_BIOID50921    -            502  8.3e-150  499.4  18.0   1   1  6.8e-154  9.3e-150  499.2  12.5     1   459     1   482     1   482 0.99 Bacterial protein of unknown function (DUF945)
HypA                 PF01155.14   113 seq570_BIOID50921    -            120   9.1e-33  112.2   6.4   1   1   7.4e-37     1e-32  112.0   4.4     1   112     5   117     5   118 0.98 Hydrogenase expression/synthesis hypA family
EamA                 PF00892.15   126 seq571_BIOID50921    -            307   1.8e-35  121.5  41.3   1   2   4.7e-20   6.5e-16   58.4   9.7     1   126    16   145    16   145 0.85 EamA-like transporter family
EamA                 PF00892.15   126 seq571_BIOID50921    -            307   1.8e-35  121.5  41.3   2   2   1.9e-23   2.6e-19   69.3  13.4     1   126   167   291   167   291 0.96 EamA-like transporter family
GD_AH_C              PF04295.8    397 seq573_BIOID50921    -            243   7.4e-49  166.3   0.5   1   2   1.6e-26   2.2e-22   79.1   0.0     2    94    83   179    82   179 0.97 D-galactarate dehydratase / Altronate hydrolase, C terminus
GD_AH_C              PF04295.8    397 seq573_BIOID50921    -            243   7.4e-49  166.3   0.5   2   2   2.2e-30   3.1e-26   91.8   0.1   158   225   175   242   173   243 0.97 D-galactarate dehydratase / Altronate hydrolase, C terminus
Fimbrial             PF00419.15   145 seq574_BIOID50921    -            184     3e-20   72.7   9.6   1   1   2.2e-24     3e-20   72.7   6.6     1   145    35   184    35   184 0.87 Fimbrial protein
Nol1_Nop2_Fmu        PF01189.12   283 seq575_BIOID50921    -            429  1.4e-104  349.3   0.0   1   1  8.9e-108  1.7e-104  349.0   0.0     1   282   164   426   164   427 0.99 NOL1/NOP2/sun family
NusB                 PF01029.13   134 seq575_BIOID50921    -            429   3.4e-26   91.6   0.0   1   1   2.8e-29   5.6e-26   90.9   0.0     1   134     5   127     5   127 0.97 NusB family
Methyltransf_26      PF13659.1    117 seq575_BIOID50921    -            429   2.8e-11   43.3   0.0   1   1   2.9e-14   5.6e-11   42.3   0.0     2   116   248   375   247   376 0.90 Methyltransferase domain
Methyltransf_18      PF12847.2    112 seq575_BIOID50921    -            429     2e-10   41.1   0.0   1   1   1.8e-13   3.5e-10   40.3   0.0     2   112   247   375   246   375 0.84 Methyltransferase domain
Methyltransf_31      PF13847.1    152 seq575_BIOID50921    -            429   2.1e-09   37.0   0.0   1   1   1.9e-12   3.7e-09   36.2   0.0     2   113   245   380   244   416 0.82 Methyltransferase domain
MTS                  PF05175.9    170 seq575_BIOID50921    -            429   1.3e-06   27.7   0.0   1   1   1.3e-09   2.6e-06   26.8   0.0    24   151   239   385   229   397 0.86 Methyltransferase small domain
FtsJ                 PF01728.14   181 seq575_BIOID50921    -            429   9.4e-05   22.3   0.0   1   1   9.5e-08   0.00019   21.3   0.0    19    69   242   287   233   400 0.61 FtsJ-like methyltransferase
ILVD_EDD             PF00920.16   521 seq578_BIOID50921    -            616  6.6e-195  648.3   2.0   1   1  5.5e-199  7.6e-195  648.1   1.4     1   521    34   607    34   607 0.95 Dehydratase family
Glycos_transf_3      PF00591.16   254 seq581_BIOID50921    -            469   3.6e-61  206.5   0.4   1   1   1.1e-64   4.9e-61  206.0   0.2     2   253   108   361   107   362 0.98 Glycosyl transferase family, a/b domain
PYNP_C               PF07831.8     75 seq581_BIOID50921    -            469   1.8e-25   88.0   0.2   1   1   7.7e-29   3.5e-25   87.1   0.1     1    74   379   452   379   453 0.98 Pyrimidine nucleoside phosphorylase C-terminal domain
Glycos_trans_3N      PF02885.12    66 seq581_BIOID50921    -            469   5.9e-15   54.4   1.2   1   1     2e-18   9.3e-15   53.8   0.1     3    66    34    97    32    97 0.98 Glycosyl transferase family, helical bundle domain
Acetyltransf_1       PF00583.19    83 seq582_BIOID50921    -            166   9.2e-15   54.3   0.0   1   1   4.6e-18   1.6e-14   53.5   0.0     5    83    65   144    61   144 0.93 Acetyltransferase (GNAT) family
Acetyltransf_10      PF13673.1    117 seq582_BIOID50921    -            166   5.4e-13   48.9   0.1   1   1     2e-16   6.9e-13   48.6   0.1     1   117    16   143    16   143 0.83 Acetyltransferase (GNAT) domain
Acetyltransf_7       PF13508.1     79 seq582_BIOID50921    -            166   6.8e-09   35.6   0.0   1   1   3.1e-12   1.1e-08   35.0   0.0     4    78    57   144    54   145 0.82 Acetyltransferase (GNAT) domain
Acetyltransf_8       PF13523.1    152 seq582_BIOID50921    -            166   1.3e-06   28.3   0.0   1   1   4.7e-10   1.6e-06   27.9   0.0     2   143    10   150     9   155 0.85 Acetyltransferase (GNAT) domain
Dehydratase_LU       PF02286.10   554 seq583_BIOID50921    -            533  1.2e-304 1010.6   1.7   1   1    1e-308  1.4e-304 1010.5   1.2     1   533     1   533     1   533 1.00 Dehydratase large subunit
IstB_IS21            PF01695.12   178 seq584_BIOID50921    -            259   6.1e-71  237.3   0.1   1   1   3.9e-74   1.3e-70  236.3   0.0     1   178    56   235    56   235 0.98 IstB-like ATP binding protein
Bac_DnaA             PF00308.13   219 seq584_BIOID50921    -            259   1.4e-07   31.2   0.0   1   1   6.2e-11   2.1e-07   30.6   0.0    37   136   105   202    75   207 0.85 Bacterial dnaA  protein
AAA                  PF00004.24   132 seq584_BIOID50921    -            259   2.5e-05   24.3   0.0   1   1   1.3e-08   4.3e-05   23.6   0.0     1    74   105   180   105   214 0.77 ATPase family associated with various cellular activities (AAA)
PhoH                 PF02562.11   205 seq584_BIOID50921    -            259   1.4e-05   24.3   0.1   1   1   1.6e-08   5.5e-05   22.3   0.0    11    48    94   131    83   142 0.80 PhoH-like protein
DnaB_C               PF03796.10   265 seq586_BIOID50921    -            471  4.1e-108  360.1   0.2   1   1  1.2e-111  5.4e-108  359.7   0.1     1   263   206   463   206   465 0.97 DnaB-like helicase C terminal domain
DnaB                 PF00772.16   103 seq586_BIOID50921    -            471   8.7e-38  128.2   0.0   1   1   4.2e-41   1.9e-37  127.1   0.0     1   103    26   128    26   128 0.99 DnaB-like helicase N terminal domain
AAA_25               PF13481.1    194 seq586_BIOID50921    -            471     1e-13   51.0   0.1   1   1   3.6e-17   1.6e-13   50.3   0.0    29   190   220   386   179   390 0.84 AAA domain
Pribosyltran         PF00156.22   125 seq588_BIOID50921    -            227   1.1e-09   37.9   0.0   1   1   1.3e-13   1.8e-09   37.2   0.0    46   124   142   223   136   224 0.80 Phosphoribosyl transferase domain
Dam                  PF05869.6    181 seq589_BIOID50921    -            175   3.6e-62  208.8   0.3   1   1   2.9e-66     4e-62  208.7   0.2     2   175     3   172     2   175 0.98 DNA N-6-adenine-methyltransferase (Dam)
cobW                 PF02492.14   178 seq590_BIOID50921    -            290     1e-48  165.0   0.0   1   1   9.8e-53   1.3e-48  164.6   0.0     2   177   106   267   105   268 0.98 CobW/HypB/UreG, nucleotide-binding domain
TcdA_TcdB            PF12919.2    514 seq591_BIOID50921    -            437   1.1e-56  192.2  10.0   1   1   1.6e-60   1.1e-56  192.2   6.9     1   161   258   436   258   437 0.98 TcdA/TcdB catalytic glycosyltransferase domain
TcdB_N               PF12918.2     66 seq591_BIOID50921    -            437   1.4e-17   63.4   3.2   1   1     2e-21   1.4e-17   63.4   2.2     2    66   164   225   163   225 0.97 TcdB toxin N-terminal helical domain
Ribosomal_S30AE      PF02482.14    94 seq593_BIOID50921    -            113   3.8e-29  100.7   0.1   1   1   3.5e-33   4.8e-29  100.4   0.1     2    92     3    93     2    95 0.97 Sigma 54 modulation protein / S30EA ribosomal protein
MFS_1                PF07690.11   354 seq594_BIOID50921    -            396   5.2e-34  117.4  59.1   1   1   3.8e-38   5.2e-34  117.4  41.0     2   353    19   349    18   350 0.89 Major Facilitator Superfamily
Peripla_BP_1         PF00532.16   279 seq596_BIOID50921    -            342     2e-94  315.8   0.0   1   1   3.3e-98   2.3e-94  315.6   0.0     1   279    44   337    44   337 0.98 Periplasmic binding proteins and sugar binding domain of LacI family
Peripla_BP_4         PF13407.1    258 seq596_BIOID50921    -            342     2e-19   69.8   0.0   1   1   3.8e-23   2.6e-19   69.4   0.0     5   257    51   296    49   297 0.87 Periplasmic binding protein domain
Fimbrial             PF00419.15   145 seq597_BIOID50921    -            165   2.3e-15   56.9   0.0   1   1     2e-19   2.7e-15   56.7   0.0     2   145    19   165    18   165 0.86 Fimbrial protein
Sua5_yciO_yrdC       PF01300.13   179 seq598_BIOID50921    -            206   1.2e-47  161.3   0.0   1   1   1.1e-51   1.4e-47  161.0   0.0     2   179    23   198    22   198 0.95 Telomere recombination
IstB_IS21            PF01695.12   178 seq601_BIOID50921    -            259   6.1e-71  237.3   0.1   1   1   3.9e-74   1.3e-70  236.3   0.0     1   178    56   235    56   235 0.98 IstB-like ATP binding protein
Bac_DnaA             PF00308.13   219 seq601_BIOID50921    -            259   1.4e-07   31.2   0.0   1   1   6.2e-11   2.1e-07   30.6   0.0    37   136   105   202    75   207 0.85 Bacterial dnaA  protein
AAA                  PF00004.24   132 seq601_BIOID50921    -            259   2.5e-05   24.3   0.0   1   1   1.3e-08   4.3e-05   23.6   0.0     1    74   105   180   105   214 0.77 ATPase family associated with various cellular activities (AAA)
PhoH                 PF02562.11   205 seq601_BIOID50921    -            259   1.4e-05   24.3   0.1   1   1   1.6e-08   5.5e-05   22.3   0.0    11    48    94   131    83   142 0.80 PhoH-like protein
MdoG                 PF04349.7    484 seq602_BIOID50921    -            517  8.5e-263  871.7   1.2   1   1  7.2e-267  9.8e-263  871.5   0.8     1   483    29   514    29   515 1.00 Periplasmic glucan biosynthesis protein, MdoG
GD_AH_C              PF04295.8    397 seq603_BIOID50921    -            145   1.3e-48  165.5   0.1   1   1     1e-52   1.4e-48  165.4   0.1   256   396     2   144     1   145 0.98 D-galactarate dehydratase / Altronate hydrolase, C terminus
NinF                 PF05810.7     58 seq604_BIOID50921    -             66   5.5e-30  102.8   8.4   1   1   5.2e-34   7.1e-30  102.4   5.8     3    58    13    66    11    66 0.94 NinF protein
CcmH                 PF03918.9    148 seq605_BIOID50921    -            127   3.5e-48  162.2   0.7   1   1     3e-52   4.1e-48  162.0   0.5     4   125     7   126     4   127 0.91 Cytochrome C biogenesis protein
Fe-S_biosyn          PF01521.15    91 seq606_BIOID50921    -            191   2.1e-23   81.7   0.0   1   1   1.6e-26   1.1e-22   79.4   0.0     1    91     2    94     2    94 0.98 Iron-sulphur cluster biosynthesis
NifU                 PF01106.12    68 seq606_BIOID50921    -            191     2e-10   40.1   0.0   1   1   4.4e-14     3e-10   39.5   0.0     2    65   112   177   111   180 0.90 NifU-like domain
PDT                  PF00800.13   182 seq607_BIOID50921    -            386   2.4e-60  203.1   0.2   1   1   5.1e-64   3.5e-60  202.5   0.1     1   180   106   286   106   288 0.96 Prephenate dehydratase
CM_2                 PF01817.16    81 seq607_BIOID50921    -            386     2e-22   78.9   2.0   1   1   6.3e-26   4.3e-22   77.8   1.4     1    80    11    90    11    91 0.99 Chorismate mutase type II
BATS                 PF06968.8     92 seq608_BIOID50921    -            346   1.7e-29  101.3   0.0   1   1   5.5e-33   3.7e-29  100.2   0.0     1    92   220   312   220   312 0.99 Biotin and Thiamin Synthesis associated domain
Radical_SAM          PF04055.16   166 seq608_BIOID50921    -            346   3.9e-19   69.3   0.0   1   1   4.6e-22   3.2e-18   66.3   0.0     4   160    50   203    47   209 0.92 Radical SAM superfamily
ANT                  PF03374.9    112 seq610_BIOID50921    -            240   5.8e-35  119.6   0.0   1   1   1.4e-38   9.3e-35  118.9   0.0     1   111   125   233   125   234 0.97 Phage antirepressor protein KilAC domain
Phage_pRha           PF09669.5     92 seq610_BIOID50921    -            240   2.6e-16   59.6   0.0   1   1   7.2e-20   4.9e-16   58.7   0.0     2    91    12   100    11   101 0.82 Phage regulatory protein Rha (Phage_pRha)
HupF_HypC            PF01455.13    68 seq611_BIOID50921    -             90   1.9e-25   88.4   0.2   1   1   1.7e-29   2.3e-25   88.2   0.1     1    68     1    72     1    72 0.98 HupF/HypC family
Pili_assembly_N      PF00345.15   122 seq612_BIOID50921    -            241   1.1e-40  138.0   0.1   1   1   2.7e-44   1.9e-40  137.3   0.0     1   121    37   156    37   157 0.91 Gram-negative pili assembly chaperone, N-terminal domain
Pili_assembly_C      PF02753.12    68 seq612_BIOID50921    -            241   2.9e-16   58.9   0.2   1   1   2.5e-19   1.7e-15   56.4   0.1     1    65   176   234   176   237 0.95 Gram-negative pili assembly chaperone, C-terminal domain
TrkA_N               PF02254.13   116 seq614_BIOID50921    -            458   4.2e-58  194.2   3.5   1   2   5.4e-33   5.3e-30  103.6   0.0     1   108     3   111     3   125 0.92 TrkA-N domain
TrkA_N               PF02254.13   116 seq614_BIOID50921    -            458   4.2e-58  194.2   3.5   2   2   5.9e-29   5.7e-26   90.6   0.7     1   116   235   350   235   350 0.95 TrkA-N domain
TrkA_C               PF02080.16    71 seq614_BIOID50921    -            458   1.9e-21   75.3   0.7   1   2   4.7e-13   4.5e-10   38.8   0.0     3    70   157   225   155   226 0.91 TrkA-C domain
TrkA_C               PF02080.16    71 seq614_BIOID50921    -            458   1.9e-21   75.3   0.7   2   2     2e-11   1.9e-08   33.6   0.2     8    70   390   451   388   452 0.89 TrkA-C domain
F420_oxidored        PF03807.12    96 seq614_BIOID50921    -            458   1.9e-12   47.2   2.2   1   2   1.5e-07   0.00015   22.0   0.0     1    52     2    49     2    88 0.87 NADP oxidoreductase coenzyme F420-dependent
F420_oxidored        PF03807.12    96 seq614_BIOID50921    -            458   1.9e-12   47.2   2.2   2   2   1.5e-07   0.00015   22.0   0.3     2    48   235   279   234   355 0.80 NADP oxidoreductase coenzyme F420-dependent
NAD_binding_7        PF13241.1    103 seq614_BIOID50921    -            458   1.2e-11   44.6   3.0   1   1   7.5e-08   7.3e-05   22.8   0.0     8    82   233   319   228   323 0.75 Putative NAD(P)-binding
Shikimate_DH         PF01488.15   135 seq614_BIOID50921    -            458   1.4e-11   44.4   0.6   1   1   5.3e-09   5.2e-06   26.4   0.2    12   102   232   332   222   367 0.77 Shikimate / quinate 5-dehydrogenase
TPR_11               PF13414.1     69 seq617_BIOID50921    -            198   1.1e-15   56.8   8.1   1   1   7.2e-16   3.3e-12   45.7   3.9     1    68    71   140    71   141 0.91 TPR repeat
TPR_2                PF07719.12    34 seq617_BIOID50921    -            198     2e-06   27.1  11.9   1   2   6.1e-07    0.0028   17.3   1.1     2    32    74   104    73   106 0.90 Tetratricopeptide repeat
TPR_2                PF07719.12    34 seq617_BIOID50921    -            198     2e-06   27.1  11.9   2   2   4.4e-06      0.02   14.6   0.0     3    31   146   174   144   176 0.93 Tetratricopeptide repeat
TPR_1                PF00515.23    34 seq617_BIOID50921    -            198   2.9e-05   23.3  11.1   1   1   1.7e-07   0.00075   18.8   0.7     2    32    74   104    73   106 0.91 Tetratricopeptide repeat
DUF2207              PF09972.4    511 seq618_BIOID50921    -            629   8.2e-88  295.0   0.0   1   1   7.7e-92   1.1e-87  294.7   0.0     2   508    33   573    32   575 0.96 Predicted membrane protein (DUF2207)
Phage_GPO            PF05929.6    276 seq619_BIOID50921    -            136     2e-46  158.3   0.0   1   1   1.7e-50   2.3e-46  158.1   0.0     1    95     5   100     5   105 0.96 Phage capsid scaffolding protein (GPO) serine peptidase
HIT                  PF01230.18    98 seq620_BIOID50921    -            125   9.1e-30  102.9   0.0   1   1   1.6e-33   1.1e-29  102.7   0.0     1    97    18   115    18   116 0.97 HIT domain
DcpS_C               PF11969.3    116 seq620_BIOID50921    -            125   2.7e-25   88.7   0.0   1   1   4.3e-29     3e-25   88.6   0.0     2   103    11   112    10   123 0.96 Scavenger mRNA decapping enzyme C-term binding
NinB                 PF05772.7    127 seq621_BIOID50921    -            146   2.4e-53  178.9   0.1   1   1   2.1e-57   2.9e-53  178.7   0.1     2   127     8   129     7   129 0.99 NinB protein
HypD                 PF01924.11   356 seq622_BIOID50921    -            373    1e-153  511.2   0.0   1   1  8.5e-158  1.2e-153  511.0   0.0     5   355    13   368     9   369 0.96 Hydrogenase formation hypA family
Peptidase_S24        PF00717.18    70 seq623_BIOID50921    -            255     4e-15   55.0   0.0   1   1   3.3e-18   1.1e-14   53.6   0.0     3    68   166   230   164   232 0.91 Peptidase S24-like
HTH_3                PF01381.17    55 seq623_BIOID50921    -            255   2.3e-08   33.6   0.0   1   1   1.5e-11     5e-08   32.5   0.0     3    46    39    82    37    90 0.92 Helix-turn-helix
HTH_19               PF12844.2     64 seq623_BIOID50921    -            255   6.9e-08   32.3   0.0   1   1   3.8e-11   1.3e-07   31.4   0.0     2    60    35    93    35    97 0.96 Helix-turn-helix domain
Phage_portal         PF04860.7    347 seq626_BIOID50921    -            454   6.5e-87  291.3   0.0   1   1   5.8e-91     8e-87  291.0   0.0     4   347    39   382    36   382 0.96 Phage portal protein
Ivy                  PF08816.6    118 seq627_BIOID50921    -            149   5.8e-35  119.7   0.1   1   1   5.1e-39     7e-35  119.4   0.1     1   118    29   144    29   144 0.98 Inhibitor of vertebrate lysozyme (Ivy)
Metalloenzyme        PF01676.13   262 seq628_BIOID50921    -            407   1.2e-57  195.1   0.0   1   1   9.9e-62   1.4e-57  194.9   0.0     1   261     2   405     2   406 0.97 Metalloenzyme superfamily
S-methyl_trans       PF02574.11   305 seq630_BIOID50921    -           1232  7.3e-105  350.4   0.1   1   1  4.9e-108  1.3e-104  349.6   0.1     1   304    21   331    21   332 0.98 Homocysteine S-methyltransferase
Met_synt_B12         PF02965.12   136 seq630_BIOID50921    -           1232   8.6e-54  180.6   0.0   1   1     9e-57   2.4e-53  179.2   0.0     1   136  1060  1197  1060  1197 0.99 Vitamin B12 dependent methionine synthase, activation domain
Pterin_bind          PF00809.17   210 seq630_BIOID50921    -           1232   3.3e-48  163.7   0.6   1   1   3.6e-51   9.8e-48  162.1   0.4     1   210   361   573   361   573 0.98 Pterin binding enzyme
B12-binding_2        PF02607.12    79 seq630_BIOID50921    -           1232   8.3e-21   73.7   0.0   1   1   1.1e-23   2.9e-20   71.9   0.0     5    79   665   739   663   739 0.95 B12 binding domain
B12-binding          PF02310.14   121 seq630_BIOID50921    -           1232   6.3e-20   71.1   0.2   1   1   1.8e-22     5e-19   68.2   0.1     2    94   753   845   752   856 0.93 B12 binding domain
Ala_racemase_N       PF01168.15   217 seq632_BIOID50921    -            359   3.1e-61  206.5   0.0   1   1   5.7e-65   3.9e-61  206.2   0.0     1   217     8   219     8   219 0.94 Alanine racemase, N-terminal domain
Ala_racemase_C       PF00842.16   129 seq632_BIOID50921    -            359     8e-40  135.1   0.1   1   1   1.8e-43   1.2e-39  134.5   0.1     1   129   234   358   234   358 0.97 Alanine racemase, C-terminal domain
OprD                 PF03573.8    391 seq634_BIOID50921    -            468   9.5e-26   90.3  12.1   1   1   8.8e-30   1.2e-25   90.0   8.4     1   365    33   431    33   443 0.83 outer membrane porin, OprD family
DUF1425              PF07233.7     94 seq635_BIOID50921    -            125   8.5e-24   82.8   0.0   1   1   7.2e-28   9.8e-24   82.6   0.0     2    93    34   124    33   125 0.98 Protein of unknown function (DUF1425)
Phage_GPO            PF05929.6    276 seq636_BIOID50921    -            142   1.7e-47  161.8   7.7   1   1   1.4e-51   1.9e-47  161.7   5.3   131   276     1   142     1   142 0.98 Phage capsid scaffolding protein (GPO) serine peptidase
DUF3491              PF11996.3    936 seq637_BIOID50921    -           2374    3e-310 1031.0   0.1   1   1  1.8e-313    8e-310 1029.6   0.0     1   720  1652  2370  1652  2373 0.99 Protein of unknown function (DUF3491)
TcdA_TcdB            PF12919.2    514 seq637_BIOID50921    -           2374  1.6e-111  373.2   0.1   1   1  3.4e-115  1.6e-111  373.2   0.1   200   514     1   300     1   300 0.98 TcdA/TcdB catalytic glycosyltransferase domain
Gly_transf_sug       PF04488.10   103 seq637_BIOID50921    -           2374   2.6e-13   50.1   2.2   1   1   1.3e-16   6.1e-13   48.9   0.2    56    96     1    47     1    54 0.83 Glycosyltransferase sugar-binding region containing DXD motif
Dehydratase_MU       PF02288.10   112 seq638_BIOID50921    -            222   6.4e-37  125.6   0.0   1   1   7.8e-41   1.1e-36  124.8   0.0     2   110    66   181    65   183 0.96 Dehydratase medium subunit
DUF1364              PF07102.7     94 seq640_BIOID50921    -             96   8.6e-44  147.2   0.7   1   1   6.9e-48   9.5e-44  147.1   0.5     1    94     1    94     1    94 0.98 Protein of unknown function (DUF1364)
GntP_permease        PF02447.11   441 seq642_BIOID50921    -            438  2.1e-188  626.2  45.8   1   1  5.2e-192  2.4e-188  626.0  31.7     1   441     1   437     1   437 0.99 GntP family permease
CitMHS               PF03600.11   349 seq642_BIOID50921    -            438   5.3e-09   35.0  40.0   1   1   1.6e-12   7.2e-09   34.5  27.5     5   348     8   386     3   387 0.78 Citrate transporter
Na_H_antiporter      PF03553.9    303 seq642_BIOID50921    -            438   3.8e-06   26.0  19.5   1   1   8.3e-10   3.8e-06   26.0  13.5    67   257   215   393   160   394 0.69 Na+/H+ antiporter family
PALP                 PF00291.20   307 seq643_BIOID50921    -            515   9.6e-70  235.0   2.1   1   1   1.9e-73   1.3e-69  234.6   1.5     5   307    30   317    26   317 0.91 Pyridoxal-phosphate dependent enzyme
Thr_dehydrat_C       PF00585.13    91 seq643_BIOID50921    -            515   2.6e-63  209.5   0.0   1   2   3.6e-35   2.4e-31  107.0   0.0     1    91   330   420   330   420 0.98 C-terminal regulatory domain of Threonine dehydratase
Thr_dehydrat_C       PF00585.13    91 seq643_BIOID50921    -            515   2.6e-63  209.5   0.0   2   2   4.5e-33   3.1e-29  100.2   0.0     2    91   426   513   425   513 0.96 C-terminal regulatory domain of Threonine dehydratase
Usher                PF00577.15   552 seq644_BIOID50921    -            878    3e-220  732.5  24.3   1   1  7.9e-224  3.6e-220  732.2  16.8     1   552   208   790   208   790 0.99 Type VII secretion system (T7SS), usher protein
PapC_N               PF13954.1    146 seq644_BIOID50921    -            878   5.7e-48  162.0   0.0   1   1   3.1e-51   1.4e-47  160.7   0.0     2   146    48   194    47   194 0.98 PapC N-terminal domain
PapC_C               PF13953.1     68 seq644_BIOID50921    -            878   1.3e-27   95.0   0.1   1   1   1.1e-30   4.8e-27   93.2   0.1     1    67   800   865   800   866 0.97 PapC C-terminal domain
Aminotran_1_2        PF00155.16   363 seq647_BIOID50921    -            384   7.1e-68  229.0   0.0   1   1   1.3e-71   8.6e-68  228.8   0.0     3   363    41   380    40   380 0.97 Aminotransferase class I and II
Beta_elim_lyase      PF01212.16   290 seq647_BIOID50921    -            384     6e-07   28.7   0.0   1   1     5e-10   3.4e-06   26.2   0.0    27    86    82   141    67   206 0.82 Beta-eliminating lyase
DUF3897              PF13036.1    180 seq648_BIOID50921    -            213   7.9e-53  178.6   0.0   1   1     7e-57   9.5e-53  178.3   0.0     1   180    10   210    10   210 0.92 Protein of unknown function (DUF3897)
RusA                 PF05866.6    116 seq649_BIOID50921    -            120   3.8e-21   75.5   0.0   1   1   3.2e-25   4.4e-21   75.3   0.0     1   116     8   117     8   117 0.91 Endodeoxyribonuclease RusA
HNH_3                PF13392.1     46 seq650_BIOID50921    -            168   8.1e-19   66.6   0.6   1   1   1.9e-22   1.3e-18   66.0   0.4     2    46    58   102    57   102 0.97 HNH endonuclease
AP2                  PF00847.15    55 seq650_BIOID50921    -            168   1.2e-06   28.4   0.2   1   1   1.7e-10   1.2e-06   28.4   0.1     1    54   112   161   112   162 0.92 AP2 domain
Aminotran_1_2        PF00155.16   363 seq652_BIOID50921    -            456   4.2e-32  111.3   0.0   1   1     1e-35     7e-32  110.6   0.0    44   348   145   442   119   454 0.88 Aminotransferase class I and II
GntR                 PF00392.16    64 seq652_BIOID50921    -            456   5.7e-15   54.3   0.0   1   1   2.8e-18   1.9e-14   52.6   0.0     1    64     3    66     3    66 0.98 Bacterial regulatory proteins, gntR family
Phage_cap_P2         PF05125.7    333 seq653_BIOID50921    -            352  2.2e-146  486.8   0.5   1   1  1.9e-150  2.5e-146  486.7   0.3     1   333     6   340     6   340 0.97 Phage major capsid protein, P2 family
SDF                  PF00375.13   390 seq656_BIOID50921    -            437  2.2e-120  401.8  38.4   1   1  1.8e-124  2.5e-120  401.7  26.6     1   390     8   411     8   411 0.97 Sodium:dicarboxylate symporter family
F_bP_aldolase        PF01116.15   287 seq657_BIOID50921    -            134     3e-20   72.3   0.0   1   1   2.3e-24   3.2e-20   72.2   0.0   205   286    46   127     9   128 0.89 Fructose-bisphosphate aldolase class-II
Glycos_transf_2      PF00535.21   169 seq659_BIOID50921    -            847   1.4e-19   70.2   0.0   1   1   6.3e-23   2.2e-19   69.6   0.0     2   168   246   429   245   430 0.98 Glycosyl transferase family 2
Glyco_tranf_2_3      PF13641.1    230 seq659_BIOID50921    -            847   3.3e-15   56.4   0.3   1   1     3e-18     1e-14   54.8   0.0     2   230   243   493   242   493 0.84 Glycosyltransferase like family 2
Glyco_trans_2_3      PF13632.1    192 seq659_BIOID50921    -            847   2.9e-13   49.8  14.5   1   1   8.6e-17   2.9e-13   49.8  10.1     1   185   341   533   341   708 0.82 Glycosyl transferase family group 2
Glyco_transf_21      PF13506.1    174 seq659_BIOID50921    -            847   4.5e-08   32.5   0.0   1   1   4.7e-11   1.6e-07   30.6   0.0     6   147   312   468   308   492 0.77 Glycosyl transferase family 21
HTH_3                PF01381.17    55 seq660_BIOID50921    -            142   6.4e-11   41.8   0.0   1   1     3e-14   1.4e-10   40.7   0.0     1    52    76   127    76   130 0.96 Helix-turn-helix
HTH_19               PF12844.2     64 seq660_BIOID50921    -            142   1.6e-09   37.5   0.0   1   1   9.3e-13   4.3e-09   36.1   0.0     3    60    75   132    73   136 0.92 Helix-turn-helix domain
HTH_31               PF13560.1     64 seq660_BIOID50921    -            142     5e-09   36.0   0.0   1   1   1.8e-12   8.1e-09   35.4   0.0     6    58    76   127    74   134 0.95 Helix-turn-helix domain
DoxX                 PF07681.7     85 seq662_BIOID50921    -            155     6e-16   58.5  15.9   1   1   1.5e-19     1e-15   57.8  11.0     1    85    31   113    31   113 0.98 DoxX
SURF4                PF02077.10   267 seq662_BIOID50921    -            155   8.4e-08   31.7   6.2   1   1   6.1e-11   4.2e-07   29.4   4.3   177   262    71   154    20   155 0.76 SURF4 family
Dehydratase_SU       PF02287.10   137 seq664_BIOID50921    -            172   7.2e-67  223.2   3.2   1   1     7e-71   9.5e-67  222.8   2.2     3   137    35   169    33   169 0.98 Dehydratase small subunit
AIRS_C               PF02769.17   153 seq665_BIOID50921    -            336   2.3e-23   82.7   1.9   1   1   6.2e-27   4.3e-23   81.9   1.3     2   149   166   313   165   315 0.95 AIR synthase related protein, C-terminal domain
AIRS                 PF00586.19    96 seq665_BIOID50921    -            336   1.8e-13   50.3   0.1   1   1   2.7e-17   1.8e-13   50.3   0.1    10    96    44   132    35   132 0.90 AIR synthase related protein, N-terminal domain
NinF                 PF05810.7     58 seq666_BIOID50921    -             57   2.4e-05   23.9   0.4   1   1     2e-09   2.7e-05   23.7   0.3    36    58    35    55    23    56 0.86 NinF protein
MarR                 PF01047.17    59 seq667_BIOID50921    -            144   5.2e-18   64.3   0.0   1   1   1.9e-21   8.8e-18   63.6   0.0     1    59    38    96    38    96 0.98 MarR family
MarR_2               PF12802.2     62 seq667_BIOID50921    -            144   1.4e-13   50.2   0.0   1   1   5.2e-17   2.4e-13   49.4   0.0     1    62    36    95    36    95 0.98 MarR family
HTH_27               PF13463.1     68 seq667_BIOID50921    -            144   3.5e-09   36.7   0.0   1   1   1.8e-12   8.1e-09   35.5   0.0     1    68    38   104    38   104 0.93 Winged helix DNA-binding domain
Antiterm             PF03589.8     95 seq670_BIOID50921    -            207   2.8e-59  197.0   2.0   1   2   7.4e-32     1e-27   95.9   0.3     1    95    14   111    14   111 0.99 Antitermination protein
Antiterm             PF03589.8     95 seq670_BIOID50921    -            207   2.8e-59  197.0   2.0   2   2   1.8e-33   2.5e-29  101.0   0.0     4    95   114   204   112   204 0.98 Antitermination protein
APH                  PF01636.18   239 seq672_BIOID50921    -            282   2.6e-19   69.8   8.4   1   1   3.7e-23   2.6e-19   69.8   5.8     2   237    33   241    32   243 0.78 Phosphotransferase enzyme family
Choline_kinase       PF01633.15   211 seq672_BIOID50921    -            282   8.2e-06   25.4   0.0   1   1   1.7e-09   1.2e-05   24.9   0.0   143   192   171   218   147   243 0.78 Choline/ethanolamine kinase
NMN_transporter      PF04973.7    182 seq674_BIOID50921    -            185   3.2e-53  179.7  25.5   1   1   2.6e-57   3.5e-53  179.6  17.7     1   181     2   181     2   182 0.98 Nicotinamide mononucleotide transporter
MscL                 PF01741.13   128 seq675_BIOID50921    -            136   2.3e-57  192.5   3.1   1   1   1.9e-61   2.6e-57  192.3   2.2     1   128     3   132     3   132 0.98 Large-conductance mechanosensitive channel, MscL
CBM_5_12             PF02839.9     41 seq676_BIOID50921    -            407   2.5e-07   30.0   1.5   1   1   9.6e-10   1.3e-05   24.5   0.3     4    41   356   393   353   393 0.91 Carbohydrate binding domain
OMP_b-brl            PF13505.1    176 seq677_BIOID50921    -            248   1.7e-23   83.3  12.8   1   1   6.1e-27   2.1e-23   83.0   8.8     4   176    11   248     5   248 0.77 Outer membrane protein beta-barrel domain
OmpA_membrane        PF01389.12   183 seq677_BIOID50921    -            248   1.1e-07   31.3   2.7   1   1   1.3e-10   4.4e-07   29.4   1.9     5   179    28   248    24   248 0.71 OmpA-like transmembrane domain
Opacity              PF02462.10   132 seq677_BIOID50921    -            248   1.1e-06   28.5   2.0   1   1   1.4e-09   4.7e-06   26.4   1.1    24   114   116   217    72   248 0.75 Opacity family porin protein
PTS_EIIC             PF02378.13   321 seq678_BIOID50921    -            501   3.5e-63  213.2  40.2   1   1   5.1e-67   3.5e-63  213.2  27.9     5   321     1   335     1   335 0.92 Phosphotransferase system, EIIC
PTS_EIIB             PF00367.15    35 seq678_BIOID50921    -            501   1.1e-15   56.4   0.4   1   1   3.1e-19   2.1e-15   55.5   0.3     4    35   431   462   429   462 0.96 phosphotransferase system, EIIB
PHP                  PF02811.14   175 seq679_BIOID50921    -            873     2e-14   53.6   0.0   1   1   1.3e-17   5.9e-14   52.1   0.0     1   139    14   180    14   206 0.88 PHP domain
PNP_UDP_1            PF01048.15   234 seq682_BIOID50921    -            239   7.9e-43  145.9   1.4   1   1   6.7e-47   9.2e-43  145.7   1.0     2   213    16   217    15   234 0.88 Phosphorylase superfamily
DDR                  PF08841.5    332 seq684_BIOID50921    -            610  2.1e-169  562.4   2.2   1   1  3.1e-173  2.1e-169  562.4   1.5     1   331   274   604   274   605 0.99 Diol dehydratase reactivase ATPase-like domain
HTH_18               PF12833.2     81 seq685_BIOID50921    -            113   7.9e-20   70.6   0.3   1   1   1.4e-23   9.4e-20   70.3   0.2     2    79    18    94    17    96 0.96 Helix-turn-helix domain
HTH_AraC             PF00165.18    42 seq685_BIOID50921    -            113   3.3e-18   64.7   0.2   1   2   1.5e-09     1e-05   25.0   0.0     1    42     4    45     4    45 0.97 Bacterial regulatory helix-turn-helix proteins, AraC family
HTH_AraC             PF00165.18    42 seq685_BIOID50921    -            113   3.3e-18   64.7   0.2   2   2   1.5e-13     1e-09   37.7   0.0     2    41    57    94    52    95 0.93 Bacterial regulatory helix-turn-helix proteins, AraC family
DUF1364              PF07102.7     94 seq688_BIOID50921    -             96   1.8e-42  142.9   0.6   1   1   1.5e-46     2e-42  142.8   0.4     1    94     1    94     1    94 0.98 Protein of unknown function (DUF1364)
YbfN                 PF13982.1     89 seq690_BIOID50921    -            108   1.6e-50  169.0   7.8   1   1   1.4e-54   1.9e-50  168.8   5.4     1    89    19   107    19   107 0.99 YbfN-like lipoprotein
Phage_term_smal      PF05944.7    132 seq692_BIOID50921    -            216   5.1e-43  145.7   0.2   1   1     5e-47   6.8e-43  145.3   0.1     1   131    34   163    34   164 0.99 Phage small terminase subunit
Methyltransf_11      PF08241.7     95 seq693_BIOID50921    -            251     1e-23   83.5   0.0   1   1   1.1e-26   1.9e-23   82.6   0.0     1    95    47   138    47   138 0.98 Methyltransferase domain
Methyltransf_23      PF13489.1    162 seq693_BIOID50921    -            251   1.1e-15   57.6   0.0   1   1   9.2e-19   1.6e-15   57.0   0.0     4   150    25   173    18   178 0.78 Methyltransferase domain
Methyltransf_31      PF13847.1    152 seq693_BIOID50921    -            251   7.4e-15   54.7   0.0   1   1   5.6e-18   9.5e-15   54.3   0.0     5   122    44   154    40   196 0.84 Methyltransferase domain
Methyltransf_12      PF08242.7     99 seq693_BIOID50921    -            251   1.1e-10   41.7   0.0   1   1   1.4e-13   2.4e-10   40.6   0.0     1    98    47   135    47   136 0.86 Methyltransferase domain
Methyltransf_18      PF12847.2    112 seq693_BIOID50921    -            251   5.3e-10   39.7   0.0   1   1     6e-13     1e-09   38.8   0.0     4   110    45   139    42   141 0.80 Methyltransferase domain
Methyltransf_25      PF13649.1    101 seq693_BIOID50921    -            251   1.8e-09   37.7   0.0   1   1     5e-12   8.6e-09   35.5   0.0     1   101    46   134    46   134 0.91 Methyltransferase domain
Ubie_methyltran      PF01209.13   233 seq693_BIOID50921    -            251   1.9e-08   33.6   0.0   1   1   1.4e-11   2.4e-08   33.2   0.0    43   168    38   155     2   174 0.84 ubiE/COQ5 methyltransferase family
Methyltransf_8       PF05148.10   219 seq693_BIOID50921    -            251   3.7e-06   26.6   0.0   1   1   3.3e-09   5.6e-06   26.0   0.0    59   156    30   138    17   158 0.77 Hypothetical methyltransferase
AAA_28               PF13521.1    163 seq694_BIOID50921    -            214   4.3e-10   39.6   0.0   1   1   5.3e-14   7.3e-10   38.9   0.0     1    39   173   212   173   214 0.93 AAA domain
Phage_integrase      PF00589.17   173 seq696_BIOID50921    -            178   1.8e-25   89.4   0.1   1   1   2.2e-29   3.1e-25   88.7   0.1    22   171     5   149     2   151 0.92 Phage integrase family
PseudoU_synth_2      PF00849.17   164 seq699_BIOID50921    -            291   3.3e-16   59.4   0.0   1   1   2.9e-19     2e-15   56.9   0.0     2   161    69   199    68   202 0.83 RNA pseudouridylate synthase
S4                   PF01479.20    48 seq699_BIOID50921    -            291   1.1e-11   43.8   0.1   1   1   4.2e-15   2.9e-11   42.5   0.1     2    43     4    43     3    57 0.93 S4 domain
MarB                 PF13999.1     66 seq700_BIOID50921    -             72   5.5e-35  118.6   0.2   1   1   4.5e-39   6.1e-35  118.4   0.1     2    66     6    70     5    70 0.98 MarB protein
Glyco_hydro_3        PF00933.16   299 seq703_BIOID50921    -            341   4.2e-72  242.5   0.0   1   1   3.8e-76   5.2e-72  242.2   0.0     3   294     7   319     5   321 0.94 Glycosyl hydrolase family 3 N terminal domain
Iso_dh               PF00180.15   348 seq704_BIOID50921    -            416  1.1e-115  386.1   0.0   1   1  9.4e-120  1.3e-115  385.9   0.0     2   348    29   412    28   412 0.98 Isocitrate/isopropylmalate dehydrogenase
Sigma54_activat      PF00158.21   168 seq705_BIOID50921    -            692   4.5e-71  237.6   0.1   1   1     4e-74   7.8e-71  236.8   0.1     1   168   381   548   381   548 0.99 Sigma-54 interaction domain
GAF_3                PF13492.1    129 seq705_BIOID50921    -            692   6.2e-17   61.7   0.0   1   1   6.2e-15   1.2e-11   44.6   0.0     1   129   202   346   202   346 0.85 GAF domain
GAF                  PF01590.21   154 seq705_BIOID50921    -            692   2.1e-15   57.0   0.0   1   1   2.8e-14   5.4e-11   42.7   0.0     1   154   202   344   202   344 0.90 GAF domain
GAF_2                PF13185.1    148 seq705_BIOID50921    -            692   1.9e-12   47.8   0.0   1   1   5.3e-12     1e-08   35.6   0.0     3   148   202   345   194   345 0.77 GAF domain
AAA_5                PF07728.9    139 seq705_BIOID50921    -            692   3.2e-08   33.2   0.1   1   1   3.9e-11   7.5e-08   32.0   0.1     2   130   405   529   404   538 0.79 AAA domain (dynein-related subfamily)
AAA                  PF00004.24   132 seq705_BIOID50921    -            692   2.7e-06   27.4   0.0   1   1   3.8e-09   7.5e-06   26.0   0.0     1   112   405   525   405   541 0.80 ATPase family associated with various cellular activities (AAA)
HTH_8                PF02954.14    42 seq705_BIOID50921    -            692   7.6e-05   22.0   0.2   1   1   3.9e-08   7.6e-05   22.0   0.1     6    42   645   684   642   684 0.90 Bacterial regulatory protein, Fis family
Sulfatase            PF00884.18   379 seq708_BIOID50921    -            506   2.1e-31  109.1   0.1   1   1     2e-35   2.8e-31  108.7   0.1     2   308   199   469   198   498 0.79 Sulfatase
Phage_NinH           PF06322.6     64 seq709_BIOID50921    -             62   5.9e-27   92.9   0.5   1   1   4.6e-31   6.2e-27   92.8   0.3     1    60     1    60     1    62 0.96 Phage NinH protein
SBP_bac_8            PF13416.1    281 seq712_BIOID50921    -            381   7.5e-27   94.6   4.6   1   1   2.1e-30   9.7e-27   94.2   3.2     2   264    56   325    55   333 0.83 Bacterial extracellular solute-binding protein
SBP_bac_1            PF01547.20   314 seq712_BIOID50921    -            381   1.7e-20   73.8   6.8   1   1   5.2e-24   2.4e-20   73.4   4.7    14   313    56   312    45   313 0.85 Bacterial extracellular solute-binding protein
SBP_bac_6            PF13343.1    242 seq712_BIOID50921    -            381   3.4e-17   62.4   1.9   1   1   8.2e-16   3.8e-12   45.9   0.1   107   216   215   325   179   350 0.85 Bacterial extracellular solute-binding protein
AAA_28               PF13521.1    163 seq714_BIOID50921    -            114     2e-18   66.7   0.1   1   1   1.6e-22   2.2e-18   66.6   0.1    62   163     6   104     1   104 0.90 AAA domain
Phage_GPL            PF05926.6    140 seq715_BIOID50921    -            154   8.9e-55  184.2   0.2   1   1   7.4e-59     1e-54  184.0   0.1     1   140    15   154    15   154 0.99 Phage head completion protein (GPL)
AAA_26               PF13500.1    199 seq716_BIOID50921    -            225   1.2e-42  145.6   0.0   1   1   3.1e-46   1.4e-42  145.4   0.0     2   193     4   208     3   213 0.95 AAA domain
CbiA                 PF01656.18   195 seq716_BIOID50921    -            225   9.2e-22   77.2   0.0   1   1   2.4e-25   1.1e-21   77.0   0.0     2   180     6   199     5   217 0.81 CobQ/CobB/MinD/ParA nucleotide binding domain
Phage_connect_1      PF05135.8    102 seq718_BIOID50921    -            108   4.8e-08   32.9   0.0   1   1   4.2e-12   5.8e-08   32.6   0.0     1    78     1    85     1   103 0.83 Phage gp6-like head-tail connector protein
YihI                 PF04220.7    169 seq719_BIOID50921    -            169   3.4e-56  189.0  15.5   1   1   2.8e-60   3.9e-56  188.9  10.8     3   167     5   165     2   167 0.94 Der GTPase activator (YihI)
DUF3927              PF13064.1     46 seq724_BIOID50921    -             52   2.9e-22   77.7  11.8   1   1   2.3e-26   3.1e-22   77.6   8.2     1    46     3    48     3    48 0.98 Protein of unknown function (DUF3927)
Phage_H_T_join       PF05521.6     95 seq725_BIOID50921    -            136   2.8e-15   56.2   0.0   1   1   2.5e-19   3.5e-15   55.9   0.0     3    95    11   110     9   111 0.91 Phage head-tail joining protein
Aminotran_1_2        PF00155.16   363 seq726_BIOID50921    -            411   3.6e-85  285.9   0.0   1   1     3e-89     4e-85  285.8   0.0     2   362    41   406    40   407 0.98 Aminotransferase class I and II
Aminotran_1_2        PF00155.16   363 seq727_BIOID50921    -            391   2.3e-36  125.4   0.0   1   1   2.1e-40   2.8e-36  125.1   0.0    43   352    66   374    37   385 0.92 Aminotransferase class I and II
Phage_tail_X         PF05489.7     60 seq729_BIOID50921    -             67   2.7e-34  116.3   0.1   1   1   2.3e-38   3.1e-34  116.1   0.1     1    59     1    59     1    60 0.98 Phage Tail Protein X
IlvN                 PF07991.7    165 seq731_BIOID50921    -            491   1.1e-60  203.6   0.1   1   1   2.6e-64   1.8e-60  202.9   0.1     2   165    35   204    34   204 0.98 Acetohydroxy acid isomeroreductase, catalytic domain
IlvC                 PF01450.14   145 seq731_BIOID50921    -            491   3.8e-56  188.9   0.1   1   2   3.3e-21   2.3e-17   63.1   0.0     1   128   210   337   210   345 0.91 Acetohydroxy acid isomeroreductase, catalytic domain
IlvC                 PF01450.14   145 seq731_BIOID50921    -            491   3.8e-56  188.9   0.1   2   2   7.7e-40   5.3e-36  123.6   0.0    15   145   359   485   349   485 0.93 Acetohydroxy acid isomeroreductase, catalytic domain
SIS_2                PF13580.1    138 seq732_BIOID50921    -            246   3.5e-31  107.6   0.3   1   1   9.4e-35   6.4e-31  106.7   0.2    15   138    78   200    56   200 0.92 SIS domain
SIS                  PF01380.17   131 seq732_BIOID50921    -            246   7.4e-08   31.9   0.0   1   1   2.3e-11   1.6e-07   30.9   0.0    51   104   163   216   152   229 0.91 SIS domain
Fimbrial             PF00419.15   145 seq734_BIOID50921    -            176   1.6e-21   76.9   4.0   1   1   1.4e-25   1.9e-21   76.7   2.8     1   145    27   176    27   176 0.94 Fimbrial protein
UPF0227              PF05728.7    187 seq736_BIOID50921    -            180   4.7e-72  241.5   0.0   1   1   3.9e-76   5.3e-72  241.3   0.0     1   186     1   177     1   178 0.99 Uncharacterised protein family (UPF0227)
DUF2799              PF10973.3     89 seq738_BIOID50921    -            121   3.5e-17   62.0   0.5   1   1   3.2e-21   4.3e-17   61.7   0.3     1    88    31   113    31   114 0.93 Protein of unknown function (DUF2799)
ORF6N                PF10543.4     88 seq739_BIOID50921    -            248   7.6e-18   64.2   0.0   1   1   9.6e-22   1.3e-17   63.4   0.0     2    87    11    92    10    93 0.95 ORF6N domain
Sugar_tr             PF00083.19   451 seq741_BIOID50921    -            302   2.8e-45  154.6  27.0   1   1   4.9e-46   1.7e-42  145.4  18.7     2   334    16   299    15   302 0.96 Sugar (and other) transporter
MFS_1                PF07690.11   354 seq741_BIOID50921    -            302   1.5e-40  138.9  27.7   1   1     1e-42   3.4e-39  134.4  19.2     2   295    21   301    20   301 0.88 Major Facilitator Superfamily
FPN1                 PF06963.7    432 seq741_BIOID50921    -            302   6.8e-05   21.3   1.7   1   1     2e-08   6.8e-05   21.3   1.2   279   338   237   296   204   300 0.91 Ferroportin1 (FPN1)
Radical_SAM          PF04055.16   166 seq742_BIOID50921    -            457   3.6e-15   56.4   0.0   1   1     8e-19   5.4e-15   55.8   0.0     2   164    57   227    56   229 0.79 Radical SAM superfamily
HemN_C               PF06969.11    66 seq742_BIOID50921    -            457   3.1e-12   46.2   0.6   1   1   1.7e-15   1.2e-11   44.4   0.0     1    66   363   431   363   431 0.94 HemN C-terminal domain
MFS_1                PF07690.11   354 seq744_BIOID50921    -            395   8.7e-29  100.2  39.6   1   1   1.3e-32   8.7e-29  100.2  27.4     2   344    13   341    12   344 0.82 Major Facilitator Superfamily
Dehydratase_MU       PF02288.10   112 seq745_BIOID50921    -            116   1.6e-35  121.0   0.0   1   1   1.3e-39   1.8e-35  120.9   0.0     2   112     7   112     6   112 0.98 Dehydratase medium subunit
Phage_lysozyme       PF00959.14   110 seq746_BIOID50921    -            170   9.2e-24   83.7   0.0   1   1   8.3e-28   1.1e-23   83.4   0.0     1   110    54   160    54   160 0.98 Phage lysozyme
ABC_tran             PF00005.22   118 seq749_BIOID50921    -            337   1.4e-23   83.4   0.0   1   1   3.2e-25   1.5e-21   76.8   0.0     1   117    44   162    44   163 0.89 ABC transporter
TOBE_2               PF08402.5     75 seq749_BIOID50921    -            337   6.4e-17   61.2   0.0   1   1   3.3e-20   1.5e-16   60.0   0.0     2    75   257   333   256   333 0.93 TOBE domain
DUF1375              PF07119.7     76 seq751_BIOID50921    -             75   8.9e-21   73.3   0.2   1   1   9.2e-25   1.3e-20   72.9   0.1     6    75     8    69     3    70 0.91 Protein of unknown function (DUF1375)
rve                  PF00665.21   120 seq754_BIOID50921    -            217     3e-18   65.9   0.0   1   1   3.2e-22   4.4e-18   65.4   0.0    10   118     2   119     1   121 0.96 Integrase core domain
rve                  PF00665.21   120 seq755_BIOID50921    -            288   1.9e-29  102.0   0.0   1   1   1.5e-32     4e-29  101.0   0.0     3   119   126   240   124   241 0.96 Integrase core domain
rve_2                PF13333.1     52 seq755_BIOID50921    -            288   3.7e-20   71.6   1.6   1   1     4e-22   1.1e-18   66.9   0.1     1    52   231   287   231   287 0.98 Integrase core domain
rve_3                PF13683.1     67 seq755_BIOID50921    -            288   1.9e-15   56.0   0.0   1   1   1.4e-18   3.8e-15   55.0   0.0     4    67   215   279   212   279 0.96 Integrase core domain
HTH_21               PF13276.1     60 seq755_BIOID50921    -            288     2e-10   40.4   0.0   1   1   3.2e-13   8.8e-10   38.3   0.0     4    59    47   101    44   102 0.90 HTH-like domain
DDE_Tnp_IS240        PF13610.1    140 seq755_BIOID50921    -            288   7.6e-10   38.7   0.0   1   1   5.2e-13   1.4e-09   37.9   0.0     2   129   130   260   129   272 0.87 DDE domain
Fimbrial             PF00419.15   145 seq756_BIOID50921    -            169   1.7e-09   37.9   8.2   1   1   1.6e-13   2.1e-09   37.6   5.7     1   144    30   168    30   169 0.76 Fimbrial protein
Lysis_S              PF04971.7     68 seq757_BIOID50921    -             71   9.7e-47  156.4   0.6   1   1   7.8e-51   1.1e-46  156.2   0.4     1    68     4    71     4    71 1.00 Lysis protein S
DUF4154              PF13689.1    145 seq758_BIOID50921    -            172   5.6e-32  110.2   0.0   1   1     5e-36   6.8e-32  109.9   0.0     6   145    32   168    27   168 0.95 Domain of unknown function (DUF4154)
BMC                  PF00936.14    75 seq761_BIOID50921    -             91   1.1e-26   92.1   5.6   1   1     1e-30   1.4e-26   91.8   3.9     1    75     3    79     3    79 0.98 BMC domain
UvrB                 PF12344.3     44 seq762_BIOID50921    -            673   6.7e-23   79.8   0.9   1   1   1.3e-25   2.9e-22   77.7   0.1     1    43   552   594   552   595 0.97 Ultra-violet resistance protein B
Helicase_C           PF00271.26    78 seq762_BIOID50921    -            673   1.2e-15   57.0   0.0   1   1   1.2e-18   2.8e-15   55.8   0.0     2    77   465   545   464   546 0.98 Helicase conserved C-terminal domain
ResIII               PF04851.10   184 seq762_BIOID50921    -            673   1.1e-11   44.8   0.0   1   1     3e-14   6.9e-11   42.1   0.0     4    94    13   101    10   134 0.79 Type III restriction enzyme, res subunit
UVR                  PF02151.14    36 seq762_BIOID50921    -            673   5.2e-07   28.8   1.1   1   1     7e-10   1.6e-06   27.3   0.8     2    35   634   667   633   668 0.93 UvrB/uvrC motif
Phage_lysozyme       PF00959.14   110 seq763_BIOID50921    -            165     1e-31  109.3   0.1   1   1   9.1e-36   1.2e-31  109.0   0.1     1   109    48   154    48   155 0.98 Phage lysozyme
GATase_4             PF13230.1    272 seq767_BIOID50921    -            255  3.2e-107  357.1   0.0   1   1  7.7e-111  3.5e-107  357.0   0.0     1   252     1   252     1   255 0.99 Glutamine amidotransferases class-II
GATase_2             PF00310.16   361 seq767_BIOID50921    -            255   3.3e-17   62.1   0.1   1   1   2.1e-15   9.7e-12   44.1   0.1   189   359    65   215    60   217 0.87 Glutamine amidotransferases class-II
Phage_antiter_Q      PF06323.6    230 seq768_BIOID50921    -            255  3.1e-105  350.5   8.7   1   1  2.5e-109  3.4e-105  350.3   6.0     1   229    27   254    27   255 1.00 Phage antitermination protein Q
BMC                  PF00936.14    75 seq769_BIOID50921    -            140   5.6e-21   73.8   1.4   1   1   6.1e-25   8.3e-21   73.3   1.0     1    75     3    80     3    80 0.97 BMC domain
Pyr_redox_2          PF07992.9    200 seq772_BIOID50921    -            434   1.9e-33  115.8   0.0   1   1   1.6e-36   4.3e-33  114.7   0.0     1   197     7   318     7   320 0.91 Pyridine nucleotide-disulphide oxidoreductase
Pyr_redox            PF00070.22    80 seq772_BIOID50921    -            434   3.4e-19   68.8   3.6   1   2     5e-08   0.00014   22.0   0.1     1    36     7    48     7    93 0.86 Pyridine nucleotide-disulphide oxidoreductase
Pyr_redox            PF00070.22    80 seq772_BIOID50921    -            434   3.4e-19   68.8   3.6   2   2   1.6e-15   4.4e-12   46.0   0.4     1    68   172   254   172   265 0.91 Pyridine nucleotide-disulphide oxidoreductase
DAO                  PF01266.19   358 seq772_BIOID50921    -            434   2.1e-11   43.1  10.1   1   1   1.1e-09   3.1e-06   26.2   0.0   147   236   226   308   222   335 0.80 FAD dependent oxidoreductase
Adenine_deam_C       PF13382.1    171 seq773_BIOID50921    -            603   6.8e-58  194.4   0.0   1   1     4e-61   1.1e-57  193.8   0.0    24   171   449   596   431   596 0.95 Adenine deaminase C-terminal domain
Amidohydro_1         PF01979.15   333 seq773_BIOID50921    -            603   6.9e-38  131.0   0.0   1   1   9.6e-41   2.6e-37  129.1   0.0     2   333    97   362    96   362 0.95 Amidohydrolase family
Amidohydro_5         PF13594.1     68 seq773_BIOID50921    -            603   2.2e-12   46.4   0.2   1   1     3e-15   8.2e-12   44.6   0.1     1    68    67   130    67   130 0.85 Amidohydrolase
Amidohydro_4         PF13147.1    304 seq773_BIOID50921    -            603     3e-11   43.7   0.3   1   1     2e-12   5.4e-09   36.3   0.1     1   304    91   359    91   359 0.80 Amidohydrolase
FimH_man-bind        PF09160.5    147 seq774_BIOID50921    -            303   5.8e-57  191.5   0.2   1   1   1.5e-60     1e-56  190.7   0.1     1   147    27   171    27   171 0.99 FimH, mannose binding
Fimbrial             PF00419.15   145 seq774_BIOID50921    -            303   8.9e-10   38.8   7.4   1   1   1.3e-13   8.9e-10   38.8   5.1     7   145   176   303   170   303 0.85 Fimbrial protein
rve                  PF00665.21   120 seq775_BIOID50921    -            340     2e-20   73.0   0.0   1   1   2.2e-23   3.8e-20   72.0   0.0     3   118   118   242   117   244 0.96 Integrase core domain
HTH_38               PF13936.1     44 seq775_BIOID50921    -            340   1.8e-09   36.8   0.5   1   1   4.1e-12     7e-09   34.9   0.1     6    41     3    38     2    40 0.94 Helix-turn-helix domain
HTH_7                PF02796.10    45 seq775_BIOID50921    -            340   3.5e-09   36.2   0.3   1   1   5.4e-12   9.2e-09   34.9   0.2    13    44     9    40     5    41 0.93 Helix-turn-helix domain of resolvase
HTH_23               PF13384.1     50 seq775_BIOID50921    -            340   1.1e-06   27.9   0.0   1   1     2e-09   3.4e-06   26.3   0.0     9    40     9    40     2    43 0.89 Homeodomain-like domain
HTH_28               PF13518.1     52 seq775_BIOID50921    -            340     1e-05   25.2   0.1   1   1   1.5e-08   2.6e-05   23.9   0.1     7    34    12    39     8    40 0.89 Helix-turn-helix domain
Sigma70_r4_2         PF08281.7     54 seq775_BIOID50921    -            340   1.1e-05   24.6   0.0   1   1   1.5e-08   2.5e-05   23.5   0.0    25    48    16    39    12    40 0.94 Sigma-70, region 4
HTH_3                PF01381.17    55 seq775_BIOID50921    -            340   0.00013   21.6   0.1   1   1   1.4e-07   0.00024   20.7   0.1     7    37    15    45     8    48 0.91 Helix-turn-helix
Sugar_tr             PF00083.19   451 seq776_BIOID50921    -             89   8.3e-08   31.1   1.7   1   1   6.6e-12     9e-08   30.9   1.2   366   436     8    78     1    83 0.91 Sugar (and other) transporter
GGDEF                PF00990.16   161 seq777_BIOID50921    -            408   7.3e-45  152.3   0.5   1   1   8.6e-49   1.2e-44  151.6   0.3     1   159   249   403   249   405 0.96 GGDEF domain
Transket_pyr         PF02779.19   178 seq778_BIOID50921    -            939   4.6e-61  205.2   0.0   1   1   1.5e-64     1e-60  204.1   0.0     2   176   593   786   592   788 0.98 Transketolase, pyrimidine binding domain
E1_dh                PF00676.15   300 seq778_BIOID50921    -            939   1.7e-48  164.7   0.0   1   1   3.4e-52   2.3e-48  164.3   0.0     2   294   207   524   206   530 0.88 Dehydrogenase E1 component
TOBE                 PF03459.12    64 seq779_BIOID50921    -            147   1.2e-32  111.6   6.6   1   2   4.9e-21   6.7e-17   61.2   0.8     2    64     9    71     8    71 0.98 TOBE domain
TOBE                 PF03459.12    64 seq779_BIOID50921    -            147   1.2e-32  111.6   6.6   2   2     1e-18   1.4e-14   53.8   0.3     2    63    81   142    81   143 0.98 TOBE domain
Hydrolase_3          PF08282.7    254 seq780_BIOID50921    -            368   1.1e-14   54.4   0.1   1   1   1.8e-16   6.1e-13   48.8   0.0   187   251   295   358   282   361 0.92 haloacid dehalogenase-like hydrolase
HAD                  PF12710.2    191 seq780_BIOID50921    -            368   6.9e-13   49.0   0.0   1   1   2.3e-16     8e-13   48.8   0.0    45   191   191   327    41   327 0.79 haloacid dehalogenase-like hydrolase
Hydrolase            PF00702.21   204 seq780_BIOID50921    -            368   1.3e-10   42.0   1.0   1   1     5e-14   1.7e-10   41.6   0.4    65   204   170   330    99   330 0.77 haloacid dehalogenase-like hydrolase
Phage_lysis          PF03245.8    125 seq784_BIOID50921    -            155   2.2e-39  134.1   4.3   1   1   1.8e-43   2.5e-39  133.9   3.0     1   125    29   154    29   154 0.97 Bacteriophage lysis protein
Peptidase_S49_N      PF08496.5    155 seq786_BIOID50921    -            349   2.9e-64  215.4   3.5   1   1   6.3e-68   2.9e-64  215.4   2.4     1   155     1   158     1   158 0.98 Peptidase family S49 N-terminal
Peptidase_S49        PF01343.13   154 seq786_BIOID50921    -            349   1.4e-50  170.9   0.0   1   1   3.1e-54   1.4e-50  170.9   0.0     2   153   161   310   160   311 0.98 Peptidase family S49
SDH_sah              PF01972.11   286 seq786_BIOID50921    -            349   1.8e-05   23.5   1.9   1   1   5.1e-09   2.3e-05   23.2   0.0    89   163   133   208   119   225 0.81 Serine dehydrogenase proteinase
GFO_IDH_MocA         PF01408.17   120 seq787_BIOID50921    -            377   5.7e-29  100.9   0.1   1   1   1.9e-32   8.9e-29  100.3   0.1     1   120     7   123     7   123 0.96 Oxidoreductase family, NAD-binding Rossmann fold
GFO_IDH_MocA_C       PF02894.12   115 seq787_BIOID50921    -            377     2e-21   75.7   0.0   1   1   8.5e-25   3.9e-21   74.8   0.0     1   114   135   246   135   247 0.97 Oxidoreductase family, C-terminal alpha/beta domain
Semialdhyde_dh       PF01118.19   121 seq787_BIOID50921    -            377   1.6e-07   31.5   0.0   1   1   6.4e-11   2.9e-07   30.6   0.0     3    94    10    93     8    98 0.86 Semialdehyde dehydrogenase, NAD binding domain
PduL                 PF06130.7     71 seq788_BIOID50921    -            210   8.4e-52  172.7   0.0   1   2   3.6e-28   4.9e-24   83.8   0.0     2    71    22   102    21   102 0.98 Propanediol utilisation protein PduL
PduL                 PF06130.7     71 seq788_BIOID50921    -            210   8.4e-52  172.7   0.0   2   2   3.6e-29     5e-25   87.0   0.2     2    70   130   197   129   198 0.96 Propanediol utilisation protein PduL
BPD_transp_1         PF00528.17   185 seq789_BIOID50921    -            313   1.3e-16   60.5  19.2   1   1   9.8e-21   1.3e-16   60.5  13.3     2   179   106   307   105   310 0.89 Binding-protein-dependent transport system inner membrane component
DUF1778              PF08681.6     80 seq791_BIOID50921    -             89   1.9e-27   94.7   2.0   1   1   1.6e-31   2.1e-27   94.6   1.4     1    79     8    86     8    87 0.98 Protein of unknown function (DUF1778)
P2_Phage_GpR         PF06891.6    135 seq796_BIOID50921    -            143   1.4e-41  141.3   0.0   1   1   1.1e-45   1.5e-41  141.2   0.0     1   122     1   119     1   131 0.96 P2 phage tail completion protein R (GpR)
Acetyltransf_7       PF13508.1     79 seq798_BIOID50921    -            176   3.3e-09   36.6   0.0   1   1   7.3e-13     5e-09   36.0   0.0    10    77    54   149    45   151 0.80 Acetyltransferase (GNAT) domain
Acetyltransf_1       PF00583.19    83 seq798_BIOID50921    -            176   1.5e-05   24.8   0.1   1   1   4.4e-09     3e-05   23.8   0.0    22    82    81   149    42   150 0.74 Acetyltransferase (GNAT) family
Na_Pi_cotrans        PF02690.10   142 seq799_BIOID50921    -            543   1.6e-44  150.9  29.8   1   2   1.4e-39   9.3e-36  122.5   7.0     1   140    13   148    13   150 0.98 Na+/Pi-cotransporter
Na_Pi_cotrans        PF02690.10   142 seq799_BIOID50921    -            543   1.6e-44  150.9  29.8   2   2   1.5e-13     1e-09   38.1   9.9     1   115   139   257   139   283 0.91 Na+/Pi-cotransporter
SeqA                 PF03925.8    189 seq800_BIOID50921    -            181   4.5e-71  238.3   0.1   1   1   3.7e-75     5e-71  238.1   0.1     1   189     1   181     1   181 0.91 SeqA protein
UvrD_C               PF13361.1    319 seq801_BIOID50921    -            673   2.1e-92  309.9   0.0   1   1   8.6e-95     2e-91  306.7   0.0     1   318   271   613   271   614 0.97 UvrD-like helicase C-terminal domain
UvrD-helicase        PF00580.16   315 seq801_BIOID50921    -            673     2e-74  250.6   0.4   1   1   1.3e-76   2.9e-73  246.7   0.3     1   314     3   265     3   266 0.94 UvrD/REP helicase N-terminal domain
AAA_19               PF13245.1     76 seq801_BIOID50921    -            673   2.1e-13   49.6   0.6   1   1   2.1e-16   4.7e-13   48.5   0.4     8    75    15    87     8    88 0.82 Part of AAA domain
UvrD_C_2             PF13538.1    104 seq801_BIOID50921    -            673   2.1e-10   40.5   0.0   1   1   5.7e-13   1.3e-09   38.0   0.0    54   103   546   609   496   610 0.80 Family description
UPF0118              PF01594.11   327 seq804_BIOID50921    -            370   3.5e-65  220.0  41.0   1   1   2.9e-69     4e-65  219.8  28.4     2   327    15   345    14   345 0.99 Domain of unknown function DUF20
Phage_pRha           PF09669.5     92 seq805_BIOID50921    -            174     2e-31  108.1   0.3   1   1   2.7e-35   3.6e-31  107.2   0.0     1    92    24   114    24   114 0.97 Phage regulatory protein Rha (Phage_pRha)
IstB_IS21            PF01695.12   178 seq810_BIOID50921    -            259   6.1e-71  237.3   0.1   1   1   3.9e-74   1.3e-70  236.3   0.0     1   178    56   235    56   235 0.98 IstB-like ATP binding protein
Bac_DnaA             PF00308.13   219 seq810_BIOID50921    -            259   1.4e-07   31.2   0.0   1   1   6.2e-11   2.1e-07   30.6   0.0    37   136   105   202    75   207 0.85 Bacterial dnaA  protein
AAA                  PF00004.24   132 seq810_BIOID50921    -            259   2.5e-05   24.3   0.0   1   1   1.3e-08   4.3e-05   23.6   0.0     1    74   105   180   105   214 0.77 ATPase family associated with various cellular activities (AAA)
PhoH                 PF02562.11   205 seq810_BIOID50921    -            259   1.4e-05   24.3   0.1   1   1   1.6e-08   5.5e-05   22.3   0.0    11    48    94   131    83   142 0.80 PhoH-like protein
Phage_tail_S         PF05069.8    148 seq811_BIOID50921    -            132   1.6e-37  128.3   7.3   1   1   1.3e-41   1.8e-37  128.2   5.0     2   132     3   131     2   132 0.97 Phage virion morphogenesis family
MutS_V               PF00488.16   235 seq812_BIOID50921    -            853  7.3e-105  349.4   0.0   1   1  4.6e-108  1.3e-104  348.6   0.0     1   234   567   798   567   799 0.99 MutS domain V
MutS_III             PF05192.13   204 seq812_BIOID50921    -            853   5.2e-49  166.6   3.1   1   1   3.5e-52   9.6e-49  165.8   2.1     1   204   271   560   271   560 0.96 MutS domain III
MutS_I               PF01624.15   113 seq812_BIOID50921    -            853   1.2e-44  150.7   0.0   1   1   1.2e-47   3.4e-44  149.3   0.0     1   112    11   122    11   123 0.99 MutS domain I
MutS_II              PF05188.12   137 seq812_BIOID50921    -            853   1.8e-33  115.3   0.0   1   1   1.6e-36   4.5e-33  114.1   0.0     1   137   131   256   131   256 0.98 MutS domain II
MutS_IV              PF05190.13    92 seq812_BIOID50921    -            853   3.3e-28   97.5   0.1   1   1   3.6e-31   9.9e-28   96.0   0.1     1    90   428   517   428   519 0.97 MutS family domain IV
DUF4222              PF13973.1     53 seq813_BIOID50921    -             80   3.1e-16   58.3   0.1   1   1   2.7e-20   3.7e-16   58.1   0.1     2    53     4    54     3    54 0.97 Domain of unknown function (DUF4222)
AAA_25               PF13481.1    194 seq814_BIOID50921    -            476   2.1e-26   92.4   0.0   1   1   1.8e-29   3.5e-26   91.6   0.0    10   194    88   242    80   242 0.90 AAA domain
KaiC                 PF06745.8    226 seq814_BIOID50921    -            476   1.7e-18   66.4   0.1   1   1   6.7e-19   1.3e-15   56.9   0.1     2   202    94   277    93   294 0.85 KaiC
ChlI                 PF13541.1    121 seq814_BIOID50921    -            476     6e-12   45.0   0.0   1   1   6.9e-15   1.3e-11   43.8   0.0    35   121   364   449   337   449 0.92 Subunit ChlI of Mg-chelatase
Lon_C                PF05362.8    205 seq814_BIOID50921    -            476   4.4e-08   32.5   0.1   1   1     5e-11   9.7e-08   31.4   0.0    94   200   372   471   363   473 0.88 Lon protease (S16) C-terminal proteolytic domain
RecA                 PF00154.16   323 seq814_BIOID50921    -            476   2.3e-05   23.4   0.1   1   1     2e-08     4e-05   22.7   0.0    15   140    75   195    64   215 0.78 recA bacterial DNA recombination protein
BPD_transp_1         PF00528.17   185 seq816_BIOID50921    -            264   2.7e-13   49.7  13.6   1   1     2e-17   2.7e-13   49.7   9.4     2   167    80   247    79   258 0.78 Binding-protein-dependent transport system inner membrane component
OmpA                 PF00691.15    97 seq817_BIOID50921    -            160   1.8e-17   63.4   0.1   1   1     2e-21   2.7e-17   62.8   0.1     1    97    55   151    55   151 0.94 OmpA family
PGM_PMM_I            PF02878.11   138 seq818_BIOID50921    -            546   1.7e-35  121.3   0.2   1   1   1.8e-38   6.3e-35  119.5   0.1     2   134    40   180    39   183 0.97 Phosphoglucomutase/phosphomannomutase, alpha/beta/alpha domain I
PGM_PMM_III          PF02880.11   111 seq818_BIOID50921    -            546   2.7e-27   94.9   0.0   1   1   1.5e-30   5.3e-27   93.9   0.0     1   111   320   440   320   440 0.93 Phosphoglucomutase/phosphomannomutase, alpha/beta/alpha domain III
PGM_PMM_II           PF02879.11   104 seq818_BIOID50921    -            546     3e-13   49.8   0.0   1   1   3.2e-16   1.1e-12   48.0   0.0     2   104   210   317   209   317 0.90 Phosphoglucomutase/phosphomannomutase, alpha/beta/alpha domain II
PGM_PMM_IV           PF00408.15    73 seq818_BIOID50921    -            546   9.4e-13   47.8   0.0   1   1   8.3e-16   2.8e-12   46.3   0.0    12    72   479   539   457   542 0.88 Phosphoglucomutase/phosphomannomutase, C-terminal domain
EutN_CcmL            PF03319.8     83 seq821_BIOID50921    -             91   1.7e-27   95.4   0.1   1   1   1.5e-31   2.1e-27   95.2   0.1     1    83     1    87     1    87 0.93 Ethanolamine utilisation protein EutN/carboxysome
Resolvase            PF00239.16   141 seq822_BIOID50921    -            203   6.4e-52  175.0   0.0   1   1   1.5e-55     1e-51  174.4   0.0     2   140    18   150    17   151 0.98 Resolvase, N terminal domain
HTH_7                PF02796.10    45 seq822_BIOID50921    -            203   5.1e-14   51.7   0.0   1   1   1.4e-17   9.4e-14   50.8   0.0     1    45   153   197   153   197 0.98 Helix-turn-helix domain of resolvase
Gly-zipper_OmpA      PF13436.1    118 seq823_BIOID50921    -            143   1.9e-08   33.8   0.4   1   1   2.8e-12   1.9e-08   33.8   0.2     4   117    27   135    21   136 0.78 Glycine-zipper containing OmpA-like membrane domain
Rick_17kDa_Anti      PF05433.10    42 seq823_BIOID50921    -            143     4e-07   29.4  12.3   1   1   5.8e-11     4e-07   29.4   8.5     2    32    73   103    72   104 0.95 Glycine zipper 2TM domain
DUF1233              PF06806.7     72 seq827_BIOID50921    -             84   2.7e-34  116.4   0.5   1   1   2.3e-38   3.2e-34  116.1   0.3     1    72     4    76     4    76 0.97 Putative excisionase (DUF1233)
NLPC_P60             PF00877.14   105 seq828_BIOID50921    -            252   1.7e-30  104.8   0.0   1   1     4e-34   2.7e-30  104.1   0.0     1   105   134   244   134   244 0.98 NlpC/P60 family
DUF3927              PF13064.1     46 seq830_BIOID50921    -             52   2.9e-22   77.7  11.8   1   1   2.3e-26   3.1e-22   77.6   8.2     1    46     3    48     3    48 0.98 Protein of unknown function (DUF3927)
NUDIX                PF00293.23   135 seq832_BIOID50921    -            257   1.9e-21   76.0   0.0   1   1   8.7e-25     4e-21   74.9   0.0     6   125   132   240   128   249 0.90 NUDIX domain
zf-NADH-PPase        PF09297.6     32 seq832_BIOID50921    -            257   2.8e-10   39.4   5.4   1   1     1e-13   4.8e-10   38.6   3.8     1    32    93   124    93   124 0.98 NADH pyrophosphatase zinc ribbon domain
NUDIX-like           PF09296.6     98 seq832_BIOID50921    -            257     8e-07   29.2   0.2   1   1   3.3e-10   1.5e-06   28.3   0.1     2    97    11    90    10    91 0.97 NADH pyrophosphatase-like rudimentary NUDIX domain
Cob_adeno_trans      PF01923.13   162 seq834_BIOID50921    -            335   8.2e-53  178.4   0.2   1   1   1.8e-56   1.2e-52  177.8   0.1     1   160     3   166     3   168 0.93 Cobalamin adenosyltransferase
DUF336               PF03928.9    132 seq834_BIOID50921    -            335   1.4e-37  128.3   0.0   1   1   3.1e-41   2.1e-37  127.7   0.0     3   132   200   329   198   329 0.98 Domain of unknown function (DUF336)
DUF3596              PF12167.3     88 seq837_BIOID50921    -            126   6.6e-31  105.6   0.0   1   1     6e-35   8.2e-31  105.3   0.0     1    88     7    93     7    93 0.98 Domain of unknown function (DUF3596)
Topoisom_bac         PF01131.15   403 seq841_BIOID50921    -            881    7e-131  436.6   0.7   1   1  3.7e-134  1.3e-130  435.7   0.5     2   403   171   579   170   579 0.93 DNA topoisomerase
Topo_Zn_Ribbon       PF08272.6     42 seq841_BIOID50921    -            881   3.1e-39  131.9   0.3   1   2   1.5e-19   5.2e-16   57.5   0.0     2    42   772   811   771   811 0.96 Topoisomerase I zinc-ribbon-like
Topo_Zn_Ribbon       PF08272.6     42 seq841_BIOID50921    -            881   3.1e-39  131.9   0.3   2   2   1.3e-23   4.6e-20   70.5   1.2     1    41   838   878   838   879 0.97 Topoisomerase I zinc-ribbon-like
Toprim               PF01751.17    88 seq841_BIOID50921    -            881   3.4e-26   90.8   0.0   1   1   2.1e-29   7.2e-26   89.7   0.0     2    88    19   156    18   156 0.98 Toprim domain
zf-C4_Topoisom       PF01396.14    39 seq841_BIOID50921    -            881   4.1e-19   67.6  16.9   1   2   3.6e-09   1.2e-05   24.5   0.3     3    27   612   636   610   653 0.84 Topoisomerase DNA binding C4 zinc finger
zf-C4_Topoisom       PF01396.14    39 seq841_BIOID50921    -            881   4.1e-19   67.6  16.9   2   2   6.9e-15   2.4e-11   42.8   1.9     2    38   723   758   722   759 0.94 Topoisomerase DNA binding C4 zinc finger
DUF1441              PF07278.6    152 seq843_BIOID50921    -            164   6.9e-62  207.5   0.1   1   1   5.9e-66   8.1e-62  207.2   0.1     2   152    10   155     9   155 0.99 Protein of unknown function (DUF1441)
Antitoxin-MazE       PF04014.13    47 seq844_BIOID50921    -             76   5.2e-07   29.1   0.2   1   1   6.4e-11   8.7e-07   28.4   0.1     1    44     7    45     7    48 0.94 Antidote-toxin recognition MazE
DUF303               PF03629.13   255 seq845_BIOID50921    -            522   7.8e-30  103.8   0.0   1   1   1.5e-33     1e-29  103.4   0.0     1   200    64   295    64   348 0.80 Domain of unknown function (DUF303)
DUF1737              PF08410.5     54 seq845_BIOID50921    -            522     1e-16   60.3   0.0   1   1   3.8e-20   2.6e-16   59.0   0.0     1    53     1    50     1    51 0.96 Domain of unknown function (DUF1737)
Aldedh               PF00171.17   462 seq847_BIOID50921    -            474  2.6e-165  550.1   0.1   1   1  2.1e-169  2.9e-165  549.9   0.1     3   462    13   470    11   470 0.97 Aldehyde dehydrogenase family
HTH_Tnp_1            PF01527.15    76 seq849_BIOID50921    -            100   2.7e-11   43.1   1.1   1   1   4.7e-15   3.2e-11   42.9   0.8     3    76    12    86    10    86 0.94 Transposase
HTH_28               PF13518.1     52 seq849_BIOID50921    -            100   4.8e-05   23.1   0.0   1   1   1.3e-08   8.6e-05   22.3   0.0     1    38    20    58    20    68 0.88 Helix-turn-helix domain
Phage_sheath_1       PF04984.9    464 seq850_BIOID50921    -            390   2.2e-72  243.8   0.2   1   2   3.6e-19   4.9e-15   54.8   0.1     1    91     1    93     1    97 0.94 Phage tail sheath protein
Phage_sheath_1       PF04984.9    464 seq850_BIOID50921    -            390   2.2e-72  243.8   0.2   2   2   4.6e-60   6.3e-56  189.6   0.0   170   464    91   377    89   377 0.98 Phage tail sheath protein
Phage_integrase      PF00589.17   173 seq854_BIOID50921    -            290   9.5e-20   70.8   0.1   1   1     1e-23   1.4e-19   70.3   0.1     3   166    65   258    63   264 0.87 Phage integrase family
DUF1870              PF08965.5    118 seq858_BIOID50921    -            118     2e-60  201.5   0.3   1   1   1.6e-64   2.2e-60  201.3   0.2     1   118     1   118     1   118 1.00 Domain of unknown function (DUF1870)
URO-D                PF01208.12   343 seq860_BIOID50921    -            354  1.5e-140  467.8   0.0   1   1  1.3e-144  1.7e-140  467.7   0.0     2   342     5   347     4   348 0.98 Uroporphyrinogen decarboxylase (URO-D)
AAA_28               PF13521.1    163 seq866_BIOID50921    -            417   4.9e-29  101.2   0.0   1   1   2.1e-32   7.2e-29  100.7   0.0     2   163   241   401   240   401 0.92 AAA domain
HTH_3                PF01381.17    55 seq866_BIOID50921    -            417   1.3e-09   37.6   0.1   1   1   1.3e-12   4.5e-09   35.9   0.0     1    52    14    66    14    68 0.95 Helix-turn-helix
HTH_19               PF12844.2     64 seq866_BIOID50921    -            417   2.6e-08   33.6   0.0   1   1     2e-10   6.8e-07   29.1   0.0     3    55    13    66    12    74 0.94 Helix-turn-helix domain
Aldedh               PF00171.17   462 seq868_BIOID50921    -            461   1.2e-30  106.1   0.5   1   1   1.7e-33   2.4e-29  101.8   0.3    29   427    32   416    24   428 0.87 Aldehyde dehydrogenase family
rve                  PF00665.21   120 seq869_BIOID50921    -            135   1.8e-12   47.2   0.0   1   1   1.7e-16   2.4e-12   46.9   0.0     2    78    45   119    44   129 0.93 Integrase core domain
UxuA                 PF03786.8    351 seq870_BIOID50921    -            394  4.2e-163  541.7   0.2   1   1    7e-167  4.8e-163  541.6   0.1     1   350     1   388     1   389 0.99 D-mannonate dehydratase (UxuA)
AP_endonuc_2         PF01261.19   211 seq870_BIOID50921    -            394     1e-08   34.6   0.0   1   1   8.1e-12   5.6e-08   32.2   0.0     3   189    18   299    16   320 0.82 Xylose isomerase-like TIM barrel
GerE                 PF00196.14    58 seq871_BIOID50921    -            901   4.2e-20   70.7   0.0   1   1   1.3e-23   1.7e-19   68.7   0.0     2    58   834   890   833   890 0.97 Bacterial regulatory proteins, luxR family
MFS_1                PF07690.11   354 seq873_BIOID50921    -            404   1.5e-29  102.7  51.1   1   2   1.2e-24   1.7e-20   72.9  26.1     2   293    13   290    12   292 0.81 Major Facilitator Superfamily
MFS_1                PF07690.11   354 seq873_BIOID50921    -            404   1.5e-29  102.7  51.1   2   2   4.6e-15   6.3e-11   41.5  10.5    37   184   249   395   244   402 0.81 Major Facilitator Superfamily
2-oxoacid_dh         PF00198.18   231 seq874_BIOID50921    -            384   4.7e-81  271.3   0.0   1   1   2.1e-84   7.2e-81  270.7   0.0     3   231   154   382   152   382 0.98 2-oxoacid dehydrogenases acyltransferase (catalytic domain)
Biotin_lipoyl        PF00364.17    74 seq874_BIOID50921    -            384   8.4e-21   73.2   0.1   1   1   4.5e-24   1.5e-20   72.4   0.1     2    73     3    74     2    75 0.97 Biotin-requiring enzyme
E3_binding           PF02817.12    39 seq874_BIOID50921    -            384   5.7e-12   44.9   0.2   1   1   6.7e-15   2.3e-11   43.0   0.1     6    38    94   126    90   127 0.94 e3 binding domain
Mob_synth_C          PF06463.8    128 seq875_BIOID50921    -            352   3.2e-35  120.5   0.0   1   1   1.6e-38   5.6e-35  119.7   0.0     1   127   209   335   209   336 0.98 Molybdenum Cofactor Synthesis C
Radical_SAM          PF04055.16   166 seq875_BIOID50921    -            352   6.6e-27   94.5   0.0   1   1   2.7e-30   9.4e-27   94.0   0.0     2   166    42   204    41   204 0.97 Radical SAM superfamily
Fer4_12              PF13353.1    139 seq875_BIOID50921    -            352   1.6e-07   31.4   0.0   1   1   8.7e-11     3e-07   30.5   0.0    15   116    47   148    36   154 0.84 4Fe-4S single cluster domain
Fer4_14              PF13394.1    117 seq875_BIOID50921    -            352   6.7e-07   29.2   0.0   1   1   5.8e-10     2e-06   27.7   0.0     6    90    45   127    38   148 0.70 4Fe-4S single cluster domain
Rhodanese            PF00581.15   113 seq876_BIOID50921    -            240   3.2e-17   62.8   0.1   1   1   4.4e-21     6e-17   61.9   0.0     2   112    28   123    27   124 0.94 Rhodanese-like domain
DUF1471              PF07338.8     56 seq877_BIOID50921    -             85   8.5e-20   70.0   0.1   1   1   8.2e-24   1.1e-19   69.6   0.0     2    56    33    85    32    85 0.98 Protein of unknown function (DUF1471)
YmgB                 PF10798.3     61 seq881_BIOID50921    -             88   3.7e-29  100.2   2.6   1   1   3.8e-33   5.3e-29   99.7   1.8     1    61    28    88    28    88 0.98 Biofilm development protein YmgB/AriR
DUF3491              PF11996.3    936 seq882_BIOID50921    -            321   6.1e-74  248.9   0.7   1   1   5.3e-78   7.2e-74  248.7   0.5   726   936     3   205     1   205 0.99 Protein of unknown function (DUF3491)
MerR_1               PF13411.1     69 seq883_BIOID50921    -            215   3.9e-09   36.0   0.3   1   1   2.7e-12   3.6e-08   32.9   0.0    26    68     2    44     1    45 0.96 MerR HTH family regulatory protein
PTS_EIIC             PF02378.13   321 seq886_BIOID50921    -            598     8e-83  277.8  29.3   1   1   1.2e-86     8e-83  277.8  20.3     1   321    87   429    87   429 0.94 Phosphotransferase system, EIIC
PTS_EIIB             PF00367.15    35 seq886_BIOID50921    -            598   1.4e-16   59.2   0.1   1   1   4.6e-20   3.1e-16   58.1   0.1     3    35   522   554   520   554 0.97 phosphotransferase system, EIIB
DEDD_Tnp_IS110       PF01548.12   144 seq887_BIOID50921    -            318   1.1e-25   89.8   0.1   1   1   6.1e-29   4.1e-25   87.9   0.0     2   138    12   146    11   152 0.93 Transposase
Transposase_20       PF02371.11    87 seq887_BIOID50921    -            318   6.4e-05   22.8   0.0   1   1   2.2e-08   0.00015   21.6   0.0     9    50   238   280   232   287 0.91 Transposase IS116/IS110/IS902 family
Phage_tube           PF04985.9    167 seq888_BIOID50921    -            171   2.5e-66  222.0   0.3   1   1   2.1e-70   2.8e-66  221.9   0.2     1   167     2   171     2   171 0.99 Phage tail tube protein FII
MMR_HSR1             PF01926.18   114 seq889_BIOID50921    -            294   2.6e-13   49.8   0.0   1   1   2.8e-16   4.7e-13   49.0   0.0     2   100    41   139    40   159 0.75 50S ribosome-binding GTPase
Dynamin_N            PF00350.18   168 seq889_BIOID50921    -            294     3e-10   40.0   0.0   1   1   6.4e-08   0.00011   21.9   0.0   100   146    85   134    80   158 0.79 Dynamin family
Gtr1_RagA            PF04670.7    231 seq889_BIOID50921    -            294   4.1e-06   26.0   0.0   1   1   3.6e-09   6.2e-06   25.4   0.0     4   102    43   142    41   184 0.85 Gtr1/RagA G protein conserved region
AIG1                 PF04548.11   212 seq889_BIOID50921    -            294     4e-05   22.7   0.0   1   1   7.1e-08   0.00012   21.1   0.0     5    69    43   106    40   140 0.89 AIG1 family
Endonuclease_5       PF04493.9    206 seq892_BIOID50921    -            223   1.1e-70  237.0   0.0   1   1   9.3e-75   1.3e-70  236.8   0.0     1   205     9   208     9   209 0.99 Endonuclease V
Caudo_TAP            PF02413.12   130 seq893_BIOID50921    -            146     5e-36  123.6   0.8   1   1   4.1e-40   5.6e-36  123.4   0.6     3   130     9   142     7   142 0.98 Caudovirales tail fibre assembly protein
DUF2566              PF10753.4     55 seq897_BIOID50921    -             82   3.4e-29  100.3   5.3   1   1   3.3e-33   4.5e-29  100.0   3.7     1    55    28    82    28    82 0.99 Protein of unknown function (DUF2566)
Metallophos          PF00149.23   201 seq898_BIOID50921    -            218   1.4e-12   47.3   2.9   1   1   6.5e-16   4.5e-12   45.7   2.0     2   167    16   150    15   191 0.73 Calcineurin-like phosphoesterase
Metallophos_2        PF12850.2    156 seq898_BIOID50921    -            218   1.2e-06   28.3   0.0   1   1   2.8e-10   1.9e-06   27.6   0.0     4   137    18   207    16   213 0.63 Calcineurin-like phosphoesterase superfamily domain
FluMu_gp41           PF10109.4     82 seq902_BIOID50921    -            100     5e-16   58.2   0.2   1   1   4.5e-20   6.1e-16   57.9   0.2     1    81     9    88     9    89 0.97 Mu-like prophage FluMu protein gp41
MoCF_biosynth        PF00994.19   144 seq903_BIOID50921    -            170   5.6e-31  106.7   0.0   1   1   5.1e-35     7e-31  106.4   0.0     1   143    14   156    12   157 0.92 Probable molybdopterin binding domain
Mannitol_dh_C        PF08125.8    245 seq904_BIOID50921    -            486   1.8e-96  321.9   0.0   1   1  3.5e-100   2.4e-96  321.5   0.0     1   245   216   463   216   463 0.99 Mannitol dehydrogenase C-terminal domain
Mannitol_dh          PF01232.18   151 seq904_BIOID50921    -            486   2.9e-54  182.9   0.0   1   1   7.2e-58   4.9e-54  182.2   0.0     2   151    24   188    23   188 0.99 Mannitol dehydrogenase Rossmann domain
Pyr_redox_2          PF07992.9    200 seq905_BIOID50921    -            472   8.5e-34  117.0   0.0   1   1   2.4e-36   2.7e-33  115.4   0.0     1   199     6   323     6   324 0.92 Pyridine nucleotide-disulphide oxidoreductase
Pyr_redox_dim        PF02852.17   110 seq905_BIOID50921    -            472   3.2e-28   97.8   0.0   1   1   6.6e-31   7.6e-28   96.6   0.0     1   110   353   462   353   462 0.99 Pyridine nucleotide-disulphide oxidoreductase, dimerisation domain
Pyr_redox            PF00070.22    80 seq905_BIOID50921    -            472   9.3e-17   61.0   2.6   1   1   1.2e-18   1.3e-15   57.3   0.1     1    78   182   257   182   264 0.94 Pyridine nucleotide-disulphide oxidoreductase
Pyr_redox_3          PF13738.1    203 seq905_BIOID50921    -            472   1.8e-09   37.8   2.2   1   1     2e-09   2.2e-06   27.7   0.4     1   153     8   167     8   190 0.60 Pyridine nucleotide-disulphide oxidoreductase
GIDA                 PF01134.17   392 seq905_BIOID50921    -            472   1.4e-09   37.1   2.7   1   1   6.1e-12     7e-09   34.9   0.3     1   150     6   152     6   171 0.91 Glucose inhibited division protein A
FAD_oxidored         PF12831.2    428 seq905_BIOID50921    -            472   6.8e-07   28.5   0.4   1   1   7.3e-10   8.4e-07   28.2   0.3     1    31     6    36     6   152 0.78 FAD dependent oxidoreductase
FAD_binding_2        PF00890.19   421 seq905_BIOID50921    -            472   1.9e-05   23.6   1.2   1   1   1.7e-08   1.9e-05   23.6   0.8     1    36     6    41     6    49 0.92 FAD binding domain
EAL                  PF00563.15   236 seq906_BIOID50921    -            285   1.4e-60  204.6   0.0   1   1   1.1e-64   1.6e-60  204.4   0.0     2   236    27   262    26   262 0.96 EAL domain
Fe-ADH               PF00465.14   366 seq907_BIOID50921    -            403   3.2e-98  328.6   0.2   1   1  5.7e-102   3.9e-98  328.3   0.2     2   332     8   323     7   337 0.93 Iron-containing alcohol dehydrogenase
Fe-ADH_2             PF13685.1    250 seq907_BIOID50921    -            403   5.2e-17   61.8   0.0   1   1   1.2e-20   8.1e-17   61.2   0.0    12   247    18   260    14   262 0.89 Iron-containing alcohol dehydrogenase
DUF2526              PF10735.4     77 seq908_BIOID50921    -             77   3.1e-47  158.3   5.7   1   1   2.5e-51   3.4e-47  158.2   4.0     1    77     1    77     1    77 1.00 Protein of unknown function (DUF2526)
MFS_1                PF07690.11   354 seq910_BIOID50921    -            421   8.2e-31  106.9  58.7   1   1   1.8e-31   2.5e-27   95.4  28.1     1   334    18   337    13   338 0.81 Major Facilitator Superfamily
Lysis_S              PF04971.7     68 seq911_BIOID50921    -             54   2.9e-36  122.8   0.4   1   1   2.2e-40     3e-36  122.8   0.3    16    68     2    54     1    54 0.98 Lysis protein S
Phage_P2_GpE         PF06528.7     39 seq912_BIOID50921    -             39   3.8e-23   80.5   0.1   1   1   2.9e-27     4e-23   80.4   0.0     1    39     1    39     1    39 0.99 Phage P2 GpE
DUF416               PF04222.7    191 seq913_BIOID50921    -            196   6.5e-87  289.5   0.1   1   1   5.3e-91   7.2e-87  289.3   0.0     1   189     4   192     4   194 0.99 Protein of unknown function (DUF416)
adh_short            PF00106.20   167 seq915_BIOID50921    -            248   2.3e-34  118.5   0.0   1   1   1.1e-37   2.9e-34  118.2   0.0     2   166     2   165     1   166 0.93 short chain dehydrogenase
adh_short_C2         PF13561.1    243 seq915_BIOID50921    -            248     7e-15   55.3   0.0   1   1   3.2e-18   8.7e-15   55.0   0.0     3   222     9   218     7   232 0.89 Enoyl-(Acyl carrier protein) reductase
KR                   PF08659.5    181 seq915_BIOID50921    -            248   1.1e-13   51.1   0.0   1   1   5.5e-17   1.5e-13   50.6   0.0     3   173     3   170     2   177 0.89 KR domain
Epimerase            PF01370.16   236 seq915_BIOID50921    -            248   1.1e-06   28.1   0.1   1   1   1.2e-09   3.4e-06   26.5   0.0     1   117     3   135     3   176 0.80 NAD dependent epimerase/dehydratase family
NAD_binding_10       PF13460.1    183 seq915_BIOID50921    -            248   2.9e-06   27.2   0.0   1   1   1.4e-09     4e-06   26.8   0.0     1    60     3    67     3   171 0.78 NADH(P)-binding
Transposase_mut      PF00872.13   381 seq916_BIOID50921    -            131   1.3e-20   73.1   0.0   1   1   1.1e-24   1.5e-20   73.0   0.0     5   121     5   121     1   123 0.83 Transposase, Mutator family
PhageMin_Tail        PF10145.4    202 seq918_BIOID50921    -            648   9.5e-29  100.3  13.3   1   1     7e-33   9.5e-29  100.3   9.2     1   202   244   457   244   457 0.96 Phage-related minor tail protein
Phage_lysozyme       PF00959.14   110 seq922_BIOID50921    -            165     2e-32  111.6   0.1   1   1   1.8e-36   2.5e-32  111.3   0.1     1   109    48   154    48   155 0.98 Phage lysozyme
PfkB                 PF00294.19   301 seq924_BIOID50921    -            310   2.8e-59  200.6   0.3   1   1   5.1e-63   3.5e-59  200.2   0.2     8   298    15   297     8   300 0.91 pfkB family carbohydrate kinase
Phos_pyr_kin         PF08543.7    246 seq924_BIOID50921    -            310   5.4e-09   35.5   0.4   1   1   1.5e-12   9.9e-09   34.6   0.1   107   223   168   279   155   292 0.85 Phosphomethylpyrimidine kinase
MoaC                 PF01967.16   136 seq925_BIOID50921    -            161   1.5e-60  202.6   1.3   1   1   1.3e-64   1.7e-60  202.4   0.9     1   136    15   150    15   150 1.00 MoaC family
Rep_3                PF01051.16   218 seq926_BIOID50921    -            325   3.1e-21   75.8   0.1   1   1   3.5e-25   4.8e-21   75.2   0.1     3   210    10   265     8   271 0.86 Initiator Replication protein
WYL                  PF13280.1    172 seq927_BIOID50921    -            226   3.1e-08   33.5   0.0   1   1   7.8e-12   5.3e-08   32.8   0.0    31    77   151   195   126   215 0.83 WYL domain
HTH_11               PF08279.7     55 seq927_BIOID50921    -            226     7e-05   22.2   0.1   1   1   1.9e-08   0.00013   21.4   0.1     1    35    14    47    14    50 0.91 HTH domain
rve_2                PF13333.1     52 seq928_BIOID50921    -             68   3.1e-07   30.2   0.0   1   1   5.3e-11   3.6e-07   30.0   0.0     1    50     2    56     2    58 0.87 Integrase core domain
rve_3                PF13683.1     67 seq928_BIOID50921    -             68   7.9e-07   28.4   0.0   1   1   1.5e-10     1e-06   28.0   0.0    19    67     1    50     1    50 0.96 Integrase core domain
LysR_substrate       PF03466.15   209 seq930_BIOID50921    -            324   1.8e-44  151.2   0.0   1   1   3.5e-48   2.4e-44  150.8   0.0     5   206    92   293    90   296 0.96 LysR substrate binding domain
HTH_1                PF00126.22    60 seq930_BIOID50921    -            324   5.4e-16   57.9   0.0   1   1   1.4e-19   9.6e-16   57.1   0.0     1    60     3    64     3    64 0.97 Bacterial regulatory helix-turn-helix protein, lysR family
HTH_Tnp_1            PF01527.15    76 seq932_BIOID50921    -            141   3.9e-17   61.8   0.2   1   1   1.1e-20   7.3e-17   60.9   0.0     2    54     9    62     8    99 0.79 Transposase
HTH_23               PF13384.1     50 seq932_BIOID50921    -            141   3.7e-07   29.4   0.0   1   1     1e-10   7.1e-07   28.5   0.0     6    46    18    59    13    64 0.90 Homeodomain-like domain
OmpA                 PF00691.15    97 seq933_BIOID50921    -            254   5.2e-15   55.5   0.1   1   1   1.3e-18   1.8e-14   53.7   0.0     1    92   113   206   113   210 0.83 OmpA family
Phage_lysis          PF03245.8    125 seq935_BIOID50921    -            145   1.3e-42  144.6   5.1   1   1     1e-46   1.4e-42  144.4   3.5     8   125    29   144    22   144 0.94 Bacteriophage lysis protein
ThiS                 PF02597.15    78 seq937_BIOID50921    -             81   5.5e-22   77.8   0.0   1   1   4.5e-26   6.1e-22   77.7   0.0     1    78     4    81     4    81 0.99 ThiS family
Bac_DNA_binding      PF00216.16    90 seq940_BIOID50921    -             90   3.2e-33  113.4   1.4   1   1   2.6e-37   3.6e-33  113.3   1.0     1    90     1    90     1    90 0.99 Bacterial DNA-binding protein
Aminotran_1_2        PF00155.16   363 seq942_BIOID50921    -            390   9.3e-60  202.3   0.0   1   1   7.7e-64   1.1e-59  202.1   0.0     3   360    30   379    28   382 0.94 Aminotransferase class I and II
FCD                  PF07729.7    125 seq944_BIOID50921    -            228   1.6e-26   92.9   5.9   1   1   3.5e-30   2.4e-26   92.3   4.1     5   124    89   208    87   209 0.99 FCD domain
GntR                 PF00392.16    64 seq944_BIOID50921    -            228   9.3e-18   63.3   0.0   1   1   3.6e-21   2.4e-17   61.9   0.0     3    64    15    75    13    75 0.98 Bacterial regulatory proteins, gntR family
Resolvase            PF00239.16   141 seq945_BIOID50921    -            192   3.1e-49  166.3   0.4   1   1     6e-53   4.1e-49  165.9   0.3     2   140     3   135     2   136 0.98 Resolvase, N terminal domain
HTH_7                PF02796.10    45 seq945_BIOID50921    -            192   1.1e-11   44.2   0.0   1   1   3.8e-15   2.6e-11   43.0   0.0     1    44   138   181   138   182 0.98 Helix-turn-helix domain of resolvase
MoaE                 PF02391.12   117 seq946_BIOID50921    -            150   8.1e-40  135.1   0.0   1   1     7e-44   9.6e-40  134.9   0.0     2   116     6   121     5   122 0.97 MoaE protein
TnpB_IS66            PF05717.8    108 seq947_BIOID50921    -            116   2.6e-39  132.8   0.0   1   1   2.1e-43   2.9e-39  132.7   0.0     2   104     7   107     6   111 0.97 IS66 Orf2 like protein
Complex1_51K         PF01512.12   151 seq950_BIOID50921    -            425   3.8e-39  133.7   0.0   1   1   2.3e-42   7.9e-39  132.6   0.0     8   151     2   135     1   135 0.98 Respiratory-chain NADH dehydrogenase 51 Kd subunit
RnfC_N               PF13375.1    101 seq950_BIOID50921    -            425   4.1e-15   55.2   0.7   1   1   3.7e-18   1.3e-14   53.6   0.3    22    85   356   420   350   425 0.91 RnfC Barrel sandwich hybrid domain
SLBB                 PF10531.4     59 seq950_BIOID50921    -            425   4.2e-13   48.8   1.1   1   1   2.1e-16   7.3e-13   48.0   0.7     1    58   147   194   147   195 0.96 SLBB domain
Fer4_17              PF13534.1     61 seq950_BIOID50921    -            425   7.9e-08   32.4   3.9   1   1   4.4e-11   1.5e-07   31.5   2.7     2    60   238   298   237   299 0.94 4Fe-4S dicluster domain
GTP_EFTU             PF00009.22   188 seq951_BIOID50921    -            607     1e-56  191.2   0.0   1   1   7.2e-60     2e-56  190.3   0.0     2   187     4   195     3   196 0.96 Elongation factor Tu GTP binding domain
EFG_C                PF00679.19    89 seq951_BIOID50921    -            607   1.9e-21   75.6   0.0   1   1   1.6e-24   4.3e-21   74.4   0.0     3    83   397   477   395   483 0.96 Elongation factor G C-terminus
GTP_EFTU_D2          PF03144.20    74 seq951_BIOID50921    -            607   7.4e-10   38.6   3.2   1   1   8.1e-13   2.2e-09   37.1   2.2     1    74   219   289   219   289 0.94 Elongation factor Tu domain 2
MMR_HSR1             PF01926.18   114 seq951_BIOID50921    -            607   1.3e-05   25.0   0.2   1   1   1.5e-08   4.1e-05   23.4   0.0     2   113     8   128     7   129 0.55 50S ribosome-binding GTPase
DUF1481              PF07356.7    195 seq954_BIOID50921    -            211   5.4e-71  237.9   0.6   1   1   4.5e-75   6.2e-71  237.7   0.4     1   195    22   207    22   207 0.99 Protein of unknown function (DUF1481)
ATP-grasp_2          PF08442.5    202 seq958_BIOID50921    -            389   1.2e-62  210.8   0.0   1   1   2.5e-66   1.7e-62  210.2   0.0     1   201     2   205     2   206 0.97 ATP-grasp domain
Ligase_CoA           PF00549.14   153 seq958_BIOID50921    -            389     4e-24   84.8   0.7   1   1   9.5e-28   6.5e-24   84.1   0.5     1   151   265   383   265   385 0.97 CoA-ligase
NAD_binding_2        PF03446.10   162 seq959_BIOID50921    -            302   5.7e-37  126.9   6.0   1   1   6.1e-41   8.3e-37  126.4   4.2     3   161     8   168     6   169 0.95 NAD binding domain of 6-phosphogluconate dehydrogenase
Phage_pRha           PF09669.5     92 seq960_BIOID50921    -            113   1.3e-11   44.5   0.0   1   1   1.3e-15   1.7e-11   44.1   0.0     1    67    47   113    47   113 0.85 Phage regulatory protein Rha (Phage_pRha)
DUF2622              PF11080.3     96 seq961_BIOID50921    -             96   4.1e-49  164.2   0.6   1   1   3.3e-53   4.5e-49  164.1   0.4     1    95     1    95     1    96 0.99 Protein of unknown function (DUF2622)
Shikimate_dh_N       PF08501.6     83 seq962_BIOID50921    -            288   3.5e-27   94.1   0.0   1   1     1e-30   7.1e-27   93.1   0.0     1    83    12    94    12    94 0.99 Shikimate dehydrogenase substrate binding domain
Shikimate_DH         PF01488.15   135 seq962_BIOID50921    -            288   5.6e-07   29.6   0.0   1   1   1.4e-10   9.3e-07   28.8   0.0     9    95   121   216   114   230 0.86 Shikimate / quinate 5-dehydrogenase
GntR                 PF00392.16    64 seq968_BIOID50921    -            257   1.8e-23   81.5   1.4   1   1     7e-27   3.2e-23   80.8   0.2     1    64    10    73    10    73 0.99 Bacterial regulatory proteins, gntR family
FCD                  PF07729.7    125 seq968_BIOID50921    -            257   3.9e-21   75.5   7.6   1   1   1.3e-24   5.8e-21   74.9   5.3     1   125    97   226    97   226 0.92 FCD domain
Rrf2                 PF02082.15    83 seq968_BIOID50921    -            257   6.5e-05   22.8   0.1   1   1   3.8e-08   0.00017   21.4   0.0    28    67    36    74    23    80 0.88 Transcriptional regulator
IMS                  PF00817.15   148 seq970_BIOID50921    -            351   4.3e-47  159.5   0.0   1   1   1.5e-50   6.9e-47  158.8   0.0     1   148     7   154     7   154 0.98 impB/mucB/samB family
IMS_C                PF11799.3    137 seq970_BIOID50921    -            351   1.8e-09   38.0   0.1   1   1   6.6e-13     3e-09   37.2   0.1     3    99   211   309   209   323 0.84 impB/mucB/samB family C-terminal
IMS_HHH              PF11798.3     32 seq970_BIOID50921    -            351   1.3e-08   34.2   0.0   1   1   7.1e-12   3.2e-08   33.0   0.0     1    32   166   197   166   197 0.96 IMS family HHH motif
Bax1-I               PF01027.15   205 seq973_BIOID50921    -            234   3.6e-59  199.6  36.8   1   1     3e-63   4.1e-59  199.5  25.5     2   205    19   230    18   230 0.92 Inhibitor of apoptosis-promoting Bax1
DDE_Tnp_IS66         PF03050.9    271 seq974_BIOID50921    -            467   5.7e-98  327.3   0.6   1   1  3.9e-101   1.3e-97  326.1   0.0     1   271   126   417   126   417 0.98 Transposase IS66 family
DDE_Tnp_IS66_C       PF13817.1     39 seq974_BIOID50921    -            467     5e-20   71.1   0.2   1   1   3.5e-23   1.2e-19   69.8   0.1     2    39   424   461   423   461 0.99 IS66 C-terminal element
HTH_Tnp_IS66         PF13005.2     59 seq974_BIOID50921    -            467     4e-14   52.0   3.6   1   1   1.2e-17     4e-14   52.0   2.5     1    59    64   120    64   120 0.97 putative Helix-turn-helix domain of transposase IS66
LZ_Tnp_IS66          PF13007.2     78 seq974_BIOID50921    -            467   4.9e-09   36.6   5.6   1   1     4e-12   1.4e-08   35.1   3.9    13    77     1    61     1    62 0.88 Transposase C of IS166 homeodomain
Phage_sheath_1       PF04984.9    464 seq975_BIOID50921    -            305   2.3e-57  194.3   7.1   1   2   2.7e-22   3.7e-18   65.1   0.4     1    95     1    99     1   101 0.96 Phage tail sheath protein
Phage_sheath_1       PF04984.9    464 seq975_BIOID50921    -            305   2.3e-57  194.3   7.1   2   2   1.9e-43   2.7e-39  134.8   1.1   171   388    96   304    92   305 0.97 Phage tail sheath protein
Thioredoxin          PF00085.15   104 seq976_BIOID50921    -            109   3.5e-34  116.5   0.0   1   1   8.4e-38   3.8e-34  116.3   0.0     2   103     5   106     4   107 0.98 Thioredoxin
Thioredoxin_2        PF13098.1    112 seq976_BIOID50921    -            109   1.6e-10   41.0   0.1   1   1   3.2e-13   1.4e-09   37.9   0.0     7   112    23   104    17   104 0.90 Thioredoxin-like domain
ORF11CD3             PF10549.4     57 seq980_BIOID50921    -             72   4.1e-24   83.9   0.1   1   1   3.5e-28   4.7e-24   83.7   0.0     2    56    10    65     9    66 0.97 ORF11CD3 domain
Fructosamin_kin      PF03881.9    288 seq981_BIOID50921    -            286  7.8e-111  369.5   0.0   1   1  1.3e-114  8.6e-111  369.3   0.0     1   287     1   285     1   286 0.99 Fructosamine kinase
APH                  PF01636.18   239 seq981_BIOID50921    -            286   9.8e-22   77.7   3.4   1   1   1.9e-25   1.3e-21   77.2   2.4     4   223    23   239    21   251 0.87 Phosphotransferase enzyme family
SLT                  PF01464.15   121 seq982_BIOID50921    -            654     4e-31  106.9   0.1   1   1   5.2e-35   7.1e-31  106.1   0.0     2   116   492   606   491   611 0.95 Transglycosylase SLT domain
YdfZ                 PF14001.1     64 seq983_BIOID50921    -             67     2e-33  114.3   0.1   1   1   1.6e-37   2.2e-33  114.1   0.1     1    64     2    65     2    65 0.99 YdfZ protein
DUF905               PF06006.7     71 seq984_BIOID50921    -             77   2.2e-40  135.7   0.0   1   1   1.8e-44   2.5e-40  135.5   0.0     2    71     7    76     6    76 0.98 Bacterial protein of unknown function (DUF905)
ATP-synt_ab          PF00006.20   215 seq993_BIOID50921    -            443   5.9e-42  143.4   0.0   1   1   2.9e-45   7.9e-42  143.0   0.0     3   214   183   388   181   389 0.95 ATP synthase alpha/beta family, nucleotide-binding domain
Rho_RNA_bind         PF07497.7     78 seq993_BIOID50921    -            443   6.5e-42  140.9   0.1   1   1   4.2e-45   1.1e-41  140.1   0.0     1    78    73   150    73   150 0.98 Rho termination factor, RNA-binding domain
Rho_N                PF07498.7     43 seq993_BIOID50921    -            443   8.2e-18   63.7   0.8   1   1   1.7e-20   4.8e-17   61.3   0.2     1    43    29    71    29    71 0.98 Rho termination factor, N-terminal domain
NACHT                PF05729.7    167 seq993_BIOID50921    -            443   8.9e-05   22.0   0.0   1   1   6.2e-08   0.00017   21.1   0.0    12    96   207   297   203   311 0.80 NACHT domain
DUF1537              PF07005.6    223 seq995_BIOID50921    -            420   3.8e-62  209.7  14.7   1   1   4.6e-66   6.3e-62  209.0  10.2     1   223   161   380   161   380 0.95 Protein of unknown function, DUF1537
A_deaminase          PF00962.17   330 seq996_BIOID50921    -            333  8.5e-100  333.8   0.0   1   1    7e-104  9.6e-100  333.6   0.0     2   329     6   328     5   329 0.99 Adenosine/AMP deaminase
DHquinase_I          PF01487.10   224 seq997_BIOID50921    -            252   1.6e-71  240.3   1.0   1   1   1.4e-75   1.8e-71  240.2   0.7     2   223    20   246    19   247 0.98 Type I 3-dehydroquinase
ROK                  PF00480.15   179 seq999_BIOID50921    -            397   3.8e-29  101.6   0.0   1   1   3.9e-33   5.3e-29  101.2   0.0     6   179    90   267    85   267 0.90 ROK family
BMC                  PF00936.14    75 seq1001_BIOID50921   -            184     5e-41  138.1   8.4   1   2   1.3e-25   1.8e-21   75.4   0.1     1    74     3    76     3    77 0.98 BMC domain
BMC                  PF00936.14    75 seq1001_BIOID50921   -            184     5e-41  138.1   8.4   2   2   2.3e-22   3.1e-18   65.0   2.9     1    75    95   173    95   173 0.97 BMC domain
CoA_binding          PF02629.14    96 seq1004_BIOID50921   -            290   4.2e-29  100.7   2.8   1   1   1.4e-32   4.7e-29  100.6   0.6     1    96     6    99     6    99 0.99 CoA binding domain
Ligase_CoA           PF00549.14   153 seq1004_BIOID50921   -            290   1.8e-18   66.4   0.2   1   1     8e-22   2.7e-18   65.8   0.1     1   146   152   266   152   273 0.92 CoA-ligase
Succ_CoA_lig         PF13607.1    138 seq1004_BIOID50921   -            290   1.3e-09   37.6   0.0   1   1   6.9e-13   2.3e-09   36.8   0.0     1   106   146   252   146   282 0.82 Succinyl-CoA ligase like flavodoxin domain
CoA_binding_2        PF13380.1    115 seq1004_BIOID50921   -            290   4.1e-05   23.6   0.1   1   1   2.4e-08   8.3e-05   22.6   0.0    29   114    34   130    10   131 0.80 CoA binding domain
HATPase_c            PF02518.21   111 seq1006_BIOID50921   -            458   5.3e-28   96.8   0.6   1   1   2.4e-31   1.6e-27   95.2   0.1     2   110   346   449   345   450 0.98 Histidine kinase-, DNA gyrase B-, and HSP90-like ATPase
HisKA                PF00512.20    68 seq1006_BIOID50921   -            458     2e-14   53.2   0.6   1   1   9.5e-18   6.5e-14   51.5   0.1     2    65   238   300   237   302 0.90 His Kinase A (phospho-acceptor) domain
Autotransporter      PF03797.14   265 seq1007_BIOID50921   -            166   1.6e-11   43.9   4.4   1   1   4.4e-15     6e-11   42.0   3.0   142   265    36   152    13   155 0.88 Autotransporter beta-domain
Aconitase            PF00330.15   465 seq1009_BIOID50921   -            891  1.3e-186  620.5   0.0   1   1  2.3e-190  1.6e-186  620.2   0.0     1   465    57   562    57   562 0.99 Aconitase family (aconitate hydratase)
Aconitase_C          PF00694.14   131 seq1009_BIOID50921   -            891   7.8e-49  165.0   0.0   1   1   2.7e-52   1.8e-48  163.8   0.0     3   130   691   818   689   819 0.98 Aconitase C-terminal domain
Phage_sheath_1       PF04984.9    464 seq1010_BIOID50921   -             80   6.9e-12   44.4   0.0   1   1   5.4e-16   7.4e-12   44.3   0.0   402   464     3    66     1    66 0.96 Phage tail sheath protein
Acetyltransf_10      PF13673.1    117 seq1012_BIOID50921   -            124   6.4e-16   58.4   0.0   1   1   1.7e-19   7.7e-16   58.1   0.0    17   117     4    98     1    98 0.91 Acetyltransferase (GNAT) domain
Acetyltransf_7       PF13508.1     79 seq1012_BIOID50921   -            124   5.9e-07   29.4   0.0   1   1   2.4e-10   1.1e-06   28.6   0.0     3    78    30    99    28   100 0.88 Acetyltransferase (GNAT) domain
Acetyltransf_1       PF00583.19    83 seq1012_BIOID50921   -            124   7.6e-06   25.7   0.0   1   1   3.7e-09   1.7e-05   24.6   0.0    22    83    42    99     7    99 0.70 Acetyltransferase (GNAT) family
Bax1-I               PF01027.15   205 seq1015_BIOID50921   -            171   1.2e-08   34.7  17.7   1   1   1.1e-12   1.4e-08   34.4  12.3    64   201    12   154     1   159 0.80 Inhibitor of apoptosis-promoting Bax1
Phage_tube           PF04985.9    167 seq1019_BIOID50921   -            172   9.8e-68  226.6   0.0   1   1     8e-72   1.1e-67  226.5   0.0     1   167     2   172     2   172 0.99 Phage tail tube protein FII
BMC                  PF00936.14    75 seq1021_BIOID50921   -            116     8e-17   60.5   0.3   1   1   8.1e-21   1.1e-16   60.1   0.2     2    73    45   112    44   116 0.95 BMC domain
CoA_trans            PF01144.18   217 seq1025_BIOID50921   -            531   4.6e-57  192.5   0.2   1   1   7.9e-61   1.1e-56  191.3   0.1     2   216    16   252    15   253 0.98 Coenzyme A transferase
UPF0027              PF01139.12   420 seq1027_BIOID50921   -            383   2.1e-97  326.6   0.0   1   2   6.2e-29   8.5e-25   87.4   0.0     6    98    18   110    13   122 0.93 Uncharacterized protein family UPF0027
UPF0027              PF01139.12   420 seq1027_BIOID50921   -            383   2.1e-97  326.6   0.0   2   2   1.5e-74   2.1e-70  237.7   0.0   145   419   123   376   109   377 0.90 Uncharacterized protein family UPF0027
FxsA                 PF04186.8    120 seq1028_BIOID50921   -            158   1.1e-36  124.9   8.3   1   1   9.6e-41   1.3e-36  124.7   5.7     1   113     6   118     6   127 0.93 FxsA cytoplasmic membrane protein
Phage_P2_GpU         PF06995.6    121 seq1029_BIOID50921   -            161     9e-49  163.7   0.0   1   1   8.7e-53   1.2e-48  163.3   0.0     1   120     6   125     6   126 0.99 Phage P2 GpU
PduV-EutP            PF10662.4    143 seq1030_BIOID50921   -            147   7.9e-60  200.3   0.0   1   1   6.5e-64   8.9e-60  200.2   0.0     1   142     1   141     1   142 0.99 Ethanolamine utilisation - propanediol utilisation
HAD_2                PF13419.1    176 seq1031_BIOID50921   -            222   1.1e-23   84.3   0.0   1   1   2.7e-27   1.2e-23   84.1   0.0     2   176    11   191    10   191 0.92 Haloacid dehalogenase-like hydrolase
Hydrolase            PF00702.21   204 seq1031_BIOID50921   -            222   7.1e-13   49.4   0.0   1   1   6.7e-16     3e-12   47.3   0.0     3   203     9   184     7   185 0.83 haloacid dehalogenase-like hydrolase
Hydrolase_like       PF13242.1     75 seq1031_BIOID50921   -            222   2.7e-05   23.6   0.0   1   1   9.2e-09   4.2e-05   23.0   0.0     2    49   146   192   145   209 0.91 HAD-hyrolase-like
rve                  PF00665.21   120 seq1032_BIOID50921   -            348     1e-20   73.9   0.0   1   1   6.1e-24   1.7e-20   73.2   0.0     4   120   177   288   174   288 0.90 Integrase core domain
rve_3                PF13683.1     67 seq1032_BIOID50921   -            348   9.8e-17   60.1   0.1   1   1   9.3e-20   2.6e-16   58.7   0.0     2    67   260   328   259   328 0.98 Integrase core domain
HTH_28               PF13518.1     52 seq1032_BIOID50921   -            348   4.9e-09   35.8   0.2   1   1   6.9e-12   1.9e-08   33.9   0.0     9    51    39    81    33    86 0.92 Helix-turn-helix domain
HTH_23               PF13384.1     50 seq1032_BIOID50921   -            348   7.7e-08   31.6   0.0   1   1   7.2e-11     2e-07   30.3   0.0     5    50    31    75    28    75 0.94 Homeodomain-like domain
FluMu_gp41           PF10109.4     82 seq1033_BIOID50921   -             90   3.2e-11   42.8   0.0   1   1   2.6e-15   3.6e-11   42.7   0.0     2    81     9    87     8    88 0.97 Mu-like prophage FluMu protein gp41
Aldolase_II          PF00596.16   183 seq1034_BIOID50921   -            212   1.6e-44  151.6   0.0   1   1   1.4e-48   1.9e-44  151.4   0.0     2   181    14   190    13   192 0.93 Class II Aldolase and Adducin N-terminal domain
Na_sulph_symp        PF00939.14   471 seq1038_BIOID50921   -            499  2.2e-112  376.2  48.7   1   1  1.9e-116  2.6e-112  375.9  33.8     7   470    20   498    17   499 0.97 Sodium:sulfate symporter transmembrane region
Phage_GPD            PF05954.6    292 seq1041_BIOID50921   -            366   7.9e-63  212.2   0.6   1   1   6.9e-67   9.4e-63  211.9   0.4     1   291    42   348    42   349 0.91 Phage late control gene D protein (GPD)
RtcR                 PF06956.6    183 seq1042_BIOID50921   -            532     1e-87  292.1   0.0   1   1   6.6e-91   1.5e-87  291.5   0.0     1   183     1   185     1   185 0.99 Regulator of RNA terminal phosphate cyclase
Sigma54_activat      PF00158.21   168 seq1042_BIOID50921   -            532     2e-51  173.6   0.1   1   1   1.6e-54   3.5e-51  172.8   0.1     2   166   187   355   186   357 0.93 Sigma-54 interaction domain
AAA                  PF00004.24   132 seq1042_BIOID50921   -            532   3.9e-08   33.4   0.0   1   1     4e-11   9.1e-08   32.2   0.0     1   100   211   321   211   345 0.81 ATPase family associated with various cellular activities (AAA)
AAA_5                PF07728.9    139 seq1042_BIOID50921   -            532   8.2e-07   28.7   0.0   1   1   1.7e-09   3.9e-06   26.5   0.0     2   119   211   328   210   343 0.78 AAA domain (dynein-related subfamily)
Mg_chelatase         PF01078.16   207 seq1042_BIOID50921   -            532   1.9e-06   27.1   0.3   1   1   2.1e-08   4.9e-05   22.4   0.2    16   135   202   311   192   330 0.71 Magnesium chelatase, subunit ChlI
NACHT                PF05729.7    167 seq1042_BIOID50921   -            532   4.2e-05   23.0   0.0   1   1   3.9e-08   8.9e-05   22.0   0.0     2   109   210   301   209   316 0.83 NACHT domain
Glycos_transf_4      PF00953.16   159 seq1043_BIOID50921   -            367   1.1e-28   99.9  21.3   1   1   7.8e-33   1.1e-28   99.9  14.8     3   157    75   233    73   235 0.94 Glycosyl transferase family 4
PhageMin_Tail        PF10145.4    202 seq1045_BIOID50921   -            809   1.1e-42  145.9  19.4   1   1   7.9e-47   1.1e-42  145.9  13.4     1   202   238   440   238   440 0.98 Phage-related minor tail protein
Sigma54_activat      PF00158.21   168 seq1046_BIOID50921   -            441   1.1e-72  242.8   0.1   1   1   6.6e-76   1.8e-72  242.1   0.1     1   168   141   308   141   308 0.99 Sigma-54 interaction domain
Response_reg         PF00072.19   112 seq1046_BIOID50921   -            441   7.3e-30  103.1   0.2   1   1   5.4e-33   1.5e-29  102.1   0.1     1   111     8   117     8   118 0.98 Response regulator receiver domain
HTH_8                PF02954.14    42 seq1046_BIOID50921   -            441     2e-14   52.7   0.6   1   1   7.2e-18     2e-14   52.7   0.4     3    39   403   439   401   441 0.93 Bacterial regulatory protein, Fis family
AAA_5                PF07728.9    139 seq1046_BIOID50921   -            441   1.3e-07   31.2   0.0   1   1   9.7e-11   2.7e-07   30.3   0.0     2   123   165   283   164   301 0.84 AAA domain (dynein-related subfamily)
AAA                  PF00004.24   132 seq1046_BIOID50921   -            441   1.6e-05   25.0   0.0   1   1   1.2e-08   3.4e-05   23.9   0.0     1   126   165   296   165   302 0.72 ATPase family associated with various cellular activities (AAA)
Trp_repressor        PF01371.14    88 seq1047_BIOID50921   -             98   4.6e-31  106.4   0.0   1   1   3.8e-35   5.2e-31  106.3   0.0     1    86     7    92     7    94 0.98 Trp repressor protein
GPW_gp25             PF04965.9     99 seq1048_BIOID50921   -            130   6.7e-13   47.9   0.0   1   1   6.2e-17   8.4e-13   47.5   0.0     3    94    18   108    16   113 0.90 Gene 25-like lysozyme
PQQ_2                PF13360.1    238 seq1049_BIOID50921   -            353   9.9e-08   31.6   1.7   1   1   1.1e-10   3.1e-07   29.9   1.1     3   236    69   308    67   310 0.67 PQQ-like domain
AP_endonuc_2         PF01261.19   211 seq1052_BIOID50921   -            258   3.3e-31  108.1   0.9   1   1   2.9e-35   3.9e-31  107.9   0.6     1   211    21   219    21   219 0.95 Xylose isomerase-like TIM barrel
DUF457               PF04307.9    157 seq1053_BIOID50921   -            196   5.2e-30  103.7   7.1   1   1   4.8e-34   6.6e-30  103.4   4.9     3   152     5   161     3   166 0.86 Predicted membrane-bound metal-dependent hydrolase (DUF457)
Autotransporter      PF03797.14   265 seq1054_BIOID50921   -            103   1.9e-09   37.1   0.1   1   1   1.6e-13   2.1e-09   36.9   0.0   168   258     3    87     1    95 0.93 Autotransporter beta-domain
RF-1                 PF00472.15   114 seq1055_BIOID50921   -            204   1.2e-23   83.0   2.0   1   1   1.5e-27   2.1e-23   82.2   1.4     9   104   103   197    97   200 0.86 RF-1 domain
rve                  PF00665.21   120 seq1057_BIOID50921   -            137   1.3e-10   41.3   0.0   1   1   1.2e-14   1.7e-10   40.9   0.0     2    65    45   106    44   118 0.94 Integrase core domain
Acyl-CoA_dh_1        PF00441.19   150 seq1061_BIOID50921   -            384     4e-46  156.6   4.6   1   1   1.8e-49   6.2e-46  156.0   3.2     1   150   229   378   229   378 0.98 Acyl-CoA dehydrogenase, C-terminal domain
Acyl-CoA_dh_2        PF08028.6    134 seq1061_BIOID50921   -            384   1.4e-18   67.3   2.4   1   1   6.2e-22   2.1e-18   66.7   1.7     3   125   246   358   244   361 0.96 Acyl-CoA dehydrogenase, C-terminal domain
Acyl-CoA_dh_N        PF02771.11   113 seq1061_BIOID50921   -            384   3.6e-17   62.8   0.0   1   1   2.3e-20   7.7e-17   61.7   0.0     1   105     7   109     7   115 0.92 Acyl-CoA dehydrogenase, N-terminal domain
Acyl-CoA_dh_M        PF02770.14    52 seq1061_BIOID50921   -            384   5.7e-15   54.4   0.0   1   1   3.5e-18   1.2e-14   53.4   0.0     1    50   122   171   122   173 0.98 Acyl-CoA dehydrogenase, middle domain
SDF                  PF00375.13   390 seq1063_BIOID50921   -            463  1.1e-102  343.5  34.0   1   1  9.9e-107  1.4e-102  343.3  23.6     1   390    29   443    29   443 0.96 Sodium:dicarboxylate symporter family
His_Phos_1           PF00300.17   158 seq1064_BIOID50921   -            215   1.1e-38  132.6   0.1   1   1   9.7e-43   1.3e-38  132.4   0.1     1   157     3   156     3   157 0.93 Histidine phosphatase superfamily (branch 1)
rve_3                PF13683.1     67 seq1067_BIOID50921   -             80     2e-11   43.0   0.0   1   1   4.5e-15   3.1e-11   42.5   0.0     7    67     1    62     1    62 0.96 Integrase core domain
rve_2                PF13333.1     52 seq1067_BIOID50921   -             80   2.7e-07   30.4   0.0   1   1   4.8e-11   3.3e-07   30.1   0.0     1    50    14    68    14    70 0.87 Integrase core domain
Wzz                  PF02706.10   152 seq1068_BIOID50921   -            348     4e-15   55.8   1.4   1   1   6.7e-19   9.2e-15   54.6   1.0     1   113    15   178    15   244 0.69 Chain length determinant protein
Ogr_Delta            PF04606.7     47 seq1069_BIOID50921   -             72   3.9e-20   71.1   5.0   1   1   3.4e-24   4.6e-20   70.8   3.4     2    47     4    49     3    49 0.97 Ogr/Delta-like zinc finger
NAD_binding_2        PF03446.10   162 seq1070_BIOID50921   -            292   1.8e-47  161.1   1.2   1   1   5.3e-51   2.4e-47  160.7   0.8     1   160     1   162     1   164 0.98 NAD binding domain of 6-phosphogluconate dehydrogenase
F420_oxidored        PF03807.12    96 seq1070_BIOID50921   -            292   3.2e-07   30.5   0.1   1   1   1.5e-10   6.8e-07   29.4   0.1     1    75     3    71     3    96 0.79 NADP oxidoreductase coenzyme F420-dependent
GntP_permease        PF02447.11   441 seq1071_BIOID50921   -            454  2.9e-154  513.6  49.4   1   1  4.8e-158  3.3e-154  513.4  34.3     2   440     5   453     4   454 0.98 GntP family permease
CitMHS               PF03600.11   349 seq1071_BIOID50921   -            454   6.7e-09   34.6  37.4   1   1   1.2e-12   8.5e-09   34.3  25.9     3   318    11   375     7   403 0.80 Citrate transporter
MacB_PCD             PF12704.2    232 seq1073_BIOID50921   -            399   3.4e-18   65.9   0.1   1   1     5e-22   3.4e-18   65.9   0.1     9   227    24   237    11   239 0.79 MacB-like periplasmic core domain
FtsX                 PF02687.16   121 seq1073_BIOID50921   -            399   2.3e-17   62.7  17.6   1   1   3.9e-21   2.7e-17   62.5  10.1     2   121   269   392   268   392 0.95 FtsX-like permease family
Ldh_2                PF02615.9    335 seq1074_BIOID50921   -            357   1.9e-70  237.1   0.0   1   1   1.6e-74   2.2e-70  236.9   0.0     4   329     6   332     3   338 0.90 Malate/L-lactate dehydrogenase
Globin               PF00042.17   108 seq1075_BIOID50921   -            396   3.6e-15   56.1   0.0   1   1   1.6e-18   7.4e-15   55.0   0.0     2   107     7   102     6   103 0.96 Globin
NAD_binding_1        PF00175.16   109 seq1075_BIOID50921   -            396   5.3e-14   52.6   0.0   1   1   2.1e-17   9.7e-14   51.7   0.0     1   108   264   372   264   373 0.81 Oxidoreductase NAD-binding domain
FAD_binding_6        PF00970.19    99 seq1075_BIOID50921   -            396   1.2e-13   50.8   0.0   1   1   5.5e-17   2.5e-13   49.8   0.0     2    97   155   252   154   254 0.90 Oxidoreductase FAD-binding domain
Cpn10                PF00166.16    93 seq1080_BIOID50921   -             97   5.2e-29   99.9   1.8   1   1   4.2e-33   5.7e-29   99.7   1.3     1    93     2    95     2    95 0.97 Chaperonin 10 Kd subunit
HTH_Tnp_1            PF01527.15    76 seq1083_BIOID50921   -            100   3.5e-11   42.7   0.8   1   1     3e-15   4.2e-11   42.5   0.5     3    76    12    86    10    86 0.94 Transposase
MFS_1                PF07690.11   354 seq1085_BIOID50921   -            396   1.9e-39  135.2  46.6   1   1   4.3e-43   1.9e-39  135.2  32.3     2   352    16   351    15   353 0.84 Major Facilitator Superfamily
MFS_3                PF05977.8    524 seq1085_BIOID50921   -            396   5.9e-08   31.1   6.0   1   1   1.3e-11   5.9e-08   31.1   4.2    32   206    32   201     5   207 0.84 Transmembrane secretion effector
TRI12                PF06609.8    599 seq1085_BIOID50921   -            396   2.8e-06   25.7   4.5   1   1   6.2e-10   2.8e-06   25.7   3.1    87   212    54   179    14   190 0.80 Fungal trichothecene efflux pump (TRI12)
PseudoU_synth_2      PF00849.17   164 seq1086_BIOID50921   -            290   9.9e-16   57.8   0.1   1   1   6.3e-18   4.3e-14   52.5   0.1     2   164    69   195    68   195 0.87 RNA pseudouridylate synthase
S4                   PF01479.20    48 seq1086_BIOID50921   -            290     3e-14   52.0   1.6   1   1   1.1e-17   7.6e-14   50.7   0.0     1    48     7    52     7    52 0.98 S4 domain
Cpn60_TCP1           PF00118.19   488 seq1090_BIOID50921   -            548  1.2e-126  423.1  10.9   1   1  9.8e-131  1.3e-126  422.9   7.5     1   486    23   523    23   525 0.94 TCP-1/cpn60 chaperonin family
HHA                  PF05321.6     57 seq1091_BIOID50921   -             71   3.8e-25   87.6   0.0   1   1   3.2e-29   4.3e-25   87.4   0.0     1    57     8    68     8    68 0.97 Haemolysin expression modulating protein
DeoC                 PF01791.4    236 seq1094_BIOID50921   -            295   8.6e-35  120.0   0.0   1   1   7.3e-39     1e-34  119.8   0.0     2   235    21   261    20   262 0.94 DeoC/LacD family aldolase
DUF2569              PF10754.4    149 seq1095_BIOID50921   -            146   4.3e-47  159.9  11.5   1   1   3.5e-51   4.8e-47  159.7   8.0     2   149     4   145     3   145 0.99 Protein of unknown function (DUF2569)
Epimerase_2          PF02350.14   346 seq1096_BIOID50921   -            390  1.4e-126  421.8   0.0   1   1  1.2e-130  1.7e-126  421.5   0.0     2   346    36   384    35   384 0.97 UDP-N-acetylglucosamine 2-epimerase
PAP2                 PF01569.16   129 seq1098_BIOID50921   -            254   5.8e-28   97.0   1.0   1   1   4.2e-32   5.8e-28   97.0   0.7     6   126    78   232    73   234 0.90 PAP2 superfamily
Lact-deh-memb        PF09330.6    291 seq1099_BIOID50921   -            582  1.2e-153  510.4   1.9   1   1  1.8e-157  1.2e-153  510.4   1.3     1   291   289   578   289   578 1.00 D-lactate dehydrogenase, membrane binding
FAD_binding_4        PF01565.18   139 seq1099_BIOID50921   -            582   2.6e-08   33.3   0.0   1   1   6.3e-12   4.3e-08   32.6   0.0     2   115    58   177    57   197 0.84 FAD binding domain
ABC_tran             PF00005.22   118 seq1100_BIOID50921   -            233   3.9e-27   94.8   0.0   1   1   8.9e-31   6.1e-27   94.2   0.0     1   117    49   173    49   174 0.94 ABC transporter
AAA_21               PF13304.1    303 seq1100_BIOID50921   -            233   1.4e-11   44.8   0.1   1   1   4.4e-13     3e-09   37.1   0.1     1   299    37   206    37   210 0.76 AAA domain
Phage_P2_GpU         PF06995.6    121 seq1101_BIOID50921   -            154   3.9e-47  158.4   0.0   1   1   3.5e-51   4.7e-47  158.2   0.0     1   120     6   125     6   126 0.99 Phage P2 GpU
YbhQ                 PF11076.3    135 seq1103_BIOID50921   -            136   4.3e-79  262.5  13.2   1   1   3.7e-83   5.1e-79  262.3   9.1     1   134     1   132     1   134 0.98 Putative inner membrane protein YbhQ
Rnf-Nqr              PF02508.9    190 seq1107_BIOID50921   -            193   2.6e-71  239.0  21.0   1   1   2.1e-75   2.9e-71  238.8  14.6     1   189     1   191     1   192 0.99 Rnf-Nqr subunit, membrane protein
CreA                 PF05981.7    129 seq1109_BIOID50921   -            157     1e-57  193.0   0.0   1   1   8.6e-62   1.2e-57  192.8   0.0     1   128    24   156    24   157 0.96 CreA protein
RVT_1                PF00078.22   214 seq1111_BIOID50921   -            507   3.4e-54  183.3   0.0   1   1   7.6e-58   5.2e-54  182.7   0.0     1   214    91   337    91   337 0.97 Reverse transcriptase (RNA-dependent DNA polymerase)
GIIM                 PF08388.6     80 seq1111_BIOID50921   -            507   9.5e-12   44.4   1.8   1   1   1.4e-15   9.5e-12   44.4   1.3     3    69   360   426   358   448 0.85 Group II intron, maturase-specific domain
Pribosyltran         PF00156.22   125 seq1113_BIOID50921   -            152   2.2e-11   43.4   0.0   1   1   2.3e-15   3.2e-11   42.9   0.0     2   112     4   105     3   112 0.87 Phosphoribosyl transferase domain
Phage_GPD            PF05954.6    292 seq1114_BIOID50921   -            390   1.2e-57  195.2   2.9   1   1   1.6e-61   2.1e-57  194.4   2.0     1   291    41   368    41   369 0.91 Phage late control gene D protein (GPD)
Catalase             PF00199.14   384 seq1115_BIOID50921   -            753  3.7e-170  565.6   0.1   1   1  7.1e-174  4.8e-170  565.2   0.1     1   382    81   467    81   469 0.99 Catalase
Catalase-rel         PF06628.7     68 seq1115_BIOID50921   -            753   3.9e-20   71.3   0.0   1   1   1.3e-23   8.7e-20   70.2   0.0     1    68   495   563   495   563 0.98 Catalase-related immune-responsive
ADH_N                PF08240.7    109 seq1116_BIOID50921   -            336   6.2e-32  109.4   0.4   1   1   2.8e-35   1.3e-31  108.5   0.3     1   107    29   134    29   136 0.98 Alcohol dehydrogenase GroES-like domain
ADH_zinc_N           PF00107.21   130 seq1116_BIOID50921   -            336   5.1e-13   48.5   0.1   1   1   2.8e-16   1.3e-12   47.2   0.1     2   130   177   296   176   296 0.91 Zinc-binding dehydrogenase
ThiF                 PF00899.16   136 seq1116_BIOID50921   -            336   4.7e-05   23.1   0.8   1   1     2e-08   9.2e-05   22.1   0.1     4    36   168   200   165   204 0.93 ThiF family
MacB_PCD             PF12704.2    232 seq1118_BIOID50921   -            414   3.3e-25   88.9   0.2   1   1   4.9e-29   3.3e-25   88.9   0.1    11   229    26   241    21   244 0.83 MacB-like periplasmic core domain
FtsX                 PF02687.16   121 seq1118_BIOID50921   -            414   1.9e-22   79.1  13.3   1   1   3.4e-26   2.4e-22   78.8   5.0     2   121   274   407   273   407 0.98 FtsX-like permease family
DUF1049              PF06305.6     68 seq1119_BIOID50921   -            102   1.3e-25   88.5   0.7   1   1   9.6e-30   1.3e-25   88.5   0.5     1    66    22    87    22    89 0.97 Protein of unknown function (DUF1049)
FeS                  PF04060.8     35 seq1122_BIOID50921   -            192     1e-14   53.6   5.2   1   1   1.9e-17   2.8e-14   52.2   3.6     1    35    43    77    43    77 0.97 Putative Fe-S cluster
Fer4                 PF00037.22    24 seq1122_BIOID50921   -            192   8.5e-13   47.2  25.0   1   2     1e-10   1.5e-07   30.5   4.8     2    23   111   132   110   133 0.95 4Fe-4S binding domain
Fer4                 PF00037.22    24 seq1122_BIOID50921   -            192   8.5e-13   47.2  25.0   2   2   2.5e-09   3.8e-06   26.1   2.4     2    24   141   163   140   163 0.91 4Fe-4S binding domain
Fer4_9               PF13187.1     55 seq1122_BIOID50921   -            192   1.2e-10   41.4  31.0   1   1     1e-10   1.6e-07   31.3  10.3     1    55   116   162   116   162 0.95 4Fe-4S dicluster domain
Fer4_6               PF12837.2     24 seq1122_BIOID50921   -            192   2.9e-08   33.0  28.2   1   1   4.9e-10   7.5e-07   28.6   4.5     1    24   109   132   109   132 0.96 4Fe-4S binding domain
Fer4_10              PF13237.1     52 seq1122_BIOID50921   -            192   3.3e-08   33.0  25.8   1   1   1.2e-10   1.8e-07   30.7   9.6     3    52   111   158   109   158 0.86 4Fe-4S dicluster domain
Fer4_2               PF12797.2     22 seq1122_BIOID50921   -            192   1.6e-07   30.6  20.1   1   1   8.7e-09   1.3e-05   24.6   2.9     3    22   110   129   108   129 0.93 4Fe-4S binding domain
Response_reg         PF00072.19   112 seq1123_BIOID50921   -            229   1.5e-26   92.5   0.0   1   1   3.1e-30   2.1e-26   91.9   0.0     1   111     6   115     6   116 0.98 Response regulator receiver domain
Trans_reg_C          PF00486.23    77 seq1123_BIOID50921   -            229   7.5e-23   80.1   0.0   1   1   1.9e-26   1.3e-22   79.3   0.0     2    77   151   226   150   226 0.94 Transcriptional regulatory protein, C terminal
UDPG_MGDP_dh_N       PF03721.9    185 seq1125_BIOID50921   -            420   3.5e-61  205.7   0.1   1   1   7.1e-63   2.4e-59  199.6   0.0     2   183     5   189     4   191 0.96 UDP-glucose/GDP-mannose dehydrogenase family, NAD binding domain
UDPG_MGDP_dh         PF00984.14    96 seq1125_BIOID50921   -            420     4e-30  103.7   0.0   1   1   2.3e-33     8e-30  102.7   0.0     2    93   206   292   205   296 0.88 UDP-glucose/GDP-mannose dehydrogenase family, central domain
UDPG_MGDP_dh_C       PF03720.10   106 seq1125_BIOID50921   -            420   9.2e-19   67.4   0.0   1   1   6.8e-22   2.3e-18   66.1   0.0     1   104   324   419   324   420 0.91 UDP-glucose/GDP-mannose dehydrogenase family, UDP binding domain
NAD_binding_2        PF03446.10   162 seq1125_BIOID50921   -            420   7.1e-07   29.1   0.1   1   1   2.2e-09   7.4e-06   25.8   0.0     2   109     4   135     3   140 0.76 NAD binding domain of 6-phosphogluconate dehydrogenase
Acetyltransf_3       PF13302.1    142 seq1126_BIOID50921   -            194   1.1e-19   71.0   0.1   1   1   3.8e-23   1.3e-19   70.7   0.0     1   142    17   162    17   162 0.88 Acetyltransferase (GNAT) domain
Acetyltransf_4       PF13420.1    155 seq1126_BIOID50921   -            194   5.1e-14   52.3   0.0   1   1     2e-17   6.7e-14   52.0   0.0     2   154    21   181    20   182 0.79 Acetyltransferase (GNAT) domain
Acetyltransf_1       PF00583.19    83 seq1126_BIOID50921   -            194   1.9e-08   34.0   0.1   1   1   8.7e-12     3e-08   33.4   0.0     2    83    83   162    82   162 0.96 Acetyltransferase (GNAT) family
Acetyltransf_8       PF13523.1    152 seq1126_BIOID50921   -            194   1.4e-06   28.1   0.1   1   1   5.1e-10   1.7e-06   27.8   0.1    60   141    75   166    20   176 0.80 Acetyltransferase (GNAT) domain
ETF                  PF01012.16   164 seq1127_BIOID50921   -            261   2.6e-31  108.4   0.7   1   1   2.7e-35   3.7e-31  107.9   0.5     8   164    35   190    29   190 0.92 Electron transfer flavoprotein domain
DUF1100              PF06500.6    411 seq1131_BIOID50921   -            414  2.6e-222  737.5   0.0   1   1  6.3e-226  2.9e-222  737.4   0.0     1   411     1   414     1   414 0.99 Alpha/beta hydrolase of unknown function (DUF1100)
Abhydrolase_5        PF12695.2    142 seq1131_BIOID50921   -            414   2.3e-08   33.8   0.0   1   1   9.2e-12   4.2e-08   32.9   0.0     1   121   196   375   196   392 0.75 Alpha/beta hydrolase family
Abhydrolase_6        PF12697.2    228 seq1131_BIOID50921   -            414   2.4e-06   27.4   0.5   1   1   9.9e-10   4.5e-06   26.6   0.1    12   107   208   326   197   390 0.70 Alpha/beta hydrolase family
TPR_7                PF13176.1     36 seq1132_BIOID50921   -            389     1e-13   49.8  11.2   1   1   1.6e-05     0.025   14.2   0.0     1    27    71    97    71   106 0.82 Tetratricopeptide repeat
TPR_2                PF07719.12    34 seq1132_BIOID50921   -            389   1.5e-12   46.2   6.5   1   1     2e-05      0.03   14.1   0.0     6    32   219   245   216   247 0.91 Tetratricopeptide repeat
TPR_1                PF00515.23    34 seq1132_BIOID50921   -            389   9.1e-09   34.4   3.3   1   1     3e-05     0.045   13.2   0.0     7    32   220   245   218   247 0.91 Tetratricopeptide repeat
TPR_8                PF13181.1     34 seq1132_BIOID50921   -            389     3e-07   29.6   1.5   1   1   2.7e-05     0.041   13.5   0.0     5    29   218   242   217   246 0.91 Tetratricopeptide repeat
YbjM                 PF11045.3    125 seq1133_BIOID50921   -            125   5.7e-63  210.1   9.6   1   1   4.6e-67   6.3e-63  210.0   6.7     1   124     1   124     1   125 0.99 Putative inner membrane protein of Enterobacteriaceae
Fels1                PF05666.6     45 seq1135_BIOID50921   -            122   6.1e-39  131.0   2.2   1   2   1.7e-21   2.4e-17   61.9   0.1     2    45    20    62    19    62 0.96 Fels-1 Prophage Protein-like
Fels1                PF05666.6     45 seq1135_BIOID50921   -            122   6.1e-39  131.0   2.2   2   2   8.4e-24   1.2e-19   69.3   0.2     1    45    66   121    66   121 0.98 Fels-1 Prophage Protein-like
DUF4156              PF13698.1     93 seq1136_BIOID50921   -            121   4.1e-32  109.8   0.1   1   1   3.6e-36   4.9e-32  109.5   0.0     2    93    27   119    26   119 0.98 Domain of unknown function (DUF4156)
Exonuc_X-T_C         PF08411.5    269 seq1140_BIOID50921   -            491  3.1e-104  347.6   0.1   1   1  5.6e-108  3.8e-104  347.3   0.1     1   268   228   489   228   490 0.99 Exonuclease C-terminal
RNase_T              PF00929.19   164 seq1140_BIOID50921   -            491   9.9e-26   90.8   0.0   1   1   2.8e-29   1.9e-25   89.9   0.0     2   162    29   208    28   210 0.95 Exonuclease
DAO                  PF01266.19   358 seq1141_BIOID50921   -            501   3.4e-44  151.1   0.1   1   1   2.1e-47   9.6e-44  149.6   0.1     1   356     5   357     5   359 0.82 FAD dependent oxidoreductase
Complex1_51K         PF01512.12   151 seq1142_BIOID50921   -            741   1.9e-48  163.8   1.5   1   1   2.8e-51   2.9e-48  163.3   0.0     1   151   139   284   139   284 0.98 Respiratory-chain NADH dehydrogenase 51 Kd subunit
RnfC_N               PF13375.1    101 seq1142_BIOID50921   -            741   3.4e-34  116.4   0.2   1   1   1.2e-36   1.2e-33  114.6   0.0     1   101    14   115    14   115 0.96 RnfC Barrel sandwich hybrid domain
SLBB                 PF10531.4     59 seq1142_BIOID50921   -            741   2.3e-11   43.2   0.1   1   1   5.9e-14   6.2e-11   41.9   0.0     1    58   296   344   296   345 0.95 SLBB domain
Fer4_7               PF12838.2     52 seq1142_BIOID50921   -            741   1.5e-09   37.9   8.8   1   1   5.3e-12   5.6e-09   36.1   6.1     1    52   376   430   376   430 0.81 4Fe-4S dicluster domain
Fer4_8               PF13183.1     57 seq1142_BIOID50921   -            741   6.7e-09   35.5   5.5   1   1     2e-11   2.1e-08   33.9   3.8     3    57   375   430   373   459 0.79 4Fe-4S dicluster domain
Fer4_10              PF13237.1     52 seq1142_BIOID50921   -            741   5.9e-08   32.2  10.5   1   1   1.6e-10   1.7e-07   30.8   7.3     6    52   374   427   370   427 0.91 4Fe-4S dicluster domain
Fer4_9               PF13187.1     55 seq1142_BIOID50921   -            741   3.8e-07   30.1   8.6   1   1   1.3e-09   1.4e-06   28.3   5.9     2    53   377   429   376   430 0.71 4Fe-4S dicluster domain
Fer4_4               PF12800.2     17 seq1142_BIOID50921   -            741   5.3e-07   29.3  11.4   1   2   5.7e-06     0.006   16.7   2.0     2    16   375   389   374   395 0.90 4Fe-4S binding domain
Fer4_4               PF12800.2     17 seq1142_BIOID50921   -            741   5.3e-07   29.3  11.4   2   2   5.4e-06    0.0057   16.7   1.0     3    16   415   428   413   436 0.91 4Fe-4S binding domain
Fer4_17              PF13534.1     61 seq1142_BIOID50921   -            741   1.3e-06   28.4  10.3   1   1   1.2e-08   1.3e-05   25.3   6.9     2    61   377   431   376   431 0.82 4Fe-4S dicluster domain
DUF480               PF04337.7    148 seq1143_BIOID50921   -            215   8.2e-65  217.0   0.4   1   1     1e-68   1.4e-64  216.3   0.3     1   148     5   158     5   158 0.99 Protein of unknown function, DUF480
HisKA                PF00512.20    68 seq1144_BIOID50921   -            390     3e-13   49.4   0.3   1   1   1.4e-16   9.4e-13   47.8   0.2     6    67   260   319   256   320 0.91 His Kinase A (phospho-acceptor) domain
HAMP                 PF00672.20    70 seq1144_BIOID50921   -            390   1.7e-11   44.0  11.5   1   1   1.5e-13     1e-09   38.3   0.1     2    69   185   251   184   252 0.88 HAMP domain
PTS_2-RNA            PF01885.11   186 seq1145_BIOID50921   -            184   1.7e-52  177.3   0.0   1   1   1.5e-56     2e-52  177.0   0.0     2   180     6   175     5   180 0.96 RNA 2'-phosphotransferase, Tpt1 / KptA family
ETF_alpha            PF00766.14    86 seq1147_BIOID50921   -            312     1e-30  105.0   0.3   1   1   2.8e-34   1.9e-30  104.1   0.2     2    85   189   273   188   274 0.97 Electron transfer flavoprotein FAD-binding domain
ETF                  PF01012.16   164 seq1147_BIOID50921   -            312   9.3e-24   83.8   0.3   1   1   2.4e-27   1.6e-23   83.0   0.2     2   164     7   153     6   153 0.92 Electron transfer flavoprotein domain
Sugar_tr             PF00083.19   451 seq1150_BIOID50921   -            427   3.9e-31  108.0  31.5   1   1   1.1e-34   5.1e-31  107.6  21.8    51   432    23   402    16   413 0.84 Sugar (and other) transporter
MFS_1                PF07690.11   354 seq1150_BIOID50921   -            427   4.3e-24   84.8  41.6   1   1   9.5e-28   4.3e-24   84.8  28.8    21   340     6   359     1   360 0.78 Major Facilitator Superfamily
MFS_2                PF13347.1    427 seq1150_BIOID50921   -            427   6.5e-15   54.3  20.5   1   1   6.4e-13   2.9e-09   35.7   3.0   258   351    17   108     4   112 0.89 MFS/sugar transport protein
DUF1418              PF07214.7     96 seq1153_BIOID50921   -             95   3.9e-42  141.6   2.2   1   1   3.1e-46   4.3e-42  141.5   1.5     1    96     1    95     1    95 0.99 Protein of unknown function (DUF1418)
ROK                  PF00480.15   179 seq1154_BIOID50921   -            323   7.1e-46  156.1   0.0   1   1   1.4e-49   9.7e-46  155.7   0.0     1   179    24   214    24   214 0.95 ROK family
Glucokinase          PF02685.11   316 seq1154_BIOID50921   -            323     4e-10   38.8   0.0   1   1   3.8e-13   2.6e-09   36.1   0.0     4   265    26   276    24   288 0.80 Glucokinase
rve                  PF00665.21   120 seq1156_BIOID50921   -            128   6.9e-13   48.6   0.0   1   1   2.6e-16   1.2e-12   47.8   0.0    49   119     3    72     1    73 0.95 Integrase core domain
rve_3                PF13683.1     67 seq1156_BIOID50921   -            128   7.7e-12   44.4   0.0   1   1   2.4e-15   1.1e-11   43.9   0.0     6    67    49   110    44   110 0.92 Integrase core domain
rve_2                PF13333.1     52 seq1156_BIOID50921   -            128   6.7e-07   29.1   0.0   1   1   2.6e-10   1.2e-06   28.3   0.0     1    44    63   109    63   116 0.88 Integrase core domain
Epimerase            PF01370.16   236 seq1157_BIOID50921   -            355   6.8e-79  264.4   0.0   1   1   3.7e-82   8.5e-79  264.1   0.0     1   236     4   252     4   252 0.97 NAD dependent epimerase/dehydratase family
RmlD_sub_bind        PF04321.12   287 seq1157_BIOID50921   -            355   5.2e-17   61.5   0.0   1   1   3.3e-20   7.5e-17   61.0   0.0     2   255     3   297     1   333 0.78 RmlD substrate binding domain
Polysacc_synt_2      PF02719.10   294 seq1157_BIOID50921   -            355   1.6e-16   59.9   0.0   1   1   1.2e-19   2.8e-16   59.1   0.0     1   117     4   114     4   135 0.93 Polysaccharide biosynthesis protein
3Beta_HSD            PF01073.14   280 seq1157_BIOID50921   -            355   2.7e-15   55.6   0.0   1   1   1.9e-18   4.3e-15   55.0   0.0     1   229     5   240     5   250 0.82 3-beta hydroxysteroid dehydrogenase/isomerase family
NAD_binding_4        PF07993.7    249 seq1157_BIOID50921   -            355   4.2e-15   55.2   0.1   1   1   4.2e-14   9.5e-11   40.9   0.0    87   197    74   189    61   250 0.85 Male sterility protein
adh_short            PF00106.20   167 seq1157_BIOID50921   -            355   6.3e-08   32.5   0.2   1   1   4.7e-10   1.1e-06   28.6   0.0     3    96     4    91     2   126 0.79 short chain dehydrogenase
GFO_IDH_MocA         PF01408.17   120 seq1159_BIOID50921   -            307   5.9e-25   88.0   0.0   1   1   1.4e-28   9.3e-25   87.3   0.0     1   120     4   121     4   121 0.98 Oxidoreductase family, NAD-binding Rossmann fold
GFO_IDH_MocA_C       PF02894.12   115 seq1159_BIOID50921   -            307   5.1e-08   32.6   0.1   1   1   1.7e-11   1.2e-07   31.4   0.0    19   114   141   226   132   227 0.93 Oxidoreductase family, C-terminal alpha/beta domain
Nitroreductase       PF00881.19   165 seq1160_BIOID50921   -            240   2.1e-22   79.6   0.2   1   1   3.3e-26   4.4e-22   78.5   0.1     3   165    10   159     8   159 0.78 Nitroreductase family
YcgL                 PF05166.8     74 seq1161_BIOID50921   -            108   4.8e-34  116.1   0.2   1   1   4.7e-38   6.5e-34  115.7   0.1     1    74    14    87    14    87 0.99 YcgL domain
Peptidase_A24        PF01478.13   106 seq1165_BIOID50921   -            155     5e-23   81.1   9.1   1   1   3.7e-27     5e-23   81.1   6.3     2   104    10   117     8   120 0.88 Type IV leader peptidase family
Phage_GPD            PF05954.6    292 seq1166_BIOID50921   -            351     1e-67  228.3   0.0   1   1   9.1e-72   1.2e-67  228.0   0.0     2   271    42   329    41   337 0.89 Phage late control gene D protein (GPD)
Crl                  PF07417.7    127 seq1167_BIOID50921   -            133   1.1e-54  183.3   0.1   1   1   9.7e-59   1.3e-54  183.1   0.1     2   122     3   123     2   131 0.96 Transcriptional regulator Crl
OMPdecase            PF00215.19   226 seq1168_BIOID50921   -            265   1.1e-54  185.1   0.0   1   1   9.3e-59   1.3e-54  184.9   0.0     1   226    35   257    35   257 0.96 Orotidine 5'-phosphate decarboxylase / HUMPS family
PGI                  PF00342.14   486 seq1169_BIOID50921   -            549  9.6e-235  779.4   0.1   1   1    8e-239  1.1e-234  779.2   0.0     1   486    52   541    52   541 0.99 Phosphoglucose isomerase
MarR                 PF01047.17    59 seq1170_BIOID50921   -            146     5e-12   45.2   0.2   1   1   1.9e-15   8.8e-12   44.4   0.0     1    58    40    97    40    98 0.98 MarR family
HTH_27               PF13463.1     68 seq1170_BIOID50921   -            146   1.8e-09   37.6   0.1   1   1   5.8e-13   2.6e-09   37.1   0.1     1    68    40   106    40   106 0.97 Winged helix DNA-binding domain
MarR_2               PF12802.2     62 seq1170_BIOID50921   -            146   1.7e-08   33.8   0.3   1   1   5.6e-12   2.6e-08   33.3   0.2     2    62    39    97    38    97 0.97 MarR family
FAA_hydrolase        PF01557.13   217 seq1172_BIOID50921   -            219   3.5e-56  189.9   0.0   1   1   2.9e-60     4e-56  189.7   0.0     1   208    18   210    18   219 0.93 Fumarylacetoacetate (FAA) hydrolase family
HATPase_c            PF02518.21   111 seq1174_BIOID50921   -             80   6.7e-13   48.2   0.0   1   1   5.2e-17   7.1e-13   48.1   0.0    35   109     3    76     1    78 0.90 Histidine kinase-, DNA gyrase B-, and HSP90-like ATPase
DAO                  PF01266.19   358 seq1175_BIOID50921   -            429   2.3e-22   79.2   5.7   1   2   1.4e-10   2.1e-07   30.0   0.2     1    37     7    43     7    94 0.77 FAD dependent oxidoreductase
DAO                  PF01266.19   358 seq1175_BIOID50921   -            429   2.3e-22   79.2   5.7   2   2   4.3e-17   6.5e-14   51.4   0.7   144   356   105   328    99   330 0.62 FAD dependent oxidoreductase
FAD_binding_3        PF01494.14   356 seq1175_BIOID50921   -            429   9.9e-14   51.0   1.0   1   1   2.1e-16   3.2e-13   49.3   0.1     2   195     6   187     5   221 0.83 FAD binding domain
FAD_oxidored         PF12831.2    428 seq1175_BIOID50921   -            429   6.9e-09   35.1   0.9   1   1   4.6e-12   6.9e-09   35.1   0.6     1   143     7   157     7   161 0.75 FAD dependent oxidoreductase
HI0933_like          PF03486.9    409 seq1175_BIOID50921   -            429   4.9e-08   31.7   1.7   1   1   1.4e-10   2.1e-07   29.6   1.2     2   167     7   165     6   182 0.84 HI0933-like protein
NAD_binding_8        PF13450.1     68 seq1175_BIOID50921   -            429   4.9e-07   29.5   1.1   1   1   8.4e-10   1.3e-06   28.2   0.7     1    32    10    41    10    62 0.90 NAD(P)-binding Rossmann-like domain
Thi4                 PF01946.12   230 seq1175_BIOID50921   -            429   5.4e-07   28.8   1.4   1   1   4.2e-09   6.4e-06   25.3   0.4    18    64     6    52     3    57 0.94 Thi4 family
FAD_binding_2        PF00890.19   421 seq1175_BIOID50921   -            429   9.5e-07   27.8  17.2   1   1   2.4e-08   3.7e-05   22.6   4.6     1    35     7    41     7    52 0.92 FAD binding domain
Pyr_redox_2          PF07992.9    200 seq1175_BIOID50921   -            429   8.5e-06   25.6   3.5   1   1   1.6e-08   2.4e-05   24.2   2.4     1    90     7    95     7   307 0.82 Pyridine nucleotide-disulphide oxidoreductase
Phage_AlpA           PF05930.7     51 seq1176_BIOID50921   -            101   1.2e-22   79.2   0.0   1   1   1.2e-26   1.6e-22   78.8   0.0     1    51    18    74    18    74 0.98 Prophage CP4-57 regulatory protein (AlpA)
DUF1706              PF08020.6    166 seq1178_BIOID50921   -            170   7.1e-57  191.4   0.5   1   1   5.8e-61   7.9e-57  191.2   0.4     1   166     1   167     1   167 0.98 Protein of unknown function (DUF1706)
SIR2                 PF02146.12   181 seq1179_BIOID50921   -            273     1e-48  165.3   0.0   1   1   9.7e-53   1.3e-48  164.9   0.0     1   181    48   221    48   221 0.90 Sir2 family
RimK                 PF08443.6    190 seq1180_BIOID50921   -            300   1.9e-82  275.2   0.0   1   1   8.6e-86   2.4e-82  274.9   0.0     1   190    97   286    97   286 1.00 RimK-like ATP-grasp domain
GSH-S_ATP            PF02955.11   174 seq1180_BIOID50921   -            300   9.1e-19   67.1   0.2   1   1   4.9e-22   1.3e-18   66.5   0.2    13   163   115   265   103   276 0.84 Prokaryotic glutathione synthetase, ATP-grasp domain
ATP-grasp_4          PF13535.1    184 seq1180_BIOID50921   -            300   6.4e-15   55.2   0.0   1   1   3.3e-18     9e-15   54.7   0.0     1   177    96   263    96   268 0.82 ATP-grasp domain
ATP-grasp_3          PF02655.9    161 seq1180_BIOID50921   -            300     2e-09   37.3   0.0   1   1   1.1e-12   3.1e-09   36.7   0.0     1   156    97   263    97   266 0.79 ATP-grasp domain
Dala_Dala_lig_C      PF07478.8    203 seq1180_BIOID50921   -            300   1.3e-05   24.5   0.2   1   1   1.7e-08   4.6e-05   22.7   0.1    33   177   135   267   107   273 0.76 D-ala D-ala ligase C-terminus
CreD                 PF06123.7    430 seq1181_BIOID50921   -            231   1.2e-65  221.6   0.0   1   1     1e-69   1.4e-65  221.4   0.0     2   233     5   231     4   231 0.98 Inner membrane protein CreD
DUF3987              PF13148.1    375 seq1182_BIOID50921   -            111   2.8e-17   62.2   0.1   1   1   2.3e-21   3.2e-17   62.0   0.1     1    80    29   108    29   111 0.96 Protein of unknown function (DUF3987)
SUI1                 PF01253.17    83 seq1183_BIOID50921   -            108   1.1e-21   76.2   2.2   1   1   9.9e-26   1.4e-21   76.0   1.6     2    82    28   104    27   105 0.95 Translation initiation factor SUI1
Sugar_tr             PF00083.19   451 seq1184_BIOID50921   -            449   7.6e-38  130.1  26.5   1   1   3.2e-39   1.5e-35  122.5  18.4     4   442    22   429    20   437 0.78 Sugar (and other) transporter
MFS_1                PF07690.11   354 seq1184_BIOID50921   -            449   1.4e-31  109.4  44.0   1   1   4.6e-32   2.1e-28   99.0  21.5    30   312    54   349    24   358 0.76 Major Facilitator Superfamily
MFS_2                PF13347.1    427 seq1184_BIOID50921   -            449     2e-11   42.8  19.4   1   1   2.1e-13   9.6e-10   37.3   7.6   126   384   144   403   140   426 0.75 MFS/sugar transport protein
MVIN                 PF03023.9    452 seq1185_BIOID50921   -            511  4.7e-161  536.1  32.4   1   1  4.1e-165  5.7e-161  535.8  22.5     1   450    28   478    28   480 0.99 MviN-like protein
NTP_transferase      PF00483.18   248 seq1186_BIOID50921   -            293   1.2e-72  244.0   0.0   1   1   2.1e-76   1.4e-72  243.8   0.0     1   246     2   238     2   240 0.98 Nucleotidyl transferase
NTP_transf_3         PF12804.2    179 seq1186_BIOID50921   -            293   1.1e-08   35.3   0.0   1   1     2e-12   1.4e-08   35.0   0.0     1   120     3   133     3   188 0.83 MobA-like NTP transferase domain
Acid_phosphat_B      PF03767.9    230 seq1188_BIOID50921   -            260   3.2e-50  170.5   0.0   1   1   2.8e-54   3.9e-50  170.2   0.0     2   229    34   243    33   244 0.96 HAD superfamily, subfamily IIIB (Acid phosphatase)
RHS_repeat           PF05593.9     38 seq1189_BIOID50921   -            175   1.6e-10   40.7  26.0   1   1   7.5e-11     1e-06   28.6   0.3     1    35    96   129    96   131 0.89 RHS Repeat
FliB                 PF03692.10    85 seq1190_BIOID50921   -            153   1.3e-08   35.0  10.3   1   1   1.7e-12   2.4e-08   34.2   7.1     2    85    29    97    28    97 0.97 Flagellin N-methylase
DUF3987              PF13148.1    375 seq1191_BIOID50921   -            398     8e-69  231.8   0.1   1   1   7.3e-73     1e-68  231.5   0.1    85   373     2   295     1   297 0.96 Protein of unknown function (DUF3987)
NQR2_RnfD_RnfE       PF03116.10   314 seq1193_BIOID50921   -            352  8.3e-122  406.1  15.2   1   1  6.9e-126  9.4e-122  405.9  10.5     3   314     4   350     2   350 0.93 NQR2, RnfD, RnfE family
SNARE_assoc          PF09335.6    123 seq1195_BIOID50921   -            192   4.6e-18   65.4   1.6   1   1   3.3e-22   4.6e-18   65.4   1.1     3   122    23   143    21   144 0.92 SNARE associated Golgi protein
Elong-fact-P_C       PF09285.6     56 seq1197_BIOID50921   -            188   5.3e-27   92.8   1.0   1   1   2.4e-30   1.1e-26   91.8   0.2     1    56   131   186   131   186 0.99 Elongation factor P, C-terminal
EFP                  PF01132.15    55 seq1197_BIOID50921   -            188   3.2e-24   84.2   0.1   1   1   1.2e-27   5.5e-24   83.4   0.0     3    55    71   123    69   123 0.97 Elongation factor P (EF-P) OB domain
EFP_N                PF08207.7     58 seq1197_BIOID50921   -            188   5.8e-24   83.6   0.0   1   1   4.5e-27     2e-23   81.8   0.0     3    57     7    61     5    62 0.97 Elongation factor P (EF-P) KOW-like domain
RHS                  PF03527.9     41 seq1199_BIOID50921   -            184   1.5e-17   62.9   0.2   1   1   2.9e-21   3.9e-17   61.6   0.1     1    38    41    78    41    81 0.95 RHS protein
CreD                 PF06123.7    430 seq1200_BIOID50921   -            143     6e-44  150.1  16.6   1   1   4.9e-48   6.7e-44  149.9  11.5   310   430     1   121     1   121 0.99 Inner membrane protein CreD
YbjN                 PF10722.4    127 seq1201_BIOID50921   -            158   6.8e-14   51.8   0.2   1   1   5.8e-18   7.9e-14   51.6   0.2     2   123     9   132     8   136 0.97 Putative bacterial sensory transduction regulator
Acetyltransf_1       PF00583.19    83 seq1204_BIOID50921   -            224   1.6e-05   24.6   0.5   1   1   7.7e-09   5.3e-05   23.0   0.4    39    78   170   209   144   214 0.93 Acetyltransferase (GNAT) family
Acetyltransf_10      PF13673.1    117 seq1204_BIOID50921   -            224   3.4e-05   23.8   0.5   1   1   8.2e-09   5.6e-05   23.1   0.3     1   114    92   207    92   212 0.80 Acetyltransferase (GNAT) domain
AA_kinase            PF00696.23   241 seq1205_BIOID50921   -            367   3.5e-43  147.7   2.1   1   1   6.6e-47   4.5e-43  147.4   1.5     2   240     6   234     5   235 0.93 Amino acid kinase family
PUA                  PF01472.15    74 seq1205_BIOID50921   -            367   8.6e-23   79.7   0.1   1   1     4e-26   2.8e-22   78.1   0.1     1    74   276   350   276   350 0.98 PUA domain
UPF0047              PF01894.12   118 seq1207_BIOID50921   -            138   5.4e-39  132.5   0.0   1   1   4.5e-43   6.1e-39  132.3   0.0     1   117    17   135    17   136 0.97 Uncharacterised protein family UPF0047
AMP-binding          PF00501.23   418 seq1209_BIOID50921   -            566  3.9e-100  335.0   0.0   1   1  6.9e-104  4.7e-100  334.7   0.0     1   418    70   482    70   482 0.92 AMP-binding enzyme
DUF4009              PF13193.1     41 seq1209_BIOID50921   -            566   6.1e-10   38.2   0.4   1   1   2.4e-13   1.7e-09   36.8   0.1     1    28   524   551   524   562 0.90 Domain of unknown function (DUF4009)
Entericidin          PF08085.6     21 seq1211_BIOID50921   -             41   5.1e-09   35.4   0.0   1   1   4.6e-13   6.3e-09   35.1   0.0     1    21    20    40    20    40 0.99 Entericidin EcnA/B family
YjbE                 PF11106.3     80 seq1213_BIOID50921   -             78   1.6e-41  140.0  25.8   1   1   1.2e-45   1.7e-41  139.9  17.9     1    77     1    77     1    78 0.98 Exopolysaccharide production protein YjbE
Aldose_epim          PF01263.15   301 seq1215_BIOID50921   -            295   1.2e-20   73.7   0.0   1   1   1.2e-24   1.6e-20   73.3   0.0     3   199    29   215    27   274 0.87 Aldose 1-epimerase
HTH_Tnp_1            PF01527.15    76 seq1216_BIOID50921   -            141   8.2e-17   60.8   0.2   1   1   2.1e-20   1.4e-16   60.0   0.0     3    53    10    61     7    98 0.82 Transposase
HTH_23               PF13384.1     50 seq1216_BIOID50921   -            141   3.7e-07   29.4   0.0   1   1     1e-10   6.8e-07   28.6   0.0     5    45    17    58    13    64 0.89 Homeodomain-like domain
Entericidin          PF08085.6     21 seq1218_BIOID50921   -             48   1.2e-08   34.2   2.6   1   1   1.2e-12   1.7e-08   33.7   1.8     1    21    23    43    23    43 0.98 Entericidin EcnA/B family
Peptidase_S24        PF00717.18    70 seq1219_BIOID50921   -            139   4.3e-13   48.5   0.0   1   1   4.6e-17   6.3e-13   48.0   0.0     2    68    56   120    55   122 0.91 Peptidase S24-like
DUF419               PF04237.8     92 seq1220_BIOID50921   -            118   1.1e-21   76.7   0.0   1   1     1e-25   1.4e-21   76.5   0.0     1    91    10   102    10   103 0.98 Protein of unknown function (DUF419)
DUF1283              PF06932.6     85 seq1221_BIOID50921   -            113   2.5e-46  155.4   6.5   1   1   2.1e-50   2.9e-46  155.2   4.5     1    85    29   113    29   113 0.99 Protein of unknown function (DUF1283)
SBP_bac_8            PF13416.1    281 seq1223_BIOID50921   -            418     4e-37  128.3   2.5   1   1     2e-40   5.4e-37  127.9   1.7     3   280    94   384    92   385 0.86 Bacterial extracellular solute-binding protein
SBP_bac_6            PF13343.1    242 seq1223_BIOID50921   -            418   1.5e-27   96.3   0.9   1   1   8.8e-31   2.4e-27   95.7   0.6     5   216   128   366   107   396 0.85 Bacterial extracellular solute-binding protein
SBP_bac_1            PF01547.20   314 seq1223_BIOID50921   -            418     8e-17   61.8   6.9   1   1   4.6e-20   1.3e-16   61.1   4.8    17   311    92   351    82   354 0.75 Bacterial extracellular solute-binding protein
SBP_bac_11           PF13531.1    231 seq1223_BIOID50921   -            418   1.3e-07   31.3   0.1   1   1   4.1e-10   1.1e-06   28.3   0.0    15   228    92   359    87   361 0.77 Bacterial extracellular solute-binding protein
FMN_bind             PF04205.9     81 seq1224_BIOID50921   -            206   2.7e-18   65.7   0.1   1   1     4e-22   5.5e-18   64.7   0.0     1    77    99   187    99   191 0.98 FMN-binding domain
DUF2517              PF10725.4     63 seq1226_BIOID50921   -             68   1.2e-36  124.0   0.7   1   1   9.8e-41   1.3e-36  123.9   0.5     1    62     3    64     3    65 0.98 Protein of unknown function (DUF2517)
DUF2886              PF11102.3    200 seq1227_BIOID50921   -            212   2.5e-56  190.2   1.2   1   1   2.1e-60   2.8e-56  190.1   0.8     1   199    13   206    13   207 0.97 Protein of unknown function (DUF2886)
DegT_DnrJ_EryC1      PF01041.12   363 seq1229_BIOID50921   -            376   3.7e-87  292.6   0.0   1   1   9.7e-91   4.4e-87  292.3   0.0     7   361    13   370     9   372 0.93 DegT/DnrJ/EryC1/StrS aminotransferase family
Aminotran_1_2        PF00155.16   363 seq1229_BIOID50921   -            376   7.6e-11   41.4   0.1   1   1   3.7e-14   1.7e-10   40.3   0.0    67   189    46   154     9   187 0.88 Aminotransferase class I and II
Aminotran_5          PF00266.14   371 seq1229_BIOID50921   -            376   4.7e-08   32.0   0.1   1   1   1.6e-11   7.5e-08   31.3   0.0    62   182    47   159    33   204 0.90 Aminotransferase class-V
Multi_Drug_Res       PF00893.14    93 seq1232_BIOID50921   -            126   9.9e-33  112.3  10.3   1   1   9.2e-37   1.3e-32  112.0   7.2     1    93    22   114    22   114 0.99 Small Multidrug Resistance protein
HTH_AraC             PF00165.18    42 seq1235_BIOID50921   -            298   9.6e-22   76.0   0.1   1   2   2.3e-14   1.1e-10   40.9   0.0     1    41   203   243   203   244 0.96 Bacterial regulatory helix-turn-helix proteins, AraC family
HTH_AraC             PF00165.18    42 seq1235_BIOID50921   -            298   9.6e-22   76.0   0.1   2   2   7.3e-12   3.3e-08   32.9   0.0     1    41   255   293   255   294 0.93 Bacterial regulatory helix-turn-helix proteins, AraC family
HTH_18               PF12833.2     81 seq1235_BIOID50921   -            298     8e-17   61.0   0.1   1   1   2.7e-20   1.2e-16   60.4   0.0     2    80   217   294   216   295 0.94 Helix-turn-helix domain
AraC_binding         PF02311.14   136 seq1235_BIOID50921   -            298   7.6e-07   28.7   0.0   1   1   4.7e-10   2.2e-06   27.3   0.0    27    91    75   139    64   170 0.85 AraC-like ligand binding domain
Acetyltransf_3       PF13302.1    142 seq1236_BIOID50921   -            186   4.2e-23   82.1   0.0   1   1   2.9e-26   5.7e-23   81.6   0.0     3   142     8   141     7   141 0.80 Acetyltransferase (GNAT) domain
Acetyltransf_1       PF00583.19    83 seq1236_BIOID50921   -            186   3.4e-15   55.7   0.1   1   1   2.6e-18   5.1e-15   55.1   0.1     2    83    63   141    62   141 0.97 Acetyltransferase (GNAT) family
Acetyltransf_4       PF13420.1    155 seq1236_BIOID50921   -            186   5.3e-15   55.5   0.6   1   1   3.5e-18   6.8e-15   55.2   0.4     1   152     9   158     9   160 0.93 Acetyltransferase (GNAT) domain
Acetyltransf_8       PF13523.1    152 seq1236_BIOID50921   -            186   9.6e-14   51.4   0.3   1   1   6.7e-17   1.3e-13   50.9   0.2     1   141     9   145     9   157 0.89 Acetyltransferase (GNAT) domain
Acetyltransf_7       PF13508.1     79 seq1236_BIOID50921   -            186   2.6e-07   30.5   0.2   1   1   2.5e-10   4.8e-07   29.7   0.1     2    79    56   142    55   142 0.80 Acetyltransferase (GNAT) domain
Acetyltransf_10      PF13673.1    117 seq1236_BIOID50921   -            186   1.3e-05   25.1   0.0   1   1   9.3e-09   1.8e-05   24.7   0.0     1   117    16   140    16   140 0.75 Acetyltransferase (GNAT) domain
FR47                 PF08445.5     86 seq1236_BIOID50921   -            186   1.4e-05   24.6   0.0   1   1   1.3e-08   2.5e-05   23.8   0.0    26    80    87   143    69   150 0.92 FR47-like protein
IMS                  PF00817.15   148 seq1237_BIOID50921   -            422   4.3e-38  130.3   0.0   1   1   3.2e-41   1.1e-37  129.0   0.0     1   147     5   150     5   151 0.96 impB/mucB/samB family
DUF4113              PF13438.1     75 seq1237_BIOID50921   -            422   2.2e-28   97.8   0.1   1   1   3.1e-31     1e-27   95.6   0.0     1    75   347   421   347   421 0.98 Domain of unknown function (DUF4113)
IMS_C                PF11799.3    137 seq1237_BIOID50921   -            422     3e-09   37.2   0.0   1   1   1.8e-12   6.1e-09   36.2   0.0     3   122   214   333   212   344 0.90 impB/mucB/samB family C-terminal
IMS_HHH              PF11798.3     32 seq1237_BIOID50921   -            422   2.5e-07   30.2   0.1   1   1     2e-10   6.8e-07   28.8   0.0     4    32   172   200   169   200 0.92 IMS family HHH motif
TerC                 PF03741.11   184 seq1238_BIOID50921   -            540   4.9e-49  166.1  13.4   1   1   1.6e-52   7.4e-49  165.5   9.3     1   183    27   216    27   217 0.94 Integral membrane protein TerC family
CorC_HlyC            PF03471.12    81 seq1238_BIOID50921   -            540   2.4e-20   72.0   0.1   1   1   5.5e-23   2.5e-19   68.7   0.0     2    79   453   529   452   531 0.93 Transporter associated domain
CBS                  PF00571.23    57 seq1238_BIOID50921   -            540   7.2e-16   57.4   1.3   1   2   8.5e-09   3.9e-05   23.1   0.4     1    53   315   371   315   374 0.94 CBS domain
CBS                  PF00571.23    57 seq1238_BIOID50921   -            540   7.2e-16   57.4   1.3   2   2   9.7e-12   4.4e-08   32.5   0.0     3    53   382   432   381   436 0.93 CBS domain
DUF1722              PF08349.6    117 seq1239_BIOID50921   -            169   2.7e-38  130.3   0.1   1   1   2.4e-42   3.3e-38  130.0   0.0     1   116    41   157    41   158 0.98 Protein of unknown function (DUF1722)
Aldedh               PF00171.17   462 seq1244_BIOID50921   -            417   1.2e-21   76.5   3.5   1   1   2.1e-21   2.9e-17   62.0   1.0    37   300     8   284     2   305 0.81 Aldehyde dehydrogenase family
Rnf-Nqr              PF02508.9    190 seq1246_BIOID50921   -            231   7.9e-59  198.3   9.5   1   1   6.7e-63   9.1e-59  198.1   6.6     1   189     1   200     1   201 0.98 Rnf-Nqr subunit, membrane protein
Caps_synth_GfcC      PF06251.6    229 seq1247_BIOID50921   -            277     4e-90  300.8   0.0   1   1   3.4e-94   4.7e-90  300.6   0.0     2   229    52   277    51   277 0.99 Capsule biosynthesis GfcC
HAD_2                PF13419.1    176 seq1250_BIOID50921   -            199   4.5e-29  101.8   0.2   1   1   1.2e-32   5.2e-29  101.6   0.1     2   176     4   184     3   184 0.84 Haloacid dehalogenase-like hydrolase
Hydrolase_like       PF13242.1     75 seq1250_BIOID50921   -            199   1.6e-08   33.9   0.0   1   1   7.8e-12   3.6e-08   32.8   0.0     2    50   139   186   138   198 0.93 HAD-hyrolase-like
Hydrolase            PF00702.21   204 seq1250_BIOID50921   -            199   5.7e-06   26.8   0.0   1   1   1.4e-09   6.3e-06   26.7   0.0   111   203    75   177     8   178 0.77 haloacid dehalogenase-like hydrolase
FAD_binding_7        PF03441.9    277 seq1251_BIOID50921   -            472  6.9e-107  356.6   0.8   1   1  1.3e-110    9e-107  356.2   0.5     3   276   205   468   203   469 0.96 FAD binding domain of DNA photolyase
DNA_photolyase       PF00875.13   165 seq1251_BIOID50921   -            472   3.4e-44  150.3   0.8   1   1   1.4e-47   9.7e-44  148.9   0.4     2   159     5   168     4   174 0.92 DNA photolyase
Tautomerase          PF01361.16    60 seq1254_BIOID50921   -             75     2e-13   49.5   0.0   1   1   2.1e-17   2.8e-13   49.1   0.0     1    51     2    53     2    55 0.98 Tautomerase enzyme
MMR_HSR1             PF01926.18   114 seq1255_BIOID50921   -            303   1.4e-13   50.6   0.0   1   1   2.3e-16   6.2e-13   48.6   0.0     2   110    52   162    51   167 0.74 50S ribosome-binding GTPase
DUF258               PF03193.11   161 seq1255_BIOID50921   -            303   1.1e-06   27.7   0.0   1   1   6.7e-10   1.8e-06   27.1   0.0    24   103    37   113    17   130 0.72 Protein of unknown function, DUF258
SpoU_methylase       PF00588.14   142 seq1257_BIOID50921   -            228   2.1e-33  115.0   0.0   1   1   2.1e-37   2.9e-33  114.6   0.0     2   142     3   153     2   153 0.87 SpoU rRNA Methylase family
Polysacc_synt        PF01943.12   273 seq1260_BIOID50921   -            416     1e-13   51.0  19.1   1   1   7.7e-18     1e-13   51.0  13.3     1   272     3   283     3   284 0.84 Polysaccharide biosynthesis protein
ABC_tran             PF00005.22   118 seq1262_BIOID50921   -            404   1.5e-27   96.2   0.0   1   1   5.6e-31   2.5e-27   95.4   0.0     1   117    86   204    86   205 0.93 ABC transporter
TOBE_2               PF08402.5     75 seq1262_BIOID50921   -            404     4e-19   68.2   0.0   1   1   2.2e-22   9.8e-19   67.0   0.0     1    75   322   402   322   402 0.93 TOBE domain
HhH-GPD              PF00730.20   121 seq1265_BIOID50921   -            211   9.8e-19   67.6   0.0   1   1   3.1e-22   1.4e-18   67.1   0.0     1   120    34   168    34   169 0.95 HhH-GPD superfamily base excision DNA repair protein
HHH                  PF00633.18    30 seq1265_BIOID50921   -            211   7.1e-08   31.6   0.0   1   1   3.7e-11   1.7e-07   30.4   0.0     2    29   100   127    99   128 0.94 Helix-hairpin-helix motif
EndIII_4Fe-2S        PF10576.4     17 seq1265_BIOID50921   -            211   9.7e-05   22.2   3.3   1   1   3.7e-08   0.00017   21.5   2.3     1    17   187   203   187   203 0.99 Iron-sulfur binding domain of endonuclease III
Virul_fac_BrkB       PF03631.10   260 seq1266_BIOID50921   -            290     1e-55  188.8  24.6   1   1   8.7e-60   1.2e-55  188.6  17.0     2   258    29   274    28   276 0.88 Virulence factor BrkB
DUF940               PF06082.6    658 seq1267_BIOID50921   -            698  6.8e-257  854.1  12.4   1   1  5.6e-261  7.6e-257  854.0   8.6     1   658    29   693    29   693 0.97 Bacterial putative lipoprotein (DUF940)
DEAD                 PF00270.24   173 seq1273_BIOID50921   -            453   4.5e-49  166.1   0.1   1   1   1.2e-51   5.4e-48  162.6   0.0     1   172    25   196    25   197 0.94 DEAD/DEAH box helicase
Helicase_C           PF00271.26    78 seq1273_BIOID50921   -            453   8.2e-26   89.5   0.0   1   1   4.8e-29   2.2e-25   88.2   0.0     2    77   264   339   263   340 0.98 Helicase conserved C-terminal domain
Flg_bb_rod           PF00460.15    31 seq1274_BIOID50921   -            138   8.7e-13   47.5   0.2   1   1   1.5e-16   2.1e-12   46.3   0.2     1    31     9    39     9    39 0.98 Flagella basal body rod protein
DUF1161              PF06649.7     52 seq1275_BIOID50921   -            102   2.9e-25   87.8   0.0   1   1   2.7e-29   3.6e-25   87.5   0.0     1    52    27    80    27    80 0.99 Protein of unknown function (DUF1161)
Cytochrom_C_asm      PF01578.15   214 seq1277_BIOID50921   -            288   5.7e-45  153.3  17.3   1   1   4.2e-49   5.7e-45  153.3  12.0     5   212    62   286    58   288 0.97 Cytochrome C assembly protein
Leader_Thr           PF08254.6     22 seq1278_BIOID50921   -             21   1.1e-09   37.3  14.8   1   1   8.3e-14   1.1e-09   37.2  10.3     1    22     1    21     1    21 0.99 Threonine leader peptide
Acetyltransf_2       PF00797.12   240 seq1279_BIOID50921   -            281   2.6e-84  282.4   0.1   1   1   2.2e-88     3e-84  282.2   0.0     1   237    21   256    21   259 0.97 N-acetyltransferase
Gp49                 PF05973.9     91 seq1280_BIOID50921   -            112   1.5e-26   92.1   0.0   1   1   1.2e-30   1.7e-26   91.9   0.0     1    91    13   102    13   102 0.96 Phage derived protein Gp49-like (DUF891)
Homoserine_dh        PF00742.14   179 seq1282_BIOID50921   -            834   8.6e-52  175.2   0.0   1   1   8.5e-55   2.3e-51  173.8   0.0     1   179   628   825   628   825 0.98 Homoserine dehydrogenase
AA_kinase            PF00696.23   241 seq1282_BIOID50921   -            834   6.1e-45  153.5   0.5   1   1   3.5e-47   9.5e-44  149.6   0.1     2   241    15   298    14   298 0.81 Amino acid kinase family
NAD_binding_3        PF03447.11   117 seq1282_BIOID50921   -            834   2.6e-32  111.5   0.0   1   1     3e-35   8.1e-32  109.9   0.0     1   116   486   619   486   620 0.97 Homoserine dehydrogenase, NAD binding domain
ACT_7                PF13840.1     65 seq1282_BIOID50921   -            834   2.3e-20   71.7   1.5   1   2   1.3e-11   3.6e-08   32.6   0.0     5    63   328   388   326   390 0.91 Family description
ACT_7                PF13840.1     65 seq1282_BIOID50921   -            834   2.3e-20   71.7   1.5   2   2     5e-13   1.4e-09   37.2   0.3     3    62   407   468   405   471 0.93 Family description
ACT                  PF01842.20    66 seq1282_BIOID50921   -            834   4.4e-17   61.0   0.3   1   2   5.1e-10   1.4e-06   27.5   0.0     6    63   338   390   334   393 0.86 ACT domain
ACT                  PF01842.20    66 seq1282_BIOID50921   -            834   4.4e-17   61.0   0.3   2   2   8.1e-11   2.2e-07   30.0   0.4     2    53   415   461   414   471 0.79 ACT domain
Flg_bbr_C            PF06429.8     74 seq1283_BIOID50921   -            134   1.5e-12   47.0   3.0   1   1   3.6e-16   2.5e-12   46.4   2.1    29    73    87   131    11   132 0.91 Flagellar basal body rod FlgEFG protein C-terminal
Flg_bb_rod           PF00460.15    31 seq1283_BIOID50921   -            134   2.7e-11   42.8   1.2   1   1   3.9e-15   2.7e-11   42.8   0.8     1    30     7    37     7    38 0.95 Flagella basal body rod protein
Dynamin_N            PF00350.18   168 seq1286_BIOID50921   -            794   3.8e-19   69.0   0.0   1   1     3e-22   2.1e-18   66.6   0.0     1   167    71   299    71   300 0.77 Dynamin family
MMR_HSR1             PF01926.18   114 seq1286_BIOID50921   -            794   8.9e-09   35.2   0.1   1   1   5.6e-11   3.9e-07   29.9   0.1     2   114    71   299    70   299 0.73 50S ribosome-binding GTPase
Molybdopterin        PF00384.17   432 seq1288_BIOID50921   -            662   3.6e-97  325.7   0.0   1   1  6.4e-101   4.4e-97  325.4   0.0     1   432   111   566   111   566 0.92 Molybdopterin oxidoreductase
Molybdop_Fe4S4       PF04879.11    55 seq1288_BIOID50921   -            662     1e-14   53.9   1.0   1   1   2.5e-18   1.7e-14   53.2   0.7     1    55    49   108    49   108 0.97 Molybdopterin oxidoreductase Fe4S4 domain
Tyr_Deacylase        PF02580.11   145 seq1290_BIOID50921   -            145   6.3e-55  185.0   0.1   1   1   5.1e-59     7e-55  184.8   0.0     2   144     3   144     2   145 0.99 D-Tyr-tRNA(Tyr) deacylase
HTH_37               PF13744.1     80 seq1291_BIOID50921   -             96   5.7e-24   83.6   0.6   1   1   9.4e-28   6.4e-24   83.4   0.4     3    76    14    86    12    91 0.96 Helix-turn-helix domain
HTH_3                PF01381.17    55 seq1291_BIOID50921   -             96   4.9e-07   29.3   0.0   1   1   8.8e-11     6e-07   29.0   0.0     5    47    37    80    33    88 0.87 Helix-turn-helix
BPD_transp_1         PF00528.17   185 seq1295_BIOID50921   -            317   8.9e-23   80.6  19.4   1   1   6.5e-27   8.9e-23   80.6  13.5     1   183   117   313   114   315 0.91 Binding-protein-dependent transport system inner membrane component
Glyco_transf_56      PF07429.6    361 seq1296_BIOID50921   -            359  1.1e-192  639.6   0.0   1   1  8.9e-197  1.2e-192  639.5   0.0     1   360     1   358     1   359 0.99 4-alpha-L-fucosyltransferase glycosyl transferase group 56
FlgD                 PF03963.9     82 seq1297_BIOID50921   -            231   1.5e-23   82.5   3.9   1   1   1.8e-26     8e-23   80.2   2.0     7    81     7    79     2    80 0.86 Flagellar hook capping protein - N-terminal region
FlgD_ig              PF13860.1     81 seq1297_BIOID50921   -            231   2.4e-21   75.1   2.5   1   1   5.2e-25   2.4e-21   75.1   1.8     9    81   119   189   105   189 0.91 FlgD Ig-like domain
FLgD_tudor           PF13861.1     61 seq1297_BIOID50921   -            231   3.3e-15   55.7   0.0   1   1   2.3e-18     1e-14   54.1   0.0     1    60    86   230    86   231 0.97 FlgD Tudor-like domain
PTR2                 PF00854.16   373 seq1298_BIOID50921   -            500     9e-75  251.6  25.7   1   1   1.5e-78     1e-74  251.4  16.0     2   370    89   428    88   431 0.97 POT family
MFS_1                PF07690.11   354 seq1298_BIOID50921   -            500   9.5e-21   73.8  53.8   1   1     4e-21   2.8e-17   62.4  25.7    10   301    35   372    26   382 0.77 Major Facilitator Superfamily
HisG                 PF01634.13   163 seq1300_BIOID50921   -            299   8.2e-55  184.7   0.0   1   1   1.7e-58   1.2e-54  184.1   0.0     1   163    53   221    53   221 0.94 ATP phosphoribosyltransferase
HisG_C               PF08029.6     75 seq1300_BIOID50921   -            299   5.6e-28   96.5   0.1   1   1   2.2e-31   1.5e-27   95.2   0.0     1    75   222   297   222   297 0.98 HisG, C-terminal domain
YiiD_Cterm           PF09500.5    144 seq1302_BIOID50921   -            329   6.7e-49  165.0   0.0   1   1   2.9e-52   9.9e-49  164.4   0.0     1   143   174   313   174   314 0.99 Putative thioesterase (yiiD_Cterm)
Acetyltransf_7       PF13508.1     79 seq1302_BIOID50921   -            329   4.5e-13   49.0   0.0   1   1   2.4e-16   8.3e-13   48.1   0.0     3    78    60   139    58   140 0.87 Acetyltransferase (GNAT) domain
Acetyltransf_1       PF00583.19    83 seq1302_BIOID50921   -            329   2.5e-12   46.5   0.0   1   1   2.1e-15   7.1e-12   45.0   0.0     2    82    66   138    65   139 0.96 Acetyltransferase (GNAT) family
Acetyltransf_10      PF13673.1    117 seq1302_BIOID50921   -            329   1.6e-08   34.5   0.0   1   1   7.8e-12   2.7e-08   33.8   0.0    38   117    55   138    16   138 0.81 Acetyltransferase (GNAT) domain
DUF21                PF01595.15   183 seq1303_BIOID50921   -            420   3.5e-55  186.0   4.7   1   1   1.1e-58   4.9e-55  185.5   3.3     3   175     2   175     1   180 0.98 Domain of unknown function DUF21
CorC_HlyC            PF03471.12    81 seq1303_BIOID50921   -            420   2.9e-20   71.7   0.2   1   1     2e-23   9.2e-20   70.1   0.1     2    79   335   410   334   412 0.95 Transporter associated domain
CBS                  PF00571.23    57 seq1303_BIOID50921   -            420   9.6e-06   25.0   0.2   1   1   8.6e-08   0.00039   19.9   0.0     8    56   270   318   249   319 0.87 CBS domain
HTH_Tnp_IS1          PF12759.2     50 seq1307_BIOID50921   -             75   1.5e-31  107.5   0.1   1   1   2.8e-35   1.9e-31  107.1   0.0     1    50    23    72    23    72 0.99 InsA C-terminal domain
Zn_Tnp_IS1           PF03811.8     36 seq1307_BIOID50921   -             75   7.9e-09   34.7   2.2   1   1   1.2e-12   7.9e-09   34.7   1.5    18    36     2    20     1    20 0.96 InsA N-terminal domain
FlaE                 PF07559.9    130 seq1310_BIOID50921   -            401     2e-23   83.3  12.7   1   1   4.5e-27     2e-23   83.3   8.8     1   130   170   282   170   282 0.93 Flagellar basal body protein FlaE
Flg_bbr_C            PF06429.8     74 seq1310_BIOID50921   -            401   4.6e-21   74.3   1.6   1   1   4.6e-24   2.1e-20   72.2   1.1     2    74   323   400   322   400 0.92 Flagellar basal body rod FlgEFG protein C-terminal
Flg_bb_rod           PF00460.15    31 seq1310_BIOID50921   -            401   9.7e-12   44.2   4.1   1   1   2.1e-15   9.7e-12   44.2   2.8     2    31     4    33     3    33 0.96 Flagella basal body rod protein
DDE_Tnp_IS1          PF03400.8    131 seq1311_BIOID50921   -             61   2.3e-31  108.4   0.2   1   1   1.8e-35   2.5e-31  108.3   0.1     1    61     1    61     1    61 0.98 IS1 transposase
SSB                  PF00436.20   104 seq1312_BIOID50921   -            178   8.4e-43  144.3   0.5   1   1   7.4e-47     1e-42  144.1   0.4     1   103     6   112     6   113 0.97 Single-strand binding protein family
BPD_transp_1         PF00528.17   185 seq1313_BIOID50921   -            281   2.6e-14   53.0  20.9   1   1   1.9e-18   2.6e-14   53.0  14.5     3   184    81   273    79   274 0.86 Binding-protein-dependent transport system inner membrane component
DDE_Tnp_IS1          PF03400.8    131 seq1315_BIOID50921   -             69   1.1e-35  122.5   0.8   1   1   8.5e-40   1.2e-35  122.3   0.5    63   131     1    69     1    69 0.99 IS1 transposase
Histidinol_dh        PF00815.15   413 seq1316_BIOID50921   -            434  5.8e-183  608.0   1.0   1   1  4.9e-187  6.7e-183  607.8   0.7     2   413    18   428    17   428 0.99 Histidinol dehydrogenase
WzyE                 PF06899.6    449 seq1317_BIOID50921   -            450  8.7e-278  921.1  45.1   1   1  7.1e-282  9.7e-278  920.9  31.2     1   448     1   449     1   450 1.00 WzyE protein
Helicase_C_2         PF13307.1    167 seq1318_BIOID50921   -            716   4.4e-26   91.6   0.0   1   1     2e-29   6.9e-26   91.0   0.0     8   165   533   688   526   690 0.93 Helicase C-terminal domain
DEAD                 PF00270.24   173 seq1318_BIOID50921   -            716   2.9e-09   36.5   0.1   1   1   1.8e-09   6.3e-06   25.6   0.0    12    78    43   108    28   126 0.74 DEAD/DEAH box helicase
DEAD_2               PF06733.10   174 seq1318_BIOID50921   -            716   1.2e-08   34.4   0.0   1   1   6.2e-12   2.1e-08   33.6   0.0   103   167   200   263   150   269 0.87 DEAD_2
LrgA                 PF03788.9     96 seq1322_BIOID50921   -            135   4.4e-29   99.9  10.2   1   1   4.3e-33   5.8e-29   99.5   7.1     1    94    24   117    24   119 0.98 LrgA family
FadR_C               PF07840.7    164 seq1332_BIOID50921   -            239   6.9e-73  243.5   0.0   1   1   1.9e-76   8.5e-73  243.2   0.0     1   163    72   234    72   235 0.99 FadR C-terminal domain
GntR                 PF00392.16    64 seq1332_BIOID50921   -            239   2.3e-20   71.6   0.0   1   1     1e-23   4.7e-20   70.6   0.0     4    64    11    71     8    71 0.96 Bacterial regulatory proteins, gntR family
Kinase-PPPase        PF03618.9    255 seq1333_BIOID50921   -            277   3.4e-82  275.6   0.0   1   1   2.8e-86   3.9e-82  275.4   0.0     1   255     9   267     9   267 0.97 Kinase/pyrophosphorylase
PsiE                 PF06146.7     69 seq1334_BIOID50921   -            136   1.8e-16   59.9   5.7   1   1   1.3e-20   1.8e-16   59.9   3.9     5    69    62   123    58   123 0.95 Phosphate-starvation-inducible E
NIF3                 PF01784.13   242 seq1335_BIOID50921   -            247     1e-56  192.1   0.0   1   1   9.1e-61   1.2e-56  191.8   0.0     2   240     6   235     5   238 0.95 NIF3 (NGG1p interacting factor 3)
GST_C                PF00043.20    95 seq1338_BIOID50921   -            201   2.6e-15   56.0   0.1   1   1   1.5e-18   4.2e-15   55.3   0.1     5    95   104   189   100   189 0.94 Glutathione S-transferase, C-terminal domain
GST_N_2              PF13409.1     70 seq1338_BIOID50921   -            201     1e-11   44.5   0.0   1   1   1.4e-14   3.7e-11   42.7   0.0     5    69    11    75     9    76 0.95 Glutathione S-transferase, N-terminal domain
GST_N_3              PF13417.1     75 seq1338_BIOID50921   -            201   4.2e-11   42.8   0.0   1   1   2.8e-14   7.6e-11   41.9   0.0    15    73    16    79    11    81 0.89 Glutathione S-transferase, N-terminal domain
GST_C_2              PF13410.1     69 seq1338_BIOID50921   -            201   5.6e-10   38.8   0.0   1   1   3.2e-13   8.7e-10   38.2   0.0     5    69   123   184    80   184 0.91 Glutathione S-transferase, C-terminal domain
GST_N                PF02798.15    76 seq1338_BIOID50921   -            201   9.8e-09   35.1   0.0   1   1     9e-12   2.5e-08   33.8   0.0     3    76     1    75     1    75 0.94 Glutathione S-transferase, N-terminal domain
SBP_bac_3            PF00497.15   225 seq1339_BIOID50921   -            518   1.5e-30  105.9   0.0   1   1   6.4e-34   2.9e-30  105.0   0.0    10   224    52   267    45   268 0.91 Bacterial extracellular solute-binding proteins, family 3
SLT                  PF01464.15   121 seq1339_BIOID50921   -            518   4.8e-27   93.7   0.1   1   1   1.7e-30     8e-27   93.0   0.1     5   118   295   404   292   407 0.95 Transglycosylase SLT domain
Lysozyme_like        PF13702.1    160 seq1339_BIOID50921   -            518   1.5e-06   27.7   0.0   1   1   1.2e-09   5.3e-06   25.8   0.0     8   100   291   391   283   448 0.65 Lysozyme-like
LrgB                 PF04172.11   215 seq1340_BIOID50921   -            231   1.2e-82  276.2  15.2   1   1   9.7e-87   1.3e-82  276.0  10.6     1   215    12   226    12   226 0.99 LrgB-like family
Molydop_binding      PF01568.16   109 seq1342_BIOID50921   -            146   2.4e-29  101.2   0.0   1   1   2.1e-33   2.8e-29  100.9   0.0     1   107    25   138    25   140 0.97 Molydopterin dinucleotide binding domain
NAD_synthase         PF02540.12   242 seq1343_BIOID50921   -            275   1.2e-78  263.2   0.0   1   1   1.1e-82   1.4e-78  262.9   0.0     2   242    23   265    22   265 0.98 NAD synthase
DUF1375              PF07119.7     76 seq1345_BIOID50921   -            135     2e-21   75.4   0.7   1   1   2.3e-25   3.1e-21   74.8   0.5     6    75    40   102    31   103 0.92 Protein of unknown function (DUF1375)
DUF2593              PF10767.4    144 seq1346_BIOID50921   -            162   7.6e-72  239.5   6.3   1   1   6.3e-76   8.7e-72  239.4   4.3     2   144    20   162    19   162 0.99 Protein of unknown function (DUF2593)
YmgB                 PF10798.3     61 seq1347_BIOID50921   -             97   1.1e-07   31.4   1.4   1   1   1.1e-11   1.5e-07   31.0   0.9     3    61    40    97    38    97 0.94 Biofilm development protein YmgB/AriR
rve                  PF00665.21   120 seq1348_BIOID50921   -            340     2e-20   73.0   0.0   1   1   2.2e-23   3.8e-20   72.0   0.0     3   118   118   242   117   244 0.96 Integrase core domain
HTH_38               PF13936.1     44 seq1348_BIOID50921   -            340   1.8e-09   36.8   0.5   1   1   4.1e-12     7e-09   34.9   0.1     6    41     3    38     2    40 0.94 Helix-turn-helix domain
HTH_7                PF02796.10    45 seq1348_BIOID50921   -            340   3.5e-09   36.2   0.3   1   1   5.4e-12   9.2e-09   34.9   0.2    13    44     9    40     5    41 0.93 Helix-turn-helix domain of resolvase
HTH_23               PF13384.1     50 seq1348_BIOID50921   -            340   1.1e-06   27.9   0.0   1   1     2e-09   3.4e-06   26.3   0.0     9    40     9    40     2    43 0.89 Homeodomain-like domain
HTH_28               PF13518.1     52 seq1348_BIOID50921   -            340     1e-05   25.2   0.1   1   1   1.5e-08   2.6e-05   23.9   0.1     7    34    12    39     8    40 0.89 Helix-turn-helix domain
Sigma70_r4_2         PF08281.7     54 seq1348_BIOID50921   -            340   1.1e-05   24.6   0.0   1   1   1.5e-08   2.5e-05   23.5   0.0    25    48    16    39    12    40 0.94 Sigma-70, region 4
HTH_3                PF01381.17    55 seq1348_BIOID50921   -            340   0.00013   21.6   0.1   1   1   1.4e-07   0.00024   20.7   0.1     7    37    15    45     8    48 0.91 Helix-turn-helix
Flg_bbr_C            PF06429.8     74 seq1350_BIOID50921   -            251   1.8e-20   72.5   2.4   1   1     5e-24   3.4e-20   71.6   0.3     2    74   170   247   169   247 0.90 Flagellar basal body rod FlgEFG protein C-terminal
Flg_bb_rod           PF00460.15    31 seq1350_BIOID50921   -            251   2.2e-10   39.9   3.3   1   1   3.2e-14   2.2e-10   39.9   2.3     1    31     5    35     5    35 0.97 Flagella basal body rod protein
YjcZ                 PF13990.1    270 seq1352_BIOID50921   -            301  5.4e-118  392.8   5.5   1   1  4.5e-122  6.1e-118  392.7   3.8     1   270    26   296    26   296 1.00 YjcZ-like protein
GHMP_kinases_N       PF00288.21    67 seq1353_BIOID50921   -            310   1.7e-17   63.1   0.3   1   1   5.7e-21   3.9e-17   61.9   0.2     2    67    84   150    83   150 0.95 GHMP kinases N terminal domain
GHMP_kinases_C       PF08544.8     85 seq1353_BIOID50921   -            310     1e-11   44.7   1.8   1   1   1.9e-15   1.3e-11   44.3   0.0     2    83   211   287   210   289 0.92 GHMP kinases C terminal
Molybdopterin        PF00384.17   432 seq1354_BIOID50921   -            808   1.8e-88  297.0   0.0   1   1   4.8e-92   2.2e-88  296.7   0.0     1   432   115   566   115   566 0.93 Molybdopterin oxidoreductase
Molydop_binding      PF01568.16   109 seq1354_BIOID50921   -            808     5e-27   93.7   0.0   1   1   2.2e-30     1e-26   92.7   0.0     1   107   687   800   687   802 0.97 Molydopterin dinucleotide binding domain
Molybdop_Fe4S4       PF04879.11    55 seq1354_BIOID50921   -            808   2.7e-13   49.4   0.9   1   1     1e-16   4.7e-13   48.6   0.6     1    55    53   112    53   112 0.96 Molybdopterin oxidoreductase Fe4S4 domain
EAL                  PF00563.15   236 seq1355_BIOID50921   -            517   1.1e-65  221.3   0.1   1   1   2.2e-69   1.5e-65  220.8   0.1     2   235   273   505   272   506 0.96 EAL domain
CSS-motif            PF12792.2    208 seq1355_BIOID50921   -            517   4.7e-38  130.5   1.5   1   1   9.7e-42   6.6e-38  130.0   1.1     2   207    37   246    36   247 0.92 CSS motif domain associated with EAL
NAD_kinase           PF01513.16   285 seq1357_BIOID50921   -            292   4.4e-73  245.4   0.0   1   1   3.7e-77     5e-73  245.2   0.0     2   284     8   271     7   272 0.98 ATP-NAD kinase
Aminotran_1_2        PF00155.16   363 seq1358_BIOID50921   -            356   1.1e-67  228.4   0.0   1   1   9.5e-72   1.3e-67  228.2   0.0    31   363    46   351    30   351 0.94 Aminotransferase class I and II
tRNA_U5-meth_tr      PF05958.6    352 seq1359_BIOID50921   -            375     3e-19   68.8   0.0   1   1   8.2e-20   2.2e-16   59.3   0.0   172   351   208   374   183   375 0.90 tRNA (Uracil-5-)-methyltransferase
Methyltransf_31      PF13847.1    152 seq1359_BIOID50921   -            375   9.6e-10   38.1   0.0   1   1   6.2e-13   1.7e-09   37.3   0.0     5    67   235   295   233   346 0.87 Methyltransferase domain
Methyltransf_26      PF13659.1    117 seq1359_BIOID50921   -            375   5.6e-08   32.7   0.0   1   1   3.8e-11     1e-07   31.8   0.0     4    80   237   310   234   369 0.88 Methyltransferase domain
Methyltransf_18      PF12847.2    112 seq1359_BIOID50921   -            375     1e-06   29.1   0.0   1   1     1e-09   2.8e-06   27.7   0.0     3    78   235   308   233   329 0.88 Methyltransferase domain
MTS                  PF05175.9    170 seq1359_BIOID50921   -            375   1.3e-05   24.5   0.0   1   1   7.4e-09     2e-05   23.9   0.0    32   108   234   310   209   329 0.83 Methyltransferase small domain
AHS1                 PF02682.11   202 seq1360_BIOID50921   -            218   2.3e-69  232.7   0.0   1   1     2e-73   2.7e-69  232.5   0.0     2   202     5   202     4   202 0.95 Allophanate hydrolase subunit 1
HTH_Tnp_IS1          PF12759.2     50 seq1361_BIOID50921   -             75   1.5e-31  107.5   0.1   1   1   2.8e-35   1.9e-31  107.1   0.0     1    50    23    72    23    72 0.99 InsA C-terminal domain
Zn_Tnp_IS1           PF03811.8     36 seq1361_BIOID50921   -             75   2.1e-08   33.3   1.7   1   1   3.8e-12   2.6e-08   33.1   0.3    18    36     2    20     1    20 0.96 InsA N-terminal domain
Glyco_tran_WecB      PF03808.8    172 seq1362_BIOID50921   -            246   3.1e-56  189.3   0.1   1   1   3.1e-60   4.2e-56  188.9   0.1     2   172    61   231    60   231 0.96 Glycosyl transferase WecB/TagA/CpsF family
dCMP_cyt_deam_2      PF08211.6    124 seq1364_BIOID50921   -            294   2.3e-50  169.6   0.2   1   1   6.8e-52   4.7e-48  162.1   0.0     1   123   157   278   157   279 0.98 Cytidine and deoxycytidylate deaminase zinc-binding region
dCMP_cyt_deam_1      PF00383.17   102 seq1364_BIOID50921   -            294   1.3e-17   63.2   0.0   1   1   4.4e-18     3e-14   52.3   0.0    10    93    56   139    47   143 0.86 Cytidine and deoxycytidylate deaminase zinc-binding region
DDE_Tnp_IS1          PF03400.8    131 seq1365_BIOID50921   -             97     2e-30  105.4   0.2   1   1   1.8e-34   2.5e-30  105.1   0.1     1    61    37    97    37    97 0.98 IS1 transposase
DAHP_synth_1         PF00793.15   272 seq1366_BIOID50921   -            348  3.7e-102  340.5   0.0   1   1  3.2e-106  4.4e-102  340.2   0.0     8   270    41   336    24   338 0.97 DAHP synthetase I family
LacAB_rpiB           PF02502.13   140 seq1368_BIOID50921   -            149   1.7e-54  183.1   0.1   1   1   1.4e-58     2e-54  182.9   0.1     1   139     3   141     3   142 0.99 Ribose/Galactose Isomerase
GIY-YIG              PF01541.19    80 seq1369_BIOID50921   -            295   3.1e-05   24.1   0.0   1   1   4.7e-09   6.4e-05   23.1   0.0     2    76    35   104    34   109 0.76 GIY-YIG catalytic domain
DDE_Tnp_IS1          PF03400.8    131 seq1371_BIOID50921   -             69   1.6e-36  125.1   0.8   1   1   1.3e-40   1.8e-36  125.0   0.6    63   131     1    69     1    69 0.99 IS1 transposase
Flg_bbr_C            PF06429.8     74 seq1372_BIOID50921   -            260   5.3e-27   93.4   3.1   1   1   1.6e-30   1.1e-26   92.4   1.3     2    74   183   260   182   260 0.91 Flagellar basal body rod FlgEFG protein C-terminal
Flg_bb_rod           PF00460.15    31 seq1372_BIOID50921   -            260   2.9e-14   52.2   1.2   1   1   1.1e-17   7.4e-14   50.9   0.8     1    31     5    35     5    35 0.98 Flagella basal body rod protein
Phytase-like         PF13449.1    326 seq1373_BIOID50921   -            457   1.6e-32  112.9   0.0   1   1     2e-36   2.7e-32  112.2   0.0    60   311   146   396    50   410 0.85 Esterase-like activity of phytase
IstB_IS21            PF01695.12   178 seq1374_BIOID50921   -            259   6.1e-71  237.3   0.1   1   1   3.9e-74   1.3e-70  236.3   0.0     1   178    56   235    56   235 0.98 IstB-like ATP binding protein
Bac_DnaA             PF00308.13   219 seq1374_BIOID50921   -            259   1.4e-07   31.2   0.0   1   1   6.2e-11   2.1e-07   30.6   0.0    37   136   105   202    75   207 0.85 Bacterial dnaA  protein
AAA                  PF00004.24   132 seq1374_BIOID50921   -            259   2.5e-05   24.3   0.0   1   1   1.3e-08   4.3e-05   23.6   0.0     1    74   105   180   105   214 0.77 ATPase family associated with various cellular activities (AAA)
PhoH                 PF02562.11   205 seq1374_BIOID50921   -            259   1.4e-05   24.3   0.1   1   1   1.6e-08   5.5e-05   22.3   0.0    11    48    94   131    83   142 0.80 PhoH-like protein
Patatin              PF01734.17   204 seq1375_BIOID50921   -            356   1.9e-20   73.5   3.4   1   1   4.9e-24   6.7e-20   71.7   2.3     1   199     9   237     9   242 0.74 Patatin-like phospholipase
AHS2                 PF02626.10   272 seq1376_BIOID50921   -            310  3.4e-100  334.7   0.0   1   1  2.9e-104    4e-100  334.4   0.0     2   272    24   288    23   288 0.98 Allophanate hydrolase subunit 2
PALP                 PF00291.20   307 seq1378_BIOID50921   -            428   1.9e-33  115.8   0.0   1   1     2e-37   2.7e-33  115.3   0.0    30   289    96   366    94   374 0.81 Pyridoxal-phosphate dependent enzyme
DUF497               PF04365.8     80 seq1382_BIOID50921   -             98   4.9e-26   90.3   0.7   1   1   4.1e-30   5.6e-26   90.1   0.5     1    80    10    92    10    92 0.96 Protein of unknown function (DUF497)
SMC_N                PF02463.14   220 seq1384_BIOID50921   -            553   4.5e-19   68.4   0.0   1   1   1.2e-22   8.5e-19   67.5   0.0     1   217     1   511     1   514 0.93 RecF/RecN/SMC N terminal domain
AAA_23               PF13476.1    202 seq1384_BIOID50921   -            553   2.7e-18   66.9   2.0   1   1     6e-20   4.1e-16   59.8   1.4     1   194     4   214     4   381 0.63 AAA domain
Glycos_trans_3N      PF02885.12    66 seq1385_BIOID50921   -            320   2.4e-15   55.7   0.0   1   1   3.6e-19     5e-15   54.7   0.0     2    65     3    70     2    71 0.97 Glycosyl transferase family, helical bundle domain
AA_permease          PF00324.16   479 seq1388_BIOID50921   -            461   6.6e-99  331.2  56.2   1   1  1.2e-102   8.5e-99  330.9  38.9     1   432    16   424    16   454 0.95 Amino acid permease
AA_permease_2        PF13520.1    426 seq1388_BIOID50921   -            461   2.1e-43  148.3  58.9   1   1   4.2e-47   2.8e-43  147.9  40.8     9   424    20   439    15   441 0.88 Amino acid permease
DUF4415              PF14384.1     62 seq1389_BIOID50921   -            147   9.2e-18   64.0   0.1   1   1   1.1e-21   1.5e-17   63.3   0.1     1    62    84   140    84   140 0.96 Domain of unknown function (DUF4415)
IGPD                 PF00475.13   145 seq1390_BIOID50921   -            355   1.3e-64  216.3   0.3   1   1   6.7e-68   2.3e-64  215.5   0.2     1   145   196   338   196   338 0.99 Imidazoleglycerol-phosphate dehydratase
HAD_2                PF13419.1    176 seq1390_BIOID50921   -            355     6e-07   29.7   0.0   1   1     4e-09   1.4e-05   25.3   0.0    76   173    30   145    20   148 0.79 Haloacid dehalogenase-like hydrolase
Hydrolase_like       PF13242.1     75 seq1390_BIOID50921   -            355   1.8e-06   27.4   0.0   1   1   1.1e-09   3.8e-06   26.4   0.0     1    44   102   144   102   149 0.90 HAD-hyrolase-like
PNK3P                PF08645.6    158 seq1390_BIOID50921   -            355   2.5e-06   26.9   0.0   1   1   1.3e-09   4.4e-06   26.1   0.0     5   129     8   134     4   183 0.73 Polynucleotide kinase 3 phosphatase
FAD_binding_3        PF01494.14   356 seq1391_BIOID50921   -            372   1.3e-09   37.4   0.1   1   1   1.3e-09   1.8e-05   23.8   0.0   148   178   141   171   118   224 0.88 FAD binding domain
tRNA-synt_2          PF00152.15   335 seq1392_BIOID50921   -            335   4.8e-70  235.8   0.0   1   1   4.4e-74   6.1e-70  235.5   0.0    21   333    25   333    14   335 0.88 tRNA synthetases class II (D, K and N)
DUF218               PF02698.12   155 seq1393_BIOID50921   -            239   3.3e-21   75.2   0.0   1   1   3.3e-25   4.6e-21   74.8   0.0     4   132    47   172    45   186 0.93 DUF218 domain
GGDEF                PF00990.16   161 seq1396_BIOID50921   -           1105   1.3e-44  151.5   0.3   1   1   1.7e-47   2.9e-44  150.3   0.2     1   160   682   838   682   839 0.97 GGDEF domain
MASE1                PF05231.9    299 seq1396_BIOID50921   -           1105     3e-33  115.0  43.3   1   1   1.8e-36     3e-33  115.0  30.0     2   298    19   294    18   295 0.88 MASE1
PAS_9                PF13426.1    104 seq1396_BIOID50921   -           1105     8e-29   99.9   0.0   1   2   3.3e-15   5.7e-12   45.8   0.0     3   104   314   416   312   416 0.95 PAS domain
PAS_9                PF13426.1    104 seq1396_BIOID50921   -           1105     8e-29   99.9   0.0   2   2   3.7e-12   6.4e-09   36.0   0.0     2   104   566   670   565   670 0.92 PAS domain
PAS_3                PF08447.6     91 seq1396_BIOID50921   -           1105   5.8e-26   90.3   0.0   1   2   1.2e-12     2e-09   37.3   0.0     5    89   328   409   324   411 0.93 PAS fold
PAS_3                PF08447.6     91 seq1396_BIOID50921   -           1105   5.8e-26   90.3   0.0   2   2   1.5e-13   2.6e-10   40.1   0.0     2    91   452   537   451   537 0.96 PAS fold
PAS_4                PF08448.5    110 seq1396_BIOID50921   -           1105   4.2e-23   81.3   0.0   1   2   1.9e-09   3.2e-06   27.0   0.0     7   110   314   419   309   419 0.90 PAS fold
PAS_4                PF08448.5    110 seq1396_BIOID50921   -           1105   4.2e-23   81.3   0.0   2   2   1.1e-13     2e-10   40.5   0.0     1   109   561   672   561   673 0.94 PAS fold
PAS                  PF00989.19   113 seq1396_BIOID50921   -           1105   9.3e-23   80.0   0.1   1   2   3.1e-12   5.2e-09   35.7   0.0     2   113   303   414   302   414 0.91 PAS fold
PAS                  PF00989.19   113 seq1396_BIOID50921   -           1105   9.3e-23   80.0   0.1   2   2   5.8e-11   9.9e-08   31.6   0.0     7   113   561   668   555   668 0.94 PAS fold
EAL                  PF00563.15   236 seq1396_BIOID50921   -           1105   1.1e-17   64.2   0.2   1   1   1.8e-20   3.2e-17   62.7   0.1    37   234   896  1088   892  1090 0.92 EAL domain
PAS_8                PF13188.1     64 seq1396_BIOID50921   -           1105   1.1e-11   44.0   0.0   1   2   7.5e-07    0.0013   18.4   0.0     2    51   303   358   302   371 0.72 PAS domain
PAS_8                PF13188.1     64 seq1396_BIOID50921   -           1105   1.1e-11   44.0   0.0   2   2   1.6e-07   0.00027   20.5   0.0     1    52   555   607   555   619 0.80 PAS domain
FlgH                 PF02107.11   180 seq1397_BIOID50921   -            232   3.4e-69  231.9   0.3   1   1   2.9e-73   3.9e-69  231.6   0.2     4   180    44   231    41   231 0.95 Flagellar L-ring protein
hemP                 PF10636.4     38 seq1398_BIOID50921   -             63   9.7e-16   56.9   2.7   1   1     3e-19   4.1e-15   54.9   1.4     1    38    26    63    26    63 0.98 Hemin uptake protein hemP
LamB_YcsF            PF03746.11   242 seq1401_BIOID50921   -            244  1.1e-100  335.6   0.5   1   1  8.8e-105  1.2e-100  335.4   0.3     1   241     2   237     2   238 0.99 LamB/YcsF family
SlyX                 PF04102.7     69 seq1403_BIOID50921   -             72   4.1e-26   91.0   2.4   1   1   3.4e-30   4.6e-26   90.8   1.7     1    69     5    72     5    72 0.99 SlyX
DAO                  PF01266.19   358 seq1406_BIOID50921   -            432   2.7e-72  243.5   0.4   1   1   2.3e-75   3.2e-72  243.3   0.3     2   358     3   397     2   397 0.95 FAD dependent oxidoreductase
Pyr_redox_2          PF07992.9    200 seq1406_BIOID50921   -            432   8.2e-09   35.5   0.2   1   1   3.8e-08   5.2e-05   23.0   0.1     1    36     2    37     2    66 0.92 Pyridine nucleotide-disulphide oxidoreductase
Pyr_redox            PF00070.22    80 seq1406_BIOID50921   -            432   1.4e-08   34.8   0.1   1   1     7e-09   9.6e-06   25.7   0.2     1    33     2    34     2    47 0.91 Pyridine nucleotide-disulphide oxidoreductase
NAD_binding_8        PF13450.1     68 seq1406_BIOID50921   -            432   8.6e-07   28.7   0.1   1   1   5.6e-09   7.6e-06   25.7   0.0     1    34     5    38     5    69 0.85 NAD(P)-binding Rossmann-like domain
ApbA                 PF02558.11   151 seq1406_BIOID50921   -            432   2.2e-05   23.8   0.2   1   1   3.8e-08   5.3e-05   22.6   0.1     1    33     3    34     3    48 0.87 Ketopantoate reductase PanE/ApbA
AlaDh_PNT_C          PF01262.16   168 seq1406_BIOID50921   -            432   0.00013   21.4   0.1   1   1   1.7e-07   0.00023   20.6   0.1    22    59     2    39     1    52 0.85 Alanine dehydrogenase/PNT, C-terminal domain
MerR-DNA-bind        PF09278.6     65 seq1408_BIOID50921   -            154   9.6e-16   57.8   0.2   1   1   3.6e-19   1.6e-15   57.0   0.1     2    65    55   119    54   119 0.96 MerR, DNA binding
MerR                 PF00376.18    38 seq1408_BIOID50921   -            154   1.8e-14   52.8   0.6   1   1   2.5e-17   1.1e-13   50.3   0.1     1    38    13    49    13    49 0.98 MerR family regulatory protein
MerR_1               PF13411.1     69 seq1408_BIOID50921   -            154   4.7e-13   48.5   0.0   1   1   1.7e-16     8e-13   47.8   0.0     2    65    13    76    12    78 0.96 MerR HTH family regulatory protein
DUF2542              PF10808.3     79 seq1410_BIOID50921   -             79     5e-46  154.7   5.7   1   1     4e-50   5.5e-46  154.6   3.9     1    79     1    79     1    79 1.00 Protein of unknown function (DUF2542)
HTH_Tnp_IS1          PF12759.2     50 seq1412_BIOID50921   -             75   1.4e-32  110.7   0.1   1   1   2.7e-36   1.9e-32  110.3   0.1     1    50    23    72    23    72 0.99 InsA C-terminal domain
Zn_Tnp_IS1           PF03811.8     36 seq1412_BIOID50921   -             75   3.6e-09   35.8   2.2   1   1   1.2e-12   7.9e-09   34.7   1.5    18    36     2    20     1    20 0.96 InsA N-terminal domain
Ldh_2                PF02615.9    335 seq1413_BIOID50921   -            361    5e-138  459.2   0.0   1   1  4.2e-142  5.7e-138  459.0   0.0     1   334     5   340     5   341 0.99 Malate/L-lactate dehydrogenase
DDE_Tnp_IS1          PF03400.8    131 seq1415_BIOID50921   -            167   5.4e-78  259.3   1.0   1   1   4.7e-82   6.5e-78  259.0   0.7     1   131    37   167    37   167 0.99 IS1 transposase
FlgI                 PF02119.11   342 seq1416_BIOID50921   -            366  3.2e-138  459.9  15.5   1   1  2.7e-142  3.6e-138  459.7  10.8     1   342    22   366    22   366 0.99 Flagellar P-ring protein
GATase               PF00117.23   192 seq1417_BIOID50921   -            196   6.2e-28   97.4   0.0   1   1   2.1e-31   7.1e-28   97.2   0.0     1   189     4   194     4   196 0.81 Glutamine amidotransferase class-I
GATase_3             PF07685.9    158 seq1417_BIOID50921   -            196   9.7e-06   25.1   0.0   1   1   4.3e-09   1.5e-05   24.5   0.0     8    79    39   100    32   106 0.87 CobB/CobQ-like glutamine amidotransferase domain
DUF2502              PF10697.4     82 seq1419_BIOID50921   -             98   2.6e-24   84.9  16.4   1   1   2.5e-28   3.4e-24   84.6  11.3     1    82    25    97    25    97 0.91 Protein of unknown function (DUF2502)
SIS                  PF01380.17   131 seq1420_BIOID50921   -            306   1.8e-30  105.1   0.5   1   1   4.3e-34     3e-30  104.4   0.3     1   131   152   282   152   282 0.99 SIS domain
HTH_6                PF01418.12    77 seq1420_BIOID50921   -            306   1.1e-29  101.8   0.2   1   1   3.1e-33   2.1e-29  100.9   0.1     1    76    25   100    25   101 0.98 Helix-turn-helix domain, rpiR family
Fer4_11              PF13247.1     99 seq1423_BIOID50921   -            205   1.2e-31  108.4  10.9   1   1   8.5e-35   1.2e-31  108.4   7.5     3    97    60   153    58   155 0.97 4Fe-4S dicluster domain
Fer4_2               PF12797.2     22 seq1423_BIOID50921   -            205   1.1e-13   50.0  30.8   1   1   6.7e-10   9.1e-07   28.3   0.6     2    20     6    24     5    33 0.89 4Fe-4S binding domain
Fer4                 PF00037.22    24 seq1423_BIOID50921   -            205   9.1e-13   47.1  35.1   1   1   8.5e-11   1.2e-07   30.9   3.3     1    23    92   114    92   115 0.94 4Fe-4S binding domain
Fer4_7               PF12838.2     52 seq1423_BIOID50921   -            205   2.4e-12   46.9  28.1   1   1   9.2e-10   1.3e-06   28.6   7.3     2    50    99   147    98   149 0.87 4Fe-4S dicluster domain
Fer4_9               PF13187.1     55 seq1423_BIOID50921   -            205   8.2e-12   45.0  26.6   1   1   5.5e-10   7.5e-07   29.2   7.4     2    53    99   148    98   150 0.95 4Fe-4S dicluster domain
Fer4_10              PF13237.1     52 seq1423_BIOID50921   -            205   4.5e-11   42.2  30.2   1   1   8.2e-09   1.1e-05   24.9   8.0     2    52    92   146    91   146 0.76 4Fe-4S dicluster domain
Fer4_4               PF12800.2     17 seq1423_BIOID50921   -            205   1.7e-10   40.2  32.5   1   3     3e-05      0.04   14.1   2.3     1    15    11    25    11    29 0.90 4Fe-4S binding domain
Fer4_4               PF12800.2     17 seq1423_BIOID50921   -            205   1.7e-10   40.2  32.5   2   3   3.3e-05     0.045   13.9   2.0     2    16    65    81    64    85 0.86 4Fe-4S binding domain
Fer4_4               PF12800.2     17 seq1423_BIOID50921   -            205   1.7e-10   40.2  32.5   3   3   2.9e-07    0.0004   20.3   2.0     2    17    97   112    96   112 0.91 4Fe-4S binding domain
Fer4_6               PF12837.2     24 seq1423_BIOID50921   -            205   2.4e-10   39.7  39.6   1   1   3.1e-09   4.2e-06   26.2   3.2     1    23    91   113    91   114 0.95 4Fe-4S binding domain
Fer4_3               PF12798.2     15 seq1423_BIOID50921   -            205   7.3e-07   29.1  40.1   1   2   9.4e-06     0.013   15.9   4.2     1    15    67    83    67    83 0.98 4Fe-4S binding domain
Fer4_3               PF12798.2     15 seq1423_BIOID50921   -            205   7.3e-07   29.1  40.1   2   2   4.8e-05     0.065   13.7   1.6     1    13   126   147   126   149 0.94 4Fe-4S binding domain
AA_permease_2        PF13520.1    426 seq1424_BIOID50921   -            514   9.6e-33  113.2  61.1   1   1   1.9e-36   1.3e-32  112.7  42.3     2   419    23   482    22   497 0.77 Amino acid permease
AA_permease          PF00324.16   479 seq1424_BIOID50921   -            514     3e-14   52.1  52.6   1   1   2.5e-17   1.7e-13   49.6  36.5    12   446    33   479    22   500 0.72 Amino acid permease
Pyr_redox_2          PF07992.9    200 seq1426_BIOID50921   -            412     8e-16   58.3   0.1   1   1   6.8e-18   7.7e-15   55.1   0.0     1   198   126   384   126   386 0.81 Pyridine nucleotide-disulphide oxidoreductase
Pyr_redox            PF00070.22    80 seq1426_BIOID50921   -            412   6.5e-14   51.9   0.6   1   1   2.5e-10   2.9e-07   30.6   0.0     2    76   256   328   255   332 0.78 Pyridine nucleotide-disulphide oxidoreductase
NAD_binding_8        PF13450.1     68 seq1426_BIOID50921   -            412   1.4e-08   34.4   0.0   1   1   3.3e-11   3.7e-08   33.1   0.0     1    37   129   165   129   184 0.92 NAD(P)-binding Rossmann-like domain
HI0933_like          PF03486.9    409 seq1426_BIOID50921   -            412   5.9e-07   28.1   0.5   1   1   4.6e-09   5.3e-06   25.0   0.0     2    36   126   160   125   165 0.94 HI0933-like protein
Thi4                 PF01946.12   230 seq1426_BIOID50921   -            412     9e-06   24.8   0.3   1   1   4.6e-08   5.3e-05   22.3   0.0    20    59   127   166   121   202 0.89 Thi4 family
FAD_binding_3        PF01494.14   356 seq1426_BIOID50921   -            412   1.6e-05   24.0   0.3   1   1   7.2e-08   8.2e-05   21.7   0.0     3    35   126   158   125   171 0.92 FAD binding domain
H2TH                 PF06831.9     93 seq1427_BIOID50921   -            263   1.4e-17   63.0   0.0   1   1   5.9e-21   2.7e-17   62.1   0.0     2    77   127   205   126   216 0.83 Formamidopyrimidine-DNA glycosylase H2TH domain
Fapy_DNA_glyco       PF01149.19   116 seq1427_BIOID50921   -            263     9e-15   54.9   0.0   1   1   3.4e-18   1.5e-14   54.1   0.0     1   106     2   104     2   111 0.89 Formamidopyrimidine-DNA glycosylase N-terminal domain
zf-FPG_IleRS         PF06827.9     30 seq1427_BIOID50921   -            263     7e-08   31.8   4.0   1   1   2.9e-11   1.3e-07   30.9   2.8     1    29   235   263   235   263 0.98 Zinc finger found in FPG and IleRS
HTH_31               PF13560.1     64 seq1429_BIOID50921   -             96   6.8e-11   42.0   0.0   1   1   7.9e-14   3.6e-10   39.7   0.0     4    46    35    76    34    93 0.82 Helix-turn-helix domain
HTH_3                PF01381.17    55 seq1429_BIOID50921   -             96   3.2e-09   36.3   0.1   1   1     2e-12   9.2e-09   34.9   0.0     1    38    37    74    37    85 0.96 Helix-turn-helix
HTH_19               PF12844.2     64 seq1429_BIOID50921   -             96     2e-08   34.0   0.0   1   1   2.1e-11   9.4e-08   31.8   0.0     3    55    36    87    36    95 0.83 Helix-turn-helix domain
TetR_N               PF00440.18    47 seq1431_BIOID50921   -            188     1e-16   60.1   0.8   1   1   2.3e-20   1.6e-16   59.5   0.0     1    47    16    62    16    62 0.98 Bacterial regulatory proteins, tetR family
TetR_C_6             PF13977.1    131 seq1431_BIOID50921   -            188   1.3e-06   28.1   0.1   1   1   3.6e-10   2.5e-06   27.2   0.0    36   129    95   185    84   187 0.83 Bacterial transcriptional repressor
DmsC                 PF04976.7    276 seq1435_BIOID50921   -            364  1.9e-114  381.5  20.4   1   1  1.7e-118  2.3e-114  381.2  14.1     1   276    81   354    81   354 0.99 DMSO reductase anchor subunit (DmsC)
His_biosynth         PF00977.16   228 seq1438_BIOID50921   -            245     4e-76  255.1   0.2   1   1   1.7e-79   4.5e-76  254.9   0.2     1   228     1   234     1   234 0.98 Histidine biosynthesis protein
Trp_syntA            PF00290.15   259 seq1438_BIOID50921   -            245     3e-06   25.7   0.9   1   1   1.2e-08   3.4e-05   22.3   0.1   174   232    51   108    32   114 0.88 Tryptophan synthase alpha chain
SmpA_OmlA            PF04355.8     71 seq1439_BIOID50921   -            113   5.7e-27   93.0   0.3   1   1   5.1e-31     7e-27   92.7   0.2     1    70    35   104    35   105 0.98 SmpA / OmlA family
Xan_ur_permease      PF00860.15   389 seq1442_BIOID50921   -            449   1.1e-88  297.2  48.4   1   1   1.1e-92   1.4e-88  296.8  33.6     1   388    26   409    26   410 0.99 Permease family
DUF4008              PF13186.1     64 seq1445_BIOID50921   -            411   2.4e-13   50.0   0.4   1   1   1.5e-16   5.2e-13   49.0   0.3     4    64   282   343   276   343 0.91 Domain of unknown function (DUF4008)
Radical_SAM          PF04055.16   166 seq1445_BIOID50921   -            411   3.8e-12   46.5   0.0   1   1     2e-15   6.7e-12   45.7   0.0     6   147    20   169    16   188 0.81 Radical SAM superfamily
Fer4_12              PF13353.1    139 seq1445_BIOID50921   -            411   5.8e-07   29.5   0.0   1   1   3.1e-10   1.1e-06   28.7   0.0    13   115    19   126    17   150 0.64 4Fe-4S single cluster domain
DUF905               PF06006.7     71 seq1446_BIOID50921   -             57   7.5e-18   63.5   0.1   1   1   6.5e-22   8.9e-18   63.3   0.1     3    43     4    44     2    48 0.95 Bacterial protein of unknown function (DUF905)
HlyD                 PF00529.15   306 seq1447_BIOID50921   -            384   1.1e-60  205.4  12.2   1   1     4e-64   1.4e-60  205.1   8.5     3   306    69   360    68   360 0.96 HlyD family secretion protein
HlyD_2               PF12700.2    328 seq1447_BIOID50921   -            384   2.3e-17   63.0   0.1   1   1     1e-20   3.4e-17   62.4   0.1     2   327    48   359    47   360 0.79 HlyD family secretion protein
HlyD_3               PF13437.1    105 seq1447_BIOID50921   -            384   6.4e-12   45.6   2.0   1   1   4.6e-11   1.6e-07   31.5   0.1     1   105   178   289   178   289 0.93 HlyD family secretion protein
Biotin_lipoyl_2      PF13533.1     50 seq1447_BIOID50921   -            384     6e-12   44.9   4.2   1   1   1.2e-13     4e-10   39.0   0.3     3    46    69   119    64   123 0.85 Biotin-lipoyl like
Glucosaminidase      PF01832.15   134 seq1448_BIOID50921   -            323   8.6e-38  129.4   0.7   1   1   2.2e-41   1.5e-37  128.6   0.5     5   133   170   305   167   306 0.96 Mannosyl-glycoprotein endo-beta-N-acetylglucosaminidase
Rod-binding          PF10135.4     49 seq1448_BIOID50921   -            323   8.9e-20   70.3   2.8   1   1   3.3e-23   2.2e-19   69.0   1.9     1    49    60   107    60   107 0.99 Rod binding protein
Ala_racemase_N       PF01168.15   217 seq1450_BIOID50921   -            356   1.3e-58  197.9   0.0   1   1   2.6e-62   1.7e-58  197.5   0.0     2   217    10   217     9   217 0.95 Alanine racemase, N-terminal domain
Ala_racemase_C       PF00842.16   129 seq1450_BIOID50921   -            356   1.1e-38  131.5   0.4   1   1   2.6e-42   1.7e-38  130.7   0.3     1   127   232   354   232   356 0.97 Alanine racemase, C-terminal domain
Fer4_10              PF13237.1     52 seq1451_BIOID50921   -             86   2.9e-13   49.2  11.8   1   1   1.4e-16   3.9e-13   48.8   8.1     4    52     5    55     2    55 0.88 4Fe-4S dicluster domain
Fer4_7               PF12838.2     52 seq1451_BIOID50921   -             86   4.4e-08   33.2  11.9   1   1   2.3e-11   6.2e-08   32.7   8.2     1    49     8    55     8    60 0.88 4Fe-4S dicluster domain
Fer4_9               PF13187.1     55 seq1451_BIOID50921   -             86   1.2e-06   28.5  13.1   1   1   7.4e-10     2e-06   27.8   9.0     1    51     8    55     8    60 0.93 4Fe-4S dicluster domain
Fer4                 PF00037.22    24 seq1451_BIOID50921   -             86   9.2e-07   28.1  17.0   1   1   1.3e-09   3.5e-06   26.2   1.9     5    24     6    25     3    25 0.92 4Fe-4S binding domain
RHH_1                PF01402.16    39 seq1453_BIOID50921   -             81   7.7e-11   41.2   0.5   1   1   5.7e-15   7.7e-11   41.2   0.4     2    39    15    52    14    52 0.96 Ribbon-helix-helix protein, copG family
HTH_Tnp_IS1          PF12759.2     50 seq1454_BIOID50921   -             91   7.7e-32  108.4   0.1   1   1   1.7e-35   1.2e-31  107.8   0.1     1    50    39    88    39    88 0.99 InsA C-terminal domain
Zn_Tnp_IS1           PF03811.8     36 seq1454_BIOID50921   -             91   1.1e-21   75.9   4.5   1   1   3.1e-25   2.1e-21   74.9   3.1     1    36     1    36     1    36 0.99 InsA N-terminal domain
DUF932               PF06067.6    239 seq1456_BIOID50921   -            273   1.8e-61  207.3   0.0   1   1   1.5e-65   2.1e-61  207.1   0.0     2   239    38   262    37   262 0.99 Domain of unknown function (DUF932)
His_biosynth         PF00977.16   228 seq1457_BIOID50921   -            258   8.2e-79  263.9   0.5   1   1   2.7e-82   9.3e-79  263.7   0.4     1   227     5   239     5   240 0.96 Histidine biosynthesis protein
DHO_dh               PF01180.16   293 seq1458_BIOID50921   -            411   6.9e-35  120.3   0.0   1   1   1.9e-38   8.7e-35  120.0   0.0     2   293     6   304     5   304 0.84 Dihydroorotate dehydrogenase
Dus                  PF01207.12   310 seq1458_BIOID50921   -            411   6.1e-08   31.7   0.1   1   1   2.4e-11   1.1e-07   30.9   0.1    43   153    91   198    80   203 0.83 Dihydrouridine synthase (Dus)
Peptidase_M28        PF04389.12   176 seq1459_BIOID50921   -            345   4.2e-30  104.6   0.1   1   1   1.8e-33   8.1e-30  103.7   0.0     2   173   111   318   110   320 0.88 Peptidase family M28
Peptidase_M20        PF01546.23   171 seq1459_BIOID50921   -            345   7.7e-07   28.7   0.0   1   1   2.2e-10     1e-06   28.3   0.0     1    73   113   198   113   309 0.74 Peptidase family M20/M25/M40
Peptidase_M42        PF05343.9    292 seq1459_BIOID50921   -            345   5.1e-06   25.3   0.2   1   1   4.1e-08   0.00019   20.2   0.0   134   180   143   189   136   216 0.87 M42 glutamyl aminopeptidase
DDE_Tnp_IS1          PF03400.8    131 seq1463_BIOID50921   -            125   4.5e-74  246.6   1.5   1   1   3.6e-78   4.9e-74  246.4   1.1     7   131     1   125     1   125 1.00 IS1 transposase
Nitrate_red_del      PF02613.10   136 seq1465_BIOID50921   -            204   3.6e-31  107.6   1.1   1   1   3.7e-35     5e-31  107.2   0.7     7   134    41   164    19   166 0.93 Nitrate reductase delta subunit
ABC_tran             PF00005.22   118 seq1467_BIOID50921   -            401   5.6e-22   78.2   0.0   1   1   3.6e-25   1.2e-21   77.0   0.0     1   117    73   191    73   192 0.92 ABC transporter
TOBE_2               PF08402.5     75 seq1467_BIOID50921   -            401   9.6e-12   44.6   0.3   1   1   1.2e-14   4.2e-11   42.5   0.1     1    75   313   385   313   385 0.95 TOBE domain
HTH_Tnp_1            PF01527.15    76 seq1468_BIOID50921   -            215   1.8e-20   72.5   0.0   1   1   1.2e-23   5.3e-20   71.0   0.0     2    69    91   162    90   169 0.87 Transposase
SmpB                 PF01668.13    68 seq1470_BIOID50921   -            160   1.3e-29  101.6   0.0   1   1   1.5e-33   2.1e-29  100.9   0.0     2    67    13    78    12    80 0.96 SmpB protein
DUF1019              PF06254.6     89 seq1471_BIOID50921   -            183   4.3e-26   90.7   0.0   1   1   4.6e-30   6.3e-26   90.2   0.0     4    89    58   149    45   149 0.95 Protein of unknown function (DUF1019)
PRA-CH               PF01502.13    75 seq1473_BIOID50921   -            203   1.1e-33  114.5   0.0   1   1   3.1e-37   2.1e-33  113.6   0.0     1    74    33   106    33   107 0.99 Phosphoribosyl-AMP cyclohydrolase
PRA-PH               PF01503.12    83 seq1473_BIOID50921   -            203   6.4e-13   48.6   0.6   1   1   1.3e-16     9e-13   48.2   0.4     5    82   119   201   115   202 0.95 Phosphoribosyl-ATP pyrophosphohydrolase
Flg_bbr_C            PF06429.8     74 seq1474_BIOID50921   -            547     6e-08   32.3   2.6   1   1   8.8e-12     6e-08   32.3   1.8    23    74   491   546   469   546 0.81 Flagellar basal body rod FlgEFG protein C-terminal
Flg_bb_rod           PF00460.15    31 seq1474_BIOID50921   -            547   2.8e-05   23.5  11.0   1   1   4.2e-09   2.8e-05   23.5   7.6     1    31     5    35     5    35 0.97 Flagella basal body rod protein
Antirestrict         PF03230.8     94 seq1476_BIOID50921   -            271   1.6e-38  130.4   0.2   1   1   1.7e-42   2.3e-38  129.9   0.1     1    94   174   271   174   271 0.98 Antirestriction protein
ACR_tran             PF00873.14  1021 seq1477_BIOID50921   -           1035         0 1265.6  14.6   1   1         0         0 1265.4  10.2     1  1021     2  1024     2  1024 0.99 AcrB/AcrD/AcrF family
Phage_cap_E          PF03864.10   329 seq1480_BIOID50921   -            342   2.2e-41  141.7   0.1   1   1   2.1e-45   2.8e-41  141.3   0.0    10   329    17   341     8   341 0.86 Phage major capsid protein E
Voltage_CLC          PF00654.15   355 seq1482_BIOID50921   -            438   1.7e-72  244.2  34.2   1   1   1.3e-76   1.7e-72  244.2  23.7     5   354    83   422    79   423 0.91 Voltage gated chloride channel
TnpB_IS66            PF05717.8    108 seq1485_BIOID50921   -            115   1.3e-44  149.9   0.0   1   1     1e-48   1.4e-44  149.8   0.0     2   107     7   110     6   111 0.96 IS66 Orf2 like protein
Pro_dh               PF01619.13   345 seq1487_BIOID50921   -           1320  2.5e-133  444.1   0.0   1   1  5.1e-137  3.5e-133  443.6   0.0     2   344   229   573   228   574 0.99 Proline dehydrogenase
Aldedh               PF00171.17   462 seq1487_BIOID50921   -           1320  1.9e-111  372.5   0.4   1   1  4.9e-115  3.3e-111  371.7   0.2     7   450   659  1103   654  1111 0.94 Aldehyde dehydrogenase family
Rick_17kDa_Anti      PF05433.10    42 seq1488_BIOID50921   -            155   6.2e-08   32.0  26.0   1   1   8.1e-12   1.1e-07   31.2  18.0     1    42    62   103    62   103 0.96 Glycine zipper 2TM domain
rve                  PF00665.21   120 seq1491_BIOID50921   -            424   1.4e-20   73.4   0.0   1   1     9e-24   2.5e-20   72.6   0.0     4   120   177   288   174   288 0.90 Integrase core domain
rve_3                PF13683.1     67 seq1491_BIOID50921   -            424   1.4e-16   59.6   0.1   1   1   1.3e-19   3.5e-16   58.3   0.0     2    67   260   328   259   328 0.98 Integrase core domain
HTH_28               PF13518.1     52 seq1491_BIOID50921   -            424   7.3e-09   35.3   0.2   1   1   9.2e-12   2.5e-08   33.6   0.0     9    51    39    81    33    86 0.92 Helix-turn-helix domain
HTH_23               PF13384.1     50 seq1491_BIOID50921   -            424     1e-07   31.2   0.0   1   1   9.5e-11   2.6e-07   29.9   0.0     5    50    31    75    28    75 0.94 Homeodomain-like domain
DDE_Tnp_IS66         PF03050.9    271 seq1492_BIOID50921   -            523  1.5e-102  342.3   0.3   1   1  4.3e-106  1.5e-102  342.3   0.2     1   270   186   472   186   473 0.99 Transposase IS66 family
DDE_Tnp_IS66_C       PF13817.1     39 seq1492_BIOID50921   -            523   3.3e-19   68.4   0.4   1   1   3.6e-22   1.2e-18   66.6   0.3     1    39   479   517   479   517 0.98 IS66 C-terminal element
HTH_Tnp_IS66         PF13005.2     59 seq1492_BIOID50921   -            523   7.6e-17   60.7   7.9   1   1   5.5e-20   1.9e-16   59.5   5.5     2    59   125   180   124   180 0.98 putative Helix-turn-helix domain of transposase IS66
LZ_Tnp_IS66          PF13007.2     78 seq1492_BIOID50921   -            523   1.6e-12   47.7   7.7   1   1   1.2e-15     4e-12   46.5   5.3     2    77    46   121    45   122 0.83 Transposase C of IS166 homeodomain
Transaldolase        PF00923.14   287 seq1493_BIOID50921   -            338    3e-104  348.0   0.3   1   1  2.5e-108  3.5e-104  347.8   0.2     1   287    35   334    35   334 0.95 Transaldolase
RadC                 PF04002.10   123 seq1495_BIOID50921   -            163   5.7e-47  158.3   0.0   1   1   5.1e-51   6.9e-47  158.0   0.0     2   123    42   163    41   163 0.98 RadC-like JAB domain
LamB                 PF02264.10   398 seq1496_BIOID50921   -            446  2.6e-168  560.0  25.6   1   1  2.2e-172    3e-168  559.9  17.8     1   398    28   446    28   446 0.97 LamB porin
MCPsignal            PF00015.16   213 seq1499_BIOID50921   -            554   3.6e-74  248.7  37.0   1   1   2.2e-75   9.8e-72  240.8  18.4     1   213   324   518   324   518 0.99 Methyl-accepting chemotaxis protein (MCP) signalling domain
TarH                 PF02203.10   171 seq1499_BIOID50921   -            554   1.1e-52  178.1   3.4   1   1   2.5e-56   1.1e-52  178.1   2.4     1   169     1   175     1   177 0.96 Tar ligand binding domain homologue
HAMP                 PF00672.20    70 seq1499_BIOID50921   -            554   3.1e-14   52.7   0.4   1   1   6.8e-18   3.1e-14   52.7   0.3     1    68   196   263   196   265 0.95 HAMP domain
ABC_tran             PF00005.22   118 seq1500_BIOID50921   -            637   1.1e-36  125.6   1.0   1   2   2.4e-18   3.3e-15   56.3   0.0     1   118    41   178    41   178 0.87 ABC transporter
ABC_tran             PF00005.22   118 seq1500_BIOID50921   -            637   1.1e-36  125.6   1.0   2   2   2.6e-21   3.6e-18   65.9   0.0     1   118   352   459   352   459 0.92 ABC transporter
ABC_tran_2           PF12848.2     85 seq1500_BIOID50921   -            637   6.6e-29   99.4   4.3   1   1   4.8e-32   6.6e-29   99.4   3.0     1    83   217   298   217   302 0.93 ABC transporter
DUF987               PF06174.6     66 seq1505_BIOID50921   -             73   2.6e-43  145.2   0.2   1   1   2.1e-47   2.9e-43  145.0   0.1     1    66     1    66     1    66 0.99 Protein of unknown function (DUF987)
HSP70                PF00012.15   602 seq1507_BIOID50921   -            471   9.1e-25   86.5   0.0   1   2   7.3e-19     1e-14   53.3   0.0     2   207    24   249    23   280 0.76 Hsp70 protein
HSP70                PF00012.15   602 seq1507_BIOID50921   -            471   9.1e-25   86.5   0.0   2   2   1.1e-11   1.5e-07   29.6   0.0   250   352   350   444   326   469 0.79 Hsp70 protein
YbjQ_1               PF01906.12   105 seq1511_BIOID50921   -            107   1.2e-40  138.0   0.5   1   1   9.3e-45   1.3e-40  137.9   0.4     1   104     1   104     1   105 0.99 Putative heavy-metal-binding
Flagellin_N          PF00669.15   139 seq1512_BIOID50921   -            317   4.4e-34  117.1   9.6   1   1   3.2e-38   4.4e-34  117.1   6.7     2   139     4   141     3   141 0.99 Bacterial flagellin N-terminal helical region
DUF1656              PF07869.7     58 seq1515_BIOID50921   -             78   3.6e-17   61.7   9.1   1   1   2.6e-21   3.6e-17   61.7   6.3     3    57    16    70    14    72 0.95 Protein of unknown function (DUF1656)
YagB_YeeU_YfjZ       PF06154.6    105 seq1516_BIOID50921   -            126   4.1e-54  181.1   0.0   1   1   3.6e-58   4.9e-54  180.8   0.0     2   104    16   118    15   119 0.98 YagB/YeeU/YfjZ family
MoCF_biosynth        PF00994.19   144 seq1519_BIOID50921   -            195   6.1e-28   96.9   0.0   1   1   5.5e-32   7.6e-28   96.6   0.0     2   138     8   147     7   152 0.88 Probable molybdopterin binding domain
Amidase_2            PF01510.20   132 seq1520_BIOID50921   -            276   6.8e-26   90.7   0.0   1   1   8.8e-30   1.2e-25   89.9   0.0     7   131    42   179    35   180 0.91 N-acetylmuramoyl-L-alanine amidase
HlyD                 PF00529.15   306 seq1521_BIOID50921   -            285   1.7e-46  158.8   6.2   1   2   1.7e-22   4.7e-19   68.6   2.4     1    78    43   120    43   135 0.88 HlyD family secretion protein
HlyD                 PF00529.15   306 seq1521_BIOID50921   -            285   1.7e-46  158.8   6.2   2   2   1.1e-29     3e-26   92.3   0.1   139   302   127   278   118   282 0.92 HlyD family secretion protein
HlyD_2               PF12700.2    328 seq1521_BIOID50921   -            285   7.6e-21   74.4   0.2   1   1   3.8e-24     1e-20   74.0   0.1    15   239    38   229    31   245 0.86 HlyD family secretion protein
HlyD_3               PF13437.1    105 seq1521_BIOID50921   -            285   4.6e-18   65.3   0.1   1   1   1.3e-14   3.6e-11   43.2   0.0     1    82   153   232   153   264 0.90 HlyD family secretion protein
Biotin_lipoyl_2      PF13533.1     50 seq1521_BIOID50921   -            285     4e-18   64.7   2.2   1   1   1.9e-18   5.1e-15   54.7   0.7     1    50    43    92    43   103 0.89 Biotin-lipoyl like
DUF1219              PF06755.7    117 seq1523_BIOID50921   -            127   6.4e-58  193.2   0.0   1   1   5.5e-62   7.5e-58  193.0   0.0     1   113     1   114     1   124 0.95 Protein of unknown function (DUF1219)
MalM                 PF07148.7    136 seq1524_BIOID50921   -            311   1.5e-49  166.7   0.1   1   1   1.7e-53   2.3e-49  166.2   0.0     2   136    75   210    74   210 0.98 Maltose operon periplasmic protein precursor (MalM)
Sdh_cyt              PF01127.17   121 seq1527_BIOID50921   -            134     9e-30  102.8   5.0   1   1   7.6e-34     1e-29  102.6   3.5     2   120    11   128    10   129 0.89 Succinate dehydrogenase/Fumarate reductase transmembrane subunit
Dimer_Tnp_Tn5        PF02281.11   109 seq1528_BIOID50921   -            457   1.4e-17   63.6   0.2   1   1   2.5e-21   3.4e-17   62.4   0.1    10   102   365   453   355   456 0.85 Transposase Tn5 dimerisation domain
Nterm_IS4            PF13006.2     98 seq1529_BIOID50921   -            442   1.4e-31  108.2   0.1   1   1     6e-35   4.1e-31  106.7   0.1     3    97    17   109    15   110 0.97 Insertion element 4 transposase N-terminal
DDE_Tnp_1            PF01609.16   211 seq1529_BIOID50921   -            442   4.8e-26   91.5   0.0   1   1   9.4e-30   6.4e-26   91.1   0.0     4   211   127   352   124   352 0.84 Transposase DDE domain
FUSC                 PF04632.7    650 seq1530_BIOID50921   -            670  8.5e-163  543.1  45.6   1   1  1.4e-166  9.6e-163  542.9  31.6     1   649    20   662    20   663 0.96 Fusaric acid resistance protein family
FUSC_2               PF13515.1    128 seq1530_BIOID50921   -            670   3.7e-16   59.0  13.2   1   1   5.5e-20   3.7e-16   59.0   9.2     1   125    33   163    31   166 0.86 Fusaric acid resistance protein-like
SLT                  PF01464.15   121 seq1531_BIOID50921   -            203   5.4e-26   90.3   0.1   1   1   5.1e-30   6.9e-26   90.0   0.1     3   120    43   168    41   169 0.95 Transglycosylase SLT domain
Abhydrolase_1        PF00561.15   230 seq1534_BIOID50921   -            340   6.4e-26   91.2   0.0   1   1     6e-29     2e-25   89.5   0.0     4   218   105   312   102   315 0.96 alpha/beta hydrolase fold
Abhydrolase_6        PF12697.2    228 seq1534_BIOID50921   -            340   5.5e-16   59.0   0.6   1   1   2.2e-19   7.6e-16   58.5   0.4     1   219    75   312    75   320 0.70 Alpha/beta hydrolase family
Abhydrolase_5        PF12695.2    142 seq1534_BIOID50921   -            340   7.9e-11   41.7   0.2   1   1   7.2e-14   2.5e-10   40.1   0.2     2   141    75   308    74   309 0.65 Alpha/beta hydrolase family
Sdh_cyt              PF01127.17   121 seq1535_BIOID50921   -            115   8.9e-12   44.7  15.1   1   1   7.9e-16   1.1e-11   44.5  10.5    18   120    11   104     2   113 0.83 Succinate dehydrogenase/Fumarate reductase transmembrane subunit
DUF4102              PF13356.1     89 seq1537_BIOID50921   -            105   1.3e-20   72.8   0.0   1   1   1.2e-24   1.7e-20   72.6   0.0    12    87    11    87     4    89 0.90 Domain of unknown function (DUF4102)
DUF957               PF06117.6     65 seq1538_BIOID50921   -             65   1.2e-34  117.5   1.0   1   1   9.2e-39   1.3e-34  117.4   0.7     1    65     1    65     1    65 0.99 Enterobacterial protein of unknown function (DUF957)
MarC                 PF01914.12   203 seq1539_BIOID50921   -            197   6.9e-63  211.3  18.6   1   1   1.1e-66   7.7e-63  211.1  12.9     1   203     1   195     1   195 0.97 MarC family integral membrane protein
TerC                 PF03741.11   184 seq1539_BIOID50921   -            197   3.6e-05   23.1   1.0   1   1   5.2e-09   3.6e-05   23.1   0.7    14    82    20    92     7   107 0.89 Integral membrane protein TerC family
OEP                  PF02321.13   188 seq1540_BIOID50921   -            457   8.5e-55  185.1  32.1   1   2   1.2e-29   1.6e-25   89.6  12.7     1   188    57   240    57   240 0.96 Outer membrane efflux protein
OEP                  PF02321.13   188 seq1540_BIOID50921   -            457   8.5e-55  185.1  32.1   2   2   2.7e-33   3.6e-29  101.5   4.0     9   173   272   435   268   437 0.94 Outer membrane efflux protein
FAD_binding_2        PF00890.19   421 seq1543_BIOID50921   -            588  2.6e-117  392.1   6.1   1   1    7e-121  3.2e-117  391.8   4.2     1   421     9   405     9   405 0.98 FAD binding domain
Succ_DH_flav_C       PF02910.15   129 seq1543_BIOID50921   -            588     3e-38  130.4   0.1   1   1   1.1e-41   5.1e-38  129.7   0.1     1   129   460   588   460   588 0.96 Fumarate reductase flavoprotein C-term
Methyltransf_27      PF13708.1    194 seq1545_BIOID50921   -            188     9e-39  132.9   0.2   1   1   8.7e-43   1.2e-38  132.5   0.1     2   103    87   188    86   188 0.99 Methyltransferase domain
Chor_lyase           PF04345.8    168 seq1549_BIOID50921   -            165     4e-31  107.5   0.0   1   1   3.5e-35   4.8e-31  107.3   0.0    11   163    16   165    10   165 0.90 Chorismate lyase
Phage_integrase      PF00589.17   173 seq1552_BIOID50921   -            113   4.6e-22   78.3   0.0   1   1   3.7e-26     5e-22   78.2   0.0     3   112     4   112     2   113 0.91 Phage integrase family
Phage_integrase      PF00589.17   173 seq1558_BIOID50921   -             81   1.4e-06   27.9   0.0   1   1   1.3e-10   1.7e-06   27.6   0.0   129   171     3    46     1    48 0.93 Phage integrase family
UPF0270              PF06794.7     70 seq1559_BIOID50921   -             72   9.2e-36  121.3   0.1   1   1   7.4e-40     1e-35  121.2   0.0     1    70     1    70     1    70 0.99 Uncharacterised protein family (UPF0270)
UbiA                 PF01040.13   257 seq1561_BIOID50921   -            290   1.1e-40  139.4  25.2   1   1   9.5e-45   1.3e-40  139.1  17.5     2   256    26   277    25   283 0.86 UbiA prenyltransferase family
PRK                  PF00485.13   194 seq1564_BIOID50921   -            289   8.7e-74  247.1   0.0   1   1   7.7e-78   1.1e-73  246.8   0.0     1   194     7   214     7   214 0.99 Phosphoribulokinase / Uridine kinase family
Molybdop_Fe4S4       PF04879.11    55 seq1566_BIOID50921   -            195   2.2e-21   75.3   0.2   1   1   2.6e-24   1.8e-20   72.4   0.1     2    55    44   104    43   104 0.96 Molybdopterin oxidoreductase Fe4S4 domain
Molybdopterin        PF00384.17   432 seq1566_BIOID50921   -            195   1.4e-06   27.2   0.1   1   1   2.4e-10   1.6e-06   26.9   0.0     1    35   107   139   107   190 0.79 Molybdopterin oxidoreductase
AAA_21               PF13304.1    303 seq1567_BIOID50921   -            457   3.2e-24   86.3   5.0   1   1   1.2e-27   8.5e-24   84.8   3.5     1   302    29   352    29   353 0.82 AAA domain
AAA_15               PF13175.1    415 seq1567_BIOID50921   -            457   4.8e-17   61.9   7.0   1   1     1e-15   7.1e-12   44.9   0.1   336   415   279   352   256   352 0.83 AAA ATPase domain
Transgly_assoc       PF04226.8     48 seq1568_BIOID50921   -             84     5e-13   48.7  14.0   1   1   3.7e-17     5e-13   48.7   9.7     2    48    34    83    33    83 0.97 Transglycosylase associated protein
MFS_1                PF07690.11   354 seq1573_BIOID50921   -            387     7e-48  163.0  43.4   1   1   3.1e-51     1e-47  162.4  30.1     3   354    14   352    12   352 0.87 Major Facilitator Superfamily
Sugar_tr             PF00083.19   451 seq1573_BIOID50921   -            387   4.9e-12   45.0   9.3   1   1   1.4e-15   4.9e-12   45.0   6.4    39   194    35   185    13   191 0.86 Sugar (and other) transporter
MFS_3                PF05977.8    524 seq1573_BIOID50921   -            387   9.5e-05   20.5  20.5   1   1   3.9e-08   0.00013   20.0  14.2    63   315    60   303    35   383 0.77 Transmembrane secretion effector
MFS_1                PF07690.11   354 seq1577_BIOID50921   -            417   5.7e-39  133.7  62.4   1   2   1.9e-31   1.3e-27   96.3  18.5     1   224    41   261    41   271 0.82 Major Facilitator Superfamily
MFS_1                PF07690.11   354 seq1577_BIOID50921   -            417   5.7e-39  133.7  62.4   2   2     1e-14   7.1e-11   41.3  23.0     7   168   249   407   247   414 0.82 Major Facilitator Superfamily
Sugar_tr             PF00083.19   451 seq1577_BIOID50921   -            417     2e-14   52.9  33.8   1   1   9.1e-18   6.2e-14   51.2   7.0    46   197    71   217    11   223 0.90 Sugar (and other) transporter
Molybdopterin        PF00384.17   432 seq1579_BIOID50921   -            803     1e-24   87.0   0.0   1   1   3.2e-25   2.2e-21   75.9   0.0   103   379     2   377     1   381 0.85 Molybdopterin oxidoreductase
Molydop_binding      PF01568.16   109 seq1579_BIOID50921   -            803   5.6e-17   61.4   0.1   1   1     3e-20     2e-16   59.6   0.1     4   108   681   796   678   797 0.93 Molydopterin dinucleotide binding domain
Exo_endo_phos        PF03372.18   251 seq1583_BIOID50921   -            272   5.2e-26   91.9   0.0   1   1   4.4e-30   6.1e-26   91.7   0.0     1   251     8   263     8   263 0.81 Endonuclease/Exonuclease/phosphatase family
Methyltransf_10      PF05971.7    299 seq1584_BIOID50921   -            338  7.1e-153  507.8   0.0   1   1  1.2e-156  8.4e-153  507.6   0.0     2   299    33   326    32   326 0.99 Protein of unknown function (DUF890)
MTS                  PF05175.9    170 seq1584_BIOID50921   -            338   5.5e-05   22.5   0.0   1   1   1.7e-08   0.00012   21.4   0.0    30   114   131   224   117   235 0.77 Methyltransferase small domain
Fer2_3               PF13085.1    110 seq1585_BIOID50921   -            238   3.8e-31  107.0   0.0   1   1   1.6e-34   5.5e-31  106.5   0.0     2   109     5   111     4   112 0.93 2Fe-2S iron-sulfur cluster binding domain
Fer4_17              PF13534.1     61 seq1585_BIOID50921   -            238     2e-10   40.7   0.8   1   1   1.1e-13   3.9e-10   39.8   0.5     1    61   148   221   148   221 0.80 4Fe-4S dicluster domain
Fer4_8               PF13183.1     57 seq1585_BIOID50921   -            238   1.3e-09   37.8   1.5   1   1     8e-13   2.7e-09   36.7   1.0     2    56   146   219   145   220 0.71 4Fe-4S dicluster domain
Fer4_18              PF13746.1     69 seq1585_BIOID50921   -            238   3.2e-07   30.5   1.1   1   1     1e-09   3.5e-06   27.2   0.1     2    67   155   221   154   223 0.97 4Fe-4S dicluster domain
FdhD-NarQ            PF02634.10   236 seq1586_BIOID50921   -            278   7.3e-73  244.7   0.0   1   1   6.3e-77   8.6e-73  244.5   0.0     1   235    38   275    38   276 0.92 FdhD/NarQ family
RNase_T              PF00929.19   164 seq1588_BIOID50921   -            204   4.9e-34  117.8   0.0   1   1   4.2e-38   5.7e-34  117.6   0.0     1   163    32   193    32   194 0.97 Exonuclease
ADH_N                PF08240.7    109 seq1591_BIOID50921   -            345   2.4e-34  117.2   1.7   1   1   9.4e-38   4.3e-34  116.4   1.2     2   108    33   138    32   139 0.97 Alcohol dehydrogenase GroES-like domain
ADH_zinc_N           PF00107.21   130 seq1591_BIOID50921   -            345   7.8e-25   86.8   0.1   1   1   2.8e-28   1.3e-24   86.1   0.1     1   129   178   305   178   306 0.98 Zinc-binding dehydrogenase
AlaDh_PNT_C          PF01262.16   168 seq1591_BIOID50921   -            345   9.5e-07   28.4   0.2   1   1   4.4e-10     2e-06   27.3   0.2    21    60   169   208   159   231 0.90 Alanine dehydrogenase/PNT, C-terminal domain
Bac_luciferase       PF00296.15   307 seq1593_BIOID50921   -            382   4.1e-69  232.9   0.4   1   1   3.7e-73   5.1e-69  232.6   0.3     1   302    20   339    20   344 0.93 Luciferase-like monooxygenase
HNH                  PF01844.18    47 seq1598_BIOID50921   -            211   5.1e-06   26.1   1.2   1   1   1.7e-09   1.2e-05   24.9   0.8     1    46    56   105    56   106 0.90 HNH endonuclease
HNH_4                PF13395.1     54 seq1598_BIOID50921   -            211   4.5e-06   26.0   0.1   1   1   2.6e-09   1.7e-05   24.1   0.0     1    50    56   105    56   109 0.90 HNH endonuclease
cNMP_binding         PF00027.24    91 seq1601_BIOID50921   -            210   8.9e-24   83.0   0.0   1   1     4e-27   1.4e-23   82.4   0.0     3    90    23   111    21   112 0.97 Cyclic nucleotide-binding domain
Crp                  PF00325.15    32 seq1601_BIOID50921   -            210   2.1e-15   55.7   0.4   1   1   1.1e-18   3.9e-15   54.8   0.3     1    32   166   197   166   197 0.98 Bacterial regulatory proteins, crp family
HTH_Crp_2            PF13545.1     76 seq1601_BIOID50921   -            210   2.2e-11   43.2   0.1   1   1   1.5e-14     5e-11   42.1   0.1     1    67   142   206   142   207 0.94 Crp-like helix-turn-helix domain
SNARE_assoc          PF09335.6    123 seq1605_BIOID50921   -            236   1.1e-27   96.5   6.3   1   1   7.9e-32   1.1e-27   96.5   4.4     1   121    63   180    63   182 0.98 SNARE associated Golgi protein
Transket_pyr         PF02779.19   178 seq1608_BIOID50921   -            933   5.5e-67  224.5   0.0   1   1   1.3e-70     9e-67  223.8   0.0     3   178   591   785   589   785 0.99 Transketolase, pyrimidine binding domain
E1_dh                PF00676.15   300 seq1608_BIOID50921   -            933   1.4e-46  158.4   0.0   1   1   4.5e-50   3.1e-46  157.3   0.0    15   283   219   512   207   516 0.84 Dehydrogenase E1 component
Phage_AlpA           PF05930.7     51 seq1609_BIOID50921   -             92   1.7e-19   69.1   0.1   1   1   3.3e-23   2.3e-19   68.7   0.1     1    51    34    83    34    83 0.98 Prophage CP4-57 regulatory protein (AlpA)
HTH_17               PF12728.2     51 seq1609_BIOID50921   -             92   1.5e-07   31.4   0.0   1   1     3e-11   2.1e-07   31.0   0.0     9    50    44    86    39    87 0.90 Helix-turn-helix domain
HSP70                PF00012.15   602 seq1612_BIOID50921   -            633  4.7e-270  896.5  15.9   1   1    4e-274  5.5e-270  896.3  11.0     1   600     4   602     4   604 0.99 Hsp70 protein
DUF1440              PF07274.7    136 seq1613_BIOID50921   -            204   3.9e-55  185.4   2.3   1   1   3.4e-59   4.7e-55  185.1   1.6     1   136    26   182    26   182 0.99 Protein of unknown function (DUF1440)
HATPase_c_3          PF13589.1    137 seq1614_BIOID50921   -            611   2.1e-12   46.7   0.0   1   1   8.2e-16   3.8e-12   45.9   0.0     4   106    33   149    29   183 0.74 Histidine kinase-, DNA gyrase B-, and HSP90-like ATPase
HSP90                PF00183.13   531 seq1614_BIOID50921   -            611     3e-07   29.0   0.0   1   1     1e-10   4.8e-07   28.4   0.0   156   230   278   352   271   359 0.88 Hsp90 protein
HATPase_c            PF02518.21   111 seq1614_BIOID50921   -            611   9.4e-06   25.2   0.1   1   1   3.7e-09   1.7e-05   24.3   0.0     9   110    35   174    29   175 0.77 Histidine kinase-, DNA gyrase B-, and HSP90-like ATPase
Asr                  PF06392.6     19 seq1616_BIOID50921   -            111   6.7e-07   29.4  23.8   1   1   4.9e-11   6.7e-07   29.4  16.5     1    19    53    71    53    71 0.99 Acid shock protein repeat
Isochorismatase      PF00857.15   174 seq1620_BIOID50921   -            244   4.8e-42  143.7   0.0   1   1   4.9e-46   6.7e-42  143.2   0.0     1   173    32   229    32   230 0.96 Isochorismatase family
FUSC-like            PF12805.2    284 seq1621_BIOID50921   -            696   5.1e-72  242.0   3.0   1   1   1.1e-75   5.1e-72  242.0   2.1     2   280    63   335    62   340 0.95 FUSC-like inner membrane protein yccS
FUSC_2               PF13515.1    128 seq1621_BIOID50921   -            696   2.5e-19   69.3  10.9   1   1   5.4e-23   2.5e-19   69.3   7.5     2   126   377   498   375   500 0.90 Fusaric acid resistance protein-like
ALMT                 PF11744.3    406 seq1621_BIOID50921   -            696     2e-05   23.2   1.9   1   1   1.9e-08   8.5e-05   21.2   1.0    41   193   389   528   373   594 0.82 Aluminium activated malate transporter
PTPS                 PF01242.14   123 seq1623_BIOID50921   -            121   8.3e-36  122.2   0.0   1   1   6.7e-40   9.1e-36  122.1   0.0     2   123     6   121     5   121 0.97 6-pyruvoyl tetrahydropterin synthase
TetR_N               PF00440.18    47 seq1625_BIOID50921   -            199   2.5e-11   42.9   0.0   1   1   2.9e-15   3.9e-11   42.2   0.0     1    46    13    58    13    59 0.93 Bacterial regulatory proteins, tetR family
Dimer_Tnp_Tn5        PF02281.11   109 seq1626_BIOID50921   -            457     1e-17   64.0   0.2   1   1   1.9e-21   2.6e-17   62.8   0.1    10   102   365   453   355   456 0.85 Transposase Tn5 dimerisation domain
DUF2655              PF10848.3     82 seq1630_BIOID50921   -            106   1.4e-57  191.3   1.3   1   1   1.3e-61   1.8e-57  191.0   0.9     1    82     1    82     1    82 1.00 Protein of unknown function (DUF2655)
Adenylate_cycl       PF01295.13   605 seq1631_BIOID50921   -            848  2.2e-275  914.5   0.0   1   1  3.8e-279  2.6e-275  914.3   0.0     1   601   228   826   228   830 0.98 Adenylate cyclase, class-I
Adenyl_cycl_N        PF12633.2    204 seq1631_BIOID50921   -            848   3.3e-87  291.1   0.0   1   1   2.2e-86   1.5e-82  275.9   0.0     1   203     1   200     1   201 0.96 Adenylate cyclase NT domain
Trypsin              PF00089.21   220 seq1632_BIOID50921   -            273   1.2e-11   44.5   0.0   1   1   4.8e-15   3.3e-11   43.0   0.0     9   198    50   244    44   266 0.73 Trypsin
Trypsin_2            PF13365.1    120 seq1632_BIOID50921   -            273   1.2e-07   31.5   0.0   1   1   3.1e-11   2.1e-07   30.8   0.0     1   120    69   240    69   240 0.64 Trypsin-like peptidase domain
DAO                  PF01266.19   358 seq1633_BIOID50921   -            433   1.5e-22   79.8   7.2   1   2   8.8e-13   1.1e-09   37.5   0.5     1    48    16    62    16    99 0.76 FAD dependent oxidoreductase
DAO                  PF01266.19   358 seq1633_BIOID50921   -            433   1.5e-22   79.8   7.2   2   2   3.6e-15   4.5e-12   45.4   0.7   141   357   106   334    99   335 0.63 FAD dependent oxidoreductase
FAD_oxidored         PF12831.2    428 seq1633_BIOID50921   -            433   2.2e-11   43.4   0.0   1   1     3e-14   3.7e-11   42.6   0.0     1   143    16   161    16   175 0.78 FAD dependent oxidoreductase
HI0933_like          PF03486.9    409 seq1633_BIOID50921   -            433   7.4e-10   37.7   0.0   1   1   3.2e-10     4e-07   28.7   0.0     1    43    15    57    15    97 0.91 HI0933-like protein
FAD_binding_2        PF00890.19   421 seq1633_BIOID50921   -            433   1.6e-09   37.0   1.6   1   1   1.5e-10   1.9e-07   30.1   0.4     1    33    16    48    16    63 0.88 FAD binding domain
Pyr_redox_2          PF07992.9    200 seq1633_BIOID50921   -            433   1.4e-08   34.7   0.0   1   1   1.7e-11   2.1e-08   34.1   0.0     1   123    16   170    16   187 0.86 Pyridine nucleotide-disulphide oxidoreductase
NAD_binding_8        PF13450.1     68 seq1633_BIOID50921   -            433   2.3e-07   30.6   0.2   1   1   6.2e-10   7.6e-07   28.9   0.1     1    32    19    50    19    74 0.87 NAD(P)-binding Rossmann-like domain
GIDA                 PF01134.17   392 seq1633_BIOID50921   -            433   4.3e-07   29.0   0.6   1   1   1.4e-09   1.8e-06   27.0   0.4     1   175    16   188    16   201 0.69 Glucose inhibited division protein A
FAD_binding_3        PF01494.14   356 seq1633_BIOID50921   -            433     6e-07   28.7   1.9   1   1   3.3e-09   4.1e-06   25.9   0.4     1   196    14   192    14   253 0.79 FAD binding domain
Thi4                 PF01946.12   230 seq1633_BIOID50921   -            433   2.7e-05   23.2   0.0   1   1   4.1e-08   5.1e-05   22.3   0.0    17    65    14    62     7    73 0.92 Thi4 family
HTH_24               PF13412.1     48 seq1634_BIOID50921   -             81   6.4e-09   34.9   0.0   1   1   1.4e-12   9.5e-09   34.4   0.0     8    48     3    43     1    43 0.97 Winged helix-turn-helix DNA-binding
Ribonuc_L-PSP        PF01042.16   121 seq1635_BIOID50921   -            128   7.3e-33  112.7   0.0   1   1   6.5e-37   8.9e-33  112.5   0.0     4   120    13   125    10   126 0.97 Endoribonuclease L-PSP
PseudoU_synth_2      PF00849.17   164 seq1636_BIOID50921   -            319   2.6e-30  105.3   0.1   1   1   6.1e-34   4.2e-30  104.6   0.0     1   163   101   249   101   250 0.90 RNA pseudouridylate synthase
S4                   PF01479.20    48 seq1636_BIOID50921   -            319   1.7e-10   40.0   0.2   1   1   4.7e-14   3.2e-10   39.1   0.2     1    48    20    66    20    66 0.96 S4 domain
Oxidored_FMN         PF00724.15   341 seq1637_BIOID50921   -            120   7.2e-22   77.7   0.0   1   1   6.3e-26   8.7e-22   77.4   0.0     1    85     5    87     5    91 0.98 NADH:flavin oxidoreductase / NADH oxidase family
Fer4_11              PF13247.1     99 seq1639_BIOID50921   -            294   1.6e-29  101.5  13.2   1   1   2.1e-32   2.9e-29  100.7   5.6     2    98    92   188    91   189 0.94 4Fe-4S dicluster domain
Form-deh_trans       PF09163.6     44 seq1639_BIOID50921   -            294   8.2e-20   69.9   0.0   1   1     1e-22   1.4e-19   69.1   0.0     1    44   246   289   246   290 0.96 Formate dehydrogenase N, transmembrane
Fer4_7               PF12838.2     52 seq1639_BIOID50921   -            294   1.9e-14   53.6  25.2   1   1   7.6e-11     1e-07   32.0   5.6     1    50    38   114    38   117 0.90 4Fe-4S dicluster domain
Fer4_9               PF13187.1     55 seq1639_BIOID50921   -            294   1.6e-12   47.3  27.2   1   1   2.1e-10   2.9e-07   30.5   7.7     1    55   132   184   132   184 0.96 4Fe-4S dicluster domain
Fer4_10              PF13237.1     52 seq1639_BIOID50921   -            294   3.1e-12   45.9  27.7   1   1   2.9e-11     4e-08   32.8   7.0     2    52    93   144    92   144 0.86 4Fe-4S dicluster domain
Fer4_2               PF12797.2     22 seq1639_BIOID50921   -            294   3.3e-10   39.1  34.5   1   1   5.8e-09     8e-06   25.3   2.4     4    20    33    49    31    51 0.91 4Fe-4S binding domain
Fer4_4               PF12800.2     17 seq1639_BIOID50921   -            294   4.7e-07   29.5  32.2   1   2   4.3e-05     0.059   13.6   1.8     3    15    38    50    36    56 0.91 4Fe-4S binding domain
Fer4_4               PF12800.2     17 seq1639_BIOID50921   -            294   4.7e-07   29.5  32.2   2   2   9.2e-08   0.00013   21.9   1.8     1    17   130   146   130   146 0.92 4Fe-4S binding domain
Fer4_3               PF12798.2     15 seq1639_BIOID50921   -            294     6e-07   29.4  40.9   1   3   0.00032      0.43   11.1   3.8     1    15   100   117   100   117 0.89 4Fe-4S binding domain
Fer4_3               PF12798.2     15 seq1639_BIOID50921   -            294     6e-07   29.4  40.9   2   3     6e-05     0.083   13.3   2.9     1    14   133   146   133   147 0.94 4Fe-4S binding domain
Fer4_3               PF12798.2     15 seq1639_BIOID50921   -            294     6e-07   29.4  40.9   3   3     2e-05     0.027   14.9   2.4     1    14   160   182   160   183 0.97 4Fe-4S binding domain
Fer4                 PF00037.22    24 seq1639_BIOID50921   -            294   2.3e-06   26.8  36.2   1   1   3.8e-08   5.1e-05   22.5   2.0     5    22   130   147   126   149 0.87 4Fe-4S binding domain
SNARE_assoc          PF09335.6    123 seq1640_BIOID50921   -            235   1.9e-24   86.1   8.4   1   1   1.4e-28   1.9e-24   86.1   5.8     1   122    80   197    78   198 0.96 SNARE associated Golgi protein
Oxidored_FMN         PF00724.15   341 seq1643_BIOID50921   -            282   5.4e-62  209.6   0.0   1   1   4.5e-66   6.1e-62  209.4   0.0    83   340     2   260     1   261 0.91 NADH:flavin oxidoreductase / NADH oxidase family
DAGK_prokar          PF01219.14   104 seq1644_BIOID50921   -            122   5.4e-39  131.8   8.1   1   1   4.6e-43   6.3e-39  131.6   5.6     2   104    16   118    15   118 0.99 Prokaryotic diacylglycerol kinase
Abhydrolase_6        PF12697.2    228 seq1645_BIOID50921   -            266   4.9e-35  121.3   5.0   1   1   1.2e-38   5.7e-35  121.1   3.4     1   227    16   249    16   250 0.81 Alpha/beta hydrolase family
Abhydrolase_1        PF00561.15   230 seq1645_BIOID50921   -            266   1.7e-16   60.3   0.2   1   1   4.4e-19     2e-15   56.8   0.2     1   228    40   251    40   253 0.95 alpha/beta hydrolase fold
Abhydrolase_5        PF12695.2    142 seq1645_BIOID50921   -            266   3.4e-16   59.1   1.4   1   1   3.5e-19   1.6e-15   57.0   1.0     1   141    15   237    15   238 0.77 Alpha/beta hydrolase family
Carb_kinase          PF01256.12   242 seq1646_BIOID50921   -            515   1.2e-82  276.7   4.4   1   1   5.5e-86   3.7e-82  275.1   1.2     2   242   258   496   257   496 0.99 Carbohydrate kinase
YjeF_N               PF03853.10   173 seq1646_BIOID50921   -            515   1.4e-46  158.0   0.0   1   1   3.6e-50   2.5e-46  157.2   0.0     2   173    35   199    34   199 0.98 YjeF-related protein N-terminus
HOK_GEF              PF01848.11    43 seq1648_BIOID50921   -             51   1.1e-18   66.1   4.5   1   1     9e-23   1.2e-18   65.9   3.1     1    43     5    47     5    47 0.99 Hok/gef family
Phage_GPA            PF05840.8    371 seq1649_BIOID50921   -            957  1.2e-152  507.8   0.1   1   1  1.4e-156  1.9e-152  507.1   0.0     1   371   179   564   179   564 0.99 Bacteriophage replication gene A protein (GPA)
LexA_DNA_bind        PF01726.11    65 seq1651_BIOID50921   -            202   6.6e-32  108.7   0.1   1   1   1.5e-35   1.1e-31  108.1   0.1     1    65     1    65     1    65 0.99 LexA DNA binding domain
Peptidase_S24        PF00717.18    70 seq1651_BIOID50921   -            202   8.9e-17   60.3   0.8   1   1   1.9e-20   1.3e-16   59.8   0.5     1    68   114   180   114   182 0.96 Peptidase S24-like
CMD                  PF02627.15    85 seq1654_BIOID50921   -            156   1.9e-09   37.1   0.1   1   1   2.2e-12     3e-08   33.2   0.0    14    85    26    96    17    96 0.91 Carboxymuconolactone decarboxylase family
Cytochrom_B_N        PF00033.14   188 seq1655_BIOID50921   -            217   2.7e-20   72.4  18.8   1   1   4.9e-24   3.4e-20   72.1  13.0     4   188    10   186     7   186 0.92 Cytochrome b(N-terminal)/b6/petB
Ni_hydr_CYTB         PF01292.15   182 seq1655_BIOID50921   -            217   1.4e-18   66.8  17.5   1   1   2.6e-22   1.8e-18   66.4  12.1     5   182    13   186     9   186 0.90 Prokaryotic cytochrome b561
DnaJ_C               PF01556.13    81 seq1656_BIOID50921   -            376   7.3e-34  115.4   0.1   1   1   3.5e-24   1.6e-20   72.6   0.0     1    81   262   340   262   340 0.95 DnaJ C terminal domain
DnaJ                 PF00226.26    64 seq1656_BIOID50921   -            376   6.5e-29   99.3   4.4   1   1   2.3e-32     1e-28   98.6   3.1     1    64     5    67     5    67 0.99 DnaJ domain
DnaJ_CXXCXGXG        PF00684.14    66 seq1656_BIOID50921   -            376   8.4e-16   57.6  16.9   1   1   3.3e-19   1.5e-15   56.8  11.7     1    66   144   204   144   204 0.97 DnaJ central domain
Nitroreductase       PF00881.19   165 seq1661_BIOID50921   -            196   3.3e-17   62.6   0.0   1   1   2.9e-21     4e-17   62.4   0.0     5   165    18   174    14   174 0.93 Nitroreductase family
Glyoxalase           PF00903.20   128 seq1663_BIOID50921   -            135   3.7e-25   88.2   0.0   1   1   9.3e-29   4.2e-25   88.0   0.0     2   128     3   123     2   123 0.92 Glyoxalase/Bleomycin resistance protein/Dioxygenase superfamily
Glyoxalase_2         PF12681.2    108 seq1663_BIOID50921   -            135   3.6e-18   66.0   0.0   1   1   9.1e-22   4.2e-18   65.8   0.0     1   108     8   124     8   124 0.77 Glyoxalase-like domain
Glyoxalase_4         PF13669.1    110 seq1663_BIOID50921   -            135   5.7e-09   35.8   0.0   1   1   6.2e-12   2.8e-08   33.6   0.0     2   106     5   108     4   112 0.88 Glyoxalase/Bleomycin resistance protein/Dioxygenase superfamily
HlyD_2               PF12700.2    328 seq1664_BIOID50921   -            464   3.3e-26   92.1   1.8   1   1   1.2e-29   4.2e-26   91.7   1.2     9   328   123   425   115   425 0.82 HlyD family secretion protein
HlyD                 PF00529.15   306 seq1664_BIOID50921   -            464   3.2e-23   82.3  16.5   1   1   1.2e-26   4.2e-23   82.0  11.2     1   241   135   360   135   425 0.85 HlyD family secretion protein
HlyD_3               PF13437.1    105 seq1664_BIOID50921   -            464   9.6e-17   61.1   4.3   1   1   1.5e-14   5.2e-11   42.6   0.6     1   101   246   351   246   356 0.93 HlyD family secretion protein
Biotin_lipoyl_2      PF13533.1     50 seq1664_BIOID50921   -            464     3e-14   52.2   6.6   1   1   7.9e-17   2.7e-13   49.2   0.3     2    50   136   184   135   184 0.97 Biotin-lipoyl like
G3P_antiterm         PF04309.7    175 seq1665_BIOID50921   -            191   3.6e-69  231.1   0.2   1   1     3e-73     4e-69  231.0   0.1     1   175    11   185    11   185 0.99 Glycerol-3-phosphate responsive antiterminator
DUF968               PF06147.6    200 seq1669_BIOID50921   -            376   4.8e-73  245.2   0.2   1   1   3.5e-77   4.8e-73  245.2   0.1     2   198   154   368   153   370 0.98 Protein of unknown function (DUF968)
SBP_bac_8            PF13416.1    281 seq1670_BIOID50921   -            388   1.4e-30  106.9   0.3   1   1     3e-34   2.1e-30  106.3   0.1    10   265    60   342    51   352 0.83 Bacterial extracellular solute-binding protein
SBP_bac_1            PF01547.20   314 seq1670_BIOID50921   -            388   3.6e-05   23.5   3.8   1   1     8e-09   5.4e-05   22.9   2.7    19   313    57   326    27   327 0.80 Bacterial extracellular solute-binding protein
Esterase             PF00756.15   251 seq1671_BIOID50921   -            278   4.4e-72  242.4   0.0   1   1   1.5e-75   5.1e-72  242.1   0.0     1   251    21   271    21   271 0.99 Putative esterase
Abhydrolase_5        PF12695.2    142 seq1671_BIOID50921   -            278   9.5e-08   31.8   0.0   1   1   3.7e-11   1.3e-07   31.4   0.0     6   142    50   257    44   257 0.62 Alpha/beta hydrolase family
Peptidase_S9         PF00326.16   213 seq1671_BIOID50921   -            278   8.8e-07   28.2   0.0   1   1     4e-10   1.4e-06   27.6   0.0    54   208   127   274   118   278 0.77 Prolyl oligopeptidase family
MatE                 PF01554.13   162 seq1672_BIOID50921   -            459   1.1e-38  132.2  30.1   1   2   9.7e-35   1.3e-30  106.0   5.5     1   161    35   195    35   196 0.99 MatE
MatE                 PF01554.13   162 seq1672_BIOID50921   -            459   1.1e-38  132.2  30.1   2   2   5.3e-13   7.3e-09   35.3   6.9     2   143   259   400   259   422 0.91 MatE
UPF0118              PF01594.11   327 seq1674_BIOID50921   -            344   1.8e-73  247.2  42.8   1   1   1.5e-77     2e-73  247.1  29.7     2   326    14   328    13   329 0.99 Domain of unknown function DUF20
2-oxoacid_dh         PF00198.18   231 seq1675_BIOID50921   -            405   7.8e-82  273.8   0.0   1   1   2.2e-85     1e-81  273.5   0.0     3   231   175   403   173   403 0.98 2-oxoacid dehydrogenases acyltransferase (catalytic domain)
Biotin_lipoyl        PF00364.17    74 seq1675_BIOID50921   -            405   6.9e-18   63.9   0.3   1   1   3.6e-21   1.6e-17   62.7   0.2     2    73     5    76     4    77 0.96 Biotin-requiring enzyme
E3_binding           PF02817.12    39 seq1675_BIOID50921   -            405     4e-15   55.0   2.3   1   1     1e-18   4.6e-15   54.8   0.1     5    39   114   148   111   148 0.96 e3 binding domain
Acetyltransf_8       PF13523.1    152 seq1676_BIOID50921   -            162   3.7e-16   59.2   0.1   1   1   2.3e-19   4.5e-16   58.9   0.1     1   141     6   141     6   148 0.88 Acetyltransferase (GNAT) domain
Acetyltransf_1       PF00583.19    83 seq1676_BIOID50921   -            162   8.3e-16   57.6   0.0   1   1   6.7e-19   1.3e-15   57.0   0.0     2    83    57   137    53   137 0.93 Acetyltransferase (GNAT) family
Acetyltransf_4       PF13420.1    155 seq1676_BIOID50921   -            162   4.3e-15   55.8   0.0   1   1   2.5e-18   4.9e-15   55.6   0.0     1   152     6   154     6   157 0.88 Acetyltransferase (GNAT) domain
Acetyltransf_3       PF13302.1    142 seq1676_BIOID50921   -            162   1.1e-12   48.2   0.0   1   1   6.9e-16   1.4e-12   48.0   0.0     2   142     4   137     3   137 0.81 Acetyltransferase (GNAT) domain
Acetyltransf_10      PF13673.1    117 seq1676_BIOID50921   -            162   1.3e-09   38.1   0.0   1   1   8.3e-13   1.6e-09   37.7   0.0     1   117    13   136    13   136 0.76 Acetyltransferase (GNAT) domain
Acetyltransf_7       PF13508.1     79 seq1676_BIOID50921   -            162   1.6e-07   31.2   0.0   1   1   1.3e-10   2.6e-07   30.6   0.0     6    78    54   137    50   138 0.80 Acetyltransferase (GNAT) domain
FR47                 PF08445.5     86 seq1676_BIOID50921   -            162   2.1e-06   27.2   0.0   1   1   1.5e-09   2.9e-06   26.8   0.0    25    79    82   138    60   145 0.92 FR47-like protein
RNase_T              PF00929.19   164 seq1677_BIOID50921   -            215   9.4e-37  126.7   0.1   1   1   7.9e-41   1.1e-36  126.5   0.0     1   164    20   194    20   194 0.96 Exonuclease
Flavin_Reduct        PF01613.13   154 seq1678_BIOID50921   -            164   5.2e-30  104.2   0.1   1   1   4.3e-34   5.9e-30  104.0   0.1     1   153    13   159    13   160 0.93 Flavin reductase like domain
DUF177               PF02620.12   119 seq1679_BIOID50921   -            173   4.8e-23   81.3   0.7   1   1   5.4e-27   7.4e-23   80.7   0.5     1   119    61   171    61   171 0.90 Uncharacterized ACR, COG1399
UPF0079              PF02367.12   123 seq1680_BIOID50921   -            153   7.3e-45  151.4   0.0   1   1   6.3e-49   8.6e-45  151.2   0.0     1   121    14   134    14   136 0.98 Uncharacterised P-loop hydrolase UPF0079
Dynamin_N            PF00350.18   168 seq1681_BIOID50921   -            742   1.3e-18   67.2   0.1   1   1   9.6e-22   4.4e-18   65.5   0.0     1   148    72   278    72   300 0.80 Dynamin family
MMR_HSR1             PF01926.18   114 seq1681_BIOID50921   -            742   3.8e-08   33.2   0.0   1   1   1.1e-10   5.1e-07   29.5   0.0     2   114    72   298    71   298 0.78 50S ribosome-binding GTPase
Xan_ur_permease      PF00860.15   389 seq1683_BIOID50921   -            464  2.9e-104  348.5  54.8   1   1  3.3e-108  4.5e-104  347.9  38.0     2   386    53   423    52   426 0.97 Permease family
FAD_binding_2        PF00890.19   421 seq1686_BIOID50921   -            540  1.2e-106  356.9   1.3   1   1  4.2e-110  1.4e-106  356.7   0.9     1   421    10   392    10   392 0.95 FAD binding domain
Succ_DH_flav_C       PF02910.15   129 seq1686_BIOID50921   -            540   3.1e-19   68.9   0.2   1   1   1.6e-22   5.5e-19   68.1   0.1     2    88   441   521   440   526 0.96 Fumarate reductase flavoprotein C-term
Pyr_redox_2          PF07992.9    200 seq1686_BIOID50921   -            540   1.2e-11   44.7   3.4   1   1   8.8e-13     3e-09   36.9   2.3     1   196    10   377    10   380 0.81 Pyridine nucleotide-disulphide oxidoreductase
Amidase_3            PF01520.13   175 seq1688_BIOID50921   -            445   1.6e-48  164.6   0.0   1   1   4.2e-52   2.9e-48  163.8   0.0     1   174   194   413   194   414 0.99 N-acetylmuramoyl-L-alanine amidase
Ribosomal_L32p       PF01783.18    56 seq1689_BIOID50921   -             57   4.1e-19   68.3   0.9   1   1   3.3e-23   4.4e-19   68.2   0.7     1    56     2    57     2    57 0.98 Ribosomal L32p protein family
RusA                 PF05866.6    116 seq1690_BIOID50921   -            121   2.8e-20   72.7   0.0   1   1   2.4e-24   3.2e-20   72.5   0.0     1   115     9   117     9   118 0.90 Endodeoxyribonuclease RusA
ACR_tran             PF00873.14  1021 seq1692_BIOID50921   -           1040         0 1228.3  35.5   1   1         0         0 1228.1  24.6     2  1020    13  1022    12  1023 1.00 AcrB/AcrD/AcrF family
SecD_SecF            PF02355.11   189 seq1692_BIOID50921   -           1040     1e-08   34.5  32.6   1   1   6.1e-10   4.1e-06   25.9  11.0    36   183   348   495   338   501 0.82 Protein export membrane protein
FA_synthesis         PF02504.10   323 seq1694_BIOID50921   -            346  4.2e-124  413.5   0.0   1   1  3.4e-128  4.7e-124  413.3   0.0     8   323     1   321     1   321 0.99 Fatty acid synthesis protein
MMR_HSR1             PF01926.18   114 seq1696_BIOID50921   -            303   1.4e-13   50.6   0.0   1   1   2.3e-16   6.3e-13   48.6   0.0     2   111    52   163    51   166 0.74 50S ribosome-binding GTPase
DUF258               PF03193.11   161 seq1696_BIOID50921   -            303   1.1e-06   27.8   0.0   1   1   6.7e-10   1.8e-06   27.1   0.0    24   103    37   113    17   130 0.72 Protein of unknown function, DUF258
DUF1133              PF06576.6    176 seq1697_BIOID50921   -            166   1.6e-86  287.8   0.2   1   1   1.4e-90   1.9e-86  287.6   0.1     1   150     5   154     5   162 0.99 Protein of unknown function (DUF1133)
FCD                  PF07729.7    125 seq1698_BIOID50921   -            274   1.1e-22   80.5   6.2   1   1   2.4e-26   1.6e-22   80.0   4.3     1   124   116   246   116   247 0.90 FCD domain
GntR                 PF00392.16    64 seq1698_BIOID50921   -            274   6.1e-14   51.1   0.2   1   1   1.8e-17   1.2e-13   50.1   0.1     4    62    31    89    29    91 0.95 Bacterial regulatory proteins, gntR family
CsbD                 PF05532.7     53 seq1699_BIOID50921   -             69   1.5e-21   75.6   8.3   1   1   1.3e-25   1.8e-21   75.4   5.8     1    53     4    56     4    56 0.97 CsbD-like
ATP-grasp_2          PF08442.5    202 seq1700_BIOID50921   -            388   1.4e-82  275.8   0.0   1   1   5.7e-86   1.9e-82  275.4   0.0     1   202     2   203     2   203 1.00 ATP-grasp domain
Ligase_CoA           PF00549.14   153 seq1700_BIOID50921   -            388     1e-24   86.7   3.4   1   1   5.1e-28   1.8e-24   86.0   2.4     1   153   262   382   262   382 0.98 CoA-ligase
ATP-grasp_5          PF13549.1    222 seq1700_BIOID50921   -            388     1e-13   50.8   0.1   1   1   8.3e-17   2.9e-13   49.4   0.1    10   219     3   215     1   217 0.83 ATP-grasp domain
ATP-grasp_4          PF13535.1    184 seq1700_BIOID50921   -            388   7.1e-08   32.3   0.1   1   1   5.1e-11   1.7e-07   31.0   0.0     7   110     7   126     4   200 0.77 ATP-grasp domain
Channel_Tsx          PF03502.8    238 seq1702_BIOID50921   -            253   1.8e-39  135.8  26.1   1   1   1.6e-43   2.2e-39  135.5  18.1     2   238    38   253    37   253 0.97 Nucleoside-specific channel-forming protein, Tsx
StbA                 PF06406.6    318 seq1705_BIOID50921   -            319    2e-150  499.9   0.0   1   1  3.4e-154  2.3e-150  499.7   0.0     1   318     1   316     1   316 0.99 StbA protein
NLPC_P60             PF00877.14   105 seq1706_BIOID50921   -            275   1.2e-33  114.9   0.0   1   1   4.8e-37   3.3e-33  113.5   0.0     1   105   157   267   157   267 0.98 NlpC/P60 family
Sulfatase            PF00884.18   379 seq1708_BIOID50921   -            497   9.7e-78  261.6   0.2   1   1   1.8e-81   1.2e-77  261.3   0.1     1   376    31   452    31   466 0.86 Sulfatase
Phosphodiest         PF01663.17   364 seq1708_BIOID50921   -            497   1.2e-11   44.4   0.0   1   1   3.3e-15   2.3e-11   43.5   0.0     1   256    33   322    33   367 0.75 Type I phosphodiesterase / nucleotide pyrophosphatase
DNA_mis_repair       PF01119.14   119 seq1709_BIOID50921   -            615   5.2e-37  125.8   0.0   1   1   2.5e-40   8.6e-37  125.1   0.0     2   118   213   330   212   331 0.95 DNA mismatch repair protein, C-terminal domain
MutL_C               PF08676.6    144 seq1709_BIOID50921   -            615   2.1e-23   82.3   0.2   1   1   6.2e-27   2.1e-23   82.3   0.1     2   134   435   563   434   572 0.92 MutL C terminal dimerisation domain
HATPase_c_3          PF13589.1    137 seq1709_BIOID50921   -            615   1.1e-13   50.9   0.0   1   1   5.6e-17   1.9e-13   50.1   0.0     4   103    24   123    21   142 0.81 Histidine kinase-, DNA gyrase B-, and HSP90-like ATPase
HATPase_c            PF02518.21   111 seq1709_BIOID50921   -            615   5.6e-11   42.0   0.0   1   1   3.8e-14   1.3e-10   40.8   0.0     2    72    19    87    18   147 0.79 Histidine kinase-, DNA gyrase B-, and HSP90-like ATPase
ABC_tran             PF00005.22   118 seq1713_BIOID50921   -            228   5.4e-19   68.5   0.0   1   1   5.3e-23   7.3e-19   68.1   0.0     1   117    52   172    52   173 0.85 ABC transporter
Autotransporter      PF03797.14   265 seq1716_BIOID50921   -           1064   3.4e-55  187.1  17.9   1   1     5e-59   3.4e-55  187.1  12.4     2   264   764  1047   763  1048 0.98 Autotransporter beta-domain
ESPR                 PF13018.1     24 seq1716_BIOID50921   -           1064   3.5e-08   32.6   0.1   1   1   1.1e-11   7.8e-08   31.4   0.1     2    24    31    53    31    53 0.96 Extended Signal Peptide of Type V secretion system
N6_N4_Mtase          PF01555.13   231 seq1717_BIOID50921   -            349   3.2e-44  150.9   0.0   1   1   1.7e-47   1.2e-43  149.1   0.0     1   229    29   340    29   342 0.82 DNA methylase
Methyltransf_26      PF13659.1    117 seq1717_BIOID50921   -            349   2.4e-12   46.7   0.0   1   1     4e-12   2.7e-08   33.7   0.0    51   116     9    82     5    83 0.82 Methyltransferase domain
CoA_binding          PF02629.14    96 seq1718_BIOID50921   -            289   1.7e-30  105.2   0.7   1   1   3.7e-34   1.7e-30  105.2   0.5     1    96     6    99     6    99 0.99 CoA binding domain
Ligase_CoA           PF00549.14   153 seq1718_BIOID50921   -            289   2.4e-20   72.5   0.6   1   1   8.8e-24     4e-20   71.8   0.4     1   152   151   271   151   272 0.96 CoA-ligase
Succ_CoA_lig         PF13607.1    138 seq1718_BIOID50921   -            289   8.3e-12   44.7   0.0   1   1   3.3e-15   1.5e-11   43.9   0.0     1   138   145   284   145   287 0.83 Succinyl-CoA ligase like flavodoxin domain
DUF2756              PF10956.3    104 seq1719_BIOID50921   -            146   1.2e-53  179.6  30.4   1   1   8.6e-58   1.2e-53  179.6  21.1     1   104     1   105     1   105 0.99 Protein of unknown function (DUF2756)
DUF4065              PF13274.1     99 seq1720_BIOID50921   -            190   3.2e-17   62.9   0.0   1   1   4.2e-21   5.7e-17   62.0   0.0     1    92    27   137    27   146 0.87 Protein of unknown function (DUF4065)
YjcZ                 PF13990.1    270 seq1721_BIOID50921   -            292  5.2e-117  389.6   5.9   1   1  4.3e-121  5.9e-117  389.4   4.1     1   270    21   287    21   287 0.99 YjcZ-like protein
FMN_red              PF03358.10   152 seq1722_BIOID50921   -            198   8.1e-15   54.5   0.0   1   1   3.1e-18   1.1e-14   54.1   0.0    14   144    13   143     2   149 0.85 NADPH-dependent FMN reductase
Flavodoxin_1         PF00258.20   143 seq1722_BIOID50921   -            198   2.8e-11   43.4   0.1   1   1   1.4e-14   4.8e-11   42.7   0.0     1   138     6   130     6   135 0.81 Flavodoxin
Flavodoxin_2         PF02525.12   199 seq1722_BIOID50921   -            198     1e-05   25.0   0.0   1   1   3.9e-09   1.3e-05   24.6   0.0     2   138     3   117     2   147 0.74 Flavodoxin-like fold
Sod_Fe_C             PF02777.13   106 seq1724_BIOID50921   -            193   1.9e-45  152.9   1.9   1   1   1.5e-48     1e-44  150.5   0.1     1   105    87   190    87   191 0.98 Iron/manganese superoxide dismutases, C-terminal domain
Sod_Fe_N             PF00081.17    82 seq1724_BIOID50921   -            193     3e-35  120.2   0.6   1   1   7.4e-39   5.1e-35  119.5   0.4     1    82     2    82     2    82 0.98 Iron/manganese superoxide dismutases, alpha-hairpin domain
Plasmid_stab_B       PF10784.4     72 seq1725_BIOID50921   -            103   5.4e-24   83.4   0.0   1   1   5.1e-28   6.9e-24   83.1   0.0     1    66     6    71     6    77 0.94 Plasmid stability protein
Ribosomal_L34        PF00468.12    44 seq1727_BIOID50921   -             46   5.1e-25   86.7  10.1   1   1   4.1e-29   5.5e-25   86.6   7.0     1    44     1    44     1    44 0.99 Ribosomal protein L34
Ribonuclease_P       PF00825.13   111 seq1731_BIOID50921   -            108   2.9e-29  101.0   0.3   1   1   2.3e-33   3.2e-29  100.9   0.2     9   109     3   100     1   102 0.97 Ribonuclease P
Rhodanese            PF00581.15   113 seq1733_BIOID50921   -            440   7.4e-30  103.5   0.2   1   2   3.6e-15     5e-11   42.8   0.0    22   112   183   268   161   269 0.81 Rhodanese-like domain
Rhodanese            PF00581.15   113 seq1733_BIOID50921   -            440   7.4e-30  103.5   0.2   2   2   4.9e-15   6.6e-11   42.4   0.0     5   112   304   423   300   424 0.83 Rhodanese-like domain
DEAD                 PF00270.24   173 seq1734_BIOID50921   -            444   1.3e-45  154.7   0.0   1   1   1.1e-48   5.1e-45  152.8   0.0     1   171    28   197    28   199 0.92 DEAD/DEAH box helicase
Helicase_C           PF00271.26    78 seq1734_BIOID50921   -            444   5.9e-27   93.2   0.0   1   1   2.5e-30   1.1e-26   92.3   0.0     3    78   268   343   266   343 0.98 Helicase conserved C-terminal domain
ResIII               PF04851.10   184 seq1734_BIOID50921   -            444   8.1e-05   22.4   0.2   1   1   3.8e-08   0.00017   21.3   0.0    31   183    47   192    18   193 0.73 Type III restriction enzyme, res subunit
YccJ                 PF13993.1     69 seq1735_BIOID50921   -             75   3.5e-42  142.2   2.1   1   1   2.9e-46   3.9e-42  142.0   1.5     1    69     7    75     7    75 0.99 YccJ-like protein
MFS_1                PF07690.11   354 seq1737_BIOID50921   -            393     2e-24   85.8  58.2   1   1   1.3e-26   1.8e-22   79.4  34.4     2   328    14   320    10   327 0.84 Major Facilitator Superfamily
60KD_IMP             PF02096.15   196 seq1741_BIOID50921   -            548   3.4e-67  225.7  14.3   1   1   2.5e-71   3.4e-67  225.7   9.9     1   193   352   533   352   536 0.94 60Kd inner membrane protein
AMP-binding          PF00501.23   418 seq1743_BIOID50921   -             84   1.6e-05   23.3   0.0   1   1   1.4e-09   1.9e-05   23.1   0.0     2    42    38    78    37    82 0.96 AMP-binding enzyme
Sugar_tr             PF00083.19   451 seq1746_BIOID50921   -            508   6.2e-71  239.1  25.3   1   1   2.5e-74   8.6e-71  238.7  17.6     3   446    36   456    33   461 0.95 Sugar (and other) transporter
MFS_1                PF07690.11   354 seq1746_BIOID50921   -            508   8.7e-37  126.5  39.9   1   2   4.9e-30   1.7e-26   92.7  10.9     9   257    46   318    38   319 0.75 Major Facilitator Superfamily
MFS_1                PF07690.11   354 seq1746_BIOID50921   -            508   8.7e-37  126.5  39.9   2   2   4.3e-14   1.5e-10   40.3  14.8    37   171   308   445   305   475 0.80 Major Facilitator Superfamily
Osmo_CC              PF08946.5     46 seq1746_BIOID50921   -            508   2.6e-25   88.0   8.8   1   1   1.5e-28   5.1e-25   87.1   6.1     1    46   462   507   462   507 0.99 Osmosensory transporter coiled coil
GerE                 PF00196.14    58 seq1751_BIOID50921   -            241   2.9e-10   39.1   0.7   1   1   3.8e-14   5.2e-10   38.3   0.5     4    57   154   207   152   208 0.95 Bacterial regulatory proteins, luxR family
AMP-binding          PF00501.23   418 seq1753_BIOID50921   -            470   2.2e-69  233.7   0.0   1   1   2.1e-73   2.8e-69  233.3   0.0    62   413    12   380     7   383 0.94 AMP-binding enzyme
LPAM_2               PF13627.1     24 seq1757_BIOID50921   -             67   1.6e-08   33.8   3.3   1   1   1.6e-12   2.1e-08   33.4   2.3     1    24     6    29     6    29 0.94 Prokaryotic lipoprotein-attachment site
IPPT                 PF01715.12   253 seq1758_BIOID50921   -            316  8.7e-108  359.0   0.0   1   1  1.5e-111    1e-107  358.7   0.0     2   252    45   297    44   298 0.99 IPP transferase
IPT                  PF01745.11   233 seq1758_BIOID50921   -            316   6.5e-07   28.6   0.0   1   1   1.7e-08   0.00012   21.2   0.0     5   100    14   109    10   120 0.80 Isopentenyl transferase
ACR_tran             PF00873.14  1021 seq1760_BIOID50921   -           1025         0 1224.5  14.7   1   1         0         0 1224.3  10.2     2  1020     4  1008     3  1009 0.99 AcrB/AcrD/AcrF family
SecD_SecF            PF02355.11   189 seq1760_BIOID50921   -           1025   2.8e-11   42.8  21.5   1   2   3.1e-10   1.4e-06   27.5   6.0    35   186   336   489   319   492 0.80 Protein export membrane protein
[truncated: 1,460,571 more chars]
