# Supplementary material for: A domain sequence approach to pangenomics: applications to Escherichia coli
Source: F1000Res. 2013 May 29;1:19. Originally published 2012 Oct 1. [Version 2] doi: 10.12688/f1000research.1-19.v2 (PMC3901455; doi:10.12688/f1000research.1-19.v2)
Supplement: The 347 text files show the results from scanning each of the fasta-files against the Pfam-A database [file f1000research-1-1101-s0002.tgz › Escherichia_coli_DEC3A_BIOID50923.txt]

#                                                                            --- full sequence --- -------------- this domain -------------   hmm coord   ali coord   env coord
# target name        accession   tlen query name           accession   qlen   E-value  score  bias   #  of  c-Evalue  i-Evalue  score  bias  from    to  from    to  from    to  acc description of target
#------------------- ---------- ----- -------------------- ---------- ----- --------- ------ ----- --- --- --------- --------- ------ ----- ----- ----- ----- ----- ----- ----- ---- ---------------------
PerC                 PF06069.6     90 seq1_BIOID50923      -             79   4.6e-26   90.5   0.4   1   1   3.9e-30   5.3e-26   90.3   0.3    26    89     1    64     1    65 0.98 PerC transcriptional activator
Ig_2                 PF13895.1     80 seq2_BIOID50923      -            238     3e-08   33.5   0.3   1   1   1.7e-11   7.9e-08   32.1   0.1    11    80   159   233   146   233 0.75 Immunoglobulin domain
I-set                PF07679.11    90 seq2_BIOID50923      -            238   6.4e-07   29.0   0.3   1   1   8.2e-10   3.7e-06   26.5   0.1     4    83   150   222   147   228 0.84 Immunoglobulin I-set domain
rve                  PF00665.21   120 seq12_BIOID50923     -            148   4.7e-19   68.5   0.0   1   1   1.7e-22   7.7e-19   67.8   0.0    28   119     2    92     1    93 0.97 Integrase core domain
rve_3                PF13683.1     67 seq12_BIOID50923     -            148   1.1e-11   43.9   0.0   1   1   3.4e-15   1.6e-11   43.4   0.0     6    67    69   130    64   130 0.92 Integrase core domain
rve_2                PF13333.1     52 seq12_BIOID50923     -            148   9.1e-07   28.7   0.0   1   1   3.5e-10   1.6e-06   27.9   0.0     1    44    83   129    83   136 0.88 Integrase core domain
Lambda_tail_I        PF06805.7     82 seq14_BIOID50923     -            223   1.8e-23   82.0   0.1   1   1   2.2e-27     3e-23   81.3   0.0     2    82    14    97    13    97 0.98 Bacteriophage lambda tail assembly protein I
DiS_P_DiS            PF06750.8     92 seq15_BIOID50923     -            277   9.1e-31  105.3   1.1   1   1   1.7e-34   1.2e-30  105.0   0.1     2    90    22   127    21   129 0.96 Bacterial Peptidase A24 N-terminal domain
Peptidase_A24        PF01478.13   106 seq15_BIOID50923     -            277   3.1e-27   94.7  14.8   1   1   1.1e-30   7.4e-27   93.4  10.3     2   105   138   245   137   246 0.92 Type IV leader peptidase family
Alpha-amylase        PF00128.19   316 seq17_BIOID50923     -            412   1.2e-06   28.0   0.0   1   1   1.4e-10     2e-06   27.3   0.0    21    78   245   314   230   350 0.85 Alpha amylase, catalytic domain
DUF303               PF03629.13   255 seq21_BIOID50923     -            617     1e-29  103.4   0.0   1   1     2e-33   1.4e-29  103.0   0.0     1   200    64   295    64   355 0.80 Domain of unknown function (DUF303)
DUF1737              PF08410.5     54 seq21_BIOID50923     -            617   4.4e-17   61.4   0.0   1   1   1.5e-20     1e-16   60.3   0.0     1    53     1    50     1    51 0.96 Domain of unknown function (DUF1737)
Antiterm             PF03589.8     95 seq22_BIOID50923     -            207   1.3e-59  198.1   1.9   1   2   3.7e-32   5.1e-28   96.9   0.3     1    95    14   111    14   111 0.99 Antitermination protein
Antiterm             PF03589.8     95 seq22_BIOID50923     -            207   1.3e-59  198.1   1.9   2   2   1.8e-33   2.5e-29  101.0   0.0     4    95   114   204   112   204 0.98 Antitermination protein
Phage_lambda_P       PF06992.6    233 seq25_BIOID50923     -            233  8.5e-168  555.3   4.1   1   1  6.9e-172  9.5e-168  555.1   2.9     1   233     1   233     1   233 1.00 Replication protein P
Phage_fiber_C        PF06820.7     64 seq26_BIOID50923     -            107   6.5e-36  122.1   0.7   1   1   7.1e-40   9.7e-36  121.6   0.5     1    64    46   107    46   107 0.99 Putative prophage tail fibre C-terminus
Resolvase            PF00239.16   141 seq29_BIOID50923     -            184   4.7e-51  172.2   0.0   1   1   8.8e-55     6e-51  171.8   0.0     2   140     3   135     2   136 0.98 Resolvase, N terminal domain
HTH_7                PF02796.10    45 seq29_BIOID50923     -            184   1.5e-14   53.4   0.0   1   1   4.3e-18   2.9e-14   52.5   0.0     1    44   138   181   138   182 0.98 Helix-turn-helix domain of resolvase
DUF4224              PF13986.1     47 seq30_BIOID50923     -             67   1.2e-18   66.2   0.0   1   1   9.7e-23   1.3e-18   66.1   0.0     2    46     5    49     4    50 0.97 Domain of unknown function (DUF4224)
Polysacc_deac_1      PF01522.16   124 seq34_BIOID50923     -            314   1.6e-35  121.2   0.0   1   1   1.7e-39   2.3e-35  120.8   0.0     2   123    97   255    96   256 0.98 Polysaccharide deacetylase
Terminase_GpA        PF05876.7    557 seq37_BIOID50923     -            320     3e-94  316.2   1.3   1   1   2.7e-98   3.7e-94  315.9   0.9   266   547     2   279     1   286 0.97 Phage terminase large subunit (GpA)
Lysis_S              PF04971.7     68 seq39_BIOID50923     -             68   6.1e-47  157.0   0.6   1   1   4.9e-51   6.7e-47  156.9   0.4     1    68     1    68     1    68 1.00 Lysis protein S
Phage_integrase      PF00589.17   173 seq41_BIOID50923     -            340   2.5e-11   43.4   0.0   1   1   5.2e-15   7.1e-11   41.9   0.0     3   169   165   319   163   323 0.84 Phage integrase family
DUF1317              PF07026.6     60 seq42_BIOID50923     -             60   3.8e-39  132.2   0.1   1   1     3e-43   4.1e-39  132.1   0.0     1    60     1    60     1    60 0.99 Protein of unknown function (DUF1317)
ORF6N                PF10543.4     88 seq44_BIOID50923     -            225   1.3e-27   95.5   0.0   1   1     3e-31     2e-27   94.9   0.0     2    88    10    96     9    96 0.98 ORF6N domain
P22_AR_C             PF10548.4     74 seq44_BIOID50923     -            225   1.1e-19   69.9   0.0   1   1   2.8e-23   1.9e-19   69.1   0.0     1    74   124   197   124   197 0.97 P22AR C-terminal domain
ABG_transport        PF03806.8    502 seq50_BIOID50923     -             56   6.3e-08   30.9   0.1   1   1   4.6e-12   6.3e-08   30.9   0.1   274   312     1    39     1    52 0.90 AbgT putative transporter family
Phage_TAC            PF06222.6    127 seq51_BIOID50923     -            168   9.4e-58  193.1   0.3   1   1   8.3e-62   1.1e-57  192.9   0.2     1   126     1   123     1   124 0.99 Phage tail assembly chaperone
GerE                 PF00196.14    58 seq53_BIOID50923     -            176   9.7e-09   34.3   1.4   1   1   1.3e-12   1.8e-08   33.4   1.0     3    56   115   168   113   170 0.96 Bacterial regulatory proteins, luxR family
DUF1382              PF07131.6     61 seq54_BIOID50923     -             63   8.3e-40  134.6   0.6   1   1   6.7e-44   9.1e-40  134.4   0.4     1    61     1    61     1    61 0.99 Protein of unknown function (DUF1382)
Caudo_TAP            PF02413.12   130 seq57_BIOID50923     -            150   1.9e-32  112.0   0.1   1   1   1.5e-36   2.1e-32  111.9   0.1     3   130    13   146    11   146 0.97 Caudovirales tail fibre assembly protein
DUF1327              PF07041.6    113 seq59_BIOID50923     -             92   7.8e-47  157.7   0.0   1   1   6.2e-51   8.5e-47  157.6   0.0    24   112     2    90     1    91 0.98 Protein of unknown function (DUF1327)
ABG_transport        PF03806.8    502 seq62_BIOID50923     -            173   5.1e-72  242.3  18.1   1   1   4.1e-76   5.6e-72  242.2  12.6   331   500     1   170     1   172 0.99 AbgT putative transporter family
DUF3672              PF12421.3    136 seq63_BIOID50923     -           1132   1.1e-44  151.8   2.4   1   1   7.7e-48   2.6e-44  150.5   1.6     1   136   949  1091   949  1091 0.93 Fibronectin type III protein
Phage-tail_3         PF13550.1    164 seq63_BIOID50923     -           1132   4.2e-39  133.8   0.0   1   1   3.1e-42   1.1e-38  132.5   0.0     1   161   330   497   330   500 0.94 Putative phage tail protein
DUF1983              PF09327.6     81 seq63_BIOID50923     -           1132   1.1e-27   95.6   0.1   1   1   9.1e-31   3.1e-27   94.2   0.0     2    81   846   925   845   925 0.97 Domain of unknown function (DUF1983)
PulS_OutS            PF09691.5    109 seq74_BIOID50923     -            133   9.2e-40  134.9   0.0   1   1   8.1e-44   1.1e-39  134.6   0.0     1   108    21   125    21   126 0.93 Bacterial chaperone lipoprotein (PulS_OutS)
Phage_lysozyme       PF00959.14   110 seq76_BIOID50923     -            177   8.5e-30  103.1   0.0   1   1   8.1e-34   1.1e-29  102.7   0.0     1   110    48   166    48   166 0.97 Phage lysozyme
TnpB_IS66            PF05717.8    108 seq77_BIOID50923     -            115   2.6e-42  142.4   0.0   1   1   2.1e-46   2.9e-42  142.3   0.0     2   104     7   107     6   111 0.97 IS66 Orf2 like protein
DUF4035              PF13227.1     53 seq79_BIOID50923     -             69   3.4e-24   83.8   0.1   1   1   3.1e-28   4.2e-24   83.5   0.0     1    53     3    55     3    55 0.98 Protein of unknown function (DUF4035)
zf-dskA_traR         PF01258.12    36 seq84_BIOID50923     -             73   4.7e-10   38.9   7.6   1   1   4.5e-14   6.2e-10   38.5   5.3     4    35    33    64    28    65 0.92 Prokaryotic dksA/traR C4-type zinc finger
ANT                  PF03374.9    112 seq85_BIOID50923     -            242   6.5e-36  122.6   0.0   1   1   1.5e-39   1.1e-35  121.9   0.0     1   111   127   235   127   236 0.97 Phage antirepressor protein KilAC domain
Phage_pRha           PF09669.5     92 seq85_BIOID50923     -            242   4.2e-15   55.7   0.0   1   1   1.2e-18   8.5e-15   54.7   0.0     2    90    14   101    13   103 0.80 Phage regulatory protein Rha (Phage_pRha)
DNA_binding_1        PF01035.15    85 seq87_BIOID50923     -            171   7.5e-33  112.0   0.0   1   1   1.5e-36     1e-32  111.5   0.0     1    82    87   168    87   171 0.98 6-O-methylguanine DNA methyltransferase, DNA binding domain
Methyltransf_1N      PF02870.10    77 seq87_BIOID50923     -            171   1.6e-20   73.3   0.0   1   1   3.2e-24   2.2e-20   72.9   0.0     2    76     4    83     3    84 0.97 6-O-methylguanine DNA methyltransferase, ribonuclease-like domain
Multi_Drug_Res       PF00893.14    93 seq88_BIOID50923     -            110   2.1e-34  117.7   5.0   1   1     6e-38   2.7e-34  117.3   3.4     2    93     3    94     2    94 0.99 Small Multidrug Resistance protein
EmrE                 PF13536.1    113 seq88_BIOID50923     -            110   5.7e-07   29.6   9.8   1   1   1.6e-10   7.1e-07   29.3   6.8    36   106    31   103     7   107 0.85 Multidrug resistance efflux transporter
EamA                 PF00892.15   126 seq88_BIOID50923     -            110   1.3e-05   25.1   9.4   1   1   3.4e-09   1.6e-05   24.8   6.5    60   125    36   102     5   103 0.89 EamA-like transporter family
Glycos_transf_1      PF00534.15   172 seq89_BIOID50923     -            368   1.1e-30  106.1   0.0   1   1     8e-34   1.8e-30  105.4   0.0    13   171   183   340   176   341 0.95 Glycosyl transferases group 1
Glyco_trans_1_4      PF13692.1    135 seq89_BIOID50923     -            368   1.5e-13   50.9   0.0   1   1   5.8e-16   1.3e-12   47.8   0.0     2   133   185   325   184   327 0.82 Glycosyl transferases group 1
Glyco_trans_4_4      PF13579.1    160 seq89_BIOID50923     -            368   1.7e-12   47.6   1.2   1   1   7.6e-14   1.7e-10   41.1   0.0     1   160    14   157    14   157 0.84 Glycosyl transferase 4-like domain
Glyco_transf_4       PF13439.1    177 seq89_BIOID50923     -            368   1.1e-11   44.6   0.0   1   1   9.4e-15   2.1e-11   43.7   0.0     4   172     6   159     3   160 0.72 Glycosyltransferase Family 4
Glyco_trans_1_2      PF13524.1     92 seq89_BIOID50923     -            368   3.1e-09   36.8   0.0   1   1   2.5e-12   5.6e-09   36.0   0.0     1    89   264   354   264   357 0.94 Glycosyl transferases group 1
Glyco_trans_4_2      PF13477.1    139 seq89_BIOID50923     -            368   5.3e-09   35.9   0.0   1   1   4.3e-12   9.9e-09   35.0   0.0    15   102    22   106     3   132 0.76 Glycosyl transferase 4-like
Alpha-amylase_C      PF02806.13    96 seq90_BIOID50923     -            335   3.9e-06   26.7   0.0   1   1   7.9e-10   1.1e-05   25.3   0.0     8    90   234   322   232   326 0.77 Alpha amylase, C-terminal all-beta domain
gpW                  PF02831.10    68 seq92_BIOID50923     -             68   9.5e-37  124.2   1.1   1   1   7.6e-41     1e-36  124.1   0.8     1    68     1    68     1    68 0.99 gpW
DDE_Tnp_IS66         PF03050.9    271 seq94_BIOID50923     -            512  3.4e-100  334.6   0.0   1   1  9.9e-104  3.4e-100  334.6   0.0     1   271   175   462   175   462 0.98 Transposase IS66 family
DDE_Tnp_IS66_C       PF13817.1     39 seq94_BIOID50923     -            512   4.3e-19   68.1   0.1   1   1   3.3e-22   1.1e-18   66.7   0.0     1    39   468   506   468   506 0.98 IS66 C-terminal element
HTH_Tnp_IS66         PF13005.2     59 seq94_BIOID50923     -            512   3.4e-17   61.8   0.7   1   1   1.8e-20     6e-17   61.1   0.5     3    59   115   169   113   169 0.95 putative Helix-turn-helix domain of transposase IS66
LZ_Tnp_IS66          PF13007.2     78 seq94_BIOID50923     -            512   3.7e-13   49.8   3.2   1   1   1.1e-16   3.7e-13   49.8   2.2     1    77    38   110    38   111 0.82 Transposase C of IS166 homeodomain
Ead_Ea22             PF13935.1    139 seq95_BIOID50923     -            315   3.4e-43  147.1   1.0   1   1   2.5e-47   3.4e-43  147.1   0.7     1   139     2   145     2   145 0.98 Ead/Ea22-like protein
DDE_Tnp_1_assoc      PF13808.1     90 seq100_BIOID50923    -            378   3.2e-32  109.9   0.0   1   1     1e-35   7.1e-32  108.8   0.0     1    90     6    95     6    95 0.99 DDE_Tnp_1-associated
DDE_Tnp_1            PF01609.16   211 seq100_BIOID50923    -            378   1.7e-30  106.0   0.5   1   1     4e-34   2.7e-30  105.4   0.3     3   211   102   343   100   343 0.92 Transposase DDE domain
Oxidored_q6          PF01058.17   131 seq101_BIOID50923    -            381   4.1e-29  100.7   0.3   1   1   4.9e-33   6.7e-29  100.0   0.2     1   130    71   216    71   217 0.96 NADH ubiquinone oxidoreductase, 20 Kd subunit
HTH_38               PF13936.1     44 seq104_BIOID50923    -            251   1.8e-23   81.7   1.8   1   1     3e-21     1e-17   63.2   0.9     4    44    58    98    55    98 0.97 Helix-turn-helix domain
HTH_32               PF13565.1     77 seq104_BIOID50923    -            251   2.6e-06   28.0  11.6   1   1   8.3e-10   2.8e-06   27.8   1.4     1    77    90   173    90   173 0.69 Homeodomain-like domain
Phage_portal_2       PF05136.8    355 seq106_BIOID50923    -            483  6.4e-105  350.4   1.6   1   1  6.5e-109  8.9e-105  349.9   1.1     2   355    30   401    29   401 0.98 Phage portal protein, lambda family
Phage_portal_2       PF05136.8    355 seq107_BIOID50923    -            533  9.9e-105  349.8   1.6   1   1  8.9e-109  1.2e-104  349.5   1.1     2   355    30   401    29   401 0.98 Phage portal protein, lambda family
HTH_Tnp_1            PF01527.15    76 seq108_BIOID50923    -            101   2.1e-11   43.4   0.6   1   1   3.9e-15   2.6e-11   43.1   0.4     1    76     1    76     1    76 0.94 Transposase
HTH_28               PF13518.1     52 seq108_BIOID50923    -            101   4.7e-05   23.1   0.0   1   1   1.1e-08   7.6e-05   22.4   0.0     1    38    10    48    10    57 0.88 Helix-turn-helix domain
Peptidase_S24        PF00717.18    70 seq109_BIOID50923    -            197   1.7e-16   59.5   0.1   1   1   2.3e-20   3.2e-16   58.5   0.0     1    69   105   178   105   179 0.97 Peptidase S24-like
tRNA-synt_1g         PF09334.6    391 seq115_BIOID50923    -            680  2.3e-156  520.2   0.1   1   1  1.1e-159  2.9e-156  519.9   0.0     1   390    11   400    11   401 0.98 tRNA synthetases class I (M)
tRNA_bind            PF01588.15    95 seq115_BIOID50923    -            680   1.5e-22   79.0   0.0   1   1   1.2e-25   3.4e-22   77.9   0.0     1    94   584   677   584   678 0.98 Putative tRNA binding domain
tRNA-synt_1          PF00133.17   601 seq115_BIOID50923    -            680   3.1e-18   65.0   1.7   1   1   3.2e-15   8.8e-12   43.7   0.1    25   103    11    88     3   115 0.83 tRNA synthetases class I (I, L, M and V)
tRNA-synt_1e         PF01406.14   301 seq115_BIOID50923    -            680   3.6e-14   52.4   0.5   1   2   5.1e-09   1.4e-05   24.2   0.0    10   120    11   122     3   135 0.87 tRNA synthetases class I (C) catalytic domain
tRNA-synt_1e         PF01406.14   301 seq115_BIOID50923    -            680   3.6e-14   52.4   0.5   2   2   1.5e-09   4.2e-06   25.9   0.0   213   282   297   365   290   383 0.82 tRNA synthetases class I (C) catalytic domain
MtfA                 PF06167.7    253 seq118_BIOID50923    -            278   5.9e-75  251.7   0.1   1   1   5.3e-79   7.2e-75  251.5   0.1    11   253    18   256     9   256 0.95 Phosphoenolpyruvate:glucose-phosphotransferase regulator
Phage_min_tail       PF05939.8    109 seq122_BIOID50923    -            113     7e-36  122.3   0.0   1   1   5.7e-40   7.7e-36  122.2   0.0     1   109     4   113     4   113 0.98 Phage minor tail protein
DUF3927              PF13064.1     46 seq123_BIOID50923    -             52   2.9e-22   77.7  11.8   1   1   2.3e-26   3.1e-22   77.6   8.2     1    46     3    48     3    48 0.98 Protein of unknown function (DUF3927)
Resolvase            PF00239.16   141 seq124_BIOID50923    -            508   7.4e-21   74.3   0.1   1   1   6.5e-24     3e-20   72.4   0.0     1   137     4   161     4   164 0.85 Resolvase, N terminal domain
Recombinase          PF07508.8    102 seq124_BIOID50923    -            508   1.2e-14   54.2   0.0   1   1   5.2e-18   2.4e-14   53.2   0.0     1    99   191   284   191   286 0.94 Recombinase
Zn_ribbon_recom      PF13408.1     58 seq124_BIOID50923    -            508     1e-06   28.7   0.5   1   1   6.2e-10   2.8e-06   27.3   0.4     1    57   302   357   302   358 0.87 Recombinase zinc beta ribbon domain
rve                  PF00665.21   120 seq125_BIOID50923    -            279   3.1e-30  104.6   0.0   1   1   1.6e-33   4.3e-30  104.1   0.0     2   120   107   223   106   223 0.97 Integrase core domain
rve_3                PF13683.1     67 seq125_BIOID50923    -            279   1.5e-13   49.9   0.1   1   1   9.4e-17   2.6e-13   49.1   0.1     2    67   195   261   194   261 0.97 Integrase core domain
DDE_Tnp_IS240        PF13610.1    140 seq125_BIOID50923    -            279   5.2e-08   32.8   0.0   1   1   2.5e-11   6.9e-08   32.4   0.0     2   139   112   253   111   254 0.89 DDE domain
HTH_21               PF13276.1     60 seq125_BIOID50923    -            279   1.1e-07   31.6   0.5   1   1   8.9e-11   2.4e-07   30.5   0.3     6    56    32    81    27    89 0.85 HTH-like domain
rve_2                PF13333.1     52 seq125_BIOID50923    -            279   1.8e-06   27.7   0.1   1   1   1.5e-09     4e-06   26.6   0.1     1    49   213   266   213   268 0.88 Integrase core domain
SieB                 PF14163.1    151 seq127_BIOID50923    -            193   3.8e-30  104.3   0.2   1   1   3.3e-34   4.5e-30  104.1   0.2     2   149    23   176    22   178 0.95 Superinfection exclusion protein B
cNMP_binding         PF00027.24    91 seq128_BIOID50923    -            264   5.3e-16   58.1   0.0   1   1     2e-19     9e-16   57.3   0.0     4    90    66   151    63   152 0.95 Cyclic nucleotide-binding domain
Crp                  PF00325.15    32 seq128_BIOID50923    -            264   3.7e-15   54.9   1.4   1   1   9.7e-19   4.4e-15   54.7   0.3     1    32   207   238   207   238 0.97 Bacterial regulatory proteins, crp family
HTH_Crp_2            PF13545.1     76 seq128_BIOID50923    -            264   5.5e-13   48.4   0.0   1   1   2.2e-16     1e-12   47.5   0.0     1    76   182   256   182   256 0.96 Crp-like helix-turn-helix domain
NinG                 PF05766.7    189 seq130_BIOID50923    -            201   1.9e-75  252.6  17.6   1   1   1.6e-79   2.2e-75  252.4  12.2     1   186     1   195     1   201 0.95 Bacteriophage Lambda NinG protein
Phage_lysis          PF03245.8    125 seq133_BIOID50923    -            155   2.4e-47  159.8   7.2   1   1     2e-51   2.8e-47  159.7   5.0     1   124    29   153    29   154 0.99 Bacteriophage lysis protein
Lysis_S              PF04971.7     68 seq135_BIOID50923    -             71   1.2e-45  152.9   0.7   1   1   9.3e-50   1.3e-45  152.8   0.5     1    68     4    71     4    71 0.99 Lysis protein S
DUF1327              PF07041.6    113 seq142_BIOID50923    -            114   1.2e-60  202.2   0.0   1   1   9.9e-65   1.4e-60  202.0   0.0     1   112     1   112     1   113 0.99 Protein of unknown function (DUF1327)
SmpA_OmlA            PF04355.8     71 seq143_BIOID50923    -            100   1.7e-06   27.4   0.1   1   1   1.7e-10   2.3e-06   27.0   0.0    11    68    12    85     3    88 0.87 SmpA / OmlA family
Phage_tail_L         PF05100.7    206 seq144_BIOID50923    -            165   6.7e-75  250.6   0.0   1   1   5.4e-79   7.4e-75  250.4   0.0    40   206     1   163     1   163 0.99 Phage minor tail protein L
HTH_AraC             PF00165.18    42 seq152_BIOID50923    -            247   8.4e-20   69.8   1.7   1   2     4e-11   2.8e-07   30.0   0.0     1    41   144   183   144   184 0.96 Bacterial regulatory helix-turn-helix proteins, AraC family
HTH_AraC             PF00165.18    42 seq152_BIOID50923    -            247   8.4e-20   69.8   1.7   2   2   7.2e-14   4.9e-10   38.7   0.2     6    40   196   232   194   234 0.92 Bacterial regulatory helix-turn-helix proteins, AraC family
HTH_18               PF12833.2     81 seq152_BIOID50923    -            247   2.5e-14   53.0   0.1   1   1   6.7e-18   4.6e-14   52.1   0.1     2    81   158   235   157   235 0.95 Helix-turn-helix domain
Sulfatase            PF00884.18   379 seq153_BIOID50923    -            573   1.2e-43  149.4   4.8   1   1   1.2e-47   1.6e-43  149.0   3.3     2   321   238   534   237   567 0.91 Sulfatase
Lysis_S              PF04971.7     68 seq155_BIOID50923    -             86   1.8e-46  155.5   0.6   1   1   1.6e-50   2.2e-46  155.3   0.4     1    68    19    86    19    86 1.00 Lysis protein S
Phage_NinH           PF06322.6     64 seq156_BIOID50923    -             64   8.9e-43  143.6   0.4   1   1     7e-47   9.6e-43  143.5   0.3     1    63     1    63     1    64 0.99 Phage NinH protein
NiFeSe_Hases         PF00374.14   507 seq158_BIOID50923    -            597  2.7e-243  808.1   0.0   1   1  2.3e-247  3.1e-243  808.0   0.0     1   507    54   582    54   582 0.98 Nickel-dependent hydrogenase
CsiD                 PF08943.5    297 seq160_BIOID50923    -            325  3.3e-148  492.3   0.0   1   1  5.5e-152  3.8e-148  492.1   0.0     1   297    20   315    20   315 1.00 CsiD
TauD                 PF02668.11   258 seq160_BIOID50923    -            325   3.6e-10   39.8   0.1   1   1   8.9e-14   6.1e-10   39.0   0.1    34   256    90   309    64   311 0.79 Taurine catabolism dioxygenase TauD, TfdA family
Phage_lysozyme       PF00959.14   110 seq163_BIOID50923    -            177   4.8e-29  100.7   0.0   1   1   4.5e-33   6.2e-29  100.3   0.0     1   110    48   166    48   166 0.97 Phage lysozyme
Phage_antitermQ      PF06530.7    126 seq164_BIOID50923    -            144   1.2e-60  202.4   0.1   1   1     1e-64   1.4e-60  202.2   0.1     1   125     1   125     1   126 0.99 Phage antitermination protein Q
DUF1983              PF09327.6     81 seq167_BIOID50923    -            422   2.6e-18   65.6   0.1   1   1     7e-22   9.6e-18   63.8   0.0     2    81   240   321   239   321 0.93 Domain of unknown function (DUF1983)
Phage_lysozyme       PF00959.14   110 seq170_BIOID50923    -            165   1.7e-32  111.8   0.1   1   1   1.5e-36   2.1e-32  111.5   0.1     1   109    48   154    48   155 0.98 Phage lysozyme
Prok-JAB             PF14464.1    105 seq172_BIOID50923    -            247   1.7e-20   72.4   0.3   1   1   4.5e-24   3.1e-20   71.5   0.2     3    99     3    99     1   108 0.91 Prokaryotic homologs of the JAB domain
NLPC_P60             PF00877.14   105 seq172_BIOID50923    -            247   4.1e-14   52.1   0.0   1   1   8.3e-18   5.7e-14   51.6   0.0     1   105   111   224   111   224 0.94 NlpC/P60 family
Glyco_trans_2_3      PF13632.1    192 seq173_BIOID50923    -            745   6.2e-47  159.6   7.1   1   1   2.4e-49   1.1e-45  155.5   4.9     2   191   165   382   164   453 0.93 Glycosyl transferase family group 2
Glyco_tranf_2_3      PF13641.1    230 seq173_BIOID50923    -            745   1.2e-42  146.1   0.1   1   1     6e-46   2.7e-42  145.0   0.1     2   228    70   331    69   333 0.91 Glycosyltransferase like family 2
T2SE_Nter            PF05157.10   109 seq173_BIOID50923    -            745   2.5e-18   66.0   3.6   1   1   1.4e-21   6.5e-18   64.6   0.0     3   108   524   628   522   629 0.97 Type II secretion system (T2SS), protein E, N-terminal domain
Usp                  PF00582.21   140 seq174_BIOID50923    -            316   1.9e-33  115.5   0.0   1   2   4.8e-21   6.6e-17   61.9   0.0     1   140     3   146     3   146 0.98 Universal stress protein family
Usp                  PF00582.21   140 seq174_BIOID50923    -            316   1.9e-33  115.5   0.0   2   2   6.6e-18   9.1e-14   51.7   0.1    16   140   174   300   156   300 0.88 Universal stress protein family
HATPase_c_3          PF13589.1    137 seq176_BIOID50923    -            414   2.1e-31  108.3   0.0   1   1   6.1e-35   4.2e-31  107.3   0.0     1   136    26   164    26   168 0.91 Histidine kinase-, DNA gyrase B-, and HSP90-like ATPase
PerC                 PF06069.6     90 seq179_BIOID50923    -            104   2.4e-44  149.1   2.1   1   1     2e-48   2.7e-44  148.9   1.5     1    89     1    89     1    90 0.99 PerC transcriptional activator
DUF3442              PF11924.3    280 seq180_BIOID50923    -            486  6.8e-101  337.4   2.6   1   1  6.6e-105    9e-101  337.0   1.8     3   280   150   428   148   428 0.99 Protein of unknown function (DUF3442)
Cys_Met_Meta_PP      PF01053.15   386 seq181_BIOID50923    -            445  1.8e-139  464.2   0.0   1   1  4.6e-143  2.1e-139  464.0   0.0     1   385    65   439    65   440 0.99 Cys/Met metabolism PLP-dependent enzyme
Aminotran_1_2        PF00155.16   363 seq181_BIOID50923    -            445   3.6e-07   29.3   0.0   1   1   1.2e-10   5.3e-07   28.7   0.0    49   192   116   237   102   270 0.83 Aminotransferase class I and II
Peptidase_S49        PF01343.13   154 seq186_BIOID50923    -            439   1.1e-45  155.0   0.5   1   1   3.1e-49   2.2e-45  154.1   0.4     2   151   149   297   148   300 0.96 Peptidase family S49
TnpB_IS66            PF05717.8    108 seq188_BIOID50923    -            116   2.6e-39  132.8   0.0   1   1   2.1e-43   2.9e-39  132.7   0.0     2   104     7   107     6   111 0.97 IS66 Orf2 like protein
DUF551               PF04448.7     69 seq190_BIOID50923    -            120   2.8e-19   69.4   6.6   1   1   3.1e-23   4.2e-19   68.9   4.6     1    69    51   117    51   117 0.99 Protein of unknown function (DUF551)
Phage_integrase      PF00589.17   173 seq191_BIOID50923    -            162   2.5e-17   62.9   0.0   1   1   2.5e-21   3.5e-17   62.5   0.0     1    83    59   137    59   159 0.96 Phage integrase family
HlyC                 PF02794.11   134 seq192_BIOID50923    -            171   2.4e-50  169.4   0.2   1   1   2.1e-54   2.9e-50  169.2   0.2     2   131     8   135     7   159 0.97 RTX toxin acyltransferase family
Phage_lysis          PF03245.8    125 seq194_BIOID50923    -            155   7.1e-41  138.9   2.7   1   1   6.1e-45   8.3e-41  138.7   1.9     1   125    29   154    29   154 0.98 Bacteriophage lysis protein
DAO                  PF01266.19   358 seq199_BIOID50923    -            444     2e-63  214.3   0.0   1   1   1.8e-67   2.4e-63  214.0   0.0     1   356    25   412    25   414 0.86 FAD dependent oxidoreductase
Lambda_tail_I        PF06805.7     82 seq201_BIOID50923    -            193   1.5e-13   50.2   0.0   1   1   1.7e-17   2.4e-13   49.6   0.0    25    82     2    64     1    64 0.97 Bacteriophage lambda tail assembly protein I
DUF4222              PF13973.1     53 seq203_BIOID50923    -             80   1.4e-15   56.2   0.6   1   1   1.3e-19   1.7e-15   56.0   0.4     2    53     4    54     3    54 0.97 Domain of unknown function (DUF4222)
Phage_integrase      PF00589.17   173 seq204_BIOID50923    -             97   1.3e-20   73.7   0.0   1   1   1.1e-24   1.5e-20   73.4   0.0   108   172     2    65     1    66 0.96 Phage integrase family
DDE_Tnp_IS66         PF03050.9    271 seq208_BIOID50923    -            467     4e-96  321.2   0.6   1   1   2.7e-99   9.3e-96  320.0   0.0     1   271   126   417   126   417 0.98 Transposase IS66 family
DDE_Tnp_IS66_C       PF13817.1     39 seq208_BIOID50923    -            467     5e-20   71.1   0.2   1   1   3.5e-23   1.2e-19   69.8   0.1     2    39   424   461   423   461 0.99 IS66 C-terminal element
HTH_Tnp_IS66         PF13005.2     59 seq208_BIOID50923    -            467     4e-14   52.0   3.6   1   1   1.2e-17     4e-14   52.0   2.5     1    59    64   120    64   120 0.97 putative Helix-turn-helix domain of transposase IS66
LZ_Tnp_IS66          PF13007.2     78 seq208_BIOID50923    -            467   4.2e-09   36.8   5.6   1   1     4e-12   1.4e-08   35.1   3.9    13    77     1    61     1    62 0.88 Transposase C of IS166 homeodomain
ANT                  PF03374.9    112 seq209_BIOID50923    -            156   3.3e-32  110.7   0.0   1   1   3.2e-36   4.4e-32  110.3   0.0     1   109    49   152    49   155 0.96 Phage antirepressor protein KilAC domain
RTX                  PF02382.10   653 seq211_BIOID50923    -            998         0 1078.9  21.1   1   1         0         0 1078.9  14.6    14   653     4   641     1   641 0.99 RTX N-terminal domain
RTX_C                PF08339.5    145 seq211_BIOID50923    -            998   3.8e-37  127.0   8.4   1   1   8.4e-41   3.8e-37  127.0   5.8     1   144   854   997   854   998 0.96 RTX C-terminal domain
HemolysinCabind      PF00353.14    18 seq211_BIOID50923    -            998   3.7e-13   48.4  79.9   1   6   1.6e-05     0.072   13.3   1.1     2    18   717   733   716   733 0.94 Hemolysin-type calcium-binding repeat (2 copies)
HemolysinCabind      PF00353.14    18 seq211_BIOID50923    -            998   3.7e-13   48.4  79.9   2   6   1.8e-05      0.08   13.2   4.0     2    18   735   751   734   751 0.92 Hemolysin-type calcium-binding repeat (2 copies)
HemolysinCabind      PF00353.14    18 seq211_BIOID50923    -            998   3.7e-13   48.4  79.9   3   6   3.9e-07    0.0018   18.3   2.1     1    18   752   769   752   769 0.94 Hemolysin-type calcium-binding repeat (2 copies)
HemolysinCabind      PF00353.14    18 seq211_BIOID50923    -            998   3.7e-13   48.4  79.9   4   6     2e-06     0.009   16.1   4.2     1    18   770   787   770   787 0.93 Hemolysin-type calcium-binding repeat (2 copies)
HemolysinCabind      PF00353.14    18 seq211_BIOID50923    -            998   3.7e-13   48.4  79.9   5   6   0.00011      0.52   10.7   4.4     1    18   797   814   797   814 0.92 Hemolysin-type calcium-binding repeat (2 copies)
HemolysinCabind      PF00353.14    18 seq211_BIOID50923    -            998   3.7e-13   48.4  79.9   6   6   6.9e-06     0.031   14.5   5.6     1    18   815   832   815   832 0.94 Hemolysin-type calcium-binding repeat (2 copies)
WGR                  PF05406.10    81 seq212_BIOID50923    -            242   1.1e-17   63.5   1.0   1   1   1.8e-21   2.5e-17   62.4   0.7    11    78     4    68     1    71 0.92 WGR domain
DUF1019              PF06254.6     89 seq213_BIOID50923    -            141   1.1e-22   79.8   0.1   1   1   1.1e-26   1.5e-22   79.3   0.1     1    88    46   120    46   121 0.96 Protein of unknown function (DUF1019)
RIP                  PF00161.14   206 seq216_BIOID50923    -            319   3.1e-42  144.0   0.4   1   1   2.7e-46   3.7e-42  143.7   0.3     1   204    24   232    24   234 0.96 Ribosome inactivating protein
DUF1233              PF06806.7     72 seq219_BIOID50923    -             84   2.7e-34  116.4   0.5   1   1   2.3e-38   3.2e-34  116.1   0.3     1    72     4    76     4    76 0.97 Putative excisionase (DUF1233)
DUF4102              PF13356.1     89 seq220_BIOID50923    -            410   9.2e-28   95.8   0.1   1   1   2.4e-31   1.7e-27   95.0   0.1     1    88    20   106    20   107 0.97 Domain of unknown function (DUF4102)
Phage_integrase      PF00589.17   173 seq220_BIOID50923    -            410   1.3e-26   93.1   0.0   1   1   3.4e-30   2.3e-26   92.3   0.0     2   170   223   387   222   389 0.95 Phage integrase family
Lip_A_acyltrans      PF03279.8    295 seq225_BIOID50923    -            343  5.4e-111  370.0   0.0   1   1  4.5e-115  6.2e-111  369.8   0.0     2   295    42   334    41   334 0.99 Bacterial lipid A biosynthesis acyltransferase
Ail_Lom              PF06316.6    199 seq226_BIOID50923    -            199  8.1e-121  400.7   4.9   1   1    2e-124  9.1e-121  400.5   3.4     1   199     1   199     1   199 1.00 Enterobacterial Ail/Lom protein
OMP_b-brl            PF13505.1    176 seq226_BIOID50923    -            199   6.9e-26   91.1   5.3   1   1   1.9e-29   8.6e-26   90.8   3.7     2   176    11   199     9   199 0.87 Outer membrane protein beta-barrel domain
Homoserine_dh        PF00742.14   179 seq230_BIOID50923    -            810   6.9e-51  172.3   0.0   1   1   2.3e-54   1.1e-50  171.7   0.0     1   178   608   803   608   804 0.99 Homoserine dehydrogenase
AA_kinase            PF00696.23   241 seq230_BIOID50923    -            810   1.8e-42  145.4   0.0   1   1   8.3e-46   3.8e-42  144.3   0.0     2   238    12   284    11   287 0.89 Amino acid kinase family
NAD_binding_3        PF03447.11   117 seq230_BIOID50923    -            810   3.5e-24   85.3   0.0   1   1   1.8e-27   8.4e-24   84.1   0.0     1   116   465   599   465   600 0.98 Homoserine dehydrogenase, NAD binding domain
DUF3596              PF12167.3     88 seq233_BIOID50923    -            126   6.6e-31  105.6   0.0   1   1     6e-35   8.2e-31  105.3   0.0     1    88     7    93     7    93 0.98 Domain of unknown function (DUF3596)
MS_channel           PF00924.13   206 seq234_BIOID50923    -            343   1.1e-63  214.2   0.4   1   1   7.9e-68   1.1e-63  214.2   0.3     2   205   120   323   119   324 0.99 Mechanosensitive ion channel
Cytochrom_B_N        PF00033.14   188 seq235_BIOID50923    -            235   5.8e-37  126.7  21.4   1   1   9.6e-41   6.6e-37  126.5  14.8     2   188    12   220    11   220 0.98 Cytochrome b(N-terminal)/b6/petB
Ni_hydr_CYTB         PF01292.15   182 seq235_BIOID50923    -            235   6.3e-36  123.3  19.2   1   1   1.1e-39   7.3e-36  123.1  13.3     2   182    14   220    13   220 0.95 Prokaryotic cytochrome b561
Terminase_GpA        PF05876.7    557 seq236_BIOID50923    -            105   2.9e-11   42.3   0.0   1   1   3.3e-15   4.5e-11   41.6   0.0     1    51    51    99    51   104 0.95 Phage terminase large subunit (GpA)
HDPD                 PF02924.9    118 seq237_BIOID50923    -            112     1e-15   57.4   0.9   1   1   8.7e-20   1.2e-15   57.2   0.6     4   114     7   108     4   111 0.87 Bacteriophage lambda head decoration protein D
Phage_lysis          PF03245.8    125 seq238_BIOID50923    -            152   2.5e-49  166.3   9.8   1   1   2.1e-53   2.8e-49  166.1   6.8     2   125    27   151    26   151 0.99 Bacteriophage lysis protein
HTH_Tnp_1            PF01527.15    76 seq240_BIOID50923    -            108   5.5e-11   42.1   1.3   1   1   1.6e-14   2.2e-10   40.2   0.9     1    74     1    87     1    88 0.86 Transposase
DUF1364              PF07102.7     94 seq242_BIOID50923    -             96   3.8e-39  132.3   0.8   1   1     3e-43   4.1e-39  132.2   0.6     1    94     1    94     1    94 0.98 Protein of unknown function (DUF1364)
DUF1441              PF07278.6    152 seq244_BIOID50923    -            163   9.5e-66  220.0   0.1   1   1   8.2e-70   1.1e-65  219.7   0.0     2   152    10   154     9   154 0.99 Protein of unknown function (DUF1441)
Terminase_GpA        PF05876.7    557 seq248_BIOID50923    -            555  1.1e-158  528.9   0.2   1   1    1e-162  1.4e-158  528.6   0.1    56   547     5   514     3   522 0.98 Phage terminase large subunit (GpA)
HTH_Tnp_1            PF01527.15    76 seq249_BIOID50923    -            108   5.5e-11   42.1   1.3   1   1   1.6e-14   2.2e-10   40.2   0.9     1    74     1    87     1    88 0.86 Transposase
Phage_integrase      PF00589.17   173 seq252_BIOID50923    -            290   9.5e-20   70.8   0.1   1   1     1e-23   1.4e-19   70.3   0.1     3   166    65   258    63   264 0.87 Phage integrase family
RusA                 PF05866.6    116 seq254_BIOID50923    -            120   3.9e-25   88.4   0.0   1   1   3.2e-29   4.4e-25   88.2   0.0     1   116     8   117     8   117 0.94 Endodeoxyribonuclease RusA
rve                  PF00665.21   120 seq256_BIOID50923    -            296   4.9e-26   91.0   0.1   1   1   3.8e-29   1.3e-25   89.7   0.0     2   119   126   240   125   241 0.97 Integrase core domain
HTH_21               PF13276.1     60 seq256_BIOID50923    -            296   1.6e-16   59.9   2.9   1   1   1.1e-19   3.9e-16   58.7   2.0     3    60    48   104    45   104 0.93 HTH-like domain
rve_3                PF13683.1     67 seq256_BIOID50923    -            296   2.7e-11   42.7   0.0   1   1   1.8e-14   6.1e-11   41.5   0.0     6    67   217   278   212   278 0.92 Integrase core domain
rve_2                PF13333.1     52 seq256_BIOID50923    -            296   2.6e-06   27.2   0.0   1   1   1.6e-09   5.5e-06   26.2   0.0     1    44   231   277   231   284 0.88 Integrase core domain
Phage_cap_E          PF03864.10   329 seq258_BIOID50923    -            341     1e-63  215.1   0.2   1   1   8.2e-68   1.1e-63  215.0   0.1     1   328     4   339     4   340 0.93 Phage major capsid protein E
Phage_cap_E          PF03864.10   329 seq259_BIOID50923    -            341     1e-63  215.1   0.2   1   1   8.2e-68   1.1e-63  215.0   0.1     1   328     4   339     4   340 0.93 Phage major capsid protein E
Peripla_BP_2         PF01497.13   238 seq260_BIOID50923    -            261     3e-18   65.7   0.5   1   1   4.3e-22   5.8e-18   64.7   0.0     1   140    79   214    79   226 0.95 Periplasmic binding protein
phage_tail_N         PF08400.5    134 seq263_BIOID50923    -            971   1.3e-59  199.5   0.3   1   1   3.8e-63   1.3e-59  199.5   0.2     1   134     1   134     1   134 0.99 Prophage tail fibre N-terminal
Phage_fiber_2        PF03406.8     44 seq263_BIOID50923    -            971   1.1e-56  188.0  35.0   1   3   4.1e-25   1.4e-21   75.7   4.9     1    44   462   505   462   505 0.98 Phage tail fibre repeat
Phage_fiber_2        PF03406.8     44 seq263_BIOID50923    -            971   1.1e-56  188.0  35.0   2   3   7.3e-24   2.5e-20   71.7   3.9     1    44   506   549   506   549 0.97 Phage tail fibre repeat
Phage_fiber_2        PF03406.8     44 seq263_BIOID50923    -            971   1.1e-56  188.0  35.0   3   3   1.5e-23     5e-20   70.7   4.4     1    42   550   591   550   593 0.95 Phage tail fibre repeat
Collar               PF07484.7     57 seq263_BIOID50923    -            971   1.4e-11   43.8   0.2   1   1   9.7e-15   3.3e-11   42.6   0.1     1    56   761   807   761   808 0.97 Phage Tail Collar Domain
Phage_fiber          PF03335.8     14 seq263_BIOID50923    -            971   6.2e-07   28.0  64.4   1   7   0.00054       1.8    8.3   1.5     1    14   824   837   824   837 0.88 Phage tail fibre repeat
Phage_fiber          PF03335.8     14 seq263_BIOID50923    -            971   6.2e-07   28.0  64.4   2   7   2.4e-05     0.083   12.4   2.6     1    14   856   869   856   869 0.92 Phage tail fibre repeat
Phage_fiber          PF03335.8     14 seq263_BIOID50923    -            971   6.2e-07   28.0  64.4   3   7   0.00027      0.91    9.3   2.4     2    13   871   882   870   883 0.89 Phage tail fibre repeat
Phage_fiber          PF03335.8     14 seq263_BIOID50923    -            971   6.2e-07   28.0  64.4   4   7   3.8e-05      0.13   11.8   3.2     1    14   906   919   906   919 0.92 Phage tail fibre repeat
Phage_fiber          PF03335.8     14 seq263_BIOID50923    -            971   6.2e-07   28.0  64.4   5   7   0.00053       1.8    8.3   1.7     2    12   921   931   920   932 0.89 Phage tail fibre repeat
Phage_fiber          PF03335.8     14 seq263_BIOID50923    -            971   6.2e-07   28.0  64.4   6   7   0.00045       1.5    8.6   0.8     2    11   930   939   929   940 0.86 Phage tail fibre repeat
Phage_fiber          PF03335.8     14 seq263_BIOID50923    -            971   6.2e-07   28.0  64.4   7   7   0.00053       1.8    8.4   0.9     2    13   939   950   938   951 0.87 Phage tail fibre repeat
SLT_beta             PF02258.11    70 seq264_BIOID50923    -             89   1.7e-47  159.0   0.4   1   1   1.5e-51   2.1e-47  158.7   0.3     2    70    19    87    18    87 0.98 Shiga-like toxin beta subunit
Aldedh               PF00171.17   462 seq265_BIOID50923    -            482    3e-175  582.9   0.1   1   1  2.4e-179  3.3e-175  582.7   0.1     1   461    19   477    19   478 0.99 Aldehyde dehydrogenase family
HTH_Tnp_1            PF01527.15    76 seq267_BIOID50923    -            108   5.5e-11   42.1   1.3   1   1   1.6e-14   2.2e-10   40.2   0.9     1    74     1    87     1    88 0.86 Transposase
Phage-tail_3         PF13550.1    164 seq268_BIOID50923    -           1165   1.1e-37  129.2   0.3   1   1   1.1e-40   3.6e-37  127.5   0.0     1   163   330   499   330   500 0.95 Putative phage tail protein
DUF3672              PF12421.3    136 seq268_BIOID50923    -           1165   4.4e-37  127.1   1.1   1   1   4.3e-40   1.5e-36  125.4   0.7     1   135   977  1126   977  1127 0.94 Fibronectin type III protein
DUF1983              PF09327.6     81 seq268_BIOID50923    -           1165     2e-27   94.8   1.5   1   1   1.9e-30   6.6e-27   93.1   1.1     1    81   873   953   873   953 0.99 Domain of unknown function (DUF1983)
Ail_Lom              PF06316.6    199 seq270_BIOID50923    -            244     8e-33  113.5   8.6   1   1   3.7e-35   1.7e-31  109.1   2.8    48   199    88   244    69   244 0.78 Enterobacterial Ail/Lom protein
OMP_b-brl            PF13505.1    176 seq270_BIOID50923    -            244   1.2e-19   70.8   9.2   1   1   4.9e-23   2.2e-19   69.9   6.4    35   176    50   244     7   244 0.75 Outer membrane protein beta-barrel domain
OmpA_membrane        PF01389.12   183 seq270_BIOID50923    -            244     2e-06   27.3   0.3   1   1   3.2e-09   1.5e-05   24.5   0.2    73   148   143   223    32   226 0.81 OmpA-like transmembrane domain
rve                  PF00665.21   120 seq271_BIOID50923    -            296   4.9e-26   91.0   0.1   1   1   3.8e-29   1.3e-25   89.7   0.0     2   119   126   240   125   241 0.97 Integrase core domain
HTH_21               PF13276.1     60 seq271_BIOID50923    -            296   1.6e-16   59.9   2.9   1   1   1.1e-19   3.9e-16   58.7   2.0     3    60    48   104    45   104 0.93 HTH-like domain
rve_3                PF13683.1     67 seq271_BIOID50923    -            296   2.7e-11   42.7   0.0   1   1   1.8e-14   6.1e-11   41.5   0.0     6    67   217   278   212   278 0.92 Integrase core domain
rve_2                PF13333.1     52 seq271_BIOID50923    -            296   2.6e-06   27.2   0.0   1   1   1.6e-09   5.5e-06   26.2   0.0     1    44   231   277   231   284 0.88 Integrase core domain
Terminase_GpA        PF05876.7    557 seq272_BIOID50923    -            700  2.5e-184  613.6   0.0   1   1  2.2e-188    3e-184  613.3   0.0     1   557    34   644    34   644 0.97 Phage terminase large subunit (GpA)
Hexapep              PF00132.19    36 seq273_BIOID50923    -            293   8.6e-19   66.0   6.7   1   3   1.6e-09   2.2e-05   23.5   0.0     2    36   122   156   121   156 0.96 Bacterial transferase hexapeptide (six repeats)
Hexapep              PF00132.19    36 seq273_BIOID50923    -            293   8.6e-19   66.0   6.7   2   3   2.3e-10   3.1e-06   26.3   0.7     3    33   191   220   189   221 0.94 Bacterial transferase hexapeptide (six repeats)
Hexapep              PF00132.19    36 seq273_BIOID50923    -            293   8.6e-19   66.0   6.7   3   3   1.8e-11   2.5e-07   29.7   0.6     1    34   206   239   206   241 0.95 Bacterial transferase hexapeptide (six repeats)
NfrA_C               PF13283.1    176 seq274_BIOID50923    -            990   2.8e-47  160.2   3.8   1   1     1e-50   2.8e-47  160.2   2.7     2   170   807   977   806   982 0.98 Bacteriophage N adsorption protein A C-term
TPR_16               PF13432.1     65 seq274_BIOID50923    -            990   2.4e-09   37.4   8.4   1   1   1.3e-09   3.4e-06   27.4   0.6     2    65   617   680   616   680 0.97 Tetratricopeptide repeat
TPR_14               PF13428.1     44 seq274_BIOID50923    -            990   2.5e-08   33.6  14.3   1   1   2.9e-08   7.9e-05   22.8   0.3     3    43   648   688   646   689 0.95 Tetratricopeptide repeat
TPR_15               PF13429.1    280 seq274_BIOID50923    -            990   1.8e-06   27.1  33.0   1   1   7.3e-09     2e-05   23.6   9.8    68   238   530   704   500   715 0.81 Tetratricopeptide repeat
HycI                 PF01750.13   130 seq275_BIOID50923    -            195   5.4e-39  132.5   0.0   1   1   4.8e-43   6.5e-39  132.3   0.0     1   129    23   151    23   152 0.99 Hydrogenase maturation protease
TonB                 PF03544.9     79 seq278_BIOID50923    -            113   3.9e-15   55.7   0.0   1   1   3.5e-19   4.8e-15   55.4   0.0     3    61    39    97    37   109 0.91 Gram-negative bacterial tonB protein
IstB_IS21            PF01695.12   178 seq280_BIOID50923    -            167   2.7e-18   65.8   0.0   1   1   5.9e-22     4e-18   65.3   0.0   123   177    80   134    73   135 0.92 IstB-like ATP binding protein
HTH_Tnp_1            PF01527.15    76 seq280_BIOID50923    -            167   2.4e-10   40.1   0.8   1   1   1.4e-13   9.4e-10   38.2   0.5     1    71     1    84     1    87 0.76 Transposase
Phage_antiter_Q      PF06323.6    230 seq282_BIOID50923    -            229  3.5e-109  363.4   9.8   1   1  2.8e-113  3.9e-109  363.3   6.8     1   229     1   228     1   229 1.00 Phage antitermination protein Q
rve                  PF00665.21   120 seq283_BIOID50923    -            296   4.9e-26   91.0   0.1   1   1   3.8e-29   1.3e-25   89.7   0.0     2   119   126   240   125   241 0.97 Integrase core domain
HTH_21               PF13276.1     60 seq283_BIOID50923    -            296   1.6e-16   59.9   2.9   1   1   1.1e-19   3.9e-16   58.7   2.0     3    60    48   104    45   104 0.93 HTH-like domain
rve_3                PF13683.1     67 seq283_BIOID50923    -            296   2.7e-11   42.7   0.0   1   1   1.8e-14   6.1e-11   41.5   0.0     6    67   217   278   212   278 0.92 Integrase core domain
rve_2                PF13333.1     52 seq283_BIOID50923    -            296   2.6e-06   27.2   0.0   1   1   1.6e-09   5.5e-06   26.2   0.0     1    44   231   277   231   284 0.88 Integrase core domain
Phage_CII            PF05269.6     91 seq284_BIOID50923    -             98   2.2e-34  117.2   0.1   1   1   1.8e-38   2.4e-34  117.0   0.0     1    88     1    90     1    93 0.95 Bacteriophage CII protein
AICARFT_IMPCHas      PF01808.13   315 seq290_BIOID50923    -            529  4.8e-147  488.9   5.0   1   1  8.8e-151    6e-147  488.6   3.5     1   315   137   461   137   461 0.99 AICARFT/IMPCHase bienzyme
MGS                  PF02142.17    95 seq290_BIOID50923    -            529   5.7e-32  109.4   0.0   1   1   1.9e-35   1.3e-31  108.2   0.0     1    95    19   132    19   132 0.99 MGS-like domain
HTH_Tnp_1            PF01527.15    76 seq291_BIOID50923    -            114   7.1e-09   35.3   0.5   1   1   1.5e-12     1e-08   34.8   0.3     2    76     4    79     3    84 0.88 Transposase
HTH_28               PF13518.1     52 seq291_BIOID50923    -            114   3.1e-07   30.1   0.1   1   1   9.1e-11   6.2e-07   29.1   0.1     1    40    13    53    13    60 0.88 Helix-turn-helix domain
Malate_synthase      PF01274.17   523 seq293_BIOID50923    -            539  1.1e-213  709.9   0.0   1   1  8.9e-218  1.2e-213  709.7   0.0     3   522    19   538    17   539 0.99 Malate synthase
Phage_rep_O          PF04492.8    100 seq295_BIOID50923    -            312   1.2e-39  134.4   0.0   1   1   1.4e-43   1.9e-39  133.7   0.0     2   100    17   115    16   115 0.99 Bacteriophage replication protein O
DUF1019              PF06254.6     89 seq296_BIOID50923    -            141     1e-23   83.1   0.3   1   1     1e-27   1.4e-23   82.7   0.2     1    89    46   121    46   121 0.97 Protein of unknown function (DUF1019)
DUF1737              PF08410.5     54 seq298_BIOID50923    -             41   3.2e-09   36.2   0.0   1   1   2.5e-13   3.5e-09   36.1   0.0     1    27     1    27     1    35 0.96 Domain of unknown function (DUF1737)
HyaE                 PF07449.6    107 seq299_BIOID50923    -            132   1.9e-39  133.7   0.0   1   1   1.6e-43   2.2e-39  133.5   0.0     1   107    10   116    10   116 0.99 Hydrogenase-1 expression protein HyaE
MerR_1               PF13411.1     69 seq300_BIOID50923    -            215   3.7e-09   36.1   0.2   1   1   2.7e-12   3.6e-08   32.9   0.0    26    68     2    44     1    45 0.96 MerR HTH family regulatory protein
HTH_Tnp_1            PF01527.15    76 seq304_BIOID50923    -            108   5.5e-11   42.1   1.3   1   1   1.6e-14   2.2e-10   40.2   0.9     1    74     1    87     1    88 0.86 Transposase
Radical_SAM          PF04055.16   166 seq305_BIOID50923    -            445   1.7e-13   50.9   0.0   1   1     2e-17   2.8e-13   50.2   0.0     3   159    63   228    61   235 0.85 Radical SAM superfamily
Big_1                PF02369.11   100 seq306_BIOID50923    -           2139         0 1112.3 273.5   1  16   3.1e-21   1.1e-17   63.7   8.8     2    94   219   307   214   313 0.88 Bacterial Ig-like domain (group 1)
Big_1                PF02369.11   100 seq306_BIOID50923    -           2139         0 1112.3 273.5   2  16   1.4e-25   4.7e-22   77.6   9.1     3    97   315   407   312   410 0.92 Bacterial Ig-like domain (group 1)
Big_1                PF02369.11   100 seq306_BIOID50923    -           2139         0 1112.3 273.5   3  16   1.8e-27   6.2e-24   83.6   2.6     2    97   412   510   411   512 0.95 Bacterial Ig-like domain (group 1)
Big_1                PF02369.11   100 seq306_BIOID50923    -           2139         0 1112.3 273.5   4  16   3.2e-19   1.1e-15   57.2   3.6     4    96   524   609   521   613 0.88 Bacterial Ig-like domain (group 1)
Big_1                PF02369.11   100 seq306_BIOID50923    -           2139         0 1112.3 273.5   5  16   8.9e-27     3e-23   81.4   7.4     3   100   616   715   614   715 0.94 Bacterial Ig-like domain (group 1)
Big_1                PF02369.11   100 seq306_BIOID50923    -           2139         0 1112.3 273.5   6  16   6.7e-21   2.3e-17   62.6   6.8     4    96   727   812   723   816 0.91 Bacterial Ig-like domain (group 1)
Big_1                PF02369.11   100 seq306_BIOID50923    -           2139         0 1112.3 273.5   7  16   1.2e-27     4e-24   84.2   7.9     3   100   819   918   817   918 0.95 Bacterial Ig-like domain (group 1)
Big_1                PF02369.11   100 seq306_BIOID50923    -           2139         0 1112.3 273.5   8  16   2.7e-22   9.1e-19   67.1   7.5     5   100   931  1018   921  1018 0.84 Bacterial Ig-like domain (group 1)
Big_1                PF02369.11   100 seq306_BIOID50923    -           2139         0 1112.3 273.5   9  16   1.2e-27   3.9e-24   84.3   6.7     2   100  1029  1131  1028  1131 0.93 Bacterial Ig-like domain (group 1)
Big_1                PF02369.11   100 seq306_BIOID50923    -           2139         0 1112.3 273.5  10  16   3.5e-25   1.2e-21   76.3   4.2     2    98  1133  1229  1132  1231 0.90 Bacterial Ig-like domain (group 1)
Big_1                PF02369.11   100 seq306_BIOID50923    -           2139         0 1112.3 273.5  11  16   7.1e-29   2.4e-25   88.2   6.6     6    99  1237  1333  1234  1334 0.92 Bacterial Ig-like domain (group 1)
Big_1                PF02369.11   100 seq306_BIOID50923    -           2139         0 1112.3 273.5  12  16   8.7e-29     3e-25   87.9   6.2     2    99  1336  1435  1335  1436 0.95 Bacterial Ig-like domain (group 1)
Big_1                PF02369.11   100 seq306_BIOID50923    -           2139         0 1112.3 273.5  13  16   6.7e-25   2.3e-21   75.4   3.9     7    97  1448  1532  1440  1535 0.92 Bacterial Ig-like domain (group 1)
Big_1                PF02369.11   100 seq306_BIOID50923    -           2139         0 1112.3 273.5  14  16   2.5e-21   8.6e-18   63.9   0.8     8    94  1545  1630  1538  1636 0.84 Bacterial Ig-like domain (group 1)
Big_1                PF02369.11   100 seq306_BIOID50923    -           2139         0 1112.3 273.5  15  16   4.9e-24   1.7e-20   72.6   5.1     4    99  1640  1730  1637  1731 0.90 Bacterial Ig-like domain (group 1)
Big_1                PF02369.11   100 seq306_BIOID50923    -           2139         0 1112.3 273.5  16  16   1.5e-21     5e-18   64.7   7.4     3   100  1736  1834  1734  1834 0.94 Bacterial Ig-like domain (group 1)
Packaging_FI         PF14000.1    125 seq307_BIOID50923    -            145   1.1e-42  145.0   2.3   1   1     9e-47   1.2e-42  144.8   1.6     1   125    15   142    15   142 0.99 DNA packaging protein FI
Packaging_FI         PF14000.1    125 seq308_BIOID50923    -            145   1.1e-42  145.0   2.3   1   1     9e-47   1.2e-42  144.8   1.6     1   125    15   142    15   142 0.99 DNA packaging protein FI
HNH                  PF01844.18    47 seq311_BIOID50923    -            121   3.4e-11   42.7   3.3   1   1   3.6e-15   4.9e-11   42.2   2.3     1    47    49    94    49    94 0.97 HNH endonuclease
HOK_GEF              PF01848.11    43 seq313_BIOID50923    -             46   7.8e-18   63.4   1.9   1   1   6.1e-22   8.3e-18   63.3   1.3     2    43     3    44     2    44 0.96 Hok/gef family
HupH_C               PF04809.8    120 seq315_BIOID50923    -            305   1.1e-49  167.0   0.0   1   2   2.9e-11   3.9e-07   29.7   0.0     6    96    70   160    67   175 0.82 HupH hydrogenase expression protein, C-terminal conserved region
HupH_C               PF04809.8    120 seq315_BIOID50923    -            305   1.1e-49  167.0   0.0   2   2   5.3e-44   7.2e-40  135.3   0.0     1   119   183   299   183   300 0.99 HupH hydrogenase expression protein, C-terminal conserved region
IstB_IS21            PF01695.12   178 seq316_BIOID50923    -            248   1.7e-20   73.1   0.1   1   1   5.1e-24   2.3e-20   72.6   0.0     4   160    55   216    52   226 0.83 IstB-like ATP binding protein
Bac_DnaA             PF00308.13   219 seq316_BIOID50923    -            248   6.6e-09   35.6   0.0   1   1   1.8e-12   8.2e-09   35.3   0.0     6   123    72   189    67   224 0.86 Bacterial dnaA  protein
ArsA_ATPase          PF02374.10   305 seq316_BIOID50923    -            248   4.9e-06   25.6   0.1   1   1   1.5e-09     7e-06   25.1   0.1     4    90   104   196   101   222 0.72 Anion-transporting ATPase
DUF413               PF04219.7     94 seq318_BIOID50923    -            112   1.5e-38  130.2   0.1   1   1   1.4e-42   1.9e-38  129.9   0.1     1    90    10    99    10   102 0.97 Protein of unknown function, DUF
rve                  PF00665.21   120 seq319_BIOID50923    -            296     5e-26   91.0   0.1   1   1   3.8e-29   1.3e-25   89.7   0.0     2   119   126   240   125   241 0.97 Integrase core domain
HTH_21               PF13276.1     60 seq319_BIOID50923    -            296   1.6e-16   59.9   2.9   1   1   1.1e-19   3.9e-16   58.7   2.0     3    60    48   104    45   104 0.93 HTH-like domain
rve_3                PF13683.1     67 seq319_BIOID50923    -            296   2.7e-11   42.6   0.0   1   1   1.8e-14   6.2e-11   41.5   0.0     6    67   217   278   212   278 0.92 Integrase core domain
rve_2                PF13333.1     52 seq319_BIOID50923    -            296   5.4e-06   26.2   0.0   1   1   3.2e-09   1.1e-05   25.2   0.0     1    44   231   278   231   285 0.83 Integrase core domain
Peptidase_M66        PF10462.4    305 seq322_BIOID50923    -            898  1.8e-130  434.1   0.7   1   1  1.3e-134  1.8e-130  434.1   0.5     1   305   249   550   249   550 0.99 Peptidase M66
DUF1040              PF06288.8     86 seq325_BIOID50923    -             89   1.6e-46  156.3   0.5   1   1   1.3e-50   1.8e-46  156.2   0.3     1    86     1    86     1    86 1.00 Protein of unknown function (DUF1040)
EspG                 PF06872.6    383 seq326_BIOID50923    -            398  8.5e-201  666.1   1.7   1   1    7e-205  9.6e-201  665.9   1.2     1   383    15   397    15   397 1.00 EspG protein
Phage_attach         PF05354.6    117 seq327_BIOID50923    -            117     2e-63  211.0   0.1   1   1   3.2e-67   2.2e-63  210.9   0.1     1   117     1   117     1   117 1.00 Phage Head-Tail Attachment
Gifsy-2              PF13856.1     95 seq327_BIOID50923    -            117   2.1e-32  111.0   0.0   1   1   3.5e-36   2.4e-32  110.8   0.0     1    95     4   105     4   105 0.99 ATP-binding sugar transporter from pro-phage
Phage_attach         PF05354.6    117 seq328_BIOID50923    -            117   7.2e-62  206.0   0.2   1   1   1.2e-65   7.9e-62  205.8   0.1     1   117     1   117     1   117 1.00 Phage Head-Tail Attachment
Gifsy-2              PF13856.1     95 seq328_BIOID50923    -            117     3e-30  104.0   0.0   1   1     5e-34   3.4e-30  103.9   0.0     1    95     4   105     4   105 0.99 ATP-binding sugar transporter from pro-phage
gpW                  PF02831.10    68 seq330_BIOID50923    -             68   2.2e-33  113.4   2.3   1   1   1.8e-37   2.4e-33  113.3   1.6     1    68     1    68     1    68 0.99 gpW
Aminotran_3          PF00202.16   339 seq331_BIOID50923    -            426  2.8e-121  404.4   0.2   1   1  2.4e-125  3.3e-121  404.1   0.1     2   338    27   360    26   361 0.98 Aminotransferase class-III
DUF4132              PF13569.1    180 seq333_BIOID50923    -            840   1.8e-53  180.6   0.1   1   1     2e-57   2.8e-53  179.9   0.1     1   180   574   758   574   758 0.97 Domain of unknown function (DUF4132)
APH                  PF01636.18   239 seq336_BIOID50923    -            328   1.6e-41  142.5   1.8   1   1   3.7e-45   2.5e-41  141.8   1.2     2   232    31   259    30   269 0.84 Phosphotransferase enzyme family
EcKinase             PF02958.15   293 seq336_BIOID50923    -            328   0.00012   21.2   0.0   1   1   3.1e-08   0.00021   20.4   0.0   197   280   176   252   149   257 0.79 Ecdysteroid kinase
Phage_portal_2       PF05136.8    355 seq337_BIOID50923    -            166   1.2e-31  109.4   0.2   1   1     1e-35   1.4e-31  109.2   0.1     1   126    26   158    26   164 0.97 Phage portal protein, lambda family
Phage_lysozyme       PF00959.14   110 seq338_BIOID50923    -            158   3.5e-23   81.8   0.0   1   1   3.7e-27   5.1e-23   81.3   0.0     1   109    33   140    33   141 0.98 Phage lysozyme
Phage_lambda_P       PF06992.6    233 seq339_BIOID50923    -            233  8.3e-168  555.3   4.6   1   1  6.8e-172  9.3e-168  555.1   3.2     1   233     1   233     1   233 1.00 Replication protein P
Terminase_2          PF03592.11   144 seq340_BIOID50923    -            187     3e-09   37.2   1.1   1   1   3.3e-13   4.5e-09   36.6   0.2     1    56     2    57     2    83 0.94 Terminase small subunit
Minor_tail_Z         PF06763.6    189 seq346_BIOID50923    -            192   1.2e-91  305.3  15.2   1   1     1e-95   1.4e-91  305.2  10.5     1   189     3   192     3   192 1.00 Prophage minor tail protein Z (GPZ)
Minor_tail_Z         PF06763.6    189 seq347_BIOID50923    -            177   2.4e-76  255.5  12.3   1   1   2.3e-80   3.2e-76  255.1   8.5     1   189     3   177     3   177 0.97 Prophage minor tail protein Z (GPZ)
HTH_23               PF13384.1     50 seq348_BIOID50923    -             75   2.8e-06   26.6   0.0   1   1   1.3e-09   8.6e-06   25.1   0.0    15    39     5    32     1    33 0.86 Homeodomain-like domain
Phage_portal_2       PF05136.8    355 seq349_BIOID50923    -            462   2.4e-69  233.4   0.1   1   1   2.7e-73   3.7e-69  232.8   0.0   133   355    96   330    84   330 0.97 Phage portal protein, lambda family
AAA_23               PF13476.1    202 seq350_BIOID50923    -            216   1.9e-07   31.4   7.6   1   1   1.8e-11   2.5e-07   31.1   5.3     1   176    16   208    16   215 0.59 AAA domain
ABC_membrane         PF00664.18   275 seq352_BIOID50923    -            706   7.5e-51  173.0  18.4   1   1   3.8e-54   1.1e-50  172.5  12.8    11   275   160   424   151   424 0.94 ABC transporter transmembrane region
Peptidase_C39        PF03412.10   131 seq352_BIOID50923    -            706   3.6e-23   81.6   0.4   1   1   4.4e-26   1.2e-22   79.9   0.1    15   130    11   129     4   130 0.95 Peptidase C39 family
ABC_tran             PF00005.22   118 seq352_BIOID50923    -            706   1.2e-21   77.2   0.1   1   1   1.3e-24   3.5e-21   75.6   0.0     1   118   509   634   509   634 0.96 ABC transporter
Porin_1              PF00267.16   337 seq353_BIOID50923    -            353  5.3e-142  472.9  25.1   1   1  8.8e-146    6e-142  472.7  17.4     1   337    29   353    29   353 0.98 Gram-negative porin
Porin_4              PF13609.1    311 seq353_BIOID50923    -            353   6.2e-22   78.3  31.9   1   1   9.1e-26   6.2e-22   78.3  22.1     4   304    12   327     7   336 0.76 Gram-negative porin
DUF1627              PF07789.7    155 seq355_BIOID50923    -            256   1.3e-90  300.7   0.5   1   1   1.3e-94   1.8e-90  300.2   0.3     1   155    91   245    91   245 1.00 Protein of unknown function (DUF1627)
DUF303               PF03629.13   255 seq359_BIOID50923    -            646   7.2e-28   97.3   0.0   1   1   1.4e-31   9.8e-28   96.9   0.0     2   207    80   328    79   386 0.79 Domain of unknown function (DUF303)
DUF1737              PF08410.5     54 seq359_BIOID50923    -            646     3e-06   26.8   0.2   1   1   2.2e-09   1.5e-05   24.5   0.1    26    53    27    54    20    55 0.95 Domain of unknown function (DUF1737)
GARS_A               PF01071.14   194 seq360_BIOID50923    -            433   9.1e-87  289.5   0.1   1   1   6.5e-90   1.3e-86  289.0   0.0     1   194   107   300   107   300 0.99 Phosphoribosylglycinamide synthetase, ATP-grasp (A) domain
GARS_N               PF02844.10   100 seq360_BIOID50923    -            433   5.7e-38  129.3   0.1   1   1   5.5e-41   1.1e-37  128.4   0.1     1   100     5   106     5   106 0.95 Phosphoribosylglycinamide synthetase, N domain
GARS_C               PF02843.11    93 seq360_BIOID50923    -            433     3e-30  104.1   0.0   1   1   1.3e-32   2.6e-29  101.1   0.0     1    92   334   427   334   428 0.94 Phosphoribosylglycinamide synthetase, C domain
ATP-grasp_4          PF13535.1    184 seq360_BIOID50923    -            433     1e-14   54.5   0.0   1   1   1.1e-17   2.1e-14   53.5   0.0     5   180   109   296   107   297 0.79 ATP-grasp domain
ATP-grasp_3          PF02655.9    161 seq360_BIOID50923    -            433   1.9e-07   30.9   0.0   1   1   1.6e-10   3.2e-07   30.2   0.0     3   159   108   296   107   298 0.79 ATP-grasp domain
CPSase_L_D2          PF02786.12   211 seq360_BIOID50923    -            433   8.7e-06   25.0   0.1   1   1   9.5e-09   1.9e-05   23.9   0.0     5   106   112   210   108   297 0.70 Carbamoyl-phosphate synthase L chain, ATP binding domain
ATP-grasp            PF02222.17   172 seq360_BIOID50923    -            433   9.1e-05   21.7   0.0   1   1   7.5e-08   0.00015   21.0   0.0     2    83   117   204   116   226 0.84 ATP-grasp domain
Phage_lysis          PF03245.8    125 seq361_BIOID50923    -            153   4.5e-48  162.2  12.3   1   1   3.7e-52   5.1e-48  162.0   8.5     1   125    29   153    29   153 0.99 Bacteriophage lysis protein
YfiO                 PF13525.1    203 seq362_BIOID50923    -            245   1.1e-84  282.8   5.8   1   1   2.8e-88   1.3e-84  282.6   4.0     1   202    28   236    28   238 0.97 Outer membrane lipoprotein
TPR_18               PF13512.1    142 seq362_BIOID50923    -            245   5.1e-65  217.7   7.3   1   1     3e-68   1.4e-64  216.3   1.2     2   142    24   167    23   167 0.98 Tetratricopeptide repeat
Phage_CII            PF05269.6     91 seq363_BIOID50923    -             99   3.9e-36  122.8   0.1   1   1   3.2e-40   4.3e-36  122.6   0.0     1    90     1    92     1    93 0.97 Bacteriophage CII protein
MTHFR                PF02219.12   287 seq364_BIOID50923    -            296  3.9e-109  364.0   0.0   1   1  3.2e-113  4.4e-109  363.8   0.0     4   287    14   291    11   291 0.97 Methylenetetrahydrofolate reductase
Bac_Ubq_Cox          PF01654.12   436 seq365_BIOID50923    -            514  3.9e-184  612.0  24.8   1   1  3.7e-188  5.1e-184  611.6  17.2     1   435     7   502     7   503 0.97 Bacterial Cytochrome Ubiquinol Oxidase
Terminase_1          PF03354.10   477 seq367_BIOID50923    -            553   1.7e-37  128.8   0.0   1   1   1.6e-41   2.2e-37  128.4   0.0     6   469    64   534    59   539 0.84 Phage Terminase
Phage_tail_U         PF06141.6    133 seq369_BIOID50923    -            131   1.5e-63  212.6   1.3   1   1   1.2e-67   1.6e-63  212.5   0.9     1   133     1   131     1   131 0.99 Phage minor tail protein U
ChuX_HutX            PF06228.8    141 seq370_BIOID50923    -            164     2e-49  166.5   0.0   1   1   3.3e-53   2.3e-49  166.2   0.0     1   141    21   157    21   157 0.97 Haem utilisation ChuX/HutX
HemS                 PF05171.7    129 seq370_BIOID50923    -            164   1.2e-05   25.0   0.0   1   1   2.1e-09   1.5e-05   24.7   0.0    15   125    38   156    23   160 0.84 Haemin-degrading HemS.ChuX domain
ICL                  PF00463.16   526 seq371_BIOID50923    -            439  3.1e-200  665.7   1.4   1   2  4.6e-118  3.2e-114  381.9   0.0     1   255    12   262    12   264 0.99 Isocitrate lyase family
ICL                  PF00463.16   526 seq371_BIOID50923    -            439  3.1e-200  665.7   1.4   2   2   1.5e-88     1e-84  284.5   0.8   353   526   262   439   260   439 0.98 Isocitrate lyase family
PEP_mutase           PF13714.1    238 seq371_BIOID50923    -            439   4.5e-19   68.5   0.0   1   1   2.2e-22   1.5e-18   66.7   0.0    26   207    86   329    76   352 0.85 Phosphoenolpyruvate phosphomutase
Phage_tail_U         PF06141.6    133 seq372_BIOID50923    -            131   4.2e-63  211.1   0.4   1   1   3.4e-67   4.6e-63  211.0   0.3     1   133     1   131     1   131 0.99 Phage minor tail protein U
Rz1                  PF06085.6     40 seq374_BIOID50923    -             60   4.3e-24   83.5  10.6   1   1   4.2e-28   5.7e-24   83.1   7.3     1    40    20    60    20    60 0.98 Lipoprotein Rz1 precursor
Phage_portal_2       PF05136.8    355 seq378_BIOID50923    -            350   3.6e-92  308.5   0.2   1   1   3.1e-96   4.2e-92  308.3   0.2     3   328    33   347    31   350 0.97 Phage portal protein, lambda family
HTH_36               PF13730.1     55 seq382_BIOID50923    -            258   6.9e-13   48.3   0.0   1   1   8.5e-17   1.2e-12   47.6   0.0     7    55    19    67    16    67 0.95 Helix-turn-helix domain
SdiA-regulated       PF06977.6    249 seq384_BIOID50923    -            272   3.1e-71  239.1   0.1   1   1   5.6e-75   3.9e-71  238.8   0.1     7   248    32   268    27   269 0.93 SdiA-regulated
DSBA                 PF01323.15   193 seq385_BIOID50923    -            208   6.8e-32  110.4   3.3   1   1   7.9e-35   5.4e-31  107.5   2.3     1   192    40   197    40   198 0.95 DSBA-like thioredoxin domain
Thioredoxin_4        PF13462.1    163 seq385_BIOID50923    -            208   4.4e-10   39.7   0.0   1   1   9.2e-14   6.3e-10   39.1   0.0    16   149    40   180    33   191 0.69 Thioredoxin
Big_2                PF02368.13    79 seq388_BIOID50923    -            250     3e-12   46.1  10.6   1   1   4.4e-16     3e-12   46.1   7.4     2    75   161   237   160   243 0.93 Bacterial Ig-like domain (group 2)
Big_2                PF02368.13    79 seq389_BIOID50923    -            252   2.8e-13   49.4  10.1   1   1     2e-17   2.8e-13   49.4   7.0     2    76   167   244   166   247 0.94 Bacterial Ig-like domain (group 2)
DUF977               PF06163.6    127 seq391_BIOID50923    -            137   1.1e-60  202.8   0.3   1   1   8.9e-65   1.2e-60  202.7   0.2     1   124     1   133     1   136 0.99 Bacterial protein of unknown function (DUF977)
DUF1627              PF07789.7    155 seq392_BIOID50923    -            238   4.5e-93  308.7   0.1   1   1   4.7e-97   6.4e-93  308.2   0.0     1   155    76   230    76   230 1.00 Protein of unknown function (DUF1627)
NAD_binding_10       PF13460.1    183 seq393_BIOID50923    -            207   4.2e-28   98.4   2.2   1   1   1.1e-31   4.9e-28   98.2   1.5     2   181     5   187     5   189 0.93 NADH(P)-binding
NmrA                 PF05368.8    233 seq393_BIOID50923    -            207   6.1e-06   25.5   0.8   1   1   1.5e-09   6.7e-06   25.4   0.6     2   100     5   103     5   191 0.86 NmrA-like family
Bacteriocin_IIc      PF10439.4     65 seq395_BIOID50923    -             83   1.4e-06   28.1  11.6   1   1   1.5e-10   2.1e-06   27.6   8.0    23    60    43    80    40    82 0.84 Bacteriocin class II with double-glycine leader peptide
Caudo_TAP            PF02413.12   130 seq396_BIOID50923    -            193   2.4e-39  134.3   0.5   1   1   2.2e-43     3e-39  134.0   0.3     1   130    72   192    72   192 0.97 Caudovirales tail fibre assembly protein
AA_permease          PF00324.16   479 seq399_BIOID50923    -            487  3.5e-122  408.0  47.9   1   1  5.8e-126  3.9e-122  407.8  33.2     1   476    39   476    39   479 0.98 Amino acid permease
AA_permease_2        PF13520.1    426 seq399_BIOID50923    -            487   1.6e-42  145.4  47.9   1   1   2.8e-46   1.9e-42  145.1  33.2     5   424    39   460    35   466 0.86 Amino acid permease
Ribosomal_S30AE      PF02482.14    94 seq407_BIOID50923    -            113   3.8e-29  100.7   0.1   1   1   3.5e-33   4.8e-29  100.4   0.1     2    92     3    93     2    95 0.97 Sigma 54 modulation protein / S30EA ribosomal protein
Peptidase_S49        PF01343.13   154 seq410_BIOID50923    -            501     3e-46  156.9   0.7   1   1   3.9e-50   5.3e-46  156.0   0.5     2   153   145   295   144   296 0.97 Peptidase family S49
peroxidase           PF00141.18   229 seq415_BIOID50923    -            739   4.5e-87  291.2   0.0   1   2   4.1e-53   5.6e-49  166.5   0.0     3   229    89   409    87   409 0.87 Peroxidase
peroxidase           PF00141.18   229 seq415_BIOID50923    -            739   4.5e-87  291.2   0.0   2   2   1.3e-39   1.8e-35  122.4   0.0     3   229   416   713   414   713 0.88 Peroxidase
Lar_restr_allev      PF14354.1     61 seq416_BIOID50923    -             78   1.8e-11   44.0   3.0   1   1   1.6e-15   2.2e-11   43.7   2.1     1    61     9    63     9    63 0.95 Restriction alleviation protein Lar
DUF945               PF06097.6    459 seq417_BIOID50923    -            490  4.8e-106  355.1  12.4   1   1  4.1e-110  5.6e-106  354.9   8.6     3   459    18   481    16   481 0.98 Bacterial protein of unknown function (DUF945)
NinB                 PF05772.7    127 seq420_BIOID50923    -            181   2.5e-53  178.9   0.2   1   1   2.3e-57   3.1e-53  178.6   0.1     2   127    40   165    39   165 0.99 NinB protein
FecCD                PF01032.13   311 seq421_BIOID50923    -            330   2.5e-95  318.7  31.3   1   1   2.2e-99     3e-95  318.5  21.7     1   311    18   325    15   325 0.95 FecCD transport family
Phage_lambd_GpG      PF06894.6    127 seq422_BIOID50923    -            140   4.6e-55  184.5   0.6   1   1   3.9e-59   5.4e-55  184.3   0.4     1   127     1   126     1   126 0.99 Bacteriophage lambda minor tail protein (GpG)
Toprim_2             PF13155.1     95 seq424_BIOID50923    -            968   5.9e-11   42.4   0.0   1   1   4.8e-14   2.2e-10   40.6   0.0     1    95   209   296   209   296 0.87 Toprim-like
Toprim_4             PF13662.1     81 seq424_BIOID50923    -            968   1.7e-08   34.1   0.0   1   1   1.5e-11   6.7e-08   32.3   0.0     2    76   207   281   206   286 0.78 Toprim domain
Phage_lambd_GpG      PF06894.6    127 seq425_BIOID50923    -            140   6.2e-56  187.3   0.9   1   1   5.2e-60   7.1e-56  187.1   0.6     1   126     1   125     1   126 0.98 Bacteriophage lambda minor tail protein (GpG)
Abhydrolase_5        PF12695.2    142 seq426_BIOID50923    -            306   7.6e-17   61.2   0.0   1   1   3.9e-20   1.3e-16   60.4   0.0     2   142    37   282    36   282 0.86 Alpha/beta hydrolase family
Abhydrolase_6        PF12697.2    228 seq426_BIOID50923    -            306   5.6e-13   49.1   0.0   1   1     2e-16   6.9e-13   48.9   0.0     1   227    37   293    37   294 0.66 Alpha/beta hydrolase family
DLH                  PF01738.13   218 seq426_BIOID50923    -            306   1.3e-08   34.3   0.1   1   1   8.1e-12   2.8e-08   33.2   0.1    10   124    30   135    19   140 0.83 Dienelactone hydrolase family
Peptidase_S9         PF00326.16   213 seq426_BIOID50923    -            306   7.9e-06   25.1   0.4   1   1   4.2e-09   1.4e-05   24.2   0.1    10    86    58   132    50   177 0.87 Prolyl oligopeptidase family
Plasmid_stabil       PF05016.9     90 seq429_BIOID50923    -             92     3e-15   56.2   0.1   1   1   2.4e-19   3.3e-15   56.1   0.1     1    90     4    91     4    91 0.86 Plasmid stabilisation system protein
Ail_Lom              PF06316.6    199 seq431_BIOID50923    -            199  6.6e-118  391.1   5.3   1   1  1.1e-121  7.4e-118  391.0   3.7     1   199     1   199     1   199 1.00 Enterobacterial Ail/Lom protein
OMP_b-brl            PF13505.1    176 seq431_BIOID50923    -            199   5.8e-26   91.3   6.2   1   1     1e-29   7.1e-26   91.0   4.3     2   176    11   199     9   199 0.87 Outer membrane protein beta-barrel domain
TPP_enzyme_N         PF02776.13   172 seq432_BIOID50923    -            548   1.7e-58  196.7   0.3   1   1   3.8e-62   1.7e-58  196.7   0.2     1   169     1   167     1   170 0.98 Thiamine pyrophosphate enzyme, N-terminal TPP binding domain
TPP_enzyme_C         PF02775.16   153 seq432_BIOID50923    -            548   2.3e-52  176.4   0.3   1   1     2e-54     9e-51  171.3   0.0     1   153   374   522   374   522 0.98 Thiamine pyrophosphate enzyme, C-terminal TPP binding domain
TPP_enzyme_M         PF00205.17   137 seq432_BIOID50923    -            548     2e-41  140.8   0.1   1   1   1.1e-44   4.9e-41  139.5   0.1     1   137   186   321   186   321 0.98 Thiamine pyrophosphate enzyme, central domain
CLP_protease         PF00574.18   182 seq434_BIOID50923    -            739   3.2e-44  150.6   0.2   1   1   1.2e-47   5.7e-44  149.8   0.1    29   179   110   255    81   258 0.93 Clp protease
Mu-like_gpT          PF10124.4    291 seq434_BIOID50923    -            739   1.2e-08   34.2   0.1   1   1   1.8e-09   8.4e-06   24.8   0.0   220   289   598   671   590   673 0.81 Mu-like prophage major head subunit gpT
SDH_sah              PF01972.11   286 seq434_BIOID50923    -            739   1.9e-06   26.8   0.3   1   1   6.2e-09   2.8e-05   22.9   0.1    92   152   125   185    97   193 0.91 Serine dehydrogenase proteinase
Cyto_ox_2            PF02322.10   328 seq435_BIOID50923    -            378  6.8e-112  373.7  32.9   1   1  5.7e-116  7.8e-112  373.5  22.8     1   328     6   362     6   362 0.99 Cytochrome oxidase subunit II
PDT                  PF00800.13   182 seq436_BIOID50923    -            386   9.1e-61  204.4   0.2   1   1     2e-64   1.3e-60  203.9   0.1     1   180   106   286   106   288 0.96 Prephenate dehydratase
CM_2                 PF01817.16    81 seq436_BIOID50923    -            386   1.9e-22   79.0   2.0   1   1   6.3e-26   4.3e-22   77.8   1.4     1    80    11    90    11    91 0.99 Chorismate mutase type II
AceK                 PF06315.6    562 seq439_BIOID50923    -            578  3.4e-240  798.0   0.0   1   1  2.8e-244  3.8e-240  797.8   0.0     1   562     9   568     9   568 0.99 Isocitrate dehydrogenase kinase/phosphatase (AceK)
Phage_tail_T         PF06223.7    103 seq441_BIOID50923    -            144   1.1e-57  192.6   0.9   1   1   5.4e-56   7.3e-52  173.9   0.1     1   103    11   113    11   113 0.99 Minor tail protein T
Phage_tail_T         PF06223.7    103 seq443_BIOID50923    -            137   1.8e-41  140.5   0.7   1   1   5.2e-40   7.1e-36  122.6   0.1     6   100     1    99     1   102 0.88 Minor tail protein T
Peptidase_U35        PF04586.12   163 seq444_BIOID50923    -            645   4.4e-30  104.7   0.0   1   1   1.2e-33     8e-30  103.8   0.0     5   159    12   157     8   161 0.91 Caudovirus prohead protease
Phage_capsid         PF05065.8    276 seq444_BIOID50923    -            645   1.6e-25   89.7   0.1   1   1   3.9e-29   2.7e-25   89.0   0.1     8   275   353   635   351   636 0.78 Phage capsid family
Dam                  PF05869.6    181 seq445_BIOID50923    -            175   1.7e-61  206.7   0.2   1   1   1.3e-65   1.8e-61  206.5   0.1     2   172     3   169     2   175 0.97 DNA N-6-adenine-methyltransferase (Dam)
Pilus_PilP           PF11356.3     87 seq446_BIOID50923    -            291   3.6e-16   59.0   0.0   1   1   2.9e-19   3.9e-15   55.7   0.0     1    87    81   170    81   170 0.94 Type IV pilus biogenesis
WGR                  PF05406.10    81 seq450_BIOID50923    -            426   5.3e-17   61.4   2.7   1   1   7.9e-21   1.1e-16   60.4   0.7    13    77     6    67     2    71 0.93 WGR domain
DUF1378              PF07125.6     59 seq453_BIOID50923    -             59   1.3e-37  127.3   0.0   1   1   1.1e-41   1.5e-37  127.2   0.0     1    59     1    59     1    59 0.99 Protein of unknown function (DUF1378)
TMP_2                PF06791.8    210 seq459_BIOID50923    -            870   4.2e-47  160.3  15.1   1   2   2.1e-27   1.4e-23   83.4   0.8     2    59    50   107    49   119 0.94 Prophage tail length tape measure protein
TMP_2                PF06791.8    210 seq459_BIOID50923    -            870   4.2e-47  160.3  15.1   2   2   1.1e-29   7.3e-26   90.9   4.7    65   209   145   293   131   294 0.94 Prophage tail length tape measure protein
Tape_meas_lam_C      PF09718.5     78 seq459_BIOID50923    -            870   2.5e-21   75.2   5.2   1   1   3.6e-25   2.5e-21   75.2   3.6     1    77   643   719   643   720 0.98 Lambda phage tail tape-measure protein (Tape_meas_lam_C)
phage_tail_N         PF08400.5    134 seq460_BIOID50923    -            436   7.9e-61  203.5   0.1   1   1   2.3e-64   7.9e-61  203.5   0.1     1   134     1   134     1   134 0.99 Prophage tail fibre N-terminal
Phage_fiber_C        PF06820.7     64 seq460_BIOID50923    -            436   5.8e-31  106.3   0.3   1   1   2.6e-34   8.8e-31  105.7   0.2     6    64   367   425   361   425 0.93 Putative prophage tail fibre C-terminus
Collagen             PF01391.13    60 seq460_BIOID50923    -            436   2.1e-18   65.4  70.3   1   2   4.9e-13   1.7e-09   36.9  23.8     1    59   251   309   249   310 0.73 Collagen triple helix repeat (20 copies)
Collagen             PF01391.13    60 seq460_BIOID50923    -            436   2.1e-18   65.4  70.3   2   2   1.3e-12   4.6e-09   35.5  22.7     1    59   302   360   302   363 0.91 Collagen triple helix repeat (20 copies)
CarboxypepD_reg      PF13620.1     82 seq460_BIOID50923    -            436   1.1e-07   31.7   0.2   1   1   7.6e-11   2.6e-07   30.4   0.2     1    74     4    82     4    89 0.82 Carboxypeptidase regulatory-like domain
TMP_2                PF06791.8    210 seq461_BIOID50923    -            849   2.1e-67  226.6  13.9   1   1   3.1e-71   2.1e-67  226.6   9.6     2   209    50   257    49   258 0.97 Prophage tail length tape measure protein
Tape_meas_lam_C      PF09718.5     78 seq461_BIOID50923    -            849   2.1e-20   72.2   5.7   1   1   3.1e-24   2.1e-20   72.2   3.9     1    78   626   703   626   703 0.98 Lambda phage tail tape-measure protein (Tape_meas_lam_C)
GST_C_2              PF13410.1     69 seq462_BIOID50923    -            304   7.6e-10   38.4   0.3   1   1   6.9e-13   1.9e-09   37.1   0.2     2    68   190   260   189   261 0.82 Glutathione S-transferase, C-terminal domain
GST_C                PF00043.20    95 seq462_BIOID50923    -            304   6.7e-09   35.5   0.0   1   1     5e-12   1.4e-08   34.5   0.0    33    95   199   266   187   266 0.85 Glutathione S-transferase, C-terminal domain
GST_N_2              PF13409.1     70 seq462_BIOID50923    -            304   1.9e-06   27.6   0.0   1   1   1.7e-09   4.7e-06   26.3   0.0     3    69    69   143    67   144 0.89 Glutathione S-transferase, N-terminal domain
GST_N                PF02798.15    76 seq462_BIOID50923    -            304   3.3e-05   23.8   0.0   1   1   4.2e-08   0.00012   22.1   0.0    17    76    82   143    74   143 0.91 Glutathione S-transferase, N-terminal domain
HlyD                 PF00529.15   306 seq464_BIOID50923    -            318   9.4e-39  133.3   1.6   1   1   1.7e-42   1.1e-38  133.1   1.1    44   305     8   280     3   281 0.97 HlyD family secretion protein
HlyD_3               PF13437.1    105 seq464_BIOID50923    -            318   8.5e-20   70.9   2.0   1   1   1.3e-23   8.6e-20   70.9   0.6     2    98   203   309   202   317 0.85 HlyD family secretion protein
FCD                  PF07729.7    125 seq465_BIOID50923    -            220   5.2e-18   65.4  11.5   1   1   1.2e-21   8.1e-18   64.8   8.0     1   124    76   207    76   208 0.85 FCD domain
GntR                 PF00392.16    64 seq465_BIOID50923    -            220   9.6e-13   47.2   0.0   1   1   3.1e-16   2.1e-12   46.1   0.0     7    64    10    66     6    66 0.96 Bacterial regulatory proteins, gntR family
Abhydrolase_6        PF12697.2    228 seq466_BIOID50923    -            309   8.7e-14   51.8   0.0   1   1   6.1e-17     1e-13   51.5   0.0     4   227    37   296    34   297 0.70 Alpha/beta hydrolase family
Abhydrolase_5        PF12695.2    142 seq466_BIOID50923    -            309   6.3e-12   45.3   0.0   1   1   6.7e-15   1.1e-11   44.4   0.0     3   141    35   284    33   285 0.73 Alpha/beta hydrolase family
Peptidase_S15        PF02129.13   272 seq466_BIOID50923    -            309   7.7e-10   38.5   0.0   1   1   6.6e-13   1.1e-09   37.9   0.0     5   140    15   154    13   250 0.69 X-Pro dipeptidyl-peptidase (S15 family)
DLH                  PF01738.13   218 seq466_BIOID50923    -            309   6.5e-09   35.2   0.0   1   1   1.3e-11   2.2e-08   33.5   0.0    12   129    29   138    19   163 0.84 Dienelactone hydrolase family
AXE1                 PF05448.7    320 seq466_BIOID50923    -            309   5.9e-07   28.1   0.3   1   1   2.7e-09   4.7e-06   25.2   0.1   158   205    90   137    85   139 0.95 Acetyl xylan esterase (AXE1)
BAAT_C               PF08840.6    213 seq466_BIOID50923    -            309   6.9e-06   25.8   0.0   1   1   6.9e-09   1.2e-05   25.0   0.0     9    57    94   142    88   192 0.87 BAAT / Acyl-CoA thioester hydrolase C terminal
Peptidase_S9         PF00326.16   213 seq466_BIOID50923    -            309   1.4e-05   24.3   0.2   1   1   1.8e-08   3.2e-05   23.1   0.1    10    98    56   140    48   151 0.85 Prolyl oligopeptidase family
DUF1100              PF06500.6    411 seq466_BIOID50923    -            309   0.00011   20.7   0.0   1   1   8.2e-08   0.00014   20.4   0.0   187   301    28   147     1   185 0.69 Alpha/beta hydrolase of unknown function (DUF1100)
ABC_tran             PF00005.22   118 seq467_BIOID50923    -            256     2e-16   60.3   0.0   1   1     5e-20   3.4e-16   59.5   0.0     1   118    41   166    41   166 0.85 ABC transporter
DUF4014              PF13198.1     72 seq468_BIOID50923    -             72     3e-36  123.5   2.8   1   1   2.4e-40   3.3e-36  123.4   1.9     1    72     1    72     1    72 0.99 Protein of unknown function (DUF4014)
EamA                 PF00892.15   126 seq469_BIOID50923    -            230   2.9e-19   69.2  26.9   1   1   2.3e-20   3.1e-16   59.4   9.7     1   126    16   145    16   145 0.85 EamA-like transporter family
DUF551               PF04448.7     69 seq474_BIOID50923    -            185   5.8e-18   65.3   0.0   1   1     1e-21   1.4e-17   64.0   0.0     1    69   115   181   115   181 0.97 Protein of unknown function (DUF551)
HDPD                 PF02924.9    118 seq477_BIOID50923    -            115   1.5e-17   63.3   0.3   1   1   1.2e-21   1.6e-17   63.2   0.2     4   115     6   109     3   112 0.92 Bacteriophage lambda head decoration protein D
HTH_AraC             PF00165.18    42 seq479_BIOID50923    -             55   1.1e-11   44.0   0.1   1   1   1.8e-15   1.3e-11   43.8   0.0     6    41    10    46     8    47 0.94 Bacterial regulatory helix-turn-helix proteins, AraC family
HTH_18               PF12833.2     81 seq479_BIOID50923    -             55   5.3e-10   39.1   0.0   1   1   8.8e-14     6e-10   38.9   0.0    34    80     2    47     1    48 0.91 Helix-turn-helix domain
HOK_GEF              PF01848.11    43 seq480_BIOID50923    -             70   7.7e-19   66.6   4.6   1   1   6.8e-23   9.3e-19   66.3   3.2     1    43    24    66    24    66 0.99 Hok/gef family
Phage_Nu1            PF07471.7    164 seq481_BIOID50923    -            181   6.1e-92  305.3   1.4   1   1   5.1e-96   6.9e-92  305.1   1.0     1   164     1   164     1   164 0.99 Phage DNA packaging protein Nu1
Secretin             PF00263.16   165 seq482_BIOID50923    -            655   6.6e-48  162.1   4.1   1   1   2.1e-51   1.4e-47  161.0   2.8     1   165   426   591   426   591 0.93 Bacterial type II and III secretion system protein
Secretin_N           PF03958.12    82 seq482_BIOID50923    -            655   1.4e-44  150.0  13.1   1   3   8.6e-15   5.9e-11   42.2   0.2     1    79   129   189   129   192 0.96 Bacterial type II/III secretion system short domain
Secretin_N           PF03958.12    82 seq482_BIOID50923    -            655   1.4e-44  150.0  13.1   2   3     1e-17   6.8e-14   51.6   0.3     1    80   194   263   194   265 0.91 Bacterial type II/III secretion system short domain
Secretin_N           PF03958.12    82 seq482_BIOID50923    -            655   1.4e-44  150.0  13.1   3   3   2.3e-21   1.6e-17   63.3   0.1     1    82   269   346   269   346 0.97 Bacterial type II/III secretion system short domain
Pep_deformylase      PF01327.16   157 seq483_BIOID50923    -            169   6.4e-53  178.2   0.1   1   1   5.6e-57   7.6e-53  177.9   0.1     2   156     4   152     3   153 0.94 Polypeptide deformylase
His_Phos_2           PF00328.17   347 seq485_BIOID50923    -            444   1.3e-40  139.6   0.0   1   1   1.2e-44   1.6e-40  139.4   0.0     1   345    41   385    41   389 0.86 Histidine phosphatase superfamily (branch 2)
NinF                 PF05810.7     58 seq486_BIOID50923    -             69   3.1e-32  110.0   5.4   1   1   2.6e-36   3.6e-32  109.8   3.7     1    58    12    68    12    69 0.96 NinF protein
EamA                 PF00892.15   126 seq487_BIOID50923    -             83   4.7e-12   45.9   7.5   1   1   3.8e-16   5.1e-12   45.8   5.2    61   126     2    67     1    67 0.98 EamA-like transporter family
Phage_cap_E          PF03864.10   329 seq488_BIOID50923    -             88   3.6e-13   49.0   0.2   1   1   3.1e-17   4.2e-13   48.8   0.1     1    80     4    83     4    85 0.95 Phage major capsid protein E
NinG                 PF05766.7    189 seq491_BIOID50923    -            201   2.3e-76  255.6  17.8   1   1   1.9e-80   2.6e-76  255.4  12.4     1   186     1   195     1   201 0.96 Bacteriophage Lambda NinG protein
DUF4132              PF13569.1    180 seq492_BIOID50923    -            579   2.8e-54  183.2   0.0   1   1     3e-58   4.1e-54  182.7   0.0     1   179   303   488   303   489 0.96 Domain of unknown function (DUF4132)
Lysis_S              PF04971.7     68 seq493_BIOID50923    -             68   6.5e-45  150.5   0.4   1   1   5.2e-49   7.1e-45  150.4   0.3     1    68     1    68     1    68 1.00 Lysis protein S
Response_reg         PF00072.19   112 seq494_BIOID50923    -            215     2e-26   92.0   0.1   1   1   4.4e-30     3e-26   91.5   0.1     1   111    11   122    11   123 0.98 Response regulator receiver domain
GerE                 PF00196.14    58 seq494_BIOID50923    -            215   6.8e-24   82.8   0.1   1   1   1.7e-27   1.2e-23   82.1   0.1     3    58   154   209   152   209 0.97 Bacterial regulatory proteins, luxR family
ACT_5                PF13710.1     63 seq495_BIOID50923    -             87   2.1e-26   91.4   0.1   1   1   1.9e-30   2.6e-26   91.0   0.1     2    63    13    73    12    73 0.98 ACT domain
Terminase_GpA        PF05876.7    557 seq498_BIOID50923    -            641  2.4e-178  593.8   0.6   1   1  2.2e-182    3e-178  593.5   0.4     1   547    39   600    39   607 0.97 Phage terminase large subunit (GpA)
NAD_binding_10       PF13460.1    183 seq499_BIOID50923    -            212   1.3e-33  116.3   0.0   1   1   4.4e-37   1.5e-33  116.2   0.0     1   182     4   187     4   188 0.96 NADH(P)-binding
NmrA                 PF05368.8    233 seq499_BIOID50923    -            212   2.7e-09   36.5   0.3   1   1   3.2e-12   1.1e-08   34.5   0.1     1   100     4   100     4   118 0.87 NmrA-like family
Epimerase            PF01370.16   236 seq499_BIOID50923    -            212   9.1e-07   28.4   0.0   1   1   2.1e-08   7.2e-05   22.2   0.0     1   148     4   137     4   151 0.73 NAD dependent epimerase/dehydratase family
3Beta_HSD            PF01073.14   280 seq499_BIOID50923    -            212     3e-05   22.7   0.1   1   1   3.7e-08   0.00013   20.6   0.0     1    71     5    71     5   112 0.80 3-beta hydroxysteroid dehydrogenase/isomerase family
DicB                 PF05358.6     62 seq500_BIOID50923    -             62   4.5e-38  128.4   0.0   1   1   3.6e-42   4.9e-38  128.3   0.0     1    62     1    62     1    62 0.99 DicB protein
Formyl_trans_N       PF00551.14   181 seq502_BIOID50923    -            315   9.3e-56  188.1   0.0   1   1     2e-59   1.3e-55  187.5   0.0     2   180     6   183     5   184 0.98 Formyl transferase
Formyl_trans_C       PF02911.13   100 seq502_BIOID50923    -            315   1.3e-33  114.9   0.1   1   1   2.9e-37     2e-33  114.3   0.1     1    99   207   304   207   305 0.98 Formyl transferase, C-terminal domain
HOK_GEF              PF01848.11    43 seq503_BIOID50923    -             70   2.7e-18   64.8   3.7   1   1   2.4e-22   3.2e-18   64.6   2.5     1    43    24    66    24    66 0.97 Hok/gef family
DUF968               PF06147.6    200 seq504_BIOID50923    -            349   5.4e-79  264.6   0.1   1   1   6.4e-83   8.8e-79  263.9   0.0     2   199   130   345   129   346 0.99 Protein of unknown function (DUF968)
OEP                  PF02321.13   188 seq505_BIOID50923    -            460   3.7e-52  176.5  38.9   1   2   7.1e-28   9.7e-24   83.8  12.6     3   188    65   247    63   247 0.97 Outer membrane efflux protein
OEP                  PF02321.13   188 seq505_BIOID50923    -            460   3.7e-52  176.5  38.9   2   2   1.8e-32   2.5e-28   98.8   8.8     7   188   275   455   270   455 0.94 Outer membrane efflux protein
Big_2                PF02368.13    79 seq506_BIOID50923    -            220   6.1e-12   45.1  11.2   1   1     9e-16   6.1e-12   45.1   7.8     2    75   131   207   130   214 0.93 Bacterial Ig-like domain (group 2)
Aminotran_4          PF01063.14   231 seq508_BIOID50923    -            331   1.3e-46  158.8   0.0   1   1   1.2e-50   1.6e-46  158.5   0.0     3   231    76   311    74   311 0.96 Aminotransferase class IV
Peptidase_M20        PF01546.23   171 seq510_BIOID50923    -            485     7e-22   77.7   0.1   1   1   1.4e-25   9.5e-22   77.2   0.1     1   171    72   481    72   481 0.94 Peptidase family M20/M25/M40
M20_dimer            PF07687.9    109 seq510_BIOID50923    -            485   2.5e-09   36.7   0.0   1   1   1.5e-11     1e-07   31.5   0.0    12   107   207   293   200   295 0.85 Peptidase dimerisation domain
DUF1482              PF07358.6     57 seq511_BIOID50923    -             66   2.5e-28   97.3   0.2   1   1   2.1e-32   2.8e-28   97.1   0.1     1    57     7    65     7    65 0.98 Protein of unknown function (DUF1482)
HTH_3                PF01381.17    55 seq512_BIOID50923    -            215   4.5e-12   45.5   0.1   1   1   2.7e-15   9.2e-12   44.5   0.1     1    55     9    63     9    63 0.98 Helix-turn-helix
HTH_19               PF12844.2     64 seq512_BIOID50923    -            215   3.8e-10   39.5   0.0   1   1     2e-13   6.9e-10   38.7   0.0     3    62     8    67     6    69 0.97 Helix-turn-helix domain
HTH_31               PF13560.1     64 seq512_BIOID50923    -            215   6.7e-10   38.8   0.0   1   1   2.9e-13   9.9e-10   38.3   0.0     2    59     5    61     4    65 0.96 Helix-turn-helix domain
Peptidase_S24        PF00717.18    70 seq512_BIOID50923    -            215     3e-08   33.0   0.1   1   1   1.6e-11   5.6e-08   32.1   0.0     3    66   125   197   123   201 0.85 Peptidase S24-like
EamA                 PF00892.15   126 seq514_BIOID50923    -            312   1.7e-47  160.4  35.9   1   2     4e-25   2.8e-21   75.7  11.2     1   125    31   152    31   153 0.93 EamA-like transporter family
EamA                 PF00892.15   126 seq514_BIOID50923    -            312   1.7e-47  160.4  35.9   2   2   8.1e-30   5.5e-26   90.9   8.2     1   125   173   300   173   301 0.98 EamA-like transporter family
Phage_fiber_C        PF06820.7     64 seq516_BIOID50923    -             82   3.6e-36  122.9   0.7   1   1   3.2e-40   4.4e-36  122.7   0.5     1    64    21    82    21    82 0.99 Putative prophage tail fibre C-terminus
BOF                  PF04076.8    103 seq520_BIOID50923    -            114   1.2e-41  140.6   1.3   1   1     1e-45   1.4e-41  140.3   0.9    10   102    19   111    12   112 0.97 Bacterial OB fold (BOF) protein
Phage_NinH           PF06322.6     64 seq523_BIOID50923    -             64   8.9e-43  143.6   0.4   1   1     7e-47   9.6e-43  143.5   0.3     1    63     1    63     1    64 0.99 Phage NinH protein
HTH_5                PF01022.15    47 seq528_BIOID50923    -             99   8.9e-15   53.9   0.1   1   1   5.2e-18   1.4e-14   53.3   0.1     1    47    23    70    23    70 0.97 Bacterial regulatory protein, arsR family
HTH_20               PF12840.2     61 seq528_BIOID50923    -             99   2.5e-11   43.1   0.3   1   1   1.3e-14   3.5e-11   42.6   0.2     2    58    16    72    15    75 0.96 Helix-turn-helix domain
MarR_2               PF12802.2     62 seq528_BIOID50923    -             99   3.5e-09   36.0   0.1   1   1     2e-12   5.5e-09   35.4   0.1     5    59    24    74    19    77 0.89 MarR family
HTH_24               PF13412.1     48 seq528_BIOID50923    -             99   2.9e-08   32.8   0.0   1   1   2.6e-11   7.1e-08   31.5   0.0     5    47    26    68    24    69 0.96 Winged helix-turn-helix DNA-binding
MarR                 PF01047.17    59 seq528_BIOID50923    -             99   4.6e-06   26.1   0.0   1   1   3.1e-09   8.6e-06   25.2   0.0     5    53    26    74    23    75 0.95 MarR family
Phage_antitermQ      PF06530.7    126 seq532_BIOID50923    -            160   9.7e-60  199.5   0.1   1   1   8.2e-64   1.1e-59  199.3   0.1     1   125    17   141    17   142 0.99 Phage antitermination protein Q
DUF1076              PF06416.7    113 seq533_BIOID50923    -            191   4.1e-46  155.2   0.2   1   1   4.9e-50   6.7e-46  154.5   0.1     1   113    81   189    79   189 0.96 Protein of unknown function (DUF1076)
DUF2190              PF09956.4    106 seq534_BIOID50923    -            107     1e-34  118.3   1.3   1   1   8.5e-39   1.2e-34  118.1   0.9     1   106     2   106     2   106 0.98 Uncharacterized conserved protein (DUF2190)
Phage_portal         PF04860.7    347 seq538_BIOID50923    -            454   4.2e-83  278.7   0.0   1   1   3.7e-87   5.1e-83  278.4   0.0     3   347    38   382    36   382 0.95 Phage portal protein
DNA_pol_A            PF00476.15   383 seq539_BIOID50923    -            928  8.4e-160  531.4   0.0   1   1  3.3e-163  1.1e-159  531.0   0.0     2   383   548   927   547   927 0.99 DNA polymerase family A
5_3_exonuc_N         PF02739.11   169 seq539_BIOID50923    -            928   1.7e-59  199.8   0.0   1   1   1.1e-62   3.9e-59  198.7   0.0     2   169     8   169     7   169 0.99 5'-3' exonuclease, N-terminal resolvase-like domain
DNA_pol_A_exo1       PF01612.15   174 seq539_BIOID50923    -            928   6.5e-45  152.5   0.1   1   1   3.6e-48   1.2e-44  151.6   0.1     1   174   330   517   330   517 0.97 3'-5' exonuclease
5_3_exonuc           PF01367.15   101 seq539_BIOID50923    -            928     3e-31  107.5   0.0   1   1   2.2e-34   7.5e-31  106.2   0.0     1    99   171   275   171   277 0.97 5'-3' exonuclease, C-terminal SAM fold
Phage_lysozyme       PF00959.14   110 seq540_BIOID50923    -            177   4.8e-29  100.7   0.0   1   1   4.5e-33   6.2e-29  100.3   0.0     1   110    48   166    48   166 0.97 Phage lysozyme
Rhodanese            PF00581.15   113 seq541_BIOID50923    -            172   1.1e-11   45.0   0.0   1   1   2.3e-15   1.6e-11   44.4   0.0     2   112     8    98     7    99 0.81 Rhodanese-like domain
DUF2892              PF11127.3     66 seq541_BIOID50923    -            172   9.2e-11   41.3   3.5   1   1   2.1e-14   1.4e-10   40.7   2.4    10    59   115   167   112   172 0.89 Protein of unknown function (DUF2892)
Peptidase_M14        PF00246.19   279 seq543_BIOID50923    -            242   9.3e-17   61.3   0.0   1   1   3.4e-20   1.5e-16   60.6   0.0    45   177    38   158    16   195 0.82 Zinc carboxypeptidase
DUF2817              PF10994.3    341 seq543_BIOID50923    -            242   5.1e-06   25.6   0.0   1   1   1.5e-09   6.6e-06   25.3   0.0    55   122    43   105    29   151 0.67 Protein of unknown function (DUF2817)
Gifsy-2              PF13856.1     95 seq545_BIOID50923    -             91   3.6e-29  100.6   0.0   1   1   2.9e-33   3.9e-29  100.5   0.0     1    95     1    90     1    90 0.99 ATP-binding sugar transporter from pro-phage
Metal_resist         PF13801.1    125 seq546_BIOID50923    -            141   3.2e-18   65.8   2.0   1   1   2.3e-22   3.2e-18   65.8   1.4     7   122    11   120     5   123 0.84 Heavy-metal resistance
Nol1_Nop2_Fmu        PF01189.12   283 seq551_BIOID50923    -            429  2.4e-104  348.5   0.0   1   1  1.5e-107    3e-104  348.2   0.0     1   282   164   426   164   427 0.99 NOL1/NOP2/sun family
NusB                 PF01029.13   134 seq551_BIOID50923    -            429   1.6e-25   89.5   0.0   1   1   1.3e-28   2.6e-25   88.8   0.0     1   134     5   127     5   127 0.97 NusB family
Methyltransf_26      PF13659.1    117 seq551_BIOID50923    -            429   3.8e-11   42.9   0.0   1   1   3.7e-14   7.3e-11   42.0   0.0     2   116   248   375   247   376 0.90 Methyltransferase domain
Methyltransf_18      PF12847.2    112 seq551_BIOID50923    -            429   2.3e-10   40.8   0.0   1   1   2.2e-13   4.2e-10   40.0   0.0     2   112   247   375   246   375 0.84 Methyltransferase domain
Methyltransf_31      PF13847.1    152 seq551_BIOID50923    -            429   1.9e-09   37.1   0.0   1   1   1.8e-12   3.5e-09   36.3   0.0     2   113   245   380   244   416 0.82 Methyltransferase domain
MTS                  PF05175.9    170 seq551_BIOID50923    -            429   1.1e-06   28.0   0.0   1   1   1.1e-09   2.1e-06   27.1   0.0    24   151   239   385   229   397 0.86 Methyltransferase small domain
FtsJ                 PF01728.14   181 seq551_BIOID50923    -            429     9e-05   22.4   0.0   1   1   9.1e-08   0.00018   21.4   0.0    19    99   242   323   233   400 0.60 FtsJ-like methyltransferase
DUF1391              PF07151.7     49 seq552_BIOID50923    -             50   9.7e-36  120.9   0.6   1   1   7.6e-40     1e-35  120.8   0.4     1    49     2    50     2    50 0.98 Protein of unknown function (DUF1391)
DUF968               PF06147.6    200 seq553_BIOID50923    -            360     6e-79  264.4   0.1   1   1   4.4e-83     6e-79  264.4   0.0     2   199   141   356   140   357 0.99 Protein of unknown function (DUF968)
RusA                 PF05866.6    116 seq555_BIOID50923    -            123   5.7e-21   74.9   0.0   1   1   4.8e-25   6.5e-21   74.7   0.0     1   116     7   116     7   116 0.90 Endodeoxyribonuclease RusA
Phage_integrase      PF00589.17   173 seq556_BIOID50923    -            246   3.3e-27   95.1   0.1   1   1   3.4e-31   4.6e-27   94.6   0.0     2   171    44   217    43   219 0.88 Phage integrase family
ILVD_EDD             PF00920.16   521 seq558_BIOID50923    -            616  5.3e-195  648.6   1.8   1   1  4.4e-199  6.1e-195  648.4   1.2     1   521    34   607    34   607 0.95 Dehydratase family
Phage_AlpA           PF05930.7     51 seq559_BIOID50923    -             86   1.4e-24   85.4   0.0   1   1   2.5e-28   1.7e-24   85.1   0.0     1    51    23    73    23    73 0.99 Prophage CP4-57 regulatory protein (AlpA)
HTH_17               PF12728.2     51 seq559_BIOID50923    -             86     1e-06   28.7   0.0   1   1   1.9e-10   1.3e-06   28.4   0.0     2    49    26    75    25    77 0.84 Helix-turn-helix domain
Minor_tail_Z         PF06763.6    189 seq560_BIOID50923    -            192   5.2e-89  296.8   4.7   1   1   4.3e-93   5.8e-89  296.6   3.3     1   189     1   192     1   192 0.99 Prophage minor tail protein Z (GPZ)
HTH_3                PF01381.17    55 seq565_BIOID50923    -            139   1.2e-09   37.7   0.9   1   1   3.1e-13   2.1e-09   36.9   0.0    11    55    29    73    15    73 0.92 Helix-turn-helix
HTH_19               PF12844.2     64 seq565_BIOID50923    -            139   4.5e-08   32.8   0.0   1   1   1.3e-11   8.7e-08   31.9   0.0     2    62    13    77    12    79 0.94 Helix-turn-helix domain
T2SE                 PF00437.15   272 seq566_BIOID50923    -            501   4.9e-88  294.4   3.7   1   1     5e-92   6.8e-88  293.9   2.6     3   271   125   390   123   391 0.98 Type II/IV secretion system protein
Phage_ASH            PF10554.4    108 seq568_BIOID50923    -            185   4.7e-38  129.7   0.2   1   1   4.5e-42   6.1e-38  129.3   0.1     1   107    22   132    22   133 0.99 Ash protein family
Phage_min_tail       PF05939.8    109 seq569_BIOID50923    -            109   2.5e-38  130.2   0.0   1   1     2e-42   2.7e-38  130.1   0.0     1   109     1   109     1   109 0.99 Phage minor tail protein
CusF_Ec              PF11604.3     70 seq570_BIOID50923    -            110   3.8e-21   74.5   0.2   1   1   3.7e-25   5.1e-21   74.2   0.2     1    67    42   107    42   110 0.93 Copper binding periplasmic protein CusF
Phage_antitermQ      PF06530.7    126 seq571_BIOID50923    -            123   9.2e-57  189.9   0.1   1   1   7.6e-61     1e-56  189.7   0.1     2   121     3   122     2   123 0.99 Phage antitermination protein Q
Phage_min_tail       PF05939.8    109 seq572_BIOID50923    -            109     2e-36  124.1   0.1   1   1   1.6e-40   2.2e-36  124.0   0.1     1   109     1   109     1   109 0.99 Phage minor tail protein
RIP                  PF00161.14   206 seq574_BIOID50923    -            315   3.9e-40  137.1   0.0   1   1   3.3e-44   4.6e-40  136.9   0.0     1   203    24   232    24   235 0.95 Ribosome inactivating protein
DUF308               PF03729.8     72 seq576_BIOID50923    -            190   3.5e-19   68.4  37.0   1   2   1.1e-15   1.5e-11   43.9   9.4     2    71    27    97    26    98 0.93 Short repeat of unknown function (DUF308)
DUF308               PF03729.8     72 seq576_BIOID50923    -            190   3.5e-19   68.4  37.0   2   2   6.2e-13   8.5e-09   35.1   9.2     1    71    84   153    84   154 0.94 Short repeat of unknown function (DUF308)
Phage_lysis          PF03245.8    125 seq577_BIOID50923    -            174   7.4e-49  164.7   8.9   1   1   6.2e-53   8.5e-49  164.5   6.2     2   124    49   172    48   173 0.99 Bacteriophage lysis protein
Caudo_TAP            PF02413.12   130 seq578_BIOID50923    -             82   1.9e-19   70.0   0.2   1   1   1.6e-23   2.2e-19   69.7   0.2    69   120    26    77     5    80 0.89 Caudovirales tail fibre assembly protein
DUF4132              PF13569.1    180 seq579_BIOID50923    -           1209   2.9e-42  144.0   0.0   1   1   4.9e-46   6.6e-42  142.9   0.0     3   180   953  1138   951  1138 0.96 Domain of unknown function (DUF4132)
DicB                 PF05358.6     62 seq581_BIOID50923    -             62   1.2e-38  130.2   0.1   1   1   9.5e-43   1.3e-38  130.1   0.0     1    62     1    62     1    62 1.00 DicB protein
Phage_tail_U         PF06141.6    133 seq584_BIOID50923    -            137   5.2e-68  227.0   0.3   1   1   4.2e-72   5.8e-68  226.8   0.2     1   133     5   137     5   137 0.99 Phage minor tail protein U
HlyD_2               PF12700.2    328 seq585_BIOID50923    -            407   3.2e-14   52.6   0.0   1   1   1.5e-17     1e-13   51.0   0.0   136   327   187   378    98   379 0.81 HlyD family secretion protein
HlyD_3               PF13437.1    105 seq585_BIOID50923    -            407   3.2e-13   49.8   0.2   1   1     2e-14   1.4e-10   41.3   0.0     1   105   209   310   209   310 0.96 HlyD family secretion protein
Phage_tail_L         PF05100.7    206 seq586_BIOID50923    -            232   4.7e-96  319.7   0.0   1   1    4e-100   5.4e-96  319.5   0.0     1   206    29   230    29   230 0.99 Phage minor tail protein L
Rz1                  PF06085.6     40 seq587_BIOID50923    -             61     8e-23   79.4  10.5   1   1   7.2e-27   9.8e-23   79.1   7.3     1    39    20    60    20    61 0.97 Lipoprotein Rz1 precursor
gpW                  PF02831.10    68 seq588_BIOID50923    -             68   9.5e-37  124.2   1.1   1   1   7.6e-41     1e-36  124.1   0.8     1    68     1    68     1    68 0.99 gpW
DUF2799              PF10973.3     89 seq590_BIOID50923    -            134   3.4e-17   62.1   0.9   1   1   3.3e-21   4.5e-17   61.7   0.6     1    88    44   126    44   127 0.93 Protein of unknown function (DUF2799)
DUF1482              PF07358.6     57 seq591_BIOID50923    -             62   3.6e-26   90.3   0.0   1   1   2.9e-30     4e-26   90.2   0.0     1    57     4    62     4    62 0.98 Protein of unknown function (DUF1482)
HTH_Tnp_1            PF01527.15    76 seq592_BIOID50923    -            126   2.5e-21   75.2   0.0   1   1   2.5e-25   3.5e-21   74.8   0.0     1    70    10    86    10    92 0.86 Transposase
DUF1076              PF06416.7    113 seq593_BIOID50923    -            213   2.3e-43  146.3   0.3   1   1   2.4e-47   3.3e-43  145.8   0.2    13   113   112   212    99   212 0.94 Protein of unknown function (DUF1076)
CBM_5_12             PF02839.9     41 seq598_BIOID50923    -            351   1.8e-07   30.5   1.5   1   1   7.9e-10   1.1e-05   24.8   0.3     4    41   302   339   299   339 0.91 Carbohydrate binding domain
Phage_portal_2       PF05136.8    355 seq600_BIOID50923    -            533  9.9e-105  349.8   1.6   1   1  8.9e-109  1.2e-104  349.5   1.1     2   355    30   401    29   401 0.98 Phage portal protein, lambda family
Big_2                PF02368.13    79 seq601_BIOID50923    -            270   3.2e-09   36.4  10.2   1   1   2.3e-13   3.2e-09   36.4   7.1     2    73   184   258   183   264 0.89 Bacterial Ig-like domain (group 2)
RusA                 PF05866.6    116 seq603_BIOID50923    -            101   3.1e-18   66.1   0.0   1   1   2.5e-22   3.5e-18   66.0   0.0     1    99     7    99     7   101 0.87 Endodeoxyribonuclease RusA
DUF1391              PF07151.7     49 seq608_BIOID50923    -             51   3.6e-36  122.2   0.6   1   1   2.8e-40   3.9e-36  122.1   0.4     1    48     2    49     2    50 0.97 Protein of unknown function (DUF1391)
TnpB_IS66            PF05717.8    108 seq610_BIOID50923    -            115   2.6e-42  142.4   0.0   1   1   2.1e-46   2.9e-42  142.3   0.0     2   104     7   107     6   111 0.97 IS66 Orf2 like protein
Abi                  PF02517.11    92 seq611_BIOID50923    -            167   1.7e-17   63.2  14.8   1   1   3.2e-21   4.4e-17   61.8  10.0     6    91    67   153    26   154 0.94 CAAX protease self-immunity
TrkA_N               PF02254.13   116 seq612_BIOID50923    -            458   4.2e-58  194.2   3.5   1   2   5.4e-33   5.3e-30  103.6   0.0     1   108     3   111     3   125 0.92 TrkA-N domain
TrkA_N               PF02254.13   116 seq612_BIOID50923    -            458   4.2e-58  194.2   3.5   2   2   5.9e-29   5.7e-26   90.6   0.7     1   116   235   350   235   350 0.95 TrkA-N domain
TrkA_C               PF02080.16    71 seq612_BIOID50923    -            458   1.9e-21   75.3   0.7   1   2   4.7e-13   4.5e-10   38.8   0.0     3    70   157   225   155   226 0.91 TrkA-C domain
TrkA_C               PF02080.16    71 seq612_BIOID50923    -            458   1.9e-21   75.3   0.7   2   2     2e-11   1.9e-08   33.6   0.2     8    70   390   451   388   452 0.89 TrkA-C domain
F420_oxidored        PF03807.12    96 seq612_BIOID50923    -            458   1.9e-12   47.2   2.2   1   2   1.5e-07   0.00015   22.0   0.0     1    52     2    49     2    88 0.87 NADP oxidoreductase coenzyme F420-dependent
F420_oxidored        PF03807.12    96 seq612_BIOID50923    -            458   1.9e-12   47.2   2.2   2   2   1.5e-07   0.00015   22.0   0.3     2    48   235   279   234   355 0.80 NADP oxidoreductase coenzyme F420-dependent
NAD_binding_7        PF13241.1    103 seq612_BIOID50923    -            458   1.2e-11   44.6   3.0   1   1   7.5e-08   7.3e-05   22.8   0.0     8    82   233   319   228   323 0.75 Putative NAD(P)-binding
Shikimate_DH         PF01488.15   135 seq612_BIOID50923    -            458   1.4e-11   44.4   0.6   1   1   5.3e-09   5.2e-06   26.4   0.2    12   102   232   332   222   367 0.77 Shikimate / quinate 5-dehydrogenase
DUF4154              PF13689.1    145 seq614_BIOID50923    -            172     6e-33  113.3   0.0   1   1   5.4e-37   7.3e-33  113.0   0.0     6   145    32   168    27   168 0.95 Domain of unknown function (DUF4154)
DUF1144              PF06610.8    143 seq616_BIOID50923    -            149   4.1e-71  237.2   7.6   1   1   3.3e-75   4.5e-71  237.0   5.3     4   143     3   142     1   142 0.98 Protein of unknown function (DUF1144)
Pox_D5               PF03288.11    86 seq617_BIOID50923    -            796   8.8e-20   70.6   0.0   1   1   5.3e-23   1.5e-19   69.9   0.0     1    86   689   788   689   788 0.96 Poxvirus D5 protein-like
Prim_Zn_Ribbon       PF08273.7     40 seq617_BIOID50923    -            796   3.1e-18   65.4   8.0   1   1   2.4e-21   6.5e-18   64.4   5.6     1    40    50    86    50    86 0.97 Zinc-binding domain of primase-helicase
D5_N                 PF08706.6    150 seq617_BIOID50923    -            796   3.9e-09   36.6   0.0   1   1   4.1e-12   1.1e-08   35.1   0.0    52   148   356   487   298   489 0.63 D5 N terminal like
Toprim_3             PF13362.1     96 seq617_BIOID50923    -            796   3.5e-08   33.4   0.3   1   1   5.4e-11   1.5e-07   31.4   0.0     2    96   229   320   228   320 0.82 Toprim domain
Toprim_4             PF13662.1     81 seq617_BIOID50923    -            796   2.2e-06   27.4   0.0   1   1   2.9e-09     8e-06   25.6   0.0     1    60   227   285   227   300 0.91 Toprim domain
Prok-JAB             PF14464.1    105 seq618_BIOID50923    -            247   6.5e-21   73.7   0.2   1   1   1.8e-24   1.2e-20   72.8   0.1     3    99     3    99     1   108 0.93 Prokaryotic homologs of the JAB domain
NLPC_P60             PF00877.14   105 seq618_BIOID50923    -            247   4.3e-15   55.2   0.0   1   1   8.8e-19     6e-15   54.8   0.0     1   105   111   224   111   224 0.94 NlpC/P60 family
DUF1133              PF06576.6    176 seq619_BIOID50923    -            188  1.5e-102  340.0   0.7   1   1  1.3e-106  1.7e-102  339.8   0.5     1   176     5   180     5   180 1.00 Protein of unknown function (DUF1133)
PerC                 PF06069.6     90 seq621_BIOID50923    -            104     4e-44  148.4   2.0   1   1   3.4e-48   4.6e-44  148.2   1.4     1    89     1    89     1    90 0.99 PerC transcriptional activator
SLT_beta             PF02258.11    70 seq622_BIOID50923    -             61   1.3e-41  140.1   0.4   1   1   9.9e-46   1.4e-41  140.0   0.3    10    70     1    61     1    61 0.99 Shiga-like toxin beta subunit
Lact-deh-memb        PF09330.6    291 seq623_BIOID50923    -            581  1.2e-153  510.4   1.9   1   1  1.8e-157  1.2e-153  510.4   1.3     1   291   288   577   288   577 1.00 D-lactate dehydrogenase, membrane binding
FAD_binding_4        PF01565.18   139 seq623_BIOID50923    -            581   2.6e-08   33.3   0.0   1   1   6.3e-12   4.3e-08   32.6   0.0     2   115    57   176    56   196 0.84 FAD binding domain
Redoxin              PF08534.5    146 seq624_BIOID50923    -            168   4.5e-29  100.7   0.1   1   1     8e-33   5.5e-29  100.4   0.1     1   146    20   163    20   163 0.96 Redoxin
AhpC-TSA             PF00578.16   124 seq624_BIOID50923    -            168   4.3e-16   58.5   0.0   1   1   7.6e-20   5.2e-16   58.3   0.0     2   122    22   145    21   147 0.95 AhpC/TSA family
DDE_Tnp_IS66         PF03050.9    271 seq626_BIOID50923    -            512  3.4e-100  334.6   0.0   1   1  9.9e-104  3.4e-100  334.6   0.0     1   271   175   462   175   462 0.98 Transposase IS66 family
DDE_Tnp_IS66_C       PF13817.1     39 seq626_BIOID50923    -            512   4.3e-19   68.1   0.1   1   1   3.3e-22   1.1e-18   66.7   0.0     1    39   468   506   468   506 0.98 IS66 C-terminal element
HTH_Tnp_IS66         PF13005.2     59 seq626_BIOID50923    -            512   3.4e-17   61.8   0.7   1   1   1.8e-20     6e-17   61.1   0.5     3    59   115   169   113   169 0.95 putative Helix-turn-helix domain of transposase IS66
LZ_Tnp_IS66          PF13007.2     78 seq626_BIOID50923    -            512   3.7e-13   49.8   3.2   1   1   1.1e-16   3.7e-13   49.8   2.2     1    77    38   110    38   111 0.82 Transposase C of IS166 homeodomain
DUF1044              PF06296.7    120 seq628_BIOID50923    -            117   3.6e-36  123.4   0.9   1   1     3e-40     4e-36  123.3   0.7     4   120     2   111     1   111 0.99 Protein of unknown function (DUF1044)
GerE                 PF00196.14    58 seq630_BIOID50923    -            201   7.7e-06   25.0   0.9   1   1   1.5e-09   2.1e-05   23.6   0.6     8    55   146   193   141   195 0.89 Bacterial regulatory proteins, luxR family
GGDEF                PF00990.16   161 seq631_BIOID50923    -            408   2.7e-44  150.4   0.3   1   1   3.1e-48   4.2e-44  149.8   0.2     1   159   249   403   249   405 0.96 GGDEF domain
DUF1233              PF06806.7     72 seq633_BIOID50923    -             83   2.3e-32  110.2   0.1   1   1     2e-36   2.7e-32  110.0   0.1     1    70     4    74     4    77 0.97 Putative excisionase (DUF1233)
Phage_lambd_GpG      PF06894.6    127 seq634_BIOID50923    -            129   3.6e-46  155.7   0.4   1   1   3.2e-50   4.3e-46  155.5   0.3     1   116     2   115     2   123 0.95 Bacteriophage lambda minor tail protein (GpG)
PALP                 PF00291.20   307 seq637_BIOID50923    -            514   9.6e-70  235.0   2.1   1   1   1.9e-73   1.3e-69  234.6   1.5     5   307    29   316    25   316 0.91 Pyridoxal-phosphate dependent enzyme
Thr_dehydrat_C       PF00585.13    91 seq637_BIOID50923    -            514   3.8e-64  212.2   0.0   1   2   3.6e-35   2.4e-31  107.0   0.0     1    91   329   419   329   419 0.98 C-terminal regulatory domain of Threonine dehydratase
Thr_dehydrat_C       PF00585.13    91 seq637_BIOID50923    -            514   3.8e-64  212.2   0.0   2   2   6.7e-34   4.6e-30  102.9   0.0     2    91   425   512   424   512 0.96 C-terminal regulatory domain of Threonine dehydratase
ACR_tran             PF00873.14  1021 seq638_BIOID50923    -           1045  5.2e-237  788.8   2.6   1   1  9.6e-241  6.5e-237  788.4   1.8     2  1019     6  1035     2  1037 0.98 AcrB/AcrD/AcrF family
HTH_3                PF01381.17    55 seq640_BIOID50923    -            107   1.1e-07   31.4   0.0   1   1   1.6e-11   2.2e-07   30.5   0.0     1    45    52    96    52    98 0.94 Helix-turn-helix
Phage_connect_1      PF05135.8    102 seq642_BIOID50923    -            108   2.7e-08   33.7   0.0   1   1   2.5e-12   3.4e-08   33.4   0.0     1    95     1    98     1   103 0.84 Phage gp6-like head-tail connector protein
DUF3596              PF12167.3     88 seq645_BIOID50923    -             56     5e-09   35.5   0.0   1   1   4.2e-13   5.7e-09   35.3   0.0     1    30     9    38     9    48 0.86 Domain of unknown function (DUF3596)
DUF303               PF03629.13   255 seq648_BIOID50923    -            648   4.1e-29  101.4   0.0   1   1   8.4e-33   5.8e-29  100.9   0.0     3   210    83   333    81   384 0.78 Domain of unknown function (DUF303)
DUF1737              PF08410.5     54 seq648_BIOID50923    -            648   1.6e-19   69.2   0.1   1   1   1.2e-22   8.2e-19   67.0   0.0     1    53     1    53     1    54 0.98 Domain of unknown function (DUF1737)
Phage_tail_T         PF06223.7    103 seq653_BIOID50923    -            105   1.1e-54  183.0   0.3   1   1     9e-59   1.2e-54  182.8   0.2     1   103     2   104     2   104 0.99 Minor tail protein T
DUF883               PF05957.8     94 seq655_BIOID50923    -            113   6.8e-27   93.5   1.2   1   1   5.9e-31   8.1e-27   93.3   0.9     1    94    19   111    19   111 0.97 Bacterial protein of unknown function (DUF883)
Phage_H_T_join       PF05521.6     95 seq656_BIOID50923    -            116   1.6e-15   57.0   0.0   1   1   1.4e-19   1.9e-15   56.7   0.0     3    95    11   110     9   111 0.91 Phage head-tail joining protein
HTH_AraC             PF00165.18    42 seq657_BIOID50923    -            229   7.2e-11   41.4   0.4   1   1   1.8e-08   0.00012   21.6   0.1    14    38   194   219   192   223 0.91 Bacterial regulatory helix-turn-helix proteins, AraC family
HTH_18               PF12833.2     81 seq657_BIOID50923    -            229   1.1e-10   41.3   0.1   1   1   2.6e-14   1.8e-10   40.6   0.0     2    80   147   223   146   224 0.93 Helix-turn-helix domain
RPAP2_Rtr1           PF04181.8     79 seq659_BIOID50923    -             58   0.00016   21.5   1.8   1   1   3.4e-08   0.00024   21.0   1.3    22    71     8    53     3    57 0.79 Rtr1/RPAP2 family
Sugar_tr             PF00083.19   451 seq660_BIOID50923    -            438   3.4e-27   95.0  35.2   1   1   5.8e-29   2.6e-25   88.7  24.4     6   417    27   407    23   432 0.76 Sugar (and other) transporter
MFS_1                PF07690.11   354 seq660_BIOID50923    -            438     1e-26   93.4  52.5   1   2   5.9e-19   2.7e-15   55.8  17.7    38   258    70   296    27   301 0.69 Major Facilitator Superfamily
MFS_1                PF07690.11   354 seq660_BIOID50923    -            438     1e-26   93.4  52.5   2   2   1.1e-14   5.2e-11   41.7  14.9    44   172   298   430   291   437 0.84 Major Facilitator Superfamily
MFS_2                PF13347.1    427 seq660_BIOID50923    -            438   5.2e-09   34.8  22.7   1   1   1.1e-12   5.2e-09   34.8  15.8    26   344    48   373    38   390 0.80 MFS/sugar transport protein
Phage_Nu1            PF07471.7    164 seq661_BIOID50923    -            181   8.2e-90  298.4   0.6   1   1   6.8e-94   9.3e-90  298.2   0.4     1   164     1   164     1   164 0.99 Phage DNA packaging protein Nu1
S-methyl_trans       PF02574.11   305 seq662_BIOID50923    -           1232  5.9e-105  350.8   0.1   1   1    4e-108  1.1e-104  349.9   0.1     1   304    21   331    21   332 0.98 Homocysteine S-methyltransferase
Met_synt_B12         PF02965.12   136 seq662_BIOID50923    -           1232   9.2e-54  180.5   0.0   1   1     9e-57   2.4e-53  179.2   0.0     1   136  1060  1197  1060  1197 0.99 Vitamin B12 dependent methionine synthase, activation domain
Pterin_bind          PF00809.17   210 seq662_BIOID50923    -           1232   7.7e-49  165.7   0.4   1   1   8.9e-52   2.4e-48  164.1   0.3     1   210   361   573   361   573 0.98 Pterin binding enzyme
B12-binding_2        PF02607.12    79 seq662_BIOID50923    -           1232   4.3e-21   74.6   0.0   1   1   6.5e-24   1.8e-20   72.6   0.0     4    79   664   739   662   739 0.96 B12 binding domain
B12-binding          PF02310.14   121 seq662_BIOID50923    -           1232   6.1e-20   71.1   0.2   1   1   1.8e-22     5e-19   68.2   0.1     2    94   753   845   752   856 0.93 B12 binding domain
Peptidase_S49        PF01343.13   154 seq663_BIOID50923    -            439   1.1e-45  155.0   0.5   1   1   3.1e-49   2.2e-45  154.1   0.4     2   151   149   297   148   300 0.96 Peptidase family S49
TMP_2                PF06791.8    210 seq665_BIOID50923    -           1021   1.4e-58  197.8   5.7   1   1   2.1e-62   1.4e-58  197.8   3.9     5   209   227   426   224   427 0.98 Prophage tail length tape measure protein
Tape_meas_lam_C      PF09718.5     78 seq665_BIOID50923    -           1021   4.9e-27   93.5   5.9   1   1   7.2e-31   4.9e-27   93.5   4.1     1    78   810   887   810   887 0.98 Lambda phage tail tape-measure protein (Tape_meas_lam_C)
HlyD                 PF00529.15   306 seq669_BIOID50923    -            385   1.6e-72  244.2  15.1   1   1   6.5e-76   2.2e-72  243.8  10.5     1   306    60   357    60   357 0.98 HlyD family secretion protein
HlyD_2               PF12700.2    328 seq669_BIOID50923    -            385   3.1e-21   75.7   2.5   1   1   1.2e-24   4.3e-21   75.3   1.7    11   328    50   357    40   357 0.86 HlyD family secretion protein
HlyD_3               PF13437.1    105 seq669_BIOID50923    -            385   3.8e-09   36.7   5.4   1   1   6.4e-11   2.2e-07   31.0   0.7     2   105   172   286   171   286 0.85 HlyD family secretion protein
Biotin_lipoyl_2      PF13533.1     50 seq669_BIOID50923    -            385   3.5e-08   32.8   0.1   1   1     1e-11   3.5e-08   32.8   0.1     1    47    60   106    60   109 0.94 Biotin-lipoyl like
MscL                 PF01741.13   128 seq670_BIOID50923    -            136   2.3e-57  192.5   3.1   1   1   1.9e-61   2.6e-57  192.3   2.2     1   128     3   132     3   132 0.98 Large-conductance mechanosensitive channel, MscL
Exonuc_VIII          PF06630.6    182 seq673_BIOID50923    -            866   5.6e-81  270.1   0.0   1   1   1.5e-84     1e-80  269.2   0.0     1   182     1   178     1   178 0.99 Enterobacterial exodeoxyribonuclease VIII
DUF3799              PF12684.2    237 seq673_BIOID50923    -            866   3.8e-05   23.0   0.0   1   1   1.2e-08   8.4e-05   21.9   0.0     3   225   614   849   613   851 0.74 PDDEXK-like domain of unknown function (DUF3799)
OmpA                 PF00691.15    97 seq675_BIOID50923    -            160   3.6e-18   65.6   0.1   1   1     4e-22   5.5e-18   65.0   0.1     1    97    55   151    55   151 0.95 OmpA family
CesT                 PF05932.8    119 seq677_BIOID50923    -            127   2.5e-18   65.9   0.5   1   1     2e-22   2.8e-18   65.7   0.4     2   115     5   111     4   115 0.91 Tir chaperone protein (CesT) family
DUF1283              PF06932.6     85 seq681_BIOID50923    -            113   5.2e-46  154.4   5.7   1   1   4.5e-50   6.1e-46  154.2   4.0     1    85    29   113    29   113 0.99 Protein of unknown function (DUF1283)
FxsA                 PF04186.8    120 seq682_BIOID50923    -            158   1.1e-36  124.9   8.3   1   1   9.6e-41   1.3e-36  124.7   5.7     1   113     6   118     6   127 0.93 FxsA cytoplasmic membrane protein
AMNp_N               PF10423.4    160 seq688_BIOID50923    -            519   9.2e-51  171.4   0.1   1   1     2e-54   1.4e-50  170.9   0.1     2   158    47   205    46   207 0.96 Bacterial AMP nucleoside phosphorylase N-terminus
PNP_UDP_1            PF01048.15   234 seq688_BIOID50923    -            519   5.3e-20   71.2   0.0   1   1   1.2e-23   8.5e-20   70.6   0.0    33   200   297   464   264   487 0.83 Phosphorylase superfamily
ACR_tran             PF00873.14  1021 seq690_BIOID50923    -           1037         0 1417.7  26.6   1   1         0         0 1417.6  18.5     1  1020     1  1027     1  1028 1.00 AcrB/AcrD/AcrF family
MMPL                 PF03176.10   333 seq690_BIOID50923    -           1037   1.2e-06   27.3  11.3   1   1   2.7e-10   1.2e-06   27.3   7.8   139   305   334   499   288   523 0.84 MMPL family
Acetyltransf_3       PF13302.1    142 seq691_BIOID50923    -            186   5.7e-23   81.6   0.0   1   1     4e-26   7.7e-23   81.2   0.0     3   141     8   140     7   141 0.80 Acetyltransferase (GNAT) domain
Acetyltransf_4       PF13420.1    155 seq691_BIOID50923    -            186   7.2e-15   55.1   0.6   1   1   4.7e-18   9.1e-15   54.8   0.4     1   152     9   158     9   160 0.93 Acetyltransferase (GNAT) domain
Acetyltransf_1       PF00583.19    83 seq691_BIOID50923    -            186     6e-15   54.9   0.1   1   1   4.5e-18   8.9e-15   54.3   0.1     2    82    63   140    62   141 0.97 Acetyltransferase (GNAT) family
Acetyltransf_8       PF13523.1    152 seq691_BIOID50923    -            186   1.2e-13   51.1   0.2   1   1   8.2e-17   1.6e-13   50.6   0.2     1   141     9   145     9   157 0.89 Acetyltransferase (GNAT) domain
Acetyltransf_7       PF13508.1     79 seq691_BIOID50923    -            186   3.7e-07   30.1   0.2   1   1   3.4e-10   6.7e-07   29.2   0.1     2    78    56   141    55   142 0.80 Acetyltransferase (GNAT) domain
Acetyltransf_10      PF13673.1    117 seq691_BIOID50923    -            186   1.3e-05   25.1   0.0   1   1   9.3e-09   1.8e-05   24.7   0.0     1   117    16   140    16   140 0.75 Acetyltransferase (GNAT) domain
FR47                 PF08445.5     86 seq691_BIOID50923    -            186   2.1e-05   24.0   0.0   1   1   1.9e-08   3.8e-05   23.2   0.0    26    79    87   142    69   150 0.92 FR47-like protein
YihI                 PF04220.7    169 seq692_BIOID50923    -            168   7.8e-56  187.9  14.6   1   1   6.2e-60   8.5e-56  187.7  10.1     6   167     7   164     1   166 0.94 Der GTPase activator (YihI)
CMD                  PF02627.15    85 seq697_BIOID50923    -            143   1.5e-20   72.7   0.2   1   1   1.6e-24   2.2e-20   72.1   0.2     1    84    13    94    13    95 0.92 Carboxymuconolactone decarboxylase family
Phage_cap_E          PF03864.10   329 seq699_BIOID50923    -            341     1e-63  215.1   0.2   1   1   8.2e-68   1.1e-63  215.0   0.1     1   328     4   339     4   340 0.93 Phage major capsid protein E
DUF1378              PF07125.6     59 seq700_BIOID50923    -             59   1.1e-39  134.0   0.0   1   1   8.7e-44   1.2e-39  133.9   0.0     1    59     1    59     1    59 0.99 Protein of unknown function (DUF1378)
CcdA                 PF07362.7     72 seq702_BIOID50923    -             72   9.1e-28   95.8   0.9   1   1   7.2e-32   9.9e-28   95.7   0.6     1    72     1    72     1    72 0.99 Post-segregation antitoxin CcdA
Adenine_deam_C       PF13382.1    171 seq703_BIOID50923    -            588   3.7e-58  195.3   0.0   1   1   2.1e-61   5.7e-58  194.7   0.0    23   171   433   581   416   581 0.96 Adenine deaminase C-terminal domain
Amidohydro_1         PF01979.15   333 seq703_BIOID50923    -            588   6.1e-38  131.1   0.0   1   1   9.1e-41   2.5e-37  129.1   0.0     2   333    82   347    81   347 0.95 Amidohydrolase family
Amidohydro_5         PF13594.1     68 seq703_BIOID50923    -            588   3.3e-12   45.9   0.4   1   1   4.4e-15   1.2e-11   44.1   0.3     1    68    52   115    52   115 0.84 Amidohydrolase
Amidohydro_4         PF13147.1    304 seq703_BIOID50923    -            588   2.6e-11   43.9   0.4   1   1   1.8e-12   4.8e-09   36.5   0.2     1   304    76   344    76   344 0.80 Amidohydrolase
DUF826               PF05696.6     78 seq704_BIOID50923    -             63   1.8e-34  117.5   2.0   1   1   1.4e-38   1.9e-34  117.4   1.4     1    59     1    59     1    63 0.96 Protein of unknown function (DUF826)
IlvN                 PF07991.7    165 seq706_BIOID50923    -            491   6.8e-61  204.3   0.2   1   1   1.6e-64   1.1e-60  203.6   0.1     2   165    35   204    34   204 0.98 Acetohydroxy acid isomeroreductase, catalytic domain
IlvC                 PF01450.14   145 seq706_BIOID50923    -            491   7.4e-56  187.9   0.1   1   2   3.3e-21   2.3e-17   63.1   0.0     1   128   210   337   210   345 0.91 Acetohydroxy acid isomeroreductase, catalytic domain
IlvC                 PF01450.14   145 seq706_BIOID50923    -            491   7.4e-56  187.9   0.1   2   2   1.5e-39     1e-35  122.6   0.0    15   145   359   485   349   485 0.93 Acetohydroxy acid isomeroreductase, catalytic domain
CcdB                 PF01845.12   102 seq709_BIOID50923    -            101   7.3e-43  144.5   0.0   1   1   5.9e-47     8e-43  144.4   0.0     1   102     1   101     1   101 0.99 CcdB protein
FHIPEP               PF00771.15   658 seq710_BIOID50923    -            579  9.1e-195  648.6   0.2   1   1  7.8e-199  1.1e-194  648.4   0.1   100   657     9   571     7   572 0.96 FHIPEP family
Rsd_AlgQ             PF04353.8    153 seq712_BIOID50923    -            158     5e-50  169.0   0.4   1   1   4.2e-54   5.7e-50  168.8   0.3     1   150     1   148     1   151 0.98 Regulator of RNA polymerase sigma(70) subunit, Rsd/AlgQ
Radical_SAM          PF04055.16   166 seq713_BIOID50923    -            457   3.7e-15   56.3   0.0   1   1     8e-19   5.4e-15   55.8   0.0     2   164    57   227    56   229 0.79 Radical SAM superfamily
HemN_C               PF06969.11    66 seq713_BIOID50923    -            457     4e-12   45.8   0.3   1   1   2.7e-15   1.8e-11   43.7   0.0     1    66   363   431   363   431 0.94 HemN C-terminal domain
Lysis_S              PF04971.7     68 seq714_BIOID50923    -             71   1.6e-47  158.9   0.5   1   1   1.3e-51   1.8e-47  158.7   0.3     1    68     4    71     4    71 1.00 Lysis protein S
Glutaredoxin         PF00462.19    60 seq717_BIOID50923    -             81   7.9e-14   51.2   0.0   1   1   6.6e-18     9e-14   51.0   0.0     1    57     3    58     3    61 0.95 Glutaredoxin
Phage_integrase      PF00589.17   173 seq718_BIOID50923    -            268     2e-35  121.8   0.1   1   1   2.1e-39   2.8e-35  121.3   0.1     1   171    50   242    50   244 0.89 Phage integrase family
Phage_lysozyme       PF00959.14   110 seq720_BIOID50923    -            177   6.2e-29  100.3   0.0   1   1     6e-33   8.3e-29   99.9   0.0     1   110    48   166    48   166 0.97 Phage lysozyme
Flavodoxin_NdrI      PF07972.6    122 seq722_BIOID50923    -            136   5.1e-47  158.6   0.0   1   1   4.3e-51   5.8e-47  158.4   0.0     1   122     5   123     5   123 0.97 NrdI Flavodoxin like
AA_permease          PF00324.16   479 seq723_BIOID50923    -            470  1.8e-115  385.8  42.6   1   1    3e-119  2.1e-115  385.7  29.5     1   464    39   462    39   470 0.93 Amino acid permease
AA_permease_2        PF13520.1    426 seq723_BIOID50923    -            470   1.5e-43  148.7  47.3   1   1   2.9e-47     2e-43  148.4  32.8     9   410    43   444    39   464 0.82 Amino acid permease
SNARE_assoc          PF09335.6    123 seq724_BIOID50923    -            192   6.2e-18   65.0   1.8   1   1   4.5e-22   6.2e-18   65.0   1.2     4   122    24   143    21   144 0.91 SNARE associated Golgi protein
DUF1161              PF06649.7     52 seq725_BIOID50923    -            102   1.3e-25   88.9   0.0   1   1   1.2e-29   1.6e-25   88.6   0.0     1    52    27    80    27    80 0.99 Protein of unknown function (DUF1161)
ThiC                 PF01964.13   421 seq728_BIOID50923    -            631  3.9e-201  667.9   0.0   1   1  2.8e-204  1.9e-200  665.6   0.0     1   420   148   597   148   598 0.99 ThiC family
ThiC-associated      PF13667.1     80 seq728_BIOID50923    -            631   1.1e-33  114.5   0.1   1   1   4.3e-37   2.9e-33  113.1   0.0     2    80    26   109    25   109 0.94 ThiC-associated domain
Ribonuc_red_lgC      PF02867.10   537 seq730_BIOID50923    -            714  1.7e-151  505.3   0.0   1   1  1.7e-153  7.5e-150  499.9   0.0     1   537   175   694   175   694 0.97 Ribonucleotide reductase, barrel domain
RNR_N                PF08343.5     82 seq730_BIOID50923    -            714   1.8e-29  101.2   0.1   1   1   9.8e-33   4.5e-29   99.9   0.1     1    82    16    97    16    97 0.99 Ribonucleotide reductase N-terminal
Ribonuc_red_lgN      PF00317.16    83 seq730_BIOID50923    -            714   3.1e-12   45.9   0.0   1   1   1.8e-15     8e-12   44.6   0.0     2    82    99   171    98   172 0.95 Ribonucleotide reductase, all-alpha domain
THF_DHG_CYH_C        PF02882.14   161 seq733_BIOID50923    -            288   1.3e-68  229.0   0.1   1   1   3.6e-72   2.5e-68  228.1   0.1     1   157   124   279   124   283 0.99 Tetrahydrofolate dehydrogenase/cyclohydrolase, NAD(P)-binding domain
THF_DHG_CYH          PF00763.18   117 seq733_BIOID50923    -            288   1.1e-41  141.4   0.1   1   1   2.5e-45   1.7e-41  140.7   0.1     1   117     4   121     4   121 0.99 Tetrahydrofolate dehydrogenase/cyclohydrolase, catalytic domain
Phage_min_tail       PF05939.8    109 seq734_BIOID50923    -            109     1e-40  137.9   0.0   1   1   8.1e-45   1.1e-40  137.8   0.0     1   108     1   108     1   109 0.99 Phage minor tail protein
RecT                 PF03837.9    199 seq735_BIOID50923    -            269   2.3e-58  196.6   0.0   1   1   2.2e-62     3e-58  196.2   0.0     1   188    53   244    53   255 0.94 RecT family
Transcrip_reg        PF01709.15   234 seq736_BIOID50923    -            238   1.2e-82  276.5   0.7   1   1   9.4e-87   1.3e-82  276.3   0.5     1   233     3   235     3   236 0.98 Transcriptional regulator
AAA_5                PF07728.9    139 seq737_BIOID50923    -            384   4.2e-37  126.8   0.0   1   1     5e-41   6.9e-37  126.1   0.0     2   139   101   242   100   242 0.98 AAA domain (dynein-related subfamily)
Cpn10                PF00166.16    93 seq738_BIOID50923    -             97   5.2e-29   99.9   1.8   1   1   4.2e-33   5.7e-29   99.7   1.3     1    93     2    95     2    95 0.97 Chaperonin 10 Kd subunit
Molybdopterin        PF00384.17   432 seq740_BIOID50923    -            808   1.4e-95  320.4   0.0   1   1     4e-99   1.8e-95  320.1   0.0     1   432   111   566   111   566 0.91 Molybdopterin oxidoreductase
Molydop_binding      PF01568.16   109 seq740_BIOID50923    -            808   2.2e-28   98.1   0.1   1   1   1.7e-31   7.6e-28   96.3   0.0     1   107   687   800   687   802 0.97 Molydopterin dinucleotide binding domain
Molybdop_Fe4S4       PF04879.11    55 seq740_BIOID50923    -            808   5.9e-14   51.5   0.7   1   1   2.3e-17   1.1e-13   50.6   0.5     1    55    49   108    49   108 0.96 Molybdopterin oxidoreductase Fe4S4 domain
P22_AR_N             PF10547.4    120 seq741_BIOID50923    -            189     9e-54  180.3   0.0   1   1   2.1e-57   1.5e-53  179.6   0.0     1   120     1   119     1   119 0.99 P22_AR N-terminal domain
ORF11CD3             PF10549.4     57 seq741_BIOID50923    -            189   5.8e-23   80.2   0.2   1   1   8.2e-26   5.6e-22   77.1   0.1     1    56   120   175   120   176 0.98 ORF11CD3 domain
Phage_tail_L         PF05100.7    206 seq744_BIOID50923    -            232   5.3e-97  322.8   0.2   1   1  4.4e-101   6.1e-97  322.6   0.1     1   206    29   230    29   230 0.99 Phage minor tail protein L
Cpn60_TCP1           PF00118.19   488 seq745_BIOID50923    -            548  1.2e-126  423.1  10.9   1   1  9.8e-131  1.3e-126  422.9   7.5     1   486    23   523    23   525 0.94 TCP-1/cpn60 chaperonin family
Na_Pi_cotrans        PF02690.10   142 seq752_BIOID50923    -            543   1.8e-44  150.7  30.3   1   2   1.4e-39   9.8e-36  122.4   7.1     1   140    13   148    13   150 0.98 Na+/Pi-cotransporter
Na_Pi_cotrans        PF02690.10   142 seq752_BIOID50923    -            543   1.8e-44  150.7  30.3   2   2   1.7e-13   1.1e-09   37.9  10.2     1   123   139   265   139   283 0.90 Na+/Pi-cotransporter
Peripla_BP_3         PF13377.1    160 seq754_BIOID50923    -            332   1.3e-26   93.4   0.0   1   1   7.2e-29     2e-25   89.5   0.0     2   146   176   322   175   331 0.91 Periplasmic binding protein-like domain
Peripla_BP_1         PF00532.16   279 seq754_BIOID50923    -            332   1.9e-23   82.9   0.1   1   1   1.2e-26   3.3e-23   82.1   0.1    13   269    77   323    61   331 0.89 Periplasmic binding proteins and sugar binding domain of LacI family
LacI                 PF00356.16    46 seq754_BIOID50923    -            332   6.7e-22   76.7   0.4   1   1   4.6e-25   1.2e-21   75.8   0.3     1    46     4    49     4    49 0.99 Bacterial regulatory proteins, lacI family
Peripla_BP_4         PF13407.1    258 seq754_BIOID50923    -            332   1.1e-17   64.2   0.0   1   1   7.3e-21     2e-17   63.2   0.0     7   257    74   317    70   318 0.93 Periplasmic binding protein domain
S4_2                 PF13275.1     65 seq755_BIOID50923    -             70   9.2e-25   85.9   0.0   1   1   7.1e-29   9.7e-25   85.8   0.0     5    65     9    69     4    69 0.95 S4 domain
adh_short            PF00106.20   167 seq757_BIOID50923    -            240   3.5e-31  108.2   1.1   1   1   2.1e-34   5.9e-31  107.5   0.8     1   165     3   168     3   170 0.95 short chain dehydrogenase
adh_short_C2         PF13561.1    243 seq757_BIOID50923    -            240   1.4e-13   51.1   0.2   1   1   6.5e-17   1.8e-13   50.7   0.1     5   201    11   200     9   229 0.87 Enoyl-(Acyl carrier protein) reductase
KR                   PF08659.5    181 seq757_BIOID50923    -            240   5.5e-12   45.6   1.7   1   1   4.1e-15   1.1e-11   44.5   0.5     3   174     5   178     4   185 0.82 KR domain
NAD_binding_10       PF13460.1    183 seq757_BIOID50923    -            240   4.2e-08   33.2   2.0   1   1   2.1e-11   5.7e-08   32.8   1.4     1   182     5   221     5   222 0.77 NADH(P)-binding
HTH_3                PF01381.17    55 seq759_BIOID50923    -            194   5.4e-17   61.2   0.2   1   1   1.3e-19   3.7e-16   58.6   0.5     2    55    19    72    18    72 0.96 Helix-turn-helix
HTH_31               PF13560.1     64 seq759_BIOID50923    -            194   4.3e-12   45.9   0.1   1   1   2.4e-15   6.5e-12   45.3   0.1     2    58    14    69    13    78 0.92 Helix-turn-helix domain
HTH_19               PF12844.2     64 seq759_BIOID50923    -            194   5.8e-12   45.3   0.1   1   1   3.3e-15     9e-12   44.7   0.1     3    62    17    76    15    77 0.94 Helix-turn-helix domain
HTH_26               PF13443.1     63 seq759_BIOID50923    -            194   3.6e-09   36.5   0.1   1   1   2.5e-12     7e-09   35.6   0.1     4    58    20    73    17    78 0.93 Cro/C1-type HTH DNA-binding domain
Phage_lysis          PF03245.8    125 seq760_BIOID50923    -            154   1.5e-48  163.7   8.7   1   1   1.3e-52   1.7e-48  163.5   6.0     1   125    29   154    29   154 0.99 Bacteriophage lysis protein
DUF1187              PF06688.6     61 seq762_BIOID50923    -             86   1.2e-38  130.8   2.8   1   1   1.1e-42   1.6e-38  130.5   1.9     1    61    26    86    26    86 0.99 Protein of unknown function (DUF1187)
PTS_IIB              PF02302.12    90 seq763_BIOID50923    -            106   5.2e-21   74.7   1.5   1   1   4.5e-25   6.1e-21   74.5   1.0     2    88     6    95     5    97 0.94 PTS system, Lactose/Cellobiose specific IIB subunit
Prok-JAB             PF14464.1    105 seq766_BIOID50923    -            247   1.5e-19   69.3   0.1   1   1   3.7e-23   2.5e-19   68.6   0.1     3    96     3    98     1   109 0.93 Prokaryotic homologs of the JAB domain
NLPC_P60             PF00877.14   105 seq766_BIOID50923    -            247   6.5e-14   51.5   0.0   1   1   1.3e-17   9.1e-14   51.0   0.0     1   104   111   223   111   224 0.92 NlpC/P60 family
DUF457               PF04307.9    157 seq768_BIOID50923    -            173   3.6e-29  101.0  11.8   1   1   3.1e-33   4.3e-29  100.7   8.2     2   142     5   158     4   172 0.85 Predicted membrane-bound metal-dependent hydrolase (DUF457)
Rz1                  PF06085.6     40 seq770_BIOID50923    -             61   5.6e-24   83.1   9.3   1   1   4.8e-28   6.5e-24   82.9   6.5     1    40    20    61    20    61 0.98 Lipoprotein Rz1 precursor
DUF1233              PF06806.7     72 seq773_BIOID50923    -             71   3.3e-28   96.9   0.1   1   1   2.8e-32   3.8e-28   96.7   0.1     4    67     5    69     3    71 0.97 Putative excisionase (DUF1233)
PFL                  PF02901.10   648 seq774_BIOID50923    -            765    1e-202  675.0   0.0   1   1  1.8e-206  1.3e-202  674.7   0.0     1   648     1   626     1   626 0.98 Pyruvate formate lyase
Gly_radical          PF01228.16   106 seq774_BIOID50923    -            765   2.9e-25   88.5   0.0   1   1   9.7e-29   6.6e-25   87.4   0.0     3   106   645   747   643   747 0.97 Glycine radical
Aldo_ket_red         PF00248.16   283 seq775_BIOID50923    -            346   1.6e-75  253.4   0.0   1   1   1.4e-79   1.9e-75  253.2   0.0     2   282    28   332    27   333 0.95 Aldo/keto reductase family
UvrD_C               PF13361.1    319 seq778_BIOID50923    -            690   8.9e-93  311.1   0.0   1   1   3.7e-95   8.4e-92  307.9   0.0     1   318   288   630   288   631 0.97 UvrD-like helicase C-terminal domain
UvrD-helicase        PF00580.16   315 seq778_BIOID50923    -            690   2.2e-74  250.5   0.4   1   1   1.4e-76   3.1e-73  246.6   0.3     1   314    20   282    20   283 0.94 UvrD/REP helicase N-terminal domain
AAA_19               PF13245.1     76 seq778_BIOID50923    -            690   2.2e-13   49.6   0.6   1   1   2.1e-16   4.9e-13   48.5   0.4     8    75    32   104    25   105 0.82 Part of AAA domain
UvrD_C_2             PF13538.1    104 seq778_BIOID50923    -            690   2.2e-10   40.4   0.0   1   1   5.8e-13   1.3e-09   37.9   0.0    54   103   563   626   513   627 0.80 Family description
DUF3596              PF12167.3     88 seq779_BIOID50923    -            411   3.3e-28   96.9   0.0   1   1   1.5e-31     1e-27   95.4   0.0     1    87     5    91     5    92 0.96 Domain of unknown function (DUF3596)
Phage_integrase      PF00589.17   173 seq779_BIOID50923    -            411   6.8e-23   81.0   0.0   1   1   2.3e-26   1.6e-22   79.9   0.0     4   166   203   391   201   397 0.83 Phage integrase family
Cytochrom_C_asm      PF01578.15   214 seq780_BIOID50923    -            288   5.7e-45  153.3  17.3   1   1   4.2e-49   5.7e-45  153.3  12.0     5   212    62   286    58   288 0.97 Cytochrome C assembly protein
TMP-TENI             PF02581.12   180 seq782_BIOID50923    -            211   3.8e-57  192.2   0.3   1   1   3.2e-61   4.4e-57  191.9   0.2     3   180    17   189    15   189 0.98 Thiamine monophosphate synthase/TENI
HTH_Tnp_1            PF01527.15    76 seq783_BIOID50923    -            108   5.5e-11   42.1   1.3   1   1   1.6e-14   2.2e-10   40.2   0.9     1    74     1    87     1    88 0.86 Transposase
Lambda_tail_I        PF06805.7     82 seq788_BIOID50923    -            170   3.1e-07   29.9   0.0   1   1   4.2e-11   5.7e-07   29.1   0.0    37    82     2    52     1    52 0.97 Bacteriophage lambda tail assembly protein I
rve                  PF00665.21   120 seq793_BIOID50923    -            296   4.9e-26   91.0   0.1   1   1   3.8e-29   1.3e-25   89.7   0.0     2   119   126   240   125   241 0.97 Integrase core domain
HTH_21               PF13276.1     60 seq793_BIOID50923    -            296   1.6e-16   59.9   2.9   1   1   1.1e-19   3.9e-16   58.7   2.0     3    60    48   104    45   104 0.93 HTH-like domain
rve_3                PF13683.1     67 seq793_BIOID50923    -            296   2.7e-11   42.7   0.0   1   1   1.8e-14   6.1e-11   41.5   0.0     6    67   217   278   212   278 0.92 Integrase core domain
rve_2                PF13333.1     52 seq793_BIOID50923    -            296   2.6e-06   27.2   0.0   1   1   1.6e-09   5.5e-06   26.2   0.0     1    44   231   277   231   284 0.88 Integrase core domain
Ribonuc_red_sm       PF00268.16   281 seq794_BIOID50923    -            319   1.1e-80  270.5   0.1   1   1   9.6e-85   1.3e-80  270.2   0.0     1   280     1   280     1   281 0.97 Ribonucleotide reductase, small chain
DUF4156              PF13698.1     93 seq796_BIOID50923    -            121   4.1e-32  109.8   0.1   1   1   3.6e-36   4.9e-32  109.5   0.0     2    93    27   119    26   119 0.98 Domain of unknown function (DUF4156)
ThiF                 PF00899.16   136 seq797_BIOID50923    -            282   5.3e-44  149.2   0.1   1   1   1.1e-47   7.7e-44  148.6   0.1     2   134    59   190    58   192 0.98 ThiF family
MoeZ_MoeB            PF05237.8     84 seq797_BIOID50923    -            282   1.9e-29  100.9   0.0   1   1   5.2e-33   3.5e-29  100.0   0.0     4    82   199   276   197   278 0.96 MoeZ/MoeB domain
DUF333               PF03891.10    50 seq800_BIOID50923    -             88   2.4e-13   49.5   0.4   1   1   2.2e-17   3.1e-13   49.2   0.2     7    50    42    85    36    85 0.91 Domain of unknown function (DUF333)
Phage-tail_3         PF13550.1    164 seq803_BIOID50923    -           1137   5.3e-40  136.7   0.0   1   1   3.7e-43   1.3e-39  135.5   0.0     1   161   330   497   330   500 0.94 Putative phage tail protein
DUF3672              PF12421.3    136 seq803_BIOID50923    -           1137   5.4e-37  126.8   1.8   1   1   3.7e-40   1.3e-36  125.6   1.2     1   136   949  1099   949  1099 0.94 Fibronectin type III protein
DUF1983              PF09327.6     81 seq803_BIOID50923    -           1137   1.2e-27   95.4   0.1   1   1   9.1e-31   3.1e-27   94.2   0.0     2    81   846   925   845   925 0.97 Domain of unknown function (DUF1983)
DUF21                PF01595.15   183 seq805_BIOID50923    -            420   3.5e-55  186.0   4.7   1   1   1.1e-58   4.9e-55  185.5   3.3     3   175     2   175     1   180 0.98 Domain of unknown function DUF21
CorC_HlyC            PF03471.12    81 seq805_BIOID50923    -            420   1.9e-20   72.3   0.3   1   1   1.1e-23     5e-20   70.9   0.2     2    79   335   410   334   412 0.95 Transporter associated domain
CBS                  PF00571.23    57 seq805_BIOID50923    -            420   9.4e-06   25.0   0.2   1   1   8.6e-08   0.00039   19.9   0.0     8    56   270   318   249   319 0.87 CBS domain
RelB                 PF04221.7     83 seq806_BIOID50923    -             86   1.7e-31  107.7   0.2   1   1   1.3e-35   1.8e-31  107.5   0.1     1    83     4    84     4    84 0.98 RelB antitoxin
Molybdopterin        PF00384.17   432 seq808_BIOID50923    -            808   2.8e-88  296.4   0.0   1   1   7.7e-92   3.5e-88  296.1   0.0     1   432   115   566   115   566 0.92 Molybdopterin oxidoreductase
Molydop_binding      PF01568.16   109 seq808_BIOID50923    -            808   5.3e-27   93.6   0.0   1   1   2.2e-30     1e-26   92.7   0.0     1   107   687   800   687   802 0.97 Molydopterin dinucleotide binding domain
Molybdop_Fe4S4       PF04879.11    55 seq808_BIOID50923    -            808   2.7e-13   49.4   0.9   1   1     1e-16   4.7e-13   48.6   0.6     1    55    53   112    53   112 0.96 Molybdopterin oxidoreductase Fe4S4 domain
ATP_bind_3           PF01171.15   182 seq811_BIOID50923    -            311   1.1e-14   54.2   0.0   1   1   1.3e-18   1.7e-14   53.5   0.0     2   161    42   205    41   209 0.84 PP-loop family
CSD                  PF00313.17    66 seq814_BIOID50923    -             70   2.6e-33  113.5   0.3   1   1   4.1e-37   2.8e-33  113.3   0.2     1    65     5    69     5    70 0.98 'Cold-shock' DNA-binding domain
OB_RNB               PF08206.6     58 seq814_BIOID50923    -             70   1.5e-05   24.2   0.3   1   1   3.5e-09   2.4e-05   23.6   0.2     7    28    15    36    11    40 0.87 Ribonuclease B OB domain
Autotransporter      PF03797.14   265 seq816_BIOID50923    -            236   8.5e-43  146.4  12.8   1   1   7.5e-47     1e-42  146.2   8.9    35   262     2   219     1   221 0.94 Autotransporter beta-domain
ThiG                 PF05690.9    247 seq817_BIOID50923    -            328  1.3e-108  361.6   1.1   1   1  1.1e-112  1.5e-108  361.4   0.7     2   247    76   319    75   319 0.99 Thiazole biosynthesis protein ThiG
ThiS                 PF02597.15    78 seq818_BIOID50923    -             66   6.6e-17   61.5   0.1   1   1   5.3e-21   7.3e-17   61.4   0.1     1    78     3    66     3    66 0.98 ThiS family
adh_short_C2         PF13561.1    243 seq820_BIOID50923    -            294   4.9e-30  104.9   0.0   1   1   1.3e-33   5.7e-30  104.7   0.0     5   241    58   290    55   292 0.92 Enoyl-(Acyl carrier protein) reductase
adh_short            PF00106.20   167 seq820_BIOID50923    -            294   3.3e-26   92.0   0.2   1   1     9e-30   4.1e-26   91.7   0.1     3   166    52   217    50   218 0.95 short chain dehydrogenase
KR                   PF08659.5    181 seq820_BIOID50923    -            294   2.3e-08   33.7   0.0   1   1   6.9e-12   3.2e-08   33.3   0.0     4   167    53   221    51   234 0.77 KR domain
Pro_isomerase        PF00160.16   155 seq823_BIOID50923    -            164   3.2e-47  160.4   1.6   1   1   2.6e-51   3.6e-47  160.3   1.1     2   155     2   162     1   162 0.88 Cyclophilin type peptidyl-prolyl cis-trans isomerase/CLD
YkuD                 PF03734.9    146 seq824_BIOID50923    -            246   2.4e-07   30.9   0.2   1   1   4.6e-11   6.2e-07   29.6   0.0     3   139    45   159    43   173 0.72 L,D-transpeptidase catalytic domain
ABC_tran             PF00005.22   118 seq827_BIOID50923    -            400   2.6e-26   92.1   0.0   1   1   1.7e-29   5.7e-26   91.1   0.0     1   117    68   192    68   193 0.97 ABC transporter
CBS                  PF00571.23    57 seq827_BIOID50923    -            400   1.8e-06   27.4   0.0   1   1   3.5e-07    0.0012   18.3   0.0    32    55   369   392   346   394 0.86 CBS domain
VWA_CoxE             PF05762.9    222 seq829_BIOID50923    -            378   6.3e-66  221.5   0.2   1   1   1.9e-69   8.7e-66  221.1   0.1     1   222   151   372   151   372 0.98 VWA domain containing CoxE-like protein
VWA_2                PF13519.1    172 seq829_BIOID50923    -            378     2e-09   37.6   0.4   1   1   1.9e-12   8.7e-09   35.6   0.1     2   151   217   353   216   375 0.80 von Willebrand factor type A domain
Radical_SAM          PF04055.16   166 seq830_BIOID50923    -            292   1.9e-22   80.0   0.0   1   1   5.8e-26   2.6e-22   79.6   0.0     1   157    41   222    41   231 0.94 Radical SAM superfamily
Fer4_12              PF13353.1    139 seq830_BIOID50923    -            292   1.1e-10   41.6   0.1   1   1   9.2e-14   4.2e-10   39.7   0.1     2    82    34   145    33   186 0.81 4Fe-4S single cluster domain
Fer4_14              PF13394.1    117 seq830_BIOID50923    -            292     1e-06   28.6   0.6   1   1     6e-09   2.7e-05   24.0   0.4     3   103    42   171    40   183 0.83 4Fe-4S single cluster domain
Metallophos_2        PF12850.2    156 seq831_BIOID50923    -            240   2.7e-13   49.9   0.0   1   1   5.8e-17     4e-13   49.3   0.0     1   125     1   203     1   226 0.82 Calcineurin-like phosphoesterase superfamily domain
Metallophos          PF00149.23   201 seq831_BIOID50923    -            240     8e-12   44.8   0.0   1   1     7e-15   4.8e-11   42.3   0.0     3   201     3   199     1   199 0.95 Calcineurin-like phosphoesterase
Abhydrolase_6        PF12697.2    228 seq836_BIOID50923    -            382   4.7e-13   49.4   0.1   1   1   6.2e-16   2.1e-12   47.3   0.1    18   220   110   362    97   366 0.77 Alpha/beta hydrolase family
Abhydrolase_5        PF12695.2    142 seq836_BIOID50923    -            382   2.7e-12   46.5   0.3   1   1   1.6e-14   5.6e-11   42.2   0.2    14   141   105   357    90   358 0.76 Alpha/beta hydrolase family
Peptidase_S15        PF02129.13   272 seq836_BIOID50923    -            382   3.2e-05   23.3   0.1   1   1   1.9e-08   6.3e-05   22.4   0.0     2   140    71   201    71   359 0.66 X-Pro dipeptidyl-peptidase (S15 family)
BATS                 PF06968.8     92 seq838_BIOID50923    -            377   3.5e-22   77.9   0.0   1   1   2.5e-25   1.7e-21   75.7   0.0     1    92   256   361   256   361 0.98 Biotin and Thiamin Synthesis associated domain
Radical_SAM          PF04055.16   166 seq838_BIOID50923    -            377   1.9e-08   34.5   0.0   1   1   4.8e-12   3.3e-08   33.7   0.0     4   144    82   220    79   236 0.84 Radical SAM superfamily
DctA-YdbH            PF11739.3    207 seq840_BIOID50923    -            879   1.6e-56  190.9   1.8   1   1   2.2e-60     3e-56  190.0   0.0     1   207   656   859   656   859 0.99 Dicarboxylate transport
SepZ                 PF06066.6     99 seq843_BIOID50923    -             99   8.4e-52  173.1   9.8   1   1   6.8e-56   9.3e-52  173.0   6.8     1    99     1    99     1    99 1.00 SepZ
PTS_IIB              PF02302.12    90 seq845_BIOID50923    -            113   3.1e-12   46.6   0.0   1   1   2.8e-16   3.8e-12   46.3   0.0     2    88     6    95     5    97 0.92 PTS system, Lactose/Cellobiose specific IIB subunit
NAD_kinase           PF01513.16   285 seq846_BIOID50923    -            292   2.1e-72  243.2   0.0   1   1   1.7e-76   2.3e-72  243.0   0.0     2   284     8   271     7   272 0.98 ATP-NAD kinase
BPD_transp_1         PF00528.17   185 seq847_BIOID50923    -            354   2.5e-26   92.2  16.2   1   1   1.8e-30   2.5e-26   92.2  11.2     1   176   163   324   163   332 0.91 Binding-protein-dependent transport system inner membrane component
AIRC                 PF00731.15   150 seq849_BIOID50923    -            169   3.6e-66  220.9   1.9   1   1     3e-70   4.1e-66  220.7   1.3     2   150     9   159     8   159 0.99 AIR carboxylase
SWIM                 PF04434.12    40 seq850_BIOID50923    -            745   3.8e-07   29.3   0.6   1   2   9.2e-07     0.013   14.8   0.1    12    39    65    88    55    89 0.84 SWIM zinc finger
SWIM                 PF04434.12    40 seq850_BIOID50923    -            745   3.8e-07   29.3   0.6   2   2   5.2e-06     0.071   12.4   0.0    10    38   159   183   143   184 0.82 SWIM zinc finger
MxiH                 PF09392.5     90 seq854_BIOID50923    -            125   2.2e-12   47.2   0.9   1   1   2.7e-16   3.7e-12   46.5   0.6     2    90    39   124    38   124 0.96 Type III secretion needle MxiH like
Elong-fact-P_C       PF09285.6     56 seq856_BIOID50923    -            188   5.3e-27   92.8   1.0   1   1   2.4e-30   1.1e-26   91.8   0.2     1    56   131   186   131   186 0.99 Elongation factor P, C-terminal
EFP                  PF01132.15    55 seq856_BIOID50923    -            188   3.2e-24   84.2   0.1   1   1   1.2e-27   5.5e-24   83.4   0.0     3    55    71   123    69   123 0.97 Elongation factor P (EF-P) OB domain
EFP_N                PF08207.7     58 seq856_BIOID50923    -            188   5.8e-24   83.6   0.0   1   1   4.5e-27     2e-23   81.8   0.0     3    57     7    61     5    62 0.97 Elongation factor P (EF-P) KOW-like domain
ATP-grasp            PF02222.17   172 seq857_BIOID50923    -            355   1.7e-56  190.1   0.0   1   1   3.1e-60   2.1e-56  189.8   0.0     2   171    88   253    86   254 0.97 ATP-grasp domain
ATP-grasp_4          PF13535.1    184 seq857_BIOID50923    -            355   6.5e-11   42.1   0.0   1   1   1.8e-14   1.3e-10   41.2   0.0     4   179    79   243    76   248 0.84 ATP-grasp domain
MFS_1                PF07690.11   354 seq858_BIOID50923    -            397   1.8e-32  112.4  67.1   1   1   1.1e-32   7.8e-29  100.4  41.5     2   353    24   355    23   355 0.85 Major Facilitator Superfamily
Sugar_tr             PF00083.19   451 seq858_BIOID50923    -            397   1.3e-06   27.1  51.9   1   1   1.2e-09   7.9e-06   24.5  13.1    58   189    65   190    51   196 0.89 Sugar (and other) transporter
Fer4_11              PF13247.1     99 seq859_BIOID50923    -            205   1.2e-31  108.4  10.9   1   1   8.5e-35   1.2e-31  108.4   7.5     3    97    60   153    58   155 0.97 4Fe-4S dicluster domain
Fer4_2               PF12797.2     22 seq859_BIOID50923    -            205   1.1e-13   50.0  30.8   1   1   6.7e-10   9.1e-07   28.3   0.6     2    20     6    24     5    33 0.89 4Fe-4S binding domain
Fer4                 PF00037.22    24 seq859_BIOID50923    -            205   9.1e-13   47.1  35.1   1   1   8.5e-11   1.2e-07   30.9   3.3     1    23    92   114    92   115 0.94 4Fe-4S binding domain
Fer4_7               PF12838.2     52 seq859_BIOID50923    -            205   2.4e-12   46.9  28.1   1   1   9.2e-10   1.3e-06   28.6   7.3     2    50    99   147    98   149 0.87 4Fe-4S dicluster domain
Fer4_9               PF13187.1     55 seq859_BIOID50923    -            205   8.2e-12   45.0  26.6   1   1   5.5e-10   7.5e-07   29.2   7.4     2    53    99   148    98   150 0.95 4Fe-4S dicluster domain
Fer4_10              PF13237.1     52 seq859_BIOID50923    -            205   4.5e-11   42.2  30.2   1   1   8.2e-09   1.1e-05   24.9   8.0     2    52    92   146    91   146 0.76 4Fe-4S dicluster domain
Fer4_4               PF12800.2     17 seq859_BIOID50923    -            205   1.7e-10   40.2  32.5   1   3     3e-05      0.04   14.1   2.3     1    15    11    25    11    29 0.90 4Fe-4S binding domain
Fer4_4               PF12800.2     17 seq859_BIOID50923    -            205   1.7e-10   40.2  32.5   2   3   3.3e-05     0.045   13.9   2.0     2    16    65    81    64    85 0.86 4Fe-4S binding domain
Fer4_4               PF12800.2     17 seq859_BIOID50923    -            205   1.7e-10   40.2  32.5   3   3   2.9e-07    0.0004   20.3   2.0     2    17    97   112    96   112 0.91 4Fe-4S binding domain
Fer4_6               PF12837.2     24 seq859_BIOID50923    -            205   2.4e-10   39.7  39.6   1   1   3.1e-09   4.2e-06   26.2   3.2     1    23    91   113    91   114 0.95 4Fe-4S binding domain
Fer4_3               PF12798.2     15 seq859_BIOID50923    -            205   7.3e-07   29.1  40.1   1   2   9.4e-06     0.013   15.9   4.2     1    15    67    83    67    83 0.98 4Fe-4S binding domain
Fer4_3               PF12798.2     15 seq859_BIOID50923    -            205   7.3e-07   29.1  40.1   2   2   4.8e-05     0.065   13.7   1.6     1    13   126   147   126   149 0.94 4Fe-4S binding domain
YscJ_FliF            PF01514.12   207 seq862_BIOID50923    -            173   6.9e-55  185.2   5.6   1   1     6e-59   8.2e-55  185.0   3.9    24   196     2   168     1   172 0.98 Secretory protein of YscJ/FliF family
HOK_GEF              PF01848.11    43 seq863_BIOID50923    -             98     1e-15   56.6   0.4   1   1   1.1e-19   1.5e-15   56.0   0.2     1    43    52    94    52    94 0.99 Hok/gef family
GTP_EFTU             PF00009.22   188 seq865_BIOID50923    -            607     1e-56  191.2   0.0   1   1   7.2e-60     2e-56  190.3   0.0     2   187     4   195     3   196 0.96 Elongation factor Tu GTP binding domain
EFG_C                PF00679.19    89 seq865_BIOID50923    -            607   1.9e-21   75.6   0.0   1   1   1.6e-24   4.3e-21   74.4   0.0     3    83   397   477   395   483 0.96 Elongation factor G C-terminus
GTP_EFTU_D2          PF03144.20    74 seq865_BIOID50923    -            607   7.4e-10   38.6   3.2   1   1   8.1e-13   2.2e-09   37.1   2.2     1    74   219   289   219   289 0.94 Elongation factor Tu domain 2
MMR_HSR1             PF01926.18   114 seq865_BIOID50923    -            607   1.3e-05   25.0   0.2   1   1   1.5e-08   4.1e-05   23.4   0.0     2   113     8   128     7   129 0.55 50S ribosome-binding GTPase
KGG                  PF10685.4     23 seq866_BIOID50923    -             35   1.4e-10   40.7   5.8   1   1   1.6e-14   2.1e-10   40.1   4.0     1    23    10    31    10    31 0.99 Stress-induced bacterial acidophilic repeat motif
DmsC                 PF04976.7    276 seq869_BIOID50923    -            364  1.5e-114  381.7  20.6   1   1  1.4e-118  1.9e-114  381.5  14.3     1   276    81   354    81   354 0.99 DMSO reductase anchor subunit (DmsC)
AAA_23               PF13476.1    202 seq870_BIOID50923    -            553   1.8e-18   67.5   2.1   1   1     2e-20   1.4e-16   61.3   0.0     1   195     4   215     4   251 0.64 AAA domain
SMC_N                PF02463.14   220 seq870_BIOID50923    -            553   9.6e-19   67.3   0.0   1   1   2.4e-22   1.6e-18   66.5   0.0     1   217     1   511     1   514 0.94 RecF/RecN/SMC N terminal domain
Entericidin          PF08085.6     21 seq871_BIOID50923    -             41   5.3e-09   35.3   0.0   1   1   4.6e-13   6.3e-09   35.1   0.0     1    21    20    40    20    40 0.99 Entericidin EcnA/B family
DUF1974              PF09317.6    284 seq872_BIOID50923    -            840  1.4e-116  388.7   0.0   1   1  5.2e-120  1.8e-116  388.4   0.0     1   284   540   818   540   818 1.00 Domain of unknown function (DUF1974)
Acyl-CoA_dh_N        PF02771.11   113 seq872_BIOID50923    -            840   1.5e-15   57.6   0.0   1   1   1.2e-18   4.2e-15   56.1   0.0    28   112   173   258   147   259 0.83 Acyl-CoA dehydrogenase, N-terminal domain
Acyl-CoA_dh_1        PF00441.19   150 seq872_BIOID50923    -            840   1.2e-13   51.3   0.9   1   1   7.2e-17   2.5e-13   50.2   0.6     1   142   386   530   386   534 0.93 Acyl-CoA dehydrogenase, C-terminal domain
Acyl-CoA_dh_M        PF02770.14    52 seq872_BIOID50923    -            840   9.9e-07   28.0   0.0   1   1   5.3e-10   1.8e-06   27.2   0.0     1    51   263   321   263   323 0.96 Acyl-CoA dehydrogenase, middle domain
Cys_Met_Meta_PP      PF01053.15   386 seq875_BIOID50923    -            440  6.5e-122  406.4   0.0   1   1  5.4e-126  7.4e-122  406.2   0.0     1   385    52   436    52   437 0.97 Cys/Met metabolism PLP-dependent enzyme
OpuAC                PF04069.7    257 seq876_BIOID50923    -            330   3.7e-56  190.2   3.9   1   1   3.3e-60   4.5e-56  189.9   2.7     2   256    30   312    29   313 0.94 Substrate binding domain of ABC-type glycine betaine transport system
Entericidin          PF08085.6     21 seq878_BIOID50923    -             48   1.2e-08   34.2   2.6   1   1   1.2e-12   1.7e-08   33.7   1.8     1    21    23    43    23    43 0.98 Entericidin EcnA/B family
HOK_GEF              PF01848.11    43 seq879_BIOID50923    -             83   7.2e-18   63.5   1.4   1   1   6.8e-22   9.3e-18   63.1   1.0     1    43    37    79    37    79 0.99 Hok/gef family
Ail_Lom              PF06316.6    199 seq880_BIOID50923    -            199  9.9e-132  436.3   7.0   1   1  1.6e-135  1.1e-131  436.1   4.8     1   199     1   199     1   199 1.00 Enterobacterial Ail/Lom protein
OMP_b-brl            PF13505.1    176 seq880_BIOID50923    -            199   1.3e-25   90.2   6.7   1   1   2.3e-29   1.6e-25   89.9   4.6     2   176    11   199     7   199 0.81 Outer membrane protein beta-barrel domain
Multi_Drug_Res       PF00893.14    93 seq882_BIOID50923    -            126   9.9e-33  112.3  10.3   1   1   9.2e-37   1.3e-32  112.0   7.2     1    93    22   114    22   114 0.99 Small Multidrug Resistance protein
Secretin             PF00263.16   165 seq883_BIOID50923    -            512   1.8e-32  111.9   3.4   1   1   2.6e-36   1.8e-32  111.9   2.4     1   162   336   504   336   507 0.93 Bacterial type II and III secretion system protein
Secretin_N           PF03958.12    82 seq883_BIOID50923    -            512   2.5e-24   85.1   2.8   1   1   1.6e-22   1.1e-18   67.0   0.2     1    82   180   275   180   275 0.99 Bacterial type II/III secretion system short domain
Fels1                PF05666.6     45 seq885_BIOID50923    -            122   3.1e-38  128.7   2.3   1   2   5.7e-20   7.8e-16   57.0   0.1     2    45    20    62    19    62 0.94 Fels-1 Prophage Protein-like
Fels1                PF05666.6     45 seq885_BIOID50923    -            122   3.1e-38  128.7   2.3   2   2   1.2e-24   1.7e-20   72.0   0.2     1    45    66   121    66   121 0.98 Fels-1 Prophage Protein-like
phage_tail_N         PF08400.5    134 seq886_BIOID50923    -            438   6.5e-60  200.5   0.2   1   1   1.9e-63   6.5e-60  200.5   0.2     2   134     3   135     1   135 0.99 Prophage tail fibre N-terminal
Phage_fiber_C        PF06820.7     64 seq886_BIOID50923    -            438   3.9e-34  116.4   0.2   1   1   1.8e-37   6.3e-34  115.8   0.2     1    64   364   427   364   427 0.99 Putative prophage tail fibre C-terminus
Collagen             PF01391.13    60 seq886_BIOID50923    -            438   8.9e-18   63.4  72.1   1   2   9.7e-12   3.3e-08   32.8  27.1     1    59   252   310   250   312 0.62 Collagen triple helix repeat (20 copies)
Collagen             PF01391.13    60 seq886_BIOID50923    -            438   8.9e-18   63.4  72.1   2   2   6.8e-13   2.3e-09   36.5  21.9     1    59   303   361   303   364 0.93 Collagen triple helix repeat (20 copies)
CarboxypepD_reg      PF13620.1     82 seq886_BIOID50923    -            438   1.5e-07   31.2   0.2   1   1     1e-10   3.5e-07   30.0   0.1     1    74     5    83     5    90 0.81 Carboxypeptidase regulatory-like domain
Nitrate_red_del      PF02613.10   136 seq888_BIOID50923    -            204     4e-31  107.5   1.1   1   1   4.1e-35   5.6e-31  107.0   0.7     7   134    41   164    19   166 0.93 Nitrate reductase delta subunit
Thioredoxin          PF00085.15   104 seq889_BIOID50923    -            109   3.5e-34  116.5   0.0   1   1   8.4e-38   3.8e-34  116.3   0.0     2   103     5   106     4   107 0.98 Thioredoxin
Thioredoxin_2        PF13098.1    112 seq889_BIOID50923    -            109   1.6e-10   41.0   0.1   1   1   3.2e-13   1.4e-09   37.9   0.0     7   112    23   104    17   104 0.90 Thioredoxin-like domain
MFS_1                PF07690.11   354 seq891_BIOID50923    -            394   1.1e-36  126.2  55.3   1   2   6.9e-30   9.5e-26   90.2  17.2     2   188    17   198    16   218 0.87 Major Facilitator Superfamily
MFS_1                PF07690.11   354 seq891_BIOID50923    -            394   1.1e-36  126.2  55.3   2   2   4.1e-15   5.6e-11   41.6  15.8     3   175   218   387   216   394 0.89 Major Facilitator Superfamily
Lipoprotein_19       PF13617.1     59 seq892_BIOID50923    -             61   5.5e-27   93.0   0.7   1   1   4.3e-31   5.9e-27   92.9   0.5     2    59     3    60     2    60 0.96 YnbE-like lipoprotein
GGDEF                PF00990.16   161 seq895_BIOID50923    -            430   1.3e-45  154.7   0.0   1   1   4.8e-49   2.2e-45  154.0   0.0     1   161   273   426   273   426 0.96 GGDEF domain
PAS_4                PF08448.5    110 seq895_BIOID50923    -            430     1e-08   35.0   0.0   1   1   1.1e-11     5e-08   32.8   0.0     6   110   162   264   156   264 0.89 PAS fold
PAS_8                PF13188.1     64 seq895_BIOID50923    -            430   6.1e-07   28.9   0.0   1   2   6.3e-05      0.29   10.9   0.0     5    34    27    58    24    98 0.75 PAS domain
PAS_8                PF13188.1     64 seq895_BIOID50923    -            430   6.1e-07   28.9   0.0   2   2   3.7e-06     0.017   14.8   0.0     9    37   157   191   150   217 0.74 PAS domain
SNARE_assoc          PF09335.6    123 seq899_BIOID50923    -            233   3.9e-19   68.9   5.8   1   1   2.9e-23   3.9e-19   68.9   4.0     1   122    48   173    48   174 0.96 SNARE associated Golgi protein
DUF1318              PF07027.7     95 seq901_BIOID50923    -            108   1.4e-33  114.8   3.2   1   1   1.2e-37   1.6e-33  114.6   2.2     2    95    16   108    15   108 0.98 Protein of unknown function (DUF1318)
ATP-synt_ab          PF00006.20   215 seq904_BIOID50923    -            443   5.9e-42  143.4   0.0   1   1   2.9e-45   7.9e-42  143.0   0.0     3   214   183   388   181   389 0.95 ATP synthase alpha/beta family, nucleotide-binding domain
Rho_RNA_bind         PF07497.7     78 seq904_BIOID50923    -            443   6.5e-42  140.9   0.1   1   1   4.2e-45   1.1e-41  140.1   0.0     1    78    73   150    73   150 0.98 Rho termination factor, RNA-binding domain
Rho_N                PF07498.7     43 seq904_BIOID50923    -            443   8.2e-18   63.7   0.8   1   1   1.7e-20   4.8e-17   61.3   0.2     1    43    29    71    29    71 0.98 Rho termination factor, N-terminal domain
NACHT                PF05729.7    167 seq904_BIOID50923    -            443   8.9e-05   22.0   0.0   1   1   6.2e-08   0.00017   21.1   0.0    12    96   207   297   203   311 0.80 NACHT domain
SmpA_OmlA            PF04355.8     71 seq906_BIOID50923    -            113   5.7e-27   93.0   0.3   1   1   5.1e-31     7e-27   92.7   0.2     1    70    35   104    35   105 0.98 SmpA / OmlA family
UTRA                 PF07702.8    141 seq907_BIOID50923    -            236   2.1e-20   72.6   0.0   1   1   5.6e-24   3.8e-20   71.8   0.0     1   140    91   230    91   231 0.97 UTRA domain
GntR                 PF00392.16    64 seq907_BIOID50923    -            236   6.3e-20   70.2   0.0   1   1   1.4e-23   9.4e-20   69.7   0.0     2    64     8    70     7    70 0.97 Bacterial regulatory proteins, gntR family
Voltage_CLC          PF00654.15   355 seq908_BIOID50923    -            430   1.6e-72  244.4  34.2   1   1   1.2e-76   1.6e-72  244.4  23.7     5   354    75   414    71   415 0.91 Voltage gated chloride channel
Trehalase            PF01204.13   512 seq909_BIOID50923    -            549  4.4e-161  536.8   0.1   1   1  3.9e-165  5.3e-161  536.5   0.0     1   511    70   546    70   547 0.96 Trehalase
YcgL                 PF05166.8     74 seq910_BIOID50923    -             97   3.5e-34  116.6   0.2   1   1   3.4e-38   4.6e-34  116.2   0.1     1    74     3    76     3    76 0.99 YcgL domain
TPR_3                PF07720.7     36 seq911_BIOID50923    -            151   7.6e-10   38.2   0.2   1   1   5.5e-14   7.6e-10   38.2   0.2     1    36    32    65    32    65 0.96 Tetratricopeptide repeat
Peripla_BP_1         PF00532.16   279 seq912_BIOID50923    -            342     2e-94  315.7   0.0   1   1   3.4e-98   2.3e-94  315.5   0.0     2   279    45   337    44   337 0.98 Periplasmic binding proteins and sugar binding domain of LacI family
Peripla_BP_4         PF13407.1    258 seq912_BIOID50923    -            342   7.7e-20   71.2   0.1   1   1   1.4e-23   9.7e-20   70.8   0.1     5   257    51   296    49   297 0.88 Periplasmic binding protein domain
Phage_fiber_C        PF06820.7     64 seq913_BIOID50923    -            102   5.9e-36  122.3   0.7   1   1   6.2e-40   8.5e-36  121.8   0.5     1    64    41   102    41   102 0.99 Putative prophage tail fibre C-terminus
FAA_hydrolase        PF01557.13   217 seq915_BIOID50923    -            219   3.5e-56  189.9   0.0   1   1   2.9e-60     4e-56  189.7   0.0     1   208    18   210    18   219 0.93 Fumarylacetoacetate (FAA) hydrolase family
DUF4043              PF13252.1    341 seq916_BIOID50923    -            404  8.9e-132  439.0   0.1   1   1  8.1e-136  1.1e-131  438.7   0.1     2   341    52   400    51   400 0.99 Protein of unknown function (DUF4043)
DUF1307              PF06998.6    123 seq917_BIOID50923    -            157   4.8e-43  145.9   7.3   1   1   4.2e-47   5.7e-43  145.7   5.0     1   123    32   155    32   155 0.98 Protein of unknown function (DUF1307)
AP_endonuc_2         PF01261.19   211 seq918_BIOID50923    -            326   2.3e-14   53.0   0.2   1   1   2.6e-18   3.5e-14   52.5   0.1     1   201    41   219    41   229 0.91 Xylose isomerase-like TIM barrel
AzlC                 PF03591.9    143 seq920_BIOID50923    -            245   7.3e-42  142.5  10.2   1   1   5.3e-46   7.3e-42  142.5   7.1     1   141    23   165    23   167 0.97 AzlC protein
FliB                 PF03692.10    85 seq926_BIOID50923    -            153   1.3e-08   35.0  10.3   1   1   1.7e-12   2.4e-08   34.2   7.1     2    85    29    97    28    97 0.97 Flagellin N-methylase
SmpB                 PF01668.13    68 seq928_BIOID50923    -            160   1.3e-29  101.6   0.0   1   1   1.5e-33   2.1e-29  100.9   0.0     2    67    13    78    12    80 0.96 SmpB protein
CN_hydrolase         PF00795.17   184 seq932_BIOID50923    -            256   3.5e-13   49.1   0.0   1   1   3.8e-17   5.1e-13   48.6   0.0     5   181     9   163     5   166 0.85 Carbon-nitrogen hydrolase
Glycos_transf_4      PF00953.16   159 seq935_BIOID50923    -            367   1.6e-28   99.4  21.9   1   1   1.2e-32   1.6e-28   99.4  15.2     3   157    75   233    73   235 0.94 Glycosyl transferase family 4
Fe-ADH               PF00465.14   366 seq936_BIOID50923    -            387   7.7e-88  294.4   0.1   1   1   1.3e-91     9e-88  294.2   0.0     1   351     9   363     9   377 0.91 Iron-containing alcohol dehydrogenase
Fe-ADH_2             PF13685.1    250 seq936_BIOID50923    -            387   2.4e-13   49.8   0.1   1   1   4.4e-11     3e-07   29.8   0.0     4   101    16   111    13   114 0.81 Iron-containing alcohol dehydrogenase
AzlD                 PF05437.7     99 seq937_BIOID50923    -            111   2.4e-12   46.5   5.6   1   1   2.1e-16   2.9e-12   46.2   3.9     1    98     5   104     5   105 0.92 Branched-chain amino acid transport protein (AzlD)
MFS_1                PF07690.11   354 seq942_BIOID50923    -            421   1.6e-22   79.6  39.5   1   1   1.6e-26   2.2e-22   79.1  22.6    22   351    33   365    25   366 0.78 Major Facilitator Superfamily
HTH_Tnp_1            PF01527.15    76 seq946_BIOID50923    -            126   2.5e-21   75.2   0.0   1   1   2.5e-25   3.5e-21   74.8   0.0     1    70    10    86    10    92 0.86 Transposase
MarR                 PF01047.17    59 seq947_BIOID50923    -            176   1.6e-17   62.8   2.8   1   1   1.3e-20     6e-17   60.9   0.1     1    58    53   112    53   113 0.98 MarR family
MarR_2               PF12802.2     62 seq947_BIOID50923    -            176     1e-08   34.5   0.1   1   1   4.8e-12   2.2e-08   33.5   0.0     5    61    55   111    51   112 0.90 MarR family
HTH_27               PF13463.1     68 seq947_BIOID50923    -            176   3.6e-07   30.3   0.1   1   1   1.8e-10   8.1e-07   29.1   0.0    17    68    70   121    54   121 0.86 Winged helix DNA-binding domain
Peptidase_M85        PF13678.1    251 seq948_BIOID50923    -            339    9e-114  378.9   0.2   1   1  8.1e-118  1.1e-113  378.6   0.1     2   251    34   283    33   283 0.99 NFkB-p65-degrading zinc protease
LysR_substrate       PF03466.15   209 seq949_BIOID50923    -            318   7.2e-34  116.6   0.0   1   1   1.4e-37   9.5e-34  116.2   0.0     2   206   111   317   110   318 0.97 LysR substrate binding domain
HTH_1                PF00126.22    60 seq949_BIOID50923    -            318   1.6e-18   66.0   0.0   1   1   4.3e-22   2.9e-18   65.2   0.0     1    59    26    84    26    85 0.97 Bacterial regulatory helix-turn-helix protein, lysR family
Esterase             PF00756.15   251 seq951_BIOID50923    -            400     3e-48  164.3   0.0   1   1   4.5e-52     3e-48  164.3   0.0     1   251   172   391   172   391 0.98 Putative esterase
DUF3327              PF11806.3    122 seq951_BIOID50923    -            400   2.9e-37  127.5   0.5   1   1   4.2e-41   2.9e-37  127.5   0.3     3   121    29   155    21   156 0.97 Domain of unknown function (DUF3327)
Cytochrom_NNT        PF03264.9    174 seq955_BIOID50923    -            390   4.5e-65  218.1   8.1   1   1   4.6e-68   3.1e-64  215.4   4.3     2   174    11   184    10   184 0.98 NapC/NirT cytochrome c family, N-terminal region
PseudoU_synth_2      PF00849.17   164 seq956_BIOID50923    -            290     1e-15   57.8   0.1   1   1   6.3e-18   4.3e-14   52.5   0.1     2   164    69   195    68   195 0.87 RNA pseudouridylate synthase
S4                   PF01479.20    48 seq956_BIOID50923    -            290   2.8e-14   52.1   1.5   1   1   1.1e-17   7.6e-14   50.7   0.0     1    48     7    52     7    52 0.98 S4 domain
TnpB_IS66            PF05717.8    108 seq958_BIOID50923    -            115   2.6e-42  142.4   0.0   1   1   2.1e-46   2.9e-42  142.3   0.0     2   104     7   107     6   111 0.97 IS66 Orf2 like protein
DinI                 PF06183.8     65 seq959_BIOID50923    -             82   1.4e-28   98.6   0.3   1   1   1.2e-32   1.6e-28   98.3   0.2     1    65    15    81    15    81 0.98 DinI-like family
Wzz                  PF02706.10   152 seq960_BIOID50923    -            348   5.4e-15   55.4   1.7   1   1   8.6e-19   1.2e-14   54.3   1.2     1   113    15   188    15   247 0.69 Chain length determinant protein
HlyD                 PF00529.15   306 seq961_BIOID50923    -            390   3.8e-79  266.0  16.0   1   1   1.4e-82   4.7e-79  265.7  11.1     1   306    60   343    60   343 0.99 HlyD family secretion protein
HlyD_2               PF12700.2    328 seq961_BIOID50923    -            390   1.3e-17   63.8   1.8   1   1   5.6e-21   1.9e-17   63.3   1.2    20   234    60   290    51   316 0.76 HlyD family secretion protein
HlyD_3               PF13437.1    105 seq961_BIOID50923    -            390   1.1e-15   57.7   3.2   1   1   1.4e-16   4.9e-13   49.2   0.2     2   105   218   338   217   338 0.79 HlyD family secretion protein
Biotin_lipoyl_2      PF13533.1     50 seq961_BIOID50923    -            390   8.5e-09   34.8   1.2   1   1   5.4e-11   1.9e-07   30.5   0.1     2    49    61   108    60   109 0.91 Biotin-lipoyl like
DDE_Tnp_IS66         PF03050.9    271 seq963_BIOID50923    -            512  3.4e-100  334.6   0.0   1   1  9.9e-104  3.4e-100  334.6   0.0     1   271   175   462   175   462 0.98 Transposase IS66 family
DDE_Tnp_IS66_C       PF13817.1     39 seq963_BIOID50923    -            512   4.3e-19   68.1   0.1   1   1   3.3e-22   1.1e-18   66.7   0.0     1    39   468   506   468   506 0.98 IS66 C-terminal element
HTH_Tnp_IS66         PF13005.2     59 seq963_BIOID50923    -            512   3.4e-17   61.8   0.7   1   1   1.8e-20     6e-17   61.1   0.5     3    59   115   169   113   169 0.95 putative Helix-turn-helix domain of transposase IS66
LZ_Tnp_IS66          PF13007.2     78 seq963_BIOID50923    -            512   3.7e-13   49.8   3.2   1   1   1.1e-16   3.7e-13   49.8   2.2     1    77    38   110    38   111 0.82 Transposase C of IS166 homeodomain
Aldo_ket_red         PF00248.16   283 seq964_BIOID50923    -            275   6.4e-57  192.3   0.0   1   1   5.6e-61   7.7e-57  192.1   0.0     2   282    18   261    17   262 0.96 Aldo/keto reductase family
LysR_substrate       PF03466.15   209 seq967_BIOID50923    -            323   9.8e-42  142.2   0.2   1   1     2e-45   1.3e-41  141.8   0.1     3   206   113   316   111   319 0.97 LysR substrate binding domain
HTH_1                PF00126.22    60 seq967_BIOID50923    -            323   7.3e-19   67.1   0.6   1   1     2e-22   1.3e-18   66.3   0.4     2    59    29    86    28    87 0.97 Bacterial regulatory helix-turn-helix protein, lysR family
Peptidase_M20        PF01546.23   171 seq968_BIOID50923    -            441   1.7e-24   86.2   4.7   1   1   5.2e-28   3.6e-24   85.1   3.2     1   170   117   433   117   434 0.91 Peptidase family M20/M25/M40
M20_dimer            PF07687.9    109 seq968_BIOID50923    -            441     4e-10   39.2   0.2   1   1   1.6e-13   1.1e-09   37.8   0.2     9    98   236   325   231   331 0.83 Peptidase dimerisation domain
LrgA                 PF03788.9     96 seq972_BIOID50923    -            132     5e-29   99.7  10.2   1   1   4.5e-33   6.2e-29   99.4   7.0     1    94    21   114    21   116 0.98 LrgA family
Peptidase_S24        PF00717.18    70 seq973_BIOID50923    -            139   1.7e-13   49.8   0.0   1   1   1.8e-17   2.5e-13   49.3   0.0     2    68    56   120    55   122 0.91 Peptidase S24-like
MbtH                 PF03621.8     54 seq975_BIOID50923    -             72   2.8e-21   74.4   0.7   1   1   2.5e-25   3.5e-21   74.2   0.5     1    53     1    54     1    55 0.96 MbtH-like protein
AMP-binding          PF00501.23   418 seq978_BIOID50923    -           1335  5.6e-117  390.5   0.0   1   1  2.2e-120  7.4e-117  390.1   0.0     1   417   524   928   524   929 0.97 AMP-binding enzyme
Condensation         PF00668.15   301 seq978_BIOID50923    -           1335   2.5e-59  200.4   0.0   1   1   1.1e-62   3.8e-59  199.8   0.0     2   300    44   342    43   343 0.92 Condensation domain
Thioesterase         PF00975.15   229 seq978_BIOID50923    -           1335   1.3e-46  159.5   0.5   1   1     5e-47   1.7e-43  149.3   0.0     2   216  1109  1320  1108  1333 0.95 Thioesterase domain
PP-binding           PF00550.20    67 seq978_BIOID50923    -           1335     4e-11   42.9   0.1   1   1   3.8e-14   1.3e-10   41.2   0.1     3    65  1022  1082  1020  1084 0.91 Phosphopantetheine attachment site
Molybdopterin        PF00384.17   432 seq979_BIOID50923    -            848  7.6e-107  357.5   0.0   1   1  1.4e-110  9.3e-107  357.3   0.0     1   431    99   572    99   573 0.95 Molybdopterin oxidoreductase
Molydop_binding      PF01568.16   109 seq979_BIOID50923    -            848     2e-23   82.1   0.0   1   1   5.5e-27   3.8e-23   81.2   0.0     1   108   690   811   690   812 0.95 Molydopterin dinucleotide binding domain
LrgB                 PF04172.11   215 seq980_BIOID50923    -            231   1.2e-82  276.1  15.8   1   1     1e-86   1.4e-82  275.9  10.9     1   215    12   226    12   226 0.99 LrgB-like family
IMS                  PF00817.15   148 seq983_BIOID50923    -            422   4.5e-39  133.5   0.0   1   1   3.9e-42   1.3e-38  132.0   0.0     1   147     5   150     5   151 0.96 impB/mucB/samB family
DUF4113              PF13438.1     75 seq983_BIOID50923    -            422     9e-29   99.0   0.2   1   1   1.2e-31     4e-28   97.0   0.0     1    75   347   421   347   421 0.98 Domain of unknown function (DUF4113)
IMS_C                PF11799.3    137 seq983_BIOID50923    -            422     1e-09   38.8   0.0   1   1     6e-13     2e-09   37.8   0.0     3   122   214   333   212   344 0.89 impB/mucB/samB family C-terminal
IMS_HHH              PF11798.3     32 seq983_BIOID50923    -            422   1.4e-07   31.0   0.0   1   1   1.1e-10   3.8e-07   29.6   0.0     4    32   172   200   169   200 0.92 IMS family HHH motif
Epimerase_2          PF02350.14   346 seq985_BIOID50923    -            390  1.3e-126  421.9   0.0   1   1  1.2e-130  1.6e-126  421.6   0.0     2   346    36   384    35   384 0.97 UDP-N-acetylglucosamine 2-epimerase
Autotransporter      PF03797.14   265 seq986_BIOID50923    -            819   5.5e-21   74.9  10.8   1   1   4.1e-25   5.5e-21   74.9   7.5    50   257   586   798   562   808 0.89 Autotransporter beta-domain
MFS_1                PF07690.11   354 seq989_BIOID50923    -            512   5.7e-55  186.3  38.3   1   1   4.2e-59   5.7e-55  186.3  26.5     1   353    19   413    19   414 0.89 Major Facilitator Superfamily
Virul_fac_BrkB       PF03631.10   260 seq991_BIOID50923    -            337   3.4e-49  167.4  16.0   1   1     3e-53   4.1e-49  167.1  11.1     4   258    65   325    62   327 0.91 Virulence factor BrkB
Ldh_2                PF02615.9    335 seq993_BIOID50923    -            349  1.5e-139  464.2   0.1   1   1  1.3e-143  1.7e-139  464.0   0.0     1   334     1   333     1   334 0.99 Malate/L-lactate dehydrogenase
TetR_C_3             PF08362.6    143 seq994_BIOID50923    -            212   3.2e-59  198.6   0.0   1   1     6e-63   4.1e-59  198.2   0.0     1   143    70   212    70   212 0.99 YcdC-like protein, C-terminal region
TetR_N               PF00440.18    47 seq994_BIOID50923    -            212   1.3e-16   59.8   0.2   1   1   2.9e-20     2e-16   59.2   0.1     1    47    23    69    23    69 0.98 Bacterial regulatory proteins, tetR family
Collagen             PF01391.13    60 seq995_BIOID50923    -            678   6.6e-50  166.3 203.0   1   6   1.2e-10   3.3e-07   29.6  18.0    10    57   244   291   239   292 0.32 Collagen triple helix repeat (20 copies)
Collagen             PF01391.13    60 seq995_BIOID50923    -            678   6.6e-50  166.3 203.0   2   6   1.4e-12   3.7e-09   35.8  21.3     2    58   281   337   280   339 0.59 Collagen triple helix repeat (20 copies)
Collagen             PF01391.13    60 seq995_BIOID50923    -            678   6.6e-50  166.3 203.0   3   6   1.4e-11   3.7e-08   32.6  24.4     4    57   338   391   336   392 0.53 Collagen triple helix repeat (20 copies)
Collagen             PF01391.13    60 seq995_BIOID50923    -            678   6.6e-50  166.3 203.0   4   6     5e-13   1.4e-09   37.2  23.4     1    58   377   434   377   438 0.86 Collagen triple helix repeat (20 copies)
Collagen             PF01391.13    60 seq995_BIOID50923    -            678   6.6e-50  166.3 203.0   5   6   3.8e-12     1e-08   34.4  23.3     1    59   489   547   487   550 0.67 Collagen triple helix repeat (20 copies)
Collagen             PF01391.13    60 seq995_BIOID50923    -            678   6.6e-50  166.3 203.0   6   6     3e-12   8.1e-09   34.7  22.6     1    59   543   601   543   604 0.91 Collagen triple helix repeat (20 copies)
phage_tail_N         PF08400.5    134 seq995_BIOID50923    -            678   1.1e-44  151.3   1.3   1   1   3.9e-48   1.1e-44  151.3   0.9     1   134     1   134     1   134 0.99 Prophage tail fibre N-terminal
Phage_fiber_C        PF06820.7     64 seq995_BIOID50923    -            678   3.9e-36  122.9   0.2   1   1   2.4e-39   6.5e-36  122.1   0.1     1    64   604   667   604   667 0.99 Putative prophage tail fibre C-terminus
Phage_fiber_2        PF03406.8     44 seq995_BIOID50923    -            678   1.5e-20   72.4   7.4   1   1   5.4e-24   1.5e-20   72.4   5.1     1    43   440   482   440   483 0.97 Phage tail fibre repeat
CarboxypepD_reg      PF13620.1     82 seq995_BIOID50923    -            678   6.3e-09   35.6   2.5   1   1   6.4e-12   1.8e-08   34.2   1.7     2    80     5    86     4    89 0.85 Carboxypeptidase regulatory-like domain
DUF1076              PF06416.7    113 seq997_BIOID50923    -            216   3.5e-46  155.4   0.4   1   1   3.4e-50   4.7e-46  155.0   0.3     2   111    95   204    94   206 0.97 Protein of unknown function (DUF1076)
Peptidase_M20        PF01546.23   171 seq998_BIOID50923    -            481   2.3e-05   23.9   0.0   1   1   5.6e-09   3.8e-05   23.2   0.0     2    92    78   287    77   371 0.71 Peptidase family M20/M25/M40
dCMP_cyt_deam_2      PF08211.6    124 seq999_BIOID50923    -            294   1.1e-48  164.1   0.3   1   1   3.2e-50   2.2e-46  156.8   0.0     1   123   157   278   157   279 0.98 Cytidine and deoxycytidylate deaminase zinc-binding region
dCMP_cyt_deam_1      PF00383.17   102 seq999_BIOID50923    -            294   1.3e-17   63.2   0.0   1   1   4.4e-18     3e-14   52.3   0.0    10    93    56   139    47   143 0.86 Cytidine and deoxycytidylate deaminase zinc-binding region
DUF1440              PF07274.7    136 seq1000_BIOID50923   -            204   3.9e-55  185.4   2.3   1   1   3.4e-59   4.7e-55  185.1   1.6     1   136    26   182    26   182 0.99 Protein of unknown function (DUF1440)
TisB_toxin           PF13939.1     28 seq1003_BIOID50923   -             29   4.8e-16   57.9  11.3   1   1   3.7e-20   5.1e-16   57.8   7.8     1    28     1    28     1    28 0.99 Toxin TisB, type I toxin-antitoxin system
tRNA-synt_2          PF00152.15   335 seq1004_BIOID50923   -            335   5.4e-70  235.6   0.0   1   1     5e-74   6.9e-70  235.3   0.0    21   333    25   333    14   335 0.88 tRNA synthetases class II (D, K and N)
MFS_1                PF07690.11   354 seq1005_BIOID50923   -            417   3.4e-39  134.4  62.3   1   2     2e-31   1.4e-27   96.3  18.8     1   224    41   261    41   270 0.82 Major Facilitator Superfamily
MFS_1                PF07690.11   354 seq1005_BIOID50923   -            417   3.4e-39  134.4  62.3   2   2   8.5e-15   5.8e-11   41.6  23.0     7   168   249   407   247   415 0.82 Major Facilitator Superfamily
Sugar_tr             PF00083.19   451 seq1005_BIOID50923   -            417   3.6e-14   52.0  34.6   1   1   1.2e-17   8.2e-14   50.9   7.2    46   197    71   217    11   222 0.90 Sugar (and other) transporter
DinI                 PF06183.8     65 seq1008_BIOID50923   -             82   1.8e-29  101.4   0.3   1   1   1.6e-33   2.1e-29  101.1   0.2     1    65    15    81    15    81 0.98 DinI-like family
MFS_1                PF07690.11   354 seq1010_BIOID50923   -            396     2e-39  135.2  46.6   1   1   4.4e-43     2e-39  135.2  32.3     2   352    16   351    15   353 0.83 Major Facilitator Superfamily
MFS_3                PF05977.8    524 seq1010_BIOID50923   -            396   5.3e-08   31.3   5.9   1   1   1.2e-11   5.3e-08   31.3   4.1    32   206    32   201     5   207 0.84 Transmembrane secretion effector
TRI12                PF06609.8    599 seq1010_BIOID50923   -            396   2.8e-06   25.7   4.5   1   1   6.2e-10   2.8e-06   25.7   3.1    87   212    54   179    14   190 0.80 Fungal trichothecene efflux pump (TRI12)
Semialdhyde_dh       PF01118.19   121 seq1012_BIOID50923   -            334   1.9e-32  111.9   0.0   1   1   4.9e-36   3.3e-32  111.2   0.0     3   121     5   146     3   146 0.97 Semialdehyde dehydrogenase, NAD binding domain
Semialdhyde_dhC      PF02774.13   184 seq1012_BIOID50923   -            334   4.9e-20   72.0   0.0   1   1   1.1e-23   7.4e-20   71.4   0.0     1   184   163   311   163   311 0.95 Semialdehyde dehydrogenase, dimerisation domain
UDPG_MGDP_dh_N       PF03721.9    185 seq1013_BIOID50923   -            420   2.5e-61  206.1   0.2   1   1   7.1e-63   2.4e-59  199.7   0.0     2   183     5   189     4   191 0.96 UDP-glucose/GDP-mannose dehydrogenase family, NAD binding domain
UDPG_MGDP_dh         PF00984.14    96 seq1013_BIOID50923   -            420     4e-30  103.7   0.0   1   1   2.3e-33     8e-30  102.7   0.0     2    93   206   292   205   296 0.88 UDP-glucose/GDP-mannose dehydrogenase family, central domain
UDPG_MGDP_dh_C       PF03720.10   106 seq1013_BIOID50923   -            420   7.5e-19   67.7   0.0   1   1   5.7e-22   1.9e-18   66.4   0.0     1   104   324   419   324   420 0.91 UDP-glucose/GDP-mannose dehydrogenase family, UDP binding domain
NAD_binding_2        PF03446.10   162 seq1013_BIOID50923   -            420     7e-07   29.1   0.1   1   1   2.1e-09   7.1e-06   25.8   0.0     2   110     4   136     3   141 0.76 NAD binding domain of 6-phosphogluconate dehydrogenase
Peptidase_M20        PF01546.23   171 seq1018_BIOID50923   -            376   1.7e-25   89.4   0.0   1   1   1.5e-29   2.1e-25   89.1   0.0     3   169    44   369    42   371 0.93 Peptidase family M20/M25/M40
Sugar_tr             PF00083.19   451 seq1019_BIOID50923   -            440     3e-35  121.5  34.2   1   2   1.2e-31   8.3e-28   97.0   5.8     2   203    23   232    22   237 0.89 Sugar (and other) transporter
Sugar_tr             PF00083.19   451 seq1019_BIOID50923   -            440     3e-35  121.5  34.2   2   2   5.6e-12   3.8e-08   32.2  11.8   242   444   240   440   226   440 0.71 Sugar (and other) transporter
MFS_1                PF07690.11   354 seq1019_BIOID50923   -            440   3.2e-30  104.9  60.5   1   2   6.2e-21   4.3e-17   61.8  19.2     2   239    28   275    27   286 0.71 Major Facilitator Superfamily
MFS_1                PF07690.11   354 seq1019_BIOID50923   -            440   3.2e-30  104.9  60.5   2   2   8.1e-17   5.6e-13   48.2  19.7    22   176   278   435   267   440 0.79 Major Facilitator Superfamily
DUF218               PF02698.12   155 seq1020_BIOID50923   -            239   3.3e-21   75.2   0.0   1   1   3.3e-25   4.6e-21   74.8   0.0     4   132    47   172    45   186 0.93 DUF218 domain
Peptidase_A24        PF01478.13   106 seq1022_BIOID50923   -            155   4.3e-23   81.3   8.3   1   1   3.1e-27   4.3e-23   81.3   5.7     2   104    10   117     8   120 0.87 Type IV leader peptidase family
PGI                  PF00342.14   486 seq1023_BIOID50923   -            549  8.9e-235  779.5   0.1   1   1  7.4e-239    1e-234  779.3   0.0     1   486    52   541    52   541 0.99 Phosphoglucose isomerase
AA_permease_2        PF13520.1    426 seq1024_BIOID50923   -            514     2e-32  112.1  60.9   1   1   4.1e-36   2.8e-32  111.6  42.2     2   419    23   482    22   497 0.77 Amino acid permease
AA_permease          PF00324.16   479 seq1024_BIOID50923   -            514   2.4e-14   52.4  52.7   1   1   2.2e-17   1.5e-13   49.8  36.5    12   446    33   479    22   500 0.71 Amino acid permease
ABG_transport        PF03806.8    502 seq1025_BIOID50923   -            267  1.8e-101  339.5   9.3   1   1  1.6e-105  2.1e-101  339.2   6.4     1   242    16   254    16   263 0.96 AbgT putative transporter family
Plug                 PF07715.10   108 seq1026_BIOID50923   -            313     2e-24   85.8   1.3   1   1   1.5e-28     2e-24   85.8   0.9     4   108    54   159    51   159 0.93 TonB-dependent Receptor Plug Domain
AA_kinase            PF00696.23   241 seq1027_BIOID50923   -            258     1e-39  136.4   2.0   1   1   8.4e-44   1.1e-39  136.2   1.4     3   240     5   235     3   236 0.93 Amino acid kinase family
Nitrate_red_del      PF02613.10   136 seq1028_BIOID50923   -            199   8.4e-22   77.3   2.1   1   1   1.1e-25   1.5e-21   76.5   1.4     2   136    40   172    14   172 0.88 Nitrate reductase delta subunit
Phage_fiber_C        PF06820.7     64 seq1029_BIOID50923   -            102   1.7e-35  120.8   0.7   1   1   1.6e-39   2.2e-35  120.4   0.5     1    64    41   102    41   102 0.99 Putative prophage tail fibre C-terminus
DUF2542              PF10808.3     79 seq1030_BIOID50923   -             79     5e-46  154.7   5.7   1   1     4e-50   5.5e-46  154.6   3.9     1    79     1    79     1    79 1.00 Protein of unknown function (DUF2542)
Epimerase            PF01370.16   236 seq1032_BIOID50923   -            355   2.3e-79  266.0   0.0   1   1   1.3e-82   2.9e-79  265.7   0.0     1   236     4   252     4   252 0.97 NAD dependent epimerase/dehydratase family
RmlD_sub_bind        PF04321.12   287 seq1032_BIOID50923   -            355   3.8e-17   61.9   0.0   1   1   2.3e-20   5.3e-17   61.5   0.0     2   236     3   276     1   333 0.79 RmlD substrate binding domain
Polysacc_synt_2      PF02719.10   294 seq1032_BIOID50923   -            355   1.8e-16   59.8   0.0   1   1   1.3e-19   2.9e-16   59.0   0.0     1   117     4   114     4   135 0.93 Polysaccharide biosynthesis protein
NAD_binding_4        PF07993.7    249 seq1032_BIOID50923   -            355   2.8e-15   55.8   0.1   1   1   2.8e-14   6.3e-11   41.5   0.0    87   197    74   189    56   250 0.85 Male sterility protein
3Beta_HSD            PF01073.14   280 seq1032_BIOID50923   -            355     3e-15   55.5   0.0   1   1   2.1e-18   4.7e-15   54.9   0.0     1   229     5   240     5   250 0.82 3-beta hydroxysteroid dehydrogenase/isomerase family
adh_short            PF00106.20   167 seq1032_BIOID50923   -            355   4.3e-08   33.1   0.4   1   1   3.1e-10     7e-07   29.1   0.1     3    96     4    91     2   126 0.79 short chain dehydrogenase
Asr                  PF06392.6     19 seq1033_BIOID50923   -            111   7.1e-07   29.3  23.9   1   1   5.2e-11   7.1e-07   29.3  16.6     1    19    53    71    53    71 0.99 Acid shock protein repeat
Cupin_2              PF07883.6     71 seq1035_BIOID50923   -            261   2.3e-14   52.5   0.2   1   1   6.6e-11   2.2e-07   30.1   0.0     3    49   184   230   182   234 0.88 Cupin domain
Cupin_3              PF05899.7     74 seq1035_BIOID50923   -            261   9.4e-13   47.2   0.0   1   1   1.5e-13   5.1e-10   38.4   0.0     2    69    56   130    55   136 0.85 Protein of unknown function (DUF861)
Mif2                 PF11699.3     85 seq1035_BIOID50923   -            261   3.9e-05   23.4   0.0   1   1   2.3e-08   7.9e-05   22.4   0.0    36    83    84   131    49   133 0.91 Mif2/CENP-C like
DUF1076              PF06416.7    113 seq1039_BIOID50923   -            165   5.4e-32  109.7   0.1   1   1   6.6e-36     9e-32  109.0   0.1     1    86    81   162    79   165 0.94 Protein of unknown function (DUF1076)
Aldo_ket_red         PF00248.16   283 seq1040_BIOID50923   -            286   7.1e-54  182.4   0.0   1   1     6e-58   8.2e-54  182.2   0.0     1   281    15   283    15   285 0.96 Aldo/keto reductase family
Pyr_redox_2          PF07992.9    200 seq1042_BIOID50923   -            412   2.1e-16   60.2   0.2   1   1   3.3e-18   3.8e-15   56.1   0.2     1   198   126   384   126   386 0.82 Pyridine nucleotide-disulphide oxidoreductase
Pyr_redox            PF00070.22    80 seq1042_BIOID50923   -            412   8.4e-14   51.6   1.2   1   1   1.9e-10   2.1e-07   31.0   0.1     2    77   256   329   255   333 0.78 Pyridine nucleotide-disulphide oxidoreductase
NAD_binding_8        PF13450.1     68 seq1042_BIOID50923   -            412   3.6e-09   36.4   0.0   1   1   7.7e-12   8.7e-09   35.1   0.0     1    37   129   165   129   184 0.92 NAD(P)-binding Rossmann-like domain
HI0933_like          PF03486.9    409 seq1042_BIOID50923   -            412   1.1e-06   27.2   0.8   1   1   1.2e-08   1.4e-05   23.6   0.0     2    36   126   160   125   164 0.94 HI0933-like protein
FAD_binding_3        PF01494.14   356 seq1042_BIOID50923   -            412   2.6e-05   23.3   0.5   1   1     1e-07   0.00012   21.1   0.0     3    34   126   157   125   169 0.93 FAD binding domain
Thi4                 PF01946.12   230 seq1042_BIOID50923   -            412   5.9e-05   22.1   0.2   1   1   1.1e-07   0.00013   21.0   0.0    20    59   127   166   121   199 0.89 Thi4 family
HTH_Tnp_1            PF01527.15    76 seq1043_BIOID50923   -            108   5.5e-11   42.1   1.3   1   1   1.6e-14   2.2e-10   40.2   0.9     1    74     1    87     1    88 0.86 Transposase
Lyase_1              PF00206.15   312 seq1047_BIOID50923   -            457    4e-102  341.4   0.0   1   1  1.4e-105  1.9e-101  339.2   0.0     1   312     6   301     6   301 0.99 Lyase
TonB_dep_Rec         PF00593.19   276 seq1048_BIOID50923   -            392   2.5e-27   96.3  16.7   1   1   1.8e-31   2.5e-27   96.3  11.6     5   272   143   387   141   391 0.90 TonB dependent receptor
Trypsin              PF00089.21   220 seq1049_BIOID50923   -            273   8.6e-12   44.9   0.0   1   1   3.3e-15   2.2e-11   43.6   0.0     9   198    50   244    44   266 0.75 Trypsin
Trypsin_2            PF13365.1    120 seq1049_BIOID50923   -            273   1.4e-07   31.4   0.0   1   1   3.3e-11   2.3e-07   30.7   0.0     1   120    69   240    69   240 0.67 Trypsin-like peptidase domain
HTH_Tnp_1            PF01527.15    76 seq1054_BIOID50923   -            108   5.5e-11   42.1   1.3   1   1   1.6e-14   2.2e-10   40.2   0.9     1    74     1    87     1    88 0.86 Transposase
NTP_transferase      PF00483.18   248 seq1056_BIOID50923   -            293   1.8e-72  243.5   0.0   1   1     3e-76   2.1e-72  243.3   0.0     1   246     2   238     2   240 0.98 Nucleotidyl transferase
NTP_transf_3         PF12804.2    179 seq1056_BIOID50923   -            293   1.8e-08   34.6   0.0   1   1   3.3e-12   2.3e-08   34.3   0.0     1   119     3   132     3   186 0.83 MobA-like NTP transferase domain
DUF2773              PF10971.3     81 seq1058_BIOID50923   -            768   2.9e-43  145.6   2.1   1   1     1e-46   1.4e-42  143.3   1.4     1    81   688   768   688   768 0.99 Protein of unknown function (DUF2773)
FadR_C               PF07840.7    164 seq1059_BIOID50923   -            239   6.9e-73  243.5   0.0   1   1   1.9e-76   8.5e-73  243.2   0.0     1   163    72   234    72   235 0.99 FadR C-terminal domain
GntR                 PF00392.16    64 seq1059_BIOID50923   -            239   2.3e-20   71.6   0.0   1   1     1e-23   4.7e-20   70.6   0.0     4    64    11    71     8    71 0.96 Bacterial regulatory proteins, gntR family
rve                  PF00665.21   120 seq1060_BIOID50923   -            296   4.9e-26   91.0   0.1   1   1   3.8e-29   1.3e-25   89.7   0.0     2   119   126   240   125   241 0.97 Integrase core domain
HTH_21               PF13276.1     60 seq1060_BIOID50923   -            296   1.6e-16   59.9   2.9   1   1   1.1e-19   3.9e-16   58.7   2.0     3    60    48   104    45   104 0.93 HTH-like domain
rve_3                PF13683.1     67 seq1060_BIOID50923   -            296   2.7e-11   42.7   0.0   1   1   1.8e-14   6.1e-11   41.5   0.0     6    67   217   278   212   278 0.92 Integrase core domain
rve_2                PF13333.1     52 seq1060_BIOID50923   -            296   2.6e-06   27.2   0.0   1   1   1.6e-09   5.5e-06   26.2   0.0     1    44   231   277   231   284 0.88 Integrase core domain
Wzz                  PF02706.10   152 seq1063_BIOID50923   -            377   4.3e-25   88.1   0.9   1   1   3.2e-29   4.3e-25   88.1   0.6     1   150    25   173    25   175 0.92 Chain length determinant protein
YjbE                 PF11106.3     80 seq1064_BIOID50923   -             80   1.5e-43  146.4  27.9   1   1   1.2e-47   1.7e-43  146.3  19.3     1    80     1    80     1    80 0.99 Exopolysaccharide production protein YjbE
DHO_dh               PF01180.16   293 seq1065_BIOID50923   -            411   6.9e-35  120.3   0.0   1   1   1.9e-38   8.7e-35  120.0   0.0     2   293     6   304     5   304 0.84 Dihydroorotate dehydrogenase
Dus                  PF01207.12   310 seq1065_BIOID50923   -            411   5.9e-08   31.7   0.1   1   1   2.4e-11   1.1e-07   30.9   0.1    43   153    91   198    80   203 0.83 Dihydrouridine synthase (Dus)
Acetyltransf_1       PF00583.19    83 seq1068_BIOID50923   -            224   1.6e-05   24.6   0.5   1   1   7.7e-09   5.3e-05   23.0   0.4    39    78   170   209   144   214 0.93 Acetyltransferase (GNAT) family
Acetyltransf_10      PF13673.1    117 seq1068_BIOID50923   -            224   3.5e-05   23.7   0.5   1   1   8.5e-09   5.8e-05   23.0   0.3     1   114    92   207    92   212 0.80 Acetyltransferase (GNAT) domain
BATS                 PF06968.8     92 seq1069_BIOID50923   -            346   1.7e-29  101.3   0.0   1   1   5.5e-33   3.7e-29  100.2   0.0     1    92   220   312   220   312 0.99 Biotin and Thiamin Synthesis associated domain
Radical_SAM          PF04055.16   166 seq1069_BIOID50923   -            346   2.4e-19   70.0   0.0   1   1   2.8e-22   1.9e-18   67.0   0.0     4   160    50   203    47   209 0.92 Radical SAM superfamily
DUF2886              PF11102.3    200 seq1070_BIOID50923   -            212   8.9e-55  185.2   1.0   1   1   7.3e-59     1e-54  185.0   0.7     1   199    13   206    13   207 0.98 Protein of unknown function (DUF2886)
LysR_substrate       PF03466.15   209 seq1074_BIOID50923   -            315   9.6e-55  184.8   0.6   1   1   1.9e-58   1.3e-54  184.3   0.4     4   208    99   303    96   304 0.99 LysR substrate binding domain
HTH_1                PF00126.22    60 seq1074_BIOID50923   -            315   8.8e-22   76.4   0.5   1   1   2.5e-25   1.7e-21   75.5   0.1     1    59    13    71    13    72 0.98 Bacterial regulatory helix-turn-helix protein, lysR family
Caps_synth_GfcC      PF06251.6    229 seq1079_BIOID50923   -            277   1.2e-90  302.6   0.0   1   1     1e-94   1.4e-90  302.4   0.0     2   229    52   277    51   277 0.99 Capsule biosynthesis GfcC
UPF0118              PF01594.11   327 seq1081_BIOID50923   -            344   1.4e-74  250.8  42.5   1   1   1.2e-78   1.6e-74  250.7  29.4     2   326    14   328    13   329 0.99 Domain of unknown function DUF20
DegT_DnrJ_EryC1      PF01041.12   363 seq1082_BIOID50923   -            376   6.3e-87  291.8   0.0   1   1   1.7e-90   7.6e-87  291.5   0.0     7   361    13   370     9   372 0.93 DegT/DnrJ/EryC1/StrS aminotransferase family
Aminotran_1_2        PF00155.16   363 seq1082_BIOID50923   -            376   7.6e-11   41.4   0.1   1   1   3.7e-14   1.7e-10   40.3   0.0    67   189    46   154     9   187 0.88 Aminotransferase class I and II
Aminotran_5          PF00266.14   371 seq1082_BIOID50923   -            376   4.5e-08   32.1   0.0   1   1   1.7e-11   7.8e-08   31.3   0.0    62   182    47   159    33   189 0.90 Aminotransferase class-V
SSF                  PF00474.12   406 seq1086_BIOID50923   -            502  3.6e-148  493.4  29.5   1   1  4.1e-152  5.6e-148  492.7  20.5     1   406    35   437    35   437 0.99 Sodium:solute symporter family
YjcZ                 PF13990.1    270 seq1087_BIOID50923   -            301  7.6e-118  392.3   6.6   1   1  6.3e-122  8.7e-118  392.2   4.6     1   270    26   296    26   296 1.00 YjcZ-like protein
Aminotran_1_2        PF00155.16   363 seq1089_BIOID50923   -            384   5.1e-69  232.8   0.0   1   1   1.3e-72   5.8e-69  232.6   0.0     2   363    40   380    39   380 0.96 Aminotransferase class I and II
Beta_elim_lyase      PF01212.16   290 seq1089_BIOID50923   -            384   6.9e-07   28.5   0.1   1   1   6.3e-10   2.9e-06   26.5   0.0    28    87    83   142    68   206 0.83 Beta-eliminating lyase
Cys_Met_Meta_PP      PF01053.15   386 seq1089_BIOID50923   -            384   7.6e-05   21.0   0.0   1   1   2.6e-08   0.00012   20.3   0.0    57   185    86   212    82   215 0.86 Cys/Met metabolism PLP-dependent enzyme
DUF940               PF06082.6    658 seq1092_BIOID50923   -            698  5.9e-257  854.3  13.7   1   1  4.9e-261  6.7e-257  854.1   9.5     1   658    29   693    29   693 0.97 Bacterial putative lipoprotein (DUF940)
Sigma54_activat      PF00158.21   168 seq1093_BIOID50923   -            325   1.2e-62  210.2   0.0   1   1   5.1e-66   1.7e-62  209.6   0.0     2   163     9   170     8   175 0.98 Sigma-54 interaction domain
AAA_5                PF07728.9    139 seq1093_BIOID50923   -            325   1.2e-07   31.4   0.0   1   1   6.6e-11   2.2e-07   30.5   0.0     1   122    31   149    31   169 0.82 AAA domain (dynein-related subfamily)
HTH_8                PF02954.14    42 seq1093_BIOID50923   -            325   1.2e-05   24.5   0.7   1   1   7.1e-09   2.4e-05   23.6   0.5     6    41   287   322   283   323 0.89 Bacterial regulatory protein, Fis family
PfkB                 PF00294.19   301 seq1096_BIOID50923   -            382   8.3e-70  235.1   0.0   1   1   7.6e-74     1e-69  234.8   0.0     2   297    76   376    75   380 0.97 pfkB family carbohydrate kinase
His_Phos_2           PF00328.17   347 seq1097_BIOID50923   -            413   9.1e-40  136.9   0.0   1   1   7.9e-44   1.1e-39  136.6   0.0     1   344    30   359    30   364 0.85 Histidine phosphatase superfamily (branch 2)
CDP-OH_P_transf      PF01066.16   101 seq1098_BIOID50923   -            203   6.5e-13   48.7  13.0   1   1   2.6e-16   3.6e-12   46.3   9.0     3    77    28   123    26   200 0.80 CDP-alcohol phosphatidyltransferase
Polysacc_synt        PF01943.12   273 seq1099_BIOID50923   -            416   6.1e-14   51.8  18.6   1   1   4.4e-18   6.1e-14   51.8  12.9     1   272     3   283     3   284 0.83 Polysaccharide biosynthesis protein
Patatin              PF01734.17   204 seq1100_BIOID50923   -            356   3.4e-20   72.7   4.2   1   1   1.4e-23   1.9e-19   70.3   2.9     1   199     9   237     9   242 0.73 Patatin-like phospholipase
DAO                  PF01266.19   358 seq1101_BIOID50923   -            432   5.6e-74  249.0   0.5   1   1   4.8e-77   6.5e-74  248.8   0.3     2   358     3   397     2   397 0.95 FAD dependent oxidoreductase
Pyr_redox_2          PF07992.9    200 seq1101_BIOID50923   -            432   7.5e-09   35.6   0.3   1   1   3.9e-08   5.3e-05   23.0   0.2     1    36     2    37     2    65 0.92 Pyridine nucleotide-disulphide oxidoreductase
Pyr_redox            PF00070.22    80 seq1101_BIOID50923   -            432   3.2e-08   33.7   0.2   1   1     7e-09   9.6e-06   25.7   0.2     1    33     2    34     2    47 0.91 Pyridine nucleotide-disulphide oxidoreductase
NAD_binding_8        PF13450.1     68 seq1101_BIOID50923   -            432   8.6e-07   28.7   0.1   1   1   5.6e-09   7.6e-06   25.7   0.0     1    34     5    38     5    69 0.85 NAD(P)-binding Rossmann-like domain
ApbA                 PF02558.11   151 seq1101_BIOID50923   -            432   2.3e-05   23.7   0.2   1   1   3.8e-08   5.3e-05   22.6   0.1     1    33     3    34     3    48 0.87 Ketopantoate reductase PanE/ApbA
AlaDh_PNT_C          PF01262.16   168 seq1101_BIOID50923   -            432   0.00013   21.5   0.1   1   1   1.7e-07   0.00023   20.6   0.1    22    59     2    39     1    52 0.85 Alanine dehydrogenase/PNT, C-terminal domain
Methyltransf_11      PF08241.7     95 seq1102_BIOID50923   -            251   4.8e-25   87.7   0.0   1   1   6.1e-28   8.3e-25   86.9   0.0     1    95    47   138    47   138 0.98 Methyltransferase domain
Methyltransf_23      PF13489.1    162 seq1102_BIOID50923   -            251   7.7e-16   58.0   0.1   1   1   8.1e-19   1.1e-15   57.5   0.0     4   151    25   174    17   179 0.79 Methyltransferase domain
Methyltransf_31      PF13847.1    152 seq1102_BIOID50923   -            251   3.5e-15   55.8   0.0   1   1   3.4e-18   4.7e-15   55.3   0.0     6   118    45   147    40   194 0.84 Methyltransferase domain
Methyltransf_12      PF08242.7     99 seq1102_BIOID50923   -            251   1.1e-11   44.9   0.0   1   1   1.6e-14   2.2e-11   43.9   0.0     1    98    47   135    47   136 0.85 Methyltransferase domain
Methyltransf_18      PF12847.2    112 seq1102_BIOID50923   -            251   7.7e-11   42.4   0.0   1   1   1.1e-13   1.5e-10   41.5   0.0     3   110    44   139    42   141 0.79 Methyltransferase domain
Methyltransf_25      PF13649.1    101 seq1102_BIOID50923   -            251   5.4e-10   39.4   0.0   1   1   1.5e-12     2e-09   37.5   0.0     1   101    46   134    46   134 0.87 Methyltransferase domain
Ubie_methyltran      PF01209.13   233 seq1102_BIOID50923   -            251   1.9e-09   36.8   0.0   1   1   1.8e-12   2.5e-09   36.4   0.0    46   168    41   155     7   169 0.83 ubiE/COQ5 methyltransferase family
Methyltransf_26      PF13659.1    117 seq1102_BIOID50923   -            251   2.4e-07   30.6   0.8   1   1   6.3e-10   8.6e-07   28.8   0.1     3   115    45   140    43   141 0.87 Methyltransferase domain
Methyltransf_8       PF05148.10   219 seq1102_BIOID50923   -            251   7.5e-06   25.6   0.0   1   1     8e-09   1.1e-05   25.0   0.0    58   156    29   138    16   158 0.77 Hypothetical methyltransferase
MTS                  PF05175.9    170 seq1102_BIOID50923   -            251   4.1e-05   22.9   0.0   1   1   4.6e-08   6.3e-05   22.3   0.0    19    76    30    85    22   110 0.86 Methyltransferase small domain
CTP_transf_1         PF01148.15   259 seq1103_BIOID50923   -            298     6e-60  202.9  22.6   1   1   6.1e-64   8.3e-60  202.4  15.7     3   258    38   295    36   296 0.89 Cytidylyltransferase family
Peptidase_M20        PF01546.23   171 seq1105_BIOID50923   -            388   2.7e-26   92.0   0.1   1   1     5e-30   3.4e-26   91.7   0.1     2   170    72   384    71   385 0.93 Peptidase family M20/M25/M40
M20_dimer            PF07687.9    109 seq1105_BIOID50923   -            388   6.2e-13   48.3   0.1   1   1   1.8e-16   1.2e-12   47.4   0.1     8   106   184   280   180   283 0.94 Peptidase dimerisation domain
AAA_26               PF13500.1    199 seq1106_BIOID50923   -            225   5.4e-41  140.2   0.0   1   1   1.4e-44   6.3e-41  140.0   0.0     1   193     3   208     3   213 0.95 AAA domain
CbiA                 PF01656.18   195 seq1106_BIOID50923   -            225     5e-21   74.8   0.0   1   1   1.3e-24   6.1e-21   74.6   0.0     2   178     6   197     5   215 0.81 CobQ/CobB/MinD/ParA nucleotide binding domain
Glyco_transf_56      PF07429.6    361 seq1108_BIOID50923   -            359  1.9e-192  638.8   0.0   1   1  1.6e-196  2.2e-192  638.7   0.0     1   360     1   358     1   359 0.99 4-alpha-L-fucosyltransferase glycosyl transferase group 56
HTH_AraC             PF00165.18    42 seq1109_BIOID50923   -            307   1.1e-21   75.8   0.1   1   2   2.4e-14   1.1e-10   40.8   0.0     1    41   203   243   203   244 0.96 Bacterial regulatory helix-turn-helix proteins, AraC family
HTH_AraC             PF00165.18    42 seq1109_BIOID50923   -            307   1.1e-21   75.8   0.1   2   2   7.6e-12   3.5e-08   32.9   0.0     1    41   255   293   255   294 0.93 Bacterial regulatory helix-turn-helix proteins, AraC family
HTH_18               PF12833.2     81 seq1109_BIOID50923   -            307   8.5e-17   60.9   0.1   1   1   2.8e-20   1.3e-16   60.3   0.0     2    80   217   294   216   295 0.94 Helix-turn-helix domain
AraC_binding         PF02311.14   136 seq1109_BIOID50923   -            307   2.7e-07   30.2   0.2   1   1   1.4e-10   6.3e-07   29.0   0.1    27    91    75   139    65   215 0.87 AraC-like ligand binding domain
Methyltransf_20      PF12147.3    311 seq1112_BIOID50923   -            585  2.5e-148  492.9   0.0   1   1  1.2e-151  3.2e-148  492.5   0.0     1   311   273   582   273   582 0.99 Putative methyltransferase
Hydrolase_4          PF12146.3     79 seq1112_BIOID50923   -            585   4.7e-27   93.5   0.4   1   1   5.1e-29   1.4e-25   88.8   0.1     1    78    17    95    17    96 0.98 Putative lysophospholipase
Abhydrolase_6        PF12697.2    228 seq1112_BIOID50923   -            585   5.4e-19   68.8   5.8   1   1   3.7e-22     1e-18   67.9   3.5     1   216    36   261    36   273 0.75 Alpha/beta hydrolase family
Abhydrolase_5        PF12695.2    142 seq1112_BIOID50923   -            585   2.7e-10   40.0   3.2   1   1     4e-13   1.1e-09   38.0   0.6     1   141    35   260    35   261 0.82 Alpha/beta hydrolase family
Methyltransf_18      PF12847.2    112 seq1112_BIOID50923   -            585   1.1e-08   35.5   0.0   1   1   8.4e-12   2.3e-08   34.4   0.0     4   110   410   519   408   520 0.87 Methyltransferase domain
Ala_racemase_N       PF01168.15   217 seq1113_BIOID50923   -            356   1.2e-58  198.1   0.1   1   1   2.3e-62   1.6e-58  197.7   0.0     2   217    10   217     9   217 0.95 Alanine racemase, N-terminal domain
Ala_racemase_C       PF00842.16   129 seq1113_BIOID50923   -            356   2.5e-39  133.5   0.4   1   1   6.2e-43   4.2e-39  132.7   0.3     1   127   232   354   232   356 0.97 Alanine racemase, C-terminal domain
MFS_1                PF07690.11   354 seq1116_BIOID50923   -            416   1.6e-25   89.5  61.2   1   2   3.7e-20   2.5e-16   59.2  19.0     1   224    22   237    22   242 0.81 Major Facilitator Superfamily
MFS_1                PF07690.11   354 seq1116_BIOID50923   -            416   1.6e-25   89.5  61.2   2   2   7.4e-13     5e-09   35.2  19.8    10   179   237   409   232   415 0.80 Major Facilitator Superfamily
MFS_3                PF05977.8    524 seq1116_BIOID50923   -            416   5.1e-21   74.2  33.9   1   1   9.8e-25   6.7e-21   73.8  23.5     9   396    16   400    12   413 0.89 Transmembrane secretion effector
Sugar_tr             PF00083.19   451 seq1119_BIOID50923   -            438   2.1e-34  118.7  36.4   1   2     8e-27   5.5e-23   81.1   9.8     3   191    22   221    20   223 0.87 Sugar (and other) transporter
Sugar_tr             PF00083.19   451 seq1119_BIOID50923   -            438   2.1e-34  118.7  36.4   2   2   1.2e-15     8e-12   44.3   9.6   239   406   238   401   222   434 0.76 Sugar (and other) transporter
MFS_1                PF07690.11   354 seq1119_BIOID50923   -            438   1.7e-30  105.8  80.8   1   1   9.2e-30   6.3e-26   90.8  33.0     3   341    26   382    24   383 0.74 Major Facilitator Superfamily
PsiE                 PF06146.7     69 seq1121_BIOID50923   -            136   1.7e-16   60.0   5.3   1   1   1.3e-20   1.7e-16   60.0   3.7     5    69    62   123    58   123 0.95 Phosphate-starvation-inducible E
WzyE                 PF06899.6    449 seq1122_BIOID50923   -            450  1.2e-277  920.6  45.5   1   1  9.8e-282  1.3e-277  920.4  31.5     1   448     1   449     1   450 1.00 WzyE protein
UvrB                 PF12344.3     44 seq1124_BIOID50923   -            673   6.7e-23   79.8   0.9   1   1   1.3e-25   2.9e-22   77.7   0.1     1    43   552   594   552   595 0.97 Ultra-violet resistance protein B
Helicase_C           PF00271.26    78 seq1124_BIOID50923   -            673   1.2e-15   57.0   0.0   1   1   1.2e-18   2.8e-15   55.8   0.0     2    77   465   545   464   546 0.98 Helicase conserved C-terminal domain
ResIII               PF04851.10   184 seq1124_BIOID50923   -            673   1.1e-11   44.8   0.0   1   1     3e-14   6.9e-11   42.1   0.0     4    94    13   101    10   134 0.79 Type III restriction enzyme, res subunit
UVR                  PF02151.14    36 seq1124_BIOID50923   -            673   5.2e-07   28.8   1.1   1   1     7e-10   1.6e-06   27.3   0.8     2    35   634   667   633   668 0.93 UvrB/uvrC motif
DUF932               PF06067.6    239 seq1126_BIOID50923   -            273   4.1e-63  212.7   0.0   1   1   3.5e-67   4.8e-63  212.5   0.0     2   239    38   262    37   262 0.99 Domain of unknown function (DUF932)
RNase_T              PF00929.19   164 seq1131_BIOID50923   -            181   8.5e-32  110.5   0.0   1   1     7e-36   9.6e-32  110.4   0.0     1   163     9   170     9   171 0.97 Exonuclease
DSPc                 PF00782.15   133 seq1132_BIOID50923   -            438   1.5e-25   89.1   0.0   1   1   7.9e-29   2.7e-25   88.3   0.0     1   132   314   437   314   438 0.96 Dual specificity phosphatase, catalytic domain
PAP2                 PF01569.16   129 seq1132_BIOID50923   -            438   1.5e-08   34.2   4.7   1   1   4.3e-12   1.5e-08   34.2   3.3     5   125    94   206    86   210 0.85 PAP2 superfamily
PAP2_3               PF14378.1    191 seq1132_BIOID50923   -            438     2e-08   33.8   2.9   1   1   5.9e-12     2e-08   33.8   2.0    72   189    89   198    79   200 0.85 PAP2 superfamily
Y_phosphatase        PF00102.22   236 seq1132_BIOID50923   -            438   1.4e-05   24.4   0.0   1   1     6e-09     2e-05   23.9   0.0   152   225   363   427   337   433 0.84 Protein-tyrosine phosphatase
PRK                  PF00485.13   194 seq1133_BIOID50923   -            368   3.9e-13   49.2   0.0   1   1   5.3e-17   7.2e-13   48.4   0.0     1   148   142   296   142   306 0.87 Phosphoribulokinase / Uridine kinase family
FTR1                 PF03239.9    306 seq1134_BIOID50923   -            276   1.8e-76  256.9  18.6   1   1   1.4e-80     2e-76  256.7  12.9     1   304     1   274     1   276 0.98 Iron permease FTR1 family
DUF1471              PF07338.8     56 seq1135_BIOID50923   -            314   4.1e-62  205.5   5.4   1   3   2.8e-22   3.9e-18   64.7   0.0     2    56    34    90    33    90 0.98 Protein of unknown function (DUF1471)
DUF1471              PF07338.8     56 seq1135_BIOID50923   -            314   4.1e-62  205.5   5.4   2   3     3e-22   4.1e-18   64.6   0.1     3    56   119   174   117   174 0.98 Protein of unknown function (DUF1471)
DUF1471              PF07338.8     56 seq1135_BIOID50923   -            314   4.1e-62  205.5   5.4   3   3   3.1e-26   4.3e-22   77.3   0.1     2    56   259   314   258   314 0.99 Protein of unknown function (DUF1471)
Antirestrict         PF03230.8     94 seq1138_BIOID50923   -            159   7.7e-38  128.2   0.2   1   1   7.2e-42   9.9e-38  127.9   0.1     1    94    62   159    62   159 0.98 Antirestriction protein
TetR_N               PF00440.18    47 seq1143_BIOID50923   -            234   1.3e-13   50.2   2.0   1   1   1.5e-17   2.1e-13   49.5   0.1     1    46    34    80    34    81 0.95 Bacterial regulatory proteins, tetR family
Glyco_tran_WecB      PF03808.8    172 seq1145_BIOID50923   -            246   3.8e-56  189.0   0.2   1   1   3.8e-60   5.2e-56  188.6   0.1     2   172    61   231    60   231 0.96 Glycosyl transferase WecB/TagA/CpsF family
RadC                 PF04002.10   123 seq1147_BIOID50923   -            158   4.9e-47  158.5   0.0   1   1   4.6e-51   6.2e-47  158.1   0.0     2   123    37   158    36   158 0.98 RadC-like JAB domain
Peptidase_M75        PF09375.5    285 seq1149_BIOID50923   -            375   3.4e-52  177.4   5.4   1   1   6.5e-56   4.5e-52  177.0   3.7     1   285   135   368   135   368 0.96 Imelysin
Cupredoxin_1         PF13473.1    104 seq1149_BIOID50923   -            375   3.4e-25   87.8   0.1   1   1   8.1e-29   5.6e-25   87.1   0.1     4   104    13   115    10   115 0.95 Cupredoxin-like domain
PfkB                 PF00294.19   301 seq1150_BIOID50923   -            300     3e-62  210.3   0.6   1   1   2.5e-66   3.5e-62  210.1   0.4     3   299     5   287     3   289 0.93 pfkB family carbohydrate kinase
Chorismate_bind      PF00425.13   257 seq1151_BIOID50923   -            391   2.1e-68  230.3   0.0   1   1   1.8e-72   2.5e-68  230.0   0.0     2   257   126   380   125   380 0.97 chorismate binding enzyme
DUF1422              PF07226.6    118 seq1152_BIOID50923   -            119   1.1e-54  183.0   1.2   1   1   9.1e-59   1.2e-54  182.9   0.9     3   116     2   115     1   117 0.97 Protein of unknown function (DUF1422)
SlyX                 PF04102.7     69 seq1154_BIOID50923   -             72   4.1e-26   91.0   2.4   1   1   3.4e-30   4.6e-26   90.8   1.7     1    69     5    72     5    72 0.99 SlyX
AA_permease_2        PF13520.1    426 seq1157_BIOID50923   -            460   3.3e-79  266.2  40.4   1   1   2.9e-83   3.9e-79  266.0  28.0     1   420     5   441     5   449 0.91 Amino acid permease
HTH_Tnp_1            PF01527.15    76 seq1158_BIOID50923   -            126   2.5e-21   75.2   0.0   1   1   2.5e-25   3.5e-21   74.8   0.0     1    70    10    86    10    92 0.86 Transposase
DUF987               PF06174.6     66 seq1159_BIOID50923   -             73   4.5e-43  144.4   0.1   1   1   3.7e-47     5e-43  144.3   0.1     1    66     1    66     1    66 0.99 Protein of unknown function (DUF987)
AA_permease          PF00324.16   479 seq1162_BIOID50923   -            461   4.9e-99  331.7  55.9   1   1  9.1e-103   6.2e-99  331.3  38.8     1   435    16   427    16   455 0.94 Amino acid permease
AA_permease_2        PF13520.1    426 seq1162_BIOID50923   -            461   1.6e-43  148.7  59.1   1   1   3.1e-47   2.1e-43  148.3  41.0     9   425    20   440    15   441 0.88 Amino acid permease
YagB_YeeU_YfjZ       PF06154.6    105 seq1164_BIOID50923   -            122     1e-50  170.2   0.0   1   1   8.7e-55   1.2e-50  170.0   0.0     2   104    16   118    15   119 0.98 YagB/YeeU/YfjZ family
TnpB_IS66            PF05717.8    108 seq1165_BIOID50923   -            115   2.6e-42  142.4   0.0   1   1   2.1e-46   2.9e-42  142.3   0.0     2   104     7   107     6   111 0.97 IS66 Orf2 like protein
HTH_DeoR             PF08220.7     57 seq1170_BIOID50923   -            122   7.8e-24   82.8   0.9   1   1     1e-26   1.2e-23   82.2   0.6     1    56    11    66    11    67 0.97 DeoR-like helix-turn-helix domain
HTH_11               PF08279.7     55 seq1170_BIOID50923   -            122   1.8e-10   40.1   0.1   1   1   2.5e-13   2.8e-10   39.5   0.1     4    44    14    53    11    60 0.86 HTH domain
MarR_2               PF12802.2     62 seq1170_BIOID50923   -            122   1.1e-07   31.2   0.1   1   1   1.5e-10   1.7e-07   30.6   0.1     5    61    10    63     4    64 0.88 MarR family
MarR                 PF01047.17    59 seq1170_BIOID50923   -            122   1.5e-07   30.9   0.1   1   1     2e-10   2.3e-07   30.2   0.0     8    50    15    57     9    59 0.94 MarR family
HTH_20               PF12840.2     61 seq1170_BIOID50923   -            122   9.5e-07   28.4   0.1   1   1   1.1e-09   1.3e-06   28.0   0.1     6    57     6    57     2    61 0.85 Helix-turn-helix domain
HTH_27               PF13463.1     68 seq1170_BIOID50923   -            122   1.6e-06   28.2   0.1   1   1   2.2e-09   2.5e-06   27.6   0.0     2    53     9    59     9    70 0.88 Winged helix DNA-binding domain
GntR                 PF00392.16    64 seq1170_BIOID50923   -            122   2.6e-06   26.6   0.1   1   1   4.1e-09   4.7e-06   25.8   0.1    27    60    27    60    14    63 0.93 Bacterial regulatory proteins, gntR family
HTH_24               PF13412.1     48 seq1170_BIOID50923   -            122     8e-06   25.0   0.1   1   1   1.1e-08   1.3e-05   24.3   0.1     7    48    14    55     9    55 0.95 Winged helix-turn-helix DNA-binding
HTH_5                PF01022.15    47 seq1170_BIOID50923   -            122   4.3e-05   22.9   0.0   1   1   5.6e-08   6.3e-05   22.4   0.0     6    46    14    55     9    56 0.95 Bacterial regulatory protein, arsR family
HTH_Mga              PF08280.6     59 seq1170_BIOID50923   -            122   5.6e-05   22.7   0.0   1   1     1e-07   0.00012   21.7   0.0     9    44    14    49    11    53 0.94 M protein trans-acting positive regulator (MGA) HTH domain
Trans_reg_C          PF00486.23    77 seq1171_BIOID50923   -            219   1.8e-22   78.8   0.5   1   1     5e-26   3.4e-22   78.0   0.1     1    77   145   216   145   216 0.98 Transcriptional regulatory protein, C terminal
Response_reg         PF00072.19   112 seq1171_BIOID50923   -            219   3.7e-21   75.0   0.0   1   1   7.5e-25   5.1e-21   74.6   0.0     1   111     3   112     3   113 0.98 Response regulator receiver domain
DUF1219              PF06755.7    117 seq1172_BIOID50923   -             87   6.1e-40  135.2   0.0   1   1   5.1e-44   6.9e-40  135.0   0.0     1    73     1    73     1    81 0.97 Protein of unknown function (DUF1219)
DDE_Tnp_IS66         PF03050.9    271 seq1173_BIOID50923   -            512  3.4e-100  334.6   0.0   1   1  9.9e-104  3.4e-100  334.6   0.0     1   271   175   462   175   462 0.98 Transposase IS66 family
DDE_Tnp_IS66_C       PF13817.1     39 seq1173_BIOID50923   -            512   4.3e-19   68.1   0.1   1   1   3.3e-22   1.1e-18   66.7   0.0     1    39   468   506   468   506 0.98 IS66 C-terminal element
HTH_Tnp_IS66         PF13005.2     59 seq1173_BIOID50923   -            512   3.4e-17   61.8   0.7   1   1   1.8e-20     6e-17   61.1   0.5     3    59   115   169   113   169 0.95 putative Helix-turn-helix domain of transposase IS66
LZ_Tnp_IS66          PF13007.2     78 seq1173_BIOID50923   -            512   3.7e-13   49.8   3.2   1   1   1.1e-16   3.7e-13   49.8   2.2     1    77    38   110    38   111 0.82 Transposase C of IS166 homeodomain
Dyp_perox            PF04261.7    313 seq1175_BIOID50923   -            423  1.6e-110  368.6   0.0   1   1  1.4e-114  1.8e-110  368.4   0.0     1   312    61   410    61   411 0.98 Dyp-type peroxidase family
UTRA                 PF07702.8    141 seq1176_BIOID50923   -            238   1.5e-31  108.8   0.0   1   1   7.3e-35   2.5e-31  108.0   0.0     1   140    86   224    86   225 0.98 UTRA domain
GntR                 PF00392.16    64 seq1176_BIOID50923   -            238   3.8e-21   74.1   0.0   1   1   1.1e-24   3.8e-21   74.1   0.0     2    63     3    64     2    65 0.98 Bacterial regulatory proteins, gntR family
HTH_11               PF08279.7     55 seq1176_BIOID50923   -            238   2.4e-06   26.9   0.2   1   1   3.1e-09     1e-05   24.9   0.0    19    45    29    55    28    62 0.88 HTH domain
HTH_DeoR             PF08220.7     57 seq1176_BIOID50923   -            238   3.1e-06   26.5   0.3   1   1   5.6e-09   1.9e-05   23.9   0.0    18    50    29    61    29    68 0.92 DeoR-like helix-turn-helix domain
AMP-binding          PF00501.23   418 seq1177_BIOID50923   -            536   2.7e-84  282.8   0.0   1   1   7.2e-88   3.3e-84  282.5   0.0     1   417    50   461    50   462 0.94 AMP-binding enzyme
DUF4009              PF13193.1     41 seq1177_BIOID50923   -            536     8e-08   31.4   0.1   1   1   5.4e-11   2.4e-07   29.9   0.0     1    29   501   529   501   535 0.92 Domain of unknown function (DUF4009)
DUF3418              PF11898.3    586 seq1178_BIOID50923   -           1300  2.1e-241  802.3   0.4   1   1  1.2e-244  2.8e-241  801.9   0.3     2   586   712  1298   711  1298 0.99 Domain of unknown function (DUF3418)
OB_NTP_bind          PF07717.11   111 seq1178_BIOID50923   -           1300   1.1e-24   86.1   0.0   1   1   9.4e-28   2.1e-24   85.2   0.0     2   111   600   699   599   699 0.97 Oligonucleotide/oligosaccharide-binding (OB)-fold
HA2                  PF04408.18   102 seq1178_BIOID50923   -           1300   2.7e-24   85.0   0.0   1   1   2.5e-27   5.8e-24   83.9   0.0     2   101   465   558   464   559 0.90 Helicase associated domain (HA2)
Helicase_C           PF00271.26    78 seq1178_BIOID50923   -           1300   1.1e-10   41.1   0.1   1   1   1.1e-13   2.5e-10   39.9   0.1     2    77   312   403   311   404 0.94 Helicase conserved C-terminal domain
DEAD                 PF00270.24   173 seq1178_BIOID50923   -           1300   5.9e-07   28.9   0.0   1   1     6e-10   1.4e-06   27.7   0.0     7   167    86   233    80   239 0.72 DEAD/DEAH box helicase
DeoRC                PF00455.17   162 seq1179_BIOID50923   -            141   3.2e-32  111.2   0.2   1   1   2.7e-36   3.7e-32  111.0   0.2    45   161     1   117     1   118 0.99 DeoR C terminal sensor domain
Carb_kinase          PF01256.12   242 seq1181_BIOID50923   -            515     1e-82  276.9   5.0   1   1   5.5e-86   3.7e-82  275.1   1.2     2   242   258   496   257   496 0.99 Carbohydrate kinase
YjeF_N               PF03853.10   173 seq1181_BIOID50923   -            515   5.6e-47  159.3   0.1   1   1   1.4e-50   9.9e-47  158.5   0.0     2   173    35   199    34   199 0.98 YjeF-related protein N-terminus
SLT                  PF01464.15   121 seq1186_BIOID50923   -            203   1.4e-25   89.0   0.1   1   1   1.3e-29   1.8e-25   88.6   0.1     3   120    43   168    41   169 0.95 Transglycosylase SLT domain
Mob_synth_C          PF06463.8    128 seq1187_BIOID50923   -            352     7e-36  122.6   0.0   1   1   3.6e-39   1.2e-35  121.8   0.0     1   127   209   335   209   336 0.98 Molybdenum Cofactor Synthesis C
Radical_SAM          PF04055.16   166 seq1187_BIOID50923   -            352   6.9e-27   94.5   0.0   1   1   2.7e-30   9.4e-27   94.0   0.0     2   166    42   204    41   204 0.97 Radical SAM superfamily
Fer4_12              PF13353.1    139 seq1187_BIOID50923   -            352   1.6e-07   31.4   0.0   1   1   8.7e-11     3e-07   30.5   0.0    15   116    47   148    36   154 0.84 4Fe-4S single cluster domain
Fer4_14              PF13394.1    117 seq1187_BIOID50923   -            352   5.9e-07   29.4   0.0   1   1   5.8e-10     2e-06   27.7   0.0     6    90    45   127    38   148 0.70 4Fe-4S single cluster domain
HATPase_c            PF02518.21   111 seq1189_BIOID50923   -            449   1.3e-18   66.6   0.0   1   1   4.2e-22   2.8e-18   65.5   0.0     4   106   351   447   348   449 0.93 Histidine kinase-, DNA gyrase B-, and HSP90-like ATPase
HisKA                PF00512.20    68 seq1189_BIOID50923   -            449   1.5e-13   50.3   2.1   1   1   5.3e-17   3.6e-13   49.1   1.5     3    67   238   301   236   302 0.96 His Kinase A (phospho-acceptor) domain
adh_short            PF00106.20   167 seq1190_BIOID50923   -            240   5.3e-16   58.8   0.2   1   1   1.6e-19   7.2e-16   58.4   0.1     3   166     9   170     8   171 0.87 short chain dehydrogenase
adh_short_C2         PF13561.1    243 seq1190_BIOID50923   -            240   2.1e-07   30.9   0.0   1   1   5.8e-11   2.6e-07   30.5   0.0     8   192    18   193    13   238 0.71 Enoyl-(Acyl carrier protein) reductase
KR                   PF08659.5    181 seq1190_BIOID50923   -            240   3.8e-07   29.8   0.5   1   1   1.6e-10   7.1e-07   28.9   0.4     4   172    10   175     8   184 0.84 KR domain
HAD_2                PF13419.1    176 seq1192_BIOID50923   -            199   1.4e-28  100.1   0.1   1   1   4.9e-32   1.7e-28   99.9   0.1     2   176     4   184     3   184 0.84 Haloacid dehalogenase-like hydrolase
Hydrolase_like       PF13242.1     75 seq1192_BIOID50923   -            199   2.6e-08   33.3   0.0   1   1   1.6e-11   5.5e-08   32.2   0.0     2    50   139   186   138   198 0.93 HAD-hyrolase-like
Hydrolase            PF00702.21   204 seq1192_BIOID50923   -            199     2e-06   28.3   0.0   1   1   6.6e-10   2.2e-06   28.2   0.0   110   203    74   177     8   178 0.77 haloacid dehalogenase-like hydrolase
TonB_dep_Rec         PF00593.19   276 seq1193_BIOID50923   -            628   1.4e-30  107.0  21.3   1   1     2e-34   1.4e-30  107.0  14.8     1   276   404   627   404   627 0.90 TonB dependent receptor
Plug                 PF07715.10   108 seq1193_BIOID50923   -            628   1.5e-30  105.5   1.6   1   1   2.2e-34   1.5e-30  105.5   1.1     4   108    55   160    52   160 0.97 TonB-dependent Receptor Plug Domain
PduV-EutP            PF10662.4    143 seq1197_BIOID50923   -            118   6.8e-15   54.6   0.0   1   1   7.3e-19     1e-14   54.1   0.0    86   142    57   112    42   113 0.92 Ethanolamine utilisation - propanediol utilisation
DUF770               PF05591.7    158 seq1198_BIOID50923   -            166   5.3e-55  185.1   0.2   1   1   4.4e-59   6.1e-55  184.9   0.1     2   157     7   162     6   163 0.97 Protein of unknown function (DUF770)
Esterase             PF00756.15   251 seq1203_BIOID50923   -            278   2.1e-72  243.4   0.0   1   1   7.1e-76   2.4e-72  243.2   0.0     1   251    21   271    21   271 0.99 Putative esterase
Abhydrolase_5        PF12695.2    142 seq1203_BIOID50923   -            278   8.9e-08   31.8   0.0   1   1   3.5e-11   1.2e-07   31.4   0.0     6   142    50   257    44   257 0.62 Alpha/beta hydrolase family
Peptidase_S9         PF00326.16   213 seq1203_BIOID50923   -            278   8.1e-07   28.3   0.0   1   1   3.7e-10   1.3e-06   27.7   0.0    54   208   127   274   118   278 0.77 Prolyl oligopeptidase family
Gln-synt_C           PF00120.19   259 seq1204_BIOID50923   -            472   1.2e-76  257.1   0.0   1   1   1.2e-80   1.6e-76  256.7   0.0     3   257   135   388   133   390 0.95 Glutamine synthetase, catalytic domain
Virul_fac_BrkB       PF03631.10   260 seq1205_BIOID50923   -            290     1e-55  188.8  24.6   1   1   8.7e-60   1.2e-55  188.6  17.0     2   258    29   274    28   276 0.88 Virulence factor BrkB
Radical_SAM          PF04055.16   166 seq1207_BIOID50923   -            411     4e-13   49.7   0.0   1   1     2e-16   6.7e-13   49.0   0.0     6   160    20   182    16   208 0.83 Radical SAM superfamily
DUF4008              PF13186.1     64 seq1207_BIOID50923   -            411     2e-12   47.1   0.6   1   1   1.3e-15   4.3e-12   46.0   0.4     4    64   282   343   276   343 0.90 Domain of unknown function (DUF4008)
Fer4_12              PF13353.1    139 seq1207_BIOID50923   -            411   3.5e-07   30.2   0.0   1   1     2e-10   6.7e-07   29.3   0.0    13   115    19   126    17   150 0.64 4Fe-4S single cluster domain
MoCF_biosynth        PF00994.19   144 seq1209_BIOID50923   -            170   5.6e-31  106.7   0.0   1   1   5.1e-35     7e-31  106.4   0.0     1   143    14   156    12   157 0.92 Probable molybdopterin binding domain
EII-GUT              PF03608.8    168 seq1210_BIOID50923   -            131   1.3e-57  194.1   0.4   1   1   1.2e-61   1.6e-57  193.9   0.3     2   124     5   127     4   130 0.98 PTS system enzyme II sorbitol-specific factor
PhoH                 PF02562.11   205 seq1211_BIOID50923   -            354     9e-76  253.5   0.0   1   1   8.5e-80   1.2e-75  253.1   0.0     2   204   149   353   148   354 0.98 PhoH-like protein
Isochorismatase      PF00857.15   174 seq1212_BIOID50923   -            285     6e-38  130.3   0.0   1   1   1.1e-41   7.6e-38  130.0   0.0     2   173    32   204    31   205 0.97 Isochorismatase family
PP-binding           PF00550.20    67 seq1212_BIOID50923   -            285   2.5e-08   33.9   0.0   1   1   9.9e-12   6.8e-08   32.5   0.0     2    62   217   275   216   280 0.86 Phosphopantetheine attachment site
UPF0079              PF02367.12   123 seq1213_BIOID50923   -            153   3.3e-45  152.5   0.0   1   1   2.8e-49   3.9e-45  152.3   0.0     1   121    14   134    14   136 0.98 Uncharacterised P-loop hydrolase UPF0079
Trans_reg_C          PF00486.23    77 seq1214_BIOID50923   -            251   1.2e-20   73.0   0.2   1   1   6.4e-24   4.3e-20   71.2   0.0     2    77   170   245   169   245 0.98 Transcriptional regulatory protein, C terminal
Response_reg         PF00072.19   112 seq1214_BIOID50923   -            251   2.1e-20   72.6   0.1   1   1   4.9e-24   3.3e-20   72.0   0.1     2   111    17   124    16   125 0.97 Response regulator receiver domain
DUF877               PF05943.7    423 seq1217_BIOID50923   -            463  6.4e-178  591.4   0.0   1   1  5.7e-182  7.8e-178  591.1   0.0     1   397    68   463    68   463 1.00 Protein of unknown function (DUF877)
Flavodoxin_2         PF02525.12   199 seq1219_BIOID50923   -            193   6.5e-38  130.1   0.0   1   1   7.2e-42   9.8e-38  129.5   0.0     2   199     3   188     2   190 0.87 Flavodoxin-like fold
EII-GUT              PF03608.8    168 seq1221_BIOID50923   -             44   2.7e-06   27.2   0.1   1   1   2.2e-10   3.1e-06   27.0   0.1   142   168     2    28     1    28 0.94 PTS system enzyme II sorbitol-specific factor
MoaC                 PF01967.16   136 seq1223_BIOID50923   -            161   1.5e-60  202.6   1.3   1   1   1.3e-64   1.7e-60  202.4   0.9     1   136    15   150    15   150 1.00 MoaC family
Tyr_Deacylase        PF02580.11   145 seq1224_BIOID50923   -            145   6.3e-55  185.0   0.1   1   1   5.1e-59     7e-55  184.8   0.0     2   144     3   144     2   145 0.99 D-Tyr-tRNA(Tyr) deacylase
EIIBC-GUT_N          PF03612.9    183 seq1225_BIOID50923   -             68   6.6e-08   32.2   0.2   1   1   5.8e-12   7.9e-08   31.9   0.2     2    31     3    31     2    38 0.93 Sorbitol phosphotransferase enzyme II N-terminus
Amidase_3            PF01520.13   175 seq1226_BIOID50923   -            445   3.6e-49  166.7   0.0   1   1   9.5e-53   6.5e-49  165.9   0.0     1   174   194   413   194   414 0.99 N-acetylmuramoyl-L-alanine amidase
HATPase_c            PF02518.21   111 seq1229_BIOID50923   -            433   1.9e-22   78.9   0.0   1   1   8.1e-26   3.7e-22   78.0   0.0     6   110   320   423   316   424 0.96 Histidine kinase-, DNA gyrase B-, and HSP90-like ATPase
HisKA                PF00512.20    68 seq1229_BIOID50923   -            433   6.2e-08   32.3   1.3   1   1   3.7e-11   1.7e-07   30.9   0.9     1    67   211   270   211   271 0.90 His Kinase A (phospho-acceptor) domain
HAMP                 PF00672.20    70 seq1229_BIOID50923   -            433   1.6e-06   28.0   0.0   1   1   3.6e-10   1.6e-06   28.0   0.0     3    69   140   206   139   207 0.90 HAMP domain
EIIBC-GUT_C          PF07663.6     93 seq1230_BIOID50923   -            216   2.8e-48  161.8   5.0   1   1   4.1e-52   2.8e-48  161.8   3.5     1    93   123   215   123   215 0.99 Sorbitol phosphotransferase enzyme II C-terminus
EIIBC-GUT_N          PF03612.9    183 seq1230_BIOID50923   -            216   1.8e-13   50.3   0.1   1   1   6.2e-17   4.3e-13   49.1   0.1   104   183     2    68     1    68 0.90 Sorbitol phosphotransferase enzyme II N-terminus
adh_short_C2         PF13561.1    243 seq1232_BIOID50923   -            258   1.9e-29  103.1   0.1   1   1   5.1e-33   2.3e-29  102.7   0.1     3   242    24   254    22   255 0.93 Enoyl-(Acyl carrier protein) reductase
adh_short            PF00106.20   167 seq1232_BIOID50923   -            258   1.6e-27   96.3   9.2   1   1   2.3e-30     1e-26   93.7   6.4     2   164    17   170    16   173 0.89 short chain dehydrogenase
KR                   PF08659.5    181 seq1232_BIOID50923   -            258   1.3e-10   41.1   8.7   1   1   4.9e-13   2.2e-09   37.1   5.8    54   160    55   165    17   183 0.90 KR domain
ThiS                 PF02597.15    78 seq1234_BIOID50923   -             81   1.2e-22   80.0   0.0   1   1   9.6e-27   1.3e-22   79.8   0.0     1    78     4    81     4    81 0.99 ThiS family
ABM                  PF03992.11    78 seq1235_BIOID50923   -            104   5.2e-22   77.5   0.1   1   1   4.5e-26   6.2e-22   77.3   0.0     1    78     1    87     1    87 0.92 Antibiotic biosynthesis monooxygenase
YiiD_Cterm           PF09500.5    144 seq1236_BIOID50923   -            329   6.7e-49  165.0   0.0   1   1   2.9e-52   9.9e-49  164.4   0.0     1   143   174   313   174   314 0.99 Putative thioesterase (yiiD_Cterm)
Acetyltransf_7       PF13508.1     79 seq1236_BIOID50923   -            329   4.5e-13   49.0   0.0   1   1   2.4e-16   8.3e-13   48.1   0.0     3    78    60   139    58   140 0.87 Acetyltransferase (GNAT) domain
Acetyltransf_1       PF00583.19    83 seq1236_BIOID50923   -            329   2.5e-12   46.5   0.0   1   1   2.1e-15   7.1e-12   45.0   0.0     2    82    66   138    65   139 0.96 Acetyltransferase (GNAT) family
Acetyltransf_10      PF13673.1    117 seq1236_BIOID50923   -            329   1.6e-08   34.5   0.0   1   1   7.8e-12   2.7e-08   33.8   0.0    38   117    55   138    16   138 0.81 Acetyltransferase (GNAT) domain
ABC_tran             PF00005.22   118 seq1239_BIOID50923   -            637     1e-36  125.7   1.1   1   2   2.4e-18   3.3e-15   56.3   0.0     1   118    41   178    41   178 0.87 ABC transporter
ABC_tran             PF00005.22   118 seq1239_BIOID50923   -            637     1e-36  125.7   1.1   2   2   2.6e-21   3.6e-18   65.9   0.0     1   118   352   459   352   459 0.92 ABC transporter
ABC_tran_2           PF12848.2     85 seq1239_BIOID50923   -            637   6.6e-29   99.4   4.3   1   1   4.8e-32   6.6e-29   99.4   3.0     1    83   217   298   217   302 0.93 ABC transporter
LysR_substrate       PF03466.15   209 seq1240_BIOID50923   -            308   1.1e-20   73.5   0.1   1   1   2.2e-24   1.5e-20   73.0   0.1    18   205   105   290    87   294 0.89 LysR substrate binding domain
HTH_1                PF00126.22    60 seq1240_BIOID50923   -            308     1e-20   73.1   0.6   1   1   3.4e-24   2.3e-20   71.9   0.4     2    60     5    63     4    63 0.97 Bacterial regulatory helix-turn-helix protein, lysR family
MoaE                 PF02391.12   117 seq1242_BIOID50923   -            150   1.1e-39  134.7   0.0   1   1   9.3e-44   1.3e-39  134.5   0.0     2   116     6   121     5   122 0.97 MoaE protein
AA_permease          PF00324.16   479 seq1243_BIOID50923   -            461   3.8e-43  147.4  35.7   1   1   6.8e-47   4.6e-43  147.1  24.7     2   428    27   421    26   442 0.81 Amino acid permease
AA_permease_2        PF13520.1    426 seq1243_BIOID50923   -            461   6.5e-32  110.4  37.2   1   1   1.2e-35     8e-32  110.1  25.8    39   400    61   416    22   436 0.79 Amino acid permease
PTSIIA_gutA          PF03829.8    117 seq1246_BIOID50923   -            123   7.6e-45  151.2   0.0   1   1   6.7e-49   9.1e-45  150.9   0.0     1   116     1   116     1   118 0.98 PTS system glucitol/sorbitol-specific IIA component
4HBT                 PF03061.17    79 seq1248_BIOID50923   -            137   7.5e-17   61.1   0.1   1   1   8.9e-21   1.2e-16   60.4   0.1     1    79    50   127    50   127 0.98 Thioesterase superfamily
ABC_tran             PF00005.22   118 seq1249_BIOID50923   -            401   5.6e-22   78.2   0.0   1   1   3.6e-25   1.2e-21   77.0   0.0     1   117    73   191    73   192 0.92 ABC transporter
TOBE_2               PF08402.5     75 seq1249_BIOID50923   -            401   9.6e-12   44.6   0.3   1   1   1.2e-14   4.2e-11   42.5   0.1     1    75   313   385   313   385 0.95 TOBE domain
Bax1-I               PF01027.15   205 seq1250_BIOID50923   -            261   6.4e-59  198.8  36.8   1   1   5.5e-63   7.6e-59  198.6  25.5     2   205    46   257    45   257 0.92 Inhibitor of apoptosis-promoting Bax1
GPW_gp25             PF04965.9     99 seq1251_BIOID50923   -            137   1.4e-18   66.1   0.0   1   1   1.3e-22   1.8e-18   65.7   0.0     3    94    29   118    27   124 0.90 Gene 25-like lysozyme
Transgly_assoc       PF04226.8     48 seq1252_BIOID50923   -             84     2e-13   50.0  14.1   1   1   1.5e-17     2e-13   50.0   9.8     2    48    34    83    33    83 0.98 Transglycosylase associated protein
adh_short            PF00106.20   167 seq1255_BIOID50923   -            259   6.2e-25   87.9   1.9   1   1   1.1e-28   7.5e-25   87.6   1.3     2   166     4   172     3   173 0.92 short chain dehydrogenase
adh_short_C2         PF13561.1    243 seq1255_BIOID50923   -            259   6.4e-15   55.5   0.0   1   1   1.4e-18   9.3e-15   54.9   0.0     7   241    13   255     9   256 0.86 Enoyl-(Acyl carrier protein) reductase
DNA_mis_repair       PF01119.14   119 seq1256_BIOID50923   -            615   4.9e-37  125.8   0.0   1   1   2.5e-40   8.6e-37  125.1   0.0     2   118   213   330   212   331 0.95 DNA mismatch repair protein, C-terminal domain
MutL_C               PF08676.6    144 seq1256_BIOID50923   -            615   3.6e-22   78.4   1.4   1   1   1.2e-25   4.1e-22   78.2   0.1     2   134   435   563   434   572 0.92 MutL C terminal dimerisation domain
HATPase_c_3          PF13589.1    137 seq1256_BIOID50923   -            615   9.9e-14   51.0   0.0   1   1   5.1e-17   1.7e-13   50.2   0.0     4   103    24   123    21   142 0.80 Histidine kinase-, DNA gyrase B-, and HSP90-like ATPase
HATPase_c            PF02518.21   111 seq1256_BIOID50923   -            615   5.4e-11   42.0   0.0   1   1   3.7e-14   1.3e-10   40.8   0.0     2    72    19    87    18   147 0.78 Histidine kinase-, DNA gyrase B-, and HSP90-like ATPase
DUF879               PF05947.7    602 seq1259_BIOID50923   -            616  3.2e-196  653.1   0.3   1   1  2.7e-200  3.6e-196  653.0   0.2     2   602     5   616     4   616 0.95 Bacterial protein of unknown function (DUF879)
Rhodanese            PF00581.15   113 seq1260_BIOID50923   -            364     4e-06   27.0   0.0   1   1   1.1e-09   1.6e-05   25.1   0.0    12   111    16   129     6   131 0.71 Rhodanese-like domain
DUF1375              PF07119.7     76 seq1261_BIOID50923   -            135   7.7e-22   76.7   0.7   1   1     9e-26   1.2e-21   76.1   0.5     5    75    40   102    31   103 0.93 Protein of unknown function (DUF1375)
Ter                  PF05472.6    290 seq1262_BIOID50923   -             57   2.8e-08   33.1   0.2   1   1   2.4e-12   3.3e-08   32.9   0.1     2    40     9    47     8    50 0.95 DNA replication terminus site-binding protein (Ter protein)
CstA                 PF02554.9    376 seq1264_BIOID50923   -            701  5.8e-156  518.7  29.0   1   1  8.4e-160  5.8e-156  518.7  20.1     1   371    32   431    32   436 0.95 Carbon starvation protein CstA
DUF4161              PF13722.1    127 seq1264_BIOID50923   -            701   1.8e-46  157.4   7.5   1   1   2.7e-50   1.8e-46  157.4   5.2     3   127   467   596   464   596 0.98 C-terminal domain on CstA (DUF4161)
Ter                  PF05472.6    290 seq1266_BIOID50923   -            252   1.4e-95  319.6   3.7   1   1   1.1e-99   1.5e-95  319.5   2.6    52   290     2   250     1   250 0.99 DNA replication terminus site-binding protein (Ter protein)
Bax1-I               PF01027.15   205 seq1269_BIOID50923   -            237   8.5e-13   48.2  26.7   1   1   7.8e-17   1.1e-12   47.9  18.5     3   201    19   220    17   225 0.85 Inhibitor of apoptosis-promoting Bax1
GutM                 PF06923.6    109 seq1270_BIOID50923   -            119   1.4e-36  124.3   0.0   1   1   1.2e-40   1.6e-36  124.1   0.0     2   109     3   110     2   110 0.98 Glucitol operon activator protein (GutM)
DUF2543              PF10820.3     81 seq1271_BIOID50923   -             81   9.2e-51  169.6   1.1   1   1   7.4e-55     1e-50  169.5   0.7     1    81     1    81     1    81 1.00 Protein of unknown function (DUF2543)
LamB                 PF02264.10   398 seq1274_BIOID50923   -            446    1e-168  561.4  25.1   1   1  8.3e-173  1.1e-168  561.3  17.4     1   398    28   446    28   446 0.97 LamB porin
Abhydrolase_1        PF00561.15   230 seq1275_BIOID50923   -            340   3.1e-26   92.2   0.0   1   1   2.6e-29     9e-26   90.7   0.0     4   218   105   312   102   315 0.96 alpha/beta hydrolase fold
Abhydrolase_6        PF12697.2    228 seq1275_BIOID50923   -            340     3e-16   59.9   0.7   1   1   1.2e-19   4.2e-16   59.4   0.5     1   219    75   312    75   320 0.70 Alpha/beta hydrolase family
Abhydrolase_5        PF12695.2    142 seq1275_BIOID50923   -            340   7.6e-11   41.8   0.4   1   1   7.2e-14   2.5e-10   40.1   0.2     2   141    75   308    74   309 0.65 Alpha/beta hydrolase family
LysR_substrate       PF03466.15   209 seq1276_BIOID50923   -            329   1.5e-30  105.7   0.0   1   1     3e-34   2.1e-30  105.3   0.0     3   206   115   322   113   324 0.95 LysR substrate binding domain
HTH_1                PF00126.22    60 seq1276_BIOID50923   -            329   1.7e-15   56.3   0.2   1   1   4.1e-19   2.8e-15   55.6   0.1     4    60    33    89    30    89 0.96 Bacterial regulatory helix-turn-helix protein, lysR family
DeoRC                PF00455.17   162 seq1278_BIOID50923   -            257   1.9e-52  177.0   0.7   1   1   6.5e-56   2.9e-52  176.4   0.3     3   161    74   232    72   233 0.97 DeoR C terminal sensor domain
HTH_DeoR             PF08220.7     57 seq1278_BIOID50923   -            257   9.1e-22   76.2   0.1   1   1   3.8e-25   1.7e-21   75.3   0.1     1    56     6    61     6    62 0.98 DeoR-like helix-turn-helix domain
HTH_11               PF08279.7     55 seq1278_BIOID50923   -            257   5.4e-09   35.4   0.1   1   1   3.9e-12   1.8e-08   33.8   0.0     1    46     6    50     6    56 0.92 HTH domain
HTH_29               PF13551.1    113 seq1284_BIOID50923   -            123   6.3e-23   80.9   0.0   1   1   1.6e-26   7.2e-23   80.7   0.0     2   112    12   114    11   115 0.94 Winged helix-turn helix
HTH_28               PF13518.1     52 seq1284_BIOID50923   -            123     3e-07   30.1   0.0   1   1   1.1e-10   5.1e-07   29.4   0.0     8    51    18    61    11    62 0.86 Helix-turn-helix domain
HTH_23               PF13384.1     50 seq1284_BIOID50923   -            123   5.5e-06   25.7   0.0   1   1     2e-09     9e-06   25.0   0.0     5    48    10    53     6    55 0.85 Homeodomain-like domain
SBP_bac_5            PF00496.17   374 seq1285_BIOID50923   -            547   1.5e-81  273.9   0.2   1   1   1.4e-85   1.9e-81  273.7   0.1     3   371    80   456    78   459 0.94 Bacterial extracellular solute-binding proteins, family 5 Middle
Exonuc_X-T_C         PF08411.5    269 seq1287_BIOID50923   -            491  3.1e-104  347.6   0.1   1   1  5.5e-108  3.8e-104  347.3   0.1     1   268   228   489   228   490 0.99 Exonuclease C-terminal
RNase_T              PF00929.19   164 seq1287_BIOID50923   -            491   2.2e-25   89.7   0.0   1   1   6.2e-29   4.2e-25   88.8   0.0     2   162    29   208    28   210 0.95 Exonuclease
IPPT                 PF01715.12   253 seq1289_BIOID50923   -            316  4.1e-107  356.8   0.0   1   1  6.9e-111  4.7e-107  356.5   0.0     2   252    45   297    44   298 0.99 IPP transferase
IPT                  PF01745.11   233 seq1289_BIOID50923   -            316   9.5e-07   28.1   0.0   1   1   1.7e-08   0.00012   21.2   0.0     5   100    14   109    10   120 0.80 Isopentenyl transferase
FAD_binding_3        PF01494.14   356 seq1292_BIOID50923   -            360   1.4e-09   37.3   0.0   1   1   2.1e-09   2.8e-05   23.2   0.0   148   178   141   171   118   239 0.86 FAD binding domain
DUF1305              PF06996.6    303 seq1293_BIOID50923   -            362   8.7e-93  310.5   0.1   1   1   7.3e-97     1e-92  310.3   0.1     3   303    35   349    33   349 0.97 Protein of unknown function (DUF1305)
SIS                  PF01380.17   131 seq1295_BIOID50923   -            321   3.9e-27   94.3   0.0   1   1   9.9e-31   6.8e-27   93.5   0.0     2   130    39   169    38   170 0.98 SIS domain
CBS                  PF00571.23    57 seq1295_BIOID50923   -            321   7.1e-15   54.3   0.0   1   2   1.9e-08   0.00013   21.4   0.0     1    56   199   256   199   257 0.92 CBS domain
CBS                  PF00571.23    57 seq1295_BIOID50923   -            321   7.1e-15   54.3   0.0   2   2   4.7e-10   3.2e-06   26.5   0.0     8    51   272   315   265   318 0.82 CBS domain
UPF0270              PF06794.7     70 seq1297_BIOID50923   -             72   9.2e-36  121.3   0.1   1   1   7.4e-40     1e-35  121.2   0.0     1    70     1    70     1    70 0.99 Uncharacterised protein family (UPF0270)
PRK                  PF00485.13   194 seq1300_BIOID50923   -            289     3e-74  248.6   0.0   1   1   2.7e-78   3.6e-74  248.4   0.0     1   194     7   214     7   214 0.99 Phosphoribulokinase / Uridine kinase family
DUF218               PF02698.12   155 seq1301_BIOID50923   -            266   4.5e-24   84.5   0.0   1   1   4.9e-28   6.7e-24   84.0   0.0     1   137    36   183    36   208 0.92 DUF218 domain
MalM                 PF07148.7    136 seq1302_BIOID50923   -            306   2.3e-50  169.4   0.1   1   1   2.4e-54   3.3e-50  168.9   0.0     2   136    75   210    74   210 0.98 Maltose operon periplasmic protein precursor (MalM)
DUF466               PF04328.8     65 seq1303_BIOID50923   -             65   2.9e-32  110.1   0.5   1   1   2.3e-36   3.1e-32  110.0   0.3     1    65     1    65     1    65 0.99 Protein of unknown function (DUF466)
LSM                  PF01423.17    68 seq1305_BIOID50923   -            102   7.6e-09   34.8   0.2   1   1   1.1e-12   1.4e-08   33.9   0.1     6    68    17    64    10    64 0.85 LSM domain
RHH_1                PF01402.16    39 seq1306_BIOID50923   -             81   4.8e-11   41.9   0.5   1   1   5.7e-15   7.7e-11   41.2   0.4     2    39    15    52    14    52 0.96 Ribbon-helix-helix protein, copG family
BPD_transp_1         PF00528.17   185 seq1308_BIOID50923   -            321   1.5e-44  151.6  11.2   1   1   1.1e-48   1.5e-44  151.6   7.8     1   181    92   311    92   315 0.99 Binding-protein-dependent transport system inner membrane component
MMR_HSR1             PF01926.18   114 seq1312_BIOID50923   -            426   3.4e-21   75.2   0.1   1   1   3.3e-24   9.1e-21   73.8   0.1     2   114   200   318   199   318 0.83 50S ribosome-binding GTPase
GTP-bdg_N            PF13167.1     95 seq1312_BIOID50923   -            426   1.6e-15   56.9   0.0   1   1   1.4e-18   3.8e-15   55.6   0.0     8    95    25   112    18   112 0.96 GTP-binding GTPase N-terminal
FeoB_N               PF02421.13   189 seq1312_BIOID50923   -            426     1e-08   34.5   0.1   1   1   7.5e-12   2.1e-08   33.5   0.0     2   168   199   369   198   390 0.81 Ferrous iron transport protein B
Arf                  PF00025.16   175 seq1312_BIOID50923   -            426   1.2e-05   24.4   0.6   1   1   2.8e-08   7.6e-05   21.9   0.4    19   132   202   326   190   360 0.79 ADP-ribosylation factor family
Aldedh               PF00171.17   462 seq1313_BIOID50923   -            479  1.8e-164  547.3   1.0   1   1  2.9e-168    2e-164  547.2   0.7     8   462    22   475    15   475 0.98 Aldehyde dehydrogenase family
LuxC                 PF05893.9    400 seq1313_BIOID50923   -            479   0.00013   20.7   0.0   1   1   3.6e-08   0.00025   19.7   0.0    88   285   142   335   138   357 0.81 Acyl-CoA reductase (LuxC)
Cons_hypoth698       PF03601.9    305 seq1315_BIOID50923   -            349  3.8e-117  390.1  25.3   1   1  3.3e-121  4.4e-117  389.9  17.5     1   305    18   326    18   326 0.98 Conserved hypothetical protein 698
SopA                 PF13981.1    135 seq1317_BIOID50923   -            526   1.5e-34  118.7   6.5   1   1   1.1e-37   3.7e-34  117.5   4.5     3   134   293   425   291   426 0.97 SopA-like central domain
Pentapeptide_4       PF13599.1     78 seq1317_BIOID50923   -            526     1e-16   60.3  21.5   1   1   5.1e-17   1.8e-13   50.0   4.8     5    78   173   249   169   249 0.94 Pentapeptide repeats (9 copies)
cNMP_binding         PF00027.24    91 seq1318_BIOID50923   -            210   8.9e-24   83.0   0.0   1   1     4e-27   1.4e-23   82.4   0.0     3    90    23   111    21   112 0.97 Cyclic nucleotide-binding domain
Crp                  PF00325.15    32 seq1318_BIOID50923   -            210   2.1e-15   55.7   0.4   1   1   1.1e-18   3.9e-15   54.8   0.3     1    32   166   197   166   197 0.98 Bacterial regulatory proteins, crp family
HTH_Crp_2            PF13545.1     76 seq1318_BIOID50923   -            210   2.2e-11   43.2   0.1   1   1   1.5e-14     5e-11   42.1   0.1     1    67   142   206   142   207 0.94 Crp-like helix-turn-helix domain
BPD_transp_1         PF00528.17   185 seq1319_BIOID50923   -            296   8.8e-19   67.6  13.8   1   1   1.3e-22   8.8e-19   67.6   9.5     1   180   113   292   113   296 0.91 Binding-protein-dependent transport system inner membrane component
OppC_N               PF12911.2     56 seq1319_BIOID50923   -            296   8.5e-10   37.7   1.4   1   1   1.7e-11   1.1e-07   30.9   0.0     5    56    16    67    12    67 0.94 N-terminal TM domain of oligopeptide transport permease C
Aminotran_1_2        PF00155.16   363 seq1320_BIOID50923   -            386   4.2e-57  193.6   0.0   1   1   1.4e-60   4.8e-57  193.4   0.0     3   363    32   383    30   383 0.94 Aminotransferase class I and II
Cys_Met_Meta_PP      PF01053.15   386 seq1320_BIOID50923   -            386   5.2e-08   31.4   0.0   1   1   2.8e-11   9.5e-08   30.6   0.0    75   180    96   205    63   212 0.86 Cys/Met metabolism PLP-dependent enzyme
DegT_DnrJ_EryC1      PF01041.12   363 seq1320_BIOID50923   -            386     4e-06   25.9   0.1   1   1   2.8e-09   9.5e-06   24.7   0.0    46   146    97   202    86   204 0.88 DegT/DnrJ/EryC1/StrS aminotransferase family
Aminotran_5          PF00266.14   371 seq1320_BIOID50923   -            386   3.4e-05   22.6   0.0   1   1   1.5e-08     5e-05   22.1   0.0    46   165    74   189    48   236 0.79 Aminotransferase class-V
DUF3442              PF11924.3    280 seq1322_BIOID50923   -           1417  1.4e-105  352.7   0.4   1   1  1.1e-108  3.9e-105  351.3   0.3     2   280    71   350    70   350 0.99 Protein of unknown function (DUF3442)
Big_1                PF02369.11   100 seq1322_BIOID50923   -           1417   5.8e-56  186.4 103.3   1   3   5.4e-18   1.8e-14   53.2   7.5     4    97   993  1086   990  1088 0.87 Bacterial Ig-like domain (group 1)
Big_1                PF02369.11   100 seq1322_BIOID50923   -           1417   5.8e-56  186.4 103.3   2   3     1e-16   3.5e-13   49.2   2.8    14    97  1104  1187  1090  1192 0.85 Bacterial Ig-like domain (group 1)
Big_1                PF02369.11   100 seq1322_BIOID50923   -           1417   5.8e-56  186.4 103.3   3   3   6.1e-17   2.1e-13   49.9   8.2     6    92  1197  1284  1191  1292 0.83 Bacterial Ig-like domain (group 1)
T6SS-SciN            PF12790.2    142 seq1324_BIOID50923   -            174   1.7e-33  115.0   0.0   1   1   1.4e-37     2e-33  114.9   0.0     1   142    13   167    13   167 0.98 Type VI secretion lipoprotein
TonB_dep_Rec         PF00593.19   276 seq1325_BIOID50923   -            713   5.7e-38  131.3   2.5   1   1   8.3e-42   5.7e-38  131.3   1.8     1   275   475   711   475   712 0.95 TonB dependent receptor
Plug                 PF07715.10   108 seq1325_BIOID50923   -            713   7.5e-15   55.0   0.9   1   1   3.5e-18   2.4e-14   53.4   0.6     3   107    72   168    70   169 0.91 TonB-dependent Receptor Plug Domain
PMI_typeI            PF01238.16   373 seq1326_BIOID50923   -            417  4.3e-125  417.4   0.1   1   1  4.9e-128  3.3e-124  414.5   0.0     1   373    27   383    27   383 0.99 Phosphomannose isomerase type I
AP_endonuc_2         PF01261.19   211 seq1327_BIOID50923   -            285     8e-39  133.0   0.3   1   1     8e-43   1.1e-38  132.5   0.2     3   211    20   239    19   239 0.93 Xylose isomerase-like TIM barrel
YbhQ                 PF11076.3    135 seq1328_BIOID50923   -            136   4.3e-79  262.5  13.2   1   1   3.7e-83   5.1e-79  262.3   9.1     1   134     1   132     1   134 0.98 Putative inner membrane protein YbhQ
Band_7               PF01145.20   179 seq1329_BIOID50923   -            419   4.9e-33  114.4   1.1   1   1   1.2e-36   8.4e-33  113.6   0.7     1   178    98   271    98   272 0.96 SPFH domain / Band 7 family
HflK_N               PF12221.3     42 seq1329_BIOID50923   -            419   7.8e-17   60.6  18.5   1   1   4.1e-20   2.8e-16   58.8  12.8     1    42     1    60     1    60 0.96 Bacterial membrane protein N terminal
FUSC-like            PF12805.2    284 seq1330_BIOID50923   -            696     3e-72  242.8   3.3   1   1   8.7e-76     3e-72  242.8   2.3     2   280    63   335    62   340 0.95 FUSC-like inner membrane protein yccS
FUSC_2               PF13515.1    128 seq1330_BIOID50923   -            696   8.6e-20   70.8  11.0   1   1   2.5e-23   8.6e-20   70.8   7.6     2   126   377   498   375   500 0.90 Fusaric acid resistance protein-like
FUSC                 PF04632.7    650 seq1330_BIOID50923   -            696   5.1e-08   31.7   4.2   1   1   1.5e-11   5.1e-08   31.7   2.9     7   280   369   659   363   690 0.80 Fusaric acid resistance protein family
ALMT                 PF11744.3    406 seq1330_BIOID50923   -            696   1.5e-05   23.7   1.9   1   1   1.7e-08   5.7e-05   21.8   1.0    41   193   389   528   373   594 0.80 Aluminium activated malate transporter
Lactamase_B          PF00753.22   194 seq1331_BIOID50923   -            411   3.9e-28   98.3   0.2   1   1   7.6e-32   5.2e-28   97.9   0.1     2   158    31   179    30   247 0.90 Metallo-beta-lactamase superfamily
Rubredoxin           PF00301.15    47 seq1331_BIOID50923   -            411   9.2e-20   70.1   2.7   1   1   2.6e-23   1.8e-19   69.2   1.9     1    47   357   403   357   403 0.98 Rubredoxin
ABC_tran             PF00005.22   118 seq1332_BIOID50923   -            330   3.1e-19   69.3   0.0   1   1   7.1e-22   3.3e-18   66.0   0.0     1   118    47   187    47   187 0.91 ABC transporter
oligo_HPY            PF08352.7     64 seq1332_BIOID50923   -            330   4.6e-18   65.2   0.4   1   1     2e-21   9.1e-18   64.2   0.2     1    64   238   305   238   305 0.96 Oligopeptide/dipeptide transporter, C-terminal region
AAA_21               PF13304.1    303 seq1332_BIOID50923   -            330   7.7e-11   42.3   0.2   1   1   7.7e-11   3.5e-07   30.3   0.0   234   300   156   220   131   223 0.86 AAA domain
DUF876               PF05936.7    425 seq1333_BIOID50923   -            443  4.4e-148  493.1   0.8   1   1  3.6e-152    5e-148  492.9   0.5     1   425    20   442    20   442 0.99 Bacterial protein of unknown function (DUF876)
PfkB                 PF00294.19   301 seq1334_BIOID50923   -            362   7.8e-60  202.4   0.0   1   1   2.2e-63   9.8e-60  202.0   0.0     2   293    58   344    57   352 0.94 pfkB family carbohydrate kinase
HTH_24               PF13412.1     48 seq1334_BIOID50923   -            362   4.5e-09   35.4   1.6   1   1   1.9e-12   8.8e-09   34.5   1.1     1    48     1    48     1    48 0.97 Winged helix-turn-helix DNA-binding
Chor_lyase           PF04345.8    168 seq1335_BIOID50923   -            165   4.5e-31  107.4   0.0   1   1   3.9e-35   5.4e-31  107.1   0.0    12   163    17   165    10   165 0.90 Chorismate lyase
Band_7               PF01145.20   179 seq1339_BIOID50923   -            334   1.4e-37  129.2   0.7   1   1   1.5e-41   2.1e-37  128.6   0.5     2   178    22   243    21   245 0.97 SPFH domain / Band 7 family
DUF945               PF06097.6    459 seq1340_BIOID50923   -            502  5.7e-150  499.9  18.0   1   1  4.7e-154  6.4e-150  499.7  12.5     1   459     1   482     1   482 0.99 Bacterial protein of unknown function (DUF945)
ABC_tran             PF00005.22   118 seq1341_BIOID50923   -            268   1.3e-20   73.8   0.1   1   1   3.8e-24   2.6e-20   72.8   0.0     1   117    54   178    54   179 0.86 ABC transporter
Pyr_redox_2          PF07992.9    200 seq1342_BIOID50923   -            377   2.8e-26   92.5   0.0   1   1   5.4e-29   9.2e-26   90.8   0.0     2   198     5   277     4   279 0.90 Pyridine nucleotide-disulphide oxidoreductase
Pyr_redox            PF00070.22    80 seq1342_BIOID50923   -            377   4.4e-18   65.3   0.0   1   1     7e-20   1.2e-16   60.7   0.0     1    75   143   216   143   224 0.95 Pyridine nucleotide-disulphide oxidoreductase
K_oxygenase          PF13434.1    341 seq1342_BIOID50923   -            377   6.5e-10   38.3   0.1   1   1   4.7e-09     8e-06   24.8   0.0   139   214    91   165    67   175 0.85 L-lysine 6-monooxygenase (NADPH-requiring)
UbiA                 PF01040.13   257 seq1344_BIOID50923   -            290   1.1e-40  139.4  25.2   1   1   9.5e-45   1.3e-40  139.1  17.5     2   256    26   277    25   283 0.86 UbiA prenyltransferase family
Cytochrom_B_N        PF00033.14   188 seq1345_BIOID50923   -            188   8.4e-25   87.1   9.4   1   1   1.4e-28   9.5e-25   86.9   6.5     3   187    16   184    14   185 0.96 Cytochrome b(N-terminal)/b6/petB
Ni_hydr_CYTB         PF01292.15   182 seq1345_BIOID50923   -            188   1.2e-21   76.8  10.2   1   1     2e-25   1.4e-21   76.6   7.0     1   181    16   184    16   185 0.92 Prokaryotic cytochrome b561
Adenylate_cycl       PF01295.13   605 seq1346_BIOID50923   -            848    9e-275  912.5   0.0   1   1  1.6e-278  1.1e-274  912.3   0.0     1   601   228   826   228   830 0.98 Adenylate cyclase, class-I
Adenyl_cycl_N        PF12633.2    204 seq1346_BIOID50923   -            848   3.3e-87  291.1   0.0   1   1   2.2e-86   1.5e-82  275.9   0.0     1   203     1   200     1   201 0.96 Adenylate cyclase NT domain
DUF2077              PF09850.4    206 seq1347_BIOID50923   -            253   8.5e-62  208.1   0.2   1   1   7.4e-66     1e-61  207.8   0.1     1   205    32   236    32   237 0.97 Uncharacterized protein conserved in bacteria (DUF2077)
GGDEF                PF00990.16   161 seq1348_BIOID50923   -            301   2.4e-50  170.1   0.0   1   1   2.3e-54   3.1e-50  169.7   0.0     1   161   131   288   131   288 0.98 GGDEF domain
DUF2065              PF09838.4     57 seq1351_BIOID50923   -             65   9.4e-23   79.5   3.3   1   1   7.6e-27     1e-22   79.4   2.3     1    57     5    61     5    61 0.98 Uncharacterized protein conserved in bacteria (DUF2065)
AAA_2                PF07724.9    171 seq1352_BIOID50923   -            923     1e-38  132.8   0.0   1   1   1.9e-41   3.7e-38  130.9   0.0     1   170   646   807   646   808 0.97 AAA domain (Cdc48 subfamily)
AAA                  PF00004.24   132 seq1352_BIOID50923   -            923   5.4e-17   62.1   0.0   1   2   4.5e-10   8.8e-07   29.0   0.0     3   110   223   334   221   358 0.75 ATPase family associated with various cellular activities (AAA)
AAA                  PF00004.24   132 seq1352_BIOID50923   -            923   5.4e-17   62.1   0.0   2   2   7.7e-10   1.5e-06   28.3   0.0     2   110   652   769   651   778 0.80 ATPase family associated with various cellular activities (AAA)
AAA_5                PF07728.9    139 seq1352_BIOID50923   -            923   6.4e-14   51.7   0.0   1   1   1.5e-14   2.9e-11   43.1   0.0     2   124   651   771   650   791 0.76 AAA domain (dynein-related subfamily)
ClpB_D2-small        PF10431.4     81 seq1352_BIOID50923   -            923   1.1e-12   47.5   0.3   1   1   1.4e-15   2.8e-12   46.2   0.2     1    76   813   889   813   895 0.92 C-terminal, D2-small domain, of ClpB protein
Adenylsucc_synt      PF00709.16   421 seq1353_BIOID50923   -             64   5.8e-23   81.0   0.2   1   1   4.3e-27   5.8e-23   81.0   0.2     2    47     5    50     4    64 0.88 Adenylosuccinate synthetase
EAL                  PF00563.15   236 seq1354_BIOID50923   -            536   7.6e-61  205.4   0.1   1   1   1.5e-64   1.1e-60  205.0   0.0     2   236   291   523   290   523 0.95 EAL domain
CSS-motif            PF12792.2    208 seq1354_BIOID50923   -            536   4.7e-46  156.6   0.1   1   1   1.4e-49   9.4e-46  155.6   0.0     2   205    61   283    60   284 0.98 CSS motif domain associated with EAL
Adenylsucc_synt      PF00709.16   421 seq1355_BIOID50923   -            359  1.5e-135  451.9   0.0   1   1  1.3e-139  1.7e-135  451.8   0.0    72   420     2   351     1   352 0.99 Adenylosuccinate synthetase
MCPsignal            PF00015.16   213 seq1357_BIOID50923   -            546   2.6e-70  236.1  47.0   1   1   1.3e-72   5.9e-69  231.7  19.9     3   213   334   526   331   526 0.99 Methyl-accepting chemotaxis protein (MCP) signalling domain
TarH                 PF02203.10   171 seq1357_BIOID50923   -            546   8.1e-30  103.7   3.0   1   1   1.8e-33   8.1e-30  103.7   2.1     2   166    12   177    11   189 0.95 Tar ligand binding domain homologue
HAMP                 PF00672.20    70 seq1357_BIOID50923   -            546   3.2e-14   52.7   0.6   1   1     7e-18   3.2e-14   52.7   0.4     2    68   205   271   204   273 0.92 HAMP domain
DUF2819              PF10995.3    317 seq1364_BIOID50923   -            439    2e-129  430.8   0.0   1   1  1.8e-133  2.5e-129  430.5   0.0     2   317    79   390    78   390 0.99 Protein of unknown function (DUF2819)
HisG                 PF01634.13   163 seq1365_BIOID50923   -            299   1.5e-54  183.8   0.0   1   1   3.2e-58   2.2e-54  183.3   0.0     1   163    53   221    53   221 0.94 ATP phosphoribosyltransferase
HisG_C               PF08029.6     75 seq1365_BIOID50923   -            299     1e-27   95.7   0.1   1   1   3.9e-31   2.7e-27   94.4   0.0     1    75   222   297   222   297 0.98 HisG, C-terminal domain
Rrf2                 PF02082.15    83 seq1366_BIOID50923   -            141   2.1e-25   88.5   0.1   1   1   2.4e-29   3.3e-25   87.9   0.1     1    82     1    82     1    83 0.99 Transcriptional regulator
cNMP_binding         PF00027.24    91 seq1369_BIOID50923   -            232   3.6e-14   52.2   0.0   1   1   4.4e-18     6e-14   51.5   0.0     3    87    35   119    33   122 0.95 Cyclic nucleotide-binding domain
RNB                  PF00773.14   325 seq1371_BIOID50923   -            810  2.2e-105  352.4   0.0   1   1  8.7e-109    3e-105  352.0   0.0     1   325   274   602   274   602 0.97 RNB domain
OB_RNB               PF08206.6     58 seq1371_BIOID50923   -            810   1.4e-29  101.2   9.9   1   2   2.3e-25   7.9e-22   76.4   0.1     1    58   101   158   101   158 0.99 Ribonuclease B OB domain
OB_RNB               PF08206.6     58 seq1371_BIOID50923   -            810   1.4e-29  101.2   9.9   2   2   1.9e-09   6.5e-06   25.4   0.0     6    58   172   227   170   227 0.96 Ribonuclease B OB domain
S1                   PF00575.18    74 seq1371_BIOID50923   -            810   8.3e-20   70.5   0.4   1   1   6.7e-23   2.3e-19   69.1   0.3     2    73   655   738   654   739 0.98 S1 RNA binding domain
HTH_12               PF08461.5     66 seq1371_BIOID50923   -            810   1.6e-13   50.0   0.8   1   1   1.1e-16   3.7e-13   48.8   0.5     2    64    37    97    36    99 0.93 Ribonuclease R winged-helix domain
AhpC-TSA             PF00578.16   124 seq1372_BIOID50923   -            187   1.5e-33  114.9   0.1   1   1   4.3e-37     2e-33  114.6   0.1     4   123     7   133     4   134 0.94 AhpC/TSA family
Redoxin              PF08534.5    146 seq1372_BIOID50923   -            187   1.8e-13   50.1   0.0   1   1   4.7e-17   2.2e-13   49.9   0.0    15   140    18   146     4   152 0.84 Redoxin
1-cysPrx_C           PF10417.4     40 seq1372_BIOID50923   -            187   1.6e-06   27.4   0.1   1   1   6.5e-10     3e-06   26.6   0.1     1    31   154   182   154   186 0.88 C-terminal domain of 1-Cys peroxiredoxin
Histidinol_dh        PF00815.15   413 seq1373_BIOID50923   -            434  1.2e-181  603.7   1.7   1   1    1e-185  1.4e-181  603.5   1.2     2   413    18   428    17   428 0.99 Histidinol dehydrogenase
Aldo_ket_red         PF00248.16   283 seq1374_BIOID50923   -            294   1.1e-46  158.7   0.1   1   1     1e-50   1.4e-46  158.5   0.0     2   281    20   267    19   269 0.92 Aldo/keto reductase family
LPAM_2               PF13627.1     24 seq1375_BIOID50923   -             67   1.6e-08   33.8   3.3   1   1   1.6e-12   2.1e-08   33.4   2.3     1    24     6    29     6    29 0.94 Prokaryotic lipoprotein-attachment site
DAGK_prokar          PF01219.14   104 seq1376_BIOID50923   -            122   5.5e-39  131.8   8.1   1   1   4.6e-43   6.3e-39  131.6   5.6     2   104    16   118    15   118 0.99 Prokaryotic diacylglycerol kinase
FdhD-NarQ            PF02634.10   236 seq1377_BIOID50923   -            277   7.6e-73  244.7   0.0   1   1   6.6e-77     9e-73  244.4   0.0     1   235    38   275    38   276 0.92 FdhD/NarQ family
DUF3121              PF11319.3    183 seq1380_BIOID50923   -            247   6.2e-56  188.6   0.0   1   1   5.5e-60   7.5e-56  188.4   0.0     2   183    53   238    52   238 0.95 Protein of unknown function (DUF3121)
DUF2636              PF11120.3     62 seq1381_BIOID50923   -             63   5.2e-33  112.2   0.6   1   1   4.2e-37   5.7e-33  112.1   0.4     1    62     2    63     2    63 0.99 Protein of unknown function (DUF2636)
DAP_epimerase        PF01678.14   121 seq1383_BIOID50923   -            275   1.3e-77  257.4   0.7   1   2   1.8e-43   1.2e-39  134.8   0.0     1   120     4   124     4   125 0.98 Diaminopimelate epimerase
DAP_epimerase        PF01678.14   121 seq1383_BIOID50923   -            275   1.3e-77  257.4   0.7   2   2   2.5e-39   1.7e-35  121.4   0.1     2   121   153   268   152   268 0.97 Diaminopimelate epimerase
PhzC-PhzF            PF02567.11   282 seq1383_BIOID50923   -            275   3.6e-05   23.0   0.0   1   1   7.7e-09   5.2e-05   22.5   0.0    45   224    51   224    46   229 0.86 Phenazine biosynthesis-like protein
DUF3260              PF11658.3    518 seq1386_BIOID50923   -            559  4.4e-234  777.2   0.0   1   1  3.7e-238  5.1e-234  777.0   0.0     2   518    24   554    23   554 0.99 Protein of unknown function (DUF3260)
Pyr_redox_2          PF07992.9    200 seq1387_BIOID50923   -            531   1.5e-32  113.0   0.0   1   1   2.4e-34   4.7e-31  108.1   0.0     1   199   224   503   224   504 0.91 Pyridine nucleotide-disulphide oxidoreductase
Pyr_redox            PF00070.22    80 seq1387_BIOID50923   -            531   1.9e-14   53.6   7.3   1   1   1.4e-17   2.7e-14   53.2   0.3     1    75   367   437   367   442 0.93 Pyridine nucleotide-disulphide oxidoreductase
Pyr_redox_3          PF13738.1    203 seq1387_BIOID50923   -            531   3.9e-11   43.2   1.9   1   1   7.1e-13   1.4e-09   38.2   0.6    15   196   216   394   213   400 0.80 Pyridine nucleotide-disulphide oxidoreductase
Thioredoxin_3        PF13192.1     76 seq1387_BIOID50923   -            531   2.5e-08   33.4   0.0   1   1   3.9e-11   7.6e-08   31.9   0.0     4    74   132   205   129   207 0.82 Thioredoxin domain
LexA_DNA_bind        PF01726.11    65 seq1389_BIOID50923   -            202   6.6e-32  108.7   0.1   1   1   1.5e-35   1.1e-31  108.1   0.1     1    65     1    65     1    65 0.99 LexA DNA binding domain
Peptidase_S24        PF00717.18    70 seq1389_BIOID50923   -            202   8.9e-17   60.3   0.8   1   1   1.9e-20   1.3e-16   59.8   0.5     1    68   114   180   114   182 0.96 Peptidase S24-like
DUF1338              PF07063.8    302 seq1390_BIOID50923   -            447   7.2e-95  317.4   0.1   1   1   6.1e-99   8.4e-95  317.1   0.1     1   302    11   401    11   401 0.98 Domain of unknown function (DUF1338)
MFS_1                PF07690.11   354 seq1391_BIOID50923   -            393   4.8e-24   84.6  59.7   1   1   3.6e-26   4.9e-22   78.0  35.6     2   328    14   320    10   327 0.84 Major Facilitator Superfamily
ImpA-rel_N           PF06812.7     62 seq1393_BIOID50923   -            206   8.4e-09   34.9   2.2   1   1   1.5e-12     2e-08   33.7   1.5     1    61    54   111    54   112 0.94 ImpA-related N-terminal
DUF3829              PF12889.2    277 seq1395_BIOID50923   -            351   3.4e-79  265.8  11.8   1   1   2.9e-83   3.9e-79  265.5   8.2     2   277    71   351    70   351 0.97 Protein of unknown function (DUF3829)
DUF484               PF04340.7    225 seq1396_BIOID50923   -            235   1.4e-89  299.2   0.4   1   1   1.2e-93   1.6e-89  299.0   0.3     1   224    10   232    10   233 0.99 Protein of unknown function, DUF484
MatE                 PF01554.13   162 seq1397_BIOID50923   -            459     3e-38  130.8  30.0   1   2   8.5e-35   1.2e-30  106.2   5.9     1   161    35   195    35   196 0.99 MatE
MatE                 PF01554.13   162 seq1397_BIOID50923   -            459     3e-38  130.8  30.0   2   2   2.7e-12   3.7e-08   33.0   7.1     2   143   259   400   259   422 0.91 MatE
Aminotran_1_2        PF00155.16   363 seq1399_BIOID50923   -            356   4.1e-68  229.8   0.0   1   1   3.6e-72   4.9e-68  229.5   0.0    31   363    46   351    30   351 0.94 Aminotransferase class I and II
DEAD                 PF00270.24   173 seq1400_BIOID50923   -            455   2.3e-49  167.0   0.1   1   1   5.9e-52   2.7e-48  163.5   0.0     1   172    25   196    25   197 0.94 DEAD/DEAH box helicase
Helicase_C           PF00271.26    78 seq1400_BIOID50923   -            455   8.2e-26   89.5   0.0   1   1   4.8e-29   2.2e-25   88.2   0.0     2    77   264   339   263   340 0.98 Helicase conserved C-terminal domain
adh_short            PF00106.20   167 seq1402_BIOID50923   -            242     5e-31  107.7   0.0   1   1   2.2e-34   7.5e-31  107.1   0.0     3   165     2   164     1   166 0.94 short chain dehydrogenase
adh_short_C2         PF13561.1    243 seq1402_BIOID50923   -            242   3.8e-22   79.1   0.0   1   1   1.3e-25   4.3e-22   78.9   0.0     7   243    10   240     6   240 0.91 Enoyl-(Acyl carrier protein) reductase
KR                   PF08659.5    181 seq1402_BIOID50923   -            242   2.7e-12   46.5   0.0   1   1   1.1e-15   3.7e-12   46.1   0.0     4   161     3   159     1   169 0.88 KR domain
Epimerase            PF01370.16   236 seq1402_BIOID50923   -            242     2e-07   30.5   0.1   1   1   5.4e-10   1.9e-06   27.4   0.1     2   157     3   164     2   225 0.75 NAD dependent epimerase/dehydratase family
OEP                  PF02321.13   188 seq1404_BIOID50923   -            495   6.5e-60  201.8  39.5   1   2   1.2e-30   1.7e-26   92.9  13.5     2   188    28   211    27   211 0.98 Outer membrane efflux protein
OEP                  PF02321.13   188 seq1404_BIOID50923   -            495   6.5e-60  201.8  39.5   2   2   1.7e-37   2.4e-33  115.2   8.3     2   188   234   429   233   429 0.98 Outer membrane efflux protein
Phage_integrase      PF00589.17   173 seq1405_BIOID50923   -            298   2.2e-50  170.5   0.0   1   1   5.3e-54   3.6e-50  169.8   0.0     3   172   114   281   112   282 0.97 Phage integrase family
Phage_integr_N       PF02899.12    84 seq1405_BIOID50923   -            298     2e-27   95.0   0.8   1   1   7.9e-31   5.4e-27   93.6   0.6     1    83     8    90     8    91 0.98 Phage integrase, N-terminal SAM-like domain
PTS_EIIC             PF02378.13   321 seq1406_BIOID50923   -            485     1e-41  142.7  32.0   1   1   1.5e-45     1e-41  142.7  22.2     3   321   113   396   111   396 0.92 Phosphotransferase system, EIIC
PTS_EIIB             PF00367.15    35 seq1406_BIOID50923   -            485   2.5e-16   58.4   0.3   1   1   6.2e-20   4.2e-16   57.7   0.2     1    35     9    43     9    43 0.98 phosphotransferase system, EIIB
SpoU_methylase       PF00588.14   142 seq1408_BIOID50923   -            243     7e-42  142.5   0.0   1   1   1.9e-45   1.3e-41  141.6   0.0     2   142    96   236    95   236 0.96 SpoU rRNA Methylase family
SpoU_sub_bind        PF08032.7     76 seq1408_BIOID50923   -            243   3.1e-19   68.7   0.1   1   1   2.9e-22     2e-18   66.2   0.0     1    72     4    76     4    80 0.96 RNA 2'-O ribose methyltransferase substrate binding
IGPD                 PF00475.13   145 seq1409_BIOID50923   -            355   1.3e-64  216.3   0.3   1   1   6.7e-68   2.3e-64  215.5   0.2     1   145   196   338   196   338 0.99 Imidazoleglycerol-phosphate dehydratase
HAD_2                PF13419.1    176 seq1409_BIOID50923   -            355   1.3e-07   31.9   0.1   1   1   1.2e-09     4e-06   27.0   0.0    75   173    29   145    16   148 0.81 Haloacid dehalogenase-like hydrolase
PNK3P                PF08645.6    158 seq1409_BIOID50923   -            355   8.6e-07   28.4   0.0   1   1   4.4e-10   1.5e-06   27.6   0.0     5   129     8   134     4   183 0.77 Polynucleotide kinase 3 phosphatase
Hydrolase_like       PF13242.1     75 seq1409_BIOID50923   -            355   1.8e-06   27.4   0.0   1   1   1.1e-09   3.9e-06   26.3   0.0     1    44   102   144   102   148 0.90 HAD-hyrolase-like
Pyr_redox_2          PF07992.9    200 seq1410_BIOID50923   -            847     2e-36  125.6   0.0   1   1   3.9e-39   8.8e-36  123.5   0.0     1   198     5   285     5   287 0.95 Pyridine nucleotide-disulphide oxidoreductase
NIR_SIR              PF01077.17   157 seq1410_BIOID50923   -            847   2.8e-27   94.8   0.1   1   1   3.5e-30     8e-27   93.4   0.0     2   150   632   770   631   776 0.94 Nitrite and sulphite reductase 4Fe-4S domain
Fer2_BFD             PF04324.10    55 seq1410_BIOID50923   -            847   2.8e-21   75.1   4.8   1   1     7e-19   1.6e-15   56.7   2.0     2    53   423   472   422   474 0.93 BFD-like [2Fe-2S] binding domain
Pyr_redox            PF00070.22    80 seq1410_BIOID50923   -            847   1.5e-15   57.2   0.7   1   1   6.4e-19   1.5e-15   57.2   0.5     2    72   148   219   147   229 0.91 Pyridine nucleotide-disulphide oxidoreductase
NIR_SIR_ferr         PF03460.12    69 seq1410_BIOID50923   -            847   4.4e-12   45.3   0.0   1   1     4e-15   9.1e-12   44.3   0.0     3    68   560   622   558   623 0.95 Nitrite/Sulfite reductase ferredoxin-like half domain
Pyr_redox_3          PF13738.1    203 seq1410_BIOID50923   -            847     2e-08   34.3   0.4   1   1   1.5e-09   3.5e-06   27.1   0.0    78   196    55   174    42   179 0.83 Pyridine nucleotide-disulphide oxidoreductase
MdoG                 PF04349.7    484 seq1412_BIOID50923   -            551    1e-150  502.0   0.1   1   1  9.1e-155  1.2e-150  501.8   0.1     1   482    45   534    45   536 0.92 Periplasmic glucan biosynthesis protein, MdoG
IcmF-related         PF06761.7    312 seq1413_BIOID50923   -           1144     5e-85  285.4   9.8   1   1   1.1e-88     5e-85  285.4   6.8     1   311   475   788   475   789 0.98 Intracellular multiplication and human macrophage-killing
ImcF-related_N       PF14331.1    266 seq1413_BIOID50923   -           1144   2.2e-62  210.2   3.8   1   1   1.2e-65   5.5e-62  208.9   2.6     7   261   175   425   170   432 0.91 ImcF-related N-terminal domain
DUF1215              PF06744.7    125 seq1413_BIOID50923   -           1144   9.6e-34  115.6   0.9   1   1   6.6e-37     3e-33  113.9   0.1     2   125   884  1003   883  1003 0.95 Protein of unknown function (DUF1215)
Ribosomal_L34        PF00468.12    44 seq1415_BIOID50923   -             46   5.1e-25   86.7  10.1   1   1   4.1e-29   5.5e-25   86.6   7.0     1    44     1    44     1    44 0.99 Ribosomal protein L34
CsbD                 PF05532.7     53 seq1416_BIOID50923   -             69   1.5e-21   75.6   8.3   1   1   1.3e-25   1.8e-21   75.4   5.8     1    53     4    56     4    56 0.97 CsbD-like
HAD_2                PF13419.1    176 seq1418_BIOID50923   -            238     9e-20   71.5   0.1   1   1   2.5e-23   1.2e-19   71.1   0.0     1   176    13   207    13   207 0.76 Haloacid dehalogenase-like hydrolase
Hydrolase_like       PF13242.1     75 seq1418_BIOID50923   -            238   4.5e-09   35.7   0.0   1   1   2.2e-12   9.9e-09   34.6   0.0     2    50   161   209   160   223 0.93 HAD-hyrolase-like
Hydrolase            PF00702.21   204 seq1418_BIOID50923   -            238   1.4e-08   35.4   0.0   1   1   4.3e-12     2e-08   34.9   0.0     1   202    10   199    10   201 0.71 haloacid dehalogenase-like hydrolase
Trp_Tyr_perm         PF03222.8    394 seq1419_BIOID50923   -            444     3e-05   22.8  37.7   1   1     4e-09   5.5e-05   22.0  26.1     7   374    42   425    38   436 0.75 Tryptophan/tyrosine permease family
Ribonuclease_P       PF00825.13   111 seq1422_BIOID50923   -            108   3.1e-29  101.0   0.4   1   1   2.5e-33   3.4e-29  100.8   0.3     9   109     3   100     1   102 0.97 Ribonuclease P
ADH_N                PF08240.7    109 seq1423_BIOID50923   -            412   3.5e-30  103.8   0.1   1   1   1.7e-33   7.7e-30  102.7   0.1     2   106    26   151    25   154 0.94 Alcohol dehydrogenase GroES-like domain
ADH_N_assoc          PF13823.1     23 seq1423_BIOID50923   -            412   3.7e-13   48.7   0.1   1   1   1.5e-16     7e-13   47.8   0.1     1    23     1    23     1    23 0.99 Alcohol dehydrogenase GroES-associated
ADH_zinc_N           PF00107.21   130 seq1423_BIOID50923   -            412   2.3e-12   46.4   0.2   1   1   4.5e-13     2e-09   36.9   0.0     1    69   197   268   197   286 0.90 Zinc-binding dehydrogenase
DUF2170              PF09938.4    140 seq1425_BIOID50923   -            133   1.6e-42  144.0   1.4   1   1   1.3e-46   1.7e-42  143.9   1.0     3   139     2   132     1   133 0.96 Uncharacterized protein conserved in bacteria (DUF2170)
SopA_C               PF13979.1    172 seq1427_BIOID50923   -            670     6e-64  214.6   4.8   1   1   8.8e-68     6e-64  214.6   3.3     2   171   495   669   494   670 0.97 SopA-like catalytic domain
SopA                 PF13981.1    135 seq1427_BIOID50923   -            670   2.3e-30  105.2   2.9   1   1   3.4e-34   2.3e-30  105.2   2.0     2   133   259   389   258   391 0.97 SopA-like central domain
DUF1190              PF06693.6    165 seq1428_BIOID50923   -            234   6.7e-56  188.7  12.3   1   1   6.7e-60   9.1e-56  188.3   8.5     2   164    51   221    50   222 0.96 Protein of unknown function (DUF1190)
GATase               PF00117.23   192 seq1430_BIOID50923   -            196   1.3e-26   93.1   0.0   1   1   4.4e-30   1.5e-26   92.9   0.0     6   189     9   194     4   196 0.79 Glutamine amidotransferase class-I
GATase_3             PF07685.9    158 seq1430_BIOID50923   -            196   9.6e-06   25.1   0.0   1   1   4.3e-09   1.5e-05   24.5   0.0     8    79    39   100    32   106 0.87 CobB/CobQ-like glutamine amidotransferase domain
60KD_IMP             PF02096.15   196 seq1431_BIOID50923   -            548   3.4e-67  225.7  14.3   1   1   2.5e-71   3.4e-67  225.7   9.9     1   193   352   533   352   536 0.94 60Kd inner membrane protein
Glyco_hydro_1        PF00232.13   455 seq1432_BIOID50923   -            476  5.1e-130  433.5   0.1   1   1  4.6e-134  6.3e-130  433.2   0.1     4   454     5   472     2   473 0.92 Glycosyl hydrolase family 1
UvrD_C               PF13361.1    319 seq1434_BIOID50923   -            738   1.3e-99  333.6   0.0   1   1  7.6e-103   1.7e-99  333.1   0.0     1   318   295   634   295   635 0.98 UvrD-like helicase C-terminal domain
UvrD-helicase        PF00580.16   315 seq1434_BIOID50923   -            738   2.2e-76  257.0   0.0   1   1   2.7e-79   6.1e-76  255.6   0.0     1   314    28   289    28   290 0.98 UvrD/REP helicase N-terminal domain
AAA_19               PF13245.1     76 seq1434_BIOID50923   -            738   5.5e-14   51.5   0.2   1   1   8.5e-17   1.9e-13   49.8   0.1     1    75    34   111    34   112 0.85 Part of AAA domain
UvrD_C_2             PF13538.1    104 seq1434_BIOID50923   -            738   1.1e-10   41.4   0.0   1   1   1.1e-13   2.6e-10   40.2   0.0    54   103   561   630   509   631 0.77 Family description
Cupin_6              PF12852.2    186 seq1435_BIOID50923   -            284   1.8e-26   92.7   0.5   1   1   1.2e-29   5.6e-26   91.1   0.4     1   186     2   162     2   162 0.93 Cupin
HTH_18               PF12833.2     81 seq1435_BIOID50923   -            284   1.5e-20   72.9   0.2   1   1   2.3e-23     1e-19   70.2   0.1     1    81   199   278   199   278 0.97 Helix-turn-helix domain
HTH_AraC             PF00165.18    42 seq1435_BIOID50923   -            284   3.3e-15   55.2   0.0   1   2   1.4e-08   6.2e-05   22.5   0.0     7    41   192   226   188   227 0.94 Bacterial regulatory helix-turn-helix proteins, AraC family
HTH_AraC             PF00165.18    42 seq1435_BIOID50923   -            284   3.3e-15   55.2   0.0   2   2   4.5e-11   2.1e-07   30.4   0.0    13    41   247   276   238   277 0.92 Bacterial regulatory helix-turn-helix proteins, AraC family
PspA_IM30            PF04012.7    221 seq1436_BIOID50923   -            232   5.1e-56  189.3  28.8   1   1   4.1e-60   5.7e-56  189.2  20.0     1   221     2   232     2   232 0.97 PspA/IM30 family
DUF2713              PF10897.3    246 seq1438_BIOID50923   -            318  2.7e-166  550.7   5.5   1   1  2.6e-170  3.6e-166  550.3   3.8     1   246    73   318    73   318 1.00 Protein of unknown function (DUF2713)
His_biosynth         PF00977.16   228 seq1441_BIOID50923   -            245   6.1e-76  254.5   0.2   1   1   2.5e-79   6.8e-76  254.3   0.2     1   228     1   234     1   234 0.98 Histidine biosynthesis protein
Trp_syntA            PF00290.15   259 seq1441_BIOID50923   -            245   3.7e-06   25.4   1.1   1   1   1.3e-08   3.5e-05   22.2   0.1   174   232    51   108    33   114 0.88 Tryptophan synthase alpha chain
GSP_synth            PF03738.9     97 seq1443_BIOID50923   -            386   2.8e-29  101.0   0.1   1   1   5.1e-33     7e-29   99.8   0.1     2    97   174   265   173   265 0.97 Glutathionylspermidine synthase preATP-grasp
DUF465               PF04325.8     49 seq1444_BIOID50923   -             74   5.3e-13   48.3   4.0   1   1   5.8e-17   7.9e-13   47.7   2.0     1    48    19    67    19    68 0.95 Protein of unknown function (DUF465)
DUF2491              PF10679.4    212 seq1445_BIOID50923   -            219   1.5e-70  236.3   0.0   1   1   1.2e-74   1.7e-70  236.2   0.0     2   212     5   217     1   217 0.98 Protein of unknown function (DUF2491)
His_biosynth         PF00977.16   228 seq1449_BIOID50923   -            258   9.3e-79  263.7   0.6   1   1   3.1e-82   1.1e-78  263.5   0.4     1   227     5   239     5   240 0.96 Histidine biosynthesis protein
Rieske_2             PF13806.1    104 seq1451_BIOID50923   -            108   2.3e-40  136.3   0.0   1   1   1.9e-44   2.6e-40  136.2   0.0     1   103     3   106     3   107 0.98 Rieske-like [2Fe-2S] domain
CCG                  PF02754.11    85 seq1453_BIOID50923   -            239     2e-30  104.5   0.2   1   2   2.2e-17   3.1e-13   49.4   0.0     1    84     3    84     3    85 0.95 Cysteine-rich domain
CCG                  PF02754.11    85 seq1453_BIOID50923   -            239     2e-30  104.5   0.2   2   2   1.3e-18   1.7e-14   53.4   0.0     2    84   133   216   132   217 0.92 Cysteine-rich domain
DUF350               PF03994.9     54 seq1454_BIOID50923   -            132   1.6e-31  107.6  11.9   1   2   2.3e-22   3.1e-18   65.1   0.4     1    53    13    65    13    66 0.98 Domain of Unknown Function (DUF350)
DUF350               PF03994.9     54 seq1454_BIOID50923   -            132   1.6e-31  107.6  11.9   2   2   8.5e-17   1.2e-12   47.2   3.4     1    54    78   130    78   130 0.99 Domain of Unknown Function (DUF350)
Dus                  PF01207.12   310 seq1455_BIOID50923   -            345  7.9e-100  333.5   0.0   1   1  6.8e-104  9.3e-100  333.3   0.0     2   308    30   340    29   342 0.98 Dihydrouridine synthase (Dus)
TrmE_N               PF10396.4    114 seq1456_BIOID50923   -            454   2.5e-43  146.5   0.0   1   1   3.9e-46   7.6e-43  144.9   0.0     1   114     6   120     6   120 0.99 GTP-binding protein TrmE N-terminus
GTPase_Cys_C         PF12631.2     73 seq1456_BIOID50923   -            454   1.5e-22   79.6   2.9   1   1   1.5e-25     3e-22   78.6   0.2     3    73   381   451   379   451 0.98 Catalytic cysteine-containing C-terminus of GTPase, MnmE
MMR_HSR1             PF01926.18   114 seq1456_BIOID50923   -            454   3.9e-22   78.2   0.0   1   1   4.7e-25   9.1e-22   77.1   0.0     1   114   218   336   218   336 0.77 50S ribosome-binding GTPase
Miro                 PF08477.8    119 seq1456_BIOID50923   -            454   3.6e-11   43.4   0.0   1   1   5.6e-14   1.1e-10   41.9   0.0     1   119   218   338   218   338 0.85 Miro-like protein
FeoB_N               PF02421.13   189 seq1456_BIOID50923   -            454   8.9e-09   34.7   0.0   1   1   2.4e-10   4.7e-07   29.0   0.0     2    89   218   306   217   311 0.84 Ferrous iron transport protein B
Ras                  PF00071.17   162 seq1456_BIOID50923   -            454   7.7e-05   22.0   0.0   1   1   7.3e-08   0.00014   21.1   0.0     1   150   218   366   218   376 0.75 Ras family
adh_short_C2         PF13561.1    243 seq1458_BIOID50923   -            262   2.9e-79  266.2   0.1   1   1   4.7e-83   3.2e-79  266.0   0.1     1   243    13   252    13   252 0.98 Enoyl-(Acyl carrier protein) reductase
adh_short            PF00106.20   167 seq1458_BIOID50923   -            262   6.1e-09   35.8   0.2   1   1   1.2e-12   7.9e-09   35.5   0.1     2   165     8   176     7   178 0.83 short chain dehydrogenase
Form_Nir_trans       PF01226.12   250 seq1460_BIOID50923   -            268   5.6e-62  208.7  28.4   1   1   4.9e-66   6.6e-62  208.5  19.7    16   249    20   248     4   249 0.92 Formate/nitrite transporter
DUF1190              PF06693.6    165 seq1463_BIOID50923   -            212   3.8e-36  124.4   3.2   1   1   3.5e-40   4.8e-36  124.1   2.2     1   165    63   212    63   212 0.91 Protein of unknown function (DUF1190)
PRA-CH               PF01502.13    75 seq1464_BIOID50923   -            203   1.2e-33  114.4   0.0   1   1   3.4e-37   2.3e-33  113.5   0.0     1    74    33   106    33   107 0.99 Phosphoribosyl-AMP cyclohydrolase
PRA-PH               PF01503.12    83 seq1464_BIOID50923   -            203   1.5e-13   50.6   0.5   1   1   3.2e-17   2.2e-13   50.1   0.4     2    82   116   201   115   202 0.96 Phosphoribosyl-ATP pyrophosphohydrolase
Helicase_C_2         PF13307.1    167 seq1465_BIOID50923   -            749   4.2e-26   91.7   0.0   1   1   1.9e-29   6.6e-26   91.1   0.0     8   165   566   721   559   723 0.93 Helicase C-terminal domain
DEAD                 PF00270.24   173 seq1465_BIOID50923   -            749   3.4e-09   36.2   0.1   1   1     2e-09   6.7e-06   25.5   0.0    12    78    76   141    61   159 0.74 DEAD/DEAH box helicase
DEAD_2               PF06733.10   174 seq1465_BIOID50923   -            749   1.3e-08   34.3   0.0   1   1   6.6e-12   2.2e-08   33.5   0.0   103   167   233   296   183   302 0.87 DEAD_2
PTS_EIIC             PF02378.13   321 seq1466_BIOID50923   -            580   1.3e-82  277.1  28.7   1   1   3.1e-86   2.1e-82  276.4  19.9     1   321    69   411    69   411 0.94 Phosphotransferase system, EIIC
PTS_EIIB             PF00367.15    35 seq1466_BIOID50923   -            580   1.4e-16   59.3   0.1   1   1   4.4e-20     3e-16   58.2   0.1     3    35   504   536   502   536 0.97 phosphotransferase system, EIIB
DUF162               PF02589.10   189 seq1468_BIOID50923   -            475   1.5e-51  174.5   0.1   1   1   1.3e-54     2e-51  174.0   0.1     3   189    72   294    70   294 0.99 Uncharacterised ACR, YkgG family COG1556
Fer4_8               PF13183.1     57 seq1468_BIOID50923   -            475     1e-11   44.5   2.2   1   1   1.6e-14   2.4e-11   43.3   1.5     2    57   309   376   308   376 0.79 4Fe-4S dicluster domain
DUF3390              PF11870.3     93 seq1468_BIOID50923   -            475   4.5e-10   39.1   0.6   1   1   7.1e-13   1.1e-09   37.9   0.4    13    92   387   470   379   471 0.83 Domain of unknown function (DUF3390)
Fer4_9               PF13187.1     55 seq1468_BIOID50923   -            475   9.3e-09   35.3   0.7   1   1   1.8e-11   2.7e-08   33.8   0.5     1    53   311   375   311   376 0.94 4Fe-4S dicluster domain
Fer4_7               PF12838.2     52 seq1468_BIOID50923   -            475   1.7e-07   31.3   4.0   1   1     3e-10   4.6e-07   30.0   2.7     1    51   311   375   311   376 0.77 4Fe-4S dicluster domain
Fer4_17              PF13534.1     61 seq1468_BIOID50923   -            475   2.1e-07   31.0   2.1   1   1   4.4e-10   6.7e-07   29.4   1.5     1    60   311   376   311   377 0.71 4Fe-4S dicluster domain
Fer4_10              PF13237.1     52 seq1468_BIOID50923   -            475   4.2e-07   29.5   5.9   1   1   1.3e-09     2e-06   27.3   4.5     7    52   310   373   305   373 0.69 4Fe-4S dicluster domain
DUF3702              PF12486.3    148 seq1469_BIOID50923   -            487   5.9e-44  149.1  14.4   1   1   8.7e-48   5.9e-44  149.1  10.0     1   148   310   454   310   454 0.99 ImpA domain protein
ImpA-rel_N           PF06812.7     62 seq1469_BIOID50923   -            487     6e-21   73.8   0.2   1   1   3.4e-24   2.3e-20   71.9   0.2     1    60    59   118    59   120 0.98 ImpA-related N-terminal
GSP_synth            PF03738.9     97 seq1471_BIOID50923   -            387   1.6e-25   89.0   0.0   1   1   4.1e-29   5.6e-25   87.2   0.0     2    97   172   263   171   263 0.92 Glutathionylspermidine synthase preATP-grasp
C4dic_mal_tran       PF03595.12   330 seq1473_BIOID50923   -            366   1.8e-54  184.5  36.8   1   1   1.5e-58     2e-54  184.3  25.5     2   329    44   342    43   343 0.97 C4-dicarboxylate transporter/malic acid transport protein
Zip                  PF02535.17   319 seq1475_BIOID50923   -            265   2.2e-32  112.2  21.1   1   1   4.2e-31   5.7e-27   94.4   3.7   150   317    94   254    89   256 0.96 ZIP Zinc transporter
TP_methylase         PF00590.15   210 seq1476_BIOID50923   -            457   9.3e-50  169.1   0.1   1   1   3.2e-53   1.5e-49  168.4   0.1     2   209   218   426   217   427 0.92 Tetrapyrrole (Corrin/Porphyrin) Methylases
NAD_binding_7        PF13241.1    103 seq1476_BIOID50923   -            457   6.1e-28   96.9   0.1   1   1   1.3e-29     6e-26   90.5   0.0     1   103     6   115     6   115 0.89 Putative NAD(P)-binding
CysG_dimeriser       PF10414.4     60 seq1476_BIOID50923   -            457   1.7e-19   68.9   0.9   1   1   3.7e-23   1.7e-19   68.9   0.6     2    60   150   209   149   209 0.97 Sirohaem synthase dimerisation region
Phageshock_PspG      PF09583.5     65 seq1477_BIOID50923   -             80   1.4e-25   89.0  25.7   1   1   1.1e-29   1.5e-25   88.8  17.8     1    64     1    64     1    65 0.98 Phage shock protein G (Phageshock_PspG)
DUF162               PF02589.10   189 seq1482_BIOID50923   -            231   3.5e-36  124.3   0.1   1   1   3.8e-40   5.2e-36  123.8   0.0    19   189    65   228    47   228 0.91 Uncharacterised ACR, YkgG family COG1556
TehB                 PF03848.9    192 seq1483_BIOID50923   -            197  1.2e-102  340.8   0.1   1   1  8.1e-106  1.4e-102  340.6   0.0     1   192     1   193     1   193 0.99 Tellurite resistance protein TehB
Methyltransf_11      PF08241.7     95 seq1483_BIOID50923   -            197   1.7e-12   47.5   0.0   1   1     2e-15   3.4e-12   46.5   0.0     1    93    35   130    35   132 0.96 Methyltransferase domain
Methyltransf_23      PF13489.1    162 seq1483_BIOID50923   -            197   1.4e-12   47.4   0.0   1   1   1.1e-15   1.8e-12   47.1   0.0    20   116    28   134    10   174 0.72 Methyltransferase domain
Methyltransf_12      PF08242.7     99 seq1483_BIOID50923   -            197   1.9e-11   44.1   0.1   1   1   1.8e-14     3e-11   43.5   0.0     1    98    35   129    35   130 0.96 Methyltransferase domain
Methyltransf_31      PF13847.1    152 seq1483_BIOID50923   -            197   2.1e-10   40.2   0.0   1   1   1.4e-13   2.4e-10   40.0   0.0     5   110    32   134    29   193 0.87 Methyltransferase domain
MTS                  PF05175.9    170 seq1483_BIOID50923   -            197   8.1e-10   38.2   0.0   1   1   6.1e-13     1e-09   37.8   0.0    23   141    22   135     3   158 0.86 Methyltransferase small domain
Methyltransf_18      PF12847.2    112 seq1483_BIOID50923   -            197   6.5e-09   36.2   0.0   1   1   5.7e-12   9.8e-09   35.6   0.0     2   109    31   132    30   136 0.80 Methyltransferase domain
Acyl-CoA_dh_1        PF00441.19   150 seq1484_BIOID50923   -            546   1.5e-32  112.6   1.0   1   1   2.2e-35     1e-31  109.9   0.3     1   148   290   443   290   445 0.97 Acyl-CoA dehydrogenase, C-terminal domain
Acyl-CoA_dh_M        PF02770.14    52 seq1484_BIOID50923   -            546   5.4e-14   51.3   0.0   1   1   2.2e-17     1e-13   50.4   0.0     1    51   186   236   186   238 0.96 Acyl-CoA dehydrogenase, middle domain
Acyl-CoA_dh_2        PF08028.6    134 seq1484_BIOID50923   -            546   2.9e-08   33.9   0.0   1   1   1.3e-11   5.8e-08   32.9   0.0    10   123   314   423   308   432 0.86 Acyl-CoA dehydrogenase, C-terminal domain
Aminotran_1_2        PF00155.16   363 seq1485_BIOID50923   -            390   7.1e-60  202.7   0.0   1   1   5.9e-64   8.1e-60  202.5   0.0     3   360    30   379    28   382 0.94 Aminotransferase class I and II
RNB                  PF00773.14   325 seq1486_BIOID50923   -            644     2e-82  277.0   0.0   1   1   5.5e-86   2.5e-82  276.6   0.0     1   324   189   516   189   517 0.95 RNB domain
OB_RNB               PF08206.6     58 seq1486_BIOID50923   -            644   4.3e-19   67.6   0.0   1   1   2.6e-22   1.2e-18   66.2   0.0     1    57    24    80    24    81 0.95 Ribonuclease B OB domain
S1                   PF00575.18    74 seq1486_BIOID50923   -            644   2.2e-12   46.7   1.0   1   1   5.6e-13   2.6e-09   36.9   0.2     4    69   560   638   557   640 0.78 S1 RNA binding domain
DUF2583              PF10762.4     89 seq1487_BIOID50923   -             92     1e-51  172.9   1.0   1   1   8.5e-56   1.2e-51  172.7   0.7     1    89     1    89     1    89 0.99 Protein of unknown function (DUF2583)
Sugarporin_N         PF11471.3     60 seq1489_BIOID50923   -            464   1.7e-13   49.9  10.2   1   1     2e-17   2.7e-13   49.2   7.0     1    60     1    58     1    58 0.96 Maltoporin periplasmic N-terminal extension
DnaB_C               PF03796.10   265 seq1494_BIOID50923   -            471  4.1e-108  360.1   0.2   1   1  1.2e-111  5.4e-108  359.7   0.1     1   263   206   463   206   465 0.97 DnaB-like helicase C terminal domain
DnaB                 PF00772.16   103 seq1494_BIOID50923   -            471   9.9e-38  128.0   0.0   1   1   4.8e-41   2.2e-37  126.9   0.0     1   103    26   128    26   128 0.99 DnaB-like helicase N terminal domain
AAA_25               PF13481.1    194 seq1494_BIOID50923   -            471     1e-13   51.0   0.1   1   1   3.6e-17   1.6e-13   50.3   0.0    29   190   220   386   179   390 0.84 AAA domain
Glycos_trans_3N      PF02885.12    66 seq1495_BIOID50923   -            320   2.7e-15   55.5   0.0   1   1   3.6e-19     5e-15   54.7   0.0     2    65     3    70     2    71 0.97 Glycosyl transferase family, helical bundle domain
DUF4223              PF13978.1     56 seq1497_BIOID50923   -             55   1.2e-36  124.0   0.7   1   1   9.5e-41   1.3e-36  123.9   0.5     1    55     1    55     1    55 0.99 Protein of unknown function (DUF4223)
CorA                 PF01544.13   292 seq1499_BIOID50923   -            316   4.9e-56  189.7   0.4   1   1   4.4e-60     6e-56  189.5   0.2     4   292    26   312    24   312 0.95 CorA-like Mg2+ transporter protein
MFS_1                PF07690.11   354 seq1501_BIOID50923   -            393   8.8e-40  136.4  62.4   1   1   1.3e-41   1.8e-37  128.7  27.3     2   353    21   356    20   357 0.91 Major Facilitator Superfamily
DUF3313              PF11769.3    201 seq1502_BIOID50923   -            222   9.3e-66  220.9   0.1   1   1   7.7e-70   1.1e-65  220.7   0.1     1   199    16   214    16   216 0.99 Protein of unknown function (DUF3313)
AA_permease_2        PF13520.1    426 seq1505_BIOID50923   -            462   1.6e-58  198.1  44.9   1   1   2.9e-62     2e-58  197.8  31.1     1   405    27   427    27   449 0.84 Amino acid permease
AA_permease          PF00324.16   479 seq1505_BIOID50923   -            462   4.4e-36  124.1  40.4   1   1   1.1e-39   7.3e-36  123.4  27.9     2   475    32   457    31   461 0.82 Amino acid permease
BMFP                 PF04380.8     79 seq1508_BIOID50923   -             99   8.7e-27   92.9   5.7   1   1   7.5e-31     1e-26   92.7   3.9     1    79     1    79     1    79 0.98 Membrane fusogenic activity
A_deaminase          PF00962.17   330 seq1510_BIOID50923   -            333  2.6e-100  335.5   0.0   1   1  2.1e-104  2.9e-100  335.3   0.0     2   329     6   328     5   329 0.99 Adenosine/AMP deaminase
DUF1311              PF07007.7     95 seq1511_BIOID50923   -            151   9.3e-05   22.3   0.1   1   1   8.4e-09   0.00012   22.0   0.1     8    95    34   134    29   134 0.79 Protein of unknown function (DUF1311)
Ldh_2                PF02615.9    335 seq1512_BIOID50923   -            361  5.4e-138  459.1   0.0   1   1  4.5e-142  6.1e-138  459.0   0.0     1   334     5   340     5   341 0.99 Malate/L-lactate dehydrogenase
Ala_racemase_N       PF01168.15   217 seq1514_BIOID50923   -            359   3.1e-61  206.5   0.0   1   1   5.7e-65   3.9e-61  206.2   0.0     1   217     8   219     8   219 0.94 Alanine racemase, N-terminal domain
Ala_racemase_C       PF00842.16   129 seq1514_BIOID50923   -            359   8.7e-39  131.7   0.1   1   1     2e-42   1.3e-38  131.1   0.1     1   129   234   358   234   358 0.97 Alanine racemase, C-terminal domain
DUF1449              PF07290.6    202 seq1516_BIOID50923   -            204  2.2e-111  369.8   0.4   1   1  1.8e-115  2.5e-111  369.6   0.3     1   201     4   204     4   204 1.00 Protein of unknown function (DUF1449)
Elong-fact-P_C       PF09285.6     56 seq1517_BIOID50923   -            253     2e-21   74.9   0.0   1   1     1e-24   4.6e-21   73.8   0.0     1    56   196   251   196   251 0.99 Elongation factor P, C-terminal
EFP                  PF01132.15    55 seq1517_BIOID50923   -            253   4.2e-14   51.8   2.2   1   1   1.7e-17   7.7e-14   50.9   1.5     1    54   132   187   132   188 0.91 Elongation factor P (EF-P) OB domain
EFP_N                PF08207.7     58 seq1517_BIOID50923   -            253   3.3e-13   49.1   0.1   1   1   1.8e-16   8.2e-13   47.9   0.1     2    57    67   124    66   125 0.88 Elongation factor P (EF-P) KOW-like domain
EAL                  PF00563.15   236 seq1519_BIOID50923   -            661   6.3e-57  192.6   1.4   1   1   3.1e-60   1.1e-56  191.9   1.0     3   236   412   644   410   644 0.94 EAL domain
GGDEF                PF00990.16   161 seq1519_BIOID50923   -            661   5.3e-46  156.0   0.0   1   1   2.9e-49   9.9e-46  155.1   0.0     1   160   237   390   237   391 0.97 GGDEF domain
PAS_9                PF13426.1    104 seq1519_BIOID50923   -            661   1.2e-09   38.3   0.0   1   1   9.4e-13   3.2e-09   37.0   0.0     2   104   122   225   121   225 0.78 PAS domain
PAS                  PF00989.19   113 seq1519_BIOID50923   -            661   4.3e-07   29.5   0.0   1   1   4.5e-10   1.5e-06   27.8   0.0     4   107   114   217   111   223 0.64 PAS fold
Beta_elim_lyase      PF01212.16   290 seq1520_BIOID50923   -            476   1.8e-97  325.8   0.0   1   1  3.1e-101   2.1e-97  325.6   0.0     1   289    54   442    54   443 0.99 Beta-eliminating lyase
SIS                  PF01380.17   131 seq1522_BIOID50923   -            347   4.3e-21   74.7   0.0   1   2   1.7e-12   2.3e-08   33.5   0.0     5   122    51   170    48   175 0.87 SIS domain
SIS                  PF01380.17   131 seq1522_BIOID50923   -            347   4.3e-21   74.7   0.0   2   2   2.9e-14     4e-10   39.2   0.0     4    87   214   299   211   305 0.92 SIS domain
Band_7               PF01145.20   179 seq1523_BIOID50923   -            553   4.8e-19   68.8   2.2   1   1   3.5e-23   4.8e-19   68.8   1.5     5   148    38   188    34   220 0.85 SPFH domain / Band 7 family
Abhydrolase_5        PF12695.2    142 seq1525_BIOID50923   -            249   1.6e-18   66.7   0.0   1   1   1.1e-21   2.1e-18   66.3   0.0     2   130    30   215    29   231 0.80 Alpha/beta hydrolase family
Abhydrolase_6        PF12697.2    228 seq1525_BIOID50923   -            249     3e-16   59.9   2.3   1   1   6.4e-19   1.2e-15   57.8   1.6     1   205    30   215    30   242 0.66 Alpha/beta hydrolase family
Peptidase_S9         PF00326.16   213 seq1525_BIOID50923   -            249   9.8e-10   37.8   0.0   1   1   6.4e-13   1.3e-09   37.5   0.0    43   190    86   234    43   249 0.74 Prolyl oligopeptidase family
DLH                  PF01738.13   218 seq1525_BIOID50923   -            249   3.5e-06   26.3   0.0   1   1   1.1e-08   2.1e-05   23.8   0.0     2   188    13   231    12   234 0.84 Dienelactone hydrolase family
HTH_3                PF01381.17    55 seq1526_BIOID50923   -            178     6e-17   61.1   0.0   1   1   3.7e-20   8.5e-17   60.6   0.0     1    53    12    64    12    66 0.97 Helix-turn-helix
Cupin_2              PF07883.6     71 seq1526_BIOID50923   -            178   4.6e-11   41.9   0.3   1   1   4.3e-14   9.8e-11   40.8   0.2     3    69   104   171   102   173 0.93 Cupin domain
HTH_31               PF13560.1     64 seq1526_BIOID50923   -            178   1.2e-10   41.2   0.0   1   1   8.8e-14     2e-10   40.5   0.0     4    57    10    62     8    74 0.94 Helix-turn-helix domain
HTH_19               PF12844.2     64 seq1526_BIOID50923   -            178     1e-09   38.1   0.0   1   1   6.5e-13   1.5e-09   37.6   0.0     3    59    11    67     9    71 0.95 Helix-turn-helix domain
HTH_26               PF13443.1     63 seq1526_BIOID50923   -            178   5.5e-06   26.3   0.0   1   1   3.5e-09     8e-06   25.8   0.0     2    59    12    68    11    72 0.93 Cro/C1-type HTH DNA-binding domain
HTH_25               PF13413.1     62 seq1526_BIOID50923   -            178   4.7e-06   26.0   0.0   1   1   3.4e-09   7.9e-06   25.3   0.0     2    35    12    45    11    49 0.94 Helix-turn-helix domain
Mannitol_dh_C        PF08125.8    245 seq1530_BIOID50923   -            491   3.5e-96  321.0   0.0   1   1  7.2e-100     5e-96  320.4   0.0     1   245   219   465   219   465 0.99 Mannitol dehydrogenase C-terminal domain
Mannitol_dh          PF01232.18   151 seq1530_BIOID50923   -            491   4.1e-54  182.5   0.0   1   1   1.3e-57   8.7e-54  181.4   0.0     2   151    29   191    28   191 0.99 Mannitol dehydrogenase Rossmann domain
CorA                 PF01544.13   292 seq1531_BIOID50923   -             39   3.6e-09   35.9   1.2   1   1   2.9e-13   3.9e-09   35.8   0.8   256   292     1    35     1    35 0.98 CorA-like Mg2+ transporter protein
Aminotran_1_2        PF00155.16   363 seq1533_BIOID50923   -            411   8.6e-86  288.0   0.0   1   1   7.1e-90   9.8e-86  287.8   0.0     2   362    41   406    40   407 0.98 Aminotransferase class I and II
Haemagg_act          PF05860.8    121 seq1534_BIOID50923   -           1270     1e-34  118.7  11.0   1   1   1.5e-38     1e-34  118.7   7.6    12   120    40   165    29   166 0.93 haemagglutination activity domain
Fil_haemagg          PF05594.9     77 seq1534_BIOID50923   -           1270   2.1e-11   43.8 232.4   1   7    0.0001      0.72   10.1  17.6     1    76   209   306   209   320 0.92 Haemagluttinin repeat
Fil_haemagg          PF05594.9     77 seq1534_BIOID50923   -           1270   2.1e-11   43.8 232.4   2   7     0.025   1.7e+02    2.5  13.2     4    55   301   361   286   373 0.67 Haemagluttinin repeat
Fil_haemagg          PF05594.9     77 seq1534_BIOID50923   -           1270   2.1e-11   43.8 232.4   3   7   0.00033       2.3    8.5  11.2     9    76   365   434   360   435 0.92 Haemagluttinin repeat
Fil_haemagg          PF05594.9     77 seq1534_BIOID50923   -           1270   2.1e-11   43.8 232.4   4   7   0.00022       1.5    9.1   1.0     4    41   658   689   631   696 0.80 Haemagluttinin repeat
Fil_haemagg          PF05594.9     77 seq1534_BIOID50923   -           1270   2.1e-11   43.8 232.4   5   7   1.9e-07    0.0013   18.8   7.4     2    65   698   765   697   796 0.82 Haemagluttinin repeat
Fil_haemagg          PF05594.9     77 seq1534_BIOID50923   -           1270   2.1e-11   43.8 232.4   6   7     3e-07    0.0021   18.2   3.2     5    76   913   989   911   990 0.87 Haemagluttinin repeat
Fil_haemagg          PF05594.9     77 seq1534_BIOID50923   -           1270   2.1e-11   43.8 232.4   7   7    0.0013       9.1    6.5   7.6     9    63  1020  1090   991  1096 0.81 Haemagluttinin repeat
Peptidase_U32        PF01136.14   233 seq1537_BIOID50923   -            667   1.2e-70  237.0   0.1   1   1   3.2e-71   2.2e-67  226.2   0.0     2   231    93   319    92   321 0.90 Peptidase family U32
DUF3656              PF12392.3    122 seq1537_BIOID50923   -            667   2.4e-26   92.0   0.0   1   1   6.9e-30   4.7e-26   91.1   0.0     2   122   405   522   404   522 0.97 Collagenase
AP_endonuc_2         PF01261.19   211 seq1538_BIOID50923   -            275   8.1e-32  110.1   0.0   1   1   7.4e-36     1e-31  109.8   0.0     1   210    19   225    19   226 0.97 Xylose isomerase-like TIM barrel
Trp_Tyr_perm         PF03222.8    394 seq1540_BIOID50923   -            415  6.7e-149  495.8  36.0   1   1  5.6e-153  7.7e-149  495.6  25.0     1   394     7   403     7   403 0.99 Tryptophan/tyrosine permease family
HHA                  PF05321.6     57 seq1545_BIOID50923   -             71   3.8e-25   87.6   0.0   1   1   3.2e-29   4.3e-25   87.4   0.0     1    57     8    68     8    68 0.97 Haemolysin expression modulating protein
PfkB                 PF00294.19   301 seq1546_BIOID50923   -            110   3.4e-11   42.7   0.1   1   1   2.6e-15   3.6e-11   42.6   0.1    34   108    22    94     3   108 0.84 pfkB family carbohydrate kinase
DUF2569              PF10754.4    149 seq1547_BIOID50923   -            146   1.9e-48  164.3  11.3   1   1   1.5e-52   2.1e-48  164.2   7.8     2   149     4   145     3   145 0.99 Protein of unknown function (DUF2569)
RNase_H              PF00075.19   132 seq1550_BIOID50923   -            155   2.6e-41  140.9   0.0   1   1   2.1e-45   2.9e-41  140.8   0.0     2   131     3   141     2   142 0.92 RNase H
PfkB                 PF00294.19   301 seq1552_BIOID50923   -            144   1.1e-23   83.7   0.1   1   1   9.2e-28   1.3e-23   83.5   0.1   166   294    28   143     8   144 0.83 pfkB family carbohydrate kinase
DeoRC                PF00455.17   162 seq1553_BIOID50923   -            249   1.5e-46  157.8   0.0   1   1   7.1e-50   2.4e-46  157.1   0.0     2   162    68   228    67   228 0.98 DeoR C terminal sensor domain
HTH_DeoR             PF08220.7     57 seq1553_BIOID50923   -            249   5.5e-16   57.7   0.4   1   1   3.4e-19   1.2e-15   56.6   0.2     1    56     4    59     4    60 0.98 DeoR-like helix-turn-helix domain
HTH_11               PF08279.7     55 seq1553_BIOID50923   -            249   1.9e-09   36.9   0.4   1   1     2e-12   6.7e-09   35.1   0.1     1    42     4    44     4    53 0.91 HTH domain
HTH_Mga              PF08280.6     59 seq1553_BIOID50923   -            249   1.4e-06   27.8   0.0   1   1   1.1e-09   3.8e-06   26.4   0.0     5    44     3    42     2    46 0.94 M protein trans-acting positive regulator (MGA) HTH domain
cobW                 PF02492.14   178 seq1555_BIOID50923   -            328   9.7e-36  122.7   0.0   1   1   1.9e-39   1.3e-35  122.3   0.0     4   168     6   170     3   180 0.91 CobW/HypB/UreG, nucleotide-binding domain
CobW_C               PF07683.9     94 seq1555_BIOID50923   -            328     2e-06   27.3   0.4   1   1   6.4e-10   4.4e-06   26.2   0.0     2    92   241   321   240   323 0.90 Cobalamin synthesis protein cobW C-terminal domain
GlutR_N              PF05201.10   152 seq1557_BIOID50923   -            484   6.1e-57  191.3   0.1   1   1   4.2e-60   1.4e-56  190.1   0.0     1   152    72   223    72   223 0.99 Glutamyl-tRNAGlu reductase, N-terminal domain
Shikimate_DH         PF01488.15   135 seq1557_BIOID50923   -            484   4.2e-43  146.5   0.4   1   1   2.1e-46   7.1e-43  145.8   0.3     2   135   238   372   237   372 0.96 Shikimate / quinate 5-dehydrogenase
GlutR_dimer          PF00745.15   101 seq1557_BIOID50923   -            484   1.4e-27   95.4   2.9   1   1     4e-31   1.4e-27   95.4   2.0     2   100   386   483   385   484 0.97 Glutamyl-tRNAGlu reductase, dimerisation domain
OCD_Mu_crystall      PF02423.10   314 seq1557_BIOID50923   -            484   0.00019   20.2   0.6   1   1   5.4e-08   0.00019   20.2   0.4   130   216   249   329   222   332 0.87 Ornithine cyclodeaminase/mu-crystallin family
Rnf-Nqr              PF02508.9    190 seq1558_BIOID50923   -            193   2.6e-71  239.0  21.0   1   1   2.1e-75   2.9e-71  238.8  14.6     1   189     1   191     1   192 0.99 Rnf-Nqr subunit, membrane protein
UTRA                 PF07702.8    141 seq1560_BIOID50923   -            265   2.9e-32  111.1   0.0   1   1   1.5e-35   6.8e-32  109.9   0.0     1   140   118   256   118   257 0.99 UTRA domain
GntR                 PF00392.16    64 seq1560_BIOID50923   -            265   8.6e-24   82.6   0.0   1   1   2.9e-27   1.3e-23   82.0   0.0     1    64    34    97    34    97 0.99 Bacterial regulatory proteins, gntR family
HTH_DeoR             PF08220.7     57 seq1560_BIOID50923   -            265   8.1e-05   21.9   0.0   1   1   3.8e-08   0.00017   20.9   0.0    18    54    61    97    46   100 0.88 DeoR-like helix-turn-helix domain
MFS_1                PF07690.11   354 seq1561_BIOID50923   -            391   2.2e-43  148.2  38.1   1   1   4.8e-47   2.2e-43  148.2  26.4     3   350    10   342     8   346 0.82 Major Facilitator Superfamily
Sugar_tr             PF00083.19   451 seq1561_BIOID50923   -            391   1.4e-11   43.5   9.6   1   1   3.1e-15   1.4e-11   43.5   6.6    43   191    35   177    25   182 0.90 Sugar (and other) transporter
TRI12                PF06609.8    599 seq1561_BIOID50923   -            391   1.6e-07   29.7   3.3   1   1   3.6e-11   1.6e-07   29.7   2.3    66   216    25   176     4   225 0.75 Fungal trichothecene efflux pump (TRI12)
FeS                  PF04060.8     35 seq1563_BIOID50923   -            192     1e-14   53.6   5.2   1   1   1.9e-17   2.8e-14   52.2   3.6     1    35    43    77    43    77 0.97 Putative Fe-S cluster
Fer4                 PF00037.22    24 seq1563_BIOID50923   -            192   8.5e-13   47.2  25.0   1   2     1e-10   1.5e-07   30.5   4.8     2    23   111   132   110   133 0.95 4Fe-4S binding domain
Fer4                 PF00037.22    24 seq1563_BIOID50923   -            192   8.5e-13   47.2  25.0   2   2   2.5e-09   3.8e-06   26.1   2.4     2    24   141   163   140   163 0.91 4Fe-4S binding domain
Fer4_9               PF13187.1     55 seq1563_BIOID50923   -            192   2.1e-10   40.5  31.8   1   1   1.1e-10   1.6e-07   31.3  10.3     1    55   116   162   116   162 0.95 4Fe-4S dicluster domain
Fer4_6               PF12837.2     24 seq1563_BIOID50923   -            192   2.9e-08   33.0  28.2   1   1   4.9e-10   7.5e-07   28.6   4.5     1    24   109   132   109   132 0.96 4Fe-4S binding domain
Fer4_10              PF13237.1     52 seq1563_BIOID50923   -            192   3.3e-08   33.0  25.8   1   1   1.2e-10   1.8e-07   30.7   9.6     3    52   111   158   109   158 0.86 4Fe-4S dicluster domain
Fer4_2               PF12797.2     22 seq1563_BIOID50923   -            192   1.6e-07   30.6  20.1   1   1   8.7e-09   1.3e-05   24.6   2.9     3    22   110   129   108   129 0.93 4Fe-4S binding domain
Acid_phosphat_B      PF03767.9    230 seq1566_BIOID50923   -            237   5.9e-50  169.6   0.0   1   1   4.9e-54   6.7e-50  169.4   0.0     2   229    11   220    10   221 0.96 HAD superfamily, subfamily IIIB (Acid phosphatase)
Rick_17kDa_Anti      PF05433.10    42 seq1568_BIOID50923   -             72     2e-08   33.6  20.8   1   1     2e-12   2.7e-08   33.1  14.4     2    42    33    71    32    71 0.96 Glycine zipper 2TM domain
PAP2                 PF01569.16   129 seq1569_BIOID50923   -            249   6.2e-17   61.3   4.6   1   1   4.5e-21   6.2e-17   61.3   3.2     4   122   106   227   102   233 0.89 PAP2 superfamily
EIIC-GAT             PF03611.9    415 seq1571_BIOID50923   -            484  5.1e-128  427.2  45.2   1   1  3.7e-132  5.1e-128  427.2  31.4     1   395    31   426    31   445 0.97 PTS system sugar-specific permease component
HATPase_c            PF02518.21   111 seq1572_BIOID50923   -            572     2e-19   69.1   0.0   1   1     1e-22   3.5e-19   68.4   0.0     2   110   449   559   448   560 0.95 Histidine kinase-, DNA gyrase B-, and HSP90-like ATPase
PAS_8                PF13188.1     64 seq1572_BIOID50923   -            572   2.9e-06   26.7   0.0   1   1   4.1e-09   1.4e-05   24.6   0.0     2    49   243   296   242   312 0.73 PAS domain
PAS                  PF00989.19   113 seq1572_BIOID50923   -            572   1.1e-05   24.9   0.0   1   1     1e-08   3.5e-05   23.4   0.0     4    64   245   305   242   313 0.88 PAS fold
Lactamase_B          PF00753.22   194 seq1575_BIOID50923   -            251   2.1e-34  118.7   0.4   1   1   3.9e-38   2.7e-34  118.4   0.3     3   194     9   165     7   165 0.95 Metallo-beta-lactamase superfamily
Lactamase_B_2        PF12706.2    194 seq1575_BIOID50923   -            251   1.5e-08   34.3   0.1   1   1   3.4e-12   2.4e-08   33.6   0.1     3   188    25   199    23   204 0.60 Beta-lactamase superfamily domain
PLA1                 PF02253.10   260 seq1576_BIOID50923   -            289   1.6e-93  312.8   5.0   1   1   1.4e-97   1.9e-93  312.5   3.4     8   260    39   286    33   286 0.98 Phospholipase A1
HypA                 PF01155.14   113 seq1577_BIOID50923   -            120   9.1e-33  112.2   6.4   1   1   7.4e-37     1e-32  112.0   4.4     1   112     5   117     5   118 0.98 Hydrogenase expression/synthesis hypA family
YcfA                 PF07927.7     58 seq1578_BIOID50923   -             58   4.5e-11   42.4   0.0   1   1   3.7e-15   5.1e-11   42.2   0.0     2    58     4    57     3    57 0.92 YcfA-like protein
HTH_18               PF12833.2     81 seq1579_BIOID50923   -            278   1.4e-25   89.1   2.0   1   1   5.2e-29   1.8e-25   88.7   0.7     1    80   193   271   193   272 0.97 Helix-turn-helix domain
AraC_binding         PF02311.14   136 seq1579_BIOID50923   -            278   7.2e-24   83.8   2.1   1   1   2.1e-27   7.2e-24   83.8   1.5     4   136    16   154    14   154 0.96 AraC-like ligand binding domain
HTH_AraC             PF00165.18    42 seq1579_BIOID50923   -            278   2.5e-21   74.7   0.1   1   2   1.9e-11   6.5e-08   32.0   0.0     1    42   180   221   180   221 0.97 Bacterial regulatory helix-turn-helix proteins, AraC family
HTH_AraC             PF00165.18    42 seq1579_BIOID50923   -            278   2.5e-21   74.7   0.1   2   2   3.8e-14   1.3e-10   40.6   0.0     1    42   232   271   232   271 0.93 Bacterial regulatory helix-turn-helix proteins, AraC family
Complex1_51K         PF01512.12   151 seq1580_BIOID50923   -            772   3.6e-48  163.0   1.9   1   1   4.3e-51   4.6e-48  162.6   0.0     1   151   139   284   139   284 0.98 Respiratory-chain NADH dehydrogenase 51 Kd subunit
RnfC_N               PF13375.1    101 seq1580_BIOID50923   -            772   2.7e-34  116.8   0.0   1   1   7.6e-37     8e-34  115.2   0.0     1   101    14   115    14   115 0.96 RnfC Barrel sandwich hybrid domain
SLBB                 PF10531.4     59 seq1580_BIOID50923   -            772   2.4e-11   43.2   0.1   1   1   6.2e-14   6.5e-11   41.8   0.0     1    58   296   344   296   345 0.95 SLBB domain
Fer4_7               PF12838.2     52 seq1580_BIOID50923   -            772   1.8e-09   37.7   8.8   1   1   5.6e-12   5.9e-09   36.0   6.1     1    52   376   430   376   430 0.81 4Fe-4S dicluster domain
Fer4_8               PF13183.1     57 seq1580_BIOID50923   -            772   8.1e-09   35.2   5.7   1   1   2.3e-11   2.4e-08   33.7   3.9     3    57   375   430   373   455 0.78 4Fe-4S dicluster domain
Fer4_10              PF13237.1     52 seq1580_BIOID50923   -            772   6.4e-08   32.1  10.5   1   1   1.7e-10   1.8e-07   30.7   7.3     6    52   374   427   370   427 0.91 4Fe-4S dicluster domain
Fer4_9               PF13187.1     55 seq1580_BIOID50923   -            772     4e-07   30.0   8.6   1   1   1.4e-09   1.4e-06   28.3   5.9     2    53   377   429   376   430 0.71 4Fe-4S dicluster domain
Fer4_4               PF12800.2     17 seq1580_BIOID50923   -            772   5.9e-07   29.1  11.4   1   2     6e-06    0.0063   16.6   2.0     2    16   375   389   374   395 0.90 4Fe-4S binding domain
Fer4_4               PF12800.2     17 seq1580_BIOID50923   -            772   5.9e-07   29.1  11.4   2   2   5.6e-06    0.0059   16.7   1.0     3    16   415   428   413   436 0.91 4Fe-4S binding domain
Fer4_17              PF13534.1     61 seq1580_BIOID50923   -            772   1.7e-06   28.1  10.5   1   1   1.4e-08   1.5e-05   25.1   7.0     2    61   377   431   376   431 0.82 4Fe-4S dicluster domain
UPF0150              PF03681.10    48 seq1581_BIOID50923   -            145   1.2e-12   47.0   0.1   1   1   2.8e-16   1.9e-12   46.4   0.1     1    45     9    53     9    56 0.95 Uncharacterised protein family (UPF0150)
HTH_3                PF01381.17    55 seq1581_BIOID50923   -            145   2.1e-07   30.5   0.1   1   1   4.7e-11   3.2e-07   29.9   0.1     7    53    95   141    89   143 0.93 Helix-turn-helix
cobW                 PF02492.14   178 seq1582_BIOID50923   -            290     1e-48  165.0   0.0   1   1   9.8e-53   1.3e-48  164.6   0.0     2   177   106   267   105   268 0.98 CobW/HypB/UreG, nucleotide-binding domain
LysR_substrate       PF03466.15   209 seq1583_BIOID50923   -            319   7.6e-16   57.7   0.2   1   1   1.6e-19   1.1e-15   57.1   0.1    21   206   112   313    92   316 0.89 LysR substrate binding domain
HTH_1                PF00126.22    60 seq1583_BIOID50923   -            319   1.6e-14   53.2   0.0   1   1   4.8e-18   3.2e-14   52.2   0.0     1    57    10    66    10    67 0.96 Bacterial regulatory helix-turn-helix protein, lysR family
PCRF                 PF03462.13   116 seq1584_BIOID50923   -            360   2.6e-43  146.2   0.4   1   1   8.7e-47     6e-43  145.1   0.3     3   116    65   178    63   178 0.98 PCRF domain
RF-1                 PF00472.15   114 seq1584_BIOID50923   -            360   3.2e-39  133.1   0.0   1   1   4.7e-43   3.2e-39  133.1   0.0     9   114   216   321   208   321 0.97 RF-1 domain
UPF0047              PF01894.12   118 seq1586_BIOID50923   -            138   4.5e-39  132.8   0.0   1   1   3.7e-43   5.1e-39  132.6   0.0     1   117    17   135    17   136 0.97 Uncharacterised protein family UPF0047
Aminotran_1_2        PF00155.16   363 seq1587_BIOID50923   -            468     4e-32  111.4   0.0   1   1   8.4e-36   5.8e-32  110.9   0.0    44   349   145   446   120   460 0.88 Aminotransferase class I and II
GntR                 PF00392.16    64 seq1587_BIOID50923   -            468     6e-15   54.3   0.1   1   1   2.9e-18     2e-14   52.6   0.0     1    64     3    66     3    66 0.98 Bacterial regulatory proteins, gntR family
LysM                 PF01476.15    44 seq1588_BIOID50923   -            452   1.7e-28   98.0   0.0   1   2   3.2e-18   2.2e-14   52.9   0.0     1    43   343   384   343   385 0.98 LysM domain
LysM                 PF01476.15    44 seq1588_BIOID50923   -            452   1.7e-28   98.0   0.0   2   2   1.6e-13   1.1e-09   37.9   0.0     1    42   402   441   402   443 0.90 LysM domain
SLT                  PF01464.15   121 seq1588_BIOID50923   -            452   5.8e-26   90.2   0.1   1   1   1.4e-29   9.4e-26   89.5   0.1     2   118   103   215   102   218 0.97 Transglycosylase SLT domain
AraC_binding         PF02311.14   136 seq1589_BIOID50923   -            312   6.1e-23   80.8   1.4   1   1   2.7e-26   9.2e-23   80.3   0.2     7   120    52   170    48   186 0.89 AraC-like ligand binding domain
HTH_18               PF12833.2     81 seq1589_BIOID50923   -            312   9.4e-22   76.8   0.1   1   1   5.5e-25   1.9e-21   75.8   0.1     2    79   229   305   228   307 0.97 Helix-turn-helix domain
HTH_AraC             PF00165.18    42 seq1589_BIOID50923   -            312   1.5e-20   72.2   0.2   1   2   3.2e-10   1.1e-06   28.1   0.0     2    42   216   256   215   256 0.93 Bacterial regulatory helix-turn-helix proteins, AraC family
HTH_AraC             PF00165.18    42 seq1589_BIOID50923   -            312   1.5e-20   72.2   0.2   2   2   1.6e-14   5.3e-11   41.8   0.0     2    42   268   306   267   306 0.94 Bacterial regulatory helix-turn-helix proteins, AraC family
Cupin_2              PF07883.6     71 seq1589_BIOID50923   -            312   1.4e-06   27.5   0.0   1   1   8.3e-10   2.8e-06   26.6   0.0     7    60    57   109    53   116 0.92 Cupin domain
RQC                  PF09382.5    106 seq1590_BIOID50923   -            611   4.4e-28   96.9   0.0   1   1   3.5e-31   1.2e-27   95.6   0.0     1   104   413   514   413   516 0.97 RQC domain
Helicase_C           PF00271.26    78 seq1590_BIOID50923   -            611   4.6e-24   83.9   0.0   1   1   2.6e-24   8.9e-21   73.4   0.1     3    78   258   333   256   333 0.98 Helicase conserved C-terminal domain
HRDC                 PF00570.18    68 seq1590_BIOID50923   -            611   8.1e-24   83.0   0.1   1   1   6.4e-27   2.2e-23   81.6   0.0     2    68   535   601   534   601 0.97 HRDC domain
DEAD                 PF00270.24   173 seq1590_BIOID50923   -            611   2.6e-21   75.7   0.0   1   1   8.5e-24   2.9e-20   72.3   0.0     2   168    30   189    29   194 0.85 DEAD/DEAH box helicase
DUF419               PF04237.8     92 seq1591_BIOID50923   -            118   1.2e-22   79.9   0.1   1   1   1.1e-26   1.5e-22   79.6   0.0     1    91    10   102    10   103 0.98 Protein of unknown function (DUF419)
NLPC_P60             PF00877.14   105 seq1592_BIOID50923   -            188   1.2e-34  118.1   0.1   1   1   1.3e-38   1.7e-34  117.6   0.0     1   105    79   183    79   183 0.98 NlpC/P60 family
HupF_HypC            PF01455.13    68 seq1594_BIOID50923   -             90   1.9e-25   88.4   0.2   1   1   1.7e-29   2.3e-25   88.2   0.1     1    68     1    72     1    72 0.98 HupF/HypC family
PTS_IIB              PF02302.12    90 seq1596_BIOID50923   -            101   3.8e-14   52.7   0.1   1   1     3e-18   4.2e-14   52.6   0.1     1    79     4    79     4    90 0.89 PTS system, Lactose/Cellobiose specific IIB subunit
HypD                 PF01924.11   356 seq1597_BIOID50923   -            373  2.4e-153  509.9   0.0   1   1    2e-157  2.8e-153  509.7   0.0     5   355    13   368     9   369 0.96 Hydrogenase formation hypA family
MTS                  PF05175.9    170 seq1598_BIOID50923   -            277     9e-22   77.1   0.0   1   1   1.5e-24   1.7e-21   76.2   0.0    26   138   105   236    95   251 0.87 Methyltransferase small domain
Methyltransf_31      PF13847.1    152 seq1598_BIOID50923   -            277   2.3e-21   75.8   0.0   1   1   2.8e-24   3.2e-21   75.3   0.0     2   117   108   242   107   268 0.85 Methyltransferase domain
Methyltransf_26      PF13659.1    117 seq1598_BIOID50923   -            277   6.8e-17   61.4   0.2   1   1   1.5e-19   1.7e-16   60.1   0.1     3   114   112   237   110   240 0.89 Methyltransferase domain
Methyltransf_18      PF12847.2    112 seq1598_BIOID50923   -            277   1.2e-16   61.1   0.2   1   1   2.4e-19   2.8e-16   59.9   0.1     4   110   112   237   109   239 0.73 Methyltransferase domain
Methyltransf_4       PF02390.12   197 seq1598_BIOID50923   -            277   9.9e-08   31.1   0.0   1   1   1.5e-10   1.7e-07   30.4   0.0    22    77   112   167    90   183 0.88 Putative methyltransferase
Methyltransf_11      PF08241.7     95 seq1598_BIOID50923   -            277     7e-06   26.3   0.0   1   1   1.1e-08   1.2e-05   25.5   0.0     1    46   114   163   114   236 0.89 Methyltransferase domain
PrmA                 PF06325.8    295 seq1598_BIOID50923   -            277   3.5e-06   26.2   0.0   1   1   4.9e-09   5.5e-06   25.5   0.0   153   232   101   183    94   184 0.79 Ribosomal protein L11 methyltransferase (PrmA)
Cons_hypoth95        PF03602.10   183 seq1598_BIOID50923   -            277   4.9e-06   25.9   0.0   1   1   9.3e-09   1.1e-05   24.8   0.0    42   128   109   190    92   198 0.84 Conserved hypothetical protein 95
UPF0020              PF01170.13   180 seq1598_BIOID50923   -            277   2.2e-05   24.0   0.0   1   1   3.1e-08   3.6e-05   23.3   0.0    38   116   117   186   101   195 0.80 Putative RNA methylase family UPF0020
PCMT                 PF01135.14   210 seq1598_BIOID50923   -            277   2.3e-05   23.8   0.0   1   1     3e-08   3.4e-05   23.3   0.0    53   132    87   167    71   175 0.83 Protein-L-isoaspartate(D-aspartate) O-methyltransferase (PCMT)
Methyltransf_16      PF10294.4    174 seq1598_BIOID50923   -            277   5.8e-05   22.4   0.0   1   1     8e-08   9.1e-05   21.8   0.0    45   111   108   172    96   184 0.84 Putative methyltransferase
TehB                 PF03848.9    192 seq1598_BIOID50923   -            277   5.3e-05   22.3   0.0   1   1   8.3e-08   9.5e-05   21.5   0.0    30   100   109   182    95   187 0.89 Tellurite resistance protein TehB
Response_reg         PF00072.19   112 seq1599_BIOID50923   -            226   1.2e-18   67.0   0.0   1   1   9.1e-22   6.2e-18   64.7   0.0     1   111     7   118     7   119 0.97 Response regulator receiver domain
CitT                 PF12431.3     30 seq1599_BIOID50923   -            226   5.6e-08   32.5   0.0   1   1   1.5e-11     1e-07   31.6   0.0     1    28   134   160   134   162 0.97 Transcriptional regulator
ShlB                 PF03865.8    404 seq1600_BIOID50923   -            454   2.4e-29  102.1   4.2   1   1   4.7e-33   3.2e-29  101.7   2.9    11   357    76   411    70   446 0.86 Haemolysin secretion/activation protein ShlB/FhaC/HecB
POTRA_2              PF08479.6     76 seq1600_BIOID50923   -            454   4.4e-17   61.4   0.1   1   1   1.8e-20   1.3e-16   59.9   0.0    20    76     3    59     1    59 0.95 POTRA domain, ShlB-type
PTS_EIIA_2           PF00359.17   142 seq1603_BIOID50923   -            154   1.7e-34  118.4   0.0   1   1   1.4e-38   1.9e-34  118.3   0.0     2   140     7   148     6   150 0.95 Phosphoenolpyruvate-dependent sugar phosphotransferase system, EIIA 2
Methyltransf_10      PF05971.7    299 seq1604_BIOID50923   -            335  2.7e-154  512.5   0.0   1   1  4.6e-158  3.2e-154  512.3   0.0     2   299    30   323    29   323 0.99 Protein of unknown function (DUF890)
MTS                  PF05175.9    170 seq1604_BIOID50923   -            335   4.7e-05   22.7   0.0   1   1   1.5e-08    0.0001   21.6   0.0    30   114   128   221   114   230 0.77 Methyltransferase small domain
EAL                  PF00563.15   236 seq1605_BIOID50923   -            518   1.5e-61  207.8   0.0   1   1   3.6e-65   2.4e-61  207.0   0.0     4   236   268   500   265   500 0.96 EAL domain
CSS-motif            PF12792.2    208 seq1605_BIOID50923   -            518   4.2e-45  153.5   0.0   1   1     9e-49   6.1e-45  152.9   0.0     3   206    39   243    37   245 0.97 CSS motif domain associated with EAL
OMPdecase            PF00215.19   226 seq1609_BIOID50923   -            267   1.3e-30  106.3   0.6   1   1   1.1e-34   1.5e-30  106.1   0.4     2   225    56   257    55   258 0.94 Orotidine 5'-phosphate decarboxylase / HUMPS family
FMN_red              PF03358.10   152 seq1610_BIOID50923   -            188   2.4e-39  134.1   0.0   1   1   4.4e-43     3e-39  133.8   0.0     2   147     6   149     5   153 0.94 NADPH-dependent FMN reductase
Flavodoxin_2         PF02525.12   199 seq1610_BIOID50923   -            188   7.2e-09   35.3   0.0   1   1   1.5e-12     1e-08   34.8   0.0     9   136    13   118     6   144 0.69 Flavodoxin-like fold
SirB                 PF04247.7    123 seq1611_BIOID50923   -            130   6.2e-38  129.1   8.6   1   1   5.1e-42     7e-38  129.0   6.0     2   123     4   129     3   129 0.97 Invasion gene expression up-regulator, SirB
SBP_bac_8            PF13416.1    281 seq1613_BIOID50923   -            381     6e-26   91.6   4.7   1   1   1.7e-29   7.9e-26   91.3   3.3     2   265    56   326    55   331 0.83 Bacterial extracellular solute-binding protein
SBP_bac_1            PF01547.20   314 seq1613_BIOID50923   -            381   3.9e-20   72.6   5.8   1   1   1.2e-23   5.4e-20   72.2   4.0    14   313    56   312    45   313 0.83 Bacterial extracellular solute-binding protein
SBP_bac_6            PF13343.1    242 seq1613_BIOID50923   -            381   1.2e-16   60.7   2.5   1   1   1.4e-19   6.5e-16   58.2   1.7     5   216    89   325    87   349 0.81 Bacterial extracellular solute-binding protein
NQR2_RnfD_RnfE       PF03116.10   314 seq1614_BIOID50923   -            352    1e-121  405.8  15.7   1   1  8.6e-126  1.2e-121  405.6  10.9     3   314     4   350     2   350 0.93 NQR2, RnfD, RnfE family
AIRS_C               PF02769.17   153 seq1615_BIOID50923   -            336   2.4e-23   82.6   1.6   1   1   6.1e-27   4.1e-23   81.9   1.1     2   149   166   313   165   315 0.95 AIR synthase related protein, C-terminal domain
AIRS                 PF00586.19    96 seq1615_BIOID50923   -            336   1.9e-13   50.3   2.5   1   1   5.2e-17   3.6e-13   49.4   0.1    10    96    44   132    35   132 0.90 AIR synthase related protein, N-terminal domain
AP_endonuc_2         PF01261.19   211 seq1616_BIOID50923   -            284   2.2e-28   98.9   0.0   1   1   2.9e-32   3.9e-28   98.0   0.0     1   210    25   229    25   230 0.96 Xylose isomerase-like TIM barrel
Transglut_core2      PF13369.1    153 seq1617_BIOID50923   -            269     9e-38  129.0   0.0   1   1   1.8e-41   1.2e-37  128.5   0.0     2   152    33   184    32   185 0.97 Transglutaminase-like superfamily
TPR_9                PF13371.1     73 seq1617_BIOID50923   -            269   2.8e-28   97.4   0.3   1   1   8.9e-32   6.1e-28   96.3   0.2     1    73   187   259   187   259 0.99 Tetratricopeptide repeat
LysE                 PF01810.13   191 seq1618_BIOID50923   -            206   5.7e-54  182.1  12.2   1   1   4.9e-58   6.7e-54  181.9   8.5     2   190    14   205    13   206 0.98 LysE type translocator
ACPS                 PF01648.15   113 seq1620_BIOID50923   -            122   6.2e-15   54.9   0.0   1   1   5.4e-19   7.3e-15   54.7   0.0     1   113     2   119     2   119 0.92 4'-phosphopantetheinyl transferase superfamily
Sod_Fe_C             PF02777.13   106 seq1622_BIOID50923   -            208   2.7e-40  136.3   0.5   1   1   5.9e-44     4e-40  135.8   0.1     4   106    98   204    95   204 0.91 Iron/manganese superoxide dismutases, C-terminal domain
Sod_Fe_N             PF00081.17    82 seq1622_BIOID50923   -            208   9.6e-34  115.4   2.3   1   1   2.3e-37   1.5e-33  114.7   1.6     1    81     4    91     4    92 0.97 Iron/manganese superoxide dismutases, alpha-hairpin domain
adh_short            PF00106.20   167 seq1623_BIOID50923   -            253   1.2e-37  129.2   1.1   1   1   6.4e-41   2.2e-37  128.4   0.1     1   166    12   178    12   179 0.94 short chain dehydrogenase
adh_short_C2         PF13561.1    243 seq1623_BIOID50923   -            253     4e-34  118.3   0.9   1   1   1.4e-37   4.8e-34  118.1   0.6     6   242    21   250    18   251 0.94 Enoyl-(Acyl carrier protein) reductase
KR                   PF08659.5    181 seq1623_BIOID50923   -            253   1.2e-18   67.2   0.6   1   1   1.1e-21   3.6e-18   65.7   0.1     2   169    13   180    12   196 0.87 KR domain
Epimerase            PF01370.16   236 seq1623_BIOID50923   -            253   9.2e-07   28.4   0.1   1   1   4.5e-10   1.5e-06   27.6   0.0     1   123    14   155    14   246 0.82 NAD dependent epimerase/dehydratase family
SBP_bac_5            PF00496.17   374 seq1624_BIOID50923   -            604   3.9e-67  226.5   9.5   1   1   4.2e-71   5.7e-67  226.0   6.6     2   369    98   503    97   508 0.93 Bacterial extracellular solute-binding proteins, family 5 Middle
FMN_bind             PF04205.9     81 seq1626_BIOID50923   -            206   4.2e-18   65.1   0.1   1   1   6.4e-22   8.7e-18   64.1   0.0     1    77    99   187    99   191 0.98 FMN-binding domain
ABC_tran             PF00005.22   118 seq1627_BIOID50923   -            337   2.9e-22   79.1   0.0   1   1   2.6e-25   1.2e-21   77.1   0.0     1   117    44   162    44   163 0.88 ABC transporter
TOBE_2               PF08402.5     75 seq1627_BIOID50923   -            337   1.3e-16   60.2   0.0   1   1     6e-20   2.7e-16   59.1   0.0     2    73   257   331   256   333 0.92 TOBE domain
DAHP_synth_1         PF00793.15   272 seq1628_BIOID50923   -            284   9.5e-82  273.6   0.0   1   1   8.2e-86   1.1e-81  273.3   0.0     9   271    10   275     2   276 0.97 DAHP synthetase I family
Aldolase_II          PF00596.16   183 seq1629_BIOID50923   -            228   7.3e-47  159.2   0.2   1   1   6.9e-51   9.4e-47  158.9   0.1     1   182     6   193     6   194 0.88 Class II Aldolase and Adducin N-terminal domain
Sigma54_activat      PF00158.21   168 seq1630_BIOID50923   -            692   4.3e-71  237.6   0.1   1   1   3.8e-74   7.4e-71  236.9   0.0     1   168   381   548   381   548 0.99 Sigma-54 interaction domain
GAF_3                PF13492.1    129 seq1630_BIOID50923   -            692   1.1e-17   64.1   0.0   1   1   6.6e-15   1.3e-11   44.5   0.0     1   129   202   346   202   346 0.85 GAF domain
GAF                  PF01590.21   154 seq1630_BIOID50923   -            692   2.3e-16   60.2   0.1   1   1   1.5e-14     3e-11   43.6   0.0     1   154   202   344   202   344 0.91 GAF domain
GAF_2                PF13185.1    148 seq1630_BIOID50923   -            692   4.7e-13   49.7   0.0   1   1   5.4e-12     1e-08   35.6   0.0     3   148   202   345   194   345 0.76 GAF domain
AAA_5                PF07728.9    139 seq1630_BIOID50923   -            692   5.3e-08   32.5   0.1   1   1   6.5e-11   1.3e-07   31.3   0.0     2   130   405   529   404   538 0.79 AAA domain (dynein-related subfamily)
AAA                  PF00004.24   132 seq1630_BIOID50923   -            692   3.4e-06   27.1   0.0   1   1   4.7e-09   9.2e-06   25.7   0.0     1   112   405   525   405   541 0.81 ATPase family associated with various cellular activities (AAA)
HTH_8                PF02954.14    42 seq1630_BIOID50923   -            692   7.6e-05   22.0   0.2   1   1   3.9e-08   7.6e-05   22.0   0.1     6    42   645   684   642   684 0.90 Bacterial regulatory protein, Fis family
GTP_cyclohydro2      PF00925.15   169 seq1632_BIOID50923   -            196     1e-69  233.0   0.0   1   1   8.5e-74   1.2e-69  232.8   0.0     2   169     4   171     3   171 0.99 GTP cyclohydrolase II
KdgT                 PF03812.8    314 seq1633_BIOID50923   -            329  5.7e-180  597.2  30.8   1   1  4.7e-184  6.5e-180  597.0  21.4     1   314     3   316     3   316 1.00 2-keto-3-deoxygluconate permease
LysR_substrate       PF03466.15   209 seq1635_BIOID50923   -            304   1.1e-43  148.7   0.0   1   1   2.4e-47   1.6e-43  148.1   0.0     2   208    89   293    88   294 0.93 LysR substrate binding domain
HTH_1                PF00126.22    60 seq1635_BIOID50923   -            304   2.2e-21   75.2   1.2   1   1   1.3e-24   8.6e-21   73.3   0.8     3    60     7    64     5    64 0.97 Bacterial regulatory helix-turn-helix protein, lysR family
FabA                 PF07977.8    138 seq1637_BIOID50923   -            182   1.3e-15   56.9   0.0   1   1   8.4e-19   1.2e-14   53.9   0.0     4    70    18    81    17    92 0.94 FabA-like domain
Rnf-Nqr              PF02508.9    190 seq1638_BIOID50923   -            231   7.9e-59  198.3   9.5   1   1   6.7e-63   9.1e-59  198.1   6.6     1   189     1   200     1   201 0.98 Rnf-Nqr subunit, membrane protein
PagP                 PF07017.6    147 seq1640_BIOID50923   -            186   1.1e-74  248.4   5.5   1   1   9.9e-79   1.3e-74  248.2   3.8     1   147    36   183    36   183 0.99 Antimicrobial peptide resistance and lipid A acylation protein PagP
Abhydrolase_1        PF00561.15   230 seq1641_BIOID50923   -            340   5.4e-31  107.8   0.0   1   1     2e-34     7e-31  107.4   0.0     1   228    82   319    82   321 0.97 alpha/beta hydrolase fold
Hydrolase_4          PF12146.3     79 seq1641_BIOID50923   -            340     4e-24   84.1   0.5   1   1   1.9e-27   6.4e-24   83.4   0.3     3    79    42   122    40   122 0.90 Putative lysophospholipase
Abhydrolase_6        PF12697.2    228 seq1641_BIOID50923   -            340   3.6e-20   72.7   3.2   1   1   1.6e-23   5.4e-20   72.1   2.2     2   220    58   310    57   316 0.72 Alpha/beta hydrolase family
Abhydrolase_5        PF12695.2    142 seq1641_BIOID50923   -            340   8.1e-12   44.9   0.0   1   1     4e-15   1.4e-11   44.2   0.0     1   141    56   305    56   306 0.78 Alpha/beta hydrolase family
SSB                  PF00436.20   104 seq1643_BIOID50923   -            178   8.4e-43  144.3   0.5   1   1   7.4e-47     1e-42  144.1   0.4     1   103     6   112     6   113 0.97 Single-strand binding protein family
HAD_2                PF13419.1    176 seq1645_BIOID50923   -            221   4.3e-21   75.8   0.1   1   1   3.7e-25   5.1e-21   75.5   0.0     1   176     7   185     7   185 0.87 Haloacid dehalogenase-like hydrolase
BPD_transp_1         PF00528.17   185 seq1647_BIOID50923   -            313   1.4e-16   60.4  19.2   1   1   9.9e-21   1.4e-16   60.4  13.3     2   179   106   307   105   310 0.89 Binding-protein-dependent transport system inner membrane component
BCCT                 PF02028.12   485 seq1648_BIOID50923   -            677  1.6e-173  577.3  44.2   1   1  1.3e-177  1.8e-173  577.1  30.6     1   484    17   502    17   503 0.99 BCCT family transporter
PP-binding           PF00550.20    67 seq1649_BIOID50923   -             93   8.4e-08   32.2   0.5   1   1   8.1e-12   1.1e-07   31.8   0.3     5    66    21    86    17    87 0.83 Phosphopantetheine attachment site
HhH-GPD              PF00730.20   121 seq1653_BIOID50923   -            211   9.8e-19   67.6   0.0   1   1   3.1e-22   1.4e-18   67.1   0.0     1   120    34   168    34   169 0.95 HhH-GPD superfamily base excision DNA repair protein
HHH                  PF00633.18    30 seq1653_BIOID50923   -            211     2e-07   30.1   0.0   1   1   1.1e-10   4.8e-07   28.9   0.0     2    29   100   127    99   128 0.92 Helix-hairpin-helix motif
EndIII_4Fe-2S        PF10576.4     17 seq1653_BIOID50923   -            211   9.7e-05   22.2   3.3   1   1   3.7e-08   0.00017   21.5   2.3     1    17   187   203   187   203 0.99 Iron-sulfur binding domain of endonuclease III
GCV_T                PF01571.16   211 seq1655_BIOID50923   -            386   6.2e-25   87.7   0.1   1   1   1.2e-28   8.2e-25   87.3   0.0     1   211    43   259    43   259 0.90 Aminomethyltransferase folate-binding domain
GCV_T_C              PF08669.6     95 seq1655_BIOID50923   -            386   1.8e-10   40.6   0.0   1   1   4.5e-14     3e-10   39.8   0.0     2    91   266   355   265   359 0.87 Glycine cleavage T-protein C-terminal barrel domain
Ribosomal_S6         PF01250.12    92 seq1657_BIOID50923   -            131   3.4e-33  113.2   0.1   1   1   3.2e-37   4.4e-33  112.8   0.0     1    91     2    91     2    92 0.98 Ribosomal protein S6
SH3_3                PF08239.6     52 seq1658_BIOID50923   -            206   9.6e-06   25.0   0.1   1   1   1.4e-09   1.9e-05   24.0   0.0     5    46    36    80    30    86 0.91 Bacterial SH3 domain
MOSC                 PF03473.12   133 seq1659_BIOID50923   -            224   1.7e-27   95.3   0.0   1   1   3.5e-31   2.4e-27   94.9   0.0     2   132    38   161    37   162 0.97 MOSC domain
3-alpha              PF03475.9     47 seq1659_BIOID50923   -            224   1.7e-16   59.5   0.1   1   1   4.6e-20   3.1e-16   58.6   0.0     1    47   168   214   168   214 0.97 3-alpha domain
BPD_transp_1         PF00528.17   185 seq1660_BIOID50923   -            364     4e-41  140.4  14.1   1   1   2.9e-45     4e-41  140.4   9.8     2   183   152   359   151   361 0.99 Binding-protein-dependent transport system inner membrane component
Hydrolase_3          PF08282.7    254 seq1662_BIOID50923   -            266   1.8e-60  204.5   0.0   1   1   4.4e-64     2e-60  204.3   0.0     1   254     5   260     5   260 0.96 haloacid dehalogenase-like hydrolase
S6PP                 PF05116.8    247 seq1662_BIOID50923   -            266   1.3e-15   57.3   0.0   1   2   1.3e-08   5.8e-05   22.3   0.0     4    75     4    73     1    91 0.88 Sucrose-6F-phosphate phosphohydrolase
S6PP                 PF05116.8    247 seq1662_BIOID50923   -            266   1.3e-15   57.3   0.0   2   2   7.2e-12   3.3e-08   33.0   0.0   135   218   159   242   141   251 0.83 Sucrose-6F-phosphate phosphohydrolase
Hydrolase            PF00702.21   204 seq1662_BIOID50923   -            266   1.7e-10   41.6   0.0   1   1   1.3e-12   6.1e-09   36.5   0.0     2   204     3   226     2   226 0.59 haloacid dehalogenase-like hydrolase
SSB                  PF00436.20   104 seq1667_BIOID50923   -            104   2.9e-13   49.4   0.0   1   1   2.3e-17   3.2e-13   49.3   0.0     2    96     3    92     2   100 0.89 Single-strand binding protein family
BPD_transp_1         PF00528.17   185 seq1668_BIOID50923   -            264   4.4e-13   49.0  14.3   1   1   3.2e-17   4.4e-13   49.0   9.9     2   167    80   247    79   258 0.78 Binding-protein-dependent transport system inner membrane component
CN_hydrolase         PF00795.17   184 seq1670_BIOID50923   -            262   6.5e-21   74.3   0.1   1   1   6.6e-25     9e-21   73.9   0.0     6   184     7   172     2   172 0.85 Carbon-nitrogen hydrolase
Ribosomal_S18        PF01084.15    54 seq1671_BIOID50923   -             75   2.7e-25   87.8   0.5   1   1   2.4e-29   3.3e-25   87.5   0.3     2    54    16    68    15    68 0.96 Ribosomal protein S18
EAL                  PF00563.15   236 seq1672_BIOID50923   -            528   5.1e-66  222.4   0.2   1   1   1.1e-69   7.3e-66  221.9   0.1     2   235   273   505   272   506 0.96 EAL domain
CSS-motif            PF12792.2    208 seq1672_BIOID50923   -            528   9.9e-39  132.7   0.8   1   1   2.1e-42   1.4e-38  132.1   0.6     2   207    37   246    36   247 0.93 CSS motif domain associated with EAL
PolyA_pol            PF01743.15   126 seq1673_BIOID50923   -            412   2.5e-28   98.6   0.0   1   1   1.3e-31   6.1e-28   97.4   0.0     1   126     3   122     3   122 0.88 Poly A polymerase head domain
PolyA_pol_RNAbd      PF12627.2     64 seq1673_BIOID50923   -            412   3.3e-17   61.7   0.1   1   1     2e-20   9.2e-17   60.2   0.0     1    62   149   212   149   214 0.97 Probable RNA and SrmB- binding site of polymerase A
HD                   PF01966.17   122 seq1673_BIOID50923   -            412   5.7e-12   45.6   0.1   1   1   7.7e-15   3.5e-11   43.0   0.0     2   121   229   328   228   329 0.96 HD domain
Ribosomal_L9_C       PF03948.9     87 seq1674_BIOID50923   -            149   1.2e-26   92.4   1.8   1   1   2.9e-30     2e-26   91.7   1.2     2    87    63   149    62   149 0.97 Ribosomal protein L9, C-terminal domain
Ribosomal_L9_N       PF01281.14    48 seq1674_BIOID50923   -            149   7.6e-23   79.3   0.3   1   1   2.2e-26   1.5e-22   78.4   0.2     1    48     1    48     1    48 0.97 Ribosomal protein L9, N-terminal domain
PTR2                 PF00854.16   373 seq1676_BIOID50923   -            500   8.2e-75  251.7  26.1   1   1   1.5e-78     1e-74  251.4  16.0     2   370    89   428    88   431 0.97 POT family
MFS_1                PF07690.11   354 seq1676_BIOID50923   -            500     2e-20   72.7  53.9   1   1   3.2e-21   2.2e-17   62.7  25.3    10   299    35   370    26   380 0.77 Major Facilitator Superfamily
EamA                 PF00892.15   126 seq1677_BIOID50923   -            299   3.3e-18   65.8  28.8   1   2   5.4e-10   7.4e-06   25.9   9.3     1   124     9   128     9   130 0.91 EamA-like transporter family
EamA                 PF00892.15   126 seq1677_BIOID50923   -            299   3.3e-18   65.8  28.8   2   2   2.7e-16   3.8e-12   46.2   5.2     1   123   149   274   149   277 0.89 EamA-like transporter family
ketoacyl-synt        PF00109.21   255 seq1678_BIOID50923   -            852   4.6e-50  170.3   1.2   1   2   3.8e-33   2.6e-29  102.3   0.1     2   255     6   237     5   237 0.83 Beta-ketoacyl synthase, N-terminal domain
ketoacyl-synt        PF00109.21   255 seq1678_BIOID50923   -            852   4.6e-50  170.3   1.2   2   2   1.7e-19   1.2e-15   57.6   0.0     2   252   413   684   412   687 0.71 Beta-ketoacyl synthase, N-terminal domain
Ketoacyl-synt_C      PF02801.17   119 seq1678_BIOID50923   -            852   2.5e-46  156.2   0.9   1   2   2.7e-37   1.8e-33  114.7   0.0     1   118   245   358   245   359 0.97 Beta-ketoacyl synthase, C-terminal domain
Ketoacyl-synt_C      PF02801.17   119 seq1678_BIOID50923   -            852   2.5e-46  156.2   0.9   2   2   4.2e-14   2.9e-10   39.9   0.1     1   117   696   811   696   813 0.92 Beta-ketoacyl synthase, C-terminal domain
BPD_transp_1         PF00528.17   185 seq1680_BIOID50923   -            341     2e-28   99.0  11.7   1   1   2.7e-32   3.7e-28   98.1   8.1     1   182   158   338   155   341 0.89 Binding-protein-dependent transport system inner membrane component
Aldedh               PF00171.17   462 seq1682_BIOID50923   -            474  1.1e-164  548.0   0.1   1   1  9.3e-169  1.3e-164  547.8   0.0     3   462    13   470    11   470 0.97 Aldehyde dehydrogenase family
MutS_V               PF00488.16   235 seq1683_BIOID50923   -            853  7.7e-105  349.3   0.0   1   1  4.6e-108  1.3e-104  348.6   0.0     1   234   567   798   567   799 0.99 MutS domain V
MutS_III             PF05192.13   204 seq1683_BIOID50923   -            853   3.1e-49  167.4   3.1   1   1   2.1e-52   5.7e-49  166.5   2.2     1   204   271   560   271   560 0.96 MutS domain III
MutS_I               PF01624.15   113 seq1683_BIOID50923   -            853   2.8e-44  149.6   0.0   1   1   2.8e-47   7.6e-44  148.2   0.0     1   112    11   122    11   123 0.99 MutS domain I
MutS_II              PF05188.12   137 seq1683_BIOID50923   -            853   1.9e-33  115.3   0.0   1   1   1.6e-36   4.5e-33  114.1   0.0     1   137   131   256   131   256 0.98 MutS domain II
MutS_IV              PF05190.13    92 seq1683_BIOID50923   -            853   3.6e-28   97.4   0.1   1   1   3.6e-31   9.9e-28   96.0   0.1     1    90   428   517   428   519 0.97 MutS family domain IV
MttA_Hcf106          PF02416.11    53 seq1686_BIOID50923   -             67   1.7e-12   46.1   0.4   1   1   1.4e-16   1.9e-12   46.0   0.2     1    48     4    51     4    62 0.92 mttA/Hcf106 family
ChaB                 PF06150.7     57 seq1688_BIOID50923   -             76     6e-26   89.9   5.7   1   1   5.5e-30   7.6e-26   89.5   4.0     1    57     9    76     9    76 0.98 ChaB
Autotransporter      PF03797.14   265 seq1690_BIOID50923   -           1349   9.3e-57  192.2  25.2   1   1   1.4e-60   9.3e-57  192.2  17.5     2   259  1063  1334  1062  1340 0.94 Autotransporter beta-domain
ESPR                 PF13018.1     24 seq1690_BIOID50923   -           1349   7.1e-11   41.1   1.3   1   1   2.2e-14   1.5e-10   40.1   0.9     1    22    23    44    23    46 0.97 Extended Signal Peptide of Type V secretion system
ABC_tran             PF00005.22   118 seq1692_BIOID50923   -            529     9e-45  151.7   0.2   1   2   9.5e-23   1.9e-19   70.0   0.0    15   118    68   185    51   185 0.88 ABC transporter
ABC_tran             PF00005.22   118 seq1692_BIOID50923   -            529     9e-45  151.7   0.2   2   2   1.2e-25   2.4e-22   79.3   0.0     6   118   331   454   326   454 0.90 ABC transporter
AAA_21               PF13304.1    303 seq1692_BIOID50923   -            529   7.9e-22   78.4   4.8   1   2   1.3e-10   2.5e-07   30.8   0.0   233   302   153   220   148   221 0.95 AAA domain
AAA_21               PF13304.1    303 seq1692_BIOID50923   -            529   7.9e-22   78.4   4.8   2   2   1.2e-11   2.3e-08   34.2   0.3   226   302   415   489   372   490 0.82 AAA domain
oligo_HPY            PF08352.7     64 seq1692_BIOID50923   -            529   4.6e-12   45.9   0.1   1   2   2.9e-10   5.6e-07   29.7   0.1     1    32   236   267   236   280 0.90 Oligopeptide/dipeptide transporter, C-terminal region
oligo_HPY            PF08352.7     64 seq1692_BIOID50923   -            529   4.6e-12   45.9   0.1   2   2   2.5e-05     0.049   13.8   0.0     1    23   505   527   505   529 0.96 Oligopeptide/dipeptide transporter, C-terminal region
ChaC                 PF04752.7    177 seq1694_BIOID50923   -            239   2.6e-53  180.5   0.0   1   1   2.3e-57   3.2e-53  180.2   0.0     1   176    55   223    55   224 0.95 ChaC-like protein
Adenine_glyco        PF03352.8    179 seq1696_BIOID50923   -            242   4.1e-84  280.4   0.0   1   1   3.6e-88   4.9e-84  280.1   0.0     1   177    61   237    61   239 0.99 Methyladenine glycosylase
GST_C                PF00043.20    95 seq1701_BIOID50923   -            201   3.2e-15   55.7   0.1   1   1   1.9e-18   5.3e-15   55.0   0.1     5    95   104   189   100   189 0.94 Glutathione S-transferase, C-terminal domain
GST_N_2              PF13409.1     70 seq1701_BIOID50923   -            201   9.7e-12   44.6   0.0   1   1   1.4e-14   3.7e-11   42.7   0.0     5    69    11    75     9    76 0.95 Glutathione S-transferase, N-terminal domain
GST_N_3              PF13417.1     75 seq1701_BIOID50923   -            201   3.7e-11   42.9   0.0   1   1   2.8e-14   7.6e-11   41.9   0.0    15    73    16    79    11    81 0.89 Glutathione S-transferase, N-terminal domain
GST_C_2              PF13410.1     69 seq1701_BIOID50923   -            201   7.1e-10   38.5   0.1   1   1   3.8e-13   1.1e-09   37.9   0.0     7    69   125   184    71   184 0.90 Glutathione S-transferase, C-terminal domain
GST_N                PF02798.15    76 seq1701_BIOID50923   -            201   8.4e-09   35.3   0.0   1   1     9e-12   2.5e-08   33.8   0.0     3    76     1    75     1    75 0.94 Glutathione S-transferase, N-terminal domain
MerR-DNA-bind        PF09278.6     65 seq1702_BIOID50923   -            154     7e-15   55.0   0.1   1   1   2.6e-18   1.2e-14   54.3   0.0     2    65    55   119    54   119 0.96 MerR, DNA binding
MerR                 PF00376.18    38 seq1702_BIOID50923   -            154   4.6e-14   51.5   0.3   1   1   2.5e-17   1.1e-13   50.3   0.1     1    38    13    49    13    49 0.98 MerR family regulatory protein
MerR_1               PF13411.1     69 seq1702_BIOID50923   -            154   2.8e-12   46.1   0.0   1   1     1e-15   4.6e-12   45.4   0.0     2    65    13    76    12    78 0.96 MerR HTH family regulatory protein
DUF2566              PF10753.4     55 seq1705_BIOID50923   -             88   1.2e-28   98.6   5.4   1   1   1.2e-32   1.6e-28   98.2   3.7     1    55    34    88    34    88 0.99 Protein of unknown function (DUF2566)
Meth_synt_2          PF01717.13   324 seq1706_BIOID50923   -            753  7.9e-162  537.6   0.0   1   2   4.6e-10   3.1e-06   26.2   0.0   120   186   154   221   114   237 0.85 Cobalamin-independent synthase, Catalytic domain
Meth_synt_2          PF01717.13   324 seq1706_BIOID50923   -            753  7.9e-162  537.6   0.0   2   2  6.1e-157  4.2e-153  508.9   0.0     1   324   426   749   426   749 1.00 Cobalamin-independent synthase, Catalytic domain
Meth_synt_1          PF08267.7    311 seq1706_BIOID50923   -            753  2.3e-139  463.8   0.0   1   2  4.6e-128  3.1e-124  414.1   0.0     2   307     5   312     4   316 0.98 Cobalamin-independent synthase, N-terminal domain
Meth_synt_1          PF08267.7    311 seq1706_BIOID50923   -            753  2.3e-139  463.8   0.0   2   2   4.8e-14   3.3e-10   39.6   0.0   143   285   540   690   529   715 0.80 Cobalamin-independent synthase, N-terminal domain
LTXXQ                PF07813.7    100 seq1707_BIOID50923   -            167     4e-20   72.0  12.1   1   1   5.8e-24     4e-20   72.0   8.4     4   100    41   137    38   137 0.96 LTXXQ motif family protein
Metal_resist         PF13801.1    125 seq1707_BIOID50923   -            167   1.5e-09   37.7   9.4   1   1   2.2e-13   1.5e-09   37.7   6.5    19   124    30   131     8   132 0.85 Heavy-metal resistance
Acetyltransf_10      PF13673.1    117 seq1708_BIOID50923   -            146   3.4e-14   52.8   0.0   1   1   1.3e-17   4.5e-14   52.4   0.0     7   117    12   120     8   120 0.84 Acetyltransferase (GNAT) domain
Acetyltransf_7       PF13508.1     79 seq1708_BIOID50923   -            146   7.4e-14   51.5   0.1   1   1   2.9e-17   9.9e-14   51.1   0.1     3    78    48   121    46   122 0.92 Acetyltransferase (GNAT) domain
Acetyltransf_1       PF00583.19    83 seq1708_BIOID50923   -            146   1.5e-12   47.2   0.1   1   1   7.1e-16   2.4e-12   46.5   0.1     1    83    53   121    53   121 0.97 Acetyltransferase (GNAT) family
FR47                 PF08445.5     86 seq1708_BIOID50923   -            146   4.8e-05   22.9   0.0   1   1   2.3e-08   7.7e-05   22.2   0.0    20    80    67   123    51   128 0.84 FR47-like protein
DUF2526              PF10735.4     77 seq1713_BIOID50923   -             77   3.1e-47  158.3   5.7   1   1   2.5e-51   3.4e-47  158.2   4.0     1    77     1    77     1    77 1.00 Protein of unknown function (DUF2526)
OrfB_IS605           PF01385.14   227 seq1714_BIOID50923   -            402   7.6e-50  169.2   2.6   1   1   2.3e-53     1e-49  168.8   1.8     1   224    69   275    69   278 0.98 Probable transposase
OrfB_Zn_ribbon       PF07282.6     69 seq1714_BIOID50923   -            402   2.2e-25   87.9   0.7   1   1   4.9e-29   2.2e-25   87.9   0.5     1    67   304   371   304   373 0.98 Putative transposase DNA-binding domain
HTH_OrfB_IS605       PF12323.3     46 seq1714_BIOID50923   -            402   5.4e-14   51.1   0.6   1   1   1.2e-17   5.4e-14   51.1   0.4     1    46     1    48     1    48 0.95 Helix-turn-helix domain
G3P_acyltransf       PF02660.10   178 seq1715_BIOID50923   -            248   6.1e-57  191.9  10.4   1   1   5.5e-61   7.5e-57  191.6   7.2     1   177    53   227    53   228 0.96 Glycerol-3-phosphate acyltransferase
DUF3442              PF11924.3    280 seq1716_BIOID50923   -            476   6.3e-90  301.4   9.2   1   1   5.7e-94   7.8e-90  301.1   6.4     1   280    69   353    69   353 0.98 Protein of unknown function (DUF3442)
Ketoacyl-synt_C      PF02801.17   119 seq1718_BIOID50923   -            425   3.7e-12   46.0   1.4   1   1   1.3e-15   9.1e-12   44.7   1.0    27   113   288   370   266   375 0.87 Beta-ketoacyl synthase, C-terminal domain
ketoacyl-synt        PF00109.21   255 seq1718_BIOID50923   -            425   9.1e-11   41.6   0.0   1   1     4e-14   2.7e-10   40.0   0.0    86   252    82   252    20   255 0.68 Beta-ketoacyl synthase, N-terminal domain
Xan_ur_permease      PF00860.15   389 seq1719_BIOID50923   -            449   1.7e-88  296.6  48.3   1   1   1.6e-92   2.1e-88  296.3  33.5     1   388    26   409    26   410 0.99 Permease family
Cation_efflux        PF01545.16   285 seq1720_BIOID50923   -            300   2.3e-65  220.4   5.4   1   1   1.9e-69   2.5e-65  220.2   3.7     2   283    14   289    13   291 0.97 Cation efflux family
Metallophos          PF00149.23   201 seq1723_BIOID50923   -            218     9e-16   57.7   3.9   1   1   3.8e-19   2.6e-15   56.2   2.7     2   197    16   187    15   191 0.83 Calcineurin-like phosphoesterase
Metallophos_2        PF12850.2    156 seq1723_BIOID50923   -            218   3.6e-07   30.0   0.0   1   1   8.7e-11     6e-07   29.3   0.0     3   137    17   207    16   213 0.62 Calcineurin-like phosphoesterase superfamily domain
OMP_b-brl            PF13505.1    176 seq1728_BIOID50923   -            171   3.9e-27   95.2  13.5   1   1   6.8e-31   4.7e-27   94.9   9.3     2   176     9   171     6   171 0.87 Outer membrane protein beta-barrel domain
Ail_Lom              PF06316.6    199 seq1728_BIOID50923   -            171   1.5e-23   83.2   4.7   1   2   2.2e-18   1.5e-14   53.8   0.9     1   126     1   115     1   127 0.77 Enterobacterial Ail/Lom protein
Ail_Lom              PF06316.6    199 seq1728_BIOID50923   -            171   1.5e-23   83.2   4.7   2   2   2.2e-11   1.5e-07   31.0   0.1   154   199   126   171   120   171 0.93 Enterobacterial Ail/Lom protein
ADH_zinc_N           PF00107.21   130 seq1729_BIOID50923   -            353   1.1e-18   66.9   0.0   1   1   1.3e-22   1.8e-18   66.2   0.0     1   119   169   301   169   310 0.92 Zinc-binding dehydrogenase
PFK                  PF00365.15   282 seq1730_BIOID50923   -            340  1.5e-129  430.8   2.2   1   1  1.3e-133  1.8e-129  430.5   1.6     1   281    23   297    23   298 0.98 Phosphofructokinase
Na_H_Exchanger       PF00999.16   384 seq1736_BIOID50923   -            549   3.4e-72  242.9  43.6   1   1   3.1e-76   4.2e-72  242.6  30.2     2   383     8   421     5   422 0.91 Sodium/hydrogen exchanger family
Fumerase             PF05681.9    271 seq1737_BIOID50923   -            321   4.1e-82  275.1   0.0   1   1   3.7e-86     5e-82  274.8   0.0     1   268    32   302    32   305 0.96 Fumarate hydratase (Fumerase)
Transgly             PF00912.17   178 seq1738_BIOID50923   -            858   1.4e-67  226.3   0.0   1   1   4.3e-71   2.9e-67  225.2   0.0     1   177    62   237    62   238 0.98 Transglycosylase
Transpeptidase       PF00905.17   304 seq1738_BIOID50923   -            858   2.9e-28   98.6   3.2   1   1   1.5e-29     1e-25   90.3   0.0     2   204   436   617   435   681 0.79 Penicillin binding protein transpeptidase domain
FKBP_C               PF00254.23    94 seq1739_BIOID50923   -            259   5.8e-27   93.4   0.0   1   1   1.6e-30   1.1e-26   92.5   0.0     5    94   170   256   167   256 0.96 FKBP-type peptidyl-prolyl cis-trans isomerase
FKBP_N               PF01346.13   124 seq1739_BIOID50923   -            259   4.6e-24   84.7   0.0   1   1   8.6e-28   5.9e-24   84.3   0.0    10   124    51   161    43   161 0.93 Domain amino terminal to FKBP-type peptidyl-prolyl isomerase
ABC_tran             PF00005.22   118 seq1740_BIOID50923   -            235     3e-24   85.5   0.0   1   1   1.3e-27   4.5e-24   84.9   0.0     1   117    54   179    54   180 0.92 ABC transporter
AAA_21               PF13304.1    303 seq1740_BIOID50923   -            235   1.3e-12   48.2   0.7   1   1     8e-10   2.7e-06   27.4   0.0   197   301   119   214    73   215 0.75 AAA domain
DUF258               PF03193.11   161 seq1740_BIOID50923   -            235   1.3e-05   24.3   0.0   1   1   6.5e-09   2.2e-05   23.5   0.0    13    59    17    64     6    98 0.84 Protein of unknown function, DUF258
Rad17                PF03215.10   498 seq1740_BIOID50923   -            235   5.6e-05   22.0   0.0   1   1   2.2e-08   7.6e-05   21.5   0.0    34    70    29    65    26    85 0.90 Rad17 cell cycle checkpoint protein
FCD                  PF07729.7    125 seq1741_BIOID50923   -            240   2.1e-23   82.9   2.5   1   1   4.3e-27   2.9e-23   82.4   1.7     2   124   104   228   103   229 0.96 FCD domain
GntR                 PF00392.16    64 seq1741_BIOID50923   -            240   1.1e-11   43.8   0.1   1   1   4.5e-15   3.1e-11   42.4   0.1     2    64    32    93    31    93 0.95 Bacterial regulatory proteins, gntR family
OmpA                 PF00691.15    97 seq1743_BIOID50923   -            219   1.2e-23   83.2   0.1   1   1     4e-27   1.8e-23   82.6   0.1     1    97   115   210   115   210 0.97 OmpA family
Gly-zipper_Omp       PF13488.1     46 seq1743_BIOID50923   -            219   1.2e-12   47.1  16.5   1   1   2.7e-16   1.2e-12   47.1  11.4     1    46    37    85    37    85 0.95 Glycine zipper
Gly-zipper_YMGG      PF13441.1     45 seq1743_BIOID50923   -            219   6.8e-09   34.9  18.1   1   1   1.5e-12   6.8e-09   34.9  12.5     5    45    33    80    29    80 0.81 YMGG-like Gly-zipper
SBP_bac_11           PF13531.1    231 seq1744_BIOID50923   -            329   1.8e-43  148.7   0.1   1   1   6.5e-47   2.2e-43  148.4   0.1     4   231    28   280    25   280 0.87 Bacterial extracellular solute-binding protein
SBP_bac_1            PF01547.20   314 seq1744_BIOID50923   -            329     6e-19   68.7   2.3   1   1   2.3e-22   7.7e-19   68.4   1.6     4   314    32   272    29   272 0.88 Bacterial extracellular solute-binding protein
SBP_bac_8            PF13416.1    281 seq1744_BIOID50923   -            329   4.4e-13   49.5   0.9   1   1   2.3e-16     8e-13   48.6   0.6    85   262   108   281    34   300 0.74 Bacterial extracellular solute-binding protein
SBP_bac_6            PF13343.1    242 seq1744_BIOID50923   -            329   7.2e-12   45.0   1.0   1   1   4.3e-15   1.5e-11   44.0   0.7    53   235   112   303    77   306 0.82 Bacterial extracellular solute-binding protein
Fumerase_C           PF05683.7    206 seq1745_BIOID50923   -            201   2.3e-48  163.9   0.0   1   1   1.9e-52   2.6e-48  163.7   0.0    31   203     5   178     1   181 0.97 Fumarase C-terminus
EAL                  PF00563.15   236 seq1746_BIOID50923   -            362   1.6e-58  197.8   0.0   1   1   3.3e-62   2.3e-58  197.3   0.0     3   236   112   346   111   346 0.94 EAL domain
GerE                 PF00196.14    58 seq1746_BIOID50923   -            362   1.3e-10   40.3   0.3   1   1   3.8e-14   2.6e-10   39.3   0.2     5    52    26    73    24    77 0.96 Bacterial regulatory proteins, luxR family
PNP_UDP_1            PF01048.15   234 seq1747_BIOID50923   -            253   8.2e-42  142.6   1.4   1   1   6.8e-46   9.2e-42  142.4   1.0     2   230    21   247    20   253 0.85 Phosphorylase superfamily
AA_permease          PF00324.16   479 seq1748_BIOID50923   -            470  1.5e-119  399.3  46.0   1   1  2.5e-123  1.7e-119  399.1  31.9     1   477    27   468    27   470 0.98 Amino acid permease
AA_permease_2        PF13520.1    426 seq1748_BIOID50923   -            470   5.5e-51  173.3  50.0   1   1     1e-54   7.1e-51  172.9  34.6     8   419    30   446    26   459 0.84 Amino acid permease
ResIII               PF04851.10   184 seq1749_BIOID50923   -            586   4.9e-32  111.1   0.0   1   1   1.7e-35   7.8e-32  110.4   0.0     2   184     3   155     2   155 0.95 Type III restriction enzyme, res subunit
Helicase_C           PF00271.26    78 seq1749_BIOID50923   -            586   7.7e-12   44.8   0.0   1   1   6.6e-15     3e-11   42.9   0.0    10    76   277   343   273   345 0.96 Helicase conserved C-terminal domain
DEAD                 PF00270.24   173 seq1749_BIOID50923   -            586   4.2e-11   42.4   0.0   1   1   1.2e-13   5.7e-10   38.8   0.0     2   166     7   153     6   157 0.81 DEAD/DEAH box helicase
2-Hacid_dh_C         PF02826.14   178 seq1753_BIOID50923   -            324   1.4e-62  209.9   0.0   1   1   4.8e-66   2.2e-62  209.2   0.0     1   178   108   287   108   287 0.97 D-isomer specific 2-hydroxyacid dehydrogenase, NAD binding domain
2-Hacid_dh           PF00389.25   133 seq1753_BIOID50923   -            324   1.6e-31  108.4   0.1   1   1     4e-35   1.8e-31  108.2   0.1     1   133     5   319     5   319 0.97 D-isomer specific 2-hydroxyacid dehydrogenase, catalytic domain
NAD_binding_2        PF03446.10   162 seq1753_BIOID50923   -            324     3e-05   23.8   0.1   1   1   2.9e-08   0.00013   21.7   0.0     2   116   146   259   145   267 0.85 NAD binding domain of 6-phosphogluconate dehydrogenase
Na_sulph_symp        PF00939.14   471 seq1755_BIOID50923   -            487  8.2e-183  608.4  40.6   1   1  6.8e-187  9.2e-183  608.2  28.1     2   468     5   485     4   487 0.99 Sodium:sulfate symporter transmembrane region
CDH                  PF02611.10   222 seq1756_BIOID50923   -            300   1.6e-95  318.4   0.0   1   1   1.4e-99   1.9e-95  318.2   0.0     2   221    80   299    79   300 0.99 CDP-diacylglycerol pyrophosphatase
MarR                 PF01047.17    59 seq1757_BIOID50923   -            146     5e-12   45.2   0.2   1   1   1.9e-15   8.8e-12   44.4   0.0     1    58    40    97    40    98 0.98 MarR family
HTH_27               PF13463.1     68 seq1757_BIOID50923   -            146   1.8e-09   37.6   0.1   1   1   5.8e-13   2.6e-09   37.1   0.1     1    68    40   106    40   106 0.97 Winged helix DNA-binding domain
MarR_2               PF12802.2     62 seq1757_BIOID50923   -            146   1.7e-08   33.8   0.3   1   1   5.6e-12   2.6e-08   33.3   0.2     2    62    39    97    38    97 0.97 MarR family
MacB_PCD             PF12704.2    232 seq1759_BIOID50923   -            436   1.7e-22   80.0   2.4   1   1   6.4e-26   4.4e-22   78.6   0.1     1   230    33   267    33   269 0.83 MacB-like periplasmic core domain
FtsX                 PF02687.16   121 seq1759_BIOID50923   -            436   1.7e-17   63.1  11.3   1   1   2.5e-21   1.7e-17   63.1   7.8     5   121   305   429   301   429 0.93 FtsX-like permease family
RmuC                 PF02646.11   305 seq1762_BIOID50923   -            475  7.2e-112  373.0   2.2   1   1  5.3e-116  7.2e-112  373.0   1.5     1   304   135   437   135   438 0.99 RmuC family
Fe_dep_repr_C        PF02742.10    71 seq1763_BIOID50923   -            155   1.4e-13   50.2   0.9   1   1   1.5e-16   2.9e-13   49.1   0.6     1    57    95   150    95   154 0.95 Iron dependent repressor, metal binding and dimerisation domain
Fe_dep_repress       PF01325.14    60 seq1763_BIOID50923   -            155   7.1e-11   41.7   0.0   1   1   6.3e-14   1.2e-10   40.9   0.0     6    60    38    92    35    92 0.95 Iron dependent repressor, N-terminal DNA binding domain
HTH_24               PF13412.1     48 seq1763_BIOID50923   -            155   1.1e-07   30.9   0.0   1   1     9e-11   1.8e-07   30.3   0.0     3    48    40    85    38    85 0.90 Winged helix-turn-helix DNA-binding
MarR                 PF01047.17    59 seq1763_BIOID50923   -            155   1.7e-06   27.4   0.0   1   1   1.6e-09   3.1e-06   26.6   0.0    11    48    48    85    47    87 0.95 MarR family
DUF2498              PF10692.4     82 seq1764_BIOID50923   -             83   2.6e-44  148.6   0.1   1   1   2.2e-48   2.9e-44  148.4   0.1     2    82     3    83     2    83 0.98 Protein of unknown function (DUF2498)
MFS_1                PF07690.11   354 seq1766_BIOID50923   -            463   4.4e-17   61.7  60.9   1   1   3.2e-21   4.4e-17   61.7  42.2     2   354    45   422    44   422 0.78 Major Facilitator Superfamily
CitMHS               PF03600.11   349 seq1767_BIOID50923   -            372   1.1e-29  103.0  19.8   1   1   1.6e-33   1.1e-29  103.0  13.7    41   320    32   305    11   319 0.89 Citrate transporter
Na_sulph_symp        PF00939.14   471 seq1767_BIOID50923   -            372   1.6e-07   30.5   5.8   1   1   2.3e-11   1.6e-07   30.5   4.0   320   449    41   166    35   184 0.80 Sodium:sulfate symporter transmembrane region
Rick_17kDa_Anti      PF05433.10    42 seq1772_BIOID50923   -            155   1.4e-07   30.9  26.2   1   1   1.8e-11   2.5e-07   30.1  18.2     1    42    62   103    62   103 0.96 Glycine zipper 2TM domain
Ribosomal_L25p       PF01386.14    88 seq1774_BIOID50923   -             94   3.9e-30  103.6   0.3   1   1   3.2e-34   4.3e-30  103.5   0.2     1    88     4    91     4    91 0.99 Ribosomal L25p family
Ubie_methyltran      PF01209.13   233 seq1780_BIOID50923   -            251  5.9e-114  378.8   0.0   1   1  5.4e-117  6.7e-114  378.6   0.0     2   233    15   250    14   250 0.99 ubiE/COQ5 methyltransferase family
Methyltransf_31      PF13847.1    152 seq1780_BIOID50923   -            251   3.9e-23   81.5   0.0   1   1   4.7e-26   5.8e-23   81.0   0.0     3   113    63   179    61   229 0.81 Methyltransferase domain
Methyltransf_11      PF08241.7     95 seq1780_BIOID50923   -            251   1.5e-21   76.5   0.1   1   1   3.2e-24   3.9e-21   75.2   0.0     1    94    68   167    68   168 0.97 Methyltransferase domain
Methyltransf_23      PF13489.1    162 seq1780_BIOID50923   -            251   5.1e-19   68.4   0.0   1   1   5.9e-22   7.3e-19   67.9   0.0    20   160    61   233    43   235 0.85 Methyltransferase domain
Methyltransf_25      PF13649.1    101 seq1780_BIOID50923   -            251   9.4e-17   61.1   0.0   1   1     2e-19   2.5e-16   59.7   0.0     1   101    67   164    67   164 0.93 Methyltransferase domain
Methyltransf_12      PF08242.7     99 seq1780_BIOID50923   -            251     4e-14   52.7   0.0   1   1   6.8e-17   8.4e-14   51.7   0.0     1    99    68   166    68   166 0.93 Methyltransferase domain
Methyltransf_18      PF12847.2    112 seq1780_BIOID50923   -            251   2.3e-13   50.5   0.0   1   1   3.3e-16   4.1e-13   49.7   0.0     2   109    64   168    63   171 0.88 Methyltransferase domain
Methyltransf_26      PF13659.1    117 seq1780_BIOID50923   -            251   5.2e-09   36.0   0.0   1   1   8.1e-12     1e-08   35.1   0.0     1   114    64   169    64   171 0.91 Methyltransferase domain
PCMT                 PF01135.14   210 seq1780_BIOID50923   -            251   4.5e-07   29.5   0.0   1   1   5.7e-10   7.1e-07   28.8   0.0    71   171    61   168    51   179 0.86 Protein-L-isoaspartate(D-aspartate) O-methyltransferase (PCMT)
MTS                  PF05175.9    170 seq1780_BIOID50923   -            251   5.3e-06   25.8   0.0   1   1   7.6e-09   9.5e-06   24.9   0.0    31   140    63   169    53   188 0.85 Methyltransferase small domain
IgaA                 PF07095.6    706 seq1782_BIOID50923   -            711         0 1234.1   0.0   1   1         0         0 1233.8   0.0     1   705     1   706     1   707 1.00 Intracellular growth attenuator protein IgaA
adh_short            PF00106.20   167 seq1783_BIOID50923   -            252   1.6e-37  128.8   0.1   1   1     7e-41   1.9e-37  128.6   0.1     2   166    14   183    13   184 0.94 short chain dehydrogenase
KR                   PF08659.5    181 seq1783_BIOID50923   -            252   2.6e-16   59.7   0.0   1   1   1.2e-19   3.4e-16   59.3   0.0     3   166    15   182    14   195 0.87 KR domain
adh_short_C2         PF13561.1    243 seq1783_BIOID50923   -            252   1.5e-15   57.5   0.0   1   1     7e-19   1.9e-15   57.2   0.0     6   189    22   204    19   223 0.90 Enoyl-(Acyl carrier protein) reductase
Polysacc_synt_2      PF02719.10   294 seq1783_BIOID50923   -            252   3.4e-05   22.7   0.0   1   1   1.5e-08   4.2e-05   22.4   0.0     1   156    15   183    15   198 0.70 Polysaccharide biosynthesis protein
Epimerase            PF01370.16   236 seq1783_BIOID50923   -            252   5.5e-05   22.5   0.0   1   1     6e-08   0.00016   21.0   0.0     1   170    15   194    15   210 0.70 NAD dependent epimerase/dehydratase family
HTH_3                PF01381.17    55 seq1784_BIOID50923   -             96   8.2e-06   25.4   0.0   1   1   8.4e-10   1.2e-05   24.9   0.0     1    43    38    80    38    82 0.95 Helix-turn-helix
PQQ_2                PF13360.1    238 seq1785_BIOID50923   -            353   1.2e-07   31.3   1.7   1   1   1.3e-10   3.6e-07   29.7   1.1     3   236    69   308    67   310 0.73 PQQ-like domain
Ank_2                PF12796.2     89 seq1790_BIOID50923   -            201   3.2e-30  104.1   1.5   1   2   3.3e-16   8.9e-13   48.2   0.1     3    86    12    99    10   102 0.96 Ankyrin repeats (3 copies)
Ank_2                PF12796.2     89 seq1790_BIOID50923   -            201   3.2e-30  104.1   1.5   2   2   2.3e-11   6.2e-08   32.7   0.0    39    83   157   201   152   201 0.94 Ankyrin repeats (3 copies)
Ank_4                PF13637.1     54 seq1790_BIOID50923   -            201   1.9e-28   98.1   0.8   1   2   8.3e-12   2.3e-08   34.2   0.0     8    54    13    59    10    59 0.97 Ankyrin repeats (many copies)
Ank_4                PF13637.1     54 seq1790_BIOID50923   -            201   1.9e-28   98.1   0.8   2   2   2.3e-09   6.4e-06   26.4   0.0    16    54   159   197   155   197 0.96 Ankyrin repeats (many copies)
Ank                  PF00023.25    33 seq1790_BIOID50923   -            201   2.4e-24   83.7   6.3   1   2   7.6e-10   2.1e-06   27.1   0.0     2    32    39    69    38    70 0.96 Ankyrin repeat
Ank                  PF00023.25    33 seq1790_BIOID50923   -            201   2.4e-24   83.7   6.3   2   2   1.9e-08   5.1e-05   22.7   0.0     2    33   139   175   138   175 0.97 Ankyrin repeat
DUF1656              PF07869.7     58 seq1791_BIOID50923   -             78   3.3e-18   65.1   9.6   1   1   2.4e-22   3.3e-18   65.1   6.7     3    57    16    70    14    72 0.95 Protein of unknown function (DUF1656)
HlyD                 PF00529.15   306 seq1794_BIOID50923   -            285   6.2e-46  156.9   6.6   1   2   1.4e-22   3.8e-19   68.9   1.7     1    78    43   120    43   128 0.92 HlyD family secretion protein
HlyD                 PF00529.15   306 seq1794_BIOID50923   -            285   6.2e-46  156.9   6.6   2   2   2.7e-29   7.3e-26   91.0   0.2   139   302   127   278   116   282 0.91 HlyD family secretion protein
HlyD_2               PF12700.2    328 seq1794_BIOID50923   -            285   1.2e-21   77.1   0.3   1   1   5.9e-25   1.6e-21   76.7   0.2    15   239    38   229    31   242 0.87 HlyD family secretion protein
HlyD_3               PF13437.1    105 seq1794_BIOID50923   -            285     9e-19   67.6   0.1   1   1   2.1e-15   5.7e-12   45.7   0.0     1    82   153   232   153   248 0.90 HlyD family secretion protein
Biotin_lipoyl_2      PF13533.1     50 seq1794_BIOID50923   -            285   2.8e-18   65.2   1.6   1   1   1.9e-18   5.1e-15   54.7   0.7     1    50    43    92    43   103 0.89 Biotin-lipoyl like
CSD                  PF00313.17    66 seq1795_BIOID50923   -             70   3.6e-33  113.0   0.2   1   1   5.8e-37   3.9e-33  112.9   0.1     1    65     5    69     5    70 0.98 'Cold-shock' DNA-binding domain
OB_RNB               PF08206.6     58 seq1795_BIOID50923   -             70   9.9e-06   24.8   0.4   1   1     2e-09   1.4e-05   24.4   0.3     7    29    15    37     7    39 0.86 Ribonuclease B OB domain
DUF805               PF05656.9    117 seq1796_BIOID50923   -            146   2.4e-20   72.4  11.7   1   1   3.8e-24   5.2e-20   71.3   8.1     2   116     7   134     6   135 0.82 Protein of unknown function (DUF805)
Molybdopterin        PF00384.17   432 seq1797_BIOID50923   -           1247  1.7e-197  656.3   0.0   1   1  3.1e-201  2.1e-197  655.9   0.0     1   432   108   833   108   833 1.00 Molybdopterin oxidoreductase
Molydop_binding      PF01568.16   109 seq1797_BIOID50923   -           1247   3.3e-23   81.4   0.0   1   1   3.6e-26   2.5e-22   78.6   0.0     1   105  1087  1202  1087  1206 0.95 Molydopterin dinucleotide binding domain
SCP2                 PF02036.12   101 seq1798_BIOID50923   -            201   9.6e-20   70.6   0.0   1   1     1e-23   1.4e-19   70.0   0.0     1   100    15   112    15   113 0.97 SCP-2 sterol transfer family
Ribosomal_S21        PF01165.15    57 seq1799_BIOID50923   -             71   3.2e-24   84.0   8.1   1   1   2.3e-28   3.2e-24   84.0   5.6     2    57     3    58     2    59 0.97 Ribosomal protein S21
CobA_CobO_BtuR       PF02572.10   172 seq1800_BIOID50923   -            196   1.9e-71  239.0   0.0   1   1   3.5e-75   2.4e-71  238.7   0.0     2   172    27   196    26   196 0.99 ATP:corrinoid adenosyltransferase BtuR/CobO/CobP
Co_AT_N              PF12557.3     24 seq1800_BIOID50923   -            196   3.5e-07   29.7   7.4   1   1   5.1e-11   3.5e-07   29.7   5.2     6    24     3    21     1    21 0.95 Cob(I)alamin adenosyltransferase N terminal
DUF2877              PF11392.3    111 seq1802_BIOID50923   -            276   3.3e-22   78.7   0.0   1   1   4.8e-26   6.6e-22   77.7   0.0     1    90   167   256   167   259 0.98 Protein of unknown function (DUF2877)
Toprim_N             PF08275.6    128 seq1805_BIOID50923   -            581   1.5e-43  147.6   0.0   1   1   1.3e-46   2.5e-43  146.9   0.0     1   127   126   251   126   252 0.98 DNA primase catalytic core, N-terminal domain
zf-CHC2              PF01807.15    98 seq1805_BIOID50923   -            581   1.8e-40  136.2   0.1   1   1   1.7e-43   3.4e-40  135.4   0.1     3    96     7   100     5   102 0.96 CHC2 zinc finger
DnaG_DnaB_bind       PF08278.6    127 seq1805_BIOID50923   -            581   2.2e-39  134.4   1.3   1   1   2.7e-42   5.3e-39  133.2   0.9     1   127   450   575   450   575 0.99 DNA primase DnaG DnaB-binding
DnaB_bind            PF10410.4     59 seq1805_BIOID50923   -            581   7.1e-18   64.2   0.0   1   1     1e-20     2e-17   62.8   0.0     1    58   368   425   368   426 0.97 DnaB-helicase binding domain of primase
Toprim_4             PF13662.1     81 seq1805_BIOID50923   -            581   5.4e-16   58.2   0.0   1   1   6.5e-19   1.3e-15   57.0   0.0     2    70   260   325   259   335 0.90 Toprim domain
Toprim_2             PF13155.1     95 seq1805_BIOID50923   -            581   3.8e-12   46.2   0.0   1   1   4.4e-15   8.6e-12   45.0   0.0     2    93   263   348   262   350 0.86 Toprim-like
Toprim               PF01751.17    88 seq1805_BIOID50923   -            581     1e-11   44.4   0.0   1   1     1e-14     2e-11   43.4   0.0     2    78   261   331   260   339 0.93 Toprim domain
DUF1414              PF07208.6     44 seq1807_BIOID50923   -             75   2.5e-25   87.7   0.9   1   1   2.5e-29   3.4e-25   87.3   0.6     1    44    26    69    26    69 0.99 Protein of unknown function (DUF1414)
ABC_tran             PF00005.22   118 seq1808_BIOID50923   -            530   1.4e-36  125.3   0.0   1   2   1.1e-18   1.9e-15   57.1   0.0     1   118    41   184    41   184 0.98 ABC transporter
ABC_tran             PF00005.22   118 seq1808_BIOID50923   -            530   1.4e-36  125.3   0.0   2   2   2.2e-21   3.7e-18   65.8   0.0     1   118   359   467   359   467 0.95 ABC transporter
ABC_tran_2           PF12848.2     85 seq1808_BIOID50923   -            530   3.4e-23   81.1   3.0   1   1   1.8e-23     3e-20   71.7   1.4     2    85   224   309   223   309 0.91 ABC transporter
DUF406               PF04175.7     94 seq1810_BIOID50923   -             99     2e-28   98.5   3.2   1   1   1.6e-32   2.2e-28   98.4   2.2     4    94     3    96     1    96 0.96 Protein of unknown function (DUF406)
ABC1                 PF03109.11   119 seq1811_BIOID50923   -            546   1.9e-35  121.3   0.0   1   1   2.7e-39   3.7e-35  120.3   0.0     4   119   115   232   112   232 0.97 ABC1 family
DUF3413              PF11893.3    253 seq1812_BIOID50923   -            586  3.6e-109  363.4  10.1   1   1  1.1e-112  5.1e-109  362.8   7.0     1   252     1   253     1   254 0.99 Domain of unknown function (DUF3413)
Sulfatase            PF00884.18   379 seq1812_BIOID50923   -            586   3.2e-36  125.0   1.6   1   1     7e-40   3.2e-36  125.0   1.1     1   330   260   541   260   573 0.81 Sulfatase
FUSC                 PF04632.7    650 seq1813_BIOID50923   -            670    1e-162  542.8  47.4   1   1  1.7e-166  1.2e-162  542.6  32.9     1   649    20   662    20   663 0.97 Fusaric acid resistance protein family
FUSC_2               PF13515.1    128 seq1813_BIOID50923   -            670   2.7e-16   59.5  13.2   1   1     4e-20   2.7e-16   59.5   9.2     1   125    33   163    31   166 0.86 Fusaric acid resistance protein-like
Usp                  PF00582.21   140 seq1814_BIOID50923   -            142   5.6e-17   62.1   0.0   1   1   4.8e-21   6.5e-17   61.9   0.0     2   139     3   137     2   138 0.93 Universal stress protein family
HxlR                 PF01638.12    91 seq1815_BIOID50923   -            126   1.8e-32  110.7   0.1   1   1   2.8e-36   3.8e-32  109.6   0.0     2    89    29   116    28   118 0.97 HxlR-like helix-turn-helix
Ligase_CoA           PF00549.14   153 seq1816_BIOID50923   -            515     3e-48  163.1   0.1   1   1   8.3e-51   5.7e-47  159.0   0.0     1   148   346   503   346   508 0.97 CoA-ligase
CoA_binding          PF02629.14    96 seq1816_BIOID50923   -            515     1e-19   70.6   0.2   1   1   1.5e-21     1e-17   64.3   0.0     2    96   188   284   187   284 0.97 CoA binding domain
Acyl_transf_1        PF00698.16   318 seq1817_BIOID50923   -            314   1.1e-26   93.8   0.1   1   1   9.7e-31   1.3e-26   93.5   0.0     1   277    10   290    10   306 0.87 Acyl transferase domain
HAD_2                PF13419.1    176 seq1819_BIOID50923   -            237   4.6e-23   82.2   0.1   1   1   8.7e-27     6e-23   81.8   0.1     1   174    28   205    28   206 0.87 Haloacid dehalogenase-like hydrolase
S4                   PF01479.20    48 seq1822_BIOID50923   -            133   7.7e-13   47.5   0.0   1   1   9.3e-17   1.3e-12   46.8   0.0     1    46     9    53     9    55 0.95 S4 domain
Sigma70_ner          PF04546.8    211 seq1823_BIOID50923   -            613     2e-81  272.5   6.8   1   1   8.7e-85     2e-81  272.5   4.7     1   211   137   348   137   348 0.96 Sigma-70, non-essential region
Sigma70_r1_1         PF03979.9     82 seq1823_BIOID50923   -            613   4.2e-30  103.4   5.1   1   1   1.8e-33   4.2e-30  103.4   3.5     2    81     2    80     1    81 0.96 Sigma-70 factor, region 1.1
Sigma70_r3           PF04539.11    78 seq1823_BIOID50923   -            613     7e-29   99.4   1.1   1   1   3.1e-32     7e-29   99.4   0.7     1    77   458   534   458   535 0.97 Sigma-70 region 3
Sigma70_r2           PF04542.9     71 seq1823_BIOID50923   -            613   1.8e-23   81.8   0.3   1   1   2.3e-26   5.3e-23   80.3   0.2     1    71   379   449   379   449 0.98 Sigma-70 region 2
Sigma70_r4           PF04545.11    50 seq1823_BIOID50923   -            613   3.5e-19   67.7   0.8   1   1   1.5e-22   3.5e-19   67.7   0.6     1    50   547   600   547   600 0.98 Sigma-70, region 4
Sigma70_r1_2         PF00140.15    37 seq1823_BIOID50923   -            613   9.5e-15   53.8   0.7   1   1   2.2e-17   4.9e-14   51.5   0.1     1    32    95   126    95   130 0.96 Sigma-70 factor, region 1.2
GST_N_3              PF13417.1     75 seq1824_BIOID50923   -            205   2.6e-09   37.0   0.0   1   1   8.7e-13   5.9e-09   35.9   0.0    15    72    17    79    13    84 0.88 Glutathione S-transferase, N-terminal domain
GST_N_2              PF13409.1     70 seq1824_BIOID50923   -            205   5.9e-07   29.2   0.0   1   1   1.9e-10   1.3e-06   28.1   0.0     9    67    16    74    12    77 0.89 Glutathione S-transferase, N-terminal domain
MttA_Hcf106          PF02416.11    53 seq1825_BIOID50923   -             89   6.9e-16   56.9   0.6   1   1   8.2e-20   1.1e-15   56.3   0.4     1    52     4    55     4    83 0.90 mttA/Hcf106 family
HSP33                PF01430.14   280 seq1830_BIOID50923   -            294     1e-97  326.5   0.0   1   1  8.3e-102   1.1e-97  326.3   0.0     1   279     6   275     6   276 0.96 Hsp33 protein
DUF1116              PF06545.6    216 seq1832_BIOID50923   -            182   3.6e-10   39.1   0.3   1   1     4e-14   5.5e-10   38.5   0.2     1    32   143   174   143   180 0.90 Protein of unknown function (DUF1116)
TatC                 PF00902.13   215 seq1836_BIOID50923   -            258     3e-68  229.3  21.2   1   1   3.1e-72   4.2e-68  228.8  14.7     2   215    11   221    10   221 0.99 Sec-independent protein translocase protein (TatC)
DUF1116              PF06545.6    216 seq1837_BIOID50923   -            290   1.4e-72  243.2   0.1   1   1   1.2e-76   1.7e-72  242.9   0.1    41   216     1   176     1   176 0.99 Protein of unknown function (DUF1116)
Phage_integrase      PF00589.17   173 seq1838_BIOID50923   -            400   1.7e-20   73.2   0.1   1   1   4.6e-24   3.2e-20   72.4   0.1    23   168   233   375   215   379 0.91 Phage integrase family
DUF4102              PF13356.1     89 seq1838_BIOID50923   -            400   8.9e-18   63.8   0.0   1   1   2.4e-21   1.6e-17   63.0   0.0     1    88     4    93     4    94 0.91 Domain of unknown function (DUF4102)
Cytochrom_C552       PF02335.10   435 seq1841_BIOID50923   -            441  9.2e-173  574.8   8.0   1   1  1.7e-176  1.1e-172  574.5   5.5     3   433     6   435     4   437 0.98 Cytochrome c552
Fer4_11              PF13247.1     99 seq1843_BIOID50923   -            512   1.5e-40  136.9   6.0   1   1   4.5e-44   1.5e-40  136.9   4.2     2    98   176   272   175   273 0.98 4Fe-4S dicluster domain
Fer4_7               PF12838.2     52 seq1843_BIOID50923   -            512   4.4e-09   36.4  16.7   1   1   5.7e-10   1.9e-06   28.0   4.0     2    50   184   229   183   231 0.90 4Fe-4S dicluster domain
Fer4_10              PF13237.1     52 seq1843_BIOID50923   -            512   7.4e-09   35.1  18.0   1   1   1.9e-09   6.5e-06   25.7   3.7     4    52   179   228   176   228 0.93 4Fe-4S dicluster domain
Inositol_P           PF00459.20   271 seq1844_BIOID50923   -            246   5.6e-58  196.2   0.0   1   1   4.9e-62   6.6e-58  196.0   0.0     8   253     4   238     1   243 0.86 Inositol monophosphatase family
TatD_DNase           PF01026.16   255 seq1845_BIOID50923   -            264     8e-70  234.8   0.0   1   1   6.6e-74   9.1e-70  234.6   0.0     1   255     6   261     6   261 0.98 TatD related DNase
Phage_GPD            PF05954.6    292 seq1846_BIOID50923   -            714   1.2e-62  211.6   0.0   1   1   2.7e-66   1.9e-62  211.0   0.0     2   291    40   340    39   341 0.91 Phage late control gene D protein (GPD)
Phage_base_V         PF04717.7     79 seq1846_BIOID50923   -            714   4.1e-27   93.8   0.1   1   1   1.2e-30     8e-27   92.8   0.1     1    77   378   470   378   472 0.93 Phage-related baseplate assembly protein
Acyl_transf_3        PF01757.17   340 seq1849_BIOID50923   -            331     4e-35  121.1  34.4   1   1   3.6e-39   4.9e-35  120.8  23.8     2   339     6   318     5   322 0.87 Acyltransferase family
AA_kinase            PF00696.23   241 seq1850_BIOID50923   -            316   2.2e-27   96.0   0.3   1   1   1.9e-31   2.6e-27   95.8   0.2     2   240     4   296     3   297 0.91 Amino acid kinase family
TetR_N               PF00440.18    47 seq1851_BIOID50923   -            199   2.5e-11   42.8   0.0   1   1   2.9e-15   3.9e-11   42.2   0.0     1    46    13    58    13    59 0.93 Bacterial regulatory proteins, tetR family
Paired_CXXCH_1       PF09699.5     41 seq1853_BIOID50923   -            188   6.2e-08   31.9  26.0   1   1   1.9e-08   6.6e-05   22.2   3.7     4    40   133   171   129   172 0.78 Doubled CXXCH motif (Paired_CXXCH_1)
Chorismate_bind      PF00425.13   257 seq1854_BIOID50923   -            520   1.2e-80  270.4   0.0   1   1   2.5e-84   1.7e-80  269.9   0.0     2   257   242   502   241   502 0.95 chorismate binding enzyme
Anth_synt_I_N        PF04715.8    140 seq1854_BIOID50923   -            520   2.7e-19   69.4   0.0   1   1   3.6e-22   2.5e-18   66.3   0.0     3   139    19   192    17   193 0.91 Anthranilate synthase component I, N terminal region
Nitrate_red_del      PF02613.10   136 seq1855_BIOID50923   -            236   1.7e-28   99.0   6.5   1   1   2.2e-32     3e-28   98.2   4.5     7   133     9   161     3   165 0.84 Nitrate reductase delta subunit
Oxidored_FMN         PF00724.15   341 seq1857_BIOID50923   -            365   1.2e-90  303.9   0.0   1   1   9.6e-95   1.3e-90  303.7   0.0     1   340     5   343     5   344 0.93 NADH:flavin oxidoreductase / NADH oxidase family
UbiD                 PF01977.11   407 seq1858_BIOID50923   -            497  7.2e-165  548.2   0.0   1   1    6e-169  8.3e-165  548.0   0.0     2   407    14   437    13   437 0.95 3-octaprenyl-4-hydroxybenzoate carboxy-lyase
Fer4_11              PF13247.1     99 seq1859_BIOID50923   -            223   1.4e-26   92.1  10.8   1   1     1e-29   1.4e-26   92.1   7.5     2    98    84   181    83   182 0.95 4Fe-4S dicluster domain
Fer4_7               PF12838.2     52 seq1859_BIOID50923   -            223     4e-17   62.2  26.6   1   2   2.1e-12   2.9e-09   37.0   5.6     2    52    46   108    45   108 0.75 4Fe-4S dicluster domain
Fer4_7               PF12838.2     52 seq1859_BIOID50923   -            223     4e-17   62.2  26.6   2   2   1.5e-09   2.1e-06   27.9   8.5     2    52   125   176   124   176 0.81 4Fe-4S dicluster domain
Fer4_9               PF13187.1     55 seq1859_BIOID50923   -            223   1.2e-15   57.3  25.1   1   2   4.7e-10   6.4e-07   29.4   4.8     2    54    46   108    45   111 0.87 4Fe-4S dicluster domain
Fer4_9               PF13187.1     55 seq1859_BIOID50923   -            223   1.2e-15   57.3  25.1   2   2     2e-11   2.8e-08   33.7   7.1     2    54   125   176   124   177 0.96 4Fe-4S dicluster domain
Fer4                 PF00037.22    24 seq1859_BIOID50923   -            223   3.5e-13   48.4  40.5   1   1   2.7e-09   3.7e-06   26.1   2.2     2    21   119   138   118   141 0.90 4Fe-4S binding domain
Fer4_10              PF13237.1     52 seq1859_BIOID50923   -            223   3.3e-12   45.8  50.0   1   2   7.1e-09   9.7e-06   25.1   8.5     7    52    90   136    84   136 0.93 4Fe-4S dicluster domain
Fer4_10              PF13237.1     52 seq1859_BIOID50923   -            223   3.3e-12   45.8  50.0   2   2   2.1e-09   2.9e-06   26.8   7.1     4    52   120   173   117   173 0.85 4Fe-4S dicluster domain
Fer4_2               PF12797.2     22 seq1859_BIOID50923   -            223     4e-10   38.8  36.2   1   1   9.6e-09   1.3e-05   24.6   1.2     2    20    38    56    37    64 0.89 4Fe-4S binding domain
Fer4_3               PF12798.2     15 seq1859_BIOID50923   -            223   1.6e-09   37.5  44.1   1   3   2.8e-05     0.039   14.4   5.2     1    15    92   108    92   108 0.98 4Fe-4S binding domain
Fer4_3               PF12798.2     15 seq1859_BIOID50923   -            223   1.6e-09   37.5  44.1   2   3   0.00027      0.37   11.3   3.7     1    13   125   137   125   139 0.94 4Fe-4S binding domain
Fer4_3               PF12798.2     15 seq1859_BIOID50923   -            223   1.6e-09   37.5  44.1   3   3   2.6e-07   0.00036   20.7   1.5     1    15   152   176   152   176 0.98 4Fe-4S binding domain
Fer4_4               PF12800.2     17 seq1859_BIOID50923   -            223   4.8e-07   29.4  37.0   1   3    0.0002      0.27   11.5   1.9     3    15    45    57    43    61 0.90 4Fe-4S binding domain
Fer4_4               PF12800.2     17 seq1859_BIOID50923   -            223   4.8e-07   29.4  37.0   2   3   0.00016      0.22   11.8   3.0     2    17    90   107    89   107 0.86 4Fe-4S binding domain
Fer4_4               PF12800.2     17 seq1859_BIOID50923   -            223   4.8e-07   29.4  37.0   3   3   1.9e-06    0.0026   17.8   2.4     2    17   123   138   122   138 0.91 4Fe-4S binding domain
Amidohydro_4         PF13147.1    304 seq1860_BIOID50923   -            460   7.5e-32  111.3   0.0   1   1   2.2e-35   9.9e-32  110.9   0.0     1   304   107   427   107   427 0.89 Amidohydrolase
Amidohydro_3         PF07969.6    404 seq1860_BIOID50923   -            460   2.1e-08   33.7   2.4   1   1     8e-10   3.7e-06   26.3   1.7   115   358   193   384   112   405 0.63 Amidohydrolase family
Amidohydro_5         PF13594.1     68 seq1860_BIOID50923   -            460   1.1e-05   24.9   0.0   1   1   1.6e-08   7.4e-05   22.3   0.0     3    45    84   138    82   180 0.71 Amidohydrolase
Response_reg         PF00072.19   112 seq1862_BIOID50923   -            215   1.2e-30  105.6   0.4   1   1   5.3e-34   1.8e-30  105.0   0.3     1   112     9   121     9   121 0.99 Response regulator receiver domain
GerE                 PF00196.14    58 seq1862_BIOID50923   -            215   4.4e-25   86.6   0.5   1   1   2.5e-28   8.5e-25   85.7   0.4     2    57   152   207   151   208 0.96 Bacterial regulatory proteins, luxR family
Sigma70_r4_2         PF08281.7     54 seq1862_BIOID50923   -            215   1.4e-07   30.7   0.1   1   1   8.1e-11   2.8e-07   29.7   0.0    25    54   167   196   154   196 0.93 Sigma-70, region 4
HTH_24               PF13412.1     48 seq1862_BIOID50923   -            215   1.7e-05   23.9   1.1   1   1   1.8e-08   6.1e-05   22.2   0.3     6    43   159   194   154   195 0.80 Winged helix-turn-helix DNA-binding
PEPCK_ATP            PF01293.15   467 seq1863_BIOID50923   -            540  3.3e-216  718.1   0.0   1   1  2.8e-220  3.8e-216  717.9   0.0     3   467    21   493    19   493 0.98 Phosphoenolpyruvate carboxykinase
[truncated: 1,500,104 more chars]
