# Supplementary material for: A domain sequence approach to pangenomics: applications to Escherichia coli
Source: F1000Res. 2013 May 29;1:19. Originally published 2012 Oct 1. [Version 2] doi: 10.12688/f1000research.1-19.v2 (PMC3901455; doi:10.12688/f1000research.1-19.v2)
Supplement: The 347 text files show the results from scanning each of the fasta-files against the Pfam-A database [file f1000research-1-1101-s0002.tgz › Escherichia_coli_DEC3B_BIOID50925.txt]

#                                                                            --- full sequence --- -------------- this domain -------------   hmm coord   ali coord   env coord
# target name        accession   tlen query name           accession   qlen   E-value  score  bias   #  of  c-Evalue  i-Evalue  score  bias  from    to  from    to  from    to  acc description of target
#------------------- ---------- ----- -------------------- ---------- ----- --------- ------ ----- --- --- --------- --------- ------ ----- ----- ----- ----- ----- ----- ----- ---- ---------------------
DUF3672              PF12421.3    136 seq1_BIOID50925      -            700   5.6e-45  152.7   2.4   1   1   3.7e-48   1.3e-44  151.5   1.6     1   136   517   659   517   659 0.93 Fibronectin type III protein
DUF1983              PF09327.6     81 seq1_BIOID50925      -            700   5.2e-28   96.7   0.1   1   1   4.8e-31   1.6e-27   95.1   0.0     2    81   414   493   413   493 0.97 Domain of unknown function (DUF1983)
Phage-tail_3         PF13550.1    164 seq1_BIOID50925      -            700   4.1e-12   46.0   0.0   1   1     4e-15   1.4e-11   44.3   0.0   100   161     1    65     1    68 0.89 Putative phage tail protein
Rz1                  PF06085.6     40 seq2_BIOID50925      -             56   2.8e-22   77.7  10.9   1   1   2.5e-26   3.4e-22   77.4   7.6     1    39    15    55    15    56 0.97 Lipoprotein Rz1 precursor
DUF1378              PF07125.6     59 seq4_BIOID50925      -             59   1.1e-39  134.0   0.0   1   1   8.7e-44   1.2e-39  133.9   0.0     1    59     1    59     1    59 0.99 Protein of unknown function (DUF1378)
DUF1378              PF07125.6     59 seq5_BIOID50925      -             59   1.1e-39  134.0   0.0   1   1   8.7e-44   1.2e-39  133.9   0.0     1    59     1    59     1    59 0.99 Protein of unknown function (DUF1378)
DUF826               PF05696.6     78 seq12_BIOID50925     -            148   2.9e-41  139.3   4.1   1   1   3.1e-45   4.2e-41  138.8   2.9     1    78    59   142    59   142 0.99 Protein of unknown function (DUF826)
Tape_meas_lam_C      PF09718.5     78 seq13_BIOID50925     -            188   3.2e-07   30.0   0.2   1   1   6.8e-11   9.3e-07   28.5   0.1    41    77     1    37     1    38 0.94 Lambda phage tail tape-measure protein (Tape_meas_lam_C)
Phage_rep_org_N      PF09681.5    121 seq14_BIOID50925     -            347   4.8e-05   22.8   0.0   1   1   5.9e-09   8.1e-05   22.0   0.0     1   120     5   131     5   133 0.83 N-terminal phage replisome organiser (Phage_rep_org_N)
DUF826               PF05696.6     78 seq15_BIOID50925     -            139   1.8e-37  127.2   1.0   1   1   2.1e-41   2.9e-37  126.5   0.7     1    78    59   133    59   134 0.97 Protein of unknown function (DUF826)
phage_tail_N         PF08400.5    134 seq19_BIOID50925     -            362   7.6e-61  203.5   0.1   1   1   1.7e-64   7.6e-61  203.5   0.1     1   134     1   134     1   134 0.99 Prophage tail fibre N-terminal
Collagen             PF01391.13    60 seq19_BIOID50925     -            362   1.6e-14   53.0  76.5   1   2   1.7e-12     8e-09   34.8  24.8     4    58   251   305   248   306 0.62 Collagen triple helix repeat (20 copies)
Collagen             PF01391.13    60 seq19_BIOID50925     -            362   1.6e-14   53.0  76.5   2   2   1.4e-11   6.3e-08   31.9  22.7     1    55   278   332   278   340 0.65 Collagen triple helix repeat (20 copies)
CarboxypepD_reg      PF13620.1     82 seq19_BIOID50925     -            362   9.8e-08   31.8   0.2   1   1   5.2e-11   2.4e-07   30.6   0.1     1    74     4    82     4    89 0.82 Carboxypeptidase regulatory-like domain
Phage_attach         PF05354.6    117 seq20_BIOID50925     -            117   7.2e-62  206.0   0.2   1   1   1.2e-65   7.9e-62  205.8   0.1     1   117     1   117     1   117 1.00 Phage Head-Tail Attachment
Gifsy-2              PF13856.1     95 seq20_BIOID50925     -            117     3e-30  104.0   0.0   1   1     5e-34   3.4e-30  103.9   0.0     1    95     4   105     4   105 0.99 ATP-binding sugar transporter from pro-phage
Transgly             PF00912.17   178 seq23_BIOID50925     -            844   2.6e-56  189.6   0.0   1   1     6e-60   4.1e-56  188.9   0.0    10   177   209   380   198   381 0.95 Transglycosylase
Transpeptidase       PF00905.17   304 seq23_BIOID50925     -            844   1.1e-25   90.2   0.2   1   1   1.3e-28   8.9e-25   87.2   0.2     2   284   473   725   472   744 0.86 Penicillin binding protein transpeptidase domain
DUF1471              PF07338.8     56 seq25_BIOID50925     -            314   4.1e-62  205.5   5.4   1   3   2.8e-22   3.9e-18   64.7   0.0     2    56    34    90    33    90 0.98 Protein of unknown function (DUF1471)
DUF1471              PF07338.8     56 seq25_BIOID50925     -            314   4.1e-62  205.5   5.4   2   3     3e-22   4.1e-18   64.6   0.1     3    56   119   174   117   174 0.98 Protein of unknown function (DUF1471)
DUF1471              PF07338.8     56 seq25_BIOID50925     -            314   4.1e-62  205.5   5.4   3   3   3.1e-26   4.3e-22   77.3   0.1     2    56   259   314   258   314 0.99 Protein of unknown function (DUF1471)
RHS                  PF03527.9     41 seq27_BIOID50925     -            434   2.2e-20   72.0   0.9   1   1   1.6e-24   2.2e-20   72.0   0.7     1    41   188   228   188   228 0.98 RHS protein
Lambda_tail_I        PF06805.7     82 seq30_BIOID50925     -            215   8.4e-22   76.6   0.0   1   1     1e-25   1.4e-21   75.9   0.0     2    82    14    97    13    97 0.98 Bacteriophage lambda tail assembly protein I
DUF303               PF03629.13   255 seq31_BIOID50925     -            248   3.5e-14   52.5   0.0   1   1   7.2e-18   4.9e-14   52.0   0.0     2   141    91   243    90   246 0.76 Domain of unknown function (DUF303)
DUF1737              PF08410.5     54 seq31_BIOID50925     -            248   2.2e-06   27.1   0.1   1   1   6.2e-10   4.2e-06   26.3   0.1    26    53    38    65    29    66 0.94 Domain of unknown function (DUF1737)
Alpha-amylase        PF00128.19   316 seq32_BIOID50925     -            412   1.2e-06   28.0   0.0   1   1   1.4e-10     2e-06   27.3   0.0    21    78   245   314   230   350 0.85 Alpha amylase, catalytic domain
Phage_tail_T         PF06223.7    103 seq38_BIOID50925     -            137   1.8e-41  140.5   0.7   1   1   5.2e-40   7.1e-36  122.6   0.1     6   100     1    99     1   102 0.88 Minor tail protein T
NLPC_P60             PF00877.14   105 seq41_BIOID50925     -            217   2.5e-11   43.2   0.0   1   1   5.4e-15   3.7e-11   42.6   0.0     2    92    49   148    48   157 0.89 NlpC/P60 family
DUF968               PF06147.6    200 seq42_BIOID50925     -            110   4.3e-50  170.2   0.2   1   1   3.4e-54   4.7e-50  170.1   0.2    94   199     1   106     1   107 0.98 Protein of unknown function (DUF968)
HTH_Tnp_1            PF01527.15    76 seq45_BIOID50925     -            126   2.5e-21   75.2   0.0   1   1   2.5e-25   3.5e-21   74.8   0.0     1    70    10    86    10    92 0.86 Transposase
Minor_tail_Z         PF06763.6    189 seq46_BIOID50925     -            192   1.2e-91  305.3  15.2   1   1     1e-95   1.4e-91  305.2  10.5     1   189     3   192     3   192 1.00 Prophage minor tail protein Z (GPZ)
Lysis_S              PF04971.7     68 seq47_BIOID50925     -             68   6.5e-45  150.5   0.4   1   1   5.2e-49   7.1e-45  150.4   0.3     1    68     1    68     1    68 1.00 Lysis protein S
Lysis_S              PF04971.7     68 seq51_BIOID50925     -             89   3.5e-47  157.8   0.5   1   1     3e-51   4.1e-47  157.6   0.3     1    68    22    89    22    89 1.00 Lysis protein S
TonB                 PF03544.9     79 seq53_BIOID50925     -            113   3.9e-15   55.7   0.0   1   1   3.5e-19   4.8e-15   55.4   0.0     3    61    39    97    37   109 0.91 Gram-negative bacterial tonB protein
Multi_Drug_Res       PF00893.14    93 seq55_BIOID50925     -            110   2.1e-34  117.7   5.0   1   1     6e-38   2.7e-34  117.3   3.4     2    93     3    94     2    94 0.99 Small Multidrug Resistance protein
EmrE                 PF13536.1    113 seq55_BIOID50925     -            110   5.7e-07   29.6   9.8   1   1   1.6e-10   7.1e-07   29.3   6.8    36   106    31   103     7   107 0.85 Multidrug resistance efflux transporter
EamA                 PF00892.15   126 seq55_BIOID50925     -            110   1.3e-05   25.1   9.4   1   1   3.4e-09   1.6e-05   24.8   6.5    60   125    36   102     5   103 0.89 EamA-like transporter family
Lysis_S              PF04971.7     68 seq57_BIOID50925     -             71   1.6e-47  158.9   0.5   1   1   1.3e-51   1.8e-47  158.7   0.3     1    68     4    71     4    71 1.00 Lysis protein S
ORF6N                PF10543.4     88 seq58_BIOID50925     -            225   1.3e-27   95.5   0.0   1   1     3e-31     2e-27   94.9   0.0     2    88    10    96     9    96 0.98 ORF6N domain
P22_AR_C             PF10548.4     74 seq58_BIOID50925     -            225   1.1e-19   69.9   0.0   1   1   2.8e-23   1.9e-19   69.1   0.0     1    74   124   197   124   197 0.97 P22AR C-terminal domain
Phage_min_tail       PF05939.8    109 seq60_BIOID50925     -            109   9.3e-37  125.2   0.1   1   1   7.5e-41     1e-36  125.0   0.1     1   109     1   109     1   109 0.99 Phage minor tail protein
HOK_GEF              PF01848.11    43 seq62_BIOID50925     -             70   1.5e-19   68.8   4.5   1   1   1.3e-23   1.8e-19   68.6   3.1     1    43    24    66    24    66 0.99 Hok/gef family
Phage_fiber_C        PF06820.7     64 seq63_BIOID50925     -            129   2.1e-34  117.3   0.5   1   1   2.2e-38     3e-34  116.8   0.3     1    64    68   129    68   129 0.99 Putative prophage tail fibre C-terminus
Caudo_TAP            PF02413.12   130 seq64_BIOID50925     -            147   1.7e-32  112.1   0.1   1   1   1.4e-36   1.9e-32  112.0   0.1     3   130    10   143     8   143 0.97 Caudovirales tail fibre assembly protein
Phage_lysozyme       PF00959.14   110 seq69_BIOID50925     -            177   1.5e-29  102.3   0.0   1   1   1.5e-33     2e-29  101.9   0.0     1   110    48   166    48   166 0.97 Phage lysozyme
Phage_lysozyme       PF00959.14   110 seq70_BIOID50925     -            177     6e-29  100.4   0.0   1   1     6e-33   8.3e-29   99.9   0.0     1   110    48   166    48   166 0.97 Phage lysozyme
Y1_Tnp               PF01797.11   121 seq71_BIOID50925     -            180   2.7e-39  133.6   0.0   1   1   2.7e-43   3.6e-39  133.2   0.0     2   121    20   139    19   139 0.99 Transposase IS200 like
TnpB_IS66            PF05717.8    108 seq73_BIOID50925     -            115   2.6e-42  142.4   0.0   1   1   2.1e-46   2.9e-42  142.3   0.0     2   104     7   107     6   111 0.97 IS66 Orf2 like protein
RIP                  PF00161.14   206 seq76_BIOID50925     -            319   3.1e-42  144.0   0.4   1   1   2.7e-46   3.7e-42  143.7   0.3     1   204    24   232    24   234 0.96 Ribosome inactivating protein
Phage_tail_L         PF05100.7    206 seq79_BIOID50925     -            232   5.9e-97  322.6   0.1   1   1    5e-101   6.8e-97  322.4   0.0     1   206    29   230    29   230 0.99 Phage minor tail protein L
Lambda_tail_I        PF06805.7     82 seq82_BIOID50925     -            127   1.4e-05   24.7   0.0   1   1   1.8e-09   2.5e-05   23.8   0.0    39    82     3    43     2    43 0.95 Bacteriophage lambda tail assembly protein I
Phage_HK97_TLTM      PF06120.6    301 seq84_BIOID50925     -            750  4.4e-127  423.4  10.7   1   1  6.4e-131  4.4e-127  423.4   7.4     1   301    65   365    65   365 0.99 Tail length tape measure protein
Tape_meas_lam_C      PF09718.5     78 seq84_BIOID50925     -            750   1.5e-20   72.7   2.2   1   1   2.2e-24   1.5e-20   72.7   1.5     1    77   530   606   530   607 0.97 Lambda phage tail tape-measure protein (Tape_meas_lam_C)
Lysis_S              PF04971.7     68 seq85_BIOID50925     -             46   9.1e-07   28.3   0.2   1   1   7.4e-11     1e-06   28.2   0.2     1    36     1    37     1    44 0.82 Lysis protein S
adh_short            PF00106.20   167 seq86_BIOID50925     -            263   1.4e-31  109.5   0.0   1   1     6e-35   2.1e-31  109.0   0.0     1   165    21   185    21   187 0.94 short chain dehydrogenase
adh_short_C2         PF13561.1    243 seq86_BIOID50925     -            263   5.1e-22   78.7   0.0   1   1   1.7e-25   5.9e-22   78.5   0.0     7   243    31   261    27   261 0.91 Enoyl-(Acyl carrier protein) reductase
KR                   PF08659.5    181 seq86_BIOID50925     -            263   2.6e-12   46.6   0.0   1   1   1.1e-15   3.9e-12   46.1   0.0     3   161    23   180    22   190 0.88 KR domain
Epimerase            PF01370.16   236 seq86_BIOID50925     -            263   2.8e-07   30.0   0.1   1   1   7.1e-10   2.4e-06   27.0   0.1     2   156    24   184    23   246 0.75 NAD dependent epimerase/dehydratase family
Phage_tail_U         PF06141.6    133 seq87_BIOID50925     -            131   4.2e-63  211.1   0.4   1   1   3.4e-67   4.6e-63  211.0   0.3     1   133     1   131     1   131 0.99 Phage minor tail protein U
DUF1133              PF06576.6    176 seq91_BIOID50925     -            180  7.1e-107  354.1   0.8   1   1  5.8e-111  7.9e-107  353.9   0.6     1   176     5   180     5   180 1.00 Protein of unknown function (DUF1133)
Resolvase            PF00239.16   141 seq96_BIOID50925     -            508   7.4e-21   74.3   0.1   1   1   6.5e-24     3e-20   72.4   0.0     1   137     4   161     4   164 0.85 Resolvase, N terminal domain
Recombinase          PF07508.8    102 seq96_BIOID50925     -            508   1.2e-14   54.2   0.0   1   1   5.2e-18   2.4e-14   53.2   0.0     1    99   191   284   191   286 0.94 Recombinase
Zn_ribbon_recom      PF13408.1     58 seq96_BIOID50925     -            508     1e-06   28.7   0.5   1   1   6.2e-10   2.8e-06   27.3   0.4     1    57   302   357   302   358 0.87 Recombinase zinc beta ribbon domain
DUF1076              PF06416.7    113 seq101_BIOID50925    -            140   1.6e-45  153.3   0.6   1   1   1.4e-49   1.9e-45  153.1   0.4     2   112    27   137    26   138 0.97 Protein of unknown function (DUF1076)
DDE_Tnp_IS66         PF03050.9    271 seq102_BIOID50925    -            512  3.4e-100  334.6   0.0   1   1  9.9e-104  3.4e-100  334.6   0.0     1   271   175   462   175   462 0.98 Transposase IS66 family
DDE_Tnp_IS66_C       PF13817.1     39 seq102_BIOID50925    -            512   4.3e-19   68.1   0.1   1   1   3.3e-22   1.1e-18   66.7   0.0     1    39   468   506   468   506 0.98 IS66 C-terminal element
HTH_Tnp_IS66         PF13005.2     59 seq102_BIOID50925    -            512   3.4e-17   61.8   0.7   1   1   1.8e-20     6e-17   61.1   0.5     3    59   115   169   113   169 0.95 putative Helix-turn-helix domain of transposase IS66
LZ_Tnp_IS66          PF13007.2     78 seq102_BIOID50925    -            512   3.7e-13   49.8   3.2   1   1   1.1e-16   3.7e-13   49.8   2.2     1    77    38   110    38   111 0.82 Transposase C of IS166 homeodomain
HNH                  PF01844.18    47 seq103_BIOID50925    -            121   3.4e-11   42.7   3.3   1   1   3.6e-15   4.9e-11   42.2   2.3     1    47    49    94    49    94 0.97 HNH endonuclease
Phage_fiber_C        PF06820.7     64 seq105_BIOID50925    -            102   6.1e-36  122.2   0.7   1   1   6.2e-40   8.5e-36  121.8   0.5     1    64    41   102    41   102 0.99 Putative prophage tail fibre C-terminus
AA_permease_2        PF13520.1    426 seq106_BIOID50925    -            460   3.3e-79  266.2  40.4   1   1   2.9e-83   3.9e-79  266.0  28.0     1   420     5   441     5   449 0.91 Amino acid permease
ANT                  PF03374.9    112 seq108_BIOID50925    -            242   6.5e-36  122.6   0.0   1   1   1.5e-39   1.1e-35  121.9   0.0     1   111   127   235   127   236 0.97 Phage antirepressor protein KilAC domain
Phage_pRha           PF09669.5     92 seq108_BIOID50925    -            242   4.2e-15   55.7   0.0   1   1   1.2e-18   8.5e-15   54.7   0.0     2    90    14   101    13   103 0.80 Phage regulatory protein Rha (Phage_pRha)
DAGK_prokar          PF01219.14   104 seq111_BIOID50925    -            119   1.1e-38  130.8   5.7   1   1   9.5e-43   1.3e-38  130.6   4.0     2   104    16   118    15   118 0.98 Prokaryotic diacylglycerol kinase
Prok-JAB             PF14464.1    105 seq112_BIOID50925    -            334   8.3e-21   73.4   0.4   1   1   3.4e-24   2.3e-20   71.9   0.1     3    99    90   186    88   195 0.93 Prokaryotic homologs of the JAB domain
NLPC_P60             PF00877.14   105 seq112_BIOID50925    -            334   8.3e-15   54.3   0.0   1   1   1.7e-18   1.2e-14   53.8   0.0     1   105   198   311   198   311 0.94 NlpC/P60 family
Big_2                PF02368.13    79 seq115_BIOID50925    -            252   2.8e-13   49.4  10.1   1   1     2e-17   2.8e-13   49.4   7.0     2    76   167   244   166   247 0.94 Bacterial Ig-like domain (group 2)
HTH_38               PF13936.1     44 seq116_BIOID50925    -            251   1.8e-23   81.7   1.8   1   1     3e-21     1e-17   63.2   0.9     4    44    58    98    55    98 0.97 Helix-turn-helix domain
HTH_32               PF13565.1     77 seq116_BIOID50925    -            251   2.6e-06   28.0  11.6   1   1   8.3e-10   2.8e-06   27.8   1.4     1    77    90   173    90   173 0.69 Homeodomain-like domain
Alpha-amylase_C      PF02806.13    96 seq118_BIOID50925    -            335   3.9e-06   26.7   0.0   1   1   7.9e-10   1.1e-05   25.3   0.0     8    90   234   322   232   326 0.77 Alpha amylase, C-terminal all-beta domain
DUF968               PF06147.6    200 seq121_BIOID50925    -            278   6.9e-78  261.0   0.1   1   1   7.2e-82   9.8e-78  260.5   0.1     2   199    59   274    58   275 0.99 Protein of unknown function (DUF968)
Peptidase_S24        PF00717.18    70 seq122_BIOID50925    -            215   6.8e-14   51.1   0.0   1   1   3.1e-17   1.1e-13   50.5   0.0     1    68   122   195   122   197 0.96 Peptidase S24-like
HTH_31               PF13560.1     64 seq122_BIOID50925    -            215   7.1e-12   45.2   0.1   1   1   3.9e-15   1.3e-11   44.3   0.1     2    59     8    65     7    68 0.94 Helix-turn-helix domain
HTH_3                PF01381.17    55 seq122_BIOID50925    -            215   5.9e-10   38.7   0.0   1   1   2.7e-13   9.2e-10   38.1   0.0     1    54    12    66    12    67 0.97 Helix-turn-helix
HTH_19               PF12844.2     64 seq122_BIOID50925    -            215   3.5e-09   36.4   0.0   1   1   2.4e-12   8.3e-09   35.2   0.0     1    62     9    71     9    73 0.95 Helix-turn-helix domain
Phage_lysozyme       PF00959.14   110 seq124_BIOID50925    -            111   3.8e-24   84.9   0.0   1   1   3.2e-28   4.4e-24   84.7   0.0    18   110     2   100     1   100 0.96 Phage lysozyme
P22_AR_N             PF10547.4    120 seq126_BIOID50925    -            189   5.6e-55  184.2   0.1   1   1   1.3e-58   8.6e-55  183.6   0.0     1   120     1   119     1   119 0.99 P22_AR N-terminal domain
ORF11CD3             PF10549.4     57 seq126_BIOID50925    -            189   6.9e-25   86.4   0.5   1   1   1.5e-27     1e-23   82.6   0.2     1    56   120   175   120   176 0.98 ORF11CD3 domain
DUF1627              PF07789.7    155 seq127_BIOID50925    -            238   4.5e-93  308.7   0.1   1   1   4.7e-97   6.4e-93  308.2   0.0     1   155    76   230    76   230 1.00 Protein of unknown function (DUF1627)
Phage_min_tail       PF05939.8    109 seq128_BIOID50925    -            113     7e-36  122.3   0.0   1   1   5.7e-40   7.7e-36  122.2   0.0     1   109     4   113     4   113 0.98 Phage minor tail protein
P22_AR_N             PF10547.4    120 seq129_BIOID50925    -            189     9e-54  180.3   0.0   1   1   2.1e-57   1.5e-53  179.6   0.0     1   120     1   119     1   119 0.99 P22_AR N-terminal domain
ORF11CD3             PF10549.4     57 seq129_BIOID50925    -            189   5.8e-23   80.2   0.2   1   1   8.2e-26   5.6e-22   77.1   0.1     1    56   120   175   120   176 0.98 ORF11CD3 domain
DUF1076              PF06416.7    113 seq130_BIOID50925    -            176   4.5e-45  151.8   0.1   1   1   4.4e-49     6e-45  151.4   0.1     7   113    72   174    64   174 0.93 Protein of unknown function (DUF1076)
DUF932               PF06067.6    239 seq132_BIOID50925    -            273   4.1e-63  212.7   0.0   1   1   3.5e-67   4.8e-63  212.5   0.0     2   239    38   262    37   262 0.99 Domain of unknown function (DUF932)
tRNA-synt_1g         PF09334.6    391 seq137_BIOID50925    -            680  2.3e-156  520.2   0.1   1   1  1.1e-159  2.9e-156  519.9   0.0     1   390    11   400    11   401 0.98 tRNA synthetases class I (M)
tRNA_bind            PF01588.15    95 seq137_BIOID50925    -            680   1.5e-22   79.0   0.0   1   1   1.2e-25   3.4e-22   77.9   0.0     1    94   584   677   584   678 0.98 Putative tRNA binding domain
tRNA-synt_1          PF00133.17   601 seq137_BIOID50925    -            680   3.1e-18   65.0   1.7   1   1   3.2e-15   8.8e-12   43.7   0.1    25   103    11    88     3   115 0.83 tRNA synthetases class I (I, L, M and V)
tRNA-synt_1e         PF01406.14   301 seq137_BIOID50925    -            680   3.6e-14   52.4   0.5   1   2   5.1e-09   1.4e-05   24.2   0.0    10   120    11   122     3   135 0.87 tRNA synthetases class I (C) catalytic domain
tRNA-synt_1e         PF01406.14   301 seq137_BIOID50925    -            680   3.6e-14   52.4   0.5   2   2   1.5e-09   4.2e-06   25.9   0.0   213   282   297   365   290   383 0.82 tRNA synthetases class I (C) catalytic domain
SLT_beta             PF02258.11    70 seq139_BIOID50925    -             89   1.7e-47  159.0   0.4   1   1   1.5e-51   2.1e-47  158.7   0.3     2    70    19    87    18    87 0.98 Shiga-like toxin beta subunit
MdoG                 PF04349.7    484 seq141_BIOID50925    -            517  8.5e-263  871.7   1.2   1   1  7.2e-267  9.8e-263  871.5   0.8     1   483    29   514    29   515 1.00 Periplasmic glucan biosynthesis protein, MdoG
Terminase_2          PF03592.11   144 seq143_BIOID50925    -            187   2.1e-09   37.6   3.3   1   1   2.6e-13   3.5e-09   36.9   2.3     1    57     2    58     2   169 0.92 Terminase small subunit
Phage_tail_L         PF05100.7    206 seq144_BIOID50925    -            232   2.7e-95  317.2   0.1   1   1   2.2e-99   3.1e-95  317.0   0.0     1   206    29   230    29   230 0.99 Phage minor tail protein L
Ail_Lom              PF06316.6    199 seq148_BIOID50925    -            199  6.1e-118  391.3   5.1   1   1    1e-121  6.8e-118  391.1   3.5     1   199     1   199     1   199 1.00 Enterobacterial Ail/Lom protein
OMP_b-brl            PF13505.1    176 seq148_BIOID50925    -            199   7.2e-26   91.0   6.3   1   1   1.3e-29   8.7e-26   90.7   4.3     2   176    11   199     9   199 0.87 Outer membrane protein beta-barrel domain
NinG                 PF05766.7    189 seq149_BIOID50925    -            201   1.9e-75  252.6  17.6   1   1   1.6e-79   2.2e-75  252.4  12.2     1   186     1   195     1   201 0.95 Bacteriophage Lambda NinG protein
Ail_Lom              PF06316.6    199 seq152_BIOID50925    -            199  8.1e-121  400.7   4.9   1   1    2e-124  9.1e-121  400.5   3.4     1   199     1   199     1   199 1.00 Enterobacterial Ail/Lom protein
OMP_b-brl            PF13505.1    176 seq152_BIOID50925    -            199   6.9e-26   91.1   5.3   1   1   1.9e-29   8.6e-26   90.8   3.7     2   176    11   199     9   199 0.87 Outer membrane protein beta-barrel domain
Phage_lysis          PF03245.8    125 seq154_BIOID50925    -            174   7.4e-49  164.7   8.9   1   1   6.2e-53   8.5e-49  164.5   6.2     2   124    49   172    48   173 0.99 Bacteriophage lysis protein
Phage_lambd_GpG      PF06894.6    127 seq155_BIOID50925    -            140   6.2e-56  187.3   0.9   1   1   5.2e-60   7.1e-56  187.1   0.6     1   126     1   125     1   126 0.98 Bacteriophage lambda minor tail protein (GpG)
Resolvase            PF00239.16   141 seq156_BIOID50925    -            184   4.7e-51  172.2   0.0   1   1   8.8e-55     6e-51  171.8   0.0     2   140     3   135     2   136 0.98 Resolvase, N terminal domain
HTH_7                PF02796.10    45 seq156_BIOID50925    -            184   1.5e-14   53.4   0.0   1   1   4.3e-18   2.9e-14   52.5   0.0     1    44   138   181   138   182 0.98 Helix-turn-helix domain of resolvase
N6_N4_Mtase          PF01555.13   231 seq157_BIOID50925    -            352   6.5e-43  146.7   0.0   1   1   2.2e-46   1.5e-42  145.5   0.0     1   230    29   341    29   342 0.84 DNA methylase
Methyltransf_26      PF13659.1    117 seq157_BIOID50925    -            352   4.5e-13   49.1   0.0   1   1   1.9e-11   1.3e-07   31.5   0.0    52   116    10    82     5    83 0.82 Methyltransferase domain
SmpA_OmlA            PF04355.8     71 seq159_BIOID50925    -            100   1.7e-06   27.4   0.1   1   1   1.7e-10   2.3e-06   27.0   0.0    11    68    12    85     3    88 0.87 SmpA / OmlA family
Phage_lysis          PF03245.8    125 seq162_BIOID50925    -            154   1.5e-48  163.7   8.7   1   1   1.3e-52   1.7e-48  163.5   6.0     1   125    29   154    29   154 0.99 Bacteriophage lysis protein
DUF3672              PF12421.3    136 seq165_BIOID50925    -           1157   9.5e-40  135.7   0.0   1   1   5.9e-43   2.7e-39  134.3   0.0     1   135   975  1115   975  1116 0.89 Fibronectin type III protein
Phage-tail_3         PF13550.1    164 seq165_BIOID50925    -           1157   1.1e-35  122.7   0.0   1   1   4.6e-39   2.1e-35  121.8   0.0     1   163   330   499   330   500 0.95 Putative phage tail protein
DUF1983              PF09327.6     81 seq165_BIOID50925    -           1157   7.9e-25   86.5   0.0   1   1   5.8e-28   2.6e-24   84.8   0.0     1    81   871   951   871   951 0.99 Domain of unknown function (DUF1983)
RusA                 PF05866.6    116 seq166_BIOID50925    -            124   1.4e-19   70.4   0.0   1   1   1.3e-23   1.7e-19   70.2   0.0     3   116     9   116     7   116 0.89 Endodeoxyribonuclease RusA
Lambda_tail_I        PF06805.7     82 seq167_BIOID50925    -            192   6.9e-13   48.1   0.0   1   1   8.5e-17   1.2e-12   47.3   0.0    25    82     2    64     1    64 0.98 Bacteriophage lambda tail assembly protein I
Rz1                  PF06085.6     40 seq172_BIOID50925    -             61     8e-23   79.4  10.5   1   1   7.2e-27   9.8e-23   79.1   7.3     1    39    20    60    20    61 0.97 Lipoprotein Rz1 precursor
Terminase_1          PF03354.10   477 seq174_BIOID50925    -            553   4.4e-37  127.4   0.0   1   1   4.1e-41   5.6e-37  127.1   0.0     6   469    64   534    59   539 0.84 Phage Terminase
Trehalase            PF01204.13   512 seq179_BIOID50925    -            549  4.4e-161  536.8   0.1   1   1  3.9e-165  5.3e-161  536.5   0.0     1   511    70   546    70   547 0.96 Trehalase
DUF4224              PF13986.1     47 seq180_BIOID50925    -             67   1.2e-18   66.2   0.0   1   1   9.7e-23   1.3e-18   66.1   0.0     2    46     5    49     4    50 0.97 Domain of unknown function (DUF4224)
DUF1019              PF06254.6     89 seq182_BIOID50925    -            141   2.5e-24   85.1   0.2   1   1   2.5e-28   3.4e-24   84.6   0.1     1    89    46   121    46   121 0.97 Protein of unknown function (DUF1019)
Phage_tail_T         PF06223.7    103 seq185_BIOID50925    -            144   1.1e-57  192.6   0.9   1   1   5.4e-56   7.3e-52  173.9   0.1     1   103    11   113    11   113 0.99 Minor tail protein T
HTH_Tnp_1            PF01527.15    76 seq186_BIOID50925    -            108   5.5e-11   42.1   1.3   1   1   1.6e-14   2.2e-10   40.2   0.9     1    74     1    87     1    88 0.86 Transposase
Antirestrict         PF03230.8     94 seq187_BIOID50925    -            159   7.7e-38  128.2   0.2   1   1   7.2e-42   9.9e-38  127.9   0.1     1    94    62   159    62   159 0.98 Antirestriction protein
Phage_NinH           PF06322.6     64 seq188_BIOID50925    -             64   8.9e-43  143.6   0.4   1   1     7e-47   9.6e-43  143.5   0.3     1    63     1    63     1    64 0.99 Phage NinH protein
adh_short            PF00106.20   167 seq190_BIOID50925    -            240   5.3e-16   58.8   0.2   1   1   1.6e-19   7.2e-16   58.4   0.1     3   166     9   170     8   171 0.87 short chain dehydrogenase
adh_short_C2         PF13561.1    243 seq190_BIOID50925    -            240   2.1e-07   30.9   0.0   1   1   5.8e-11   2.6e-07   30.5   0.0     8   192    18   193    13   238 0.71 Enoyl-(Acyl carrier protein) reductase
KR                   PF08659.5    181 seq190_BIOID50925    -            240   3.8e-07   29.8   0.5   1   1   1.6e-10   7.1e-07   28.9   0.4     4   172    10   175     8   184 0.84 KR domain
HTH_Tnp_1            PF01527.15    76 seq193_BIOID50925    -            108   5.5e-11   42.1   1.3   1   1   1.6e-14   2.2e-10   40.2   0.9     1    74     1    87     1    88 0.86 Transposase
phage_tail_N         PF08400.5    134 seq194_BIOID50925    -            437   1.1e-60  203.0   0.1   1   1   3.3e-64   1.1e-60  203.0   0.1     1   134     1   134     1   134 0.99 Prophage tail fibre N-terminal
Phage_fiber_C        PF06820.7     64 seq194_BIOID50925    -            437   2.3e-36  123.6   0.2   1   1     1e-39   3.5e-36  123.0   0.1     1    64   363   426   363   426 0.99 Putative prophage tail fibre C-terminus
Collagen             PF01391.13    60 seq194_BIOID50925    -            437   2.1e-18   65.4  70.3   1   2   4.9e-13   1.7e-09   36.9  23.8     1    59   251   309   249   310 0.73 Collagen triple helix repeat (20 copies)
Collagen             PF01391.13    60 seq194_BIOID50925    -            437   2.1e-18   65.4  70.3   2   2   1.3e-12   4.6e-09   35.5  22.7     1    59   302   360   302   363 0.91 Collagen triple helix repeat (20 copies)
CarboxypepD_reg      PF13620.1     82 seq194_BIOID50925    -            437   1.4e-07   31.3   0.2   1   1   9.4e-11   3.2e-07   30.1   0.1     1    74     4    82     4    89 0.82 Carboxypeptidase regulatory-like domain
Antiterm             PF03589.8     95 seq195_BIOID50925    -            273   1.3e-55  185.3   7.3   1   2   2.9e-28   3.9e-24   84.4   0.0     2    95    15   111    14   111 0.97 Antitermination protein
Antiterm             PF03589.8     95 seq195_BIOID50925    -            273   1.3e-55  185.3   7.3   2   2     1e-34   1.4e-30  105.1   0.1     2    95   178   270   177   270 0.98 Antitermination protein
Phage_integrase      PF00589.17   173 seq196_BIOID50925    -            340   2.5e-11   43.4   0.0   1   1   5.2e-15   7.1e-11   41.9   0.0     3   169   165   319   163   323 0.84 Phage integrase family
NLPC_P60             PF00877.14   105 seq200_BIOID50925    -            189   1.7e-13   50.1   0.0   1   1   3.3e-17   2.2e-13   49.7   0.0     1   105    53   166    53   166 0.94 NlpC/P60 family
Prok-JAB             PF14464.1    105 seq200_BIOID50925    -            189   2.4e-08   33.3   0.1   1   1   7.6e-12   5.2e-08   32.2   0.1    59    99     3    41     1    51 0.89 Prokaryotic homologs of the JAB domain
CsiD                 PF08943.5    297 seq201_BIOID50925    -            325  3.3e-148  492.3   0.0   1   1  5.5e-152  3.8e-148  492.1   0.0     1   297    20   315    20   315 1.00 CsiD
TauD                 PF02668.11   258 seq201_BIOID50925    -            325   3.6e-10   39.8   0.1   1   1   8.9e-14   6.1e-10   39.0   0.1    34   256    90   309    64   311 0.79 Taurine catabolism dioxygenase TauD, TfdA family
phage_tail_N         PF08400.5    134 seq202_BIOID50925    -            971   1.3e-59  199.5   0.3   1   1   3.8e-63   1.3e-59  199.5   0.2     1   134     1   134     1   134 0.99 Prophage tail fibre N-terminal
Phage_fiber_2        PF03406.8     44 seq202_BIOID50925    -            971   1.1e-56  188.0  35.0   1   3   4.1e-25   1.4e-21   75.7   4.9     1    44   462   505   462   505 0.98 Phage tail fibre repeat
Phage_fiber_2        PF03406.8     44 seq202_BIOID50925    -            971   1.1e-56  188.0  35.0   2   3   7.3e-24   2.5e-20   71.7   3.9     1    44   506   549   506   549 0.97 Phage tail fibre repeat
Phage_fiber_2        PF03406.8     44 seq202_BIOID50925    -            971   1.1e-56  188.0  35.0   3   3   1.5e-23     5e-20   70.7   4.4     1    42   550   591   550   593 0.95 Phage tail fibre repeat
Collar               PF07484.7     57 seq202_BIOID50925    -            971   1.4e-11   43.8   0.2   1   1   9.7e-15   3.3e-11   42.6   0.1     1    56   761   807   761   808 0.97 Phage Tail Collar Domain
Phage_fiber          PF03335.8     14 seq202_BIOID50925    -            971   6.2e-07   28.0  64.4   1   7   0.00054       1.8    8.3   1.5     1    14   824   837   824   837 0.88 Phage tail fibre repeat
Phage_fiber          PF03335.8     14 seq202_BIOID50925    -            971   6.2e-07   28.0  64.4   2   7   2.4e-05     0.083   12.4   2.6     1    14   856   869   856   869 0.92 Phage tail fibre repeat
Phage_fiber          PF03335.8     14 seq202_BIOID50925    -            971   6.2e-07   28.0  64.4   3   7   0.00027      0.91    9.3   2.4     2    13   871   882   870   883 0.89 Phage tail fibre repeat
Phage_fiber          PF03335.8     14 seq202_BIOID50925    -            971   6.2e-07   28.0  64.4   4   7   3.8e-05      0.13   11.8   3.2     1    14   906   919   906   919 0.92 Phage tail fibre repeat
Phage_fiber          PF03335.8     14 seq202_BIOID50925    -            971   6.2e-07   28.0  64.4   5   7   0.00053       1.8    8.3   1.7     2    12   921   931   920   932 0.89 Phage tail fibre repeat
Phage_fiber          PF03335.8     14 seq202_BIOID50925    -            971   6.2e-07   28.0  64.4   6   7   0.00045       1.5    8.6   0.8     2    11   930   939   929   940 0.86 Phage tail fibre repeat
Phage_fiber          PF03335.8     14 seq202_BIOID50925    -            971   6.2e-07   28.0  64.4   7   7   0.00053       1.8    8.4   0.9     2    13   939   950   938   951 0.87 Phage tail fibre repeat
TonB_dep_Rec         PF00593.19   276 seq209_BIOID50925    -            747   7.1e-28   98.1  10.2   1   1     1e-31   7.1e-28   98.1   7.1     1   276   510   746   510   746 0.98 TonB dependent receptor
Plug                 PF07715.10   108 seq209_BIOID50925    -            747     2e-21   76.2   0.1   1   1   6.6e-25   4.5e-21   75.0   0.1     2   107    76   180    75   181 0.94 TonB-dependent Receptor Plug Domain
DUF1076              PF06416.7    113 seq210_BIOID50925    -            216   7.6e-48  160.8   1.1   1   1   9.5e-52   1.3e-47  160.0   0.8     1   113    94   206    94   206 0.98 Protein of unknown function (DUF1076)
TMP_2                PF06791.8    210 seq213_BIOID50925    -            849   2.1e-67  226.6  13.9   1   1   3.1e-71   2.1e-67  226.6   9.6     2   209    50   257    49   258 0.97 Prophage tail length tape measure protein
Tape_meas_lam_C      PF09718.5     78 seq213_BIOID50925    -            849   2.1e-20   72.2   5.7   1   1   3.1e-24   2.1e-20   72.2   3.9     1    78   626   703   626   703 0.98 Lambda phage tail tape-measure protein (Tape_meas_lam_C)
Phage_rep_org_N      PF09681.5    121 seq214_BIOID50925    -            345     4e-05   23.0   0.0   1   1   5.2e-09   7.1e-05   22.2   0.0     1   120     5   131     5   135 0.81 N-terminal phage replisome organiser (Phage_rep_org_N)
RadC                 PF04002.10   123 seq217_BIOID50925    -            158   4.9e-47  158.5   0.0   1   1   4.6e-51   6.2e-47  158.1   0.0     2   123    37   158    36   158 0.98 RadC-like JAB domain
Phage-tail_3         PF13550.1    164 seq219_BIOID50925    -            408   1.3e-06   28.1   0.0   1   1   1.7e-10   2.3e-06   27.3   0.0     1    44   347   390   347   394 0.93 Putative phage tail protein
Aldo_ket_red         PF00248.16   283 seq223_BIOID50925    -            267   1.5e-57  194.4   0.6   1   1   1.4e-61   1.9e-57  194.1   0.4     2   281     6   250     5   251 0.95 Aldo/keto reductase family
Phage_min_tail       PF05939.8    109 seq224_BIOID50925    -            113     1e-34  118.6   0.0   1   1   8.1e-39   1.1e-34  118.5   0.0     1   109     4   113     4   113 0.98 Phage minor tail protein
DUF4014              PF13198.1     72 seq226_BIOID50925    -             72     3e-36  123.5   2.8   1   1   2.4e-40   3.3e-36  123.4   1.9     1    72     1    72     1    72 0.99 Protein of unknown function (DUF4014)
Lambda_tail_I        PF06805.7     82 seq227_BIOID50925    -            226   6.3e-22   77.0   0.0   1   1   7.4e-26     1e-21   76.4   0.0     2    82    14    97    13    97 0.98 Bacteriophage lambda tail assembly protein I
MurB_C               PF02873.11   105 seq228_BIOID50925    -            342     2e-41  139.8   0.0   1   1   5.2e-45   3.5e-41  139.0   0.0     1   105   203   330   203   330 0.99 UDP-N-acetylenolpyruvoylglucosamine reductase, C-terminal domain
FAD_binding_4        PF01565.18   139 seq228_BIOID50925    -            342   5.9e-27   93.7   0.1   1   1   2.7e-30   1.8e-26   92.1   0.0     2   138    18   149    17   150 0.91 FAD binding domain
Glycos_transf_2      PF00535.21   169 seq230_BIOID50925    -            847   1.4e-19   70.2   0.0   1   1   6.3e-23   2.2e-19   69.6   0.0     2   168   246   429   245   430 0.98 Glycosyl transferase family 2
Glyco_tranf_2_3      PF13641.1    230 seq230_BIOID50925    -            847   3.3e-15   56.4   0.3   1   1     3e-18     1e-14   54.8   0.0     2   230   243   493   242   493 0.84 Glycosyltransferase like family 2
Glyco_trans_2_3      PF13632.1    192 seq230_BIOID50925    -            847   2.9e-13   49.8  14.5   1   1   8.6e-17   2.9e-13   49.8  10.1     1   185   341   533   341   708 0.82 Glycosyl transferase family group 2
Glyco_transf_21      PF13506.1    174 seq230_BIOID50925    -            847   4.5e-08   32.5   0.0   1   1   4.7e-11   1.6e-07   30.6   0.0     6   147   312   468   308   492 0.77 Glycosyl transferase family 21
DUF551               PF04448.7     69 seq234_BIOID50925    -            185   5.8e-18   65.3   0.0   1   1     1e-21   1.4e-17   64.0   0.0     1    69   115   181   115   181 0.97 Protein of unknown function (DUF551)
Autotransporter      PF03797.14   265 seq235_BIOID50925    -           1560   1.2e-46  159.1  19.7   1   1   1.7e-50   1.2e-46  159.1  13.7     2   262  1294  1543  1293  1545 0.95 Autotransporter beta-domain
Pertactin            PF03212.9    121 seq235_BIOID50925    -           1560   1.1e-44  150.8   4.5   1   1   1.6e-48   1.1e-44  150.8   3.1     1   120  1089  1211  1089  1212 0.98 Pertactin
FlxA                 PF14282.1    106 seq236_BIOID50925    -            113   9.4e-16   57.5  24.5   1   1   7.9e-20   1.1e-15   57.3  17.0     5    84    13    92     5   104 0.91 FlxA-like protein
Phage_tail_L         PF05100.7    206 seq237_BIOID50925    -            232   5.9e-96  319.4   0.0   1   1  4.9e-100   6.7e-96  319.2   0.0     1   206    29   230    29   230 0.99 Phage minor tail protein L
DUF987               PF06174.6     66 seq240_BIOID50925    -             73   4.5e-43  144.4   0.1   1   1   3.7e-47     5e-43  144.3   0.1     1    66     1    66     1    66 0.99 Protein of unknown function (DUF987)
IpaB_EvcA            PF03278.8    153 seq245_BIOID50925    -            196   3.3e-60  201.6   5.3   1   1   2.9e-64   3.9e-60  201.3   3.7     2   152    40   184    39   185 0.98 IpaB/EvcA family
DAO                  PF01266.19   358 seq246_BIOID50925    -            444     2e-63  214.3   0.0   1   1   1.8e-67   2.4e-63  214.0   0.0     1   356    25   412    25   414 0.86 FAD dependent oxidoreductase
Transposase_mut      PF00872.13   381 seq248_BIOID50925    -            140   4.1e-27   94.5   0.1   1   1   3.3e-31   4.4e-27   94.4   0.0     5   134     5   134     1   137 0.84 Transposase, Mutator family
DUF1364              PF07102.7     94 seq249_BIOID50925    -             96   3.8e-39  132.3   0.8   1   1     3e-43   4.1e-39  132.2   0.6     1    94     1    94     1    94 0.98 Protein of unknown function (DUF1364)
Trans_reg_C          PF00486.23    77 seq251_BIOID50925    -            251   1.2e-20   73.0   0.2   1   1   6.4e-24   4.3e-20   71.2   0.0     2    77   170   245   169   245 0.98 Transcriptional regulatory protein, C terminal
Response_reg         PF00072.19   112 seq251_BIOID50925    -            251   2.1e-20   72.6   0.1   1   1   4.9e-24   3.3e-20   72.0   0.1     2   111    17   124    16   125 0.97 Response regulator receiver domain
YagB_YeeU_YfjZ       PF06154.6    105 seq256_BIOID50925    -            122     1e-50  170.2   0.0   1   1   8.7e-55   1.2e-50  170.0   0.0     2   104    16   118    15   119 0.98 YagB/YeeU/YfjZ family
WGR                  PF05406.10    81 seq257_BIOID50925    -            242   1.1e-17   63.5   1.0   1   1   1.8e-21   2.5e-17   62.4   0.7    11    78     4    68     1    71 0.92 WGR domain
Phage_fiber_C        PF06820.7     64 seq258_BIOID50925    -            102   3.5e-36  123.0   0.8   1   1   3.4e-40   4.6e-36  122.6   0.5     1    64    41   102    41   102 0.99 Putative prophage tail fibre C-terminus
MtfA                 PF06167.7    253 seq259_BIOID50925    -            278   5.9e-75  251.7   0.1   1   1   5.3e-79   7.2e-75  251.5   0.1    11   253    18   256     9   256 0.95 Phosphoenolpyruvate:glucose-phosphotransferase regulator
TerB                 PF05099.8    140 seq260_BIOID50925    -             48   1.6e-08   34.2   0.6   1   1   1.2e-12   1.7e-08   34.2   0.4    92   131     4    43     1    47 0.92 Tellurite resistance protein TerB
RusA                 PF05866.6    116 seq262_BIOID50925    -            120   3.9e-25   88.4   0.0   1   1   3.2e-29   4.4e-25   88.2   0.0     1   116     8   117     8   117 0.94 Endodeoxyribonuclease RusA
DUF303               PF03629.13   255 seq263_BIOID50925    -            617   2.5e-29  102.1   0.0   1   1   4.9e-33   3.3e-29  101.7   0.0     1   200    64   295    64   345 0.79 Domain of unknown function (DUF303)
DUF1737              PF08410.5     54 seq263_BIOID50925    -            617   9.6e-17   60.3   0.0   1   1   3.2e-20   2.2e-16   59.2   0.0     1    53     1    50     1    51 0.96 Domain of unknown function (DUF1737)
DUF3927              PF13064.1     46 seq267_BIOID50925    -             55   2.9e-25   87.3   9.7   1   1   2.3e-29   3.2e-25   87.2   6.7     1    46     3    48     3    48 0.98 Protein of unknown function (DUF3927)
Peptidase_U35        PF04586.12   163 seq268_BIOID50925    -            645   4.3e-30  104.7   0.0   1   1   1.2e-33     8e-30  103.8   0.0     5   159    12   157     8   161 0.91 Caudovirus prohead protease
Phage_capsid         PF05065.8    276 seq268_BIOID50925    -            645   2.4e-26   92.4   0.2   1   1   6.2e-30   4.2e-26   91.6   0.1     8   275   353   635   351   636 0.79 Phage capsid family
HOK_GEF              PF01848.11    43 seq272_BIOID50925    -             70   2.7e-18   64.8   3.7   1   1   2.4e-22   3.2e-18   64.6   2.5     1    43    24    66    24    66 0.97 Hok/gef family
DUF3672              PF12421.3    136 seq274_BIOID50925    -            784   1.5e-44  151.3   2.2   1   1   3.2e-48   1.5e-44  151.3   1.5     1   136   601   743   601   743 0.93 Fibronectin type III protein
DUF1983              PF09327.6     81 seq274_BIOID50925    -            784   1.7e-24   85.4   0.0   1   1   1.2e-27   5.4e-24   83.8   0.0     1    81   497   577   497   577 0.99 Domain of unknown function (DUF1983)
Phage-tail_3         PF13550.1    164 seq274_BIOID50925    -            784   3.2e-23   82.1   0.0   1   1   1.6e-26   7.4e-23   81.0   0.0    47   163     2   124     1   125 0.95 Putative phage tail protein
BPL_LplA_LipB        PF03099.14   125 seq275_BIOID50925    -            321   5.1e-21   74.8   0.0   1   1   1.7e-24   7.6e-21   74.2   0.0     4   125    86   208    83   208 0.89 Biotin/lipoate A/B protein ligase family
HTH_11               PF08279.7     55 seq275_BIOID50925    -            321   8.3e-13   47.6   0.0   1   1   4.4e-16     2e-12   46.4   0.0     4    54     9    58     8    59 0.92 HTH domain
BPL_C                PF02237.12    48 seq275_BIOID50925    -            321   1.6e-11   43.5   0.2   1   1   8.9e-15   4.1e-11   42.2   0.1     1    48   271   317   271   317 0.97 Biotin protein ligase C terminal domain
DUF1076              PF06416.7    113 seq276_BIOID50925    -            191     4e-46  155.2   0.2   1   1   4.7e-50   6.4e-46  154.5   0.1     1   113    81   189    79   189 0.96 Protein of unknown function (DUF1076)
HTH_AraC             PF00165.18    42 seq278_BIOID50925    -            247   8.4e-20   69.8   1.7   1   2     4e-11   2.8e-07   30.0   0.0     1    41   144   183   144   184 0.96 Bacterial regulatory helix-turn-helix proteins, AraC family
HTH_AraC             PF00165.18    42 seq278_BIOID50925    -            247   8.4e-20   69.8   1.7   2   2   7.2e-14   4.9e-10   38.7   0.2     6    40   196   232   194   234 0.92 Bacterial regulatory helix-turn-helix proteins, AraC family
HTH_18               PF12833.2     81 seq278_BIOID50925    -            247   2.5e-14   53.0   0.1   1   1   6.7e-18   4.6e-14   52.1   0.1     2    81   158   235   157   235 0.95 Helix-turn-helix domain
DUF1219              PF06755.7    117 seq280_BIOID50925    -             87   6.1e-40  135.2   0.0   1   1   5.1e-44   6.9e-40  135.0   0.0     1    73     1    73     1    81 0.97 Protein of unknown function (DUF1219)
DUF1627              PF07789.7    155 seq285_BIOID50925    -            254   4.6e-88  292.4   0.1   1   1   9.4e-92   6.4e-88  291.9   0.1     1   155    94   248    94   248 0.99 Protein of unknown function (DUF1627)
Phage_antiter_Q      PF06323.6    230 seq287_BIOID50925    -            229  3.5e-109  363.4   9.8   1   1  2.8e-113  3.9e-109  363.3   6.8     1   229     1   228     1   229 1.00 Phage antitermination protein Q
HTS                  PF04204.11   298 seq288_BIOID50925    -            309    8e-132  438.3   0.0   1   1  6.6e-136    9e-132  438.1   0.0     1   298     2   299     2   299 1.00 Homoserine O-succinyltransferase
UreD                 PF01774.12   209 seq289_BIOID50925    -            133   1.6e-21   76.6   0.0   1   1   1.4e-25   1.9e-21   76.4   0.0    71   204     8   131     6   133 0.92 UreD urease accessory protein
HATPase_c            PF02518.21   111 seq291_BIOID50925    -            433   1.9e-22   78.9   0.0   1   1   8.1e-26   3.7e-22   78.0   0.0     6   110   320   423   316   424 0.96 Histidine kinase-, DNA gyrase B-, and HSP90-like ATPase
HisKA                PF00512.20    68 seq291_BIOID50925    -            433   6.2e-08   32.3   1.3   1   1   3.7e-11   1.7e-07   30.9   0.9     1    67   211   270   211   271 0.90 His Kinase A (phospho-acceptor) domain
HAMP                 PF00672.20    70 seq291_BIOID50925    -            433   1.6e-06   28.0   0.0   1   1   3.6e-10   1.6e-06   28.0   0.0     3    69   140   206   139   207 0.90 HAMP domain
BOF                  PF04076.8    103 seq292_BIOID50925    -            114   1.2e-41  140.6   1.3   1   1     1e-45   1.4e-41  140.3   0.9    10   102    19   111    12   112 0.97 Bacterial OB fold (BOF) protein
DUF303               PF03629.13   255 seq293_BIOID50925    -            645   8.9e-28   97.0   0.0   1   1   1.8e-31   1.2e-27   96.6   0.0     2   206    79   326    78   381 0.78 Domain of unknown function (DUF303)
DUF1737              PF08410.5     54 seq293_BIOID50925    -            645     5e-17   61.2   0.0   1   1   2.4e-20   1.7e-16   59.6   0.0     1    53     1    50     1    51 0.97 Domain of unknown function (DUF1737)
Arc                  PF03869.9     50 seq294_BIOID50925    -             46   5.1e-05   22.7   0.0   1   1   4.2e-09   5.8e-05   22.5   0.0     8    34    19    45    12    46 0.92 Arc-like DNA binding domain
DUF3672              PF12421.3    136 seq299_BIOID50925    -            976   5.5e-41  139.7   0.7   1   1   2.6e-44   1.2e-40  138.7   0.0     1   135   795   935   795   936 0.89 Fibronectin type III protein
Phage-tail_3         PF13550.1    164 seq299_BIOID50925    -            976   8.9e-37  126.2   0.0   1   1   3.8e-40   1.7e-36  125.3   0.0     1   163   150   319   150   320 0.95 Putative phage tail protein
DUF1983              PF09327.6     81 seq299_BIOID50925    -            976   4.3e-27   93.7   1.9   1   1   2.3e-30   1.1e-26   92.5   1.3     1    81   691   771   691   771 0.99 Domain of unknown function (DUF1983)
DUF4137              PF13593.1    313 seq300_BIOID50925    -            332  4.9e-106  354.2  22.4   1   1    4e-110  5.5e-106  354.0  15.6     1   313     8   316     8   316 0.98 SBF-like CPA transporter family (DUF4137)
DUF2528              PF10800.3    102 seq302_BIOID50925    -             97   2.5e-42  143.2   0.3   1   1     2e-46   2.8e-42  143.1   0.2    13   101     1    96     1    97 0.99 Protein of unknown function (DUF2528)
DUF4132              PF13569.1    180 seq303_BIOID50925    -            963   2.1e-53  180.3   0.1   1   1   2.6e-57   3.5e-53  179.6   0.1     1   180   697   881   697   881 0.97 Domain of unknown function (DUF4132)
DUF1076              PF06416.7    113 seq305_BIOID50925    -            209   8.4e-47  157.4   0.6   1   1   8.2e-51   1.1e-46  157.0   0.4     2   113    98   209    97   209 0.98 Protein of unknown function (DUF1076)
Urease_gamma         PF00547.13    99 seq308_BIOID50925    -            100   2.4e-47  158.8   0.0   1   1     2e-51   2.7e-47  158.7   0.0     1    99     1    99     1    99 1.00 Urease, gamma subunit
P22_AR_C             PF10548.4     74 seq309_BIOID50925    -            292     3e-26   90.9   0.0   1   1   7.3e-30     5e-26   90.2   0.0     1    74   191   264   191   264 0.98 P22AR C-terminal domain
Bro-N                PF02498.12    87 seq309_BIOID50925    -            292   5.7e-22   77.6   0.0   1   1   1.6e-25   1.1e-21   76.7   0.0     1    87    20   110    20   110 0.88 BRO family, N-terminal domain
Aldedh               PF00171.17   462 seq310_BIOID50925    -            482    3e-175  582.9   0.1   1   1  2.4e-179  3.3e-175  582.7   0.1     1   461    19   477    19   478 0.99 Aldehyde dehydrogenase family
DUF3950              PF13132.1     30 seq312_BIOID50925    -             75   1.5e-15   56.2   0.5   1   1   1.5e-19     2e-15   55.8   0.4     1    29    21    49    21    50 0.96 Domain of unknown function (DUF3950)
Exo_endo_phos        PF03372.18   251 seq313_BIOID50925    -            259   5.8e-12   45.9   0.4   1   1   7.6e-16     1e-11   45.1   0.3     2   251    41   245    40   245 0.65 Endonuclease/Exonuclease/phosphatase family
Lambda_CIII          PF02061.11    45 seq315_BIOID50925    -             54   9.1e-31  105.4   0.1   1   1   7.8e-35   1.1e-30  105.2   0.1     1    45     1    43     1    43 1.00 Lambda Phage CIII
Lambda_Kil           PF06301.6     43 seq316_BIOID50925    -             89   2.5e-28   97.0   1.5   1   1   2.4e-32   3.3e-28   96.7   1.0     1    43    43    85    43    85 0.98 Bacteriophage lambda Kil protein
Ureidogly_hydro      PF04115.7    165 seq317_BIOID50925    -            160   1.7e-52  177.0   0.0   1   1   1.4e-56   1.9e-52  176.8   0.0     3   159     2   153     1   158 0.95 Ureidoglycolate hydrolase
DUF3442              PF11924.3    280 seq318_BIOID50925    -            486  6.8e-101  337.4   2.6   1   1  6.6e-105    9e-101  337.0   1.8     3   280   150   428   148   428 0.99 Protein of unknown function (DUF3442)
LysR_substrate       PF03466.15   209 seq320_BIOID50925    -            323   9.8e-42  142.2   0.2   1   1     2e-45   1.3e-41  141.8   0.1     3   206   113   316   111   319 0.97 LysR substrate binding domain
HTH_1                PF00126.22    60 seq320_BIOID50925    -            323   7.3e-19   67.1   0.6   1   1     2e-22   1.3e-18   66.3   0.4     2    59    29    86    28    87 0.97 Bacterial regulatory helix-turn-helix protein, lysR family
DUF968               PF06147.6    200 seq321_BIOID50925    -            360     6e-79  264.4   0.1   1   1   4.4e-83     6e-79  264.4   0.0     2   199   141   356   140   357 0.99 Protein of unknown function (DUF968)
Urease_beta          PF00699.15   100 seq323_BIOID50925    -            106   8.9e-46  153.7   0.0   1   1   7.2e-50   9.9e-46  153.5   0.0     1   100     2   101     2   101 0.99 Urease beta subunit
PduV-EutP            PF10662.4    143 seq324_BIOID50925    -            118   6.8e-15   54.6   0.0   1   1   7.3e-19     1e-14   54.1   0.0    86   142    57   112    42   113 0.92 Ethanolamine utilisation - propanediol utilisation
Phage_min_tail       PF05939.8    109 seq330_BIOID50925    -            109   2.5e-38  130.2   0.0   1   1     2e-42   2.7e-38  130.1   0.0     1   109     1   109     1   109 0.99 Phage minor tail protein
Gam                  PF06064.6     98 seq331_BIOID50925    -             98   4.5e-61  202.9   4.8   1   1   3.6e-65     5e-61  202.8   3.3     1    98     1    98     1    98 0.99 Host-nuclease inhibitor protein Gam
Amidohydro_1         PF01979.15   333 seq334_BIOID50925    -            568   2.2e-72  244.4   1.6   1   1   1.2e-75   3.4e-72  243.7   1.1     1   333   126   437   126   437 0.97 Amidohydrolase family
Urease_alpha         PF00449.15   121 seq334_BIOID50925    -            568   3.2e-56  188.5   1.1   1   1   2.3e-59   6.3e-56  187.5   0.8     2   121     4   120     3   120 0.98 Urease alpha-subunit, N-terminal domain
Amidohydro_5         PF13594.1     68 seq334_BIOID50925    -            568   1.3e-09   37.6   2.6   1   1   1.6e-12   4.3e-09   35.9   1.8     1    68    87   155    87   155 0.70 Amidohydrolase
Caudo_TAP            PF02413.12   130 seq335_BIOID50925    -            193   2.4e-39  134.3   0.5   1   1   2.2e-43     3e-39  134.0   0.3     1   130    72   192    72   192 0.97 Caudovirales tail fibre assembly protein
Malate_synthase      PF01274.17   523 seq336_BIOID50925    -            539  1.1e-213  709.9   0.0   1   1  8.9e-218  1.2e-213  709.7   0.0     3   522    19   538    17   539 0.99 Malate synthase
DUF1076              PF06416.7    113 seq337_BIOID50925    -            213   5.3e-43  145.1   0.3   1   1   5.4e-47   7.4e-43  144.7   0.2    13   113   112   212    99   212 0.94 Protein of unknown function (DUF1076)
IclR                 PF01614.13   129 seq339_BIOID50925    -            271   1.9e-40  137.3   0.0   1   1   4.5e-44   3.1e-40  136.7   0.0     2   128   140   263   139   264 0.98 Bacterial transcriptional regulator
HTH_IclR             PF09339.5     52 seq339_BIOID50925    -            271   1.2e-12   47.1   0.1   1   1   5.9e-16     4e-12   45.4   0.0     1    51    23    73    23    74 0.98 IclR helix-turn-helix domain
Phage_lysozyme       PF00959.14   110 seq340_BIOID50925    -            158   3.5e-23   81.8   0.0   1   1   3.7e-27   5.1e-23   81.3   0.0     1   109    33   140    33   141 0.98 Phage lysozyme
RecT                 PF03837.9    199 seq341_BIOID50925    -            261   1.1e-28   99.8   0.0   1   1   1.6e-30   2.2e-26   92.2   0.0     5   195    24   182    22   190 0.91 RecT family
Ail_Lom              PF06316.6    199 seq342_BIOID50925    -            199  7.6e-119  394.2   4.8   1   1  1.2e-122  8.5e-119  394.1   3.4     1   199     1   199     1   199 1.00 Enterobacterial Ail/Lom protein
OMP_b-brl            PF13505.1    176 seq342_BIOID50925    -            199   4.1e-25   88.6   4.8   1   1   7.3e-29     5e-25   88.3   3.3     2   176    11   199     8   199 0.86 Outer membrane protein beta-barrel domain
Phage_tail_L         PF05100.7    206 seq343_BIOID50925    -            232   2.3e-97  324.0   0.2   1   1    2e-101   2.7e-97  323.7   0.1     1   206    29   230    29   230 0.99 Phage minor tail protein L
DUF413               PF04219.7     94 seq344_BIOID50925    -            112   1.5e-38  130.2   0.1   1   1   1.4e-42   1.9e-38  129.9   0.1     1    90    10    99    10   102 0.97 Protein of unknown function, DUF
Ter                  PF05472.6    290 seq348_BIOID50925    -             61   3.4e-08   32.8   0.2   1   1   2.9e-12     4e-08   32.6   0.1     2    40    13    51    12    54 0.95 DNA replication terminus site-binding protein (Ter protein)
Lysis_S              PF04971.7     68 seq349_BIOID50925    -            106   2.7e-46  155.0   0.6   1   1   2.6e-50   3.5e-46  154.6   0.4     1    68    39   106    39   106 1.00 Lysis protein S
Peripla_BP_2         PF01497.13   238 seq350_BIOID50925    -            296     9e-27   93.6   0.0   1   1   7.6e-31     1e-26   93.3   0.0     1   235    38   270    38   273 0.94 Periplasmic binding protein
Prok-JAB             PF14464.1    105 seq354_BIOID50925    -            245   1.2e-19   69.6   0.1   1   1   3.3e-23   2.3e-19   68.8   0.1     5    99     3    97     1   106 0.91 Prokaryotic homologs of the JAB domain
NLPC_P60             PF00877.14   105 seq354_BIOID50925    -            245   4.3e-14   52.0   0.0   1   1   8.8e-18     6e-14   51.6   0.0     1   105   109   222   109   222 0.92 NlpC/P60 family
Methyltransf_11      PF08241.7     95 seq355_BIOID50925    -            256   7.1e-25   87.2   0.0   1   1   1.3e-27   1.3e-24   86.4   0.0     1    95    49   145    49   145 0.97 Methyltransferase domain
Methyltransf_31      PF13847.1    152 seq355_BIOID50925    -            256     1e-20   73.7   0.0   1   1   1.4e-23   1.4e-20   73.3   0.0     5   113    46   155    43   234 0.85 Methyltransferase domain
Methyltransf_23      PF13489.1    162 seq355_BIOID50925    -            256   1.3e-18   67.1   0.0   1   1   1.8e-21   1.7e-18   66.6   0.0    20   159    42   191    27   194 0.83 Methyltransferase domain
Ubie_methyltran      PF01209.13   233 seq355_BIOID50925    -            256     3e-18   65.6   0.0   1   1   4.1e-21     4e-18   65.2   0.0    29   158    24   152     2   163 0.84 ubiE/COQ5 methyltransferase family
Methyltransf_18      PF12847.2    112 seq355_BIOID50925    -            256   3.6e-17   62.8   0.1   1   1   7.7e-20   7.5e-17   61.8   0.0     1   109    44   145    44   148 0.92 Methyltransferase domain
Methyltransf_12      PF08242.7     99 seq355_BIOID50925    -            256   5.7e-14   52.2   0.0   1   1   9.6e-17   9.4e-14   51.5   0.0     1    99    49   143    49   143 0.88 Methyltransferase domain
Methyltransf_25      PF13649.1    101 seq355_BIOID50925    -            256     9e-13   48.3   0.1   1   1   1.9e-15   1.8e-12   47.3   0.0     1   101    48   141    48   141 0.91 Methyltransferase domain
Methyltransf_26      PF13659.1    117 seq355_BIOID50925    -            256   4.2e-11   42.7   0.4   1   1   8.6e-14   8.4e-11   41.8   0.2     3   113    47   145    45   147 0.93 Methyltransferase domain
MTS                  PF05175.9    170 seq355_BIOID50925    -            256   5.6e-10   38.7   0.1   1   1   1.1e-12   1.1e-09   37.8   0.0    21   144    34   150    28   174 0.82 Methyltransferase small domain
Methyltransf_8       PF05148.10   219 seq355_BIOID50925    -            256   2.9e-08   33.5   0.0   1   1     2e-10     2e-07   30.7   0.0    71   166    43   155     6   178 0.69 Hypothetical methyltransferase
Methyltransf_29      PF03141.11   506 seq355_BIOID50925    -            256   1.4e-07   30.1   0.1   1   1   1.8e-10   1.7e-07   29.8   0.1   118   217    45   145     9   169 0.79 Putative S-adenosyl-L-methionine-dependent methyltransferase
TehB                 PF03848.9    192 seq355_BIOID50925    -            256   1.9e-05   23.7   0.0   1   1   3.4e-08   3.3e-05   23.0   0.0    31   132    45   146    17   158 0.79 Tellurite resistance protein TehB
NodS                 PF05401.6    201 seq355_BIOID50925    -            256   4.6e-05   22.7   0.0   1   1   7.3e-08   7.1e-05   22.1   0.0     2   144     3   145     2   151 0.80 Nodulation protein S (NodS)
PrmA                 PF06325.8    295 seq355_BIOID50925    -            256   4.6e-05   22.5   0.0   1   1   6.3e-08   6.2e-05   22.1   0.0   161   262    44   150    32   188 0.75 Ribosomal protein L11 methyltransferase (PrmA)
DUF4102              PF13356.1     89 seq356_BIOID50925    -            410   9.2e-28   95.8   0.1   1   1   2.4e-31   1.7e-27   95.0   0.1     1    88    20   106    20   107 0.97 Domain of unknown function (DUF4102)
Phage_integrase      PF00589.17   173 seq356_BIOID50925    -            410   1.3e-26   93.1   0.0   1   1   3.4e-30   2.3e-26   92.3   0.0     2   170   223   387   222   389 0.95 Phage integrase family
DUF1375              PF07119.7     76 seq359_BIOID50925    -             75   8.9e-21   73.3   0.2   1   1   9.2e-25   1.3e-20   72.9   0.1     6    75     8    69     3    70 0.91 Protein of unknown function (DUF1375)
Ter                  PF05472.6    290 seq360_BIOID50925    -            252   1.4e-95  319.6   3.7   1   1   1.1e-99   1.5e-95  319.5   2.6    52   290     2   250     1   250 0.99 DNA replication terminus site-binding protein (Ter protein)
HATPase_c_3          PF13589.1    137 seq361_BIOID50925    -            463     2e-31  108.3   0.0   1   1   7.8e-35   5.3e-31  106.9   0.0     1   136    26   164    26   167 0.91 Histidine kinase-, DNA gyrase B-, and HSP90-like ATPase
DUF1327              PF07041.6    113 seq365_BIOID50925    -            114   1.5e-62  208.3   0.0   1   1   1.2e-66   1.7e-62  208.2   0.0     1   112     1   112     1   113 0.99 Protein of unknown function (DUF1327)
Virul_fac_BrkB       PF03631.10   260 seq366_BIOID50925    -            337   3.4e-49  167.4  16.0   1   1     3e-53   4.1e-49  167.1  11.1     4   258    65   325    62   327 0.91 Virulence factor BrkB
Phage_lysis          PF03245.8    125 seq367_BIOID50925    -            153   4.5e-48  162.2  12.3   1   1   3.7e-52   5.1e-48  162.0   8.5     1   125    29   153    29   153 0.99 Bacteriophage lysis protein
Phage_portal         PF04860.7    347 seq368_BIOID50925    -            915     3e-86  289.1   0.0   1   1   1.1e-89   5.1e-86  288.3   0.0     4   347    39   382    36   382 0.96 Phage portal protein
Phage_connect_1      PF05135.8    102 seq368_BIOID50925    -            915     4e-07   29.9   0.0   1   1   1.7e-09   7.7e-06   25.8   0.0     7    92   814   902   792   910 0.83 Phage gp6-like head-tail connector protein
CBM_5_12             PF02839.9     41 seq368_BIOID50925    -            915   1.6e-06   27.4   1.5   1   1   7.9e-09   3.6e-05   23.1   0.3     4    41   756   793   753   793 0.91 Carbohydrate binding domain
RusA                 PF05866.6    116 seq370_BIOID50925    -            101   3.1e-18   66.1   0.0   1   1   2.5e-22   3.5e-18   66.0   0.0     1    99     7    99     7   101 0.87 Endodeoxyribonuclease RusA
DUF1040              PF06288.8     86 seq371_BIOID50925    -             89   1.6e-46  156.3   0.5   1   1   1.3e-50   1.8e-46  156.2   0.3     1    86     1    86     1    86 1.00 Protein of unknown function (DUF1040)
DUF4043              PF13252.1    341 seq376_BIOID50925    -            404  8.9e-132  439.0   0.1   1   1  8.1e-136  1.1e-131  438.7   0.1     2   341    52   400    51   400 0.99 Protein of unknown function (DUF4043)
Transposase_mut      PF00872.13   381 seq378_BIOID50925    -            251   1.5e-81  273.7   0.1   1   1   4.3e-85     2e-81  273.4   0.1   124   355    15   244     9   247 0.97 Transposase, Mutator family
MULE                 PF10551.4     93 seq378_BIOID50925    -            251   3.1e-13   49.5   0.0   1   1   1.4e-16   6.4e-13   48.5   0.0    16    91    76   151    62   153 0.84 MULE transposase domain
Rz1                  PF06085.6     40 seq379_BIOID50925    -             60   4.3e-24   83.5  10.6   1   1   4.2e-28   5.7e-24   83.1   7.3     1    40    20    60    20    60 0.98 Lipoprotein Rz1 precursor
Aminotran_3          PF00202.16   339 seq380_BIOID50925    -            426  2.8e-121  404.4   0.2   1   1  2.4e-125  3.3e-121  404.1   0.1     2   338    27   360    26   361 0.98 Aminotransferase class-III
Polyketide_cyc       PF03364.15   130 seq381_BIOID50925    -            149   9.2e-32  109.6   0.0   1   1   1.6e-35   1.1e-31  109.4   0.0     1   130    14   139    14   139 0.99 Polyketide cyclase / dehydrase and lipid transport
Polyketide_cyc2      PF10604.4    139 seq381_BIOID50925    -            149   6.9e-11   42.3   0.0   1   1   1.2e-14   8.4e-11   42.0   0.0     1   128     5   136     5   145 0.74 Polyketide cyclase / dehydrase and lipid transport
phage_tail_N         PF08400.5    134 seq382_BIOID50925    -            437   1.1e-60  203.0   0.1   1   1   3.3e-64   1.1e-60  203.0   0.1     1   134     1   134     1   134 0.99 Prophage tail fibre N-terminal
Phage_fiber_C        PF06820.7     64 seq382_BIOID50925    -            437   1.9e-37  127.0   0.1   1   1   8.6e-41   2.9e-37  126.4   0.1     1    64   363   426   363   426 0.99 Putative prophage tail fibre C-terminus
Collagen             PF01391.13    60 seq382_BIOID50925    -            437   1.4e-18   66.0  71.7   1   2   3.1e-13   1.1e-09   37.6  24.8     1    59   251   309   249   310 0.78 Collagen triple helix repeat (20 copies)
Collagen             PF01391.13    60 seq382_BIOID50925    -            437   1.4e-18   66.0  71.7   2   2   1.3e-12   4.5e-09   35.6  22.6     1    59   302   360   302   363 0.91 Collagen triple helix repeat (20 copies)
CarboxypepD_reg      PF13620.1     82 seq382_BIOID50925    -            437   1.4e-07   31.3   0.2   1   1   9.4e-11   3.2e-07   30.1   0.1     1    74     4    82     4    89 0.82 Carboxypeptidase regulatory-like domain
TPP_enzyme_N         PF02776.13   172 seq383_BIOID50925    -            623   2.4e-54  183.2   2.8   1   1   4.8e-56   2.2e-52  176.9   0.9     1   170    34   203    34   205 0.98 Thiamine pyrophosphate enzyme, N-terminal TPP binding domain
TPP_enzyme_C         PF02775.16   153 seq383_BIOID50925    -            623   7.1e-36  122.9   0.3   1   1   1.6e-37   7.2e-34  116.4   0.0     2   153   423   583   422   583 0.96 Thiamine pyrophosphate enzyme, C-terminal TPP binding domain
TPP_enzyme_M         PF00205.17   137 seq383_BIOID50925    -            623     1e-34  119.1   0.6   1   1   4.8e-38   2.2e-34  118.0   0.0     1   136   223   358   223   359 0.94 Thiamine pyrophosphate enzyme, central domain
YqaJ                 PF09588.5    152 seq384_BIOID50925    -            225   7.7e-26   90.7   0.0   1   1   2.1e-29   1.4e-25   89.8   0.0     2   150    24   166    23   168 0.85 YqaJ-like viral recombinase domain
Phage_lysozyme       PF00959.14   110 seq385_BIOID50925    -            177   1.9e-28   98.8   0.0   1   1   1.8e-32   2.4e-28   98.4   0.0     1   110    48   166    48   166 0.97 Phage lysozyme
DUF1378              PF07125.6     59 seq386_BIOID50925    -             60   3.2e-40  135.7   0.1   1   1   2.5e-44   3.5e-40  135.6   0.1     1    59     1    59     1    59 0.99 Protein of unknown function (DUF1378)
Ail_Lom              PF06316.6    199 seq388_BIOID50925    -            108   1.2e-57  194.5   0.2   1   1   1.9e-61   1.3e-57  194.4   0.1     1   106     1   106     1   108 0.99 Enterobacterial Ail/Lom protein
OMP_b-brl            PF13505.1    176 seq388_BIOID50925    -            108   3.3e-09   36.8   0.1   1   1   6.3e-13   4.3e-09   36.4   0.0     2    93    11   104    10   107 0.79 Outer membrane protein beta-barrel domain
APH                  PF01636.18   239 seq390_BIOID50925    -            328   1.6e-41  142.5   1.8   1   1   3.7e-45   2.5e-41  141.8   1.2     2   232    31   259    30   269 0.84 Phosphotransferase enzyme family
EcKinase             PF02958.15   293 seq390_BIOID50925    -            328   0.00012   21.2   0.0   1   1   3.1e-08   0.00021   20.4   0.0   197   280   176   252   149   257 0.79 Ecdysteroid kinase
DUF1133              PF06576.6    176 seq391_BIOID50925    -            184  1.4e-102  340.1   0.7   1   1  1.2e-106  1.6e-102  339.9   0.5     1   176     1   176     1   176 1.00 Protein of unknown function (DUF1133)
HTH_Tnp_1            PF01527.15    76 seq392_BIOID50925    -            108   5.5e-11   42.1   1.3   1   1   1.6e-14   2.2e-10   40.2   0.9     1    74     1    87     1    88 0.86 Transposase
FecCD                PF01032.13   311 seq393_BIOID50925    -            660  2.5e-145  483.0  86.0   1   2   3.1e-73   4.2e-69  232.6  27.3     6   310    12   324     7   325 0.94 FecCD transport family
FecCD                PF01032.13   311 seq393_BIOID50925    -            660  2.5e-145  483.0  86.0   2   2   2.5e-80   3.5e-76  255.9  27.0     2   311   358   657   347   657 0.94 FecCD transport family
MFS_1                PF07690.11   354 seq396_BIOID50925    -            427   2.3e-33  115.3  38.8   1   2   6.4e-26   2.9e-22   78.7  17.4    33   256    27   263     5   266 0.80 Major Facilitator Superfamily
MFS_1                PF07690.11   354 seq396_BIOID50925    -            427   2.3e-33  115.3  38.8   2   2   5.6e-15   2.5e-11   42.8   5.9    38   181   255   402   250   422 0.81 Major Facilitator Superfamily
Sugar_tr             PF00083.19   451 seq396_BIOID50925    -            427     1e-24   86.8  31.9   1   1   5.6e-27   2.6e-23   82.2   9.4    51   200    34   193    10   203 0.88 Sugar (and other) transporter
MFS_2                PF13347.1    427 seq396_BIOID50925    -            427   1.1e-10   40.3  28.2   1   1   1.4e-10   6.2e-07   28.0   7.5   137   334   123   325   112   338 0.76 MFS/sugar transport protein
DUF826               PF05696.6     78 seq397_BIOID50925    -             89     1e-36  124.7   1.7   1   1   8.4e-41   1.1e-36  124.6   1.2     1    78     1    83     1    83 0.98 Protein of unknown function (DUF826)
Ub-RnfH              PF03658.9     84 seq399_BIOID50925    -             96   3.2e-38  129.3   0.1   1   1   2.7e-42   3.7e-38  129.1   0.1     1    84     5    88     5    88 0.99 RnfH family Ubiquitin
SopA_C               PF13979.1    172 seq401_BIOID50925    -            782   1.3e-67  226.5   0.0   1   1     1e-70   2.9e-67  225.4   0.0     2   172   617   782   616   782 0.99 SopA-like catalytic domain
SopA                 PF13981.1    135 seq401_BIOID50925    -            782   1.2e-42  145.0   4.8   1   1     2e-45   5.3e-42  142.9   0.3     1   135   376   512   376   512 0.98 SopA-like central domain
Pentapeptide         PF00805.17    40 seq401_BIOID50925    -            782   1.9e-14   52.3  14.2   1   1   1.8e-08     5e-05   22.3   0.1     7    38   237   268   236   269 0.95 Pentapeptide repeats (8 copies)
Pentapeptide_4       PF13599.1     78 seq401_BIOID50925    -            782   2.1e-13   49.7  17.9   1   2   5.2e-12   1.4e-08   34.2   1.6     9    76   199   266   194   268 0.88 Pentapeptide repeats (9 copies)
Pentapeptide_4       PF13599.1     78 seq401_BIOID50925    -            782   2.1e-13   49.7  17.9   2   2   1.2e-10   3.2e-07   29.9   5.5     2    53   242   291   241   309 0.92 Pentapeptide repeats (9 copies)
Ail_Lom              PF06316.6    199 seq402_BIOID50925    -             93   8.5e-53  178.7   2.2   1   1   1.4e-56   9.3e-53  178.5   1.5   107   199     1    93     1    93 0.99 Enterobacterial Ail/Lom protein
OMP_b-brl            PF13505.1    176 seq402_BIOID50925    -             93     1e-11   44.9   3.0   1   1   1.7e-15   1.2e-11   44.7   2.1    97   176     2    93     1    93 0.91 Outer membrane protein beta-barrel domain
rve                  PF00665.21   120 seq403_BIOID50925    -            296   4.9e-26   91.0   0.1   1   1   3.8e-29   1.3e-25   89.7   0.0     2   119   126   240   125   241 0.97 Integrase core domain
HTH_21               PF13276.1     60 seq403_BIOID50925    -            296   1.6e-16   59.9   2.9   1   1   1.1e-19   3.9e-16   58.7   2.0     3    60    48   104    45   104 0.93 HTH-like domain
rve_3                PF13683.1     67 seq403_BIOID50925    -            296   2.7e-11   42.7   0.0   1   1   1.8e-14   6.1e-11   41.5   0.0     6    67   217   278   212   278 0.92 Integrase core domain
rve_2                PF13333.1     52 seq403_BIOID50925    -            296   2.6e-06   27.2   0.0   1   1   1.6e-09   5.5e-06   26.2   0.0     1    44   231   277   231   284 0.88 Integrase core domain
GTP_EFTU             PF00009.22   188 seq407_BIOID50925    -            394   1.1e-60  204.1   0.0   1   1   3.4e-64   1.6e-60  203.7   0.0     1   187    10   201    10   202 0.93 Elongation factor Tu GTP binding domain
GTP_EFTU_D3          PF03143.12    97 seq407_BIOID50925    -            394   2.4e-34  117.3   0.1   1   1   1.4e-37   6.6e-34  115.9   0.0     1    96   298   392   298   393 0.98 Elongation factor Tu C-terminal domain
GTP_EFTU_D2          PF03144.20    74 seq407_BIOID50925    -            394     3e-18   65.5   6.3   1   1   1.2e-21   5.5e-18   64.7   3.9     1    74   225   294   225   294 0.96 Elongation factor Tu domain 2
Lysis_S              PF04971.7     68 seq409_BIOID50925    -             71   7.2e-47  156.8   0.6   1   1   5.8e-51   7.9e-47  156.7   0.4     1    68     4    71     4    71 1.00 Lysis protein S
DUF1317              PF07026.6     60 seq413_BIOID50925    -             60   3.8e-39  132.2   0.1   1   1     3e-43   4.1e-39  132.1   0.0     1    60     1    60     1    60 0.99 Protein of unknown function (DUF1317)
Lambda_tail_I        PF06805.7     82 seq414_BIOID50925    -            190   3.7e-14   52.1   0.0   1   1   4.9e-18   6.7e-14   51.3   0.0    25    82     2    64     1    64 0.98 Bacteriophage lambda tail assembly protein I
ICL                  PF00463.16   526 seq415_BIOID50925    -            439  3.1e-200  665.7   1.4   1   2  4.6e-118  3.2e-114  381.9   0.0     1   255    12   262    12   264 0.99 Isocitrate lyase family
ICL                  PF00463.16   526 seq415_BIOID50925    -            439  3.1e-200  665.7   1.4   2   2   1.5e-88     1e-84  284.5   0.8   353   526   262   439   260   439 0.98 Isocitrate lyase family
PEP_mutase           PF13714.1    238 seq415_BIOID50925    -            439   4.5e-19   68.5   0.0   1   1   2.2e-22   1.5e-18   66.7   0.0    26   207    86   329    76   352 0.85 Phosphoenolpyruvate phosphomutase
phage_tail_N         PF08400.5    134 seq416_BIOID50925    -            451   1.4e-50  170.3   0.1   1   1   3.1e-54   1.4e-50  170.3   0.0    15   134    29   148    26   148 0.99 Prophage tail fibre N-terminal
Phage_fiber_C        PF06820.7     64 seq416_BIOID50925    -            451   2.6e-36  123.4   0.2   1   1   8.7e-40     4e-36  122.8   0.1     1    64   377   440   377   440 0.99 Putative prophage tail fibre C-terminus
Collagen             PF01391.13    60 seq416_BIOID50925    -            451   2.6e-18   65.2  70.4   1   2   3.9e-13   1.8e-09   36.9  23.8     1    59   265   323   263   324 0.73 Collagen triple helix repeat (20 copies)
Collagen             PF01391.13    60 seq416_BIOID50925    -            451   2.6e-18   65.2  70.4   2   2   1.1e-12     5e-09   35.4  22.7     1    59   316   374   316   377 0.91 Collagen triple helix repeat (20 copies)
UreE_C               PF05194.7     87 seq418_BIOID50925    -            154   5.3e-30  103.2   2.6   1   1     1e-33     7e-30  102.8   1.8     2    86    72   154    71   154 0.92 UreE urease accessory protein, C-terminal domain
UreE_N               PF02814.10    65 seq418_BIOID50925    -            154   1.6e-14   53.0   0.2   1   1   3.6e-18   2.5e-14   52.4   0.1    12    63    11    62     2    65 0.91 UreE urease accessory protein, N-terminal domain
P22_AR_N             PF10547.4    120 seq420_BIOID50925    -            118     4e-36  123.3   0.1   1   1   3.4e-40   4.7e-36  123.1   0.0     1    91     1    90     1   100 0.95 P22_AR N-terminal domain
HOK_GEF              PF01848.11    43 seq421_BIOID50925    -             70   3.1e-19   67.8   4.6   1   1   2.8e-23   3.8e-19   67.6   3.2     1    43    24    66    24    66 0.99 Hok/gef family
DUF1382              PF07131.6     61 seq422_BIOID50925    -             63   8.3e-40  134.6   0.6   1   1   6.7e-44   9.1e-40  134.4   0.4     1    61     1    61     1    61 0.99 Protein of unknown function (DUF1382)
DUF1327              PF07041.6    113 seq423_BIOID50925    -            114   4.3e-63  210.1   0.0   1   1   3.5e-67   4.7e-63  209.9   0.0     1   112     1   112     1   113 0.99 Protein of unknown function (DUF1327)
Sugar_tr             PF00083.19   451 seq429_BIOID50925    -            440     3e-35  121.5  34.2   1   2   1.2e-31   8.3e-28   97.0   5.8     2   203    23   232    22   237 0.89 Sugar (and other) transporter
Sugar_tr             PF00083.19   451 seq429_BIOID50925    -            440     3e-35  121.5  34.2   2   2   5.6e-12   3.8e-08   32.2  11.8   242   444   240   440   226   440 0.71 Sugar (and other) transporter
MFS_1                PF07690.11   354 seq429_BIOID50925    -            440   3.2e-30  104.9  60.5   1   2   6.2e-21   4.3e-17   61.8  19.2     2   239    28   275    27   286 0.71 Major Facilitator Superfamily
MFS_1                PF07690.11   354 seq429_BIOID50925    -            440   3.2e-30  104.9  60.5   2   2   8.1e-17   5.6e-13   48.2  19.7    22   176   278   435   267   440 0.79 Major Facilitator Superfamily
Plasmid_stabil       PF05016.9     90 seq430_BIOID50925    -             92     3e-15   56.2   0.1   1   1   2.4e-19   3.3e-15   56.1   0.1     1    90     4    91     4    91 0.86 Plasmid stabilisation system protein
DSBA                 PF01323.15   193 seq431_BIOID50925    -            208   6.8e-32  110.4   3.3   1   1   7.9e-35   5.4e-31  107.5   2.3     1   192    40   197    40   198 0.95 DSBA-like thioredoxin domain
Thioredoxin_4        PF13462.1    163 seq431_BIOID50925    -            208   4.4e-10   39.7   0.0   1   1   9.2e-14   6.3e-10   39.1   0.0    16   149    40   180    33   191 0.69 Thioredoxin
WGR                  PF05406.10    81 seq434_BIOID50925    -            426   5.3e-17   61.4   2.7   1   1   7.9e-21   1.1e-16   60.4   0.7    13    77     6    67     2    71 0.93 WGR domain
ORF11CD3             PF10549.4     57 seq436_BIOID50925    -             69   1.8e-24   85.1   0.2   1   1   1.5e-28   2.1e-24   84.9   0.1     2    56     1    55     1    56 0.98 ORF11CD3 domain
Phage_fiber_C        PF06820.7     64 seq438_BIOID50925    -             89   6.3e-36  122.2   1.0   1   1     6e-40   8.2e-36  121.8   0.7     1    64    28    89    28    89 0.98 Putative prophage tail fibre C-terminus
UreF                 PF01730.11   146 seq439_BIOID50925    -            224   1.1e-35  122.7   5.9   1   1   1.1e-39   1.5e-35  122.3   4.1     1   144    37   182    37   184 0.96 UreF
Phage_lysozyme       PF00959.14   110 seq441_BIOID50925    -            177   4.7e-29  100.7   0.0   1   1   4.5e-33   6.2e-29  100.3   0.0     1   110    48   166    48   166 0.97 Phage lysozyme
HTH_AraC             PF00165.18    42 seq442_BIOID50925    -            229     6e-15   54.4   1.7   1   2   1.5e-09   1.1e-05   25.0   0.0     1    35   133   167   133   173 0.89 Bacterial regulatory helix-turn-helix proteins, AraC family
HTH_AraC             PF00165.18    42 seq442_BIOID50925    -            229     6e-15   54.4   1.7   2   2   2.9e-10     2e-06   27.3   0.4    14    38   194   219   192   223 0.91 Bacterial regulatory helix-turn-helix proteins, AraC family
HTH_18               PF12833.2     81 seq442_BIOID50925    -            229   1.6e-09   37.6   0.1   1   1   4.4e-13     3e-09   36.7   0.1     2    80   147   223   146   224 0.91 Helix-turn-helix domain
HTH_23               PF13384.1     50 seq443_BIOID50925    -             75   2.8e-06   26.6   0.0   1   1   1.3e-09   8.6e-06   25.1   0.0    15    39     5    32     1    33 0.86 Homeodomain-like domain
Phage-tail_3         PF13550.1    164 seq447_BIOID50925    -           1137   5.3e-40  136.7   0.0   1   1   3.7e-43   1.3e-39  135.5   0.0     1   161   330   497   330   500 0.94 Putative phage tail protein
DUF3672              PF12421.3    136 seq447_BIOID50925    -           1137   5.3e-37  126.8   1.8   1   1   3.7e-40   1.3e-36  125.6   1.2     1   136   949  1099   949  1099 0.94 Fibronectin type III protein
DUF1983              PF09327.6     81 seq447_BIOID50925    -           1137   1.2e-27   95.5   0.1   1   1   9.1e-31   3.1e-27   94.2   0.0     2    81   846   925   845   925 0.97 Domain of unknown function (DUF1983)
AA_permease          PF00324.16   479 seq451_BIOID50925    -            487  3.5e-122  408.0  47.9   1   1  5.8e-126  3.9e-122  407.8  33.2     1   476    39   476    39   479 0.98 Amino acid permease
AA_permease_2        PF13520.1    426 seq451_BIOID50925    -            487   1.6e-42  145.4  47.9   1   1   2.8e-46   1.9e-42  145.1  33.2     5   424    39   460    35   466 0.86 Amino acid permease
zf-dskA_traR         PF01258.12    36 seq453_BIOID50925    -             73   4.7e-10   38.9   7.6   1   1   4.5e-14   6.2e-10   38.5   5.3     4    35    33    64    28    65 0.92 Prokaryotic dksA/traR C4-type zinc finger
DUF968               PF06147.6    200 seq456_BIOID50925    -            349   6.6e-81  270.8   0.1   1   1   8.3e-85   1.1e-80  270.1   0.1     2   199   130   345   129   346 0.99 Protein of unknown function (DUF968)
Big_1                PF02369.11   100 seq457_BIOID50925    -           2139         0 1112.3 273.5   1  16   3.1e-21   1.1e-17   63.7   8.8     2    94   219   307   214   313 0.88 Bacterial Ig-like domain (group 1)
Big_1                PF02369.11   100 seq457_BIOID50925    -           2139         0 1112.3 273.5   2  16   1.4e-25   4.7e-22   77.6   9.1     3    97   315   407   312   410 0.92 Bacterial Ig-like domain (group 1)
Big_1                PF02369.11   100 seq457_BIOID50925    -           2139         0 1112.3 273.5   3  16   1.8e-27   6.2e-24   83.6   2.6     2    97   412   510   411   512 0.95 Bacterial Ig-like domain (group 1)
Big_1                PF02369.11   100 seq457_BIOID50925    -           2139         0 1112.3 273.5   4  16   3.2e-19   1.1e-15   57.2   3.6     4    96   524   609   521   613 0.88 Bacterial Ig-like domain (group 1)
Big_1                PF02369.11   100 seq457_BIOID50925    -           2139         0 1112.3 273.5   5  16   8.9e-27     3e-23   81.4   7.4     3   100   616   715   614   715 0.94 Bacterial Ig-like domain (group 1)
Big_1                PF02369.11   100 seq457_BIOID50925    -           2139         0 1112.3 273.5   6  16   6.7e-21   2.3e-17   62.6   6.8     4    96   727   812   723   816 0.91 Bacterial Ig-like domain (group 1)
Big_1                PF02369.11   100 seq457_BIOID50925    -           2139         0 1112.3 273.5   7  16   1.2e-27     4e-24   84.2   7.9     3   100   819   918   817   918 0.95 Bacterial Ig-like domain (group 1)
Big_1                PF02369.11   100 seq457_BIOID50925    -           2139         0 1112.3 273.5   8  16   2.7e-22   9.1e-19   67.1   7.5     5   100   931  1018   921  1018 0.84 Bacterial Ig-like domain (group 1)
Big_1                PF02369.11   100 seq457_BIOID50925    -           2139         0 1112.3 273.5   9  16   1.2e-27   3.9e-24   84.3   6.7     2   100  1029  1131  1028  1131 0.93 Bacterial Ig-like domain (group 1)
Big_1                PF02369.11   100 seq457_BIOID50925    -           2139         0 1112.3 273.5  10  16   3.5e-25   1.2e-21   76.3   4.2     2    98  1133  1229  1132  1231 0.90 Bacterial Ig-like domain (group 1)
Big_1                PF02369.11   100 seq457_BIOID50925    -           2139         0 1112.3 273.5  11  16   7.1e-29   2.4e-25   88.2   6.6     6    99  1237  1333  1234  1334 0.92 Bacterial Ig-like domain (group 1)
Big_1                PF02369.11   100 seq457_BIOID50925    -           2139         0 1112.3 273.5  12  16   8.7e-29     3e-25   87.9   6.2     2    99  1336  1435  1335  1436 0.95 Bacterial Ig-like domain (group 1)
Big_1                PF02369.11   100 seq457_BIOID50925    -           2139         0 1112.3 273.5  13  16   6.7e-25   2.3e-21   75.4   3.9     7    97  1448  1532  1440  1535 0.92 Bacterial Ig-like domain (group 1)
Big_1                PF02369.11   100 seq457_BIOID50925    -           2139         0 1112.3 273.5  14  16   2.5e-21   8.6e-18   63.9   0.8     8    94  1545  1630  1538  1636 0.84 Bacterial Ig-like domain (group 1)
Big_1                PF02369.11   100 seq457_BIOID50925    -           2139         0 1112.3 273.5  15  16   4.9e-24   1.7e-20   72.6   5.1     4    99  1640  1730  1637  1731 0.90 Bacterial Ig-like domain (group 1)
Big_1                PF02369.11   100 seq457_BIOID50925    -           2139         0 1112.3 273.5  16  16   1.5e-21     5e-18   64.7   7.4     3   100  1736  1834  1734  1834 0.94 Bacterial Ig-like domain (group 1)
Phage_CII            PF05269.6     91 seq462_BIOID50925    -             99   3.9e-36  122.8   0.1   1   1   3.2e-40   4.3e-36  122.6   0.0     1    90     1    92     1    93 0.97 Bacteriophage CII protein
Ead_Ea22             PF13935.1    139 seq463_BIOID50925    -            315   3.4e-43  147.1   1.0   1   1   2.5e-47   3.4e-43  147.1   0.7     1   139     2   145     2   145 0.98 Ead/Ea22-like protein
Mannitol_dh_C        PF08125.8    245 seq464_BIOID50925    -            486   4.6e-98  327.1   0.0   1   1  1.5e-101     1e-97  326.0   0.0     1   244   213   459   213   460 0.98 Mannitol dehydrogenase C-terminal domain
Mannitol_dh          PF01232.18   151 seq464_BIOID50925    -            486   7.9e-52  175.0   0.0   1   1   1.9e-55   1.3e-51  174.4   0.0     2   151    23   185    22   185 0.99 Mannitol dehydrogenase Rossmann domain
TPP_enzyme_N         PF02776.13   172 seq469_BIOID50925    -            548   1.7e-58  196.7   0.3   1   1   3.8e-62   1.7e-58  196.7   0.2     1   169     1   167     1   170 0.98 Thiamine pyrophosphate enzyme, N-terminal TPP binding domain
TPP_enzyme_C         PF02775.16   153 seq469_BIOID50925    -            548   2.3e-52  176.4   0.3   1   1     2e-54     9e-51  171.3   0.0     1   153   374   522   374   522 0.98 Thiamine pyrophosphate enzyme, C-terminal TPP binding domain
TPP_enzyme_M         PF00205.17   137 seq469_BIOID50925    -            548     2e-41  140.8   0.1   1   1   1.1e-44   4.9e-41  139.5   0.1     1   137   186   321   186   321 0.98 Thiamine pyrophosphate enzyme, central domain
HTH_Tnp_1            PF01527.15    76 seq473_BIOID50925    -            108   5.5e-11   42.1   1.3   1   1   1.6e-14   2.2e-10   40.2   0.9     1    74     1    87     1    88 0.86 Transposase
DUF945               PF06097.6    459 seq475_BIOID50925    -            490  4.8e-106  355.1  12.4   1   1  4.1e-110  5.6e-106  354.9   8.6     3   459    18   481    16   481 0.98 Bacterial protein of unknown function (DUF945)
AP_endonuc_2         PF01261.19   211 seq477_BIOID50925    -            258   2.2e-33  115.2   0.2   1   1   1.9e-37   2.6e-33  115.0   0.1     1   211    21   219    21   219 0.95 Xylose isomerase-like TIM barrel
cobW                 PF02492.14   178 seq481_BIOID50925    -            205   1.2e-41  141.9   0.0   1   1   2.1e-45   1.4e-41  141.7   0.0     3   175    10   178     8   181 0.96 CobW/HypB/UreG, nucleotide-binding domain
SecE                 PF00584.15    57 seq482_BIOID50925    -            127   2.4e-21   74.9   1.0   1   1   1.8e-25   2.4e-21   74.9   0.7     2    56    68   122    67   123 0.97 SecE/Sec61-gamma subunits of protein translocation complex
ANT                  PF03374.9    112 seq484_BIOID50925    -            231   9.1e-32  109.3   0.0   1   1   9.3e-36   1.3e-31  108.8   0.0     1   109   124   227   124   230 0.96 Phage antirepressor protein KilAC domain
Phage_fiber_C        PF06820.7     64 seq485_BIOID50925    -             89   4.4e-36  122.7   0.7   1   1   4.1e-40   5.7e-36  122.3   0.5     1    64    28    89    28    89 0.99 Putative prophage tail fibre C-terminus
HTH_36               PF13730.1     55 seq486_BIOID50925    -            258   6.9e-13   48.3   0.0   1   1   8.5e-17   1.2e-12   47.6   0.0     7    55    19    67    16    67 0.95 Helix-turn-helix domain
AceK                 PF06315.6    562 seq490_BIOID50925    -            578  3.4e-240  798.0   0.0   1   1  2.8e-244  3.8e-240  797.8   0.0     1   562     9   568     9   568 0.99 Isocitrate dehydrogenase kinase/phosphatase (AceK)
NusG                 PF02357.14    92 seq497_BIOID50925    -            181   5.3e-25   87.3   0.0   1   1   1.1e-28   7.7e-25   86.8   0.0     1    92     7   106     7   106 0.93 Transcription termination factor nusG
KOW                  PF00467.24    32 seq497_BIOID50925    -            181   1.3e-08   33.9   0.1   1   1   9.1e-12   6.2e-08   31.7   0.0     1    28   130   161   130   165 0.86 KOW motif
DUF4132              PF13569.1    180 seq498_BIOID50925    -            579   2.8e-54  183.2   0.0   1   1     3e-58   4.1e-54  182.7   0.0     1   179   303   488   303   489 0.96 Domain of unknown function (DUF4132)
TerB                 PF05099.8    140 seq499_BIOID50925    -            142   3.6e-12   46.0   6.5   1   1   7.8e-16   1.1e-11   44.5   4.5     9   131    10   137     4   140 0.80 Tellurite resistance protein TerB
Phage_Nu1            PF07471.7    164 seq500_BIOID50925    -            181   6.1e-92  305.3   1.4   1   1   5.1e-96   6.9e-92  305.1   1.0     1   164     1   164     1   164 0.99 Phage DNA packaging protein Nu1
Methyltransf_11      PF08241.7     95 seq502_BIOID50925    -            240   2.3e-12   47.1   0.0   1   1   2.6e-16   3.6e-12   46.4   0.0    45    95    67   125    50   125 0.83 Methyltransferase domain
Phage_H_T_join       PF05521.6     95 seq503_BIOID50925    -            116   5.5e-15   55.3   0.0   1   1   4.8e-19   6.5e-15   55.0   0.0     3    95    11   110     9   110 0.93 Phage head-tail joining protein
HTH_Tnp_IS1          PF12759.2     50 seq505_BIOID50925    -             90     4e-29   99.7   0.1   1   1   8.2e-33   5.6e-29   99.2   0.1     1    50    38    87    38    87 0.99 InsA C-terminal domain
Zn_Tnp_IS1           PF03811.8     36 seq505_BIOID50925    -             90   1.3e-18   66.0   9.0   1   1     3e-22     2e-18   65.4   6.3     1    36     1    35     1    35 0.99 InsA N-terminal domain
RusA                 PF05866.6    116 seq507_BIOID50925    -            119   5.6e-20   71.7   0.0   1   1   4.7e-24   6.4e-20   71.6   0.0     1   116     7   116     7   116 0.90 Endodeoxyribonuclease RusA
Rhodanese            PF00581.15   113 seq514_BIOID50925    -            350   4.8e-17   62.2   0.1   1   1   9.6e-21   1.3e-16   60.8   0.0     2   112   138   233   137   234 0.94 Rhodanese-like domain
EI24                 PF07264.6    219 seq517_BIOID50925    -            253   1.3e-52  178.2  20.7   1   1   1.1e-56   1.5e-52  178.0  14.4     1   219    11   232    11   232 0.96 Etoposide-induced protein 2.4 (EI24)
NAD_binding_2        PF03446.10   162 seq519_BIOID50925    -            292   5.1e-49  166.1   0.7   1   1   1.7e-52   1.2e-48  165.0   0.3     2   161     1   160     1   162 0.97 NAD binding domain of 6-phosphogluconate dehydrogenase
F420_oxidored        PF03807.12    96 seq519_BIOID50925    -            292   1.1e-07   32.0   0.2   1   1   7.7e-11   5.3e-07   29.8   0.1     1    93     2    92     2    94 0.82 NADP oxidoreductase coenzyme F420-dependent
DUF3927              PF13064.1     46 seq524_BIOID50925    -             55   1.6e-25   88.2  11.3   1   1   1.3e-29   1.7e-25   88.0   7.8     1    46     3    48     3    48 0.98 Protein of unknown function (DUF3927)
FCD                  PF07729.7    125 seq525_BIOID50925    -            220   5.2e-18   65.4  11.5   1   1   1.2e-21   8.1e-18   64.8   8.0     1   124    76   207    76   208 0.85 FCD domain
GntR                 PF00392.16    64 seq525_BIOID50925    -            220   9.6e-13   47.2   0.0   1   1   3.1e-16   2.1e-12   46.1   0.0     7    64    10    66     6    66 0.96 Bacterial regulatory proteins, gntR family
DicB                 PF05358.6     62 seq527_BIOID50925    -             62   4.5e-38  128.4   0.0   1   1   3.6e-42   4.9e-38  128.3   0.0     1    62     1    62     1    62 0.99 DicB protein
Exonuc_X-T_C         PF08411.5    269 seq528_BIOID50925    -            491  3.1e-104  347.6   0.1   1   1  5.5e-108  3.8e-104  347.3   0.1     1   268   228   489   228   490 0.99 Exonuclease C-terminal
RNase_T              PF00929.19   164 seq528_BIOID50925    -            491   2.2e-25   89.7   0.0   1   1   6.2e-29   4.2e-25   88.8   0.0     2   162    29   208    28   210 0.95 Exonuclease
Phage_antiter_Q      PF06323.6    230 seq529_BIOID50925    -             52   1.9e-18   66.6   0.1   1   1   1.5e-22   2.1e-18   66.4   0.0     1    47     1    47     1    51 0.97 Phage antitermination protein Q
Toprim_2             PF13155.1     95 seq531_BIOID50925    -            968   5.9e-11   42.4   0.0   1   1   4.8e-14   2.2e-10   40.6   0.0     1    95   209   296   209   296 0.87 Toprim-like
Toprim_4             PF13662.1     81 seq531_BIOID50925    -            968   1.7e-08   34.1   0.0   1   1   1.5e-11   6.7e-08   32.3   0.0     2    76   207   281   206   286 0.78 Toprim domain
Phage_lysis          PF03245.8    125 seq532_BIOID50925    -            152   8.9e-49  164.5   4.9   1   1   7.4e-53     1e-48  164.3   3.4     2   124    27   150    26   151 0.99 Bacteriophage lysis protein
DUF1482              PF07358.6     57 seq536_BIOID50925    -             66   2.5e-28   97.3   0.2   1   1   2.1e-32   2.8e-28   97.1   0.1     1    57     7    65     7    65 0.98 Protein of unknown function (DUF1482)
Ribosomal_L11_N      PF03946.9     60 seq537_BIOID50925    -            142   3.2e-32  109.6   0.3   1   1   8.7e-36   5.9e-32  108.7   0.2     1    60     8    67     8    67 0.99 Ribosomal protein L11, N-terminal domain
Ribosomal_L11        PF00298.14    69 seq537_BIOID50925    -            142   6.6e-29   99.7   2.9   1   1   1.8e-32   1.2e-28   98.8   2.0     1    69    72   140    72   140 0.99 Ribosomal protein L11, RNA binding domain
Phage_antiter_Q      PF06323.6    230 seq538_BIOID50925    -            173   7.8e-79  264.1   4.4   1   1   6.4e-83   8.7e-79  264.0   3.0    57   230     1   173     1   173 0.99 Phage antitermination protein Q
Caudo_TAP            PF02413.12   130 seq544_BIOID50925    -             82   1.9e-19   70.0   0.2   1   1   1.6e-23   2.2e-19   69.7   0.2    69   120    26    77     5    80 0.89 Caudovirales tail fibre assembly protein
Rz1                  PF06085.6     40 seq545_BIOID50925    -             68   8.3e-22   76.1   7.6   1   1   7.7e-26   1.1e-21   75.8   5.3     1    40    20    61    20    61 0.99 Lipoprotein Rz1 precursor
Collagen             PF01391.13    60 seq546_BIOID50925    -            678   6.7e-50  166.3 203.0   1   6   1.2e-10   3.3e-07   29.6  18.0    10    57   244   291   239   292 0.32 Collagen triple helix repeat (20 copies)
Collagen             PF01391.13    60 seq546_BIOID50925    -            678   6.7e-50  166.3 203.0   2   6   1.4e-12   3.7e-09   35.8  21.3     2    58   281   337   280   339 0.59 Collagen triple helix repeat (20 copies)
Collagen             PF01391.13    60 seq546_BIOID50925    -            678   6.7e-50  166.3 203.0   3   6   1.4e-11   3.7e-08   32.6  24.4     4    57   338   391   336   392 0.53 Collagen triple helix repeat (20 copies)
Collagen             PF01391.13    60 seq546_BIOID50925    -            678   6.7e-50  166.3 203.0   4   6     5e-13   1.4e-09   37.2  23.4     1    58   377   434   377   438 0.86 Collagen triple helix repeat (20 copies)
Collagen             PF01391.13    60 seq546_BIOID50925    -            678   6.7e-50  166.3 203.0   5   6   3.8e-12     1e-08   34.4  23.3     1    59   489   547   487   550 0.67 Collagen triple helix repeat (20 copies)
Collagen             PF01391.13    60 seq546_BIOID50925    -            678   6.7e-50  166.3 203.0   6   6     3e-12   8.1e-09   34.7  22.6     1    59   543   601   543   604 0.91 Collagen triple helix repeat (20 copies)
phage_tail_N         PF08400.5    134 seq546_BIOID50925    -            678   1.1e-44  151.3   1.3   1   1   3.9e-48   1.1e-44  151.3   0.9     1   134     1   134     1   134 0.99 Prophage tail fibre N-terminal
Phage_fiber_C        PF06820.7     64 seq546_BIOID50925    -            678   1.9e-35  120.6   0.3   1   1   1.2e-38   3.2e-35  119.9   0.2     1    64   604   667   604   667 0.99 Putative prophage tail fibre C-terminus
Phage_fiber_2        PF03406.8     44 seq546_BIOID50925    -            678   1.5e-20   72.4   7.4   1   1   5.4e-24   1.5e-20   72.4   5.1     1    43   440   482   440   483 0.97 Phage tail fibre repeat
CarboxypepD_reg      PF13620.1     82 seq546_BIOID50925    -            678   6.5e-09   35.6   2.5   1   1   6.4e-12   1.8e-08   34.2   1.7     2    80     5    86     4    89 0.85 Carboxypeptidase regulatory-like domain
DUF3168              PF11367.3    121 seq547_BIOID50925    -            114   6.6e-15   55.2   0.2   1   1   6.2e-19   8.5e-15   54.8   0.1    12   121    10   110     4   110 0.85 Protein of unknown function (DUF3168)
DUF303               PF03629.13   255 seq548_BIOID50925    -            259   1.4e-24   86.6   0.0   1   1   2.5e-28   1.7e-24   86.2   0.0     1   173    64   258    64   259 0.78 Domain of unknown function (DUF303)
DUF1737              PF08410.5     54 seq548_BIOID50925    -            259   3.9e-18   64.8   0.0   1   1   1.1e-21   7.3e-18   63.9   0.0     1    53     1    50     1    51 0.97 Domain of unknown function (DUF1737)
Oxidored_q6          PF01058.17   131 seq549_BIOID50925    -            381   4.1e-29  100.7   0.3   1   1   4.9e-33   6.7e-29  100.0   0.2     1   130    71   216    71   217 0.96 NADH ubiquinone oxidoreductase, 20 Kd subunit
Haemagg_act          PF05860.8    121 seq550_BIOID50925    -           1270     1e-34  118.7  11.0   1   1   1.5e-38     1e-34  118.7   7.6    12   120    40   165    29   166 0.93 haemagglutination activity domain
Fil_haemagg          PF05594.9     77 seq550_BIOID50925    -           1270   2.1e-11   43.8 232.4   1   7    0.0001      0.72   10.1  17.6     1    76   209   306   209   320 0.92 Haemagluttinin repeat
Fil_haemagg          PF05594.9     77 seq550_BIOID50925    -           1270   2.1e-11   43.8 232.4   2   7     0.025   1.7e+02    2.5  13.2     4    55   301   361   286   373 0.67 Haemagluttinin repeat
Fil_haemagg          PF05594.9     77 seq550_BIOID50925    -           1270   2.1e-11   43.8 232.4   3   7   0.00033       2.3    8.5  11.2     9    76   365   434   360   435 0.92 Haemagluttinin repeat
Fil_haemagg          PF05594.9     77 seq550_BIOID50925    -           1270   2.1e-11   43.8 232.4   4   7   0.00022       1.5    9.1   1.0     4    41   658   689   631   696 0.80 Haemagluttinin repeat
Fil_haemagg          PF05594.9     77 seq550_BIOID50925    -           1270   2.1e-11   43.8 232.4   5   7   1.9e-07    0.0013   18.8   7.4     2    65   698   765   697   796 0.82 Haemagluttinin repeat
Fil_haemagg          PF05594.9     77 seq550_BIOID50925    -           1270   2.1e-11   43.8 232.4   6   7     3e-07    0.0021   18.2   3.2     5    76   913   989   911   990 0.87 Haemagluttinin repeat
Fil_haemagg          PF05594.9     77 seq550_BIOID50925    -           1270   2.1e-11   43.8 232.4   7   7    0.0013       9.1    6.5   7.6     9    63  1020  1090   991  1096 0.81 Haemagluttinin repeat
ACT_5                PF13710.1     63 seq554_BIOID50925    -             87   2.1e-26   91.4   0.1   1   1   1.9e-30   2.6e-26   91.0   0.1     2    63    13    73    12    73 0.98 ACT domain
DUF551               PF04448.7     69 seq556_BIOID50925    -            120   2.8e-19   69.4   6.6   1   1   3.1e-23   4.2e-19   68.9   4.6     1    69    51   117    51   117 0.99 Protein of unknown function (DUF551)
Ribosomal_L1         PF00687.16   221 seq558_BIOID50925    -            234   9.2e-50  168.8   0.2   1   1   7.9e-54   1.1e-49  168.6   0.2    13   220    28   220     8   221 0.90 Ribosomal protein L1p/L10e family
HTH_Tnp_1            PF01527.15    76 seq560_BIOID50925    -            126   2.5e-21   75.2   0.0   1   1   2.5e-25   3.5e-21   74.8   0.0     1    70    10    86    10    92 0.86 Transposase
I-set                PF07679.11    90 seq561_BIOID50925    -            271   1.9e-07   30.7   0.5   1   1     2e-10   9.1e-07   28.5   0.2     4    83   183   255   180   260 0.84 Immunoglobulin I-set domain
Ig_2                 PF13895.1     80 seq561_BIOID50925    -            271   6.8e-07   29.1   0.6   1   1   3.3e-10   1.5e-06   28.0   0.2    12    80   193   266   179   266 0.75 Immunoglobulin domain
PMI_typeI            PF01238.16   373 seq562_BIOID50925    -            417  4.3e-125  417.4   0.1   1   1  4.9e-128  3.3e-124  414.5   0.0     1   373    27   383    27   383 0.99 Phosphomannose isomerase type I
Aminotran_4          PF01063.14   231 seq564_BIOID50925    -            331   1.3e-46  158.8   0.0   1   1   1.2e-50   1.6e-46  158.5   0.0     3   231    76   311    74   311 0.96 Aminotransferase class IV
RNase_T              PF00929.19   164 seq566_BIOID50925    -            246   4.9e-40  137.3   0.4   1   1   9.7e-44   1.3e-39  135.9   0.1     1   164    12   178    12   178 0.93 Exonuclease
PALP                 PF00291.20   307 seq567_BIOID50925    -            323   1.3e-63  214.9   0.3   1   1   1.1e-67   1.5e-63  214.7   0.2     3   306    10   300     8   301 0.87 Pyridoxal-phosphate dependent enzyme
Voltage_CLC          PF00654.15   355 seq568_BIOID50925    -            473   1.9e-90  303.3  36.0   1   1   1.5e-92   2.1e-88  296.6  20.9     2   354    89   437    88   438 0.94 Voltage gated chloride channel
Ribosomal_L31        PF01197.13    69 seq569_BIOID50925    -             87     8e-27   92.9   0.1   1   1   7.1e-31   9.7e-27   92.6   0.1     1    68     1    79     1    80 0.99 Ribosomal protein L31
Transp_cyt_pur       PF02133.10   439 seq571_BIOID50925    -            463  4.7e-140  466.9  42.3   1   1  3.9e-144  5.3e-140  466.7  29.3     1   439    19   457    19   457 0.99 Permease for cytosine/purines, uracil, thiamine, allantoin
TnpB_IS66            PF05717.8    108 seq575_BIOID50925    -            115   2.6e-42  142.4   0.0   1   1   2.1e-46   2.9e-42  142.3   0.0     2   104     7   107     6   111 0.97 IS66 Orf2 like protein
DUF4222              PF13973.1     53 seq576_BIOID50925    -             80   1.4e-15   56.2   0.6   1   1   1.3e-19   1.7e-15   56.0   0.4     2    53     4    54     3    54 0.97 Domain of unknown function (DUF4222)
GrpE                 PF01025.14   166 seq577_BIOID50925    -            197   1.4e-47  161.2   3.3   1   1   1.2e-51   1.7e-47  160.9   2.3     5   166    35   194     7   194 0.87 GrpE
DUF4132              PF13569.1    180 seq582_BIOID50925    -           1209   2.9e-42  144.0   0.0   1   1   4.9e-46   6.6e-42  142.9   0.0     3   180   953  1138   951  1138 0.96 Domain of unknown function (DUF4132)
Fels1                PF05666.6     45 seq586_BIOID50925    -            122   3.1e-38  128.7   2.3   1   2   5.7e-20   7.8e-16   57.0   0.1     2    45    20    62    19    62 0.94 Fels-1 Prophage Protein-like
Fels1                PF05666.6     45 seq586_BIOID50925    -            122   3.1e-38  128.7   2.3   2   2   1.2e-24   1.7e-20   72.0   0.2     1    45    66   121    66   121 0.98 Fels-1 Prophage Protein-like
TerB                 PF05099.8    140 seq587_BIOID50925    -            142   3.2e-12   46.2   6.5   1   1   6.7e-16   9.2e-12   44.7   4.5     9   131    10   137     4   141 0.79 Tellurite resistance protein TerB
DDE_Tnp_IS66         PF03050.9    271 seq590_BIOID50925    -            512  3.4e-100  334.6   0.0   1   1  9.9e-104  3.4e-100  334.6   0.0     1   271   175   462   175   462 0.98 Transposase IS66 family
DDE_Tnp_IS66_C       PF13817.1     39 seq590_BIOID50925    -            512   4.3e-19   68.1   0.1   1   1   3.3e-22   1.1e-18   66.7   0.0     1    39   468   506   468   506 0.98 IS66 C-terminal element
HTH_Tnp_IS66         PF13005.2     59 seq590_BIOID50925    -            512   3.4e-17   61.8   0.7   1   1   1.8e-20     6e-17   61.1   0.5     3    59   115   169   113   169 0.95 putative Helix-turn-helix domain of transposase IS66
LZ_Tnp_IS66          PF13007.2     78 seq590_BIOID50925    -            512   3.7e-13   49.8   3.2   1   1   1.1e-16   3.7e-13   49.8   2.2     1    77    38   110    38   111 0.82 Transposase C of IS166 homeodomain
DUF1233              PF06806.7     72 seq591_BIOID50925    -             84   2.7e-34  116.4   0.5   1   1   2.3e-38   3.2e-34  116.1   0.3     1    72     4    76     4    76 0.97 Putative excisionase (DUF1233)
HOK_GEF              PF01848.11    43 seq592_BIOID50925    -             46   2.9e-15   55.1   1.9   1   1   2.3e-19   3.1e-15   55.0   1.3     1    43     4    44     3    44 0.92 Hok/gef family
Phage_TAC            PF06222.6    127 seq594_BIOID50925    -            124   2.5e-58  195.0   0.4   1   1     2e-62   2.8e-58  194.8   0.3     1   127     1   124     1   124 0.99 Phage tail assembly chaperone
HTH_5                PF01022.15    47 seq595_BIOID50925    -             99   8.9e-15   53.9   0.1   1   1   5.2e-18   1.4e-14   53.3   0.1     1    47    23    70    23    70 0.97 Bacterial regulatory protein, arsR family
HTH_20               PF12840.2     61 seq595_BIOID50925    -             99   2.5e-11   43.1   0.3   1   1   1.3e-14   3.5e-11   42.6   0.2     2    58    16    72    15    75 0.96 Helix-turn-helix domain
MarR_2               PF12802.2     62 seq595_BIOID50925    -             99   3.5e-09   36.0   0.1   1   1     2e-12   5.5e-09   35.4   0.1     5    59    24    74    19    77 0.89 MarR family
HTH_24               PF13412.1     48 seq595_BIOID50925    -             99   2.9e-08   32.8   0.0   1   1   2.6e-11   7.1e-08   31.5   0.0     5    47    26    68    24    69 0.96 Winged helix-turn-helix DNA-binding
MarR                 PF01047.17    59 seq595_BIOID50925    -             99   4.6e-06   26.1   0.0   1   1   3.1e-09   8.6e-06   25.2   0.0     5    53    26    74    23    75 0.95 MarR family
NiFeSe_Hases         PF00374.14   507 seq598_BIOID50925    -            597  2.7e-243  808.1   0.0   1   1  2.3e-247  3.1e-243  808.0   0.0     1   507    54   582    54   582 0.98 Nickel-dependent hydrogenase
Ribosomal_L10        PF00466.15   100 seq600_BIOID50925    -            165   2.5e-26   91.3   0.0   1   1   2.6e-30   3.6e-26   90.8   0.0     3   100     5   101     3   101 0.98 Ribosomal protein L10
HNH                  PF01844.18    47 seq601_BIOID50925    -            121   3.4e-10   39.5   3.2   1   1   3.3e-14   4.5e-10   39.1   2.2     1    46    49    93    49    94 0.96 HNH endonuclease
DUF3596              PF12167.3     88 seq603_BIOID50925    -            428   5.2e-30  102.7   0.0   1   1   1.9e-33   1.3e-29  101.5   0.0     1    88     7    93     7    93 0.98 Domain of unknown function (DUF3596)
Phage_integrase      PF00589.17   173 seq603_BIOID50925    -            428     2e-19   69.8   0.4   1   1   5.8e-23     4e-19   68.8   0.1     3   166   203   396   201   402 0.87 Phage integrase family
ILVD_EDD             PF00920.16   521 seq605_BIOID50925    -            616  5.3e-195  648.6   1.8   1   1  4.4e-199  6.1e-195  648.4   1.2     1   521    34   607    34   607 0.95 Dehydratase family
DNA_pol_A            PF00476.15   383 seq606_BIOID50925    -            928  8.4e-160  531.4   0.0   1   1  3.3e-163  1.1e-159  531.0   0.0     2   383   548   927   547   927 0.99 DNA polymerase family A
5_3_exonuc_N         PF02739.11   169 seq606_BIOID50925    -            928   1.7e-59  199.8   0.0   1   1   1.1e-62   3.9e-59  198.7   0.0     2   169     8   169     7   169 0.99 5'-3' exonuclease, N-terminal resolvase-like domain
DNA_pol_A_exo1       PF01612.15   174 seq606_BIOID50925    -            928   6.5e-45  152.5   0.1   1   1   3.6e-48   1.2e-44  151.6   0.1     1   174   330   517   330   517 0.97 3'-5' exonuclease
5_3_exonuc           PF01367.15   101 seq606_BIOID50925    -            928     3e-31  107.5   0.0   1   1   2.2e-34   7.5e-31  106.2   0.0     1    99   171   275   171   277 0.97 5'-3' exonuclease, C-terminal SAM fold
DUF3927              PF13064.1     46 seq607_BIOID50925    -             55   1.7e-24   84.8  10.6   1   1   1.4e-28   1.9e-24   84.7   7.3     1    46     3    48     3    48 0.98 Protein of unknown function (DUF3927)
Rhodanese            PF00581.15   113 seq609_BIOID50925    -            172   1.1e-11   45.0   0.0   1   1   2.3e-15   1.6e-11   44.4   0.0     2   112     8    98     7    99 0.81 Rhodanese-like domain
DUF2892              PF11127.3     66 seq609_BIOID50925    -            172   9.2e-11   41.3   3.5   1   1   2.1e-14   1.4e-10   40.7   2.4    10    59   115   167   112   172 0.89 Protein of unknown function (DUF2892)
DUF4035              PF13227.1     53 seq613_BIOID50925    -             93   7.7e-24   82.7   0.1   1   1   7.5e-28     1e-23   82.3   0.0     1    53    27    79    27    79 0.98 Protein of unknown function (DUF4035)
Ail_Lom              PF06316.6    199 seq614_BIOID50925    -            199  9.9e-132  436.3   7.0   1   1  1.6e-135  1.1e-131  436.1   4.8     1   199     1   199     1   199 1.00 Enterobacterial Ail/Lom protein
OMP_b-brl            PF13505.1    176 seq614_BIOID50925    -            199   1.3e-25   90.2   6.7   1   1   2.3e-29   1.6e-25   89.9   4.6     2   176    11   199     7   199 0.81 Outer membrane protein beta-barrel domain
DUF945               PF06097.6    459 seq615_BIOID50925    -            502  5.7e-150  499.9  18.0   1   1  4.7e-154  6.4e-150  499.7  12.5     1   459     1   482     1   482 0.99 Bacterial protein of unknown function (DUF945)
PTS-HPr              PF00381.14    84 seq620_BIOID50925    -             85   1.3e-31  108.2   0.2   1   1   9.9e-36   1.4e-31  108.1   0.1     1    82     1    82     1    84 0.98 PTS HPr component phosphorylation site
Ribosomal_L12        PF00542.14    68 seq621_BIOID50925    -            121   1.8e-31  107.8   8.6   1   1   2.8e-35   3.8e-31  106.7   6.0     1    68    54   121    54   121 0.99 Ribosomal protein L7/L12 C-terminal domain
Phage_HK97_TLTM      PF06120.6    301 seq623_BIOID50925    -           1026   2.3e-99  332.4  13.3   1   2   2.7e-49   1.8e-45  155.4   0.7     1   103   395   497   395   499 0.98 Tail length tape measure protein
Phage_HK97_TLTM      PF06120.6    301 seq623_BIOID50925    -           1026   2.3e-99  332.4  13.3   2   2   3.5e-60   2.4e-56  191.1   3.6   149   301   490   641   488   641 0.99 Tail length tape measure protein
Tape_meas_lam_C      PF09718.5     78 seq623_BIOID50925    -           1026   2.3e-20   72.1   2.2   1   1   3.3e-24   2.3e-20   72.1   1.5     1    77   806   882   806   883 0.97 Lambda phage tail tape-measure protein (Tape_meas_lam_C)
DUF303               PF03629.13   255 seq625_BIOID50925    -            616     1e-29  103.4   0.0   1   1     2e-33   1.4e-29  103.0   0.0     1   200    64   295    64   355 0.80 Domain of unknown function (DUF303)
DUF1737              PF08410.5     54 seq625_BIOID50925    -            616   2.3e-17   62.3   0.0   1   1   7.7e-21   5.3e-17   61.2   0.0     1    53     1    50     1    51 0.97 Domain of unknown function (DUF1737)
Terminase_2          PF03592.11   144 seq627_BIOID50925    -            187     1e-08   35.4   3.1   1   1   1.3e-12   1.7e-08   34.7   2.1     1    57     2    58     2   169 0.92 Terminase small subunit
Amidohydro_5         PF13594.1     68 seq628_BIOID50925    -            296   2.3e-17   62.4   0.9   1   1   1.1e-20     5e-17   61.3   0.6     1    68    23    88    23    88 0.84 Amidohydrolase
Amidohydro_4         PF13147.1    304 seq628_BIOID50925    -            296   2.9e-15   56.9   0.5   1   1   2.4e-18   1.1e-14   55.0   0.4     1   219    45   292    45   295 0.80 Amidohydrolase
Amidohydro_1         PF01979.15   333 seq628_BIOID50925    -            296     5e-10   39.4   0.0   1   1   1.5e-13   6.7e-10   39.0   0.0     1    61    50   131    50   293 0.76 Amidohydrolase family
Fe-S_biosyn          PF01521.15    91 seq629_BIOID50925    -            114   4.3e-29   99.9   0.0   1   1   3.7e-33     5e-29   99.7   0.0     1    91     9   100     9   100 0.99 Iron-sulphur cluster biosynthesis
Phage_fiber_C        PF06820.7     64 seq630_BIOID50925    -            102   5.8e-36  122.3   0.7   1   1   6.2e-40   8.5e-36  121.8   0.5     1    64    41   102    41   102 0.99 Putative prophage tail fibre C-terminus
PEP-utilizers_C      PF02896.13   294 seq634_BIOID50925    -            575  1.6e-124  414.4   0.2   1   1  4.8e-128  2.2e-124  414.0   0.1     1   293   250   541   250   542 0.99 PEP-utilising enzyme, TIM barrel domain
PEP-utilisers_N      PF05524.8    123 seq634_BIOID50925    -            575   1.9e-31  108.3   5.0   1   1   4.2e-35   1.9e-31  108.3   3.5     2   123     3   127     2   127 0.96 PEP-utilising enzyme, N-terminal
PEP-utilizers        PF00391.18    81 seq634_BIOID50925    -            575     7e-25   86.2   0.2   1   1   4.5e-28   2.1e-24   84.7   0.1     9    80   152   224   147   225 0.93 PEP-utilising enzyme, mobile domain
YcgL                 PF05166.8     74 seq635_BIOID50925    -             97   3.5e-34  116.6   0.2   1   1   3.4e-38   4.6e-34  116.2   0.1     1    74     3    76     3    76 0.99 YcgL domain
phage_tail_N         PF08400.5    134 seq638_BIOID50925    -            438   6.5e-60  200.5   0.2   1   1   1.9e-63   6.5e-60  200.5   0.2     2   134     3   135     1   135 0.99 Prophage tail fibre N-terminal
Phage_fiber_C        PF06820.7     64 seq638_BIOID50925    -            438   3.9e-34  116.4   0.2   1   1   1.8e-37   6.3e-34  115.8   0.2     1    64   364   427   364   427 0.99 Putative prophage tail fibre C-terminus
Collagen             PF01391.13    60 seq638_BIOID50925    -            438   8.9e-18   63.4  72.1   1   2   9.7e-12   3.3e-08   32.8  27.1     1    59   252   310   250   312 0.62 Collagen triple helix repeat (20 copies)
Collagen             PF01391.13    60 seq638_BIOID50925    -            438   8.9e-18   63.4  72.1   2   2   6.8e-13   2.3e-09   36.5  21.9     1    59   303   361   303   364 0.93 Collagen triple helix repeat (20 copies)
CarboxypepD_reg      PF13620.1     82 seq638_BIOID50925    -            438   1.5e-07   31.2   0.2   1   1     1e-10   3.5e-07   30.0   0.1     1    74     5    83     5    90 0.81 Carboxypeptidase regulatory-like domain
Lysis_S              PF04971.7     68 seq640_BIOID50925    -             68     7e-47  156.8   0.6   1   1   5.6e-51   7.6e-47  156.7   0.4     1    68     1    68     1    68 1.00 Lysis protein S
PfkB                 PF00294.19   301 seq641_BIOID50925    -            337   5.5e-70  235.7   0.0   1   1   4.9e-74   6.7e-70  235.4   0.0     2   297    31   331    30   335 0.97 pfkB family carbohydrate kinase
FAA_hydrolase        PF01557.13   217 seq642_BIOID50925    -            219   3.5e-56  189.9   0.0   1   1   2.9e-60     4e-56  189.7   0.0     1   208    18   210    18   219 0.93 Fumarylacetoacetate (FAA) hydrolase family
RNA_pol_Rpb2_6       PF00562.23   386 seq643_BIOID50925    -           1342  4.7e-162  539.0   0.0   1   1  3.5e-162  7.9e-159  528.4   0.1     2   386   716  1264   715  1264 0.98 RNA polymerase Rpb2, domain 6
RNA_pol_Rpb2_7       PF04560.15    83 seq643_BIOID50925    -           1342   5.7e-32  109.6   0.1   1   1   8.2e-35   1.9e-31  108.0   0.0     1    82  1266  1341  1266  1342 0.98 RNA polymerase Rpb2, domain 7
RNA_pol_Rpb2_3       PF04565.11    68 seq643_BIOID50925    -           1342   7.1e-30  102.4   0.0   1   1   7.4e-33   1.7e-29  101.2   0.0     1    68   513   582   513   582 0.98 RNA polymerase Rpb2, domain 3
RNA_pol_Rpb2_45      PF10385.4     66 seq643_BIOID50925    -           1342   4.6e-29   99.9   0.3   1   1   1.5e-31   3.5e-28   97.0   0.2     1    66   591   656   591   656 1.00 RNA polymerase beta subunit external 1 domain
RNA_pol_Rpb2_1       PF04563.10   203 seq643_BIOID50925    -           1342   1.5e-26   92.4   0.0   1   1   1.4e-29   3.1e-26   91.4   0.0     2   203    27   509    26   509 0.98 RNA polymerase beta subunit
RNA_pol_Rpb2_2       PF04561.9    190 seq643_BIOID50925    -           1342   1.6e-25   89.5   0.9   1   2   8.4e-11   1.9e-07   30.5   0.0     1    74   151   225   151   276 0.82 RNA polymerase Rpb2, domain 2
RNA_pol_Rpb2_2       PF04561.9    190 seq643_BIOID50925    -           1342   1.6e-25   89.5   0.9   2   2   1.9e-18   4.4e-15   55.4   0.0    80   190   340   454   329   454 0.88 RNA polymerase Rpb2, domain 2
Terminase_1          PF03354.10   477 seq644_BIOID50925    -            141     2e-07   29.7   0.0   1   1   1.6e-11   2.2e-07   29.5   0.0     7    80    65   139    59   141 0.93 Phage Terminase
DUF1233              PF06806.7     72 seq649_BIOID50925    -             83   2.3e-32  110.2   0.1   1   1     2e-36   2.7e-32  110.0   0.1     1    70     4    74     4    77 0.97 Putative excisionase (DUF1233)
MerR_1               PF13411.1     69 seq652_BIOID50925    -            215   3.7e-09   36.1   0.2   1   1   2.7e-12   3.6e-08   32.9   0.0    26    68     2    44     1    45 0.96 MerR HTH family regulatory protein
Peptidase_M3         PF01432.15   458 seq657_BIOID50925    -            381  1.3e-123  413.3   0.1   1   1  1.1e-127  1.5e-123  413.1   0.0    75   457     2   378     1   379 0.97 Peptidase family M3
Amidohydro_4         PF13147.1    304 seq658_BIOID50925    -            154   1.5e-09   38.1   0.0   1   1   2.8e-13   1.9e-09   37.8   0.0   236   304     8    90     7    90 0.97 Amidohydrolase
Amidohydro_1         PF01979.15   333 seq658_BIOID50925    -            154     7e-06   25.8   0.0   1   1   1.2e-09   8.4e-06   25.5   0.0   260   332    13    92     7    93 0.72 Amidohydrolase family
DUF3596              PF12167.3     88 seq661_BIOID50925    -             56     5e-09   35.5   0.0   1   1   4.2e-13   5.7e-09   35.3   0.0     1    30     9    38     9    48 0.86 Domain of unknown function (DUF3596)
Cytochrom_B_N        PF00033.14   188 seq663_BIOID50925    -            235   5.8e-37  126.7  21.4   1   1   9.6e-41   6.6e-37  126.5  14.8     2   188    12   220    11   220 0.98 Cytochrome b(N-terminal)/b6/petB
Ni_hydr_CYTB         PF01292.15   182 seq663_BIOID50925    -            235   6.3e-36  123.3  19.2   1   1   1.1e-39   7.3e-36  123.1  13.3     2   182    14   220    13   220 0.95 Prokaryotic cytochrome b561
DUF1144              PF06610.8    143 seq666_BIOID50925    -            149   4.1e-71  237.2   7.6   1   1   3.3e-75   4.5e-71  237.0   5.3     4   143     3   142     1   142 0.98 Protein of unknown function (DUF1144)
FliB                 PF03692.10    85 seq670_BIOID50925    -            153   1.3e-08   35.0  10.3   1   1   1.7e-12   2.4e-08   34.2   7.1     2    85    29    97    28    97 0.97 Flagellin N-methylase
Lar_restr_allev      PF14354.1     61 seq671_BIOID50925    -             78   1.8e-11   44.0   3.0   1   1   1.6e-15   2.2e-11   43.7   2.1     1    61     9    63     9    63 0.95 Restriction alleviation protein Lar
PALP                 PF00291.20   307 seq672_BIOID50925    -            514   9.6e-70  235.0   2.1   1   1   1.9e-73   1.3e-69  234.6   1.5     5   307    29   316    25   316 0.91 Pyridoxal-phosphate dependent enzyme
Thr_dehydrat_C       PF00585.13    91 seq672_BIOID50925    -            514   3.8e-64  212.2   0.0   1   2   3.6e-35   2.4e-31  107.0   0.0     1    91   329   419   329   419 0.98 C-terminal regulatory domain of Threonine dehydratase
Thr_dehydrat_C       PF00585.13    91 seq672_BIOID50925    -            514   3.8e-64  212.2   0.0   2   2   6.7e-34   4.6e-30  102.9   0.0     2    91   425   512   424   512 0.96 C-terminal regulatory domain of Threonine dehydratase
Xan_ur_permease      PF00860.15   389 seq675_BIOID50925    -            433   2.9e-98  328.8  32.9   1   1  2.5e-102   3.5e-98  328.5  22.8     2   387     9   394     8   396 0.97 Permease family
Phage_fiber_C        PF06820.7     64 seq678_BIOID50925    -            102   5.9e-36  122.3   0.7   1   1   6.2e-40   8.5e-36  121.8   0.5     1    64    41   102    41   102 0.99 Putative prophage tail fibre C-terminus
Phage_AlpA           PF05930.7     51 seq681_BIOID50925    -             86   1.4e-24   85.4   0.0   1   1   2.5e-28   1.7e-24   85.1   0.0     1    51    23    73    23    73 0.99 Prophage CP4-57 regulatory protein (AlpA)
HTH_17               PF12728.2     51 seq681_BIOID50925    -             86     1e-06   28.7   0.0   1   1   1.9e-10   1.3e-06   28.4   0.0     2    49    26    75    25    77 0.84 Helix-turn-helix domain
SRP54                PF00448.17   196 seq682_BIOID50925    -            453   7.9e-76  253.7   0.3   1   1   5.5e-79   1.2e-75  253.1   0.2     1   196   100   296   100   296 0.99 SRP54-type protein, GTPase domain
SRP_SPB              PF02978.14   104 seq682_BIOID50925    -            453   1.1e-36  125.1   7.9   1   1   4.7e-40   1.1e-36  125.1   5.5     2   104   329   427   328   427 0.99 Signal peptide binding domain
SRP54_N              PF02881.14    75 seq682_BIOID50925    -            453   2.1e-21   75.6   0.5   1   1   9.2e-25   2.1e-21   75.6   0.3     1    75     5    82     5    82 0.99 SRP54-type protein, helical bundle domain
CbiA                 PF01656.18   195 seq682_BIOID50925    -            453   2.8e-08   33.2   2.5   1   1   3.8e-11   8.6e-08   31.7   1.3     9   164   110   256   102   288 0.68 CobQ/CobB/MinD/ParA nucleotide binding domain
cobW                 PF02492.14   178 seq682_BIOID50925    -            453   6.4e-05   22.3   0.4   1   1   7.5e-08   0.00017   20.9   0.3     2   152   102   251   100   260 0.79 CobW/HypB/UreG, nucleotide-binding domain
HycI                 PF01750.13   130 seq684_BIOID50925    -            195   5.4e-39  132.5   0.0   1   1   4.8e-43   6.5e-39  132.3   0.0     1   129    23   151    23   152 0.99 Hydrogenase maturation protease
Phage_ASH            PF10554.4    108 seq686_BIOID50925    -            185   4.7e-38  129.7   0.2   1   1   4.5e-42   6.1e-38  129.3   0.1     1   107    22   132    22   133 0.99 Ash protein family
PTS_EIIA_1           PF00358.15   133 seq687_BIOID50925    -            169   3.6e-54  181.7   2.4   1   1   3.2e-58   4.3e-54  181.5   1.7     3   132    20   149    18   150 0.98 phosphoenolpyruvate-dependent sugar phosphotransferase system, EIIA 1
ShlB                 PF03865.8    404 seq691_BIOID50925    -            539   3.7e-29  101.5   4.1   1   1   7.5e-33   5.2e-29  101.0   2.8    11   355   161   494   155   526 0.86 Haemolysin secretion/activation protein ShlB/FhaC/HecB
POTRA_2              PF08479.6     76 seq691_BIOID50925    -            539     1e-19   69.8   0.1   1   1   4.2e-23   2.8e-19   68.4   0.1     1    76    70   144    70   144 0.97 POTRA domain, ShlB-type
DUF883               PF05957.8     94 seq692_BIOID50925    -            113   6.8e-27   93.5   1.2   1   1   5.9e-31   8.1e-27   93.3   0.9     1    94    19   111    19   111 0.97 Bacterial protein of unknown function (DUF883)
S-methyl_trans       PF02574.11   305 seq694_BIOID50925    -           1232  5.9e-105  350.8   0.1   1   1    4e-108  1.1e-104  349.9   0.1     1   304    21   331    21   332 0.98 Homocysteine S-methyltransferase
Met_synt_B12         PF02965.12   136 seq694_BIOID50925    -           1232   9.2e-54  180.5   0.0   1   1     9e-57   2.4e-53  179.2   0.0     1   136  1060  1197  1060  1197 0.99 Vitamin B12 dependent methionine synthase, activation domain
Pterin_bind          PF00809.17   210 seq694_BIOID50925    -           1232   7.7e-49  165.7   0.4   1   1   8.9e-52   2.4e-48  164.1   0.3     1   210   361   573   361   573 0.98 Pterin binding enzyme
B12-binding_2        PF02607.12    79 seq694_BIOID50925    -           1232   4.3e-21   74.6   0.0   1   1   6.5e-24   1.8e-20   72.6   0.0     4    79   664   739   662   739 0.96 B12 binding domain
B12-binding          PF02310.14   121 seq694_BIOID50925    -           1232   6.1e-20   71.1   0.2   1   1   1.8e-22     5e-19   68.2   0.1     2    94   753   845   752   856 0.93 B12 binding domain
HyaE                 PF07449.6    107 seq697_BIOID50925    -            132   1.9e-39  133.7   0.0   1   1   1.6e-43   2.2e-39  133.5   0.0     1   107    10   116    10   116 0.99 Hydrogenase-1 expression protein HyaE
DUF1983              PF09327.6     81 seq701_BIOID50925    -            422   2.6e-18   65.6   0.1   1   1     7e-22   9.6e-18   63.8   0.0     2    81   240   321   239   321 0.93 Domain of unknown function (DUF1983)
HupH_C               PF04809.8    120 seq706_BIOID50925    -            305   1.1e-49  167.0   0.0   1   2   2.9e-11   3.9e-07   29.7   0.0     6    96    70   160    67   175 0.82 HupH hydrogenase expression protein, C-terminal conserved region
HupH_C               PF04809.8    120 seq706_BIOID50925    -            305   1.1e-49  167.0   0.0   2   2   5.3e-44   7.2e-40  135.3   0.0     1   119   183   299   183   300 0.99 HupH hydrogenase expression protein, C-terminal conserved region
Gly_kinase           PF02595.10   378 seq707_BIOID50925    -            381  2.3e-183  609.0  19.6   1   1  1.9e-187  2.6e-183  608.8  13.6     1   377     1   377     1   378 1.00 Glycerate kinase family
Acetyltransf_3       PF13302.1    142 seq708_BIOID50925    -            186   5.7e-23   81.6   0.0   1   1     4e-26   7.7e-23   81.2   0.0     3   141     8   140     7   141 0.80 Acetyltransferase (GNAT) domain
Acetyltransf_4       PF13420.1    155 seq708_BIOID50925    -            186   7.2e-15   55.1   0.6   1   1   4.7e-18   9.1e-15   54.8   0.4     1   152     9   158     9   160 0.93 Acetyltransferase (GNAT) domain
Acetyltransf_1       PF00583.19    83 seq708_BIOID50925    -            186     6e-15   54.9   0.1   1   1   4.5e-18   8.9e-15   54.3   0.1     2    82    63   140    62   141 0.97 Acetyltransferase (GNAT) family
Acetyltransf_8       PF13523.1    152 seq708_BIOID50925    -            186   1.2e-13   51.1   0.2   1   1   8.2e-17   1.6e-13   50.6   0.2     1   141     9   145     9   157 0.89 Acetyltransferase (GNAT) domain
Acetyltransf_7       PF13508.1     79 seq708_BIOID50925    -            186   3.7e-07   30.1   0.2   1   1   3.4e-10   6.7e-07   29.2   0.1     2    78    56   141    55   142 0.80 Acetyltransferase (GNAT) domain
Acetyltransf_10      PF13673.1    117 seq708_BIOID50925    -            186   1.3e-05   25.1   0.0   1   1   9.3e-09   1.8e-05   24.7   0.0     1   117    16   140    16   140 0.75 Acetyltransferase (GNAT) domain
FR47                 PF08445.5     86 seq708_BIOID50925    -            186   2.1e-05   24.0   0.0   1   1   1.9e-08   3.8e-05   23.2   0.0    26    79    87   142    69   150 0.92 FR47-like protein
HD                   PF01966.17   122 seq710_BIOID50925    -            443   5.3e-11   42.4   0.0   1   1   2.7e-14   1.8e-10   40.7   0.0     1    64     4    84     4   116 0.93 HD domain
BOF                  PF04076.8    103 seq711_BIOID50925    -            130   1.1e-39  134.2   0.0   1   1     1e-43   1.4e-39  133.9   0.0     4   103    30   130    25   130 0.98 Bacterial OB fold (BOF) protein
Pox_D5               PF03288.11    86 seq714_BIOID50925    -            796   8.8e-20   70.6   0.0   1   1   5.3e-23   1.5e-19   69.9   0.0     1    86   689   788   689   788 0.96 Poxvirus D5 protein-like
Prim_Zn_Ribbon       PF08273.7     40 seq714_BIOID50925    -            796   3.1e-18   65.4   8.0   1   1   2.4e-21   6.5e-18   64.4   5.6     1    40    50    86    50    86 0.97 Zinc-binding domain of primase-helicase
D5_N                 PF08706.6    150 seq714_BIOID50925    -            796   3.9e-09   36.6   0.0   1   1   4.1e-12   1.1e-08   35.1   0.0    52   148   356   487   298   489 0.63 D5 N terminal like
Toprim_3             PF13362.1     96 seq714_BIOID50925    -            796   3.5e-08   33.4   0.3   1   1   5.4e-11   1.5e-07   31.4   0.0     2    96   229   320   228   320 0.82 Toprim domain
Toprim_4             PF13662.1     81 seq714_BIOID50925    -            796   2.2e-06   27.4   0.0   1   1   2.9e-09     8e-06   25.6   0.0     1    60   227   285   227   300 0.91 Toprim domain
Phage_min_tail       PF05939.8    109 seq715_BIOID50925    -            113   3.7e-36  123.2   0.0   1   1     3e-40   4.1e-36  123.1   0.0     1   109     4   113     4   113 0.98 Phage minor tail protein
Peptidase_M85        PF13678.1    251 seq717_BIOID50925    -            339    9e-114  378.9   0.2   1   1  8.1e-118  1.1e-113  378.6   0.1     2   251    34   283    33   283 0.99 NFkB-p65-degrading zinc protease
HTH_Tnp_1            PF01527.15    76 seq718_BIOID50925    -            141     3e-18   65.4   0.1   1   1   3.4e-22   4.6e-18   64.8   0.1     3    49    10    61     8    99 0.76 Transposase
Ribosomal_S16        PF00886.14    62 seq719_BIOID50925    -             82     6e-26   89.8   0.1   1   1   5.2e-30   7.1e-26   89.5   0.0     1    62     8    68     8    68 0.96 Ribosomal protein S16
HTH_3                PF01381.17    55 seq720_BIOID50925    -            139   1.2e-09   37.7   0.9   1   1   3.1e-13   2.1e-09   36.9   0.0    11    55    29    73    15    73 0.92 Helix-turn-helix
HTH_19               PF12844.2     64 seq720_BIOID50925    -            139   4.5e-08   32.8   0.0   1   1   1.3e-11   8.7e-08   31.9   0.0     2    62    13    77    12    79 0.94 Helix-turn-helix domain
Peptidase_S24        PF00717.18    70 seq722_BIOID50925    -            139   1.7e-13   49.8   0.0   1   1   1.8e-17   2.5e-13   49.3   0.0     2    68    56   120    55   122 0.91 Peptidase S24-like
Phage_tail_L         PF05100.7    206 seq724_BIOID50925    -            145   5.5e-42  143.1   0.0   1   1   4.9e-46   6.7e-42  142.8   0.0     1    93    29   121    29   133 0.97 Phage minor tail protein L
Transposase_mut      PF00872.13   381 seq725_BIOID50925    -             99   3.8e-11   42.0   0.0   1   1   3.3e-15   4.5e-11   41.8   0.0   333   379    28    74    23    76 0.96 Transposase, Mutator family
RimM                 PF01782.13    84 seq726_BIOID50925    -            183   8.8e-28   95.9   0.0   1   1     2e-31   1.3e-27   95.3   0.0     2    84    17    98    16    98 0.98 RimM N-terminal domain
PRC                  PF05239.11    79 seq726_BIOID50925    -            183   8.9e-10   38.1   0.7   1   1   2.1e-13   1.4e-09   37.5   0.5     2    73   105   178   104   182 0.89 PRC-barrel domain
GGDEF                PF00990.16   161 seq728_BIOID50925    -            296   1.8e-44  151.0   0.0   1   1   4.2e-48   2.9e-44  150.3   0.0     2   161   130   283   129   283 0.96 GGDEF domain
MCPsignal_assoc      PF13682.1     70 seq728_BIOID50925    -            296   3.6e-08   33.3   0.3   1   1   1.2e-11   8.4e-08   32.1   0.2     1    68    19    90    19    92 0.84 MCP-signal associated domain
TnpB_IS66            PF05717.8    108 seq729_BIOID50925    -            116   2.3e-41  139.4   0.0   1   1   1.9e-45   2.6e-41  139.3   0.0     2   104     7   107     6   111 0.97 IS66 Orf2 like protein
IMS                  PF00817.15   148 seq730_BIOID50925    -            422   4.5e-39  133.5   0.0   1   1   3.9e-42   1.3e-38  132.0   0.0     1   147     5   150     5   151 0.96 impB/mucB/samB family
DUF4113              PF13438.1     75 seq730_BIOID50925    -            422     9e-29   99.0   0.2   1   1   1.2e-31     4e-28   97.0   0.0     1    75   347   421   347   421 0.98 Domain of unknown function (DUF4113)
IMS_C                PF11799.3    137 seq730_BIOID50925    -            422     1e-09   38.8   0.0   1   1     6e-13     2e-09   37.8   0.0     3   122   214   333   212   344 0.89 impB/mucB/samB family C-terminal
IMS_HHH              PF11798.3     32 seq730_BIOID50925    -            422   1.4e-07   31.0   0.0   1   1   1.1e-10   3.8e-07   29.6   0.0     4    32   172   200   169   200 0.92 IMS family HHH motif
ACPS                 PF01648.15   113 seq733_BIOID50925    -            122   6.2e-15   54.9   0.0   1   1   5.4e-19   7.3e-15   54.7   0.0     1   113     2   119     2   119 0.92 4'-phosphopantetheinyl transferase superfamily
Bac_Ubq_Cox          PF01654.12   436 seq737_BIOID50925    -            514  3.9e-184  612.0  24.8   1   1  3.7e-188  5.1e-184  611.6  17.2     1   435     7   502     7   503 0.97 Bacterial Cytochrome Ubiquinol Oxidase
YihI                 PF04220.7    169 seq740_BIOID50925    -            168   7.8e-56  187.9  14.6   1   1   6.2e-60   8.5e-56  187.7  10.1     6   167     7   164     1   166 0.94 Der GTPase activator (YihI)
DDE_Tnp_IS66         PF03050.9    271 seq742_BIOID50925    -            537   5.9e-95  317.4   0.1   1   1   1.7e-98   5.9e-95  317.4   0.0     1   271   196   487   196   487 0.98 Transposase IS66 family
DDE_Tnp_IS66_C       PF13817.1     39 seq742_BIOID50925    -            537   5.3e-20   71.0   0.2   1   1   4.2e-23   1.5e-19   69.6   0.1     2    39   494   531   493   531 0.99 IS66 C-terminal element
HTH_Tnp_IS66         PF13005.2     59 seq742_BIOID50925    -            537   1.1e-14   53.8   4.2   1   1   3.3e-18   1.1e-14   53.8   2.9     1    59   134   190   134   190 0.98 putative Helix-turn-helix domain of transposase IS66
LZ_Tnp_IS66          PF13007.2     78 seq742_BIOID50925    -            537   3.9e-13   49.7  11.8   1   1   1.1e-16   3.9e-13   49.7   8.1     1    77    59   131    59   132 0.81 Transposase C of IS166 homeodomain
IlvN                 PF07991.7    165 seq743_BIOID50925    -            491   6.8e-61  204.3   0.2   1   1   1.6e-64   1.1e-60  203.6   0.1     2   165    35   204    34   204 0.98 Acetohydroxy acid isomeroreductase, catalytic domain
IlvC                 PF01450.14   145 seq743_BIOID50925    -            491   7.4e-56  187.9   0.1   1   2   3.3e-21   2.3e-17   63.1   0.0     1   128   210   337   210   345 0.91 Acetohydroxy acid isomeroreductase, catalytic domain
IlvC                 PF01450.14   145 seq743_BIOID50925    -            491   7.4e-56  187.9   0.1   2   2   1.5e-39     1e-35  122.6   0.0    15   145   359   485   349   485 0.93 Acetohydroxy acid isomeroreductase, catalytic domain
tRNA_m1G_MT          PF01746.16   186 seq745_BIOID50925    -            255   4.9e-60  202.2   0.0   1   1   4.3e-64   5.8e-60  201.9   0.0     2   186    23   221    22   221 0.98 tRNA (Guanine-1)-methyltransferase
CMD                  PF02627.15    85 seq746_BIOID50925    -            143   1.5e-20   72.7   0.2   1   1   1.6e-24   2.2e-20   72.1   0.2     1    84    13    94    13    95 0.92 Carboxymuconolactone decarboxylase family
DUF1391              PF07151.7     49 seq747_BIOID50925    -             51   3.6e-36  122.2   0.6   1   1   2.8e-40   3.9e-36  122.1   0.4     1    48     2    49     2    50 0.97 Protein of unknown function (DUF1391)
adh_short            PF00106.20   167 seq748_BIOID50925    -            253   1.2e-37  129.2   1.1   1   1   6.4e-41   2.2e-37  128.4   0.1     1   166    12   178    12   179 0.94 short chain dehydrogenase
adh_short_C2         PF13561.1    243 seq748_BIOID50925    -            253     4e-34  118.3   0.9   1   1   1.4e-37   4.8e-34  118.1   0.6     6   242    21   250    18   251 0.94 Enoyl-(Acyl carrier protein) reductase
KR                   PF08659.5    181 seq748_BIOID50925    -            253   1.2e-18   67.2   0.6   1   1   1.1e-21   3.6e-18   65.7   0.1     2   169    13   180    12   196 0.87 KR domain
Epimerase            PF01370.16   236 seq748_BIOID50925    -            253   9.2e-07   28.4   0.1   1   1   4.5e-10   1.5e-06   27.6   0.0     1   123    14   155    14   246 0.82 NAD dependent epimerase/dehydratase family
HTH_3                PF01381.17    55 seq749_BIOID50925    -            194   5.4e-17   61.2   0.2   1   1   1.3e-19   3.7e-16   58.6   0.5     2    55    19    72    18    72 0.96 Helix-turn-helix
HTH_31               PF13560.1     64 seq749_BIOID50925    -            194   4.3e-12   45.9   0.1   1   1   2.4e-15   6.5e-12   45.3   0.1     2    58    14    69    13    78 0.92 Helix-turn-helix domain
HTH_19               PF12844.2     64 seq749_BIOID50925    -            194   5.8e-12   45.3   0.1   1   1   3.3e-15     9e-12   44.7   0.1     3    62    17    76    15    77 0.94 Helix-turn-helix domain
HTH_26               PF13443.1     63 seq749_BIOID50925    -            194   3.6e-09   36.5   0.1   1   1   2.5e-12     7e-09   35.6   0.1     4    58    20    73    17    78 0.93 Cro/C1-type HTH DNA-binding domain
DUF1161              PF06649.7     52 seq753_BIOID50925    -            102   1.3e-25   88.9   0.0   1   1   1.2e-29   1.6e-25   88.6   0.0     1    52    27    80    27    80 0.99 Protein of unknown function (DUF1161)
AAA_5                PF07728.9    139 seq755_BIOID50925    -            323     3e-37  127.3   0.0   1   1   3.4e-41   4.6e-37  126.7   0.0     2   139    40   181    39   181 0.98 AAA domain (dynein-related subfamily)
PDZ                  PF00595.19    81 seq756_BIOID50925    -            474   3.1e-29  100.8   8.2   1   2   2.7e-19   9.1e-16   57.6   0.1     7    80   285   367   279   368 0.90 PDZ domain (Also known as DHR or GLGF)
PDZ                  PF00595.19    81 seq756_BIOID50925    -            474   3.1e-29  100.8   8.2   2   2   3.7e-15   1.3e-11   44.4   2.2    11    81   394   463   385   463 0.89 PDZ domain (Also known as DHR or GLGF)
PDZ_2                PF13180.1     82 seq756_BIOID50925    -            474     2e-26   91.5   2.4   1   2   1.2e-18   4.1e-15   55.3   0.0    12    82   300   380   285   380 0.88 PDZ domain
PDZ_2                PF13180.1     82 seq756_BIOID50925    -            474     2e-26   91.5   2.4   2   2   2.5e-12   8.6e-09   35.0   0.4     4    59   399   454   396   471 0.87 PDZ domain
Trypsin_2            PF13365.1    120 seq756_BIOID50925    -            474   8.2e-21   74.0   0.6   1   1   5.5e-24   1.9e-20   72.9   0.4     1   120   114   250   114   250 0.79 Trypsin-like peptidase domain
Trypsin              PF00089.21   220 seq756_BIOID50925    -            474   1.4e-20   73.7   0.3   1   1   6.5e-24   2.2e-20   73.0   0.2    21   218   114   275    87   277 0.83 Trypsin
Sugar_tr             PF00083.19   451 seq759_BIOID50925    -            438   3.4e-27   95.0  35.2   1   1   5.8e-29   2.6e-25   88.7  24.4     6   417    27   407    23   432 0.76 Sugar (and other) transporter
MFS_1                PF07690.11   354 seq759_BIOID50925    -            438     1e-26   93.4  52.5   1   2   5.9e-19   2.7e-15   55.8  17.7    38   258    70   296    27   301 0.69 Major Facilitator Superfamily
MFS_1                PF07690.11   354 seq759_BIOID50925    -            438     1e-26   93.4  52.5   2   2   1.1e-14   5.2e-11   41.7  14.9    44   172   298   430   291   437 0.84 Major Facilitator Superfamily
MFS_2                PF13347.1    427 seq759_BIOID50925    -            438   5.2e-09   34.8  22.7   1   1   1.1e-12   5.2e-09   34.8  15.8    26   344    48   373    38   390 0.80 MFS/sugar transport protein
Radical_SAM          PF04055.16   166 seq763_BIOID50925    -            457   3.7e-15   56.3   0.0   1   1     8e-19   5.4e-15   55.8   0.0     2   164    57   227    56   229 0.79 Radical SAM superfamily
HemN_C               PF06969.11    66 seq763_BIOID50925    -            457     4e-12   45.8   0.3   1   1   2.7e-15   1.8e-11   43.7   0.0     1    66   363   431   363   431 0.94 HemN C-terminal domain
Glutaredoxin         PF00462.19    60 seq765_BIOID50925    -             81   7.9e-14   51.2   0.0   1   1   6.6e-18     9e-14   51.0   0.0     1    57     3    58     3    61 0.95 Glutaredoxin
RNA_pol_Rpb1_1       PF04997.7    338 seq766_BIOID50925    -           1407  1.8e-100  336.3   0.1   1   1  1.8e-103  4.8e-100  335.0   0.1     2   338    15   342    14   342 0.95 RNA polymerase Rpb1, domain 1
RNA_pol_Rpb1_5       PF04998.12   277 seq766_BIOID50925    -           1407   1.1e-80  270.7   0.0   1   1     8e-84   2.2e-80  269.7   0.0     1   276   766  1321   766  1322 1.00 RNA polymerase Rpb1, domain 5
RNA_pol_Rpb1_2       PF00623.15   166 seq766_BIOID50925    -           1407   6.1e-51  172.5   0.0   1   1   5.3e-53   1.5e-49  168.0   0.0     1   166   344   486   344   486 0.95 RNA polymerase Rpb1, domain 2
RNA_pol_Rpb1_3       PF04983.13   157 seq766_BIOID50925    -           1407   1.4e-27   96.2   0.0   1   1   1.2e-30   3.3e-27   95.0   0.0     1   157   489   644   489   644 0.93 RNA polymerase Rpb1, domain 3
RNA_pol_Rpb1_4       PF05000.12   108 seq766_BIOID50925    -           1407   2.5e-18   65.7   0.3   1   1   9.1e-22   2.5e-18   65.7   0.2     2   107   674   763   673   764 0.82 RNA polymerase Rpb1, domain 4
Molybdopterin        PF00384.17   432 seq767_BIOID50925    -            808   1.4e-95  320.4   0.0   1   1     4e-99   1.8e-95  320.1   0.0     1   432   111   566   111   566 0.91 Molybdopterin oxidoreductase
Molydop_binding      PF01568.16   109 seq767_BIOID50925    -            808   2.2e-28   98.1   0.1   1   1   1.7e-31   7.6e-28   96.3   0.0     1   107   687   800   687   802 0.97 Molydopterin dinucleotide binding domain
Molybdop_Fe4S4       PF04879.11    55 seq767_BIOID50925    -            808   5.9e-14   51.5   0.7   1   1   2.3e-17   1.1e-13   50.6   0.5     1    55    49   108    49   108 0.96 Molybdopterin oxidoreductase Fe4S4 domain
HisG                 PF01634.13   163 seq768_BIOID50925    -            299   1.5e-54  183.8   0.0   1   1   3.2e-58   2.2e-54  183.3   0.0     1   163    53   221    53   221 0.94 ATP phosphoribosyltransferase
HisG_C               PF08029.6     75 seq768_BIOID50925    -            299     1e-27   95.7   0.1   1   1   3.9e-31   2.7e-27   94.4   0.0     1    75   222   297   222   297 0.98 HisG, C-terminal domain
Ribosomal_L19        PF01245.15   113 seq769_BIOID50925    -            115   8.8e-51  170.3   2.5   1   1   7.2e-55   9.8e-51  170.1   1.8     2   112     3   113     2   114 0.99 Ribosomal protein L19
FabA                 PF07977.8    138 seq770_BIOID50925    -            182   1.3e-15   56.9   0.0   1   1   8.4e-19   1.2e-14   53.9   0.0     4    70    18    81    17    92 0.94 FabA-like domain
HTH_Tnp_1            PF01527.15    76 seq771_BIOID50925    -             61   1.1e-07   31.6   0.1   1   1   3.4e-11   4.7e-07   29.5   0.1     1    48     1    55     1    61 0.87 Transposase
Ail_Lom              PF06316.6    199 seq772_BIOID50925    -            244     8e-33  113.5   8.6   1   1   3.7e-35   1.7e-31  109.1   2.8    48   199    88   244    69   244 0.78 Enterobacterial Ail/Lom protein
OMP_b-brl            PF13505.1    176 seq772_BIOID50925    -            244   1.2e-19   70.8   9.2   1   1   4.9e-23   2.2e-19   69.9   6.4    35   176    50   244     7   244 0.75 Outer membrane protein beta-barrel domain
OmpA_membrane        PF01389.12   183 seq772_BIOID50925    -            244     2e-06   27.3   0.3   1   1   3.2e-09   1.5e-05   24.5   0.2    73   148   143   223    32   226 0.81 OmpA-like transmembrane domain
Flavodoxin_NdrI      PF07972.6    122 seq773_BIOID50925    -            136   5.1e-47  158.6   0.0   1   1   4.3e-51   5.8e-47  158.4   0.0     1   122     5   123     5   123 0.97 NrdI Flavodoxin like
Ribonuc_red_lgC      PF02867.10   537 seq778_BIOID50925    -            714  1.7e-151  505.3   0.0   1   1  1.7e-153  7.5e-150  499.9   0.0     1   537   175   694   175   694 0.97 Ribonucleotide reductase, barrel domain
RNR_N                PF08343.5     82 seq778_BIOID50925    -            714   1.8e-29  101.2   0.1   1   1   9.8e-33   4.5e-29   99.9   0.1     1    82    16    97    16    97 0.99 Ribonucleotide reductase N-terminal
Ribonuc_red_lgN      PF00317.16    83 seq778_BIOID50925    -            714   3.1e-12   45.9   0.0   1   1   1.8e-15     8e-12   44.6   0.0     2    82    99   171    98   172 0.95 Ribonucleotide reductase, all-alpha domain
Cyto_ox_2            PF02322.10   328 seq779_BIOID50925    -            378  6.8e-112  373.7  32.9   1   1  5.7e-116  7.8e-112  373.5  22.8     1   328     6   362     6   362 0.99 Cytochrome oxidase subunit II
RPAP2_Rtr1           PF04181.8     79 seq780_BIOID50925    -             58   0.00016   21.5   1.8   1   1   3.4e-08   0.00024   21.0   1.3    22    71     8    53     3    57 0.79 Rtr1/RPAP2 family
PP-binding           PF00550.20    67 seq781_BIOID50925    -             93   8.4e-08   32.2   0.5   1   1   8.1e-12   1.1e-07   31.8   0.3     5    66    21    86    17    87 0.83 Phosphopantetheine attachment site
Histidinol_dh        PF00815.15   413 seq786_BIOID50925    -            434  1.2e-181  603.7   1.7   1   1    1e-185  1.4e-181  603.5   1.2     2   413    18   428    17   428 0.99 Histidinol dehydrogenase
AMNp_N               PF10423.4    160 seq787_BIOID50925    -            519   9.2e-51  171.4   0.1   1   1     2e-54   1.4e-50  170.9   0.1     2   158    47   205    46   207 0.96 Bacterial AMP nucleoside phosphorylase N-terminus
PNP_UDP_1            PF01048.15   234 seq787_BIOID50925    -            519   5.3e-20   71.2   0.0   1   1   1.2e-23   8.5e-20   70.6   0.0    33   200   297   464   264   487 0.83 Phosphorylase superfamily
GCV_T                PF01571.16   211 seq788_BIOID50925    -            386   6.2e-25   87.7   0.1   1   1   1.2e-28   8.2e-25   87.3   0.0     1   211    43   259    43   259 0.90 Aminomethyltransferase folate-binding domain
GCV_T_C              PF08669.6     95 seq788_BIOID50925    -            386   1.8e-10   40.6   0.0   1   1   4.5e-14     3e-10   39.8   0.0     2    91   266   355   265   359 0.87 Glycine cleavage T-protein C-terminal barrel domain
HOK_GEF              PF01848.11    43 seq790_BIOID50925    -             46   7.8e-18   63.4   1.9   1   1   6.1e-22   8.3e-18   63.3   1.3     2    43     3    44     2    44 0.96 Hok/gef family
Diacid_rec           PF05651.8    135 seq791_BIOID50925    -            385     2e-52  176.0   0.9   1   1   4.7e-56   3.2e-52  175.4   0.6     1   135     6   140     6   140 0.99 Putative sugar diacid recognition
HTH_30               PF13556.1     59 seq791_BIOID50925    -            385   2.9e-23   81.0   2.8   1   1     6e-26   4.1e-22   77.3   1.7     1    59   323   381   323   381 0.98 PucR C-terminal helix-turn-helix domain
Rhodanese            PF00581.15   113 seq792_BIOID50925    -            131   1.4e-10   41.4   0.0   1   1   1.2e-14   1.6e-10   41.2   0.0    22   112    52   123    30   124 0.84 Rhodanese-like domain
Exonuc_VIII          PF06630.6    182 seq793_BIOID50925    -            866   5.6e-81  270.1   0.0   1   1   1.5e-84     1e-80  269.2   0.0     1   182     1   178     1   178 0.99 Enterobacterial exodeoxyribonuclease VIII
DUF3799              PF12684.2    237 seq793_BIOID50925    -            866   3.8e-05   23.0   0.0   1   1   1.2e-08   8.4e-05   21.9   0.0     3   225   614   849   613   851 0.74 PDDEXK-like domain of unknown function (DUF3799)
Na_Pi_cotrans        PF02690.10   142 seq800_BIOID50925    -            543   1.8e-44  150.7  30.3   1   2   1.4e-39   9.8e-36  122.4   7.1     1   140    13   148    13   150 0.98 Na+/Pi-cotransporter
Na_Pi_cotrans        PF02690.10   142 seq800_BIOID50925    -            543   1.8e-44  150.7  30.3   2   2   1.7e-13   1.1e-09   37.9  10.2     1   123   139   265   139   283 0.90 Na+/Pi-cotransporter
Zn_Tnp_IS91          PF14319.1    111 seq801_BIOID50925    -            154     3e-29  100.6   3.2   1   1   3.1e-33   4.3e-29  100.1   2.2     2   109     7   118     6   121 0.92 Transposase zinc-binding domain
Acetyltransf_3       PF13302.1    142 seq802_BIOID50925    -            194   8.5e-20   71.3   0.1   1   1     3e-23     1e-19   71.1   0.0     1   142    17   162    17   162 0.87 Acetyltransferase (GNAT) domain
Acetyltransf_4       PF13420.1    155 seq802_BIOID50925    -            194   6.1e-14   52.1   0.2   1   1   2.4e-17   8.2e-14   51.7   0.1     2   154    21   181    20   182 0.78 Acetyltransferase (GNAT) domain
Acetyltransf_1       PF00583.19    83 seq802_BIOID50925    -            194   1.9e-08   34.0   0.1   1   1   8.7e-12     3e-08   33.4   0.0     2    83    83   162    82   162 0.96 Acetyltransferase (GNAT) family
Acetyltransf_8       PF13523.1    152 seq802_BIOID50925    -            194   1.5e-06   28.1   0.1   1   1   5.7e-10   1.9e-06   27.6   0.1    61   141    76   166    20   170 0.80 Acetyltransferase (GNAT) domain
rve                  PF00665.21   120 seq804_BIOID50925    -            244   9.7e-25   86.8   0.0   1   1   2.9e-28   1.3e-24   86.4   0.0     2   119    78   193    77   194 0.97 Integrase core domain
rve_3                PF13683.1     67 seq804_BIOID50925    -            244   1.6e-17   62.6   0.2   1   1     6e-21   2.7e-17   61.9   0.2     2    67   166   232   165   232 0.98 Integrase core domain
rve_2                PF13333.1     52 seq804_BIOID50925    -            244   1.1e-12   47.7   0.7   1   1   4.1e-16   1.9e-12   46.9   0.5     1    51   184   239   184   239 0.93 Integrase core domain
UvrD_C               PF13361.1    319 seq809_BIOID50925    -            690   8.9e-93  311.1   0.0   1   1   3.7e-95   8.4e-92  307.9   0.0     1   318   288   630   288   631 0.97 UvrD-like helicase C-terminal domain
UvrD-helicase        PF00580.16   315 seq809_BIOID50925    -            690   2.2e-74  250.5   0.4   1   1   1.4e-76   3.1e-73  246.6   0.3     1   314    20   282    20   283 0.94 UvrD/REP helicase N-terminal domain
AAA_19               PF13245.1     76 seq809_BIOID50925    -            690   2.2e-13   49.6   0.6   1   1   2.1e-16   4.9e-13   48.5   0.4     8    75    32   104    25   105 0.82 Part of AAA domain
UvrD_C_2             PF13538.1    104 seq809_BIOID50925    -            690   2.2e-10   40.4   0.0   1   1   5.8e-13   1.3e-09   37.9   0.0    54   103   563   626   513   627 0.80 Family description
His_Phos_2           PF00328.17   347 seq810_BIOID50925    -            444   1.3e-40  139.6   0.0   1   1   1.2e-44   1.6e-40  139.4   0.0     1   345    41   385    41   389 0.86 Histidine phosphatase superfamily (branch 2)
DUF480               PF04337.7    148 seq813_BIOID50925    -            215   2.8e-64  215.3   0.5   1   1   3.5e-68   4.8e-64  214.5   0.4     1   148     5   158     5   158 0.99 Protein of unknown function, DUF480
ketoacyl-synt        PF00109.21   255 seq814_BIOID50925    -            852   4.6e-50  170.3   1.2   1   2   3.8e-33   2.6e-29  102.3   0.1     2   255     6   237     5   237 0.83 Beta-ketoacyl synthase, N-terminal domain
ketoacyl-synt        PF00109.21   255 seq814_BIOID50925    -            852   4.6e-50  170.3   1.2   2   2   1.7e-19   1.2e-15   57.6   0.0     2   252   413   684   412   687 0.71 Beta-ketoacyl synthase, N-terminal domain
Ketoacyl-synt_C      PF02801.17   119 seq814_BIOID50925    -            852   2.5e-46  156.2   0.9   1   2   2.7e-37   1.8e-33  114.7   0.0     1   118   245   358   245   359 0.97 Beta-ketoacyl synthase, C-terminal domain
Ketoacyl-synt_C      PF02801.17   119 seq814_BIOID50925    -            852   2.5e-46  156.2   0.9   2   2   4.2e-14   2.9e-10   39.9   0.1     1   117   696   811   696   813 0.92 Beta-ketoacyl synthase, C-terminal domain
Aminotran_1_2        PF00155.16   363 seq816_BIOID50925    -            356   4.1e-68  229.8   0.0   1   1   3.6e-72   4.9e-68  229.5   0.0    31   363    46   351    30   351 0.94 Aminotransferase class I and II
Molybdopterin        PF00384.17   432 seq819_BIOID50925    -            808   2.8e-88  296.4   0.0   1   1   7.7e-92   3.5e-88  296.1   0.0     1   432   115   566   115   566 0.92 Molybdopterin oxidoreductase
Molydop_binding      PF01568.16   109 seq819_BIOID50925    -            808   5.3e-27   93.6   0.0   1   1   2.2e-30     1e-26   92.7   0.0     1   107   687   800   687   802 0.97 Molydopterin dinucleotide binding domain
Molybdop_Fe4S4       PF04879.11    55 seq819_BIOID50925    -            808   2.7e-13   49.4   0.9   1   1     1e-16   4.7e-13   48.6   0.6     1    55    53   112    53   112 0.96 Molybdopterin oxidoreductase Fe4S4 domain
FadR_C               PF07840.7    164 seq824_BIOID50925    -            239   6.9e-73  243.5   0.0   1   1   1.9e-76   8.5e-73  243.2   0.0     1   163    72   234    72   235 0.99 FadR C-terminal domain
GntR                 PF00392.16    64 seq824_BIOID50925    -            239   2.3e-20   71.6   0.0   1   1     1e-23   4.7e-20   70.6   0.0     4    64    11    71     8    71 0.96 Bacterial regulatory proteins, gntR family
Ribonuc_red_sm       PF00268.16   281 seq827_BIOID50925    -            319   1.1e-80  270.5   0.1   1   1   9.6e-85   1.3e-80  270.2   0.0     1   280     1   280     1   281 0.97 Ribonucleotide reductase, small chain
GFO_IDH_MocA         PF01408.17   120 seq829_BIOID50925    -            307   9.4e-26   90.5   0.0   1   1   2.2e-29   1.5e-25   89.9   0.0     1   120     4   121     4   121 0.98 Oxidoreductase family, NAD-binding Rossmann fold
GFO_IDH_MocA_C       PF02894.12   115 seq829_BIOID50925    -            307   2.9e-07   30.1   0.1   1   1     1e-10   6.9e-07   28.9   0.1    20   114   142   226   135   227 0.92 Oxidoreductase family, C-terminal alpha/beta domain
VWA_CoxE             PF05762.9    222 seq830_BIOID50925    -            378   6.3e-66  221.5   0.2   1   1   1.9e-69   8.7e-66  221.1   0.1     1   222   151   372   151   372 0.98 VWA domain containing CoxE-like protein
VWA_2                PF13519.1    172 seq830_BIOID50925    -            378     2e-09   37.6   0.4   1   1   1.9e-12   8.7e-09   35.6   0.1     2   151   217   353   216   375 0.80 von Willebrand factor type A domain
Ligase_CoA           PF00549.14   153 seq831_BIOID50925    -            555   3.5e-52  175.9   0.8   1   1   8.7e-56   5.9e-52  175.2   0.0     1   152   336   491   336   492 0.98 CoA-ligase
CoA_binding          PF02629.14    96 seq831_BIOID50925    -            555   5.3e-17   62.0   0.0   1   1   1.4e-19   9.6e-16   57.9   0.1     3    96   193   288   191   288 0.96 CoA binding domain
Transcrip_reg        PF01709.15   234 seq833_BIOID50925    -            238   1.2e-82  276.5   0.7   1   1   9.4e-87   1.3e-82  276.3   0.5     1   233     3   235     3   236 0.98 Transcriptional regulator
Bacteriocin_IIc      PF10439.4     65 seq834_BIOID50925    -             83   1.4e-06   28.1  11.6   1   1   1.5e-10   2.1e-06   27.6   8.0    23    60    43    80    40    82 0.84 Bacteriocin class II with double-glycine leader peptide
EamA                 PF00892.15   126 seq835_BIOID50925    -            306   4.8e-27   94.3  37.3   1   2   1.1e-15   7.7e-12   45.2  10.5     1   124    21   137    21   138 0.80 EamA-like transporter family
EamA                 PF00892.15   126 seq835_BIOID50925    -            306   4.8e-27   94.3  37.3   2   2   9.9e-19   6.8e-15   55.1   9.8     1   124   160   292   160   294 0.91 EamA-like transporter family
TPT                  PF03151.11   153 seq835_BIOID50925    -            306   6.1e-07   29.0  23.1   1   1   7.3e-09     5e-05   22.8   7.7     1   149   151   290   151   291 0.89 Triose-phosphate Transporter family
Lact-deh-memb        PF09330.6    291 seq843_BIOID50925    -            581  1.2e-153  510.4   1.9   1   1  1.8e-157  1.2e-153  510.4   1.3     1   291   288   577   288   577 1.00 D-lactate dehydrogenase, membrane binding
FAD_binding_4        PF01565.18   139 seq843_BIOID50925    -            581   2.6e-08   33.3   0.0   1   1   6.3e-12   4.3e-08   32.6   0.0     2   115    57   176    56   196 0.84 FAD binding domain
IGPD                 PF00475.13   145 seq844_BIOID50925    -            355   1.3e-64  216.3   0.3   1   1   6.7e-68   2.3e-64  215.5   0.2     1   145   196   338   196   338 0.99 Imidazoleglycerol-phosphate dehydratase
HAD_2                PF13419.1    176 seq844_BIOID50925    -            355   1.3e-07   31.9   0.1   1   1   1.2e-09     4e-06   27.0   0.0    75   173    29   145    16   148 0.81 Haloacid dehalogenase-like hydrolase
PNK3P                PF08645.6    158 seq844_BIOID50925    -            355   8.6e-07   28.4   0.0   1   1   4.4e-10   1.5e-06   27.6   0.0     5   129     8   134     4   183 0.77 Polynucleotide kinase 3 phosphatase
Hydrolase_like       PF13242.1     75 seq844_BIOID50925    -            355   1.8e-06   27.4   0.0   1   1   1.1e-09   3.9e-06   26.3   0.0     1    44   102   144   102   148 0.90 HAD-hyrolase-like
adh_short            PF00106.20   167 seq845_BIOID50925    -            240   3.5e-31  108.2   1.1   1   1   2.1e-34   5.9e-31  107.5   0.8     1   165     3   168     3   170 0.95 short chain dehydrogenase
adh_short_C2         PF13561.1    243 seq845_BIOID50925    -            240   1.4e-13   51.1   0.2   1   1   6.5e-17   1.8e-13   50.7   0.1     5   201    11   200     9   229 0.87 Enoyl-(Acyl carrier protein) reductase
KR                   PF08659.5    181 seq845_BIOID50925    -            240   5.5e-12   45.6   1.7   1   1   4.1e-15   1.1e-11   44.5   0.5     3   174     5   178     4   185 0.82 KR domain
NAD_binding_10       PF13460.1    183 seq845_BIOID50925    -            240   4.2e-08   33.2   2.0   1   1   2.1e-11   5.7e-08   32.8   1.4     1   182     5   221     5   222 0.77 NADH(P)-binding
DAHP_synth_1         PF00793.15   272 seq846_BIOID50925    -            379  2.5e-102  341.0   0.0   1   1  2.3e-106  3.2e-102  340.7   0.0     8   271    64   363    43   364 0.96 DAHP synthetase I family
Peptidase_M20        PF01546.23   171 seq847_BIOID50925    -            408   2.5e-19   69.3   0.2   1   1   8.2e-23   3.7e-19   68.8   0.1    23   170   139   402    74   403 0.84 Peptidase family M20/M25/M40
M20_dimer            PF07687.9    109 seq847_BIOID50925    -            408   1.2e-11   44.2   0.1   1   1   5.7e-15   2.6e-11   43.0   0.1     2   105   206   302   205   308 0.89 Peptidase dimerisation domain
Peptidase_M42        PF05343.9    292 seq847_BIOID50925    -            408   2.8e-06   26.2   0.0   1   1   3.1e-08   0.00014   20.6   0.0   134   194   140   201   110   235 0.90 M42 glutamyl aminopeptidase
RecT                 PF03837.9    199 seq849_BIOID50925    -            116   8.3e-12   44.6   0.0   1   1   8.4e-16   1.2e-11   44.2   0.0     1    50    53   107    53   115 0.89 RecT family
MVIN                 PF03023.9    452 seq850_BIOID50925    -            511  3.6e-161  536.4  32.4   1   1  3.2e-165  4.4e-161  536.1  22.4     1   450    28   478    28   480 0.99 MviN-like protein
DUF3521              PF12035.3     35 seq853_BIOID50925    -             51   1.7e-14   53.2   0.6   1   1   1.5e-18     2e-14   52.9   0.4     1    33     6    38     6    40 0.94 Protein of unknown function (DUF3521)
SWIM                 PF04434.12    40 seq854_BIOID50925    -            745   3.8e-07   29.3   0.6   1   2   9.2e-07     0.013   14.8   0.1    12    39    65    88    55    89 0.84 SWIM zinc finger
SWIM                 PF04434.12    40 seq854_BIOID50925    -            745   3.8e-07   29.3   0.6   2   2   5.2e-06     0.071   12.4   0.0    10    38   159   183   143   184 0.82 SWIM zinc finger
ABC_tran             PF00005.22   118 seq855_BIOID50925    -            400   2.6e-26   92.1   0.0   1   1   1.7e-29   5.7e-26   91.1   0.0     1   117    68   192    68   193 0.97 ABC transporter
CBS                  PF00571.23    57 seq855_BIOID50925    -            400   1.8e-06   27.4   0.0   1   1   3.5e-07    0.0012   18.3   0.0    32    55   369   392   346   394 0.86 CBS domain
PTS_EIIC             PF02378.13   321 seq857_BIOID50925    -            580   1.3e-82  277.1  28.7   1   1   3.1e-86   2.1e-82  276.4  19.9     1   321    69   411    69   411 0.94 Phosphotransferase system, EIIC
PTS_EIIB             PF00367.15    35 seq857_BIOID50925    -            580   1.4e-16   59.3   0.1   1   1   4.4e-20     3e-16   58.2   0.1     3    35   504   536   502   536 0.97 phosphotransferase system, EIIB
RecT                 PF03837.9    199 seq858_BIOID50925    -            146   1.7e-35  122.0   0.0   1   1   1.4e-39   1.9e-35  121.8   0.0    66   188     1   121     1   133 0.91 RecT family
GATase               PF00117.23   192 seq860_BIOID50925    -            196   1.3e-26   93.1   0.0   1   1   4.4e-30   1.5e-26   92.9   0.0     6   189     9   194     4   196 0.79 Glutamine amidotransferase class-I
GATase_3             PF07685.9    158 seq860_BIOID50925    -            196   9.6e-06   25.1   0.0   1   1   4.3e-09   1.5e-05   24.5   0.0     8    79    39   100    32   106 0.87 CobB/CobQ-like glutamine amidotransferase domain
BATS                 PF06968.8     92 seq862_BIOID50925    -            346   1.7e-29  101.3   0.0   1   1   5.5e-33   3.7e-29  100.2   0.0     1    92   220   312   220   312 0.99 Biotin and Thiamin Synthesis associated domain
Radical_SAM          PF04055.16   166 seq862_BIOID50925    -            346   2.4e-19   70.0   0.0   1   1   2.8e-22   1.9e-18   67.0   0.0     4   160    50   203    47   209 0.92 Radical SAM superfamily
DUF1116              PF06545.6    216 seq865_BIOID50925    -            419   3.2e-99  330.2   1.3   1   1  3.3e-103   4.5e-99  329.7   0.9     1   216    87   303    87   303 0.99 Protein of unknown function (DUF1116)
PDH                  PF02153.12   258 seq866_BIOID50925    -            373   4.6e-32  110.7   0.0   1   1   2.5e-35   1.1e-31  109.5   0.0    38   257   135   344   124   345 0.93 Prephenate dehydrogenase
CM_2                 PF01817.16    81 seq866_BIOID50925    -            373   4.6e-24   84.2   0.2   1   1   2.2e-27     1e-23   83.1   0.1     1    80     9    88     9    89 0.98 Chorismate mutase type II
Ketoacyl-synt_C      PF02801.17   119 seq868_BIOID50925    -            425   3.7e-12   46.0   1.4   1   1   1.3e-15   9.1e-12   44.7   1.0    27   113   288   370   266   375 0.87 Beta-ketoacyl synthase, C-terminal domain
ketoacyl-synt        PF00109.21   255 seq868_BIOID50925    -            425   9.1e-11   41.6   0.0   1   1     4e-14   2.7e-10   40.0   0.0    86   252    82   252    20   255 0.68 Beta-ketoacyl synthase, N-terminal domain
DUF1187              PF06688.6     61 seq869_BIOID50925    -             86   1.2e-38  130.8   2.8   1   1   1.1e-42   1.6e-38  130.5   1.9     1    61    26    86    26    86 0.99 Protein of unknown function (DUF1187)
Fer4_11              PF13247.1     99 seq871_BIOID50925    -            205   1.2e-31  108.4  10.9   1   1   8.5e-35   1.2e-31  108.4   7.5     3    97    60   153    58   155 0.97 4Fe-4S dicluster domain
Fer4_2               PF12797.2     22 seq871_BIOID50925    -            205   1.1e-13   50.0  30.8   1   1   6.7e-10   9.1e-07   28.3   0.6     2    20     6    24     5    33 0.89 4Fe-4S binding domain
Fer4                 PF00037.22    24 seq871_BIOID50925    -            205   9.1e-13   47.1  35.1   1   1   8.5e-11   1.2e-07   30.9   3.3     1    23    92   114    92   115 0.94 4Fe-4S binding domain
Fer4_7               PF12838.2     52 seq871_BIOID50925    -            205   2.4e-12   46.9  28.1   1   1   9.2e-10   1.3e-06   28.6   7.3     2    50    99   147    98   149 0.87 4Fe-4S dicluster domain
Fer4_9               PF13187.1     55 seq871_BIOID50925    -            205   8.2e-12   45.0  26.6   1   1   5.5e-10   7.5e-07   29.2   7.4     2    53    99   148    98   150 0.95 4Fe-4S dicluster domain
Fer4_10              PF13237.1     52 seq871_BIOID50925    -            205   4.5e-11   42.2  30.2   1   1   8.2e-09   1.1e-05   24.9   8.0     2    52    92   146    91   146 0.76 4Fe-4S dicluster domain
Fer4_4               PF12800.2     17 seq871_BIOID50925    -            205   1.7e-10   40.2  32.5   1   3     3e-05      0.04   14.1   2.3     1    15    11    25    11    29 0.90 4Fe-4S binding domain
Fer4_4               PF12800.2     17 seq871_BIOID50925    -            205   1.7e-10   40.2  32.5   2   3   3.3e-05     0.045   13.9   2.0     2    16    65    81    64    85 0.86 4Fe-4S binding domain
Fer4_4               PF12800.2     17 seq871_BIOID50925    -            205   1.7e-10   40.2  32.5   3   3   2.9e-07    0.0004   20.3   2.0     2    17    97   112    96   112 0.91 4Fe-4S binding domain
Fer4_6               PF12837.2     24 seq871_BIOID50925    -            205   2.4e-10   39.7  39.6   1   1   3.1e-09   4.2e-06   26.2   3.2     1    23    91   113    91   114 0.95 4Fe-4S binding domain
Fer4_3               PF12798.2     15 seq871_BIOID50925    -            205   7.3e-07   29.1  40.1   1   2   9.4e-06     0.013   15.9   4.2     1    15    67    83    67    83 0.98 4Fe-4S binding domain
Fer4_3               PF12798.2     15 seq871_BIOID50925    -            205   7.3e-07   29.1  40.1   2   2   4.8e-05     0.065   13.7   1.6     1    13   126   147   126   149 0.94 4Fe-4S binding domain
His_biosynth         PF00977.16   228 seq873_BIOID50925    -            245   6.1e-76  254.5   0.2   1   1   2.5e-79   6.8e-76  254.3   0.2     1   228     1   234     1   234 0.98 Histidine biosynthesis protein
Trp_syntA            PF00290.15   259 seq873_BIOID50925    -            245   3.7e-06   25.4   1.1   1   1   1.3e-08   3.5e-05   22.2   0.1   174   232    51   108    33   114 0.88 Tryptophan synthase alpha chain
DUF1233              PF06806.7     72 seq874_BIOID50925    -             71   3.3e-28   96.9   0.1   1   1   2.8e-32   3.8e-28   96.7   0.1     4    67     5    69     3    71 0.97 Putative excisionase (DUF1233)
BPD_transp_1         PF00528.17   185 seq875_BIOID50925    -            354   2.5e-26   92.2  16.2   1   1   1.8e-30   2.5e-26   92.2  11.2     1   176   163   324   163   332 0.91 Binding-protein-dependent transport system inner membrane component
MarC                 PF01914.12   203 seq876_BIOID50925    -            221   7.9e-69  230.7  11.1   1   1   6.5e-73   8.9e-69  230.5   7.7     1   203     5   217     5   217 0.98 MarC family integral membrane protein
DmsC                 PF04976.7    276 seq877_BIOID50925    -            364  1.5e-114  381.7  20.6   1   1  1.4e-118  1.9e-114  381.5  14.3     1   276    81   354    81   354 0.99 DMSO reductase anchor subunit (DmsC)
DAO                  PF01266.19   358 seq878_BIOID50925    -            432   5.6e-74  249.0   0.5   1   1   4.8e-77   6.5e-74  248.8   0.3     2   358     3   397     2   397 0.95 FAD dependent oxidoreductase
Pyr_redox_2          PF07992.9    200 seq878_BIOID50925    -            432   7.5e-09   35.6   0.3   1   1   3.9e-08   5.3e-05   23.0   0.2     1    36     2    37     2    65 0.92 Pyridine nucleotide-disulphide oxidoreductase
Pyr_redox            PF00070.22    80 seq878_BIOID50925    -            432   3.2e-08   33.7   0.2   1   1     7e-09   9.6e-06   25.7   0.2     1    33     2    34     2    47 0.91 Pyridine nucleotide-disulphide oxidoreductase
NAD_binding_8        PF13450.1     68 seq878_BIOID50925    -            432   8.6e-07   28.7   0.1   1   1   5.6e-09   7.6e-06   25.7   0.0     1    34     5    38     5    69 0.85 NAD(P)-binding Rossmann-like domain
ApbA                 PF02558.11   151 seq878_BIOID50925    -            432   2.3e-05   23.7   0.2   1   1   3.8e-08   5.3e-05   22.6   0.1     1    33     3    34     3    48 0.87 Ketopantoate reductase PanE/ApbA
AlaDh_PNT_C          PF01262.16   168 seq878_BIOID50925    -            432   0.00013   21.5   0.1   1   1   1.7e-07   0.00023   20.6   0.1    22    59     2    39     1    52 0.85 Alanine dehydrogenase/PNT, C-terminal domain
DUF3596              PF12167.3     88 seq880_BIOID50925    -            411   3.3e-28   96.9   0.0   1   1   1.5e-31     1e-27   95.4   0.0     1    87     5    91     5    92 0.96 Domain of unknown function (DUF3596)
Phage_integrase      PF00589.17   173 seq880_BIOID50925    -            411   6.8e-23   81.0   0.0   1   1   2.3e-26   1.6e-22   79.9   0.0     4   166   203   391   201   397 0.83 Phage integrase family
Aminotran_1_2        PF00155.16   363 seq881_BIOID50925    -            384   5.1e-69  232.8   0.0   1   1   1.3e-72   5.8e-69  232.6   0.0     2   363    40   380    39   380 0.96 Aminotransferase class I and II
Beta_elim_lyase      PF01212.16   290 seq881_BIOID50925    -            384   6.9e-07   28.5   0.1   1   1   6.3e-10   2.9e-06   26.5   0.0    28    87    83   142    68   206 0.83 Beta-eliminating lyase
Cys_Met_Meta_PP      PF01053.15   386 seq881_BIOID50925    -            384   7.6e-05   21.0   0.0   1   1   2.6e-08   0.00012   20.3   0.0    57   185    86   212    82   215 0.86 Cys/Met metabolism PLP-dependent enzyme
His_biosynth         PF00977.16   228 seq884_BIOID50925    -            258   9.3e-79  263.7   0.6   1   1   3.1e-82   1.1e-78  263.5   0.4     1   227     5   239     5   240 0.96 Histidine biosynthesis protein
DUF2877              PF11392.3    111 seq885_BIOID50925    -            271   2.4e-28   98.4   0.0   1   1   3.7e-32   5.1e-28   97.3   0.0     1   110   158   265   158   266 0.89 Protein of unknown function (DUF2877)
Aminotran_1_2        PF00155.16   363 seq887_BIOID50925    -            390   7.1e-60  202.7   0.0   1   1   5.9e-64   8.1e-60  202.5   0.0     3   360    30   379    28   382 0.94 Aminotransferase class I and II
SIS                  PF01380.17   131 seq889_BIOID50925    -            298   4.5e-08   32.6   0.0   1   1   6.5e-12   4.5e-08   32.6   0.0    52   128   130   208   126   211 0.95 SIS domain
SIS_2                PF13580.1    138 seq889_BIOID50925    -            298   5.4e-07   29.2   1.4   1   1   2.2e-10   1.5e-06   27.8   0.1    20   136    47   164    39   166 0.84 SIS domain
GTP_EFTU             PF00009.22   188 seq890_BIOID50925    -            607     1e-56  191.2   0.0   1   1   7.2e-60     2e-56  190.3   0.0     2   187     4   195     3   196 0.96 Elongation factor Tu GTP binding domain
EFG_C                PF00679.19    89 seq890_BIOID50925    -            607   1.9e-21   75.6   0.0   1   1   1.6e-24   4.3e-21   74.4   0.0     3    83   397   477   395   483 0.96 Elongation factor G C-terminus
GTP_EFTU_D2          PF03144.20    74 seq890_BIOID50925    -            607   7.4e-10   38.6   3.2   1   1   8.1e-13   2.2e-09   37.1   2.2     1    74   219   289   219   289 0.94 Elongation factor Tu domain 2
MMR_HSR1             PF01926.18   114 seq890_BIOID50925    -            607   1.3e-05   25.0   0.2   1   1   1.5e-08   4.1e-05   23.4   0.0     2   113     8   128     7   129 0.55 50S ribosome-binding GTPase
Phage_integrase      PF00589.17   173 seq891_BIOID50925    -            415   2.2e-22   79.3   0.2   1   1   7.4e-26     5e-22   78.2   0.0     1   171   219   381   219   383 0.89 Phage integrase family
DUF4102              PF13356.1     89 seq891_BIOID50925    -            415   1.2e-20   73.1   0.0   1   1   1.5e-23     1e-19   70.1   0.0     1    84    14   102    14   107 0.88 Domain of unknown function (DUF4102)
Abhydrolase_6        PF12697.2    228 seq892_BIOID50925    -            382   4.7e-13   49.4   0.1   1   1   6.2e-16   2.1e-12   47.3   0.1    18   220   110   362    97   366 0.77 Alpha/beta hydrolase family
Abhydrolase_5        PF12695.2    142 seq892_BIOID50925    -            382   2.7e-12   46.5   0.3   1   1   1.6e-14   5.6e-11   42.2   0.2    14   141   105   357    90   358 0.76 Alpha/beta hydrolase family
Peptidase_S15        PF02129.13   272 seq892_BIOID50925    -            382   3.2e-05   23.3   0.1   1   1   1.9e-08   6.3e-05   22.4   0.0     2   140    71   201    71   359 0.66 X-Pro dipeptidyl-peptidase (S15 family)
OpuAC                PF04069.7    257 seq893_BIOID50925    -            330   3.7e-56  190.2   3.9   1   1   3.3e-60   4.5e-56  189.9   2.7     2   256    30   312    29   313 0.94 Substrate binding domain of ABC-type glycine betaine transport system
Nitrate_red_del      PF02613.10   136 seq894_BIOID50925    -            204     4e-31  107.5   1.1   1   1   4.1e-35   5.6e-31  107.0   0.7     7   134    41   164    19   166 0.93 Nitrate reductase delta subunit
PRA-CH               PF01502.13    75 seq895_BIOID50925    -            203   1.2e-33  114.4   0.0   1   1   3.4e-37   2.3e-33  113.5   0.0     1    74    33   106    33   107 0.99 Phosphoribosyl-AMP cyclohydrolase
PRA-PH               PF01503.12    83 seq895_BIOID50925    -            203   1.5e-13   50.6   0.5   1   1   3.2e-17   2.2e-13   50.1   0.4     2    82   116   201   115   202 0.96 Phosphoribosyl-ATP pyrophosphohydrolase
Methyltransf_11      PF08241.7     95 seq897_BIOID50925    -            251   4.8e-25   87.7   0.0   1   1   6.1e-28   8.3e-25   86.9   0.0     1    95    47   138    47   138 0.98 Methyltransferase domain
Methyltransf_23      PF13489.1    162 seq897_BIOID50925    -            251   7.7e-16   58.0   0.1   1   1   8.1e-19   1.1e-15   57.5   0.0     4   151    25   174    17   179 0.79 Methyltransferase domain
Methyltransf_31      PF13847.1    152 seq897_BIOID50925    -            251   3.5e-15   55.8   0.0   1   1   3.4e-18   4.7e-15   55.3   0.0     6   118    45   147    40   194 0.84 Methyltransferase domain
Methyltransf_12      PF08242.7     99 seq897_BIOID50925    -            251   1.1e-11   44.9   0.0   1   1   1.6e-14   2.2e-11   43.9   0.0     1    98    47   135    47   136 0.85 Methyltransferase domain
Methyltransf_18      PF12847.2    112 seq897_BIOID50925    -            251   7.7e-11   42.4   0.0   1   1   1.1e-13   1.5e-10   41.5   0.0     3   110    44   139    42   141 0.79 Methyltransferase domain
Methyltransf_25      PF13649.1    101 seq897_BIOID50925    -            251   5.4e-10   39.4   0.0   1   1   1.5e-12     2e-09   37.5   0.0     1   101    46   134    46   134 0.87 Methyltransferase domain
Ubie_methyltran      PF01209.13   233 seq897_BIOID50925    -            251   1.9e-09   36.8   0.0   1   1   1.8e-12   2.5e-09   36.4   0.0    46   168    41   155     7   169 0.83 ubiE/COQ5 methyltransferase family
Methyltransf_26      PF13659.1    117 seq897_BIOID50925    -            251   2.4e-07   30.6   0.8   1   1   6.3e-10   8.6e-07   28.8   0.1     3   115    45   140    43   141 0.87 Methyltransferase domain
Methyltransf_8       PF05148.10   219 seq897_BIOID50925    -            251   7.5e-06   25.6   0.0   1   1     8e-09   1.1e-05   25.0   0.0    58   156    29   138    16   158 0.77 Hypothetical methyltransferase
MTS                  PF05175.9    170 seq897_BIOID50925    -            251   4.1e-05   22.9   0.0   1   1   4.6e-08   6.3e-05   22.3   0.0    19    76    30    85    22   110 0.86 Methyltransferase small domain
AA_kinase            PF00696.23   241 seq898_BIOID50925    -            297   2.8e-24   85.9   0.0   1   1   7.3e-28     1e-23   84.0   0.0     1   239     2   277     2   279 0.75 Amino acid kinase family
Ala_racemase_N       PF01168.15   217 seq899_BIOID50925    -            356   1.2e-58  198.1   0.1   1   1   2.3e-62   1.6e-58  197.7   0.0     2   217    10   217     9   217 0.95 Alanine racemase, N-terminal domain
Ala_racemase_C       PF00842.16   129 seq899_BIOID50925    -            356   2.5e-39  133.5   0.4   1   1   6.2e-43   4.2e-39  132.7   0.3     1   127   232   354   232   356 0.97 Alanine racemase, C-terminal domain
ATP_bind_3           PF01171.15   182 seq902_BIOID50925    -            311   1.1e-14   54.2   0.0   1   1   1.3e-18   1.7e-14   53.5   0.0     2   161    42   205    41   209 0.84 PP-loop family
PTS_EIIC             PF02378.13   321 seq906_BIOID50925    -            474   1.2e-39  135.9  28.8   1   1   1.8e-43   1.2e-39  135.9  20.0     2   321   119   401   118   401 0.88 Phosphotransferase system, EIIC
PTS_EIIB             PF00367.15    35 seq906_BIOID50925    -            474   1.8e-12   46.1   0.3   1   1     5e-16   3.4e-12   45.2   0.2     4    35    13    44    11    44 0.96 phosphotransferase system, EIIB
SNARE_assoc          PF09335.6    123 seq907_BIOID50925    -            192   6.2e-18   65.0   1.8   1   1   4.5e-22   6.2e-18   65.0   1.2     4   122    24   143    21   144 0.91 SNARE associated Golgi protein
ABC_tran             PF00005.22   118 seq908_BIOID50925    -            235     3e-24   85.5   0.0   1   1   1.3e-27   4.5e-24   84.9   0.0     1   117    54   179    54   180 0.92 ABC transporter
AAA_21               PF13304.1    303 seq908_BIOID50925    -            235   1.3e-12   48.2   0.7   1   1     8e-10   2.7e-06   27.4   0.0   197   301   119   214    73   215 0.75 AAA domain
DUF258               PF03193.11   161 seq908_BIOID50925    -            235   1.3e-05   24.3   0.0   1   1   6.5e-09   2.2e-05   23.5   0.0    13    59    17    64     6    98 0.84 Protein of unknown function, DUF258
Rad17                PF03215.10   498 seq908_BIOID50925    -            235   5.6e-05   22.0   0.0   1   1   2.2e-08   7.6e-05   21.5   0.0    34    70    29    65    26    85 0.90 Rad17 cell cycle checkpoint protein
Thioredoxin          PF00085.15   104 seq909_BIOID50925    -            109   3.5e-34  116.5   0.0   1   1   8.4e-38   3.8e-34  116.3   0.0     2   103     5   106     4   107 0.98 Thioredoxin
Thioredoxin_2        PF13098.1    112 seq909_BIOID50925    -            109   1.6e-10   41.0   0.1   1   1   3.2e-13   1.4e-09   37.9   0.0     7   112    23   104    17   104 0.90 Thioredoxin-like domain
Flg_bb_rod           PF00460.15    31 seq912_BIOID50925    -            138   7.4e-13   47.7   0.2   1   1   1.5e-16   2.1e-12   46.3   0.2     1    31     9    39     9    39 0.98 Flagella basal body rod protein
Voltage_CLC          PF00654.15   355 seq913_BIOID50925    -            430   1.6e-72  244.4  34.2   1   1   1.2e-76   1.6e-72  244.4  23.7     5   354    75   414    71   415 0.91 Voltage gated chloride channel
A_deaminase          PF00962.17   330 seq915_BIOID50925    -            333  2.6e-100  335.5   0.0   1   1  2.1e-104  2.9e-100  335.3   0.0     2   329     6   328     5   329 0.99 Adenosine/AMP deaminase
AAA_26               PF13500.1    199 seq916_BIOID50925    -            225   5.4e-41  140.2   0.0   1   1   1.4e-44   6.3e-41  140.0   0.0     1   193     3   208     3   213 0.95 AAA domain
CbiA                 PF01656.18   195 seq916_BIOID50925    -            225     5e-21   74.8   0.0   1   1   1.3e-24   6.1e-21   74.6   0.0     2   178     6   197     5   215 0.81 CobQ/CobB/MinD/ParA nucleotide binding domain
DUF1307              PF06998.6    123 seq917_BIOID50925    -            157   4.8e-43  145.9   7.3   1   1   4.2e-47   5.7e-43  145.7   5.0     1   123    32   155    32   155 0.98 Protein of unknown function (DUF1307)
Flg_bbr_C            PF06429.8     74 seq919_BIOID50925    -            134   1.5e-12   47.0   3.0   1   1   3.6e-16   2.5e-12   46.4   2.1    29    73    87   131    11   132 0.91 Flagellar basal body rod FlgEFG protein C-terminal
Flg_bb_rod           PF00460.15    31 seq919_BIOID50925    -            134   2.7e-11   42.8   1.2   1   1   3.9e-15   2.7e-11   42.8   0.8     1    30     7    37     7    38 0.95 Flagella basal body rod protein
MFS_1                PF07690.11   354 seq921_BIOID50925    -            394   1.1e-36  126.2  55.3   1   2   6.9e-30   9.5e-26   90.2  17.2     2   188    17   198    16   218 0.87 Major Facilitator Superfamily
MFS_1                PF07690.11   354 seq921_BIOID50925    -            394   1.1e-36  126.2  55.3   2   2   4.1e-15   5.6e-11   41.6  15.8     3   175   218   387   216   394 0.89 Major Facilitator Superfamily
MFS_1                PF07690.11   354 seq922_BIOID50925    -            397   1.8e-32  112.4  67.1   1   1   1.1e-32   7.8e-29  100.4  41.5     2   353    24   355    23   355 0.85 Major Facilitator Superfamily
Sugar_tr             PF00083.19   451 seq922_BIOID50925    -            397   1.3e-06   27.1  51.9   1   1   1.2e-09   7.9e-06   24.5  13.1    58   189    65   190    51   196 0.89 Sugar (and other) transporter
ATP-synt_ab          PF00006.20   215 seq923_BIOID50925    -            443   5.9e-42  143.4   0.0   1   1   2.9e-45   7.9e-42  143.0   0.0     3   214   183   388   181   389 0.95 ATP synthase alpha/beta family, nucleotide-binding domain
Rho_RNA_bind         PF07497.7     78 seq923_BIOID50925    -            443   6.5e-42  140.9   0.1   1   1   4.2e-45   1.1e-41  140.1   0.0     1    78    73   150    73   150 0.98 Rho termination factor, RNA-binding domain
Rho_N                PF07498.7     43 seq923_BIOID50925    -            443   8.2e-18   63.7   0.8   1   1   1.7e-20   4.8e-17   61.3   0.2     1    43    29    71    29    71 0.98 Rho termination factor, N-terminal domain
NACHT                PF05729.7    167 seq923_BIOID50925    -            443   8.9e-05   22.0   0.0   1   1   6.2e-08   0.00017   21.1   0.0    12    96   207   297   203   311 0.80 NACHT domain
Ribosomal_S2         PF00318.15   211 seq925_BIOID50925    -            306   3.3e-85  284.4   0.0   1   1   2.9e-89     4e-85  284.2   0.0     1   211    74   290    74   290 0.99 Ribosomal protein S2
FlgD                 PF03963.9     82 seq927_BIOID50925    -            231   9.5e-25   86.3   5.0   1   1   1.1e-27   4.8e-24   84.1   2.8     7    81     7    79     2    80 0.86 Flagellar hook capping protein - N-terminal region
FlgD_ig              PF13860.1     81 seq927_BIOID50925    -            231   2.4e-21   75.1   2.5   1   1   5.2e-25   2.4e-21   75.1   1.8     9    81   119   189   105   189 0.91 FlgD Ig-like domain
FLgD_tudor           PF13861.1     61 seq927_BIOID50925    -            231   3.1e-15   55.8   0.0   1   1   2.3e-18     1e-14   54.1   0.0     1    60    86   230    86   231 0.97 FlgD Tudor-like domain
UTRA                 PF07702.8    141 seq930_BIOID50925    -            236   2.1e-20   72.6   0.0   1   1   5.6e-24   3.8e-20   71.8   0.0     1   140    91   230    91   231 0.97 UTRA domain
GntR                 PF00392.16    64 seq930_BIOID50925    -            236   6.3e-20   70.2   0.0   1   1   1.4e-23   9.4e-20   69.7   0.0     2    64     8    70     7    70 0.97 Bacterial regulatory proteins, gntR family
MacB_PCD             PF12704.2    232 seq935_BIOID50925    -            436   1.7e-22   80.0   2.4   1   1   6.4e-26   4.4e-22   78.6   0.1     1   230    33   267    33   269 0.83 MacB-like periplasmic core domain
FtsX                 PF02687.16   121 seq935_BIOID50925    -            436   1.7e-17   63.1  11.3   1   1   2.5e-21   1.7e-17   63.1   7.8     5   121   305   429   301   429 0.93 FtsX-like permease family
Beta-lactamase       PF00144.19   330 seq936_BIOID50925    -            434   1.4e-69  234.5   1.2   1   1   1.2e-73   1.7e-69  234.2   0.9     1   328    43   412    43   414 0.95 Beta-lactamase
FlaE                 PF07559.9    130 seq937_BIOID50925    -            401   2.7e-23   82.9  10.8   1   1   5.9e-27   2.7e-23   82.9   7.5     1   130   170   282   170   282 0.93 Flagellar basal body protein FlaE
Flg_bbr_C            PF06429.8     74 seq937_BIOID50925    -            401   4.7e-21   74.3   1.6   1   1   4.6e-24   2.1e-20   72.2   1.1     2    74   323   400   322   400 0.92 Flagellar basal body rod FlgEFG protein C-terminal
Flg_bb_rod           PF00460.15    31 seq937_BIOID50925    -            401   9.7e-12   44.2   4.1   1   1   2.1e-15   9.7e-12   44.2   2.8     2    31     4    33     3    33 0.96 Flagella basal body rod protein
UvrB                 PF12344.3     44 seq938_BIOID50925    -            673   6.7e-23   79.8   0.9   1   1   1.3e-25   2.9e-22   77.7   0.1     1    43   552   594   552   595 0.97 Ultra-violet resistance protein B
Helicase_C           PF00271.26    78 seq938_BIOID50925    -            673   1.2e-15   57.0   0.0   1   1   1.2e-18   2.8e-15   55.8   0.0     2    77   465   545   464   546 0.98 Helicase conserved C-terminal domain
ResIII               PF04851.10   184 seq938_BIOID50925    -            673   1.1e-11   44.8   0.0   1   1     3e-14   6.9e-11   42.1   0.0     4    94    13   101    10   134 0.79 Type III restriction enzyme, res subunit
UVR                  PF02151.14    36 seq938_BIOID50925    -            673   5.2e-07   28.8   1.1   1   1     7e-10   1.6e-06   27.3   0.8     2    35   634   667   633   668 0.93 UvrB/uvrC motif
PseudoU_synth_2      PF00849.17   164 seq939_BIOID50925    -            326   8.4e-32  110.1   0.1   1   1   1.8e-35   1.2e-31  109.6   0.1     1   164    92   242    92   242 0.96 RNA pseudouridylate synthase
S4                   PF01479.20    48 seq939_BIOID50925    -            326   1.1e-11   43.8   0.0   1   1   2.9e-15     2e-11   43.0   0.0     1    48    18    65    18    65 0.97 S4 domain
AP_endonuc_2         PF01261.19   211 seq942_BIOID50925    -            326   2.3e-14   53.0   0.2   1   1   2.6e-18   3.5e-14   52.5   0.1     1   201    41   219    41   229 0.91 Xylose isomerase-like TIM barrel
AzlC                 PF03591.9    143 seq943_BIOID50925    -            245   7.3e-42  142.5  10.2   1   1   5.3e-46   7.3e-42  142.5   7.1     1   141    23   165    23   167 0.97 AzlC protein
EF_TS                PF00889.14   221 seq944_BIOID50925    -            283   2.3e-71  239.5   5.7   1   1   3.3e-75   2.3e-71  239.5   4.0     1   221    57   263    57   263 0.98 Elongation factor TS
UBA                  PF00627.26    37 seq944_BIOID50925    -            283   3.5e-11   42.4   0.1   1   1   3.4e-14   2.3e-10   39.8   0.1     1    35     4    39     4    40 0.96 UBA/TS-N domain
Glycos_transf_4      PF00953.16   159 seq948_BIOID50925    -            367   1.6e-28   99.4  21.9   1   1   1.2e-32   1.6e-28   99.4  15.2     3   157    75   233    73   235 0.94 Glycosyl transferase family 4
Aldedh               PF00171.17   462 seq952_BIOID50925    -            470  1.5e-140  468.4   1.4   1   1  1.3e-144  1.8e-140  468.2   1.0    10   462    18   465    11   465 0.97 Aldehyde dehydrogenase family
DUF4222              PF13973.1     53 seq953_BIOID50925    -             99   1.2e-22   78.9   5.1   1   1   1.1e-26   1.5e-22   78.6   3.5     3    53    18    68    16    68 0.96 Domain of unknown function (DUF4222)
AzlD                 PF05437.7     99 seq956_BIOID50925    -            111   2.4e-12   46.5   5.6   1   1   2.1e-16   2.9e-12   46.2   3.9     1    98     5   104     5   105 0.92 Branched-chain amino acid transport protein (AzlD)
Cu-oxidase_4         PF02578.10   233 seq957_BIOID50925    -            243   7.6e-79  263.9   0.0   1   1   6.3e-83   8.6e-79  263.7   0.0     2   233    20   242    19   242 0.97 Multi-copper polyphenol oxidoreductase laccase
TerD                 PF02342.13   128 seq960_BIOID50925    -            193   4.6e-37  126.5   0.0   1   1   8.4e-41   5.7e-37  126.2   0.0     2   127    66   183    65   184 0.97 Bacterial stress protein
Tellurium_res        PF10138.4     99 seq960_BIOID50925    -            193   1.2e-08   34.6   0.1   1   1   3.7e-12   2.6e-08   33.5   0.1    30    87     2    55     1    64 0.88 Tellurium resistance protein
Flg_bbr_C            PF06429.8     74 seq962_BIOID50925    -            251   8.9e-21   73.4   3.2   1   1   1.7e-24   1.2e-20   73.0   0.5     2    74   170   247   169   247 0.89 Flagellar basal body rod FlgEFG protein C-terminal
Flg_bb_rod           PF00460.15    31 seq962_BIOID50925    -            251   2.2e-10   39.9   3.3   1   1   3.2e-14   2.2e-10   39.9   2.3     1    31     5    35     5    35 0.97 Flagella basal body rod protein
AA_kinase            PF00696.23   241 seq964_BIOID50925    -            241   1.7e-27   96.3   0.2   1   1   1.9e-31   2.7e-27   95.7   0.2     1   241    10   219    10   219 0.77 Amino acid kinase family
MFS_1                PF07690.11   354 seq965_BIOID50925    -            421   1.6e-22   79.6  39.5   1   1   1.6e-26   2.2e-22   79.1  22.6    22   351    33   365    25   366 0.78 Major Facilitator Superfamily
HHA                  PF05321.6     57 seq967_BIOID50925    -             71   3.8e-25   87.6   0.0   1   1   3.2e-29   4.3e-25   87.4   0.0     1    57     8    68     8    68 0.97 Haemolysin expression modulating protein
MarR                 PF01047.17    59 seq968_BIOID50925    -            176   1.6e-17   62.8   2.8   1   1   1.3e-20     6e-17   60.9   0.1     1    58    53   112    53   113 0.98 MarR family
MarR_2               PF12802.2     62 seq968_BIOID50925    -            176     1e-08   34.5   0.1   1   1   4.8e-12   2.2e-08   33.5   0.0     5    61    55   111    51   112 0.90 MarR family
HTH_27               PF13463.1     68 seq968_BIOID50925    -            176   3.6e-07   30.3   0.1   1   1   1.8e-10   8.1e-07   29.1   0.0    17    68    70   121    54   121 0.86 Winged helix DNA-binding domain
DUF2569              PF10754.4    149 seq972_BIOID50925    -            146   1.9e-48  164.3  11.3   1   1   1.5e-52   2.1e-48  164.2   7.8     2   149     4   145     3   145 0.99 Protein of unknown function (DUF2569)
Wzz                  PF02706.10   152 seq975_BIOID50925    -            348   5.4e-15   55.4   1.7   1   1   8.6e-19   1.2e-14   54.3   1.2     1   113    15   188    15   247 0.69 Chain length determinant protein
PseudoU_synth_2      PF00849.17   164 seq976_BIOID50925    -            290     1e-15   57.8   0.1   1   1   6.3e-18   4.3e-14   52.5   0.1     2   164    69   195    68   195 0.87 RNA pseudouridylate synthase
S4                   PF01479.20    48 seq976_BIOID50925    -            290   2.8e-14   52.1   1.5   1   1   1.1e-17   7.6e-14   50.7   0.0     1    48     7    52     7    52 0.98 S4 domain
DUF927               PF06048.6    285 seq977_BIOID50925    -            542   1.8e-56  191.4   0.2   1   1   2.2e-60     3e-56  190.6   0.1    17   284     5   270     1   271 0.91 Domain of unknown function (DUF927)
TerD                 PF02342.13   128 seq978_BIOID50925    -            385   2.6e-44  149.9   0.0   1   2   1.7e-27   1.2e-23   83.2   0.0     1   128    45   156    45   156 0.93 Bacterial stress protein
TerD                 PF02342.13   128 seq978_BIOID50925    -            385   2.6e-44  149.9   0.0   2   2   8.9e-22   6.1e-18   64.7   0.0     4   124   259   367   256   371 0.96 Bacterial stress protein
Tellurium_res        PF10138.4     99 seq978_BIOID50925    -            385   5.9e-31  106.2   0.0   1   1   1.7e-34   1.2e-30  105.2   0.0     4    99   165   255   162   255 0.90 Tellurium resistance protein
AAA_2                PF07724.9    171 seq980_BIOID50925    -            861   3.2e-58  196.3   0.0   1   1   7.1e-59   8.8e-56  188.3   0.0     1   171   600   764   600   764 0.98 AAA domain (Cdc48 subfamily)
ClpB_D2-small        PF10431.4     81 seq980_BIOID50925    -            861   1.1e-28   98.8   2.2   1   1   1.4e-31   1.7e-28   98.2   0.2     1    80   770   849   770   850 0.98 C-terminal, D2-small domain, of ClpB protein
AAA                  PF00004.24   132 seq980_BIOID50925    -            861   5.6e-28   97.6   0.0   1   2   5.7e-17   7.1e-14   52.0   0.0     2   128   207   341   206   345 0.82 ATPase family associated with various cellular activities (AAA)
AAA                  PF00004.24   132 seq980_BIOID50925    -            861   5.6e-28   97.6   0.0   2   2   6.4e-14     8e-11   42.1   0.0     2   117   606   731   605   742 0.86 ATPase family associated with various cellular activities (AAA)
Clp_N                PF02861.15    53 seq980_BIOID50925    -            861     2e-27   94.7   6.1   1   2   3.4e-16   4.2e-13   48.8   0.1     1    53    21    73    21    73 0.98 Clp amino terminal domain
Clp_N                PF02861.15    53 seq980_BIOID50925    -            861     2e-27   94.7   6.1   2   2   4.7e-16   5.8e-13   48.4   0.1     1    53    98   149    98   149 0.96 Clp amino terminal domain
AAA_5                PF07728.9    139 seq980_BIOID50925    -            861   2.5e-19   69.2   0.8   1   1   3.9e-16   4.9e-13   48.8   0.0     2   124   605   725   604   766 0.87 AAA domain (dynein-related subfamily)
AAA_16               PF13191.1    166 seq980_BIOID50925    -            861   5.2e-11   43.0   7.3   1   1   9.9e-10   1.2e-06   28.8   0.2     2   141   184   285   183   310 0.81 AAA ATPase domain
Sigma54_activat      PF00158.21   168 seq980_BIOID50925    -            861   7.3e-10   38.4   0.1   1   1   7.2e-10     9e-07   28.4   0.0    23   156   603   735   574   746 0.78 Sigma-54 interaction domain
HlyD                 PF00529.15   306 seq981_BIOID50925    -            390   3.8e-79  266.0  16.0   1   1   1.4e-82   4.7e-79  265.7  11.1     1   306    60   343    60   343 0.99 HlyD family secretion protein
HlyD_2               PF12700.2    328 seq981_BIOID50925    -            390   1.3e-17   63.8   1.8   1   1   5.6e-21   1.9e-17   63.3   1.2    20   234    60   290    51   316 0.76 HlyD family secretion protein
HlyD_3               PF13437.1    105 seq981_BIOID50925    -            390   1.1e-15   57.7   3.2   1   1   1.4e-16   4.9e-13   49.2   0.2     2   105   218   338   217   338 0.79 HlyD family secretion protein
Biotin_lipoyl_2      PF13533.1     50 seq981_BIOID50925    -            390   8.5e-09   34.8   1.2   1   1   5.4e-11   1.9e-07   30.5   0.1     2    49    61   108    60   109 0.91 Biotin-lipoyl like
Flg_bbr_C            PF06429.8     74 seq982_BIOID50925    -            260   5.3e-27   93.4   3.1   1   1   1.6e-30   1.1e-26   92.4   1.3     2    74   183   260   182   260 0.91 Flagellar basal body rod FlgEFG protein C-terminal
Flg_bb_rod           PF00460.15    31 seq982_BIOID50925    -            260   2.9e-14   52.2   1.2   1   1   1.1e-17   7.4e-14   50.9   0.8     1    31     5    35     5    35 0.98 Flagella basal body rod protein
tRNA-synt_1e         PF01406.14   301 seq983_BIOID50925    -            461  4.2e-144  479.1   0.1   1   1  2.1e-147  5.7e-144  478.6   0.1     2   300    15   313    14   314 0.99 tRNA synthetases class I (C) catalytic domain
DALR_2               PF09190.6     63 seq983_BIOID50925    -            461     4e-26   90.9   1.1   1   1   1.5e-29     4e-26   90.9   0.8     1    63   341   402   341   402 0.99 DALR domain
tRNA-synt_1g         PF09334.6    391 seq983_BIOID50925    -            461   2.2e-16   59.4   1.6   1   2   3.9e-10   1.1e-06   27.5   0.1    13   112    35   133    29   147 0.82 tRNA synthetases class I (M)
tRNA-synt_1g         PF09334.6    391 seq983_BIOID50925    -            461   2.2e-16   59.4   1.6   2   2   3.1e-11   8.6e-08   31.1   0.1   312   373   251   311   231   317 0.85 tRNA synthetases class I (M)
tRNA-synt_1f         PF01921.13   360 seq983_BIOID50925    -            461   1.7e-07   30.1   0.0   1   1     2e-08   5.6e-05   21.8   0.0   276   317   261   301   214   329 0.85 tRNA synthetases class I (K)
tRNA-synt_1          PF00133.17   601 seq983_BIOID50925    -            461   1.1e-06   26.8   0.2   1   1   3.5e-09   9.5e-06   23.7   0.0   515   596   221   300   206   305 0.81 tRNA synthetases class I (I, L, M and V)
RRF                  PF01765.14   165 seq984_BIOID50925    -            185   3.9e-68  227.9   1.7   1   1   3.7e-72     5e-68  227.6   1.2     1   165    19   183    19   183 0.99 Ribosome recycling factor
Rnf-Nqr              PF02508.9    190 seq985_BIOID50925    -            193   2.6e-71  239.0  21.0   1   1   2.1e-75   2.9e-71  238.8  14.6     1   189     1   191     1   192 0.99 Rnf-Nqr subunit, membrane protein
GGDEF                PF00990.16   161 seq986_BIOID50925    -            430   1.3e-45  154.7   0.0   1   1   4.8e-49   2.2e-45  154.0   0.0     1   161   273   426   273   426 0.96 GGDEF domain
PAS_4                PF08448.5    110 seq986_BIOID50925    -            430     1e-08   35.0   0.0   1   1   1.1e-11     5e-08   32.8   0.0     6   110   162   264   156   264 0.89 PAS fold
PAS_8                PF13188.1     64 seq986_BIOID50925    -            430   6.1e-07   28.9   0.0   1   2   6.3e-05      0.29   10.9   0.0     5    34    27    58    24    98 0.75 PAS domain
PAS_8                PF13188.1     64 seq986_BIOID50925    -            430   6.1e-07   28.9   0.0   2   2   3.7e-06     0.017   14.8   0.0     9    37   157   191   150   217 0.74 PAS domain
Glutaminase          PF04960.10   286 seq987_BIOID50925    -            308    7e-127  422.1   0.1   1   1  5.8e-131    8e-127  422.0   0.0     1   286    24   308    24   308 1.00 Glutaminase
SLT                  PF01464.15   121 seq988_BIOID50925    -            203   1.4e-25   89.0   0.1   1   1   1.3e-29   1.8e-25   88.6   0.1     3   120    43   168    41   169 0.95 Transglycosylase SLT domain
Epimerase_2          PF02350.14   346 seq991_BIOID50925    -            390  1.3e-126  421.9   0.0   1   1  1.2e-130  1.6e-126  421.6   0.0     2   346    36   384    35   384 0.97 UDP-N-acetylglucosamine 2-epimerase
FeS                  PF04060.8     35 seq992_BIOID50925    -            192     1e-14   53.6   5.2   1   1   1.9e-17   2.8e-14   52.2   3.6     1    35    43    77    43    77 0.97 Putative Fe-S cluster
Fer4                 PF00037.22    24 seq992_BIOID50925    -            192   8.5e-13   47.2  25.0   1   2     1e-10   1.5e-07   30.5   4.8     2    23   111   132   110   133 0.95 4Fe-4S binding domain
Fer4                 PF00037.22    24 seq992_BIOID50925    -            192   8.5e-13   47.2  25.0   2   2   2.5e-09   3.8e-06   26.1   2.4     2    24   141   163   140   163 0.91 4Fe-4S binding domain
Fer4_9               PF13187.1     55 seq992_BIOID50925    -            192   2.1e-10   40.5  31.8   1   1   1.1e-10   1.6e-07   31.3  10.3     1    55   116   162   116   162 0.95 4Fe-4S dicluster domain
Fer4_6               PF12837.2     24 seq992_BIOID50925    -            192   2.9e-08   33.0  28.2   1   1   4.9e-10   7.5e-07   28.6   4.5     1    24   109   132   109   132 0.96 4Fe-4S binding domain
Fer4_10              PF13237.1     52 seq992_BIOID50925    -            192   3.3e-08   33.0  25.8   1   1   1.2e-10   1.8e-07   30.7   9.6     3    52   111   158   109   158 0.86 4Fe-4S dicluster domain
Fer4_2               PF12797.2     22 seq992_BIOID50925    -            192   1.6e-07   30.6  20.1   1   1   8.7e-09   1.3e-05   24.6   2.9     3    22   110   129   108   129 0.93 4Fe-4S binding domain
DinI                 PF06183.8     65 seq993_BIOID50925    -             82   1.8e-29  101.4   0.3   1   1   1.6e-33   2.1e-29  101.1   0.2     1    65    15    81    15    81 0.98 DinI-like family
DXP_reductoisom      PF02670.11   129 seq995_BIOID50925    -            398     6e-49  165.7   0.7   1   1   1.3e-52     6e-49  165.7   0.5     1   129     4   132     4   132 0.99 1-deoxy-D-xylulose 5-phosphate reductoisomerase
DXPR_C               PF13288.1    121 seq995_BIOID50925    -            398   2.7e-45  153.1   0.2   1   1   1.3e-48   5.9e-45  152.0   0.2     1   121   271   389   271   389 0.99 DXP reductoisomerase C-terminal domain
DXP_redisom_C        PF08436.7     84 seq995_BIOID50925    -            398   7.3e-34  115.3   0.0   1   1   4.4e-37     2e-33  113.9   0.0     1    84   146   239   146   239 0.96 1-deoxy-D-xylulose 5-phosphate reductoisomerase C-terminal
NUDIX                PF00293.23   135 seq997_BIOID50925    -            257   2.3e-21   75.7   0.0   1   1   1.3e-24   5.8e-21   74.4   0.0     6   125   132   240   128   249 0.90 NUDIX domain
zf-NADH-PPase        PF09297.6     32 seq997_BIOID50925    -            257   2.9e-10   39.3   5.4   1   1     1e-13   4.8e-10   38.6   3.8     1    32    93   124    93   124 0.98 NADH pyrophosphatase zinc ribbon domain
NUDIX-like           PF09296.6     98 seq997_BIOID50925    -            257   9.8e-06   25.7   0.1   1   1   4.5e-09     2e-05   24.7   0.1     2    97    11    90    10    91 0.96 NADH pyrophosphatase-like rudimentary NUDIX domain
TerB                 PF05099.8    140 seq998_BIOID50925    -            151   9.9e-23   80.3   0.1   1   1   8.4e-27   1.1e-22   80.0   0.1    11   135    15   149     5   151 0.93 Tellurite resistance protein TerB
FlgH                 PF02107.11   180 seq999_BIOID50925    -            232   3.4e-69  231.9   0.3   1   1   2.9e-73   3.9e-69  231.6   0.2     4   180    44   231    41   231 0.95 Flagellar L-ring protein
MFS_1                PF07690.11   354 seq1002_BIOID50925   -            417   3.4e-39  134.4  62.3   1   2     2e-31   1.4e-27   96.3  18.8     1   224    41   261    41   270 0.82 Major Facilitator Superfamily
MFS_1                PF07690.11   354 seq1002_BIOID50925   -            417   3.4e-39  134.4  62.3   2   2   8.5e-15   5.8e-11   41.6  23.0     7   168   249   407   247   415 0.82 Major Facilitator Superfamily
Sugar_tr             PF00083.19   451 seq1002_BIOID50925   -            417   3.6e-14   52.0  34.6   1   1   1.2e-17   8.2e-14   50.9   7.2    46   197    71   217    11   222 0.90 Sugar (and other) transporter
IstB_IS21            PF01695.12   178 seq1004_BIOID50925   -            167   2.7e-18   65.8   0.0   1   1   5.9e-22     4e-18   65.3   0.0   123   177    80   134    73   135 0.92 IstB-like ATP binding protein
HTH_Tnp_1            PF01527.15    76 seq1004_BIOID50925   -            167   2.4e-10   40.1   0.8   1   1   1.4e-13   9.4e-10   38.2   0.5     1    71     1    84     1    87 0.76 Transposase
DUF4186              PF13811.1    112 seq1007_BIOID50925   -            119   3.5e-55  184.4   0.1   1   1   2.9e-59   3.9e-55  184.2   0.0     3   110     5   112     3   114 0.98 Domain of unknown function (DUF4186)
Acyl_transf_1        PF00698.16   318 seq1008_BIOID50925   -            314   1.1e-26   93.8   0.1   1   1   9.7e-31   1.3e-26   93.5   0.0     1   277    10   290    10   306 0.87 Acyl transferase domain
MFS_1                PF07690.11   354 seq1009_BIOID50925   -            512   5.7e-55  186.3  38.3   1   1   4.2e-59   5.7e-55  186.3  26.5     1   353    19   413    19   414 0.89 Major Facilitator Superfamily
Complex1_51K         PF01512.12   151 seq1010_BIOID50925   -            772   3.6e-48  163.0   1.9   1   1   4.3e-51   4.6e-48  162.6   0.0     1   151   139   284   139   284 0.98 Respiratory-chain NADH dehydrogenase 51 Kd subunit
RnfC_N               PF13375.1    101 seq1010_BIOID50925   -            772   2.7e-34  116.8   0.0   1   1   7.6e-37     8e-34  115.2   0.0     1   101    14   115    14   115 0.96 RnfC Barrel sandwich hybrid domain
SLBB                 PF10531.4     59 seq1010_BIOID50925   -            772   2.4e-11   43.2   0.1   1   1   6.2e-14   6.5e-11   41.8   0.0     1    58   296   344   296   345 0.95 SLBB domain
Fer4_7               PF12838.2     52 seq1010_BIOID50925   -            772   1.8e-09   37.7   8.8   1   1   5.6e-12   5.9e-09   36.0   6.1     1    52   376   430   376   430 0.81 4Fe-4S dicluster domain
Fer4_8               PF13183.1     57 seq1010_BIOID50925   -            772   8.1e-09   35.2   5.7   1   1   2.3e-11   2.4e-08   33.7   3.9     3    57   375   430   373   455 0.78 4Fe-4S dicluster domain
Fer4_10              PF13237.1     52 seq1010_BIOID50925   -            772   6.4e-08   32.1  10.5   1   1   1.7e-10   1.8e-07   30.7   7.3     6    52   374   427   370   427 0.91 4Fe-4S dicluster domain
Fer4_9               PF13187.1     55 seq1010_BIOID50925   -            772     4e-07   30.0   8.6   1   1   1.4e-09   1.4e-06   28.3   5.9     2    53   377   429   376   430 0.71 4Fe-4S dicluster domain
Fer4_4               PF12800.2     17 seq1010_BIOID50925   -            772   5.9e-07   29.1  11.4   1   2     6e-06    0.0063   16.6   2.0     2    16   375   389   374   395 0.90 4Fe-4S binding domain
Fer4_4               PF12800.2     17 seq1010_BIOID50925   -            772   5.9e-07   29.1  11.4   2   2   5.6e-06    0.0059   16.7   1.0     3    16   415   428   413   436 0.91 4Fe-4S binding domain
Fer4_17              PF13534.1     61 seq1010_BIOID50925   -            772   1.7e-06   28.1  10.5   1   1   1.4e-08   1.5e-05   25.1   7.0     2    61   377   431   376   431 0.82 4Fe-4S dicluster domain
TerC                 PF03741.11   184 seq1012_BIOID50925   -            346   4.4e-55  185.8   7.1   1   1   3.2e-59   4.4e-55  185.8   4.9     1   183    73   300    73   301 0.97 Integral membrane protein TerC family
CSD                  PF00313.17    66 seq1013_BIOID50925   -             70   2.6e-33  113.5   0.3   1   1   4.1e-37   2.8e-33  113.3   0.2     1    65     5    69     5    70 0.98 'Cold-shock' DNA-binding domain
OB_RNB               PF08206.6     58 seq1013_BIOID50925   -             70   1.5e-05   24.2   0.3   1   1   3.5e-09   2.4e-05   23.6   0.2     7    28    15    36    11    40 0.87 Ribonuclease B OB domain
Mob_synth_C          PF06463.8    128 seq1014_BIOID50925   -            352     7e-36  122.6   0.0   1   1   3.6e-39   1.2e-35  121.8   0.0     1   127   209   335   209   336 0.98 Molybdenum Cofactor Synthesis C
Radical_SAM          PF04055.16   166 seq1014_BIOID50925   -            352   6.9e-27   94.5   0.0   1   1   2.7e-30   9.4e-27   94.0   0.0     2   166    42   204    41   204 0.97 Radical SAM superfamily
Fer4_12              PF13353.1    139 seq1014_BIOID50925   -            352   1.6e-07   31.4   0.0   1   1   8.7e-11     3e-07   30.5   0.0    15   116    47   148    36   154 0.84 4Fe-4S single cluster domain
Fer4_14              PF13394.1    117 seq1014_BIOID50925   -            352   5.9e-07   29.4   0.0   1   1   5.8e-10     2e-06   27.7   0.0     6    90    45   127    38   148 0.70 4Fe-4S single cluster domain
HTH_Tnp_1            PF01527.15    76 seq1016_BIOID50925   -            126   2.5e-21   75.2   0.0   1   1   2.5e-25   3.5e-21   74.8   0.0     1    70    10    86    10    92 0.86 Transposase
FlgI                 PF02119.11   342 seq1017_BIOID50925   -            366  4.1e-138  459.5  15.4   1   1  3.4e-142  4.6e-138  459.4  10.7     1   342    22   366    22   366 0.99 Flagellar P-ring protein
URO-D                PF01208.12   343 seq1018_BIOID50925   -            354  1.3e-140  468.1   0.0   1   1    1e-144  1.4e-140  467.9   0.0     2   342     5   347     4   348 0.98 Uroporphyrinogen decarboxylase (URO-D)
GGDEF                PF00990.16   161 seq1020_BIOID50925   -            472   3.3e-40  137.1   0.0   1   1   3.3e-44   4.5e-40  136.7   0.0     1   161   303   461   303   461 0.91 GGDEF domain
Amidase_3            PF01520.13   175 seq1024_BIOID50925   -            289   2.7e-52  176.9   0.0   1   1     5e-56   6.8e-52  175.6   0.0     1   174    59   273    59   274 0.99 N-acetylmuramoyl-L-alanine amidase
UDPG_MGDP_dh_N       PF03721.9    185 seq1027_BIOID50925   -            420   2.5e-61  206.1   0.2   1   1   7.1e-63   2.4e-59  199.7   0.0     2   183     5   189     4   191 0.96 UDP-glucose/GDP-mannose dehydrogenase family, NAD binding domain
UDPG_MGDP_dh         PF00984.14    96 seq1027_BIOID50925   -            420     4e-30  103.7   0.0   1   1   2.3e-33     8e-30  102.7   0.0     2    93   206   292   205   296 0.88 UDP-glucose/GDP-mannose dehydrogenase family, central domain
UDPG_MGDP_dh_C       PF03720.10   106 seq1027_BIOID50925   -            420   7.5e-19   67.7   0.0   1   1   5.7e-22   1.9e-18   66.4   0.0     1   104   324   419   324   420 0.91 UDP-glucose/GDP-mannose dehydrogenase family, UDP binding domain
NAD_binding_2        PF03446.10   162 seq1027_BIOID50925   -            420     7e-07   29.1   0.1   1   1   2.1e-09   7.1e-06   25.8   0.0     2   110     4   136     3   141 0.76 NAD binding domain of 6-phosphogluconate dehydrogenase
TnpB_IS66            PF05717.8    108 seq1028_BIOID50925   -            115   2.6e-42  142.4   0.0   1   1   2.1e-46   2.9e-42  142.3   0.0     2   104     7   107     6   111 0.97 IS66 Orf2 like protein
SSB                  PF00436.20   104 seq1029_BIOID50925   -            136   8.7e-18   63.9   0.0   1   1   8.6e-22   1.2e-17   63.5   0.0     3   101     4    99     2   101 0.94 Single-strand binding protein family
Prenyltransf         PF01255.14   223 seq1031_BIOID50925   -            252   6.7e-82  273.8   0.0   1   1   5.6e-86   7.7e-82  273.6   0.0     1   222    23   243    23   244 0.99 Putative undecaprenyl diphosphate synthase
DUF2819              PF10995.3    317 seq1034_BIOID50925   -            523  3.2e-129  430.1   0.0   1   1    3e-133  4.1e-129  429.7   0.0     2   317   163   474   162   474 0.99 Protein of unknown function (DUF2819)
DDE_Tnp_IS66         PF03050.9    271 seq1037_BIOID50925   -            512  3.4e-100  334.6   0.0   1   1  9.9e-104  3.4e-100  334.6   0.0     1   271   175   462   175   462 0.98 Transposase IS66 family
DDE_Tnp_IS66_C       PF13817.1     39 seq1037_BIOID50925   -            512   4.3e-19   68.1   0.1   1   1   3.3e-22   1.1e-18   66.7   0.0     1    39   468   506   468   506 0.98 IS66 C-terminal element
HTH_Tnp_IS66         PF13005.2     59 seq1037_BIOID50925   -            512   3.4e-17   61.8   0.7   1   1   1.8e-20     6e-17   61.1   0.5     3    59   115   169   113   169 0.95 putative Helix-turn-helix domain of transposase IS66
LZ_Tnp_IS66          PF13007.2     78 seq1037_BIOID50925   -            512   3.7e-13   49.8   3.2   1   1   1.1e-16   3.7e-13   49.8   2.2     1    77    38   110    38   111 0.82 Transposase C of IS166 homeodomain
PerC                 PF06069.6     90 seq1038_BIOID50925   -             90     3e-45  152.0   0.1   1   1   2.4e-49   3.3e-45  151.9   0.1     1    89     1    89     1    90 0.99 PerC transcriptional activator
TerD                 PF02342.13   128 seq1040_BIOID50925   -            192   8.5e-51  170.9   0.1   1   1   8.3e-55   1.1e-50  170.5   0.1     1   127    60   183    60   184 0.99 Bacterial stress protein
MoCF_biosynth        PF00994.19   144 seq1042_BIOID50925   -            170   5.6e-31  106.7   0.0   1   1   5.1e-35     7e-31  106.4   0.0     1   143    14   156    12   157 0.92 Probable molybdopterin binding domain
Asr                  PF06392.6     19 seq1046_BIOID50925   -            111   7.1e-07   29.3  23.9   1   1   5.2e-11   7.1e-07   29.3  16.6     1    19    53    71    53    71 0.99 Acid shock protein repeat
Glucosaminidase      PF01832.15   134 seq1048_BIOID50925   -            323   9.5e-38  129.2   0.9   1   1   2.5e-41   1.7e-37  128.4   0.6     5   133   170   305   167   306 0.96 Mannosyl-glycoprotein endo-beta-N-acetylglucosaminidase
Rod-binding          PF10135.4     49 seq1048_BIOID50925   -            323   1.4e-19   69.7   2.4   1   1   4.8e-23   3.3e-19   68.4   1.7     1    49    60   107    60   107 0.99 Rod binding protein
Coprogen_oxidas      PF01218.13   296 seq1049_BIOID50925   -            299  6.2e-147  487.7   0.1   1   1  5.2e-151    7e-147  487.5   0.1     2   296     7   299     6   299 0.99 Coproporphyrinogen III oxidase
Endonuclease_5       PF04493.9    206 seq1050_BIOID50925   -            223   1.1e-70  237.0   0.0   1   1   9.3e-75   1.3e-70  236.8   0.0     1   205     9   208     9   209 0.99 Endonuclease V
CTP_transf_1         PF01148.15   259 seq1054_BIOID50925   -            285   1.3e-63  214.9  19.9   1   1   1.1e-67   1.5e-63  214.7  13.8     2   257     4   279     3   281 0.88 Cytidylyltransferase family
PGI                  PF00342.14   486 seq1055_BIOID50925   -            549  8.9e-235  779.5   0.1   1   1  7.4e-239    1e-234  779.3   0.0     1   486    52   541    52   541 0.99 Phosphoglucose isomerase
MoaC                 PF01967.16   136 seq1056_BIOID50925   -            161   1.5e-60  202.6   1.3   1   1   1.3e-64   1.7e-60  202.4   0.9     1   136    15   150    15   150 1.00 MoaC family
TerD                 PF02342.13   128 seq1058_BIOID50925   -            191   6.2e-49  164.9   0.2   1   1   7.1e-53   9.7e-49  164.3   0.1     1   128    60   184    60   184 0.99 Bacterial stress protein
Epimerase            PF01370.16   236 seq1059_BIOID50925   -            355   2.3e-79  266.0   0.0   1   1   1.3e-82   2.9e-79  265.7   0.0     1   236     4   252     4   252 0.97 NAD dependent epimerase/dehydratase family
RmlD_sub_bind        PF04321.12   287 seq1059_BIOID50925   -            355   3.8e-17   61.9   0.0   1   1   2.3e-20   5.3e-17   61.5   0.0     2   236     3   276     1   333 0.79 RmlD substrate binding domain
Polysacc_synt_2      PF02719.10   294 seq1059_BIOID50925   -            355   1.8e-16   59.8   0.0   1   1   1.3e-19   2.9e-16   59.0   0.0     1   117     4   114     4   135 0.93 Polysaccharide biosynthesis protein
NAD_binding_4        PF07993.7    249 seq1059_BIOID50925   -            355   2.8e-15   55.8   0.1   1   1   2.8e-14   6.3e-11   41.5   0.0    87   197    74   189    56   250 0.85 Male sterility protein
3Beta_HSD            PF01073.14   280 seq1059_BIOID50925   -            355     3e-15   55.5   0.0   1   1   2.1e-18   4.7e-15   54.9   0.0     1   229     5   240     5   250 0.82 3-beta hydroxysteroid dehydrogenase/isomerase family
adh_short            PF00106.20   167 seq1059_BIOID50925   -            355   4.3e-08   33.1   0.4   1   1   3.1e-10     7e-07   29.1   0.1     3    96     4    91     2   126 0.79 short chain dehydrogenase
Transgly_assoc       PF04226.8     48 seq1060_BIOID50925   -             84     2e-13   50.0  14.1   1   1   1.5e-17     2e-13   50.0   9.8     2    48    34    83    33    83 0.98 Transglycosylase associated protein
Trypsin              PF00089.21   220 seq1061_BIOID50925   -            273   8.6e-12   44.9   0.0   1   1   3.3e-15   2.2e-11   43.6   0.0     9   198    50   244    44   266 0.75 Trypsin
Trypsin_2            PF13365.1    120 seq1061_BIOID50925   -            273   1.4e-07   31.4   0.0   1   1   3.3e-11   2.3e-07   30.7   0.0     1   120    69   240    69   240 0.67 Trypsin-like peptidase domain
Phage_capsid         PF05065.8    276 seq1063_BIOID50925   -            385   2.1e-59  200.8   0.4   1   1   2.6e-63   3.5e-59  200.1   0.2     1   275   100   379   100   380 0.90 Phage capsid family
Mannitol_dh_C        PF08125.8    245 seq1064_BIOID50925   -            483   1.2e-79  266.8   0.0   1   1   2.4e-83   1.6e-79  266.4   0.0     2   244   204   458   203   459 0.98 Mannitol dehydrogenase C-terminal domain
Mannitol_dh          PF01232.18   151 seq1064_BIOID50925   -            483     8e-42  142.6   0.0   1   1   2.6e-45   1.8e-41  141.4   0.0     2   150    17   172    16   173 0.98 Mannitol dehydrogenase Rossmann domain
DUF416               PF04222.7    191 seq1065_BIOID50925   -            196   1.4e-86  288.3   0.1   1   1   1.2e-90   1.6e-86  288.2   0.1     1   189     4   192     4   194 0.99 Protein of unknown function (DUF416)
Peptidase_M20        PF01546.23   171 seq1066_BIOID50925   -            441   1.7e-24   86.2   4.7   1   1   5.2e-28   3.6e-24   85.1   3.2     1   170   117   433   117   434 0.91 Peptidase family M20/M25/M40
M20_dimer            PF07687.9    109 seq1066_BIOID50925   -            441     4e-10   39.2   0.2   1   1   1.6e-13   1.1e-09   37.8   0.2     9    98   236   325   231   331 0.83 Peptidase dimerisation domain
ThiS                 PF02597.15    78 seq1068_BIOID50925   -             81   1.2e-22   80.0   0.0   1   1   9.6e-27   1.3e-22   79.8   0.0     1    78     4    81     4    81 0.99 ThiS family
Phage_integrase      PF00589.17   173 seq1069_BIOID50925   -            400   1.7e-20   73.2   0.1   1   1   4.6e-24   3.2e-20   72.4   0.1    23   168   233   375   215   379 0.91 Phage integrase family
DUF4102              PF13356.1     89 seq1069_BIOID50925   -            400   8.9e-18   63.8   0.0   1   1   2.4e-21   1.6e-17   63.0   0.0     1    88     4    93     4    94 0.91 Domain of unknown function (DUF4102)
DUF1440              PF07274.7    136 seq1070_BIOID50925   -            204   3.9e-55  185.4   2.3   1   1   3.4e-59   4.7e-55  185.1   1.6     1   136    26   182    26   182 0.99 Protein of unknown function (DUF1440)
NQR2_RnfD_RnfE       PF03116.10   314 seq1073_BIOID50925   -            352    1e-121  405.8  15.7   1   1  8.6e-126  1.2e-121  405.6  10.9     3   314     4   350     2   350 0.93 NQR2, RnfD, RnfE family
Fimbrial             PF00419.15   145 seq1074_BIOID50925   -            180     8e-20   71.4   7.7   1   1     7e-24   9.6e-20   71.1   5.3     1   145    30   180    30   180 0.87 Fimbrial protein
Flg_bbr_C            PF06429.8     74 seq1075_BIOID50925   -            547   7.8e-08   32.0   2.5   1   1   1.1e-11   7.8e-08   32.0   1.7    23    74   491   546   469   546 0.82 Flagellar basal body rod FlgEFG protein C-terminal
Flg_bb_rod           PF00460.15    31 seq1075_BIOID50925   -            547   2.8e-05   23.5  11.0   1   1   4.2e-09   2.8e-05   23.5   7.6     1    31     5    35     5    35 0.97 Flagella basal body rod protein
MoaE                 PF02391.12   117 seq1076_BIOID50925   -            150   1.1e-39  134.7   0.0   1   1   9.3e-44   1.3e-39  134.5   0.0     2   116     6   121     5   122 0.97 MoaE protein
Peptidase_M50        PF02163.17   192 seq1077_BIOID50925   -            450   2.7e-70  235.1   0.3   1   1   6.9e-74   3.1e-70  234.9   0.2     2   192    11   446    10   446 0.99 Peptidase family M50
PDZ                  PF00595.19    81 seq1077_BIOID50925   -            450   8.1e-13   48.2   0.3   1   1     1e-13   4.6e-10   39.4   0.0     8    81   209   277   203   277 0.91 PDZ domain (Also known as DHR or GLGF)
PDZ_2                PF13180.1     82 seq1077_BIOID50925   -            450   7.3e-11   41.6   0.0   1   1   1.1e-11   5.1e-08   32.5   0.0    19    78   227   285   211   287 0.84 PDZ domain
DUF2636              PF11120.3     62 seq1079_BIOID50925   -             63   5.2e-33  112.2   0.6   1   1   4.2e-37   5.7e-33  112.1   0.4     1    62     2    63     2    63 0.99 Protein of unknown function (DUF2636)
DUF3260              PF11658.3    518 seq1082_BIOID50925   -            559  4.4e-234  777.2   0.0   1   1  3.7e-238  5.1e-234  777.0   0.0     2   518    24   554    23   554 0.99 Protein of unknown function (DUF3260)
Bac_DNA_binding      PF00216.16    90 seq1086_BIOID50925   -             90   3.2e-33  113.4   1.4   1   1   2.6e-37   3.6e-33  113.3   1.0     1    90     1    90     1    90 0.99 Bacterial DNA-binding protein
NTP_transferase      PF00483.18   248 seq1088_BIOID50925   -            293   1.8e-72  243.5   0.0   1   1     3e-76   2.1e-72  243.3   0.0     1   246     2   238     2   240 0.98 Nucleotidyl transferase
NTP_transf_3         PF12804.2    179 seq1088_BIOID50925   -            293   1.8e-08   34.6   0.0   1   1   3.3e-12   2.3e-08   34.3   0.0     1   119     3   132     3   186 0.83 MobA-like NTP transferase domain
Bax1-I               PF01027.15   205 seq1089_BIOID50925   -            261   6.4e-59  198.8  36.8   1   1   5.5e-63   7.6e-59  198.6  25.5     2   205    46   257    45   257 0.92 Inhibitor of apoptosis-promoting Bax1
Peptidase_U35        PF04586.12   163 seq1094_BIOID50925   -            190   7.8e-52  175.4   0.0   1   1   6.9e-56   9.5e-52  175.1   0.0     1   157     7   167     7   172 0.96 Caudovirus prohead protease
Pili_assembly_N      PF00345.15   122 seq1095_BIOID50925   -            230   2.2e-37  127.4   0.2   1   1   8.5e-41   5.8e-37  126.0   0.0     1   121    26   145    26   146 0.91 Gram-negative pili assembly chaperone, N-terminal domain
Pili_assembly_C      PF02753.12    68 seq1095_BIOID50925   -            230     2e-16   59.4   0.3   1   1   5.2e-20   3.6e-16   58.6   0.2     1    65   165   223   165   226 0.96 Gram-negative pili assembly chaperone, C-terminal domain
DUF1481              PF07356.7    195 seq1096_BIOID50925   -            211   1.6e-70  236.4   0.6   1   1   1.3e-74   1.8e-70  236.2   0.4     1   195    22   207    22   207 0.99 Protein of unknown function (DUF1481)
FMN_bind             PF04205.9     81 seq1098_BIOID50925   -            206   4.2e-18   65.1   0.1   1   1   6.4e-22   8.7e-18   64.1   0.0     1    77    99   187    99   191 0.98 FMN-binding domain
Peptidase_M20        PF01546.23   171 seq1099_BIOID50925   -            481   2.3e-05   23.9   0.0   1   1   5.6e-09   3.8e-05   23.2   0.0     2    92    78   287    77   371 0.71 Peptidase family M20/M25/M40
Bestrophin           PF01062.16   296 seq1101_BIOID50925   -            321   3.5e-88  295.2   5.5   1   1     3e-92   4.1e-88  295.0   3.8     1   296    18   301    14   301 0.99 Bestrophin, RFP-TM, chloride channel
Phage_portal         PF04860.7    347 seq1102_BIOID50925   -            403   1.9e-98  329.2   0.0   1   1  1.6e-102   2.2e-98  329.0   0.0     5   347    29   376    23   376 0.95 Phage portal protein
Acetyltransf_1       PF00583.19    83 seq1103_BIOID50925   -            224   1.6e-05   24.6   0.5   1   1   7.7e-09   5.3e-05   23.0   0.4    39    78   170   209   144   214 0.93 Acetyltransferase (GNAT) family
Acetyltransf_10      PF13673.1    117 seq1103_BIOID50925   -            224   3.5e-05   23.7   0.5   1   1   8.5e-09   5.8e-05   23.0   0.3     1   114    92   207    92   212 0.80 Acetyltransferase (GNAT) domain
YjbE                 PF11106.3     80 seq1104_BIOID50925   -             80   1.5e-43  146.4  27.9   1   1   1.2e-47   1.7e-43  146.3  19.3     1    80     1    80     1    80 0.99 Exopolysaccharide production protein YjbE
Bac_surface_Ag       PF01103.18   323 seq1105_BIOID50925   -            810  1.7e-100  336.4  16.0   1   1  1.1e-103  3.7e-100  335.4  11.1     1   323   448   810   448   810 0.96 Surface antigen
Surf_Ag_VNR          PF07244.10    78 seq1105_BIOID50925   -            810   3.1e-65  216.4  10.4   1   5   6.3e-10   2.2e-06   27.8   0.0     1    78    24    91    24    91 0.87 Surface antigen variable number repeat
Surf_Ag_VNR          PF07244.10    78 seq1105_BIOID50925   -            810   3.1e-65  216.4  10.4   2   5   5.9e-15     2e-11   44.0   0.0     1    78    92   172    92   172 0.93 Surface antigen variable number repeat
Surf_Ag_VNR          PF07244.10    78 seq1105_BIOID50925   -            810   3.1e-65  216.4  10.4   3   5   3.5e-17   1.2e-13   51.1   0.1     2    78   176   263   175   263 0.86 Surface antigen variable number repeat
Surf_Ag_VNR          PF07244.10    78 seq1105_BIOID50925   -            810   3.1e-65  216.4  10.4   4   5   5.8e-14     2e-10   40.8   0.0     1    78   266   344   266   344 0.92 Surface antigen variable number repeat
Surf_Ag_VNR          PF07244.10    78 seq1105_BIOID50925   -            810   3.1e-65  216.4  10.4   5   5     1e-18   3.5e-15   56.0   0.1     1    78   347   421   347   421 0.91 Surface antigen variable number repeat
Usher                PF00577.15   552 seq1106_BIOID50925   -            869  2.6e-208  693.1  23.0   1   1  6.7e-212    3e-208  692.8  15.9     5   552   202   777   198   777 0.99 Type VII secretion system (T7SS), usher protein
PapC_N               PF13954.1    146 seq1106_BIOID50925   -            869   3.2e-48  162.8   0.0   1   1   1.3e-51   5.8e-48  162.0   0.0     2   146    38   189    37   189 0.98 PapC N-terminal domain
PapC_C               PF13953.1     68 seq1106_BIOID50925   -            869   7.4e-23   79.8   0.1   1   1   4.5e-26   2.1e-22   78.4   0.0     1    67   787   852   787   853 0.96 PapC C-terminal domain
UPF0118              PF01594.11   327 seq1107_BIOID50925   -            344   1.4e-74  250.8  42.5   1   1   1.2e-78   1.6e-74  250.7  29.4     2   326    14   328    13   329 0.99 Domain of unknown function DUF20
Bax1-I               PF01027.15   205 seq1108_BIOID50925   -            237   8.5e-13   48.2  26.7   1   1   7.8e-17   1.1e-12   47.9  18.5     3   201    19   220    17   225 0.85 Inhibitor of apoptosis-promoting Bax1
Rnf-Nqr              PF02508.9    190 seq1109_BIOID50925   -            231   7.9e-59  198.3   9.5   1   1   6.7e-63   9.1e-59  198.1   6.6     1   189     1   200     1   201 0.98 Rnf-Nqr subunit, membrane protein
Plug                 PF07715.10   108 seq1110_BIOID50925   -            313     2e-24   85.8   1.3   1   1   1.5e-28     2e-24   85.8   0.9     4   108    54   159    51   159 0.93 TonB-dependent Receptor Plug Domain
Flagellin_N          PF00669.15   139 seq1111_BIOID50925   -            317   6.6e-34  116.5  10.2   1   1   4.8e-38   6.6e-34  116.5   7.1     2   139     4   141     3   141 0.99 Bacterial flagellin N-terminal helical region
DUF2886              PF11102.3    200 seq1115_BIOID50925   -            212   8.9e-55  185.2   1.0   1   1   7.3e-59     1e-54  185.0   0.7     1   199    13   206    13   207 0.98 Protein of unknown function (DUF2886)
DegT_DnrJ_EryC1      PF01041.12   363 seq1119_BIOID50925   -            376   6.3e-87  291.8   0.0   1   1   1.7e-90   7.6e-87  291.5   0.0     7   361    13   370     9   372 0.93 DegT/DnrJ/EryC1/StrS aminotransferase family
Aminotran_1_2        PF00155.16   363 seq1119_BIOID50925   -            376   7.6e-11   41.4   0.1   1   1   3.7e-14   1.7e-10   40.3   0.0    67   189    46   154     9   187 0.88 Aminotransferase class I and II
Aminotran_5          PF00266.14   371 seq1119_BIOID50925   -            376   4.5e-08   32.1   0.0   1   1   1.7e-11   7.8e-08   31.3   0.0    62   182    47   159    33   189 0.90 Aminotransferase class-V
HATPase_c            PF02518.21   111 seq1121_BIOID50925   -            458   4.1e-27   93.9   0.5   1   1     2e-30   1.3e-26   92.3   0.0     2   110   346   449   345   450 0.98 Histidine kinase-, DNA gyrase B-, and HSP90-like ATPase
HisKA                PF00512.20    68 seq1121_BIOID50925   -            458   1.6e-14   53.5   0.4   1   1     8e-18   5.5e-14   51.7   0.0     2    65   238   300   237   302 0.91 His Kinase A (phospho-acceptor) domain
HhH-GPD              PF00730.20   121 seq1123_BIOID50925   -            211   9.8e-19   67.6   0.0   1   1   3.1e-22   1.4e-18   67.1   0.0     1   120    34   168    34   169 0.95 HhH-GPD superfamily base excision DNA repair protein
HHH                  PF00633.18    30 seq1123_BIOID50925   -            211     2e-07   30.1   0.0   1   1   1.1e-10   4.8e-07   28.9   0.0     2    29   100   127    99   128 0.92 Helix-hairpin-helix motif
EndIII_4Fe-2S        PF10576.4     17 seq1123_BIOID50925   -            211   9.7e-05   22.2   3.3   1   1   3.7e-08   0.00017   21.5   2.3     1    17   187   203   187   203 0.99 Iron-sulfur binding domain of endonuclease III
Caps_synth_GfcC      PF06251.6    229 seq1124_BIOID50925   -            277   1.2e-90  302.6   0.0   1   1     1e-94   1.4e-90  302.4   0.0     2   229    52   277    51   277 0.99 Capsule biosynthesis GfcC
LysR_substrate       PF03466.15   209 seq1129_BIOID50925   -            318   7.2e-34  116.6   0.0   1   1   1.4e-37   9.5e-34  116.2   0.0     2   206   111   317   110   318 0.97 LysR substrate binding domain
HTH_1                PF00126.22    60 seq1129_BIOID50925   -            318   1.6e-18   66.0   0.0   1   1   4.3e-22   2.9e-18   65.2   0.0     1    59    26    84    26    85 0.97 Bacterial regulatory helix-turn-helix protein, lysR family
Peripla_BP_1         PF00532.16   279 seq1130_BIOID50925   -            342     2e-94  315.7   0.0   1   1   3.4e-98   2.3e-94  315.5   0.0     2   279    45   337    44   337 0.98 Periplasmic binding proteins and sugar binding domain of LacI family
Peripla_BP_4         PF13407.1    258 seq1130_BIOID50925   -            342   7.7e-20   71.2   0.1   1   1   1.4e-23   9.7e-20   70.8   0.1     5   257    51   296    49   297 0.88 Periplasmic binding protein domain
ABG_transport        PF03806.8    502 seq1131_BIOID50925   -            267  1.8e-101  339.5   9.3   1   1  1.6e-105  2.1e-101  339.2   6.4     1   242    16   254    16   263 0.96 AbgT putative transporter family
Phage_H_T_join       PF05521.6     95 seq1133_BIOID50925   -            112     1e-20   73.6   0.1   1   1   8.4e-25   1.2e-20   73.5   0.1     1    95     7   106     7   106 0.91 Phage head-tail joining protein
TonB_dep_Rec         PF00593.19   276 seq1134_BIOID50925   -            392   2.5e-27   96.3  16.7   1   1   1.8e-31   2.5e-27   96.3  11.6     5   272   143   387   141   391 0.90 TonB dependent receptor
Trp_Tyr_perm         PF03222.8    394 seq1135_BIOID50925   -            444     3e-05   22.8  37.7   1   1     4e-09   5.5e-05   22.0  26.1     7   374    42   425    38   436 0.75 Tryptophan/tyrosine permease family
Phage_connect_1      PF05135.8    102 seq1140_BIOID50925   -             98   9.2e-21   73.7   0.0   1   1   7.3e-25     1e-20   73.6   0.0     1   101     1    94     1    95 0.95 Phage gp6-like head-tail connector protein
DUF940               PF06082.6    658 seq1143_BIOID50925   -            698  5.9e-257  854.3  13.7   1   1  4.9e-261  6.7e-257  854.1   9.5     1   658    29   693    29   693 0.97 Bacterial putative lipoprotein (DUF940)
KGG                  PF10685.4     23 seq1144_BIOID50925   -             57   3.8e-10   39.3   5.8   1   1   5.3e-14   7.2e-10   38.4   4.0     1    23    32    53    32    53 0.99 Stress-induced bacterial acidophilic repeat motif
HNH                  PF01844.18    47 seq1145_BIOID50925   -            146   1.6e-13   50.1   0.3   1   1   1.2e-17   1.6e-13   50.1   0.2     1    46    64   112    64   113 0.96 HNH endonuclease
Polysacc_synt        PF01943.12   273 seq1146_BIOID50925   -            416   6.1e-14   51.8  18.6   1   1   4.4e-18   6.1e-14   51.8  12.9     1   272     3   283     3   284 0.83 Polysaccharide biosynthesis protein
HTH_Tnp_1            PF01527.15    76 seq1148_BIOID50925   -            108   5.5e-11   42.1   1.3   1   1   1.6e-14   2.2e-10   40.2   0.9     1    74     1    87     1    88 0.86 Transposase
DDE_Tnp_IS1          PF03400.8    131 seq1152_BIOID50925   -            145   1.8e-53  179.9   0.1   1   1   1.6e-57   2.2e-53  179.6   0.0     1   125     2   125     2   130 0.96 IS1 transposase
Sigma54_activat      PF00158.21   168 seq1153_BIOID50925   -            441   7.6e-71  236.8   0.1   1   1   5.3e-74   1.2e-70  236.2   0.0     1   168   141   308   141   308 0.99 Sigma-54 interaction domain
Response_reg         PF00072.19   112 seq1153_BIOID50925   -            441   1.1e-29  102.5   0.2   1   1   1.1e-32   2.5e-29  101.4   0.1     1   111     8   117     8   118 0.98 Response regulator receiver domain
HTH_8                PF02954.14    42 seq1153_BIOID50925   -            441     2e-14   52.7   0.6   1   1   8.6e-18     2e-14   52.7   0.4     3    39   403   439   401   441 0.93 Bacterial regulatory protein, Fis family
AAA_5                PF07728.9    139 seq1153_BIOID50925   -            441   1.4e-07   31.1   0.0   1   1   1.3e-10   2.9e-07   30.1   0.0     2   123   165   283   164   301 0.84 AAA domain (dynein-related subfamily)
AAA                  PF00004.24   132 seq1153_BIOID50925   -            441     3e-05   24.1   0.0   1   1   2.8e-08   6.3e-05   23.0   0.0     1   126   165   296   165   302 0.72 ATPase family associated with various cellular activities (AAA)
PTR2                 PF00854.16   373 seq1155_BIOID50925   -            500   8.2e-75  251.7  26.1   1   1   1.5e-78     1e-74  251.4  16.0     2   370    89   428    88   431 0.97 POT family
MFS_1                PF07690.11   354 seq1155_BIOID50925   -            500     2e-20   72.7  53.9   1   1   3.2e-21   2.2e-17   62.7  25.3    10   299    35   370    26   380 0.77 Major Facilitator Superfamily
LrgA                 PF03788.9     96 seq1156_BIOID50925   -            132     5e-29   99.7  10.2   1   1   4.5e-33   6.2e-29   99.4   7.0     1    94    21   114    21   116 0.98 LrgA family
rve                  PF00665.21   120 seq1158_BIOID50925   -            296   4.9e-26   91.0   0.1   1   1   3.8e-29   1.3e-25   89.7   0.0     2   119   126   240   125   241 0.97 Integrase core domain
HTH_21               PF13276.1     60 seq1158_BIOID50925   -            296   1.6e-16   59.9   2.9   1   1   1.1e-19   3.9e-16   58.7   2.0     3    60    48   104    45   104 0.93 HTH-like domain
rve_3                PF13683.1     67 seq1158_BIOID50925   -            296   2.7e-11   42.7   0.0   1   1   1.8e-14   6.1e-11   41.5   0.0     6    67   217   278   212   278 0.92 Integrase core domain
rve_2                PF13333.1     52 seq1158_BIOID50925   -            296   2.6e-06   27.2   0.0   1   1   1.6e-09   5.5e-06   26.2   0.0     1    44   231   277   231   284 0.88 Integrase core domain
Terminase_4          PF05119.7    100 seq1162_BIOID50925   -            118   6.3e-23   80.7   0.0   1   1   5.7e-27   7.7e-23   80.4   0.0     1    97    15   111    15   113 0.94 Phage terminase, small subunit
LrgB                 PF04172.11   215 seq1163_BIOID50925   -            231   1.2e-82  276.1  15.8   1   1     1e-86   1.4e-82  275.9  10.9     1   215    12   226    12   226 0.99 LrgB-like family
OmpH                 PF03938.9    158 seq1164_BIOID50925   -            189   1.1e-22   80.5  16.0   1   1   9.7e-27   1.3e-22   80.2  11.1     3   157    38   188    34   189 0.93 Outer membrane protein (OmpH-like)
DUF796               PF05638.7    134 seq1165_BIOID50925   -            172   9.9e-35  119.3   0.0   1   1   8.3e-39   1.1e-34  119.1   0.0     1   133     6   155     6   156 0.94 Protein of unknown function (DUF796)
Fimbrial             PF00419.15   145 seq1166_BIOID50925   -            335   8.3e-19   68.1   0.1   1   1   9.9e-23   1.4e-18   67.4   0.0     2   145   188   335   187   335 0.92 Fimbrial protein
Terminase_1          PF03354.10   477 seq1167_BIOID50925   -            553  4.6e-103  345.0   0.0   1   1  4.1e-107  5.6e-103  344.8   0.0     1   474    71   530    71   533 0.95 Phage Terminase
Cytochrom_NNT        PF03264.9    174 seq1169_BIOID50925   -            390   4.5e-65  218.1   8.1   1   1   4.6e-68   3.1e-64  215.4   4.3     2   174    11   184    10   184 0.98 NapC/NirT cytochrome c family, N-terminal region
Glyco_transf_56      PF07429.6    361 seq1172_BIOID50925   -            359  1.9e-192  638.8   0.0   1   1  1.6e-196  2.2e-192  638.7   0.0     1   360     1   358     1   359 0.99 4-alpha-L-fucosyltransferase glycosyl transferase group 56
Hexapep              PF00132.19    36 seq1173_BIOID50925   -            341   1.9e-32  109.1  41.0   1   3   1.2e-14   8.4e-11   40.7   2.6     2    36   110   144   109   144 0.95 Bacterial transferase hexapeptide (six repeats)
Hexapep              PF00132.19    36 seq1173_BIOID50925   -            341   1.9e-32  109.1  41.0   2   3   1.7e-12   1.2e-08   33.9   0.3     1    35   145   179   145   180 0.96 Bacterial transferase hexapeptide (six repeats)
Hexapep              PF00132.19    36 seq1173_BIOID50925   -            341   1.9e-32  109.1  41.0   3   3   1.8e-11   1.3e-07   30.7   6.3     1    35   222   256   222   257 0.94 Bacterial transferase hexapeptide (six repeats)
LpxD                 PF04613.9     72 seq1173_BIOID50925   -            341   1.9e-23   81.6   0.0   1   1   4.7e-27   3.2e-23   80.9   0.0     1    72    21    90    21    90 0.97 UDP-3-O-[3-hydroxymyristoyl] glucosamine N-acyltransferase, LpxD
DUF3987              PF13148.1    375 seq1175_BIOID50925   -             65   3.9e-09   35.4   0.0   1   1   2.9e-13   3.9e-09   35.4   0.0     2    45    12    55    11    64 0.92 Protein of unknown function (DUF3987)
ABG_transport        PF03806.8    502 seq1176_BIOID50925   -             56   6.3e-08   30.9   0.1   1   1   4.6e-12   6.3e-08   30.9   0.1   274   312     1    39     1    52 0.90 AbgT putative transporter family
Phage_GPD            PF05954.6    292 seq1177_BIOID50925   -            713   5.7e-62  209.4   0.0   1   1   1.2e-65     8e-62  208.9   0.0     2   291    28   328    27   329 0.92 Phage late control gene D protein (GPD)
Phage_base_V         PF04717.7     79 seq1177_BIOID50925   -            713   4.1e-27   93.8   0.1   1   1   1.2e-30     8e-27   92.8   0.1     1    77   366   458   366   460 0.93 Phage-related baseplate assembly protein
dCMP_cyt_deam_2      PF08211.6    124 seq1178_BIOID50925   -            294   1.1e-48  164.1   0.3   1   1   3.2e-50   2.2e-46  156.8   0.0     1   123   157   278   157   279 0.98 Cytidine and deoxycytidylate deaminase zinc-binding region
dCMP_cyt_deam_1      PF00383.17   102 seq1178_BIOID50925   -            294   1.3e-17   63.2   0.0   1   1   4.4e-18     3e-14   52.3   0.0    10    93    56   139    47   143 0.86 Cytidine and deoxycytidylate deaminase zinc-binding region
ABG_transport        PF03806.8    502 seq1180_BIOID50925   -            173   5.1e-72  242.3  18.1   1   1   4.1e-76   5.6e-72  242.2  12.6   331   500     1   170     1   172 0.99 AbgT putative transporter family
DUF3987              PF13148.1    375 seq1182_BIOID50925   -            467   4.3e-93  311.7   0.0   1   1     1e-96   1.4e-92  310.0   0.0     2   372    35   383    34   386 0.96 Protein of unknown function (DUF3987)
Fimbrial             PF00419.15   145 seq1184_BIOID50925   -            171   2.4e-15   56.8   0.0   1   1   2.2e-19     3e-15   56.6   0.0     1   145    29   171    27   171 0.88 Fimbrial protein
GST_C                PF00043.20    95 seq1185_BIOID50925   -            201   3.2e-15   55.7   0.1   1   1   1.9e-18   5.3e-15   55.0   0.1     5    95   104   189   100   189 0.94 Glutathione S-transferase, C-terminal domain
GST_N_2              PF13409.1     70 seq1185_BIOID50925   -            201   9.7e-12   44.6   0.0   1   1   1.4e-14   3.7e-11   42.7   0.0     5    69    11    75     9    76 0.95 Glutathione S-transferase, N-terminal domain
GST_N_3              PF13417.1     75 seq1185_BIOID50925   -            201   3.7e-11   42.9   0.0   1   1   2.8e-14   7.6e-11   41.9   0.0    15    73    16    79    11    81 0.89 Glutathione S-transferase, N-terminal domain
GST_C_2              PF13410.1     69 seq1185_BIOID50925   -            201   7.1e-10   38.5   0.1   1   1   3.8e-13   1.1e-09   37.9   0.0     7    69   125   184    71   184 0.90 Glutathione S-transferase, C-terminal domain
GST_N                PF02798.15    76 seq1185_BIOID50925   -            201   8.4e-09   35.3   0.0   1   1     9e-12   2.5e-08   33.8   0.0     3    76     1    75     1    75 0.94 Glutathione S-transferase, N-terminal domain
DNA_binding_1        PF01035.15    85 seq1188_BIOID50925   -            171   7.5e-33  112.0   0.0   1   1   1.5e-36     1e-32  111.5   0.0     1    82    87   168    87   171 0.98 6-O-methylguanine DNA methyltransferase, DNA binding domain
Methyltransf_1N      PF02870.10    77 seq1188_BIOID50925   -            171   1.6e-20   73.3   0.0   1   1   3.2e-24   2.2e-20   72.9   0.0     2    76     4    83     3    84 0.97 6-O-methylguanine DNA methyltransferase, ribonuclease-like domain
YbhQ                 PF11076.3    135 seq1189_BIOID50925   -            136   4.3e-79  262.5  13.2   1   1   3.7e-83   5.1e-79  262.3   9.1     1   134     1   132     1   134 0.98 Putative inner membrane protein YbhQ
Molybdopterin        PF00384.17   432 seq1190_BIOID50925   -            848  7.6e-107  357.5   0.0   1   1  1.4e-110  9.3e-107  357.3   0.0     1   431    99   572    99   573 0.95 Molybdopterin oxidoreductase
Molydop_binding      PF01568.16   109 seq1190_BIOID50925   -            848     2e-23   82.1   0.0   1   1   5.5e-27   3.8e-23   81.2   0.0     1   108   690   811   690   812 0.95 Molydopterin dinucleotide binding domain
WzyE                 PF06899.6    449 seq1191_BIOID50925   -            450  1.2e-277  920.6  45.5   1   1  9.8e-282  1.3e-277  920.4  31.5     1   448     1   449     1   450 1.00 WzyE protein
FabA                 PF07977.8    138 seq1194_BIOID50925   -            151   8.4e-43  145.0   0.0   1   1   7.2e-47   9.8e-43  144.8   0.0     1   137    17   141    17   142 0.97 FabA-like domain
DUF218               PF02698.12   155 seq1196_BIOID50925   -            239   3.3e-21   75.2   0.0   1   1   3.3e-25   4.6e-21   74.8   0.0     4   132    47   172    45   186 0.93 DUF218 domain
PsiE                 PF06146.7     69 seq1198_BIOID50925   -            136   1.7e-16   60.0   5.3   1   1   1.3e-20   1.7e-16   60.0   3.7     5    69    62   123    58   123 0.95 Phosphate-starvation-inducible E
cNMP_binding         PF00027.24    91 seq1200_BIOID50925   -            264   5.3e-16   58.1   0.0   1   1     2e-19     9e-16   57.3   0.0     4    90    66   151    63   152 0.95 Cyclic nucleotide-binding domain
Crp                  PF00325.15    32 seq1200_BIOID50925   -            264   3.7e-15   54.9   1.4   1   1   9.7e-19   4.4e-15   54.7   0.3     1    32   207   238   207   238 0.97 Bacterial regulatory proteins, crp family
HTH_Crp_2            PF13545.1     76 seq1200_BIOID50925   -            264   5.5e-13   48.4   0.0   1   1   2.2e-16     1e-12   47.5   0.0     1    76   182   256   182   256 0.96 Crp-like helix-turn-helix domain
Acetyltransf_11      PF13720.1     83 seq1201_BIOID50925   -            262   2.4e-30  104.4   0.0   1   1   5.6e-34   3.8e-30  103.8   0.0     1    83   180   262   180   262 0.98 Udp N-acetylglucosamine O-acyltransferase; Domain 2
Hexapep              PF00132.19    36 seq1201_BIOID50925   -            262   2.8e-30  102.3  21.3   1   5   3.6e-09   2.5e-05   23.4   0.3     4    35     2    33     1    34 0.91 Bacterial transferase hexapeptide (six repeats)
Hexapep              PF00132.19    36 seq1201_BIOID50925   -            262   2.8e-30  102.3  21.3   2   5   5.4e-13   3.7e-09   35.5   3.3     1    36    17    52    17    52 0.96 Bacterial transferase hexapeptide (six repeats)
Hexapep              PF00132.19    36 seq1201_BIOID50925   -            262   2.8e-30  102.3  21.3   3   5   1.5e-07     0.001   18.3   1.1     1    35    35    69    35    69 0.92 Bacterial transferase hexapeptide (six repeats)
Hexapep              PF00132.19    36 seq1201_BIOID50925   -            262   2.8e-30  102.3  21.3   4   5   3.1e-07    0.0021   17.3   0.0     2    35    66    99    65   100 0.95 Bacterial transferase hexapeptide (six repeats)
Hexapep              PF00132.19    36 seq1201_BIOID50925   -            262   2.8e-30  102.3  21.3   5   5   1.9e-13   1.3e-09   37.0   0.1     2    36   109   143   108   143 0.96 Bacterial transferase hexapeptide (six repeats)
DUF2655              PF10848.3     82 seq1203_BIOID50925   -             47     1e-10   41.1   0.2   1   1   1.1e-14   1.5e-10   40.6   0.1    60    82     1    23     1    23 0.99 Protein of unknown function (DUF2655)
DUF2542              PF10808.3     79 seq1204_BIOID50925   -             79     5e-46  154.7   5.7   1   1     4e-50   5.5e-46  154.6   3.9     1    79     1    79     1    79 1.00 Protein of unknown function (DUF2542)
PseudoU_synth_2      PF00849.17   164 seq1207_BIOID50925   -            319   2.6e-30  105.3   0.1   1   1   6.1e-34   4.2e-30  104.6   0.0     1   163   101   249   101   250 0.90 RNA pseudouridylate synthase
S4                   PF01479.20    48 seq1207_BIOID50925   -            319   1.7e-10   40.0   0.2   1   1   4.7e-14   3.2e-10   39.1   0.2     1    48    20    66    20    66 0.96 S4 domain
Glyco_tran_WecB      PF03808.8    172 seq1210_BIOID50925   -            246   3.8e-56  189.0   0.2   1   1   3.8e-60   5.2e-56  188.6   0.1     2   172    61   231    60   231 0.96 Glycosyl transferase WecB/TagA/CpsF family
LpxB                 PF02684.10   373 seq1211_BIOID50925   -            382    5e-152  505.7   0.0   1   1  4.1e-156  5.6e-152  505.5   0.0     1   373     9   377     9   377 1.00 Lipid-A-disaccharide synthetase
RHS_repeat           PF05593.9     38 seq1212_BIOID50925   -           1404   3.3e-67  221.3 107.9   1   7   2.8e-12   1.9e-08   34.1   1.4     1    38   434   472   434   472 0.97 RHS Repeat
RHS_repeat           PF05593.9     38 seq1212_BIOID50925   -           1404   3.3e-67  221.3 107.9   2   7   6.8e-11   4.6e-07   29.7   2.1     3    37   458   492   456   493 0.94 RHS Repeat
RHS_repeat           PF05593.9     38 seq1212_BIOID50925   -           1404   3.3e-67  221.3 107.9   3   7   5.8e-09   3.9e-05   23.5   1.5     1    38   498   537   498   537 0.89 RHS Repeat
RHS_repeat           PF05593.9     38 seq1212_BIOID50925   -           1404   3.3e-67  221.3 107.9   4   7   5.1e-13   3.5e-09   36.4   0.3     1    37   584   620   584   621 0.98 RHS Repeat
RHS_repeat           PF05593.9     38 seq1212_BIOID50925   -           1404   3.3e-67  221.3 107.9   5   7   1.1e-09   7.2e-06   25.9   0.7     1    37   626   661   626   662 0.97 RHS Repeat
RHS_repeat           PF05593.9     38 seq1212_BIOID50925   -           1404   3.3e-67  221.3 107.9   6   7   3.4e-08   0.00023   21.1   1.1     1    31   667   697   667   701 0.93 RHS Repeat
RHS_repeat           PF05593.9     38 seq1212_BIOID50925   -           1404   3.3e-67  221.3 107.9   7   7   2.8e-08   0.00019   21.3   0.6     1    31   729   762   729   770 0.80 RHS Repeat
RHS                  PF03527.9     41 seq1212_BIOID50925   -           1404     4e-21   74.4   6.4   1   1   7.3e-24     5e-20   70.8   0.6     1    41  1149  1189  1149  1189 0.96 RHS protein
Pyr_redox_2          PF07992.9    200 seq1213_BIOID50925   -            412   2.1e-16   60.2   0.2   1   1   3.3e-18   3.8e-15   56.1   0.2     1   198   126   384   126   386 0.82 Pyridine nucleotide-disulphide oxidoreductase
Pyr_redox            PF00070.22    80 seq1213_BIOID50925   -            412   8.4e-14   51.6   1.2   1   1   1.9e-10   2.1e-07   31.0   0.1     2    77   256   329   255   333 0.78 Pyridine nucleotide-disulphide oxidoreductase
NAD_binding_8        PF13450.1     68 seq1213_BIOID50925   -            412   3.6e-09   36.4   0.0   1   1   7.7e-12   8.7e-09   35.1   0.0     1    37   129   165   129   184 0.92 NAD(P)-binding Rossmann-like domain
HI0933_like          PF03486.9    409 seq1213_BIOID50925   -            412   1.1e-06   27.2   0.8   1   1   1.2e-08   1.4e-05   23.6   0.0     2    36   126   160   125   164 0.94 HI0933-like protein
FAD_binding_3        PF01494.14   356 seq1213_BIOID50925   -            412   2.6e-05   23.3   0.5   1   1     1e-07   0.00012   21.1   0.0     3    34   126   157   125   169 0.93 FAD binding domain
Thi4                 PF01946.12   230 seq1213_BIOID50925   -            412   5.9e-05   22.1   0.2   1   1   1.1e-07   0.00013   21.0   0.0    20    59   127   166   121   199 0.89 Thi4 family
Usp                  PF00582.21   140 seq1216_BIOID50925   -            316   1.9e-33  115.5   0.0   1   2   4.8e-21   6.6e-17   61.9   0.0     1   140     3   146     3   146 0.98 Universal stress protein family
Usp                  PF00582.21   140 seq1216_BIOID50925   -            316   1.9e-33  115.5   0.0   2   2   6.6e-18   9.1e-14   51.7   0.1    16   140   174   300   156   300 0.88 Universal stress protein family
DUF3296              PF11726.3    180 seq1218_BIOID50925   -            187   7.6e-33  113.4   1.1   1   1   6.7e-37   9.1e-33  113.2   0.8     2   170    17   167    16   174 0.89 Protein of unknown function (DUF3296)
AA_permease          PF00324.16   479 seq1222_BIOID50925   -            461   4.9e-99  331.7  55.9   1   1  9.1e-103   6.2e-99  331.3  38.8     1   435    16   427    16   455 0.94 Amino acid permease
AA_permease_2        PF13520.1    426 seq1222_BIOID50925   -            461   1.6e-43  148.7  59.1   1   1   3.1e-47   2.1e-43  148.3  41.0     9   425    20   440    15   441 0.88 Amino acid permease
PfkB                 PF00294.19   301 seq1224_BIOID50925   -            300     3e-62  210.3   0.6   1   1   2.5e-66   3.5e-62  210.1   0.4     3   299     5   287     3   289 0.93 pfkB family carbohydrate kinase
ResIII               PF04851.10   184 seq1227_BIOID50925   -            794   9.3e-19   67.8   0.0   1   1   1.1e-21   3.9e-18   65.8   0.0     3   184   431   573   429   573 0.81 Type III restriction enzyme, res subunit
DNA_primase_S        PF01896.14   145 seq1227_BIOID50925   -            794   8.3e-09   35.2   0.0   1   1   5.9e-12     2e-08   34.0   0.0    34   144   163   260   149   261 0.94 Eukaryotic and archaeal DNA primase small subunit
DEAD                 PF00270.24   173 seq1227_BIOID50925   -            794   3.9e-07   29.5   0.0   1   1   2.6e-10   8.8e-07   28.4   0.0     3   167   435   572   433   576 0.77 DEAD/DEAH box helicase
SNF2_N               PF00176.18   296 seq1227_BIOID50925   -            794   1.5e-05   23.9   0.0   1   1   1.5e-08   5.1e-05   22.1   0.0    19   171   446   575   423   579 0.76 SNF2 family N-terminal domain
Nitrate_red_del      PF02613.10   136 seq1228_BIOID50925   -            199   8.4e-22   77.3   2.1   1   1   1.1e-25   1.5e-21   76.5   1.4     2   136    40   172    14   172 0.88 Nitrate reductase delta subunit
RNase_HII            PF01351.13   198 seq1229_BIOID50925   -            198   1.5e-57  194.3   0.0   1   1   1.2e-61   1.7e-57  194.2   0.0     1   197    13   189    13   190 0.99 Ribonuclease HII
Phage_AlpA           PF05930.7     51 seq1231_BIOID50925   -             65   1.5e-17   62.9   0.2   1   1   1.3e-21   1.8e-17   62.6   0.1     3    50    18    64    16    65 0.96 Prophage CP4-57 regulatory protein (AlpA)
DHO_dh               PF01180.16   293 seq1232_BIOID50925   -            411   6.9e-35  120.3   0.0   1   1   1.9e-38   8.7e-35  120.0   0.0     2   293     6   304     5   304 0.84 Dihydroorotate dehydrogenase
Dus                  PF01207.12   310 seq1232_BIOID50925   -            411   5.9e-08   31.7   0.1   1   1   2.4e-11   1.1e-07   30.9   0.1    43   153    91   198    80   203 0.83 Dihydrouridine synthase (Dus)
DUF177               PF02620.12   119 seq1235_BIOID50925   -            173   4.8e-23   81.3   0.7   1   1   5.4e-27   7.4e-23   80.7   0.5     1   119    61   171    61   171 0.90 Uncharacterized ACR, COG1399
MS_channel           PF00924.13   206 seq1237_BIOID50925   -            343   1.1e-63  214.2   0.4   1   1   7.9e-68   1.1e-63  214.2   0.3     2   205   120   323   119   324 0.99 Mechanosensitive ion channel
DNA_pol3_alpha       PF07733.7    426 seq1239_BIOID50925   -           1160  1.9e-177  589.8   0.0   1   1  5.5e-181  2.5e-177  589.4   0.0     2   426   291   735   290   735 0.96 Bacterial DNA polymerase III alpha subunit
PHP                  PF02811.14   175 seq1239_BIOID50925   -           1160     4e-30  104.7   0.0   1   1   2.4e-33   1.1e-29  103.3   0.0     1   170     7   178     7   192 0.96 PHP domain
tRNA_anti            PF01336.20    76 seq1239_BIOID50925   -           1160   2.3e-08   33.6   0.1   1   1   9.9e-12   4.5e-08   32.7   0.1     2    75  1000  1072   994  1073 0.88 OB-fold nucleic acid binding domain
DeoRC                PF00455.17   162 seq1241_BIOID50925   -            268   2.4e-50  170.1   1.3   1   1   2.7e-53   3.1e-50  169.8   0.9     2   161    85   244    84   245 0.99 DeoR C terminal sensor domain
HTH_DeoR             PF08220.7     57 seq1241_BIOID50925   -            268   5.8e-23   80.0   0.9   1   1   5.1e-26   5.8e-23   80.0   0.6     1    56    18    73    18    74 0.97 DeoR-like helix-turn-helix domain
HTH_11               PF08279.7     55 seq1241_BIOID50925   -            268   6.4e-10   38.4   0.1   1   1     1e-12   1.2e-09   37.5   0.1     4    44    21    60    18    67 0.87 HTH domain
MarR_2               PF12802.2     62 seq1241_BIOID50925   -            268   3.5e-07   29.6   0.1   1   1   7.3e-10   8.3e-07   28.4   0.1     5    61    17    70    11    71 0.88 MarR family
MarR                 PF01047.17    59 seq1241_BIOID50925   -            268   4.7e-07   29.2   0.1   1   1   8.8e-10     1e-06   28.2   0.0     8    50    22    64    16    66 0.94 MarR family
HTH_27               PF13463.1     68 seq1241_BIOID50925   -            268   5.2e-06   26.5   0.1   1   1   1.1e-08   1.2e-05   25.4   0.0     2    53    16    66    16    77 0.89 Winged helix DNA-binding domain
GntR                 PF00392.16    64 seq1241_BIOID50925   -            268   8.6e-06   24.9   0.0   1   1   1.7e-08   1.9e-05   23.8   0.0    27    60    34    67    26    70 0.93 Bacterial regulatory proteins, gntR family
HTH_24               PF13412.1     48 seq1241_BIOID50925   -            268   2.2e-05   23.6   0.1   1   1   4.6e-08   5.2e-05   22.4   0.1     7    48    21    62    16    62 0.95 Winged helix-turn-helix DNA-binding
Ribosomal_L32p       PF01783.18    56 seq1243_BIOID50925   -             57   4.1e-19   68.3   0.9   1   1   3.3e-23   4.4e-19   68.2   0.7     1    56     2    57     2    57 0.98 Ribosomal L32p protein family
Sugar-bind           PF04198.8    255 seq1244_BIOID50925   -            317   2.7e-72  242.6   1.8   1   1   2.7e-76   3.6e-72  242.2   1.2     2   255    67   316    66   316 0.97 Putative sugar-binding domain
DUF1205              PF06722.7     97 seq1245_BIOID50925   -            374   1.7e-26   92.1   0.0   1   1   6.3e-30   4.3e-26   90.8   0.0     1    97   164   259   164   259 0.96 Protein of unknown function (DUF1205)
UDPGT                PF00201.13   500 seq1245_BIOID50925   -            374   3.2e-07   29.1   0.0   1   1   1.8e-10   1.3e-06   27.2   0.0   319   397   252   328   195   337 0.81 UDP-glucoronosyl and UDP-glucosyl transferase
TetR_C_3             PF08362.6    143 seq1246_BIOID50925   -            212   3.2e-59  198.6   0.0   1   1     6e-63   4.1e-59  198.2   0.0     1   143    70   212    70   212 0.99 YcdC-like protein, C-terminal region
TetR_N               PF00440.18    47 seq1246_BIOID50925   -            212   1.3e-16   59.8   0.2   1   1   2.9e-20     2e-16   59.2   0.1     1    47    23    69    23    69 0.98 Bacterial regulatory proteins, tetR family
FA_synthesis         PF02504.10   323 seq1247_BIOID50925   -            346  4.2e-124  413.5   0.0   1   1  3.4e-128  4.7e-124  413.3   0.0     8   323     1   321     1   321 0.99 Fatty acid synthesis protein
HAD_2                PF13419.1    176 seq1251_BIOID50925   -            199   1.4e-28  100.1   0.1   1   1   4.9e-32   1.7e-28   99.9   0.1     2   176     4   184     3   184 0.84 Haloacid dehalogenase-like hydrolase
Hydrolase_like       PF13242.1     75 seq1251_BIOID50925   -            199   2.6e-08   33.3   0.0   1   1   1.6e-11   5.5e-08   32.2   0.0     2    50   139   186   138   198 0.93 HAD-hyrolase-like
Hydrolase            PF00702.21   204 seq1251_BIOID50925   -            199     2e-06   28.3   0.0   1   1   6.6e-10   2.2e-06   28.2   0.0   110   203    74   177     8   178 0.77 haloacid dehalogenase-like hydrolase
HTH_Tnp_1            PF01527.15    76 seq1253_BIOID50925   -            126   2.5e-21   75.2   0.0   1   1   2.5e-25   3.5e-21   74.8   0.0     1    70    10    86    10    92 0.86 Transposase
Radical_SAM          PF04055.16   166 seq1255_BIOID50925   -            411     4e-13   49.7   0.0   1   1     2e-16   6.7e-13   49.0   0.0     6   160    20   182    16   208 0.83 Radical SAM superfamily
DUF4008              PF13186.1     64 seq1255_BIOID50925   -            411     2e-12   47.1   0.6   1   1   1.3e-15   4.3e-12   46.0   0.4     4    64   282   343   276   343 0.90 Domain of unknown function (DUF4008)
Fer4_12              PF13353.1    139 seq1255_BIOID50925   -            411   3.5e-07   30.2   0.0   1   1     2e-10   6.7e-07   29.3   0.0    13   115    19   126    17   150 0.64 4Fe-4S single cluster domain
FGGY_N               PF00370.16   245 seq1256_BIOID50925   -            530   7.2e-51  172.7   0.0   1   1   2.5e-54   1.7e-50  171.5   0.0     1   245    13   260    13   260 0.94 FGGY family of carbohydrate kinases, N-terminal domain
FGGY_C               PF02782.11   197 seq1256_BIOID50925   -            530   7.7e-20   71.2   0.0   1   1   2.1e-23   1.5e-19   70.3   0.0    31   196   298   467   268   468 0.84 FGGY family of carbohydrate kinases, C-terminal domain
Virul_fac_BrkB       PF03631.10   260 seq1258_BIOID50925   -            290     1e-55  188.8  24.6   1   1   8.7e-60   1.2e-55  188.6  17.0     2   258    29   274    28   276 0.88 Virulence factor BrkB
TnpB_IS66            PF05717.8    108 seq1260_BIOID50925   -            115   2.6e-42  142.4   0.0   1   1   2.1e-46   2.9e-42  142.3   0.0     2   104     7   107     6   111 0.97 IS66 Orf2 like protein
ACP_syn_III_C        PF08541.5     90 seq1262_BIOID50925   -            317   2.8e-37  126.5   0.0   1   1   2.8e-40   9.5e-37  124.7   0.0     1    90   228   317   228   317 0.98 3-Oxoacyl-[acyl-carrier-protein (ACP)] synthase III C terminal
ACP_syn_III          PF08545.5     80 seq1262_BIOID50925   -            317   4.2e-30  103.1   1.3   1   1   2.3e-33     8e-30  102.2   0.9     1    80   106   183   106   183 0.99 3-Oxoacyl-[acyl-carrier-protein (ACP)] synthase III
HMG_CoA_synt_N       PF01154.12   174 seq1262_BIOID50925   -            317   1.2e-05   24.8   0.1   1   1   5.7e-09     2e-05   24.1   0.1     7   150     5   143     2   167 0.85 Hydroxymethylglutaryl-coenzyme A synthase N terminal
Chal_sti_synt_N      PF00195.14   227 seq1262_BIOID50925   -            317   2.5e-05   23.5   0.7   1   1   1.3e-08   4.5e-05   22.6   0.5    98   225    48   168    21   170 0.81 Chalcone and stilbene synthases, N-terminal domain
EII-GUT              PF03608.8    168 seq1265_BIOID50925   -            131   1.3e-57  194.1   0.4   1   1   1.2e-61   1.6e-57  193.9   0.3     2   124     5   127     4   130 0.98 PTS system enzyme II sorbitol-specific factor
Rick_17kDa_Anti      PF05433.10    42 seq1268_BIOID50925   -            155   1.4e-07   30.9  26.2   1   1   1.8e-11   2.5e-07   30.1  18.2     1    42    62   103    62   103 0.96 Glycine zipper 2TM domain
DDE_Tnp_IS66         PF03050.9    271 seq1269_BIOID50925   -            271   1.8e-27   96.1   0.5   1   1   1.3e-30   6.1e-27   94.3   0.0     1    90   175   266   175   271 0.95 Transposase IS66 family
HTH_Tnp_IS66         PF13005.2     59 seq1269_BIOID50925   -            271   1.4e-17   63.1   0.7   1   1   5.1e-21   2.3e-17   62.4   0.5     3    59   115   169   113   169 0.95 putative Helix-turn-helix domain of transposase IS66
LZ_Tnp_IS66          PF13007.2     78 seq1269_BIOID50925   -            271   1.3e-13   51.2   3.2   1   1   2.9e-17   1.3e-13   51.2   2.2     1    77    38   110    38   111 0.82 Transposase C of IS166 homeodomain
EII-GUT              PF03608.8    168 seq1272_BIOID50925   -             44   2.7e-06   27.2   0.1   1   1   2.2e-10   3.1e-06   27.0   0.1   142   168     2    28     1    28 0.94 PTS system enzyme II sorbitol-specific factor
EIIBC-GUT_N          PF03612.9    183 seq1273_BIOID50925   -             68   6.6e-08   32.2   0.2   1   1   5.8e-12   7.9e-08   31.9   0.2     2    31     3    31     2    38 0.93 Sorbitol phosphotransferase enzyme II N-terminus
Tyr_Deacylase        PF02580.11   145 seq1274_BIOID50925   -            145   6.3e-55  185.0   0.1   1   1   5.1e-59     7e-55  184.8   0.0     2   144     3   144     2   145 0.99 D-Tyr-tRNA(Tyr) deacylase
Acyl_transf_1        PF00698.16   318 seq1279_BIOID50925   -            309   1.4e-42  146.0   2.9   1   1   1.2e-46   1.7e-42  145.7   2.0     2   281     6   290     5   306 0.90 Acyl transferase domain
EIIBC-GUT_C          PF07663.6     93 seq1280_BIOID50925   -            216   2.8e-48  161.8   5.0   1   1   4.1e-52   2.8e-48  161.8   3.5     1    93   123   215   123   215 0.99 Sorbitol phosphotransferase enzyme II C-terminus
EIIBC-GUT_N          PF03612.9    183 seq1280_BIOID50925   -            216   1.8e-13   50.3   0.1   1   1   6.2e-17   4.3e-13   49.1   0.1   104   183     2    68     1    68 0.90 Sorbitol phosphotransferase enzyme II N-terminus
DDE_Tnp_IS66         PF03050.9    271 seq1282_BIOID50925   -            247   4.6e-66  222.7   0.3   1   1   7.7e-70   5.3e-66  222.5   0.2    90   271     1   197     1   197 0.98 Transposase IS66 family
DDE_Tnp_IS66_C       PF13817.1     39 seq1282_BIOID50925   -            247   1.5e-19   69.6   0.1   1   1     6e-23   4.1e-19   68.1   0.0     1    39   203   241   203   241 0.98 IS66 C-terminal element
YiiD_Cterm           PF09500.5    144 seq1283_BIOID50925   -            329   6.7e-49  165.0   0.0   1   1   2.9e-52   9.9e-49  164.4   0.0     1   143   174   313   174   314 0.99 Putative thioesterase (yiiD_Cterm)
Acetyltransf_7       PF13508.1     79 seq1283_BIOID50925   -            329   4.5e-13   49.0   0.0   1   1   2.4e-16   8.3e-13   48.1   0.0     3    78    60   139    58   140 0.87 Acetyltransferase (GNAT) domain
Acetyltransf_1       PF00583.19    83 seq1283_BIOID50925   -            329   2.5e-12   46.5   0.0   1   1   2.1e-15   7.1e-12   45.0   0.0     2    82    66   138    65   139 0.96 Acetyltransferase (GNAT) family
Acetyltransf_10      PF13673.1    117 seq1283_BIOID50925   -            329   1.6e-08   34.5   0.0   1   1   7.8e-12   2.7e-08   33.8   0.0    38   117    55   138    16   138 0.81 Acetyltransferase (GNAT) domain
DEAD                 PF00270.24   173 seq1286_BIOID50925   -            455   2.3e-49  167.0   0.1   1   1   5.9e-52   2.7e-48  163.5   0.0     1   172    25   196    25   197 0.94 DEAD/DEAH box helicase
Helicase_C           PF00271.26    78 seq1286_BIOID50925   -            455   8.2e-26   89.5   0.0   1   1   4.8e-29   2.2e-25   88.2   0.0     2    77   264   339   263   340 0.98 Helicase conserved C-terminal domain
DUF1656              PF07869.7     58 seq1288_BIOID50925   -             78   3.3e-18   65.1   9.6   1   1   2.4e-22   3.3e-18   65.1   6.7     3    57    16    70    14    72 0.95 Protein of unknown function (DUF1656)
His_Phos_2           PF00328.17   347 seq1289_BIOID50925   -            413   9.1e-40  136.9   0.0   1   1   7.9e-44   1.1e-39  136.6   0.0     1   344    30   359    30   364 0.85 Histidine phosphatase superfamily (branch 2)
HlyD                 PF00529.15   306 seq1290_BIOID50925   -            285   6.2e-46  156.9   6.6   1   2   1.4e-22   3.8e-19   68.9   1.7     1    78    43   120    43   128 0.92 HlyD family secretion protein
HlyD                 PF00529.15   306 seq1290_BIOID50925   -            285   6.2e-46  156.9   6.6   2   2   2.7e-29   7.3e-26   91.0   0.2   139   302   127   278   116   282 0.91 HlyD family secretion protein
HlyD_2               PF12700.2    328 seq1290_BIOID50925   -            285   1.2e-21   77.1   0.3   1   1   5.9e-25   1.6e-21   76.7   0.2    15   239    38   229    31   242 0.87 HlyD family secretion protein
HlyD_3               PF13437.1    105 seq1290_BIOID50925   -            285     9e-19   67.6   0.1   1   1   2.1e-15   5.7e-12   45.7   0.0     1    82   153   232   153   248 0.90 HlyD family secretion protein
Biotin_lipoyl_2      PF13533.1     50 seq1290_BIOID50925   -            285   2.8e-18   65.2   1.6   1   1   1.9e-18   5.1e-15   54.7   0.7     1    50    43    92    43   103 0.89 Biotin-lipoyl like
PTSIIA_gutA          PF03829.8    117 seq1291_BIOID50925   -            123   7.6e-45  151.2   0.0   1   1   6.7e-49   9.1e-45  150.9   0.0     1   116     1   116     1   118 0.98 PTS system glucitol/sorbitol-specific IIA component
ACCA                 PF03255.9    145 seq1294_BIOID50925   -            319     6e-65  217.1   0.2   1   1   1.9e-68   8.7e-65  216.5   0.1     2   145     5   151     4   151 0.97 Acetyl co-enzyme A carboxylase carboxyltransferase alpha subunit
Carboxyl_trans       PF01039.17   493 seq1294_BIOID50925   -            319   1.5e-18   66.3   0.1   1   1   4.1e-22   1.9e-18   66.0   0.0   272   473    85   288    58   300 0.84 Carboxyl transferase domain
MdcE                 PF06833.6    234 seq1294_BIOID50925   -            319   6.6e-06   25.3   0.0   1   1     2e-09   9.1e-06   24.9   0.0     5   176    88   262    84   313 0.81 Malonate decarboxylase gamma subunit (MdcE)
ABC_tran             PF00005.22   118 seq1295_BIOID50925   -            401   5.6e-22   78.2   0.0   1   1   3.6e-25   1.2e-21   77.0   0.0     1   117    73   191    73   192 0.92 ABC transporter
TOBE_2               PF08402.5     75 seq1295_BIOID50925   -            401   9.6e-12   44.6   0.3   1   1   1.2e-14   4.2e-11   42.5   0.1     1    75   313   385   313   385 0.95 TOBE domain
ESPR                 PF13018.1     24 seq1296_BIOID50925   -           1302   6.9e-11   41.2   0.4   1   1   1.3e-14   1.7e-10   39.9   0.3     1    24     1    24     1    24 0.99 Extended Signal Peptide of Type V secretion system
adh_short            PF00106.20   167 seq1298_BIOID50925   -            244   8.7e-40  136.2   1.7   1   1   3.2e-43   8.7e-40  136.2   1.2     1   166     6   169     6   170 0.92 short chain dehydrogenase
adh_short_C2         PF13561.1    243 seq1298_BIOID50925   -            244   6.3e-33  114.4   1.7   1   1   2.8e-36   7.6e-33  114.1   1.2     5   242    14   241    12   242 0.94 Enoyl-(Acyl carrier protein) reductase
KR                   PF08659.5    181 seq1298_BIOID50925   -            244   5.3e-21   74.9   1.1   1   1   3.1e-24   8.4e-21   74.3   0.8     3   174     8   180     7   198 0.84 KR domain
NAD_binding_10       PF13460.1    183 seq1298_BIOID50925   -            244   2.7e-06   27.4   0.4   1   1   1.9e-09   5.2e-06   26.4   0.3     2   126     9   157     8   215 0.74 NADH(P)-binding
Epimerase            PF01370.16   236 seq1298_BIOID50925   -            244     2e-05   24.0   0.2   1   1   1.2e-08   3.3e-05   23.3   0.1     1   117     8   140     8   177 0.77 NAD dependent epimerase/dehydratase family
adh_short            PF00106.20   167 seq1301_BIOID50925   -            259   6.2e-25   87.9   1.9   1   1   1.1e-28   7.5e-25   87.6   1.3     2   166     4   172     3   173 0.92 short chain dehydrogenase
adh_short_C2         PF13561.1    243 seq1301_BIOID50925   -            259   6.4e-15   55.5   0.0   1   1   1.4e-18   9.3e-15   54.9   0.0     7   241    13   255     9   256 0.86 Enoyl-(Acyl carrier protein) reductase
DDE_Tnp_1_assoc      PF13808.1     90 seq1304_BIOID50925   -            378   1.3e-32  111.1   0.0   1   1   3.6e-36   2.5e-32  110.3   0.0     1    90     6    95     6    95 0.99 DDE_Tnp_1-associated
DDE_Tnp_1            PF01609.16   211 seq1304_BIOID50925   -            378   1.5e-29  102.9   0.2   1   1   3.7e-33   2.5e-29  102.2   0.1     3   211   102   343   100   343 0.93 Transposase DDE domain
Abhydrolase_5        PF12695.2    142 seq1305_BIOID50925   -            306   7.6e-17   61.2   0.0   1   1   3.9e-20   1.3e-16   60.4   0.0     2   142    37   282    36   282 0.86 Alpha/beta hydrolase family
Abhydrolase_6        PF12697.2    228 seq1305_BIOID50925   -            306   5.6e-13   49.1   0.0   1   1     2e-16   6.9e-13   48.9   0.0     1   227    37   293    37   294 0.66 Alpha/beta hydrolase family
DLH                  PF01738.13   218 seq1305_BIOID50925   -            306   1.3e-08   34.3   0.1   1   1   8.1e-12   2.8e-08   33.2   0.1    10   124    30   135    19   140 0.83 Dienelactone hydrolase family
Peptidase_S9         PF00326.16   213 seq1305_BIOID50925   -            306   7.9e-06   25.1   0.4   1   1   4.2e-09   1.4e-05   24.2   0.1    10    86    58   132    50   177 0.87 Prolyl oligopeptidase family
FUSC                 PF04632.7    650 seq1312_BIOID50925   -            670    1e-162  542.8  47.4   1   1  1.7e-166  1.2e-162  542.6  32.9     1   649    20   662    20   663 0.97 Fusaric acid resistance protein family
FUSC_2               PF13515.1    128 seq1312_BIOID50925   -            670   2.7e-16   59.5  13.2   1   1     4e-20   2.7e-16   59.5   9.2     1   125    33   163    31   166 0.86 Fusaric acid resistance protein-like
HTH_39               PF14090.1     70 seq1316_BIOID50925   -            207   2.1e-05   23.7   0.1   1   1   6.2e-09   8.5e-05   21.8   0.0     4    67   144   207   142   207 0.93 Helix-turn-helix domain
OKR_DC_1             PF01276.15   417 seq1319_BIOID50925   -            713    2e-194  645.8   0.0   1   1  5.3e-198  2.4e-194  645.5   0.0     1   417   130   545   130   545 1.00 Orn/Lys/Arg decarboxylase, major domain
OKR_DC_1_C           PF03711.10   137 seq1319_BIOID50925   -            713   8.5e-53  177.9   0.0   1   1   4.3e-56   1.9e-52  176.8   0.0     1   135   570   702   570   704 0.99 Orn/Lys/Arg decarboxylase, C-terminal domain
OKR_DC_1_N           PF03709.10   115 seq1319_BIOID50925   -            713   3.6e-26   91.3   0.0   1   1   1.6e-29   7.4e-26   90.3   0.0     1   115    14   124    14   124 0.99 Orn/Lys/Arg decarboxylase, N-terminal domain
PP-binding           PF00550.20    67 seq1320_BIOID50925   -             78   2.7e-16   59.4   0.4   1   1   4.4e-20     3e-16   59.3   0.3     1    67     6    73     6    73 0.96 Phosphopantetheine attachment site
DUF1493              PF07377.7    111 seq1320_BIOID50925   -             78   0.00024   21.0   0.4   1   1   4.1e-08   0.00028   20.8   0.3     1    59     1    55     1    62 0.91 Protein of unknown function (DUF1493)
GutM                 PF06923.6    109 seq1323_BIOID50925   -            119   1.4e-36  124.3   0.0   1   1   1.2e-40   1.6e-36  124.1   0.0     2   109     3   110     2   110 0.98 Glucitol operon activator protein (GutM)
Abhydrolase_6        PF12697.2    228 seq1326_BIOID50925   -            309   8.7e-14   51.8   0.0   1   1   6.1e-17     1e-13   51.5   0.0     4   227    37   296    34   297 0.70 Alpha/beta hydrolase family
Abhydrolase_5        PF12695.2    142 seq1326_BIOID50925   -            309   6.3e-12   45.3   0.0   1   1   6.7e-15   1.1e-11   44.4   0.0     3   141    35   284    33   285 0.73 Alpha/beta hydrolase family
Peptidase_S15        PF02129.13   272 seq1326_BIOID50925   -            309   7.7e-10   38.5   0.0   1   1   6.6e-13   1.1e-09   37.9   0.0     5   140    15   154    13   250 0.69 X-Pro dipeptidyl-peptidase (S15 family)
DLH                  PF01738.13   218 seq1326_BIOID50925   -            309   6.5e-09   35.2   0.0   1   1   1.3e-11   2.2e-08   33.5   0.0    12   129    29   138    19   163 0.84 Dienelactone hydrolase family
AXE1                 PF05448.7    320 seq1326_BIOID50925   -            309   5.9e-07   28.1   0.3   1   1   2.7e-09   4.7e-06   25.2   0.1   158   205    90   137    85   139 0.95 Acetyl xylan esterase (AXE1)
BAAT_C               PF08840.6    213 seq1326_BIOID50925   -            309   6.9e-06   25.8   0.0   1   1   6.9e-09   1.2e-05   25.0   0.0     9    57    94   142    88   192 0.87 BAAT / Acyl-CoA thioester hydrolase C terminal
Peptidase_S9         PF00326.16   213 seq1326_BIOID50925   -            309   1.4e-05   24.3   0.2   1   1   1.8e-08   3.2e-05   23.1   0.1    10    98    56   140    48   151 0.85 Prolyl oligopeptidase family
DUF1100              PF06500.6    411 seq1326_BIOID50925   -            309   0.00011   20.7   0.0   1   1   8.2e-08   0.00014   20.4   0.0   187   301    28   147     1   185 0.69 Alpha/beta hydrolase of unknown function (DUF1100)
LamB                 PF02264.10   398 seq1327_BIOID50925   -            446    1e-168  561.4  25.1   1   1  8.3e-173  1.1e-168  561.3  17.4     1   398    28   446    28   446 0.97 LamB porin
ketoacyl-synt        PF00109.21   255 seq1328_BIOID50925   -            413     6e-60  202.7   1.1   1   1   1.7e-63     6e-60  202.7   0.8     2   255     4   247     3   247 0.93 Beta-ketoacyl synthase, N-terminal domain
Ketoacyl-synt_C      PF02801.17   119 seq1328_BIOID50925   -            413   2.5e-39  133.6   1.7   1   1   1.4e-42   4.7e-39  132.7   1.2     1   119   255   370   255   370 0.97 Beta-ketoacyl synthase, C-terminal domain
Thiolase_N           PF00108.18   264 seq1328_BIOID50925   -            413   1.2e-06   27.6   0.1   1   1   8.7e-10     3e-06   26.3   0.0    80   120   156   196   145   216 0.93 Thiolase, N-terminal domain
SopA_C               PF13979.1    172 seq1329_BIOID50925   -            670     6e-64  214.6   4.8   1   1   8.8e-68     6e-64  214.6   3.3     2   171   495   669   494   670 0.97 SopA-like catalytic domain
SopA                 PF13981.1    135 seq1329_BIOID50925   -            670   2.3e-30  105.2   2.9   1   1   3.4e-34   2.3e-30  105.2   2.0     2   133   259   389   258   391 0.97 SopA-like central domain
RHS                  PF03527.9     41 seq1330_BIOID50925   -            586   1.9e-20   72.2   0.8   1   1   2.7e-24   1.9e-20   72.2   0.5     1    41   333   373   333   373 0.97 RHS protein
RHS_repeat           PF05593.9     38 seq1330_BIOID50925   -            586   2.8e-11   43.1  24.4   1   1   9.8e-09   6.7e-05   22.8   0.8     1    29   129   166   129   175 0.84 RHS Repeat
DeoRC                PF00455.17   162 seq1332_BIOID50925   -            257   1.9e-52  177.0   0.7   1   1   6.5e-56   2.9e-52  176.4   0.3     3   161    74   232    72   233 0.97 DeoR C terminal sensor domain
HTH_DeoR             PF08220.7     57 seq1332_BIOID50925   -            257   9.1e-22   76.2   0.1   1   1   3.8e-25   1.7e-21   75.3   0.1     1    56     6    61     6    62 0.98 DeoR-like helix-turn-helix domain
HTH_11               PF08279.7     55 seq1332_BIOID50925   -            257   5.4e-09   35.4   0.1   1   1   3.9e-12   1.8e-08   33.8   0.0     1    46     6    50     6    56 0.92 HTH domain
Iso_dh               PF00180.15   348 seq1336_BIOID50925   -            416  3.4e-116  387.8   0.0   1   1  2.9e-120  3.9e-116  387.6   0.0     2   348    29   412    28   412 0.98 Isocitrate/isopropylmalate dehydrogenase
rve                  PF00665.21   120 seq1337_BIOID50925   -            272   4.7e-25   87.9   0.0   1   1   2.3e-28     8e-25   87.1   0.0     2   119   106   221   105   222 0.97 Integrase core domain
rve_3                PF13683.1     67 seq1337_BIOID50925   -            272     3e-18   64.9   0.1   1   1   2.1e-21     7e-18   63.7   0.1     2    67   194   260   193   260 0.98 Integrase core domain
rve_2                PF13333.1     52 seq1337_BIOID50925   -            272   1.1e-13   50.8   0.7   1   1     7e-17   2.4e-13   49.8   0.5     1    51   212   267   212   267 0.93 Integrase core domain
HTH_21               PF13276.1     60 seq1337_BIOID50925   -            272   1.5e-09   37.6   5.4   1   1   1.2e-12   3.9e-09   36.2   3.8     3    59    27    82    23    83 0.89 HTH-like domain
SSF                  PF00474.12   406 seq1341_BIOID50925   -            502  3.6e-148  493.4  29.5   1   1  4.1e-152  5.6e-148  492.7  20.5     1   406    35   437    35   437 0.99 Sodium:solute symporter family
NAD_binding_10       PF13460.1    183 seq1343_BIOID50925   -            212   1.3e-33  116.3   0.0   1   1   4.4e-37   1.5e-33  116.2   0.0     1   182     4   187     4   188 0.96 NADH(P)-binding
NmrA                 PF05368.8    233 seq1343_BIOID50925   -            212   2.7e-09   36.5   0.3   1   1   3.2e-12   1.1e-08   34.5   0.1     1   100     4   100     4   118 0.87 NmrA-like family
Epimerase            PF01370.16   236 seq1343_BIOID50925   -            212   9.1e-07   28.4   0.0   1   1   2.1e-08   7.2e-05   22.2   0.0     1   148     4   137     4   151 0.73 NAD dependent epimerase/dehydratase family
3Beta_HSD            PF01073.14   280 seq1343_BIOID50925   -            212     3e-05   22.7   0.1   1   1   3.7e-08   0.00013   20.6   0.0     1    71     5    71     5   112 0.80 3-beta hydroxysteroid dehydrogenase/isomerase family
SIS                  PF01380.17   131 seq1344_BIOID50925   -            321   3.9e-27   94.3   0.0   1   1   9.9e-31   6.8e-27   93.5   0.0     2   130    39   169    38   170 0.98 SIS domain
CBS                  PF00571.23    57 seq1344_BIOID50925   -            321   7.1e-15   54.3   0.0   1   2   1.9e-08   0.00013   21.4   0.0     1    56   199   256   199   257 0.92 CBS domain
CBS                  PF00571.23    57 seq1344_BIOID50925   -            321   7.1e-15   54.3   0.0   2   2   4.7e-10   3.2e-06   26.5   0.0     8    51   272   315   265   318 0.82 CBS domain
TraT                 PF05818.7    215 seq1348_BIOID50925   -            179   4.2e-70  235.4   4.4   1   1   3.4e-74   4.6e-70  235.2   3.0    37   215     3   179     1   179 0.99 Enterobacterial TraT complement resistance protein
Aminotran_4          PF01063.14   231 seq1349_BIOID50925   -            185   2.6e-15   56.4   0.0   1   1   2.3e-19   3.1e-15   56.1   0.0     2   136    38   170    37   184 0.83 Aminotransferase class IV
MalM                 PF07148.7    136 seq1350_BIOID50925   -            306   2.3e-50  169.4   0.1   1   1   2.4e-54   3.3e-50  168.9   0.0     2   136    75   210    74   210 0.98 Maltose operon periplasmic protein precursor (MalM)
Peptidase_M14        PF00246.19   279 seq1355_BIOID50925   -            242   9.3e-17   61.3   0.0   1   1   3.4e-20   1.5e-16   60.6   0.0    45   177    38   158    16   195 0.82 Zinc carboxypeptidase
DUF2817              PF10994.3    341 seq1355_BIOID50925   -            242   5.1e-06   25.6   0.0   1   1   1.5e-09   6.6e-06   25.3   0.0    55   122    43   105    29   151 0.67 Protein of unknown function (DUF2817)
LysR_substrate       PF03466.15   209 seq1357_BIOID50925   -            329   1.5e-30  105.7   0.0   1   1     3e-34   2.1e-30  105.3   0.0     3   206   115   322   113   324 0.95 LysR substrate binding domain
HTH_1                PF00126.22    60 seq1357_BIOID50925   -            329   1.7e-15   56.3   0.2   1   1   4.1e-19   2.8e-15   55.6   0.1     4    60    33    89    30    89 0.96 Bacterial regulatory helix-turn-helix protein, lysR family
Glyoxalase           PF00903.20   128 seq1358_BIOID50925   -            129   7.8e-23   80.7   0.0   1   1   1.9e-26   8.7e-23   80.5   0.0     2   128     7   126     6   126 0.97 Glyoxalase/Bleomycin resistance protein/Dioxygenase superfamily
Glyoxalase_2         PF12681.2    108 seq1358_BIOID50925   -            129   3.8e-18   65.9   0.0   1   1   9.7e-22   4.4e-18   65.7   0.0     1   108    12   127    12   127 0.79 Glyoxalase-like domain
Glyoxalase_4         PF13669.1    110 seq1358_BIOID50925   -            129   2.6e-13   49.8   0.0   1   1   6.9e-17   3.2e-13   49.5   0.0     1    96     8   102     8   115 0.85 Glyoxalase/Bleomycin resistance protein/Dioxygenase superfamily
RHH_1                PF01402.16    39 seq1359_BIOID50925   -             81   4.8e-11   41.9   0.5   1   1   5.7e-15   7.7e-11   41.2   0.4     2    39    15    52    14    52 0.96 Ribbon-helix-helix protein, copG family
Aminotran_4          PF01063.14   231 seq1360_BIOID50925   -             91   2.1e-18   66.5   0.0   1   1   1.7e-22   2.3e-18   66.3   0.0   145   226     1    82     1    88 0.91 Aminotransferase class IV
YceG                 PF02618.11   297 seq1366_BIOID50925   -            340   1.3e-94  316.4   0.0   1   1   1.1e-98   1.5e-94  316.2   0.0     3   297    42   330    40   330 0.93 YceG-like family
Helicase_C_2         PF13307.1    167 seq1367_BIOID50925   -            762   4.3e-26   91.7   0.0   1   1     2e-29   6.8e-26   91.0   0.0     8   165   579   734   572   736 0.93 Helicase C-terminal domain
DEAD                 PF00270.24   173 seq1367_BIOID50925   -            762   3.6e-09   36.1   0.1   1   1     2e-09   6.8e-06   25.5   0.0    12    78    89   154    74   172 0.74 DEAD/DEAH box helicase
DEAD_2               PF06733.10   174 seq1367_BIOID50925   -            762   1.3e-08   34.3   0.0   1   1   6.7e-12   2.3e-08   33.5   0.0   103   167   246   309   196   315 0.87 DEAD_2
ATP_bind_3           PF01171.15   182 seq1368_BIOID50925   -            431   3.5e-59  199.2   0.0   1   1     1e-62   4.7e-59  198.8   0.0     1   180    14   191    14   193 0.98 PP-loop family
TilS_C               PF11734.3     74 seq1368_BIOID50925   -            431     3e-25   87.1   0.0   1   1   2.8e-28   1.3e-24   85.0   0.0     1    74   356   427   356   427 0.90 TilS substrate C-terminal domain
TilS                 PF09179.6     69 seq1368_BIOID50925   -            431   3.5e-22   78.0   4.7   1   1   7.7e-26   3.5e-22   78.0   3.2     1    69   241   309   241   309 0.98 TilS substrate binding domain
DDE_Tnp_1_assoc      PF13808.1     90 seq1371_BIOID50925   -            390   6.4e-33  112.1   0.0   1   1   2.1e-36   1.4e-32  111.0   0.0     1    90     6    95     6    95 0.99 DDE_Tnp_1-associated
DDE_Tnp_1            PF01609.16   211 seq1371_BIOID50925   -            390     3e-26   92.1   0.1   1   1   6.1e-30   4.1e-26   91.7   0.1     4   211   103   342   100   342 0.91 Transposase DDE domain
SopA                 PF13981.1    135 seq1373_BIOID50925   -            422   2.1e-17   63.2   6.5   1   1   6.2e-21   2.1e-17   63.2   4.5     3    94   293   385   291   400 0.94 SopA-like central domain
Pentapeptide_4       PF13599.1     78 seq1373_BIOID50925   -            422   6.1e-17   61.0  21.9   1   1   3.6e-17   1.2e-13   50.4   4.8     5    78   173   249   169   249 0.94 Pentapeptide repeats (9 copies)
POTRA_2              PF08479.6     76 seq1375_BIOID50925   -            377   1.9e-24   84.9   0.0   1   1   2.9e-28   3.9e-24   83.9   0.0     1    76    94   170    94   170 0.99 POTRA domain, ShlB-type
Autotransporter      PF03797.14   265 seq1377_BIOID50925   -            466   1.4e-50  172.0  27.4   1   1     2e-54   1.4e-50  172.0  19.0     2   261   180   453   179   457 0.94 Autotransporter beta-domain
Pertactin            PF03212.9    121 seq1377_BIOID50925   -            466   1.2e-10   41.0   3.3   1   1   4.6e-14   3.1e-10   39.6   2.3    33   120    21   112     4   113 0.81 Pertactin
DUF2583              PF10762.4     89 seq1379_BIOID50925   -             92     1e-51  172.9   1.0   1   1   8.5e-56   1.2e-51  172.7   0.7     1    89     1    89     1    89 0.99 Protein of unknown function (DUF2583)
Phage_rep_O          PF04492.8    100 seq1380_BIOID50925   -            118   3.4e-24   84.8   0.0   1   1   3.4e-28   4.7e-24   84.3   0.0    33   100    13    80     2    80 0.96 Bacteriophage replication protein O
Thymidylate_kin      PF02223.12   186 seq1382_BIOID50925   -            213   2.6e-60  202.8   0.0   1   1   2.1e-64   2.9e-60  202.7   0.0     1   186     8   200     8   200 0.96 Thymidylate kinase
TetR_N               PF00440.18    47 seq1384_BIOID50925   -            199   2.5e-11   42.8   0.0   1   1   2.9e-15   3.9e-11   42.2   0.0     1    46    13    58    13    59 0.93 Bacterial regulatory proteins, tetR family
Esterase             PF00756.15   251 seq1385_BIOID50925   -            278   2.1e-72  243.4   0.0   1   1   7.1e-76   2.4e-72  243.2   0.0     1   251    21   271    21   271 0.99 Putative esterase
Abhydrolase_5        PF12695.2    142 seq1385_BIOID50925   -            278   8.9e-08   31.8   0.0   1   1   3.5e-11   1.2e-07   31.4   0.0     6   142    50   257    44   257 0.62 Alpha/beta hydrolase family
Peptidase_S9         PF00326.16   213 seq1385_BIOID50925   -            278   8.1e-07   28.3   0.0   1   1   3.7e-10   1.3e-06   27.7   0.0    54   208   127   274   118   278 0.77 Prolyl oligopeptidase family
Redoxin              PF08534.5    146 seq1387_BIOID50925   -            168   4.5e-29  100.7   0.1   1   1     8e-33   5.5e-29  100.4   0.1     1   146    20   163    20   163 0.96 Redoxin
AhpC-TSA             PF00578.16   124 seq1387_BIOID50925   -            168   4.3e-16   58.5   0.0   1   1   7.6e-20   5.2e-16   58.3   0.0     2   122    22   145    21   147 0.95 AhpC/TSA family
Lactamase_B          PF00753.22   194 seq1389_BIOID50925   -            411   3.9e-28   98.3   0.2   1   1   7.6e-32   5.2e-28   97.9   0.1     2   158    31   179    30   247 0.90 Metallo-beta-lactamase superfamily
Rubredoxin           PF00301.15    47 seq1389_BIOID50925   -            411   9.2e-20   70.1   2.7   1   1   2.6e-23   1.8e-19   69.2   1.9     1    47   357   403   357   403 0.98 Rubredoxin
DNA_pol3_delta2      PF13177.1    162 seq1392_BIOID50925   -            334   2.3e-39  134.5   0.0   1   1   5.7e-43   3.9e-39  133.7   0.0     8   159    13   165     9   168 0.96 DNA polymerase III, delta subunit
DNApol3-delta_C      PF09115.5    119 seq1392_BIOID50925   -            334     2e-37  127.7   0.1   1   1   4.5e-41   3.1e-37  127.1   0.1     2   119   207   323   206   323 0.98 DNA polymerase III, delta subunit, C terminal
Oxidored_FMN         PF00724.15   341 seq1393_BIOID50925   -            365   1.2e-90  303.9   0.0   1   1   9.6e-95   1.3e-90  303.7   0.0     1   340     5   343     5   344 0.93 NADH:flavin oxidoreductase / NADH oxidase family
Transaldolase        PF00923.14   287 seq1394_BIOID50925   -            316  1.8e-102  342.2   0.0   1   1  1.5e-106    2e-102  342.0   0.0     1   285    13   310    13   312 0.94 Transaldolase
HipA_N               PF07805.7     82 seq1398_BIOID50925   -            280   2.1e-21   75.8   0.0   1   1     7e-25   4.8e-21   74.6   0.0     1    82    50   138    50   138 0.98 HipA-like N-terminal domain
HipA_C               PF07804.7     79 seq1398_BIOID50925   -            280   4.4e-08   33.0   0.0   1   1   1.2e-11   8.3e-08   32.1   0.0     1    61   149   213   149   223 0.94 HipA-like C-terminal domain
YaeQ                 PF07152.7    175 seq1399_BIOID50925   -            152   5.1e-64  214.6   0.9   1   1   4.1e-68   5.6e-64  214.5   0.7     1   151     1   152     1   152 0.99 YaeQ protein
Chor_lyase           PF04345.8    168 seq1403_BIOID50925   -            165   4.5e-31  107.4   0.0   1   1   3.9e-35   5.4e-31  107.1   0.0    12   163    17   165    10   165 0.90 Chorismate lyase
AAA_11               PF13086.1    241 seq1405_BIOID50925   -            722   1.9e-26   93.0   0.1   1   1   7.8e-29   1.5e-25   90.1   0.0     2   237     7   349     6   351 0.79 AAA domain
AAA_12               PF13087.1    199 seq1405_BIOID50925   -            722   6.6e-22   77.7   0.2   1   1   1.6e-16     3e-13   49.4   0.0   112   196   455   536   438   539 0.84 AAA domain
DUF2726              PF10881.3    126 seq1405_BIOID50925   -            722   6.1e-13   48.3   0.0   1   1   1.4e-15   2.7e-12   46.3   0.0    50   112   645   707   609   717 0.86 Protein of unknown function (DUF2726)
AAA_19               PF13245.1     76 seq1405_BIOID50925   -            722   4.1e-12   45.5   0.0   1   1   5.7e-15   1.1e-11   44.1   0.0     2    62    14    69    13    88 0.90 Part of AAA domain
Viral_helicase1      PF01443.13   226 seq1405_BIOID50925   -            722   7.4e-11   41.9   0.2   1   1   1.8e-08   3.5e-05   23.4   0.0    34   226   289   536   260   536 0.70 Viral (Superfamily 1) RNA helicase
AAA_30               PF13604.1    196 seq1405_BIOID50925   -            722   1.7e-08   34.1   0.0   1   1     7e-10   1.4e-06   27.9   0.0     2    66     7    69     6    99 0.85 AAA domain
DUF2075              PF09848.4    352 seq1405_BIOID50925   -            722   2.9e-07   29.6   0.1   1   1   5.4e-10   1.1e-06   27.8   0.0     2    59    22    80    21   115 0.80 Uncharacterized conserved protein (DUF2075)
Glycos_trans_3N      PF02885.12    66 seq1406_BIOID50925   -            320   2.7e-15   55.5   0.0   1   1   3.6e-19     5e-15   54.7   0.0     2    65     3    70     2    71 0.97 Glycosyl transferase family, helical bundle domain
Ivy                  PF08816.6    118 seq1408_BIOID50925   -            149   5.8e-35  119.7   0.1   1   1   5.1e-39     7e-35  119.4   0.1     1   118    29   144    29   144 0.98 Inhibitor of vertebrate lysozyme (Ivy)
Adenylate_cycl       PF01295.13   605 seq1409_BIOID50925   -            848    9e-275  912.5   0.0   1   1  1.6e-278  1.1e-274  912.3   0.0     1   601   228   826   228   830 0.98 Adenylate cyclase, class-I
Adenyl_cycl_N        PF12633.2    204 seq1409_BIOID50925   -            848   3.3e-87  291.1   0.0   1   1   2.2e-86   1.5e-82  275.9   0.0     1   203     1   200     1   201 0.96 Adenylate cyclase NT domain
DUF3442              PF11924.3    280 seq1410_BIOID50925   -           1417  1.4e-105  352.7   0.4   1   1  1.1e-108  3.9e-105  351.3   0.3     2   280    71   350    70   350 0.99 Protein of unknown function (DUF3442)
Big_1                PF02369.11   100 seq1410_BIOID50925   -           1417   5.8e-56  186.4 103.3   1   3   5.4e-18   1.8e-14   53.2   7.5     4    97   993  1086   990  1088 0.87 Bacterial Ig-like domain (group 1)
Big_1                PF02369.11   100 seq1410_BIOID50925   -           1417   5.8e-56  186.4 103.3   2   3     1e-16   3.5e-13   49.2   2.8    14    97  1104  1187  1090  1192 0.85 Bacterial Ig-like domain (group 1)
Big_1                PF02369.11   100 seq1410_BIOID50925   -           1417   5.8e-56  186.4 103.3   3   3   6.1e-17   2.1e-13   49.9   8.2     6    92  1197  1284  1191  1292 0.83 Bacterial Ig-like domain (group 1)
RF-1                 PF00472.15   114 seq1411_BIOID50925   -            136   5.6e-29  100.1   0.5   1   1   4.7e-33   6.4e-29   99.9   0.3     4   114     4   132     1   132 0.91 RF-1 domain
FTR1                 PF03239.9    306 seq1412_BIOID50925   -            276   1.8e-76  256.9  18.6   1   1   1.4e-80     2e-76  256.7  12.9     1   304     1   274     1   276 0.98 Iron permease FTR1 family
Pyr_redox_2          PF07992.9    200 seq1414_BIOID50925   -            377   2.8e-26   92.5   0.0   1   1   5.4e-29   9.2e-26   90.8   0.0     2   198     5   277     4   279 0.90 Pyridine nucleotide-disulphide oxidoreductase
Pyr_redox            PF00070.22    80 seq1414_BIOID50925   -            377   4.4e-18   65.3   0.0   1   1     7e-20   1.2e-16   60.7   0.0     1    75   143   216   143   224 0.95 Pyridine nucleotide-disulphide oxidoreductase
K_oxygenase          PF13434.1    341 seq1414_BIOID50925   -            377   6.5e-10   38.3   0.1   1   1   4.7e-09     8e-06   24.8   0.0   139   214    91   165    67   175 0.85 L-lysine 6-monooxygenase (NADPH-requiring)
TatD_DNase           PF01026.16   255 seq1415_BIOID50925   -            265   1.2e-76  257.2   0.0   1   1   9.8e-81   1.3e-76  257.0   0.0     1   255     4   255     4   255 0.96 TatD related DNase
Transketolase_N      PF00456.16   333 seq1416_BIOID50925   -            667  6.3e-169  560.9   0.0   1   1    2e-172  9.1e-169  560.3   0.0     2   333     3   333     2   333 1.00 Transketolase, thiamine diphosphate binding domain
Transket_pyr         PF02779.19   178 seq1416_BIOID50925   -            667   5.9e-47  159.3   0.0   1   1   2.4e-50   1.1e-46  158.4   0.0     2   176   353   523   352   525 0.97 Transketolase, pyrimidine binding domain
Transketolase_C      PF02780.15   124 seq1416_BIOID50925   -            667   1.1e-16   60.8   0.0   1   1   6.9e-20   3.1e-16   59.3   0.0     1   124   539   654   539   654 0.86 Transketolase, C-terminal domain
UbiA                 PF01040.13   257 seq1417_BIOID50925   -            290   1.1e-40  139.4  25.2   1   1   9.5e-45   1.3e-40  139.1  17.5     2   256    26   277    25   283 0.86 UbiA prenyltransferase family
Glyoxalase           PF00903.20   128 seq1418_BIOID50925   -            135   3.7e-25   88.2   0.0   1   1   9.3e-29   4.2e-25   88.0   0.0     2   128     3   123     2   123 0.92 Glyoxalase/Bleomycin resistance protein/Dioxygenase superfamily
Glyoxalase_2         PF12681.2    108 seq1418_BIOID50925   -            135   3.6e-18   66.0   0.0   1   1   9.1e-22   4.2e-18   65.8   0.0     1   108     8   124     8   124 0.77 Glyoxalase-like domain
Glyoxalase_4         PF13669.1    110 seq1418_BIOID50925   -            135   5.7e-09   35.8   0.0   1   1   6.2e-12   2.8e-08   33.6   0.0     2   106     5   108     4   112 0.88 Glyoxalase/Bleomycin resistance protein/Dioxygenase superfamily
NlpE                 PF04170.7     87 seq1420_BIOID50925   -            236   1.6e-35  121.1   0.0   1   1   1.9e-39   2.6e-35  120.5   0.0     1    86    45   130    45   131 0.99 NlpE N-terminal domain
RNase_T              PF00929.19   164 seq1421_BIOID50925   -            215   9.4e-37  126.7   0.1   1   1   7.9e-41   1.1e-36  126.5   0.0     1   164    20   194    20   194 0.96 Exonuclease
Ldh_2                PF02615.9    335 seq1423_BIOID50925   -            361  5.4e-138  459.1   0.0   1   1  4.5e-142  6.1e-138  459.0   0.0     1   334     5   340     5   341 0.99 Malate/L-lactate dehydrogenase
Peptidase_M75        PF09375.5    285 seq1424_BIOID50925   -            375   3.4e-52  177.4   5.4   1   1   6.5e-56   4.5e-52  177.0   3.7     1   285   135   368   135   368 0.96 Imelysin
Cupredoxin_1         PF13473.1    104 seq1424_BIOID50925   -            375   3.4e-25   87.8   0.1   1   1   8.1e-29   5.6e-25   87.1   0.1     4   104    13   115    10   115 0.95 Cupredoxin-like domain
PTS_EIIC             PF02378.13   321 seq1429_BIOID50925   -            477   1.4e-80  270.4  33.4   1   1   2.1e-84   1.4e-80  270.4  23.2     1   321    13   320    13   320 0.94 Phosphotransferase system, EIIC
PTS_EIIB             PF00367.15    35 seq1429_BIOID50925   -            477   7.7e-14   50.5   0.1   1   1     2e-17   1.3e-13   49.7   0.0     3    35   404   436   402   436 0.95 phosphotransferase system, EIIB
DEAD_assoc           PF08494.6    187 seq1433_BIOID50925   -           1538   4.2e-58  196.0   0.0   1   1   3.9e-61   1.3e-57  194.4   0.0     2   186   679   867   678   868 0.96 DEAD/H associated
DEAD                 PF00270.24   173 seq1433_BIOID50925   -           1538   4.7e-28   97.6   0.0   1   1   3.2e-31   1.1e-27   96.4   0.0     1   167    31   218    31   224 0.88 DEAD/DEAH box helicase
Helicase_C           PF00271.26    78 seq1433_BIOID50925   -           1538   3.7e-13   49.0   0.1   1   1   3.5e-16   1.2e-12   47.3   0.0    12    75   354   417   348   419 0.96 Helicase conserved C-terminal domain
ResIII               PF04851.10   184 seq1433_BIOID50925   -           1538   2.3e-07   30.7   0.0   1   1   1.5e-10   5.1e-07   29.5   0.0    10   182    31   217    23   219 0.74 Type III restriction enzyme, res subunit
Fimbrial             PF00419.15   145 seq1435_BIOID50925   -             90   2.4e-10   40.6   1.2   1   1   1.9e-14   2.6e-10   40.5   0.9    57   144     2    89     1    90 0.80 Fimbrial protein
Dyp_perox            PF04261.7    313 seq1438_BIOID50925   -            423  1.6e-110  368.6   0.0   1   1  1.4e-114  1.8e-110  368.4   0.0     1   312    61   410    61   411 0.98 Dyp-type peroxidase family
Adenine_glyco        PF03352.8    179 seq1439_BIOID50925   -            242   4.1e-84  280.4   0.0   1   1   3.6e-88   4.9e-84  280.1   0.0     1   177    61   237    61   239 0.99 Methyladenine glycosylase
DUF3440              PF11922.3    181 seq1441_BIOID50925   -            410     4e-56  189.3   0.7   1   2   3.6e-46   1.6e-42  144.9   0.1     2   108   243   354   242   359 0.95 Domain of unknown function (DUF3440)
DUF3440              PF11922.3    181 seq1441_BIOID50925   -            410     4e-56  189.3   0.7   2   2   3.8e-15   1.7e-11   43.8   0.0   138   181   355   395   352   395 0.90 Domain of unknown function (DUF3440)
PAPS_reduct          PF01507.14   174 seq1441_BIOID50925   -            410   1.3e-17   64.0   0.2   1   2   4.2e-11   1.9e-07   30.9   0.0     3    52    35    89    33    98 0.89 Phosphoadenosine phosphosulfate reductase family
PAPS_reduct          PF01507.14   174 seq1441_BIOID50925   -            410   1.3e-17   64.0   0.2   2   2   4.7e-11   2.1e-07   30.7   0.0   101   164   165   240   158   241 0.84 Phosphoadenosine phosphosulfate reductase family
Pili_assembly_N      PF00345.15   122 seq1442_BIOID50925   -            239   2.5e-41  140.1   0.5   1   1   5.4e-45   3.7e-41  139.6   0.4     2   121    36   154    35   155 0.91 Gram-negative pili assembly chaperone, N-terminal domain
Pili_assembly_C      PF02753.12    68 seq1442_BIOID50925   -            239   1.3e-17   63.2   0.6   1   1     2e-21   1.3e-17   63.2   0.4     1    66   174   233   174   235 0.95 Gram-negative pili assembly chaperone, C-terminal domain
Acetyltransf_10      PF13673.1    117 seq1446_BIOID50925   -            146   3.4e-14   52.8   0.0   1   1   1.3e-17   4.5e-14   52.4   0.0     7   117    12   120     8   120 0.84 Acetyltransferase (GNAT) domain
Acetyltransf_7       PF13508.1     79 seq1446_BIOID50925   -            146   7.4e-14   51.5   0.1   1   1   2.9e-17   9.9e-14   51.1   0.1     3    78    48   121    46   122 0.92 Acetyltransferase (GNAT) domain
Acetyltransf_1       PF00583.19    83 seq1446_BIOID50925   -            146   1.5e-12   47.2   0.1   1   1   7.1e-16   2.4e-12   46.5   0.1     1    83    53   121    53   121 0.97 Acetyltransferase (GNAT) family
FR47                 PF08445.5     86 seq1446_BIOID50925   -            146   4.8e-05   22.9   0.0   1   1   2.3e-08   7.7e-05   22.2   0.0    20    80    67   123    51   128 0.84 FR47-like protein
SIS_2                PF13580.1    138 seq1448_BIOID50925   -            246   3.3e-31  107.7   0.3   1   1   9.4e-35   6.4e-31  106.7   0.2    15   138    78   200    56   200 0.92 SIS domain
SIS                  PF01380.17   131 seq1448_BIOID50925   -            246   7.1e-08   32.0   0.0   1   1   2.3e-11   1.6e-07   30.9   0.0    51   104   163   216   152   229 0.91 SIS domain
GlutR_N              PF05201.10   152 seq1449_BIOID50925   -            484   6.1e-57  191.3   0.1   1   1   4.2e-60   1.4e-56  190.1   0.0     1   152    72   223    72   223 0.99 Glutamyl-tRNAGlu reductase, N-terminal domain
Shikimate_DH         PF01488.15   135 seq1449_BIOID50925   -            484   4.2e-43  146.5   0.4   1   1   2.1e-46   7.1e-43  145.8   0.3     2   135   238   372   237   372 0.96 Shikimate / quinate 5-dehydrogenase
GlutR_dimer          PF00745.15   101 seq1449_BIOID50925   -            484   1.4e-27   95.4   2.9   1   1     4e-31   1.4e-27   95.4   2.0     2   100   386   483   385   484 0.97 Glutamyl-tRNAGlu reductase, dimerisation domain
OCD_Mu_crystall      PF02423.10   314 seq1449_BIOID50925   -            484   0.00019   20.2   0.6   1   1   5.4e-08   0.00019   20.2   0.4   130   216   249   329   222   332 0.87 Ornithine cyclodeaminase/mu-crystallin family
Usher                PF00577.15   552 seq1450_BIOID50925   -            883  2.4e-198  660.2  31.1   1   1  6.7e-202    3e-198  659.8  21.5     1   552   213   795   213   795 0.98 Type VII secretion system (T7SS), usher protein
PapC_N               PF13954.1    146 seq1450_BIOID50925   -            883   1.2e-40  138.3   0.0   1   1   5.1e-44   2.3e-40  137.4   0.0     1   146    42   196    42   196 0.96 PapC N-terminal domain
PapC_C               PF13953.1     68 seq1450_BIOID50925   -            883   2.5e-23   81.3   0.1   1   1   1.5e-26   6.8e-23   79.9   0.1     1    65   805   868   805   871 0.96 PapC C-terminal domain
LPAM_2               PF13627.1     24 seq1452_BIOID50925   -             67   1.6e-08   33.8   3.3   1   1   1.6e-12   2.1e-08   33.4   2.3     1    24     6    29     6    29 0.94 Prokaryotic lipoprotein-attachment site
DAP_epimerase        PF01678.14   121 seq1453_BIOID50925   -            275   1.3e-77  257.4   0.7   1   2   1.8e-43   1.2e-39  134.8   0.0     1   120     4   124     4   125 0.98 Diaminopimelate epimerase
DAP_epimerase        PF01678.14   121 seq1453_BIOID50925   -            275   1.3e-77  257.4   0.7   2   2   2.5e-39   1.7e-35  121.4   0.1     2   121   153   268   152   268 0.97 Diaminopimelate epimerase
PhzC-PhzF            PF02567.11   282 seq1453_BIOID50925   -            275   3.6e-05   23.0   0.0   1   1   7.7e-09   5.2e-05   22.5   0.0    45   224    51   224    46   229 0.86 Phenazine biosynthesis-like protein
ParBc                PF02195.13    90 seq1454_BIOID50925   -            212   2.8e-09   36.8   0.0   1   1   3.3e-13   4.5e-09   36.1   0.0     2    89    54   148    53   149 0.87 ParB-like nuclease domain
Peripla_BP_3         PF13377.1    160 seq1455_BIOID50925   -            332   1.3e-26   93.4   0.0   1   1   7.2e-29     2e-25   89.5   0.0     2   146   176   322   175   331 0.91 Periplasmic binding protein-like domain
Peripla_BP_1         PF00532.16   279 seq1455_BIOID50925   -            332   1.9e-23   82.9   0.1   1   1   1.2e-26   3.3e-23   82.1   0.1    13   269    77   323    61   331 0.89 Periplasmic binding proteins and sugar binding domain of LacI family
LacI                 PF00356.16    46 seq1455_BIOID50925   -            332   6.7e-22   76.7   0.4   1   1   4.6e-25   1.2e-21   75.8   0.3     1    46     4    49     4    49 0.99 Bacterial regulatory proteins, lacI family
Peripla_BP_4         PF13407.1    258 seq1455_BIOID50925   -            332   1.1e-17   64.2   0.0   1   1   7.3e-21     2e-17   63.2   0.0     7   257    74   317    70   318 0.93 Periplasmic binding protein domain
PhoH                 PF02562.11   205 seq1456_BIOID50925   -            354     9e-76  253.5   0.0   1   1   8.5e-80   1.2e-75  253.1   0.0     2   204   149   353   148   354 0.98 PhoH-like protein
DAGK_prokar          PF01219.14   104 seq1457_BIOID50925   -            122   5.5e-39  131.8   8.1   1   1   4.6e-43   6.3e-39  131.6   5.6     2   104    16   118    15   118 0.99 Prokaryotic diacylglycerol kinase
GATase_4             PF13230.1    272 seq1458_BIOID50925   -            255  6.4e-107  356.1   0.0   1   1    1e-110    7e-107  356.0   0.0     1   252     1   252     1   255 0.99 Glutamine amidotransferases class-II
GATase_2             PF00310.16   361 seq1458_BIOID50925   -            255   5.3e-17   61.4   0.2   1   1   4.5e-15   3.1e-11   42.4   0.1   189   359    65   215    60   217 0.87 Glutamine amidotransferases class-II
FdhD-NarQ            PF02634.10   236 seq1459_BIOID50925   -            277   7.6e-73  244.7   0.0   1   1   6.6e-77     9e-73  244.4   0.0     1   235    38   275    38   276 0.92 FdhD/NarQ family
LexA_DNA_bind        PF01726.11    65 seq1462_BIOID50925   -            202   6.6e-32  108.7   0.1   1   1   1.5e-35   1.1e-31  108.1   0.1     1    65     1    65     1    65 0.99 LexA DNA binding domain
Peptidase_S24        PF00717.18    70 seq1462_BIOID50925   -            202   8.9e-17   60.3   0.8   1   1   1.9e-20   1.3e-16   59.8   0.5     1    68   114   180   114   182 0.96 Peptidase S24-like
Cons_hypoth698       PF03601.9    305 seq1463_BIOID50925   -            349  3.8e-117  390.1  25.3   1   1  3.3e-121  4.4e-117  389.9  17.5     1   305    18   326    18   326 0.98 Conserved hypothetical protein 698
PerC                 PF06069.6     90 seq1464_BIOID50925   -             89   7.3e-37  125.1   0.0   1   1   5.8e-41   7.9e-37  125.0   0.0     6    89     2    87     1    88 0.98 PerC transcriptional activator
DUF484               PF04340.7    225 seq1465_BIOID50925   -            235   1.4e-89  299.2   0.4   1   1   1.2e-93   1.6e-89  299.0   0.3     1   224    10   232    10   233 0.99 Protein of unknown function, DUF484
PCRF                 PF03462.13   116 seq1467_BIOID50925   -            360   2.6e-43  146.2   0.4   1   1   8.7e-47     6e-43  145.1   0.3     3   116    65   178    63   178 0.98 PCRF domain
RF-1                 PF00472.15   114 seq1467_BIOID50925   -            360   3.2e-39  133.1   0.0   1   1   4.7e-43   3.2e-39  133.1   0.0     9   114   216   321   208   321 0.97 RF-1 domain
DUF3829              PF12889.2    277 seq1470_BIOID50925   -            351   3.4e-79  265.8  11.8   1   1   2.9e-83   3.9e-79  265.5   8.2     2   277    71   351    70   351 0.97 Protein of unknown function (DUF3829)
MatE                 PF01554.13   162 seq1471_BIOID50925   -            441   3.2e-38  130.7  30.0   1   2   7.8e-35   1.1e-30  106.3   5.9     1   161    17   177    17   178 0.99 MatE
MatE                 PF01554.13   162 seq1471_BIOID50925   -            441   3.2e-38  130.7  30.0   2   2   2.5e-12   3.4e-08   33.1   7.1     2   143   241   382   241   404 0.91 MatE
Phage_integrase      PF00589.17   173 seq1473_BIOID50925   -            298   2.2e-50  170.5   0.0   1   1   5.3e-54   3.6e-50  169.8   0.0     3   172   114   281   112   282 0.97 Phage integrase family
Phage_integr_N       PF02899.12    84 seq1473_BIOID50925   -            298     2e-27   95.0   0.8   1   1   7.9e-31   5.4e-27   93.6   0.6     1    83     8    90     8    91 0.98 Phage integrase, N-terminal SAM-like domain
HIT                  PF01230.18    98 seq1474_BIOID50925   -            125   9.1e-30  102.9   0.0   1   1   1.6e-33   1.1e-29  102.7   0.0     1    97    18   115    18   116 0.97 HIT domain
DcpS_C               PF11969.3    116 seq1474_BIOID50925   -            125   2.7e-25   88.7   0.0   1   1   4.3e-29     3e-25   88.6   0.0     2   103    11   112    10   123 0.96 Scavenger mRNA decapping enzyme C-term binding
AP_endonuc_2         PF01261.19   211 seq1476_BIOID50925   -            285     8e-39  133.0   0.3   1   1     8e-43   1.1e-38  132.5   0.2     3   211    20   239    19   239 0.93 Xylose isomerase-like TIM barrel
Aldo_ket_red         PF00248.16   283 seq1477_BIOID50925   -            294   1.1e-46  158.7   0.1   1   1     1e-50   1.4e-46  158.5   0.0     2   281    20   267    19   269 0.92 Aldo/keto reductase family
DUF1425              PF07233.7     94 seq1478_BIOID50925   -            125   8.5e-24   82.8   0.0   1   1   7.2e-28   9.8e-24   82.6   0.0     2    93    34   124    33   125 0.98 Protein of unknown function (DUF1425)
MTS                  PF05175.9    170 seq1479_BIOID50925   -            277     9e-22   77.1   0.0   1   1   1.5e-24   1.7e-21   76.2   0.0    26   138   105   236    95   251 0.87 Methyltransferase small domain
Methyltransf_31      PF13847.1    152 seq1479_BIOID50925   -            277   2.3e-21   75.8   0.0   1   1   2.8e-24   3.2e-21   75.3   0.0     2   117   108   242   107   268 0.85 Methyltransferase domain
Methyltransf_26      PF13659.1    117 seq1479_BIOID50925   -            277   6.8e-17   61.4   0.2   1   1   1.5e-19   1.7e-16   60.1   0.1     3   114   112   237   110   240 0.89 Methyltransferase domain
Methyltransf_18      PF12847.2    112 seq1479_BIOID50925   -            277   1.2e-16   61.1   0.2   1   1   2.4e-19   2.8e-16   59.9   0.1     4   110   112   237   109   239 0.73 Methyltransferase domain
Methyltransf_4       PF02390.12   197 seq1479_BIOID50925   -            277   9.9e-08   31.1   0.0   1   1   1.5e-10   1.7e-07   30.4   0.0    22    77   112   167    90   183 0.88 Putative methyltransferase
Methyltransf_11      PF08241.7     95 seq1479_BIOID50925   -            277     7e-06   26.3   0.0   1   1   1.1e-08   1.2e-05   25.5   0.0     1    46   114   163   114   236 0.89 Methyltransferase domain
PrmA                 PF06325.8    295 seq1479_BIOID50925   -            277   3.5e-06   26.2   0.0   1   1   4.9e-09   5.5e-06   25.5   0.0   153   232   101   183    94   184 0.79 Ribosomal protein L11 methyltransferase (PrmA)
Cons_hypoth95        PF03602.10   183 seq1479_BIOID50925   -            277   4.9e-06   25.9   0.0   1   1   9.3e-09   1.1e-05   24.8   0.0    42   128   109   190    92   198 0.84 Conserved hypothetical protein 95
UPF0020              PF01170.13   180 seq1479_BIOID50925   -            277   2.2e-05   24.0   0.0   1   1   3.1e-08   3.6e-05   23.3   0.0    38   116   117   186   101   195 0.80 Putative RNA methylase family UPF0020
PCMT                 PF01135.14   210 seq1479_BIOID50925   -            277   2.3e-05   23.8   0.0   1   1     3e-08   3.4e-05   23.3   0.0    53   132    87   167    71   175 0.83 Protein-L-isoaspartate(D-aspartate) O-methyltransferase (PCMT)
Methyltransf_16      PF10294.4    174 seq1479_BIOID50925   -            277   5.8e-05   22.4   0.0   1   1     8e-08   9.1e-05   21.8   0.0    45   111   108   172    96   184 0.84 Putative methyltransferase
TehB                 PF03848.9    192 seq1479_BIOID50925   -            277   5.3e-05   22.3   0.0   1   1   8.3e-08   9.5e-05   21.5   0.0    30   100   109   182    95   187 0.89 Tellurite resistance protein TehB
HTH_32               PF13565.1     77 seq1482_BIOID50925   -             99   5.4e-11   43.0   1.4   1   1   4.9e-15   6.7e-11   42.7   0.9     4    77    23    94    21    94 0.77 Homeodomain-like domain
PTS_EIIC             PF02378.13   321 seq1483_BIOID50925   -            485     1e-41  142.7  32.0   1   1   1.5e-45     1e-41  142.7  22.2     3   321   113   396   111   396 0.92 Phosphotransferase system, EIIC
PTS_EIIB             PF00367.15    35 seq1483_BIOID50925   -            485   2.5e-16   58.4   0.3   1   1   6.2e-20   4.2e-16   57.7   0.2     1    35     9    43     9    43 0.98 phosphotransferase system, EIIB
OmpA                 PF00691.15    97 seq1485_BIOID50925   -            219   1.2e-23   83.2   0.1   1   1     4e-27   1.8e-23   82.6   0.1     1    97   115   210   115   210 0.97 OmpA family
Gly-zipper_Omp       PF13488.1     46 seq1485_BIOID50925   -            219   1.2e-12   47.1  16.5   1   1   2.7e-16   1.2e-12   47.1  11.4     1    46    37    85    37    85 0.95 Glycine zipper
Gly-zipper_YMGG      PF13441.1     45 seq1485_BIOID50925   -            219   6.8e-09   34.9  18.1   1   1   1.5e-12   6.8e-09   34.9  12.5     5    45    33    80    29    80 0.81 YMGG-like Gly-zipper
Fimbrial             PF00419.15   145 seq1487_BIOID50925   -            176   3.1e-19   69.5   0.2   1   1   2.6e-23   3.6e-19   69.3   0.1     3   145    29   176    27   176 0.91 Fimbrial protein
DUF3897              PF13036.1    180 seq1488_BIOID50925   -            213   7.9e-53  178.6   0.0   1   1     7e-57   9.5e-53  178.3   0.0     1   180    10   210    10   210 0.92 Protein of unknown function (DUF3897)
HAD_2                PF13419.1    176 seq1489_BIOID50925   -            238     9e-20   71.5   0.1   1   1   2.5e-23   1.2e-19   71.1   0.0     1   176    13   207    13   207 0.76 Haloacid dehalogenase-like hydrolase
Hydrolase_like       PF13242.1     75 seq1489_BIOID50925   -            238   4.5e-09   35.7   0.0   1   1   2.2e-12   9.9e-09   34.6   0.0     2    50   161   209   160   223 0.93 HAD-hyrolase-like
Hydrolase            PF00702.21   204 seq1489_BIOID50925   -            238   1.4e-08   35.4   0.0   1   1   4.3e-12     2e-08   34.9   0.0     1   202    10   199    10   201 0.71 haloacid dehalogenase-like hydrolase
NLPC_P60             PF00877.14   105 seq1490_BIOID50925   -            257   5.7e-31  106.3   0.0   1   1   1.4e-34   9.9e-31  105.5   0.0     1   105   139   249   139   249 0.98 NlpC/P60 family
PilJ                 PF13675.1    112 seq1491_BIOID50925   -            571   2.6e-24   85.6   0.8   1   1   7.5e-28   2.6e-24   85.6   0.5     1   112    34   138    34   138 0.96 Type IV pili methyl-accepting chemotaxis transducer N-term
HisKA_3              PF07730.8     68 seq1491_BIOID50925   -            571     6e-19   68.0   1.8   1   1   1.8e-22     6e-19   68.0   1.2     1    65   366   430   366   434 0.97 Histidine kinase
HAMP                 PF00672.20    70 seq1491_BIOID50925   -            571     6e-13   48.6   0.0   1   1   1.7e-16     6e-13   48.6   0.0     2    69   160   228   159   229 0.91 HAMP domain
HATPase_c            PF02518.21   111 seq1491_BIOID50925   -            571   1.3e-12   47.2   0.0   1   1   7.5e-16   2.6e-12   46.3   0.0     4   108   473   560   470   563 0.89 Histidine kinase-, DNA gyrase B-, and HSP90-like ATPase
PfkB                 PF00294.19   301 seq1493_BIOID50925   -            362   7.8e-60  202.4   0.0   1   1   2.2e-63   9.8e-60  202.0   0.0     2   293    58   344    57   352 0.94 pfkB family carbohydrate kinase
HTH_24               PF13412.1     48 seq1493_BIOID50925   -            362   4.5e-09   35.4   1.6   1   1   1.9e-12   8.8e-09   34.5   1.1     1    48     1    48     1    48 0.97 Winged helix-turn-helix DNA-binding
HTH_Tnp_1            PF01527.15    76 seq1494_BIOID50925   -            141   3.7e-18   65.1   0.5   1   1   1.3e-21     6e-18   64.4   0.1     3    49    10    61     8    94 0.77 Transposase
HTH_28               PF13518.1     52 seq1494_BIOID50925   -            141   2.5e-05   24.0   0.1   1   1     1e-08   4.6e-05   23.1   0.0     1    41    18    59    18    64 0.94 Helix-turn-helix domain
CsbD                 PF05532.7     53 seq1495_BIOID50925   -             69   1.5e-21   75.6   8.3   1   1   1.3e-25   1.8e-21   75.4   5.8     1    53     4    56     4    56 0.97 CsbD-like
Fimbrial             PF00419.15   145 seq1496_BIOID50925   -            167   1.9e-09   37.7   5.6   1   1   1.7e-13   2.3e-09   37.4   3.9     1   143    28   165    26   167 0.73 Fimbrial protein
SirB                 PF04247.7    123 seq1497_BIOID50925   -            130   6.2e-38  129.1   8.6   1   1   5.1e-42     7e-38  129.0   6.0     2   123     4   129     3   129 0.97 Invasion gene expression up-regulator, SirB
2-Hacid_dh_C         PF02826.14   178 seq1500_BIOID50925   -            324   1.4e-62  209.9   0.0   1   1   4.8e-66   2.2e-62  209.2   0.0     1   178   108   287   108   287 0.97 D-isomer specific 2-hydroxyacid dehydrogenase, NAD binding domain
2-Hacid_dh           PF00389.25   133 seq1500_BIOID50925   -            324   1.6e-31  108.4   0.1   1   1     4e-35   1.8e-31  108.2   0.1     1   133     5   319     5   319 0.97 D-isomer specific 2-hydroxyacid dehydrogenase, catalytic domain
NAD_binding_2        PF03446.10   162 seq1500_BIOID50925   -            324     3e-05   23.8   0.1   1   1   2.9e-08   0.00013   21.7   0.0     2   116   146   259   145   267 0.85 NAD binding domain of 6-phosphogluconate dehydrogenase
APH                  PF01636.18   239 seq1503_BIOID50925   -            274     2e-19   70.1   8.1   1   1   2.9e-23     2e-19   70.1   5.2     2   237    25   233    24   235 0.78 Phosphotransferase enzyme family
Choline_kinase       PF01633.15   211 seq1503_BIOID50925   -            274     6e-06   25.8   0.0   1   1   1.3e-09   8.6e-06   25.3   0.0   142   194   158   212   140   235 0.78 Choline/ethanolamine kinase
UvrD_C               PF13361.1    319 seq1505_BIOID50925   -            738   1.3e-99  333.6   0.0   1   1  7.6e-103   1.7e-99  333.1   0.0     1   318   295   634   295   635 0.98 UvrD-like helicase C-terminal domain
UvrD-helicase        PF00580.16   315 seq1505_BIOID50925   -            738   2.2e-76  257.0   0.0   1   1   2.7e-79   6.1e-76  255.6   0.0     1   314    28   289    28   290 0.98 UvrD/REP helicase N-terminal domain
AAA_19               PF13245.1     76 seq1505_BIOID50925   -            738   5.5e-14   51.5   0.2   1   1   8.5e-17   1.9e-13   49.8   0.1     1    75    34   111    34   112 0.85 Part of AAA domain
UvrD_C_2             PF13538.1    104 seq1505_BIOID50925   -            738   1.1e-10   41.4   0.0   1   1   1.1e-13   2.6e-10   40.2   0.0    54   103   561   630   509   631 0.77 Family description
Methyltransf_10      PF05971.7    299 seq1506_BIOID50925   -            335  2.7e-154  512.5   0.0   1   1  4.6e-158  3.2e-154  512.3   0.0     2   299    30   323    29   323 0.99 Protein of unknown function (DUF890)
MTS                  PF05175.9    170 seq1506_BIOID50925   -            335   4.7e-05   22.7   0.0   1   1   1.5e-08    0.0001   21.6   0.0    30   114   128   221   114   230 0.77 Methyltransferase small domain
Transglut_core2      PF13369.1    153 seq1507_BIOID50925   -            269     9e-38  129.0   0.0   1   1   1.8e-41   1.2e-37  128.5   0.0     2   152    33   184    32   185 0.97 Transglutaminase-like superfamily
TPR_9                PF13371.1     73 seq1507_BIOID50925   -            269   2.8e-28   97.4   0.3   1   1   8.9e-32   6.1e-28   96.3   0.2     1    73   187   259   187   259 0.99 Tetratricopeptide repeat
NLPC_P60             PF00877.14   105 seq1508_BIOID50925   -            271   1.2e-33  114.9   0.0   1   1     7e-37   3.2e-33  113.5   0.0     1   105   153   263   153   263 0.98 NlpC/P60 family
FimH_man-bind        PF09160.5    147 seq1509_BIOID50925   -            304   5.5e-61  204.5   0.7   1   1   1.3e-64   8.7e-61  203.9   0.1     1   147    27   171    27   171 0.99 FimH, mannose binding
Fimbrial             PF00419.15   145 seq1509_BIOID50925   -            304     3e-07   30.6   5.2   1   1   4.3e-11     3e-07   30.6   3.6     6   145   177   304   171   304 0.82 Fimbrial protein
Glyco_hydro_1        PF00232.13   455 seq1512_BIOID50925   -            476  5.1e-130  433.5   0.1   1   1  4.6e-134  6.3e-130  433.2   0.1     4   454     5   472     2   473 0.92 Glycosyl hydrolase family 1
Glyco_hydro_3        PF00933.16   299 seq1514_BIOID50925   -            341   1.9e-71  240.3   0.0   1   1   1.7e-75   2.3e-71  240.0   0.0     3   294     7   319     5   321 0.94 Glycosyl hydrolase family 3 N terminal domain
DUF2713              PF10897.3    246 seq1515_BIOID50925   -            318  2.7e-166  550.7   5.5   1   1  2.6e-170  3.6e-166  550.3   3.8     1   246    73   318    73   318 1.00 Protein of unknown function (DUF2713)
MMR_HSR1             PF01926.18   114 seq1516_BIOID50925   -            303   1.4e-13   50.6   0.0   1   1   2.6e-16   5.9e-13   48.7   0.0     2   111    52   163    51   169 0.75 50S ribosome-binding GTPase
DUF258               PF03193.11   161 seq1516_BIOID50925   -            303   1.2e-06   27.7   0.0   1   1     8e-10   1.8e-06   27.1   0.0    24   103    37   113    17   130 0.72 Protein of unknown function, DUF258
DAHP_synth_1         PF00793.15   272 seq1518_BIOID50925   -            284   9.5e-82  273.6   0.0   1   1   8.2e-86   1.1e-81  273.3   0.0     9   271    10   275     2   276 0.97 DAHP synthetase I family
Sod_Fe_C             PF02777.13   106 seq1519_BIOID50925   -            193   1.9e-45  152.9   1.9   1   1   1.5e-48     1e-44  150.5   0.1     1   105    87   190    87   191 0.98 Iron/manganese superoxide dismutases, C-terminal domain
Sod_Fe_N             PF00081.17    82 seq1519_BIOID50925   -            193     3e-35  120.2   0.6   1   1   7.4e-39   5.1e-35  119.5   0.4     1    82     2    82     2    82 0.98 Iron/manganese superoxide dismutases, alpha-hairpin domain
Hydrolase_like       PF13242.1     75 seq1522_BIOID50925   -            191   9.7e-14   50.7   0.1   1   1   4.4e-17   1.5e-13   50.1   0.1     1    75   108   179   108   179 0.90 HAD-hyrolase-like
PNK3P                PF08645.6    158 seq1522_BIOID50925   -            191   4.5e-08   32.5   0.0   1   1     3e-11     1e-07   31.4   0.0    21   126    23   137     7   144 0.79 Polynucleotide kinase 3 phosphatase
Hydrolase            PF00702.21   204 seq1522_BIOID50925   -            191   2.4e-07   31.3   0.0   1   1   1.7e-10   5.6e-07   30.1   0.0   122   204    32   148    12   148 0.86 haloacid dehalogenase-like hydrolase
ACR_tran             PF00873.14  1021 seq1523_BIOID50925   -           1037         0 1447.8   9.7   1   1         0         0 1447.6   6.7     1  1021     1  1027     1  1027 1.00 AcrB/AcrD/AcrF family
MMPL                 PF03176.10   333 seq1523_BIOID50925   -           1037   8.3e-13   47.6  29.7   1   2   1.6e-12   7.4e-09   34.6   6.2   138   317   333   513   309   537 0.82 MMPL family
MMPL                 PF03176.10   333 seq1523_BIOID50925   -           1037   8.3e-13   47.6  29.7   2   2   1.1e-08     5e-05   22.0   4.6   145   311   871  1035   858  1037 0.85 MMPL family
Molybdopterin        PF00384.17   432 seq1524_BIOID50925   -            759   1.2e-29  103.2   0.0   1   1   4.1e-33   2.8e-29  102.0   0.0     1   358   108   475   108   508 0.78 Molybdopterin oxidoreductase
Molydop_binding      PF01568.16   109 seq1524_BIOID50925   -            759   4.4e-06   26.3   0.0   1   1   2.4e-09   1.7e-05   24.5   0.0     1   108   642   751   642   752 0.77 Molydopterin dinucleotide binding domain
UPF0227              PF05728.7    187 seq1528_BIOID50925   -            180   4.7e-72  241.5   0.0   1   1   3.9e-76   5.3e-72  241.3   0.0     1   186     1   177     1   178 0.99 Uncharacterised protein family (UPF0227)
Autotransporter      PF03797.14   265 seq1529_BIOID50925   -           1005   1.8e-55  188.0  17.8   1   1   2.6e-59   1.8e-55  188.0  12.3     2   265   705   989   704   989 0.98 Autotransporter beta-domain
ESPR                 PF13018.1     24 seq1529_BIOID50925   -           1005   3.3e-08   32.7   0.1   1   1   1.1e-11   7.4e-08   31.5   0.1     2    24    62    84    62    84 0.96 Extended Signal Peptide of Type V secretion system
HTH_3                PF01381.17    55 seq1530_BIOID50925   -             96   8.2e-06   25.4   0.0   1   1   8.4e-10   1.2e-05   24.9   0.0     1    43    38    80    38    82 0.95 Helix-turn-helix
Dus                  PF01207.12   310 seq1531_BIOID50925   -            345  7.9e-100  333.5   0.0   1   1  6.8e-104  9.3e-100  333.3   0.0     2   308    30   340    29   342 0.98 Dihydrouridine synthase (Dus)
Cupin_6              PF12852.2    186 seq1534_BIOID50925   -            284   1.8e-26   92.7   0.5   1   1   1.2e-29   5.6e-26   91.1   0.4     1   186     2   162     2   162 0.93 Cupin
HTH_18               PF12833.2     81 seq1534_BIOID50925   -            284   1.5e-20   72.9   0.2   1   1   2.3e-23     1e-19   70.2   0.1     1    81   199   278   199   278 0.97 Helix-turn-helix domain
HTH_AraC             PF00165.18    42 seq1534_BIOID50925   -            284   3.3e-15   55.2   0.0   1   2   1.4e-08   6.2e-05   22.5   0.0     7    41   192   226   188   227 0.94 Bacterial regulatory helix-turn-helix proteins, AraC family
HTH_AraC             PF00165.18    42 seq1534_BIOID50925   -            284   3.3e-15   55.2   0.0   2   2   4.5e-11   2.1e-07   30.4   0.0    13    41   247   276   238   277 0.92 Bacterial regulatory helix-turn-helix proteins, AraC family
CSD                  PF00313.17    66 seq1535_BIOID50925   -             70   3.6e-33  113.0   0.2   1   1   5.8e-37   3.9e-33  112.9   0.1     1    65     5    69     5    70 0.98 'Cold-shock' DNA-binding domain
OB_RNB               PF08206.6     58 seq1535_BIOID50925   -             70   9.9e-06   24.8   0.4   1   1     2e-09   1.4e-05   24.4   0.3     7    29    15    37     7    39 0.86 Ribonuclease B OB domain
OEP                  PF02321.13   188 seq1536_BIOID50925   -            460   3.7e-52  176.5  38.9   1   2   7.1e-28   9.7e-24   83.8  12.6     3   188    65   247    63   247 0.97 Outer membrane efflux protein
OEP                  PF02321.13   188 seq1536_BIOID50925   -            460   3.7e-52  176.5  38.9   2   2   1.8e-32   2.5e-28   98.8   8.8     7   188   275   455   270   455 0.94 Outer membrane efflux protein
Pyr_redox_2          PF07992.9    200 seq1538_BIOID50925   -            443   3.2e-33  115.1   0.0   1   1   2.8e-36   7.7e-33  113.9   0.0     1   197    16   327    16   329 0.91 Pyridine nucleotide-disulphide oxidoreductase
Pyr_redox            PF00070.22    80 seq1538_BIOID50925   -            443   2.4e-19   69.4   3.8   1   2   5.1e-08   0.00014   22.0   0.1     1    36    16    57    16   110 0.87 Pyridine nucleotide-disulphide oxidoreductase
Pyr_redox            PF00070.22    80 seq1538_BIOID50925   -            443   2.4e-19   69.4   3.8   2   2     1e-15   2.8e-12   46.7   0.4     1    68   181   263   181   273 0.91 Pyridine nucleotide-disulphide oxidoreductase
OmpA                 PF00691.15    97 seq1539_BIOID50925   -            282   4.3e-15   55.7   0.1   1   1   1.2e-18   1.7e-14   53.8   0.0     1    92   141   234   141   238 0.84 OmpA family
cNMP_binding         PF00027.24    91 seq1540_BIOID50925   -            232   3.6e-14   52.2   0.0   1   1   4.4e-18     6e-14   51.5   0.0     3    87    35   119    33   122 0.95 Cyclic nucleotide-binding domain
Phageshock_PspG      PF09583.5     65 seq1542_BIOID50925   -             80   1.4e-25   89.0  25.7   1   1   1.1e-29   1.5e-25   88.8  17.8     1    64     1    64     1    65 0.98 Phage shock protein G (Phageshock_PspG)
Peripla_BP_3         PF13377.1    160 seq1546_BIOID50925   -            341   9.6e-43  145.8   0.0   1   1   9.5e-46   3.2e-42  144.1   0.0     2   160   171   331   170   331 0.92 Periplasmic binding protein-like domain
Peripla_BP_1         PF00532.16   279 seq1546_BIOID50925   -            341   8.6e-35  120.1   0.0   1   1     3e-38     1e-34  119.9   0.0     2   275    60   325    59   329 0.93 Periplasmic binding proteins and sugar binding domain of LacI family
LacI                 PF00356.16    46 seq1546_BIOID50925   -            341   3.7e-21   74.3   0.8   1   1   2.1e-24   7.1e-21   73.4   0.6     1    46     3    48     3    48 0.99 Bacterial regulatory proteins, lacI family
Peripla_BP_4         PF13407.1    258 seq1546_BIOID50925   -            341   2.6e-20   72.7   0.0   1   1   1.1e-23   3.6e-20   72.3   0.0     1   253    62   308    62   313 0.89 Periplasmic binding protein domain
IMS                  PF00817.15   148 seq1547_BIOID50925   -            351     1e-46  158.3   0.0   1   1   3.5e-50   1.6e-46  157.6   0.0     1   148     7   154     7   154 0.98 impB/mucB/samB family
IMS_C                PF11799.3    137 seq1547_BIOID50925   -            351   1.6e-09   38.1   0.1   1   1   5.8e-13   2.6e-09   37.4   0.0     3    99   211   309   209   327 0.85 impB/mucB/samB family C-terminal
IMS_HHH              PF11798.3     32 seq1547_BIOID50925   -            351   3.6e-08   32.8   0.0   1   1     2e-11   9.2e-08   31.6   0.0     1    32   166   197   166   197 0.96 IMS family HHH motif
CCG                  PF02754.11    85 seq1549_BIOID50925   -            239     2e-30  104.5   0.2   1   2   2.2e-17   3.1e-13   49.4   0.0     1    84     3    84     3    85 0.95 Cysteine-rich domain
CCG                  PF02754.11    85 seq1549_BIOID50925   -            239     2e-30  104.5   0.2   2   2   1.3e-18   1.7e-14   53.4   0.0     2    84   133   216   132   217 0.92 Cysteine-rich domain
CusF_Ec              PF11604.3     70 seq1551_BIOID50925   -            110   3.8e-21   74.5   0.2   1   1   3.7e-25   5.1e-21   74.2   0.2     1    67    42   107    42   110 0.93 Copper binding periplasmic protein CusF
Rick_17kDa_Anti      PF05433.10    42 seq1554_BIOID50925   -            179   1.7e-11   43.4  15.7   1   1   5.1e-15   1.7e-11   43.4  10.9     2    42    73   113    72   113 0.96 Glycine zipper 2TM domain
Gly-zipper_OmpA      PF13436.1    118 seq1554_BIOID50925   -            179   9.7e-09   34.7   2.6   1   1   2.8e-12   9.7e-09   34.7   1.8     5   112    28   134    24   136 0.78 Glycine-zipper containing OmpA-like membrane domain
Gly-zipper_YMGG      PF13441.1     45 seq1554_BIOID50925   -            179   5.8e-08   32.0  12.2   1   1   1.7e-11   5.8e-08   32.0   8.4     3    45    70   111    68   111 0.96 YMGG-like Gly-zipper
Gly-zipper_Omp       PF13488.1     46 seq1554_BIOID50925   -            179   1.8e-05   24.1  13.8   1   1   5.3e-09   1.8e-05   24.1   9.6     2    42    73   112    72   118 0.82 Glycine zipper
HTH_AraC             PF00165.18    42 seq1555_BIOID50925   -            253   1.3e-16   59.7   0.4   1   2   4.1e-10   2.8e-06   26.8   0.0     5    41   147   182   146   183 0.94 Bacterial regulatory helix-turn-helix proteins, AraC family
HTH_AraC             PF00165.18    42 seq1555_BIOID50925   -            253   1.3e-16   59.7   0.4   2   2   4.4e-11     3e-07   29.9   0.1    10    39   199   229   199   230 0.94 Bacterial regulatory helix-turn-helix proteins, AraC family
HTH_18               PF12833.2     81 seq1555_BIOID50925   -            253   1.1e-14   54.1   0.1   1   1   6.2e-18   4.2e-14   52.2   0.0     1    78   156   230   156   233 0.94 Helix-turn-helix domain
HlyD_2               PF12700.2    328 seq1556_BIOID50925   -            407   3.2e-14   52.6   0.0   1   1   1.5e-17     1e-13   51.0   0.0   136   327   187   378    98   379 0.81 HlyD family secretion protein
HlyD_3               PF13437.1    105 seq1556_BIOID50925   -            407   3.2e-13   49.8   0.2   1   1     2e-14   1.4e-10   41.3   0.0     1   105   209   310   209   310 0.96 HlyD family secretion protein
Sugarporin_N         PF11471.3     60 seq1558_BIOID50925   -            464   1.7e-13   49.9  10.2   1   1     2e-17   2.7e-13   49.2   7.0     1    60     1    58     1    58 0.96 Maltoporin periplasmic N-terminal extension
CorA                 PF01544.13   292 seq1561_BIOID50925   -            316   4.9e-56  189.7   0.4   1   1   4.4e-60     6e-56  189.5   0.2     4   292    26   312    24   312 0.95 CorA-like Mg2+ transporter protein
DUF162               PF02589.10   189 seq1562_BIOID50925   -            475   1.5e-51  174.5   0.1   1   1   1.3e-54     2e-51  174.0   0.1     3   189    72   294    70   294 0.99 Uncharacterised ACR, YkgG family COG1556
Fer4_8               PF13183.1     57 seq1562_BIOID50925   -            475     1e-11   44.5   2.2   1   1   1.6e-14   2.4e-11   43.3   1.5     2    57   309   376   308   376 0.79 4Fe-4S dicluster domain
DUF3390              PF11870.3     93 seq1562_BIOID50925   -            475   4.5e-10   39.1   0.6   1   1   7.1e-13   1.1e-09   37.9   0.4    13    92   387   470   379   471 0.83 Domain of unknown function (DUF3390)
Fer4_9               PF13187.1     55 seq1562_BIOID50925   -            475   9.3e-09   35.3   0.7   1   1   1.8e-11   2.7e-08   33.8   0.5     1    53   311   375   311   376 0.94 4Fe-4S dicluster domain
Fer4_7               PF12838.2     52 seq1562_BIOID50925   -            475   1.7e-07   31.3   4.0   1   1     3e-10   4.6e-07   30.0   2.7     1    51   311   375   311   376 0.77 4Fe-4S dicluster domain
Fer4_17              PF13534.1     61 seq1562_BIOID50925   -            475   2.1e-07   31.0   2.1   1   1   4.4e-10   6.7e-07   29.4   1.5     1    60   311   376   311   377 0.71 4Fe-4S dicluster domain
Fer4_10              PF13237.1     52 seq1562_BIOID50925   -            475   4.2e-07   29.5   5.9   1   1   1.3e-09     2e-06   27.3   4.5     7    52   310   373   305   373 0.69 4Fe-4S dicluster domain
DnaB_C               PF03796.10   265 seq1567_BIOID50925   -            471  4.1e-108  360.1   0.2   1   1  1.2e-111  5.4e-108  359.7   0.1     1   263   206   463   206   465 0.97 DnaB-like helicase C terminal domain
DnaB                 PF00772.16   103 seq1567_BIOID50925   -            471   9.9e-38  128.0   0.0   1   1   4.8e-41   2.2e-37  126.9   0.0     1   103    26   128    26   128 0.99 DnaB-like helicase N terminal domain
AAA_25               PF13481.1    194 seq1567_BIOID50925   -            471     1e-13   51.0   0.1   1   1   3.6e-17   1.6e-13   50.3   0.0    29   190   220   386   179   390 0.84 AAA domain
PhdYeFM_antitox      PF02604.14    75 seq1568_BIOID50925   -             97   1.5e-09   37.1   0.1   1   1     2e-13   2.8e-09   36.3   0.1     2    73     8    74     7    79 0.90 Antitoxin Phd_YefM, type II toxin-antitoxin system
ChaC                 PF04752.7    177 seq1569_BIOID50925   -            239   2.6e-53  180.5   0.0   1   1   2.3e-57   3.2e-53  180.2   0.0     1   176    55   223    55   224 0.95 ChaC-like protein
YafO_toxin           PF13957.1    109 seq1573_BIOID50925   -            132   1.6e-33  114.6   0.0   1   1   1.3e-37   1.8e-33  114.4   0.0     1   109    25   132    25   132 0.98 Toxin YafO, type II toxin-antitoxin system
Dynamin_N            PF00350.18   168 seq1574_BIOID50925   -            795   2.2e-19   69.7   0.5   1   1   2.5e-22   1.1e-18   67.4   0.0     1   167    72   300    72   301 0.75 Dynamin family
MMR_HSR1             PF01926.18   114 seq1574_BIOID50925   -            795   1.6e-08   34.3   0.1   1   1   4.9e-11   2.2e-07   30.7   0.1     2   114    72   300    71   300 0.74 50S ribosome-binding GTPase
ArsC                 PF03960.10   110 seq1575_BIOID50925   -            118   2.8e-31  107.7   0.0   1   1   2.3e-35   3.1e-31  107.5   0.0     1   110     5   114     5   114 0.96 ArsC family
Peptidase_M20        PF01546.23   171 seq1579_BIOID50925   -            375   1.7e-36  125.2   0.1   1   1     3e-40   2.1e-36  125.0   0.1     1   170    62   371    62   372 0.95 Peptidase family M20/M25/M40
M20_dimer            PF07687.9    109 seq1579_BIOID50925   -            375   3.1e-25   87.8   0.1   1   1   1.3e-28   8.7e-25   86.4   0.0     1   108   175   282   175   283 0.98 Peptidase dimerisation domain
Sulfatase            PF00884.18   379 seq1582_BIOID50925   -            560  3.9e-114  381.4   8.1   1   1  7.3e-118    5e-114  381.1   5.6     1   371    58   497    58   505 0.96 Sulfatase
Phosphodiest         PF01663.17   364 seq1582_BIOID50925   -            560   3.4e-11   42.9   0.4   1   1   1.3e-14   8.6e-11   41.6   0.2    18   244   106   348    98   350 0.67 Type I phosphodiesterase / nucleotide pyrophosphatase
Acetyltransf_10      PF13673.1    117 seq1583_BIOID50925   -            125   1.8e-16   60.2   0.0   1   1   4.7e-20   2.2e-16   59.9   0.0    17   117     5    99     1    99 0.91 Acetyltransferase (GNAT) domain
Acetyltransf_7       PF13508.1     79 seq1583_BIOID50925   -            125     2e-07   30.9   0.0   1   1   9.1e-11   4.1e-07   29.9   0.0     3    78    31   100    29   101 0.87 Acetyltransferase (GNAT) domain
Acetyltransf_1       PF00583.19    83 seq1583_BIOID50925   -            125   2.5e-06   27.3   0.0   1   1   1.6e-09   7.4e-06   25.8   0.0    22    83    43   100     8   100 0.68 Acetyltransferase (GNAT) family
ACR_tran             PF00873.14  1021 seq1585_BIOID50925   -           1045  5.2e-237  788.8   2.6   1   1  9.6e-241  6.5e-237  788.4   1.8     2  1019     6  1035     2  1037 0.98 AcrB/AcrD/AcrF family
MFS_1                PF07690.11   354 seq1586_BIOID50925   -            403   6.5e-44  150.0  42.1   1   1   1.9e-47   6.5e-44  150.0  29.1     4   347    14   341    11   348 0.87 Major Facilitator Superfamily
Sugar_tr             PF00083.19   451 seq1586_BIOID50925   -            403     9e-10   37.5   5.5   1   1   2.6e-13     9e-10   37.5   3.8    44   123    39   115    16   185 0.88 Sugar (and other) transporter
MFS_2                PF13347.1    427 seq1586_BIOID50925   -            403   1.2e-06   27.0   8.0   1   1   3.6e-10   1.2e-06   27.0   5.6   225   341     7   121     4   128 0.90 MFS/sugar transport protein
MFS_3                PF05977.8    524 seq1586_BIOID50925   -            403   0.00017   19.7  10.8   1   1   5.1e-08   0.00017   19.7   7.5    52   203    43   194     8   226 0.84 Transmembrane secretion effector
DUF1471              PF07338.8     56 seq1587_BIOID50925   -             85   8.5e-20   70.0   0.1   1   1   8.2e-24   1.1e-19   69.6   0.0     2    56    33    85    32    85 0.98 Protein of unknown function (DUF1471)
GGDEF                PF00990.16   161 seq1592_BIOID50925   -            138   1.5e-40  138.3   0.0   1   1   1.2e-44   1.6e-40  138.1   0.0    36   161     1   125     1   125 0.99 GGDEF domain
DUF162               PF02589.10   189 seq1593_BIOID50925   -            231   3.5e-36  124.3   0.1   1   1   3.8e-40   5.2e-36  123.8   0.0    19   189    65   228    47   228 0.91 Uncharacterised ACR, YkgG family COG1556
DUF3442              PF11924.3    280 seq1597_BIOID50925   -            476   6.3e-90  301.4   9.2   1   1   5.7e-94   7.8e-90  301.1   6.4     1   280    69   353    69   353 0.98 Protein of unknown function (DUF3442)
Ala_racemase_N       PF01168.15   217 seq1598_BIOID50925   -            359   3.1e-61  206.5   0.0   1   1   5.7e-65   3.9e-61  206.2   0.0     1   217     8   219     8   219 0.94 Alanine racemase, N-terminal domain
Ala_racemase_C       PF00842.16   129 seq1598_BIOID50925   -            359   8.7e-39  131.7   0.1   1   1     2e-42   1.3e-38  131.1   0.1     1   129   234   358   234   358 0.97 Alanine racemase, C-terminal domain
UPF0027              PF01139.12   420 seq1599_BIOID50925   -             88   3.7e-12   45.8   0.0   1   1     3e-16   4.1e-12   45.7   0.0     6    60    18    72    13    74 0.91 Uncharacterized protein family UPF0027
EAL                  PF00563.15   236 seq1600_BIOID50925   -            536   7.6e-61  205.4   0.1   1   1   1.5e-64   1.1e-60  205.0   0.0     2   236   291   523   290   523 0.95 EAL domain
CSS-motif            PF12792.2    208 seq1600_BIOID50925   -            536   4.7e-46  156.6   0.1   1   1   1.4e-49   9.4e-46  155.6   0.0     2   205    61   283    60   284 0.98 CSS motif domain associated with EAL
RF-1                 PF00472.15   114 seq1601_BIOID50925   -            185   8.7e-23   80.1   1.4   1   1   8.8e-27   1.2e-22   79.7   0.9     9   103    84   177    78   181 0.84 RF-1 domain
UPF0370              PF13980.1     63 seq1604_BIOID50925   -             74   5.1e-34  115.7  11.7   1   1   4.1e-38   5.6e-34  115.6   8.1     1    61     9    70     9    74 0.94 Uncharacterised protein family (UPF0370)
HTH_Tnp_1            PF01527.15    76 seq1605_BIOID50925   -            108   5.5e-11   42.1   1.3   1   1   1.6e-14   2.2e-10   40.2   0.9     1    74     1    87     1    88 0.86 Transposase
Acyl_transf_3        PF01757.17   340 seq1607_BIOID50925   -            331     4e-35  121.1  34.4   1   1   3.6e-39   4.9e-35  120.8  23.8     2   339     6   318     5   322 0.87 Acyltransferase family
CorA                 PF01544.13   292 seq1608_BIOID50925   -             39   3.6e-09   35.9   1.2   1   1   2.9e-13   3.9e-09   35.8   0.8   256   292     1    35     1    35 0.98 CorA-like Mg2+ transporter protein
rve                  PF00665.21   120 seq1609_BIOID50925   -            296   4.9e-26   91.0   0.1   1   1   3.8e-29   1.3e-25   89.7   0.0     2   119   126   240   125   241 0.97 Integrase core domain
HTH_21               PF13276.1     60 seq1609_BIOID50925   -            296   1.6e-16   59.9   2.9   1   1   1.1e-19   3.9e-16   58.7   2.0     3    60    48   104    45   104 0.93 HTH-like domain
rve_3                PF13683.1     67 seq1609_BIOID50925   -            296   2.7e-11   42.7   0.0   1   1   1.8e-14   6.1e-11   41.5   0.0     6    67   217   278   212   278 0.92 Integrase core domain
rve_2                PF13333.1     52 seq1609_BIOID50925   -            296   2.6e-06   27.2   0.0   1   1   1.6e-09   5.5e-06   26.2   0.0     1    44   231   277   231   284 0.88 Integrase core domain
CMAS                 PF02353.15   273 seq1610_BIOID50925   -            382    2e-106  354.9   0.3   1   1  1.8e-109  2.7e-106  354.5   0.2     2   273   108   368   107   368 0.98 Mycolic acid cyclopropane synthetase
Methyltransf_23      PF13489.1    162 seq1610_BIOID50925   -            382     1e-14   54.4   0.0   1   1   1.1e-17   1.7e-14   53.7   0.0    14   135   157   287   144   312 0.72 Methyltransferase domain
Methyltransf_11      PF08241.7     95 seq1610_BIOID50925   -            382   1.4e-12   47.7   0.0   1   1   1.8e-15   2.7e-12   46.8   0.0     1    94   172   264   172   265 0.97 Methyltransferase domain
Methyltransf_31      PF13847.1    152 seq1610_BIOID50925   -            382   6.8e-11   41.8   0.0   1   1   7.2e-14   1.1e-10   41.1   0.0     2   112   166   269   165   336 0.85 Methyltransferase domain
Methyltransf_18      PF12847.2    112 seq1610_BIOID50925   -            382   1.4e-10   41.6   0.0   1   1   2.2e-13   3.3e-10   40.4   0.0     1   111   167   267   167   268 0.91 Methyltransferase domain
Methyltransf_12      PF08242.7     99 seq1610_BIOID50925   -            382   8.4e-08   32.4   0.0   1   1   1.1e-10   1.7e-07   31.5   0.0     1    99   172   263   172   263 0.83 Methyltransferase domain
Methyltransf_25      PF13649.1    101 seq1610_BIOID50925   -            382   3.2e-07   30.5   0.0   1   1   4.4e-10   6.7e-07   29.5   0.0     1   101   171   261   171   261 0.89 Methyltransferase domain
PCMT                 PF01135.14   210 seq1610_BIOID50925   -            382   3.8e-06   26.4   0.0   1   1   3.8e-09   5.7e-06   25.8   0.0    61   123   155   215   135   230 0.82 Protein-L-isoaspartate(D-aspartate) O-methyltransferase (PCMT)
MTS                  PF05175.9    170 seq1610_BIOID50925   -            382   3.9e-05   22.9   0.0   1   1   4.1e-08   6.3e-05   22.3   0.0    22   104   158   234   152   265 0.82 Methyltransferase small domain
Radical_SAM          PF04055.16   166 seq1611_BIOID50925   -            385   3.2e-16   59.8   0.0   1   1     2e-19   5.6e-16   59.0   0.0     6   165    11   174     7   175 0.89 Radical SAM superfamily
Fer4_12              PF13353.1    139 seq1611_BIOID50925   -            385   1.3e-08   34.8   0.8   1   1   1.2e-11   3.2e-08   33.6   0.1    15   129    12   129     9   141 0.70 4Fe-4S single cluster domain
DUF4008              PF13186.1     64 seq1611_BIOID50925   -            385   2.5e-08   34.0   1.9   1   1   3.1e-11   8.6e-08   32.3   1.3     4    63   263   318   257   328 0.88 Domain of unknown function (DUF4008)
Fer4_14              PF13394.1    117 seq1611_BIOID50925   -            385   8.1e-07   29.0   1.0   1   1   8.4e-10   2.3e-06   27.5   0.1     7    90    11    97     9   119 0.75 4Fe-4S single cluster domain
YjcZ                 PF13990.1    270 seq1612_BIOID50925   -            301  4.3e-118  393.2   6.1   1   1  3.5e-122  4.8e-118  393.0   4.2     1   270    26   296    26   296 1.00 YjcZ-like protein
Aminotran_1_2        PF00155.16   363 seq1613_BIOID50925   -            411   8.6e-86  288.0   0.0   1   1   7.1e-90   9.8e-86  287.8   0.0     2   362    41   406    40   407 0.98 Aminotransferase class I and II
OMP_b-brl            PF13505.1    176 seq1615_BIOID50925   -            171   3.9e-27   95.2  13.5   1   1   6.8e-31   4.7e-27   94.9   9.3     2   176     9   171     6   171 0.87 Outer membrane protein beta-barrel domain
Ail_Lom              PF06316.6    199 seq1615_BIOID50925   -            171   1.5e-23   83.2   4.7   1   2   2.2e-18   1.5e-14   53.8   0.9     1   126     1   115     1   127 0.77 Enterobacterial Ail/Lom protein
Ail_Lom              PF06316.6    199 seq1615_BIOID50925   -            171   1.5e-23   83.2   4.7   2   2   2.2e-11   1.5e-07   31.0   0.1   154   199   126   171   120   171 0.93 Enterobacterial Ail/Lom protein
Patatin              PF01734.17   204 seq1616_BIOID50925   -            356   6.8e-21   75.0   3.8   1   1   2.9e-24   3.9e-20   72.5   2.6     1   199     9   237     9   242 0.73 Patatin-like phospholipase
ABC_membrane_2       PF06472.10   282 seq1618_BIOID50925   -            552   1.1e-47  162.4  10.0   1   1     3e-51   1.4e-47  162.0   7.0    11   281     6   292     2   293 0.95 ABC transporter transmembrane region 2
SbmA_BacA            PF05992.7    315 seq1618_BIOID50925   -            552   1.9e-33  115.9  16.9   1   1   3.3e-36   1.5e-32  112.9  11.7     8   312    22   341    16   344 0.81 SbmA/BacA-like family
ABC_tran             PF00005.22   118 seq1618_BIOID50925   -            552   1.4e-09   38.2   0.0   1   1   7.5e-13   3.4e-09   36.9   0.0    64   118   362   506   210   506 0.71 ABC transporter
Pribosyltran         PF00156.22   125 seq1619_BIOID50925   -            152   2.2e-11   43.4   0.0   1   1   2.3e-15   3.2e-11   42.9   0.0     2   112     4   105     3   112 0.87 Phosphoribosyl transferase domain
AA_permease          PF00324.16   479 seq1620_BIOID50925   -            470  1.8e-115  385.8  42.6   1   1    3e-119  2.1e-115  385.7  29.5     1   464    39   462    39   470 0.93 Amino acid permease
AA_permease_2        PF13520.1    426 seq1620_BIOID50925   -            470   1.5e-43  148.7  47.3   1   1   2.9e-47     2e-43  148.4  32.8     9   410    43   444    39   464 0.82 Amino acid permease
MatE                 PF01554.13   162 seq1625_BIOID50925   -            457   5.6e-74  247.0  33.3   1   2   1.4e-41   1.9e-37  128.2   3.8     1   162    17   177    17   177 0.98 MatE
MatE                 PF01554.13   162 seq1625_BIOID50925   -            457   5.6e-74  247.0  33.3   2   2   3.8e-42   5.2e-38  130.0   8.5     1   162   244   405   244   405 1.00 MatE
DUF1100              PF06500.6    411 seq1626_BIOID50925   -            414  1.8e-221  734.8   0.0   1   1  5.9e-225    2e-221  734.6   0.0     1   411     1   414     1   414 0.99 Alpha/beta hydrolase of unknown function (DUF1100)
Abhydrolase_5        PF12695.2    142 seq1626_BIOID50925   -            414   2.5e-08   33.6   0.0   1   1   1.3e-11   4.6e-08   32.8   0.0     1   121   196   375   196   392 0.76 Alpha/beta hydrolase family
Abhydrolase_6        PF12697.2    228 seq1626_BIOID50925   -            414   4.9e-06   26.5   0.3   1   1   3.1e-09   1.1e-05   25.3   0.0    12   107   208   326   197   390 0.70 Alpha/beta hydrolase family
PLA1                 PF02253.10   260 seq1628_BIOID50925   -            289   1.6e-93  312.8   5.0   1   1   1.4e-97   1.9e-93  312.5   3.4     8   260    39   286    33   286 0.98 Phospholipase A1
DUF932               PF06067.6    239 seq1629_BIOID50925   -            272   1.6e-59  201.0   0.0   1   1   1.3e-63   1.8e-59  200.8   0.0     2   239    37   261    36   261 0.99 Domain of unknown function (DUF932)
Acid_phosphat_B      PF03767.9    230 seq1630_BIOID50925   -            237   5.9e-50  169.6   0.0   1   1   4.9e-54   6.7e-50  169.4   0.0     2   229    11   220    10   221 0.96 HAD superfamily, subfamily IIIB (Acid phosphatase)
HypA                 PF01155.14   113 seq1633_BIOID50925   -            120   9.1e-33  112.2   6.4   1   1   7.4e-37     1e-32  112.0   4.4     1   112     5   117     5   118 0.98 Hydrogenase expression/synthesis hypA family
HTH_18               PF12833.2     81 seq1634_BIOID50925   -            278   1.4e-25   89.1   2.0   1   1   5.2e-29   1.8e-25   88.7   0.7     1    80   193   271   193   272 0.97 Helix-turn-helix domain
AraC_binding         PF02311.14   136 seq1634_BIOID50925   -            278   7.2e-24   83.8   2.1   1   1   2.1e-27   7.2e-24   83.8   1.5     4   136    16   154    14   154 0.96 AraC-like ligand binding domain
HTH_AraC             PF00165.18    42 seq1634_BIOID50925   -            278   2.5e-21   74.7   0.1   1   2   1.9e-11   6.5e-08   32.0   0.0     1    42   180   221   180   221 0.97 Bacterial regulatory helix-turn-helix proteins, AraC family
HTH_AraC             PF00165.18    42 seq1634_BIOID50925   -            278   2.5e-21   74.7   0.1   2   2   3.8e-14   1.3e-10   40.6   0.0     1    42   232   271   232   271 0.93 Bacterial regulatory helix-turn-helix proteins, AraC family
MFS_1                PF07690.11   354 seq1635_BIOID50925   -            463   4.4e-17   61.7  60.9   1   1   3.2e-21   4.4e-17   61.7  42.2     2   354    45   422    44   422 0.78 Major Facilitator Superfamily
Plug                 PF07715.10   108 seq1636_BIOID50925   -            790   5.3e-09   36.2   2.6   1   1   6.5e-13   8.9e-09   35.5   0.9    12   106    49   165    39   167 0.89 TonB-dependent Receptor Plug Domain
cobW                 PF02492.14   178 seq1637_BIOID50925   -            290     1e-48  165.0   0.0   1   1   9.8e-53   1.3e-48  164.6   0.0     2   177   106   267   105   268 0.98 CobW/HypB/UreG, nucleotide-binding domain
KfrA_N               PF11740.3    120 seq1638_BIOID50925   -            199     6e-27   94.3  11.7   1   1   4.4e-31     6e-27   94.3   8.1     2   119     8   122     7   123 0.98 Plasmid replication region DNA-binding N-term
Crl                  PF07417.7    127 seq1639_BIOID50925   -            133   6.6e-54  180.9   0.1   1   1   5.6e-58   7.6e-54  180.6   0.1     2   122     3   123     2   131 0.96 Transcriptional regulator Crl
UPF0047              PF01894.12   118 seq1640_BIOID50925   -            138   4.5e-39  132.8   0.0   1   1   3.7e-43   5.1e-39  132.6   0.0     1   117    17   135    17   136 0.97 Uncharacterised protein family UPF0047
Antirestrict         PF03230.8     94 seq1641_BIOID50925   -            161   5.1e-39  132.0   0.2   1   1   4.7e-43   6.4e-39  131.7   0.1     1    94    64   161    64   161 0.98 Antirestriction protein
RQC                  PF09382.5    106 seq1642_BIOID50925   -            611   4.4e-28   96.9   0.0   1   1   3.5e-31   1.2e-27   95.6   0.0     1   104   413   514   413   516 0.97 RQC domain
Helicase_C           PF00271.26    78 seq1642_BIOID50925   -            611   4.6e-24   83.9   0.0   1   1   2.6e-24   8.9e-21   73.4   0.1     3    78   258   333   256   333 0.98 Helicase conserved C-terminal domain
HRDC                 PF00570.18    68 seq1642_BIOID50925   -            611   8.1e-24   83.0   0.1   1   1   6.4e-27   2.2e-23   81.6   0.0     2    68   535   601   534   601 0.97 HRDC domain
DEAD                 PF00270.24   173 seq1642_BIOID50925   -            611   2.6e-21   75.7   0.0   1   1   8.5e-24   2.9e-20   72.3   0.0     2   168    30   189    29   194 0.85 DEAD/DEAH box helicase
Fe_dep_repr_C        PF02742.10    71 seq1644_BIOID50925   -            155   1.4e-13   50.2   0.9   1   1   1.5e-16   2.9e-13   49.1   0.6     1    57    95   150    95   154 0.95 Iron dependent repressor, metal binding and dimerisation domain
Fe_dep_repress       PF01325.14    60 seq1644_BIOID50925   -            155   7.1e-11   41.7   0.0   1   1   6.3e-14   1.2e-10   40.9   0.0     6    60    38    92    35    92 0.95 Iron dependent repressor, N-terminal DNA binding domain
HTH_24               PF13412.1     48 seq1644_BIOID50925   -            155   1.1e-07   30.9   0.0   1   1     9e-11   1.8e-07   30.3   0.0     3    48    40    85    38    85 0.90 Winged helix-turn-helix DNA-binding
MarR                 PF01047.17    59 seq1644_BIOID50925   -            155   1.7e-06   27.4   0.0   1   1   1.6e-09   3.1e-06   26.6   0.0    11    48    48    85    47    87 0.95 MarR family
AraC_binding         PF02311.14   136 seq1646_BIOID50925   -            312   6.1e-23   80.8   1.4   1   1   2.7e-26   9.2e-23   80.3   0.2     7   120    52   170    48   186 0.89 AraC-like ligand binding domain
HTH_18               PF12833.2     81 seq1646_BIOID50925   -            312   9.4e-22   76.8   0.1   1   1   5.5e-25   1.9e-21   75.8   0.1     2    79   229   305   228   307 0.97 Helix-turn-helix domain
HTH_AraC             PF00165.18    42 seq1646_BIOID50925   -            312   1.5e-20   72.2   0.2   1   2   3.2e-10   1.1e-06   28.1   0.0     2    42   216   256   215   256 0.93 Bacterial regulatory helix-turn-helix proteins, AraC family
HTH_AraC             PF00165.18    42 seq1646_BIOID50925   -            312   1.5e-20   72.2   0.2   2   2   1.6e-14   5.3e-11   41.8   0.0     2    42   268   306   267   306 0.94 Bacterial regulatory helix-turn-helix proteins, AraC family
Cupin_2              PF07883.6     71 seq1646_BIOID50925   -            312   1.4e-06   27.5   0.0   1   1   8.3e-10   2.8e-06   26.6   0.0     7    60    57   109    53   116 0.92 Cupin domain
DUF419               PF04237.8     92 seq1647_BIOID50925   -            118   1.2e-22   79.9   0.1   1   1   1.1e-26   1.5e-22   79.6   0.0     1    91    10   102    10   103 0.98 Protein of unknown function (DUF419)
RadC                 PF04002.10   123 seq1648_BIOID50925   -            163   5.7e-47  158.3   0.0   1   1   5.1e-51   6.9e-47  158.0   0.0     2   123    42   163    41   163 0.98 RadC-like JAB domain
HupF_HypC            PF01455.13    68 seq1651_BIOID50925   -             90   1.9e-25   88.4   0.2   1   1   1.7e-29   2.3e-25   88.2   0.1     1    68     1    72     1    72 0.98 HupF/HypC family
CitMHS               PF03600.11   349 seq1652_BIOID50925   -            372   1.1e-29  103.0  19.8   1   1   1.6e-33   1.1e-29  103.0  13.7    41   320    32   305    11   319 0.89 Citrate transporter
Na_sulph_symp        PF00939.14   471 seq1652_BIOID50925   -            372   1.6e-07   30.5   5.8   1   1   2.3e-11   1.6e-07   30.5   4.0   320   449    41   166    35   184 0.80 Sodium:sulfate symporter transmembrane region
HypD                 PF01924.11   356 seq1655_BIOID50925   -            373  2.4e-153  509.9   0.0   1   1    2e-157  2.8e-153  509.7   0.0     5   355    13   368     9   369 0.96 Hydrogenase formation hypA family
DUF987               PF06174.6     66 seq1658_BIOID50925   -             73   2.6e-43  145.2   0.2   1   1   2.1e-47   2.9e-43  145.0   0.1     1    66     1    66     1    66 0.99 Protein of unknown function (DUF987)
TerC                 PF03741.11   184 seq1660_BIOID50925   -            540   4.9e-49  166.1  13.4   1   1   1.6e-52   7.4e-49  165.5   9.3     1   183    27   216    27   217 0.94 Integral membrane protein TerC family
CorC_HlyC            PF03471.12    81 seq1660_BIOID50925   -            540   2.4e-20   72.0   0.1   1   1   5.5e-23   2.5e-19   68.7   0.0     2    79   453   529   452   531 0.93 Transporter associated domain
CBS                  PF00571.23    57 seq1660_BIOID50925   -            540   7.2e-16   57.4   1.3   1   2   8.5e-09   3.9e-05   23.1   0.4     1    53   315   371   315   374 0.94 CBS domain
CBS                  PF00571.23    57 seq1660_BIOID50925   -            540   7.2e-16   57.4   1.3   2   2   9.7e-12   4.4e-08   32.5   0.0     3    53   382   432   381   436 0.93 CBS domain
MFS_1                PF07690.11   354 seq1661_BIOID50925   -            393   8.8e-40  136.4  62.4   1   1   1.3e-41   1.8e-37  128.7  27.3     2   353    21   356    20   357 0.91 Major Facilitator Superfamily
Molybdopterin        PF00384.17   432 seq1667_BIOID50925   -           1247  1.7e-197  656.3   0.0   1   1  3.1e-201  2.1e-197  655.9   0.0     1   432   108   833   108   833 1.00 Molybdopterin oxidoreductase
Molydop_binding      PF01568.16   109 seq1667_BIOID50925   -           1247   3.3e-23   81.4   0.0   1   1   3.6e-26   2.5e-22   78.6   0.0     1   105  1087  1202  1087  1206 0.95 Molydopterin dinucleotide binding domain
YagB_YeeU_YfjZ       PF06154.6    105 seq1668_BIOID50925   -            124     4e-53  177.9   0.0   1   1   3.5e-57   4.7e-53  177.7   0.0     2   104    16   118    15   119 0.98 YagB/YeeU/YfjZ family
MacB_PCD             PF12704.2    232 seq1669_BIOID50925   -            399     3e-18   66.1   0.1   1   1   4.4e-22     3e-18   66.1   0.0     9   227    24   237    11   239 0.79 MacB-like periplasmic core domain
FtsX                 PF02687.16   121 seq1669_BIOID50925   -            399   2.4e-17   62.7  17.6   1   1   3.9e-21   2.7e-17   62.5  10.1     2   121   269   392   268   392 0.95 FtsX-like permease family
Peripla_BP_4         PF13407.1    258 seq1670_BIOID50925   -            330   1.9e-62  210.8  13.3   1   1   3.3e-66   2.2e-62  210.6   9.2    13   258    40   286    28   286 0.95 Periplasmic binding protein domain
Peripla_BP_1         PF00532.16   279 seq1670_BIOID50925   -            330   4.1e-13   49.0   2.0   1   1   1.8e-16   1.2e-12   47.5   1.4    23   214    47   244    26   278 0.78 Periplasmic binding proteins and sugar binding domain of LacI family
AA_kinase            PF00696.23   241 seq1671_BIOID50925   -            396   4.4e-43  147.4   2.1   1   1   8.2e-47   5.6e-43  147.1   1.5     2   240    35   263    34   264 0.93 Amino acid kinase family
PUA                  PF01472.15    74 seq1671_BIOID50925   -            396     1e-22   79.4   0.1   1   1   4.6e-26   3.1e-22   77.9   0.1     1    74   305   379   305   379 0.98 PUA domain
Rep_3                PF01051.16   218 seq1672_BIOID50925   -            325   8.2e-22   77.7   0.1   1   1     9e-26   1.2e-21   77.1   0.0     4   210    11   265     9   271 0.86 Initiator Replication protein
ydhR                 PF08803.6     97 seq1674_BIOID50925   -            101   1.4e-42  143.5   0.0   1   1   1.2e-46   1.6e-42  143.3   0.0     1    97     4   100     4   100 0.99 Putative mono-oxygenase ydhR
DUF1219              PF06755.7    117 seq1676_BIOID50925   -            124   2.6e-58  194.5   0.0   1   1   2.2e-62   2.9e-58  194.3   0.0     1   113     1   113     1   123 0.98 Protein of unknown function (DUF1219)
LysE                 PF01810.13   191 seq1678_BIOID50925   -            206   5.7e-54  182.1  12.2   1   1   4.9e-58   6.7e-54  181.9   8.5     2   190    14   205    13   206 0.98 LysE type translocator
AIRS_C               PF02769.17   153 seq1681_BIOID50925   -            336   2.4e-23   82.6   1.6   1   1   6.1e-27   4.1e-23   81.9   1.1     2   149   166   313   165   315 0.95 AIR synthase related protein, C-terminal domain
AIRS                 PF00586.19    96 seq1681_BIOID50925   -            336   1.9e-13   50.3   2.5   1   1   5.2e-17   3.6e-13   49.4   0.1    10    96    44   132    35   132 0.90 AIR synthase related protein, N-terminal domain
Peptidase_M16        PF00675.15   149 seq1682_BIOID50925   -            931   1.4e-43  148.0   4.3   1   1   1.1e-45   7.3e-42  142.5   0.0     1   148    46   203    46   204 0.96 Insulinase (Peptidase family M16)
Peptidase_M16_C      PF05193.16   184 seq1682_BIOID50925   -            931   1.6e-42  145.1   1.4   1   2   4.2e-26   2.9e-22   79.1   0.1     2   182   207   386   206   388 0.86 Peptidase M16 inactive domain
Peptidase_M16_C      PF05193.16   184 seq1682_BIOID50925   -            931   1.6e-42  145.1   1.4   2   2   2.3e-20   1.6e-16   60.4   0.0    15   183   698   862   686   863 0.92 Peptidase M16 inactive domain
NAD_binding_9        PF13454.1    156 seq1684_BIOID50925   -            534   1.1e-32  112.8   0.4   1   1   1.8e-36   2.5e-32  111.6   0.0     1   155     5   164     5   165 0.90 FAD-NAD(P)-binding
Sigma54_activat      PF00158.21   168 seq1685_BIOID50925   -            325   1.2e-62  210.2   0.0   1   1   5.1e-66   1.7e-62  209.6   0.0     2   163     9   170     8   175 0.98 Sigma-54 interaction domain
AAA_5                PF07728.9    139 seq1685_BIOID50925   -            325   1.2e-07   31.4   0.0   1   1   6.6e-11   2.2e-07   30.5   0.0     1   122    31   149    31   169 0.82 AAA domain (dynein-related subfamily)
HTH_8                PF02954.14    42 seq1685_BIOID50925   -            325   1.2e-05   24.5   0.7   1   1   7.1e-09   2.4e-05   23.6   0.5     6    41   287   322   283   323 0.89 Bacterial regulatory protein, Fis family
Elong-fact-P_C       PF09285.6     56 seq1686_BIOID50925   -            253     2e-21   74.9   0.0   1   1     1e-24   4.6e-21   73.8   0.0     1    56   196   251   196   251 0.99 Elongation factor P, C-terminal
EFP                  PF01132.15    55 seq1686_BIOID50925   -            253   4.2e-14   51.8   2.2   1   1   1.7e-17   7.7e-14   50.9   1.5     1    54   132   187   132   188 0.91 Elongation factor P (EF-P) OB domain
EFP_N                PF08207.7     58 seq1686_BIOID50925   -            253   3.3e-13   49.1   0.1   1   1   1.8e-16   8.2e-13   47.9   0.1     2    57    67   124    66   125 0.88 Elongation factor P (EF-P) KOW-like domain
ABC_tran             PF00005.22   118 seq1688_BIOID50925   -            233     3e-26   91.9   0.0   1   1   7.4e-30     5e-26   91.2   0.0     1   117    49   173    49   174 0.94 ABC transporter
Sod_Fe_C             PF02777.13   106 seq1689_BIOID50925   -            208   2.7e-40  136.3   0.5   1   1   5.9e-44     4e-40  135.8   0.1     4   106    98   204    95   204 0.91 Iron/manganese superoxide dismutases, C-terminal domain
Sod_Fe_N             PF00081.17    82 seq1689_BIOID50925   -            208   9.6e-34  115.4   2.3   1   1   2.3e-37   1.5e-33  114.7   1.6     1    81     4    91     4    92 0.97 Iron/manganese superoxide dismutases, alpha-hairpin domain
ABC_tran             PF00005.22   118 seq1690_BIOID50925   -            513   2.7e-35  121.1   0.2   1   2   4.3e-23   2.9e-19   69.4   0.1     1   118    44   171    44   171 0.89 ABC transporter
ABC_tran             PF00005.22   118 seq1690_BIOID50925   -            513   2.7e-35  121.1   0.2   2   2   6.3e-17   4.3e-13   49.5   0.0    15   117   316   433   302   434 0.79 ABC transporter
DUF957               PF06117.6     65 seq1691_BIOID50925   -             65   5.8e-36  121.7   0.2   1   1   4.6e-40   6.3e-36  121.6   0.2     1    65     1    65     1    65 0.99 Enterobacterial protein of unknown function (DUF957)
Gp49                 PF05973.9     91 seq1692_BIOID50925   -            112   1.5e-26   92.1   0.0   1   1   1.2e-30   1.7e-26   91.9   0.0     1    91    13   102    13   102 0.96 Phage derived protein Gp49-like (DUF891)
Aldedh               PF00171.17   462 seq1693_BIOID50925   -            417   4.6e-20   71.2   2.7   1   1     1e-19   1.4e-15   56.4   0.7    37   299     8   283     2   304 0.80 Aldehyde dehydrogenase family
ACT_6                PF13740.1     76 seq1695_BIOID50925   -            208     6e-30  102.6   0.5   1   1   1.4e-31   6.2e-28   96.2   0.0     1    76    25   100    25   100 0.98 ACT domain
ACT                  PF01842.20    66 seq1695_BIOID50925   -            208   1.2e-12   46.9   0.2   1   1   1.2e-09   5.6e-06   25.6   0.0     2    65   115   184   114   185 0.97 ACT domain
Methyltransf_27      PF13708.1    194 seq1696_BIOID50925   -            275   5.7e-73  244.4   0.2   1   1   5.4e-77   7.4e-73  244.1   0.2     2   190    86   274    85   275 0.99 Methyltransferase domain
ABC_tran             PF00005.22   118 seq1697_BIOID50925   -            530   1.4e-36  125.3   0.0   1   2   1.1e-18   1.9e-15   57.1   0.0     1   118    41   184    41   184 0.98 ABC transporter
ABC_tran             PF00005.22   118 seq1697_BIOID50925   -            530   1.4e-36  125.3   0.0   2   2   2.2e-21   3.7e-18   65.8   0.0     1   118   359   467   359   467 0.95 ABC transporter
ABC_tran_2           PF12848.2     85 seq1697_BIOID50925   -            530   3.4e-23   81.1   3.0   1   1   1.8e-23     3e-20   71.7   1.4     2    85   224   309   223   309 0.91 ABC transporter
HTH_37               PF13744.1     80 seq1698_BIOID50925   -             96   5.2e-24   83.7   0.5   1   1   8.4e-28   5.8e-24   83.5   0.3     3    76    14    86    12    91 0.95 Helix-turn-helix domain
HTH_3                PF01381.17    55 seq1698_BIOID50925   -             96   4.8e-07   29.3   0.0   1   1   8.8e-11     6e-07   29.0   0.0     5    47    37    80    33    88 0.87 Helix-turn-helix
Sigma54_activat      PF00158.21   168 seq1699_BIOID50925   -            692   4.3e-71  237.6   0.1   1   1   3.8e-74   7.4e-71  236.9   0.0     1   168   381   548   381   548 0.99 Sigma-54 interaction domain
GAF_3                PF13492.1    129 seq1699_BIOID50925   -            692   1.1e-17   64.1   0.0   1   1   6.6e-15   1.3e-11   44.5   0.0     1   129   202   346   202   346 0.85 GAF domain
GAF                  PF01590.21   154 seq1699_BIOID50925   -            692   2.3e-16   60.2   0.1   1   1   1.5e-14     3e-11   43.6   0.0     1   154   202   344   202   344 0.91 GAF domain
GAF_2                PF13185.1    148 seq1699_BIOID50925   -            692   4.7e-13   49.7   0.0   1   1   5.4e-12     1e-08   35.6   0.0     3   148   202   345   194   345 0.76 GAF domain
AAA_5                PF07728.9    139 seq1699_BIOID50925   -            692   5.3e-08   32.5   0.1   1   1   6.5e-11   1.3e-07   31.3   0.0     2   130   405   529   404   538 0.79 AAA domain (dynein-related subfamily)
AAA                  PF00004.24   132 seq1699_BIOID50925   -            692   3.4e-06   27.1   0.0   1   1   4.7e-09   9.2e-06   25.7   0.0     1   112   405   525   405   541 0.81 ATPase family associated with various cellular activities (AAA)
HTH_8                PF02954.14    42 seq1699_BIOID50925   -            692   7.6e-05   22.0   0.2   1   1   3.9e-08   7.6e-05   22.0   0.1     6    42   645   684   642   684 0.90 Bacterial regulatory protein, Fis family
Abhydrolase_1        PF00561.15   230 seq1701_BIOID50925   -            340   5.4e-31  107.8   0.0   1   1     2e-34     7e-31  107.4   0.0     1   228    82   319    82   321 0.97 alpha/beta hydrolase fold
Hydrolase_4          PF12146.3     79 seq1701_BIOID50925   -            340     4e-24   84.1   0.5   1   1   1.9e-27   6.4e-24   83.4   0.3     3    79    42   122    40   122 0.90 Putative lysophospholipase
Abhydrolase_6        PF12697.2    228 seq1701_BIOID50925   -            340   3.6e-20   72.7   3.2   1   1   1.6e-23   5.4e-20   72.1   2.2     2   220    58   310    57   316 0.72 Alpha/beta hydrolase family
Abhydrolase_5        PF12695.2    142 seq1701_BIOID50925   -            340   8.1e-12   44.9   0.0   1   1     4e-15   1.4e-11   44.2   0.0     1   141    56   305    56   306 0.78 Alpha/beta hydrolase family
MacB_PCD             PF12704.2    232 seq1702_BIOID50925   -            414   1.1e-25   90.5   0.2   1   1   1.6e-29   1.1e-25   90.5   0.2    11   229    26   241    21   244 0.83 MacB-like periplasmic core domain
FtsX                 PF02687.16   121 seq1702_BIOID50925   -            414   8.3e-23   80.3  11.9   1   1   1.5e-26     1e-22   80.0   4.0     2   121   274   407   273   407 0.98 FtsX-like permease family
Mannitol_dh_C        PF08125.8    245 seq1703_BIOID50925   -            491   3.5e-96  321.0   0.0   1   1  7.2e-100     5e-96  320.4   0.0     1   245   219   465   219   465 0.99 Mannitol dehydrogenase C-terminal domain
Mannitol_dh          PF01232.18   151 seq1703_BIOID50925   -            491   4.1e-54  182.5   0.0   1   1   1.3e-57   8.7e-54  181.4   0.0     2   151    29   191    28   191 0.99 Mannitol dehydrogenase Rossmann domain
KdgT                 PF03812.8    314 seq1704_BIOID50925   -            329  5.7e-180  597.2  30.8   1   1  4.7e-184  6.5e-180  597.0  21.4     1   314     3   316     3   316 1.00 2-keto-3-deoxygluconate permease
AhpC-TSA             PF00578.16   124 seq1706_BIOID50925   -            156   5.2e-40  135.8   0.0   1   1   1.9e-43   6.6e-40  135.5   0.0     2   123     7   134     6   135 0.99 AhpC/TSA family
Redoxin              PF08534.5    146 seq1706_BIOID50925   -            156   2.1e-27   95.3   0.0   1   1   7.3e-31   2.5e-27   95.1   0.0     1   131     5   136     5   148 0.90 Redoxin
SCO1-SenC            PF02630.9    174 seq1706_BIOID50925   -            156   3.3e-10   39.7   0.0   1   1   1.4e-13   4.7e-10   39.2   0.0    32   171    10   136     4   140 0.89 SCO1/SenC
DUF899               PF05988.7    211 seq1706_BIOID50925   -            156   0.00024   20.4   0.0   1   1   7.9e-08   0.00027   20.3   0.0    48   173    12   137     3   152 0.81 Bacterial protein of unknown function (DUF899)
SSB                  PF00436.20   104 seq1708_BIOID50925   -            178   8.4e-43  144.3   0.5   1   1   7.4e-47     1e-42  144.1   0.4     1   103     6   112     6   113 0.97 Single-strand binding protein family
HOK_GEF              PF01848.11    43 seq1709_BIOID50925   -             98     1e-15   56.6   0.4   1   1   1.1e-19   1.5e-15   56.0   0.2     1    43    52    94    52    94 0.99 Hok/gef family
BPD_transp_2         PF02653.11   267 seq1712_BIOID50925   -            393   1.2e-50  171.8  42.6   1   1   8.6e-55   1.2e-50  171.8  29.5     2   267    57   383    56   383 0.98 Branched-chain amino acid transport system / permease component
2-Hacid_dh_C         PF02826.14   178 seq1714_BIOID50925   -            312   2.7e-45  153.5   0.0   1   1   5.2e-49   3.5e-45  153.2   0.0     2   178   105   277   104   277 0.96 D-isomer specific 2-hydroxyacid dehydrogenase, NAD binding domain
NAD_binding_2        PF03446.10   162 seq1714_BIOID50925   -            312   1.4e-06   28.1   0.0   1   1   5.4e-10   3.7e-06   26.8   0.0     3    90   138   223   136   228 0.92 NAD binding domain of 6-phosphogluconate dehydrogenase
Fer4_7               PF12838.2     52 seq1715_BIOID50925   -            205   3.7e-15   55.9  24.4   1   1   7.2e-11   8.2e-08   32.3   4.7     2    52    82   166    81   166 0.62 4Fe-4S dicluster domain
Fer4_9               PF13187.1     55 seq1715_BIOID50925   -            205   4.4e-13   49.1  18.7   1   1   6.3e-10   7.2e-07   29.2   2.2     2    54    82   166    81   167 0.93 4Fe-4S dicluster domain
Fer4_11              PF13247.1     99 seq1715_BIOID50925   -            205   1.1e-12   47.5  15.0   1   1   2.5e-13   2.8e-10   39.8   3.4     4    59    45    98    42   105 0.91 4Fe-4S dicluster domain
Fer4                 PF00037.22    24 seq1715_BIOID50925   -            205   1.3e-12   46.5  38.2   1   1   2.5e-12   2.8e-09   36.0   1.1     2    24    76    98    75    98 0.93 4Fe-4S binding domain
Fer4_10              PF13237.1     52 seq1715_BIOID50925   -            205   5.3e-11   42.0  23.9   1   1   2.9e-09   3.3e-06   26.6   4.3     2    52    75   163    74   163 0.70 4Fe-4S dicluster domain
Fer4_6               PF12837.2     24 seq1715_BIOID50925   -            205   4.6e-10   38.8  37.1   1   1   1.4e-09   1.6e-06   27.6   0.9     3    24    76    97    74    97 0.92 4Fe-4S binding domain
Fer4_3               PF12798.2     15 seq1715_BIOID50925   -            205   1.6e-08   34.4  45.7   1   3   1.4e-05     0.016   15.6   5.3     1    15    51    67    51    67 0.98 4Fe-4S binding domain
Fer4_3               PF12798.2     15 seq1715_BIOID50925   -            205   1.6e-08   34.4  45.7   2   3   3.7e-05     0.042   14.2   4.0     1    15    82    96    82    96 0.98 4Fe-4S binding domain
Fer4_3               PF12798.2     15 seq1715_BIOID50925   -            205   1.6e-08   34.4  45.7   3   3   1.2e-05     0.014   15.8   2.8     1    15   146   166   146   166 0.96 4Fe-4S binding domain
Fer4_4               PF12800.2     17 seq1715_BIOID50925   -            205   4.7e-08   32.6  28.8   1   2   3.4e-05     0.039   14.1   0.8     3    15    11    23     9    32 0.91 4Fe-4S binding domain
Fer4_4               PF12800.2     17 seq1715_BIOID50925   -            205   4.7e-08   32.6  28.8   2   2   1.1e-06    0.0013   18.7   1.5     3    17    81    95    79    95 0.90 4Fe-4S binding domain
Hydrolase_3          PF08282.7    254 seq1716_BIOID50925   -            266   1.8e-60  204.5   0.0   1   1   4.4e-64     2e-60  204.3   0.0     1   254     5   260     5   260 0.96 haloacid dehalogenase-like hydrolase
S6PP                 PF05116.8    247 seq1716_BIOID50925   -            266   1.3e-15   57.3   0.0   1   2   1.3e-08   5.8e-05   22.3   0.0     4    75     4    73     1    91 0.88 Sucrose-6F-phosphate phosphohydrolase
S6PP                 PF05116.8    247 seq1716_BIOID50925   -            266   1.3e-15   57.3   0.0   2   2   7.2e-12   3.3e-08   33.0   0.0   135   218   159   242   141   251 0.83 Sucrose-6F-phosphate phosphohydrolase
Hydrolase            PF00702.21   204 seq1716_BIOID50925   -            266   1.7e-10   41.6   0.0   1   1   1.3e-12   6.1e-09   36.5   0.0     2   204     3   226     2   226 0.59 haloacid dehalogenase-like hydrolase
HOK_GEF              PF01848.11    43 seq1717_BIOID50925   -             83   7.2e-18   63.5   1.4   1   1   6.8e-22   9.3e-18   63.1   1.0     1    43    37    79    37    79 0.99 Hok/gef family
ROK                  PF00480.15   179 seq1719_BIOID50925   -            323   1.6e-45  155.0   0.0   1   1   3.1e-49   2.1e-45  154.6   0.0     1   179    24   214    24   214 0.95 ROK family
Glucokinase          PF02685.11   316 seq1719_BIOID50925   -            323   7.3e-10   37.9   0.0   1   1   8.2e-13   5.6e-09   35.0   0.0     4   265    26   276    24   288 0.80 Glucokinase
MOSC                 PF03473.12   133 seq1721_BIOID50925   -            224   1.7e-27   95.3   0.0   1   1   3.5e-31   2.4e-27   94.9   0.0     2   132    38   161    37   162 0.97 MOSC domain
3-alpha              PF03475.9     47 seq1721_BIOID50925   -            224   1.7e-16   59.5   0.1   1   1   4.6e-20   3.1e-16   58.6   0.0     1    47   168   214   168   214 0.97 3-alpha domain
Oxidored_q1          PF00361.15   270 seq1726_BIOID50925   -            672   2.6e-50  171.0  23.6   1   1   1.9e-54   2.6e-50  171.0  16.3     3   267   133   411   131   414 0.94 NADH-Ubiquinone/plastoquinone (complex I), various chains
cobW                 PF02492.14   178 seq1727_BIOID50925   -            328   9.7e-36  122.7   0.0   1   1   1.9e-39   1.3e-35  122.3   0.0     4   168     6   170     3   180 0.91 CobW/HypB/UreG, nucleotide-binding domain
CobW_C               PF07683.9     94 seq1727_BIOID50925   -            328     2e-06   27.3   0.4   1   1   6.4e-10   4.4e-06   26.2   0.0     2    92   241   321   240   323 0.90 Cobalamin synthesis protein cobW C-terminal domain
Fer4_11              PF13247.1     99 seq1729_BIOID50925   -            512   1.5e-40  136.9   6.0   1   1   4.5e-44   1.5e-40  136.9   4.2     2    98   176   272   175   273 0.98 4Fe-4S dicluster domain
Fer4_7               PF12838.2     52 seq1729_BIOID50925   -            512   4.4e-09   36.4  16.7   1   1   5.7e-10   1.9e-06   28.0   4.0     2    50   184   229   183   231 0.90 4Fe-4S dicluster domain
Fer4_10              PF13237.1     52 seq1729_BIOID50925   -            512   7.4e-09   35.1  18.0   1   1   1.9e-09   6.5e-06   25.7   3.7     4    52   179   228   176   228 0.93 4Fe-4S dicluster domain
EAL                  PF00563.15   236 seq1730_BIOID50925   -            528   5.1e-66  222.4   0.2   1   1   1.1e-69   7.3e-66  221.9   0.1     2   235   273   505   272   506 0.96 EAL domain
CSS-motif            PF12792.2    208 seq1730_BIOID50925   -            528   9.9e-39  132.7   0.8   1   1   2.1e-42   1.4e-38  132.1   0.6     2   207    37   246    36   247 0.93 CSS motif domain associated with EAL
EamA                 PF00892.15   126 seq1731_BIOID50925   -            299   3.3e-18   65.8  28.8   1   2   5.4e-10   7.4e-06   25.9   9.3     1   124     9   128     9   130 0.91 EamA-like transporter family
EamA                 PF00892.15   126 seq1731_BIOID50925   -            299   3.3e-18   65.8  28.8   2   2   2.7e-16   3.8e-12   46.2   5.2     1   123   149   274   149   277 0.89 EamA-like transporter family
Pyridoxal_deC        PF00282.14   373 seq1732_BIOID50925   -            476  1.3e-108  362.7   0.0   1   1  2.2e-112  1.5e-108  362.4   0.0     1   373    43   393    43   393 0.98 Pyridoxal-dependent decarboxylase conserved domain
PHP                  PF02811.14   175 seq1733_BIOID50925   -            245   1.5e-17   63.8   1.3   1   1   1.9e-21   2.6e-17   63.0   0.9     1   169     4   164     4   174 0.91 PHP domain
Peripla_BP_3         PF13377.1    160 seq1734_BIOID50925   -            392   2.7e-38  131.3   0.7   1   1   6.8e-40   2.3e-36  125.0   0.1     3   160   113   277   111   277 0.95 Periplasmic binding protein-like domain
HTH_AraC             PF00165.18    42 seq1734_BIOID50925   -            392   3.3e-22   77.5   0.1   1   2   2.8e-11   9.7e-08   31.4   0.0     1    42   294   335   294   335 0.97 Bacterial regulatory helix-turn-helix proteins, AraC family
HTH_AraC             PF00165.18    42 seq1734_BIOID50925   -            392   3.3e-22   77.5   0.1   2   2   9.9e-15   3.4e-11   42.4   0.1     6    41   348   384   346   385 0.95 Bacterial regulatory helix-turn-helix proteins, AraC family
HTH_18               PF12833.2     81 seq1734_BIOID50925   -            392   8.3e-20   70.5   0.1   1   1   1.7e-22   5.8e-19   67.8   0.0     3    79   309   384   307   385 0.97 Helix-turn-helix domain
Peripla_BP_4         PF13407.1    258 seq1734_BIOID50925   -            392   5.4e-13   48.7   0.0   1   1   2.6e-16   8.8e-13   48.0   0.0    75   258    72   258    52   258 0.85 Periplasmic binding protein domain
SIR2                 PF02146.12   181 seq1736_BIOID50925   -            273   9.6e-49  165.4   0.0   1   1   9.1e-53   1.2e-48  165.0   0.0     1   181    48   221    48   221 0.90 Sir2 family
MutS_V               PF00488.16   235 seq1738_BIOID50925   -            853  7.7e-105  349.3   0.0   1   1  4.6e-108  1.3e-104  348.6   0.0     1   234   567   798   567   799 0.99 MutS domain V
MutS_III             PF05192.13   204 seq1738_BIOID50925   -            853   3.1e-49  167.4   3.1   1   1   2.1e-52   5.7e-49  166.5   2.2     1   204   271   560   271   560 0.96 MutS domain III
MutS_I               PF01624.15   113 seq1738_BIOID50925   -            853   2.8e-44  149.6   0.0   1   1   2.8e-47   7.6e-44  148.2   0.0     1   112    11   122    11   123 0.99 MutS domain I
MutS_II              PF05188.12   137 seq1738_BIOID50925   -            853   1.9e-33  115.3   0.0   1   1   1.6e-36   4.5e-33  114.1   0.0     1   137   131   256   131   256 0.98 MutS domain II
MutS_IV              PF05190.13    92 seq1738_BIOID50925   -            853   3.6e-28   97.4   0.1   1   1   3.6e-31   9.9e-28   96.0   0.1     1    90   428   517   428   519 0.97 MutS family domain IV
BCCT                 PF02028.12   485 seq1739_BIOID50925   -            677  1.6e-173  577.3  44.2   1   1  1.3e-177  1.8e-173  577.1  30.6     1   484    17   502    17   503 0.99 BCCT family transporter
PAP2                 PF01569.16   129 seq1740_BIOID50925   -            249   6.2e-17   61.3   4.6   1   1   4.5e-21   6.2e-17   61.3   3.2     4   122   106   227   102   233 0.89 PAP2 superfamily
Nitrate_red_del      PF02613.10   136 seq1741_BIOID50925   -            184   4.5e-19   68.5   0.3   1   1   4.9e-23   6.6e-19   67.9   0.2     3   135    31   150    29   151 0.89 Nitrate reductase delta subunit
Nitrate_red_del      PF02613.10   136 seq1743_BIOID50925   -            236   1.7e-28   99.0   6.5   1   1   2.2e-32     3e-28   98.2   4.5     7   133     9   161     3   165 0.84 Nitrate reductase delta subunit
DUF1097              PF06496.6    144 seq1746_BIOID50925   -            173     2e-46  157.2  24.7   1   1   1.8e-50   2.5e-46  156.9  17.1     1   143    18   156    18   157 0.99 Protein of unknown function (DUF1097)
AA_permease_2        PF13520.1    426 seq1748_BIOID50925   -            511   1.9e-57  194.5  52.9   1   1   3.5e-61   2.4e-57  194.2  36.6     1   424    13   452    13   457 0.92 Amino acid permease
AA_permease          PF00324.16   479 seq1748_BIOID50925   -            511   1.7e-20   72.7  45.6   1   1   3.8e-24   2.6e-20   72.1  31.6    20   462    32   459    15   474 0.76 Amino acid permease
MASE1                PF05231.9    299 seq1749_BIOID50925   -            177   7.8e-19   67.6  15.8   1   1   7.2e-23   9.9e-19   67.3  11.0     2   130    19   146    18   148 0.96 MASE1
Cro                  PF09048.5     59 seq1750_BIOID50925   -             66   7.7e-33  111.8   0.0   1   1   6.2e-37   8.5e-33  111.6   0.0     1    59     1    60     1    60 0.98 Cro
NADHdh               PF00146.16   311 seq1751_BIOID50925   -            138   7.3e-07   28.4   2.8   1   1   6.7e-11   9.2e-07   28.0   1.9     6   124    14   125     8   130 0.83 NADH dehydrogenase
NLPC_P60             PF00877.14   105 seq1752_BIOID50925   -            188   1.2e-34  118.1   0.1   1   1   1.3e-38   1.7e-34  117.6   0.0     1   105    79   183    79   183 0.98 NlpC/P60 family
MerR-DNA-bind        PF09278.6     65 seq1753_BIOID50925   -            154     7e-15   55.0   0.1   1   1   2.6e-18   1.2e-14   54.3   0.0     2    65    55   119    54   119 0.96 MerR, DNA binding
MerR                 PF00376.18    38 seq1753_BIOID50925   -            154   4.6e-14   51.5   0.3   1   1   2.5e-17   1.1e-13   50.3   0.1     1    38    13    49    13    49 0.98 MerR family regulatory protein
MerR_1               PF13411.1     69 seq1753_BIOID50925   -            154   2.8e-12   46.1   0.0   1   1     1e-15   4.6e-12   45.4   0.0     2    65    13    76    12    78 0.96 MerR HTH family regulatory protein
Meth_synt_2          PF01717.13   324 seq1754_BIOID50925   -            753  7.9e-162  537.6   0.0   1   2   4.6e-10   3.1e-06   26.2   0.0   120   186   154   221   114   237 0.85 Cobalamin-independent synthase, Catalytic domain
Meth_synt_2          PF01717.13   324 seq1754_BIOID50925   -            753  7.9e-162  537.6   0.0   2   2  6.1e-157  4.2e-153  508.9   0.0     1   324   426   749   426   749 1.00 Cobalamin-independent synthase, Catalytic domain
Meth_synt_1          PF08267.7    311 seq1754_BIOID50925   -            753  2.3e-139  463.8   0.0   1   2  4.6e-128  3.1e-124  414.1   0.0     2   307     5   312     4   316 0.98 Cobalamin-independent synthase, N-terminal domain
Meth_synt_1          PF08267.7    311 seq1754_BIOID50925   -            753  2.3e-139  463.8   0.0   2   2   4.8e-14   3.3e-10   39.6   0.0   143   285   540   690   529   715 0.80 Cobalamin-independent synthase, N-terminal domain
Phage_CII            PF05269.6     91 seq1755_BIOID50925   -             97     2e-48  162.1   1.2   1   1   1.7e-52   2.3e-48  162.0   0.9     1    91     1    91     1    91 1.00 Bacteriophage CII protein
Nitrate_red_gam      PF02665.9    223 seq1756_BIOID50925   -            225   3.7e-88  294.5  11.3   1   1   3.1e-92   4.2e-88  294.3   7.8     2   222     4   224     3   225 0.99 Nitrate reductase gamma subunit
NADHdh               PF00146.16   311 seq1757_BIOID50925   -            177   7.2e-16   58.0   5.8   1   1   6.1e-20   8.3e-16   57.7   4.0   147   308    10   176     3   177 0.85 NADH dehydrogenase
GGDEF                PF00990.16   161 seq1758_BIOID50925   -            935   1.9e-45  154.2   0.6   1   1     2e-48   3.8e-45  153.2   0.2     1   160   512   668   512   669 0.97 GGDEF domain
PAS_9                PF13426.1    104 seq1758_BIOID50925   -            935   4.3e-29  100.8   0.0   1   2   2.3e-15   4.5e-12   46.1   0.0     3   104   144   246   142   246 0.95 PAS domain
PAS_9                PF13426.1    104 seq1758_BIOID50925   -            935   4.3e-29  100.8   0.0   2   2   2.6e-12   5.1e-09   36.3   0.0     2   104   396   500   395   500 0.92 PAS domain
PAS_3                PF08447.6     91 seq1758_BIOID50925   -            935   3.6e-26   90.9   0.0   1   2   8.2e-13   1.6e-09   37.6   0.0     5    89   158   239   154   241 0.93 PAS fold
PAS_3                PF08447.6     91 seq1758_BIOID50925   -            935   3.6e-26   90.9   0.0   2   2   1.1e-13   2.1e-10   40.4   0.0     2    91   282   367   281   367 0.96 PAS fold
PAS_4                PF08448.5    110 seq1758_BIOID50925   -            935   2.1e-23   82.3   0.0   1   2   1.3e-09   2.6e-06   27.3   0.0     7   110   144   249   139   249 0.90 PAS fold
PAS_4                PF08448.5    110 seq1758_BIOID50925   -            935   2.1e-23   82.3   0.0   2   2     8e-14   1.6e-10   40.9   0.0     1   109   391   502   391   503 0.94 PAS fold
PAS                  PF00989.19   113 seq1758_BIOID50925   -            935   4.6e-23   81.0   0.1   1   2   2.1e-12   4.2e-09   36.0   0.0     2   113   133   244   132   244 0.91 PAS fold
PAS                  PF00989.19   113 seq1758_BIOID50925   -            935   4.6e-23   81.0   0.1   2   2     4e-11   7.9e-08   31.9   0.0     7   113   391   498   385   498 0.94 PAS fold
EAL                  PF00563.15   236 seq1758_BIOID50925   -            935   7.4e-17   61.4   0.1   1   1   1.2e-19   2.4e-16   59.8   0.1    37   233   726   917   721   920 0.92 EAL domain
PAS_8                PF13188.1     64 seq1758_BIOID50925   -            935   6.9e-12   44.6   0.0   1   2   5.4e-07     0.001   18.7   0.0     2    51   133   188   132   201 0.72 PAS domain
PAS_8                PF13188.1     64 seq1758_BIOID50925   -            935   6.9e-12   44.6   0.0   2   2   1.1e-07   0.00022   20.8   0.0     1    52   385   437   385   449 0.80 PAS domain
Phage_rep_O          PF04492.8    100 seq1760_BIOID50925   -            202   3.6e-40  136.0   0.0   1   1   3.8e-44   5.3e-40  135.5   0.0     3   100    18   115    16   115 0.99 Bacteriophage replication protein O
LTXXQ                PF07813.7    100 seq1761_BIOID50925   -            167     4e-20   72.0  12.1   1   1   5.8e-24     4e-20   72.0   8.4     4   100    41   137    38   137 0.96 LTXXQ motif family protein
Metal_resist         PF13801.1    125 seq1761_BIOID50925   -            167   1.5e-09   37.7   9.4   1   1   2.2e-13   1.5e-09   37.7   6.5    19   124    30   131     8   132 0.85 Heavy-metal resistance
Alpha-amylase        PF00128.19   316 seq1763_BIOID50925   -            676   1.7e-42  145.8   6.2   1   1   3.2e-46   4.4e-42  144.4   4.3     1   308   226   595   226   598 0.74 Alpha amylase, catalytic domain
EAL                  PF00563.15   236 seq1765_BIOID50925   -            518   1.5e-61  207.8   0.0   1   1   3.6e-65   2.4e-61  207.0   0.0     4   236   268   500   265   500 0.96 EAL domain
CSS-motif            PF12792.2    208 seq1765_BIOID50925   -            518   4.2e-45  153.5   0.0   1   1     9e-49   6.1e-45  152.9   0.0     3   206    39   243    37   245 0.97 CSS motif domain associated with EAL
Oxidored_q1          PF00361.15   270 seq1766_BIOID50925   -            479   1.8e-50  171.5  13.4   1   1   1.3e-54   1.8e-50  171.5   9.3     1   268   132   400   132   402 0.93 NADH-Ubiquinone/plastoquinone (complex I), various chains
Esterase             PF00756.15   251 seq1767_BIOID50925   -            400     3e-48  164.3   0.0   1   1   4.5e-52     3e-48  164.3   0.0     1   251   172   391   172   391 0.98 Putative esterase
DUF3327              PF11806.3    122 seq1767_BIOID50925   -            400   2.9e-37  127.5   0.5   1   1   4.2e-41   2.9e-37  127.5   0.3     3   121    29   155    21   156 0.97 Domain of unknown function (DUF3327)
Xan_ur_permease      PF00860.15   389 seq1770_BIOID50925   -            449   1.7e-88  296.6  48.3   1   1   1.6e-92   2.1e-88  296.3  33.5     1   388    26   409    26   410 0.99 Permease family
Cation_efflux        PF01545.16   285 seq1771_BIOID50925   -            300   2.3e-65  220.4   5.4   1   1   1.9e-69   2.5e-65  220.2   3.7     2   283    14   289    13   291 0.97 Cation efflux family
Autotransporter      PF03797.14   265 seq1775_BIOID50925   -           1349   9.3e-57  192.2  25.2   1   1   1.4e-60   9.3e-57  192.2  17.5     2   259  1063  1334  1062  1340 0.94 Autotransporter beta-domain
ESPR                 PF13018.1     24 seq1775_BIOID50925   -           1349   7.1e-11   41.1   1.3   1   1   2.2e-14   1.5e-10   40.1   0.9     1    22    23    44    23    46 0.97 Extended Signal Peptide of Type V secretion system
Phage_lambda_P       PF06992.6    233 seq1776_BIOID50925   -             95   1.4e-08   34.1   0.1   1   1   1.1e-12   1.5e-08   34.1   0.1     1    22     1    22     1    57 0.90 Replication protein P
DUF187               PF02638.10   401 seq1777_BIOID50925   -            439  3.2e-174  578.9   0.1   1   1  2.7e-178  3.6e-174  578.7   0.1     1   401     3   431     3   431 0.99 Uncharacterised BCR, COG1649
Metallophos          PF00149.23   201 seq1778_BIOID50925   -            218     9e-16   57.7   3.9   1   1   3.8e-19   2.6e-15   56.2   2.7     2   197    16   187    15   191 0.83 Calcineurin-like phosphoesterase
Metallophos_2        PF12850.2    156 seq1778_BIOID50925   -            218   3.6e-07   30.0   0.0   1   1   8.7e-11     6e-07   29.3   0.0     3   137    17   207    16   213 0.62 Calcineurin-like phosphoesterase superfamily domain
Gln-synt_C           PF00120.19   259 seq1784_BIOID50925   -            472   1.2e-76  257.1   0.0   1   1   1.2e-80   1.6e-76  256.7   0.0     3   257   135   388   133   390 0.95 Glutamine synthetase, catalytic domain
MbtH                 PF03621.8     54 seq1785_BIOID50925   -             72   2.8e-21   74.4   0.7   1   1   2.5e-25   3.5e-21   74.2   0.5     1    53     1    54     1    55 0.96 MbtH-like protein
PFK                  PF00365.15   282 seq1786_BIOID50925   -            340  1.5e-129  430.8   2.2   1   1  1.3e-133  1.8e-129  430.5   1.6     1   281    23   297    23   298 0.98 Phosphofructokinase
Oxidored_q2          PF00420.19    95 seq1787_BIOID50925   -            216   4.6e-11   42.0   1.2   1   1   3.4e-15   4.6e-11   42.0   0.9     3    95   128   216   126   216 0.94 NADH-ubiquinone/plastoquinone oxidoreductase chain 4L
AMP-binding          PF00501.23   418 seq1788_BIOID50925   -           1335  5.6e-117  390.5   0.0   1   1  2.2e-120  7.4e-117  390.1   0.0     1   417   524   928   524   929 0.97 AMP-binding enzyme
Condensation         PF00668.15   301 seq1788_BIOID50925   -           1335   2.5e-59  200.4   0.0   1   1   1.1e-62   3.8e-59  199.8   0.0     2   300    44   342    43   343 0.92 Condensation domain
Thioesterase         PF00975.15   229 seq1788_BIOID50925   -           1335   1.3e-46  159.5   0.5   1   1     5e-47   1.7e-43  149.3   0.0     2   216  1109  1320  1108  1333 0.95 Thioesterase domain
PP-binding           PF00550.20    67 seq1788_BIOID50925   -           1335     4e-11   42.9   0.1   1   1   3.8e-14   1.3e-10   41.2   0.1     3    65  1022  1082  1020  1084 0.91 Phosphopantetheine attachment site
SBP_bac_5            PF00496.17   374 seq1790_BIOID50925   -            604   3.9e-67  226.5   9.5   1   1   4.2e-71   5.7e-67  226.0   6.6     2   369    98   503    97   508 0.93 Bacterial extracellular solute-binding proteins, family 5 Middle
Na_H_Exchanger       PF00999.16   384 seq1794_BIOID50925   -            549   3.4e-72  242.9  43.6   1   1   3.1e-76   4.2e-72  242.6  30.2     2   383     8   421     5   422 0.91 Sodium/hydrogen exchanger family
Aminotran_1_2        PF00155.16   363 seq1795_BIOID50925   -            452   1.4e-21   76.7   0.0   1   1   3.1e-25   4.3e-21   75.1   0.0   127   348   201   426    68   440 0.79 Aminotransferase class I and II
Oxidored_q1          PF00361.15   270 seq1796_BIOID50925   -            526     1e-50  172.3  21.1   1   1   7.7e-55     1e-50  172.3  14.6     1   266   132   409   132   413 0.96 NADH-Ubiquinone/plastoquinone (complex I), various chains
GGDEF                PF00990.16   161 seq1798_BIOID50925   -            460   8.9e-51  171.5   0.3   1   1   2.5e-54   3.4e-50  169.6   0.0     3   161   297   452   295   452 0.97 GGDEF domain
Curlin_rpt           PF07012.7     34 seq1799_BIOID50925   -            160   8.3e-22   76.5  32.2   1   3   1.1e-15   1.5e-11   43.7   0.8     1    34    62    95    62    95 0.99 Curlin associated repeat
Curlin_rpt           PF07012.7     34 seq1799_BIOID50925   -            160   8.3e-22   76.5  32.2   2   3   2.3e-09   3.2e-05   23.4   2.1     9    32    92   115    91   116 0.95 Curlin associated repeat
Curlin_rpt           PF07012.7     34 seq1799_BIOID50925   -            160   8.3e-22   76.5  32.2   3   3   7.8e-12   1.1e-07   31.3   4.2     1    34   106   139   106   139 0.98 Curlin associated repeat
Patatin              PF01734.17   204 seq1802_BIOID50925   -            314   1.9e-24   86.6   0.5   1   1   2.5e-28   3.4e-24   85.8   0.1     1   201    21   178    21   180 0.95 Patatin-like phospholipase
PK                   PF00224.16   348 seq1804_BIOID50925   -            542  3.9e-150  499.1   9.5   1   1  7.1e-154  4.9e-150  498.8   6.6     1   345    73   414    73   417 0.98 Pyruvate kinase, barrel domain
PK_C                 PF02887.11   117 seq1804_BIOID50925   -            542   6.9e-28   96.4   3.0   1   1   1.3e-31   8.9e-28   96.0   0.6     1   116   427   540   427   541 0.97 Pyruvate kinase, alpha/beta domain
PNP_UDP_1            PF01048.15   234 seq1805_BIOID50925   -            253   8.2e-42  142.6   1.4   1   1   6.8e-46   9.2e-42  142.4   1.0     2   230    21   247    20   253 0.85 Phosphorylase superfamily
Transaldolase        PF00923.14   287 seq1806_BIOID50925   -            222   1.8e-44  151.8   0.1   1   1   3.8e-48   5.2e-44  150.3   0.1     1   243     5   207     5   219 0.95 Transaldolase
SBP_bac_11           PF13531.1    231 seq1807_BIOID50925   -            329   1.8e-43  148.7   0.1   1   1   6.5e-47   2.2e-43  148.4   0.1     4   231    28   280    25   280 0.87 Bacterial extracellular solute-binding protein
SBP_bac_1            PF01547.20   314 seq1807_BIOID50925   -            329     6e-19   68.7   2.3   1   1   2.3e-22   7.7e-19   68.4   1.6     4   314    32   272    29   272 0.88 Bacterial extracellular solute-binding protein
SBP_bac_8            PF13416.1    281 seq1807_BIOID50925   -            329   4.4e-13   49.5   0.9   1   1   2.3e-16     8e-13   48.6   0.6    85   262   108   281    34   300 0.74 Bacterial extracellular solute-binding protein
SBP_bac_6            PF13343.1    242 seq1807_BIOID50925   -            329   7.2e-12   45.0   1.0   1   1   4.3e-15   1.5e-11   44.0   0.7    53   235   112   303    77   306 0.82 Bacterial extracellular solute-binding protein
Curlin_rpt           PF07012.7     34 seq1808_BIOID50925   -            152     6e-28   96.1  27.3   1   3   8.9e-16   1.2e-11   43.9   0.5     1    34    41    75    41    75 0.99 Curlin associated repeat
Curlin_rpt           PF07012.7     34 seq1808_BIOID50925   -            152     6e-28   96.1  27.3   2   3   5.7e-16   7.8e-12   44.5   0.2     2    34    87   120    86   120 0.98 Curlin associated repeat
Curlin_rpt           PF07012.7     34 seq1808_BIOID50925   -            152     6e-28   96.1  27.3   3   3   6.2e-10   8.5e-06   25.2   3.5     8    34   116   142   115   142 0.95 Curlin associated repeat
AA_permease          PF00324.16   479 seq1810_BIOID50925   -            461   3.8e-43  147.4  35.7   1   1   6.8e-47   4.6e-43  147.1  24.7     2   428    27   421    26   442 0.81 Amino acid permease
AA_permease_2        PF13520.1    426 seq1810_BIOID50925   -            461   6.5e-32  110.4  37.2   1   1   1.2e-35     8e-32  110.1  25.8    39   400    61   416    22   436 0.79 Amino acid permease
HSP70                PF00012.15   602 seq1814_BIOID50925   -            450   1.1e-24   86.1   0.0   1   2     2e-18   1.4e-14   52.8   0.0     2   207     3   228     2   259 0.77 Hsp70 protein
HSP70                PF00012.15   602 seq1814_BIOID50925   -            450   1.1e-24   86.1   0.0   2   2   1.9e-11   1.3e-07   29.8   0.0   250   352   329   423   305   448 0.80 Hsp70 protein
BPD_transp_1         PF00528.17   185 seq1815_BIOID50925   -            364     4e-41  140.4  14.1   1   1   2.9e-45     4e-41  140.4   9.8     2   183   152   359   151   361 0.99 Binding-protein-dependent transport system inner membrane component
Tafi-CsgC            PF10610.4    106 seq1816_BIOID50925   -            110   9.4e-67  221.3   4.2   1   1   7.9e-71   1.1e-66  221.2   2.9     1   106     5   110     5   110 0.99 Thin aggregative fimbriae synthesis protein
RmuC                 PF02646.11   305 seq1819_BIOID50925   -            475  7.2e-112  373.0   2.2   1   1  5.3e-116  7.2e-112  373.0   1.5     1   304   135   437   135   438 0.99 RmuC family
Response_reg         PF00072.19   112 seq1820_BIOID50925   -            337   3.8e-28   97.6   0.5   1   1   6.5e-32   8.9e-28   96.4   0.1     1   111    10   120    10   121 0.97 Response regulator receiver domain
Complex1_49kDa       PF00346.14   272 seq1821_BIOID50925   -            571     2e-32  112.1   0.0   1   2     5e-27   2.3e-23   82.4   0.0     2   163   297   458   296   471 0.96 Respiratory-chain NADH dehydrogenase, 49 Kd subunit
Complex1_49kDa       PF00346.14   272 seq1821_BIOID50925   -            571     2e-32  112.1   0.0   2   2   1.7e-10   7.9e-07   28.2   0.0   207   272   474   539   459   539 0.89 Respiratory-chain NADH dehydrogenase, 49 Kd subunit
Complex1_30kDa       PF00329.14   103 seq1821_BIOID50925   -            571   2.7e-25   88.4   0.0   1   1   1.2e-28   5.3e-25   87.5   0.0     2   103    48   153    47   153 0.94 Respiratory-chain NADH dehydrogenase, 30 Kd subunit
NiFeSe_Hases         PF00374.14   507 seq1821_BIOID50925   -            571   1.4e-15   56.9   0.1   1   1   3.5e-16   1.6e-12   46.9   0.0     1    68   220   288   220   297 0.91 Nickel-dependent hydrogenase
PAS_9                PF13426.1    104 seq1822_BIOID50925   -            421   3.4e-32  110.8   0.0   1   2   6.9e-21   1.4e-17   63.9   0.0     3   102    32   133    30   135 0.91 PAS domain
PAS_9                PF13426.1    104 seq1822_BIOID50925   -            421   3.4e-32  110.8   0.0   2   2   7.1e-15   1.4e-11   44.6   0.0     3   104   156   258   154   258 0.87 PAS domain
PAS                  PF00989.19   113 seq1822_BIOID50925   -            421     2e-21   75.7   0.0   1   2   4.6e-13     9e-10   38.2   0.0    13   112    32   132    24   133 0.81 PAS fold
PAS                  PF00989.19   113 seq1822_BIOID50925   -            421     2e-21   75.7   0.0   2   2   4.2e-12   8.3e-09   35.1   0.0     7   113   150   256   145   256 0.83 PAS fold
PAS_4                PF08448.5    110 seq1822_BIOID50925   -            421   1.2e-14   54.1   0.0   1   1   8.7e-13   1.7e-09   37.5   0.0     1   110   150   261   150   261 0.94 PAS fold
PAS_8                PF13188.1     64 seq1822_BIOID50925   -            421   9.1e-13   47.4   0.1   1   2   1.6e-07   0.00031   20.3   0.0    11    52    31    75    14    87 0.66 PAS domain
PAS_8                PF13188.1     64 seq1822_BIOID50925   -            421   9.1e-13   47.4   0.1   2   2   9.3e-09   1.8e-05   24.2   0.0     7    45   150   192   141   215 0.66 PAS domain
CDH                  PF02611.10   222 seq1823_BIOID50925   -            300   1.6e-95  318.4   0.0   1   1   1.4e-99   1.9e-95  318.2   0.0     2   221    80   299    79   300 0.99 CDP-diacylglycerol pyrophosphatase
MarR                 PF01047.17    59 seq1824_BIOID50925   -            135   4.1e-12   45.5   0.2   1   1   1.6e-15   7.3e-12   44.6   0.0     1    58    29    86    29    87 0.98 MarR family
HTH_27               PF13463.1     68 seq1824_BIOID50925   -            135   1.5e-09   37.9   0.1   1   1   4.8e-13   2.2e-09   37.3   0.1     1    68    29    95    29    95 0.97 Winged helix DNA-binding domain
MarR_2               PF12802.2     62 seq1824_BIOID50925   -            135   1.4e-08   34.1   0.3   1   1   4.7e-12   2.1e-08   33.5   0.2     2    62    28    86    27    86 0.97 MarR family
HTH_3                PF01381.17    55 seq1826_BIOID50925   -            107   5.2e-05   22.9   0.0   1   1   6.5e-09   8.9e-05   22.1   0.0    12    47    18    53    18    56 0.93 Helix-turn-helix
Macro                PF01661.16   118 seq1827_BIOID50925   -            177     3e-41  139.8   0.0   1   1   2.8e-45   3.8e-41  139.5   0.0     1   118    21   137    21   137 0.99 Macro domain
DUF1019              PF06254.6     89 seq1829_BIOID50925   -            141   3.3e-24   84.7   0.2   1   1   3.3e-28   4.5e-24   84.3   0.1     1    89    46   121    46   121 0.97 Protein of unknown function (DUF1019)
BPD_transp_1         PF00528.17   185 seq1830_BIOID50925   -            341     2e-28   99.0  11.7   1   1   2.7e-32   3.7e-28   98.1   8.1     1   182   158   338   155   341 0.89 Binding-protein-dependent transport system inner membrane component
LPP                  PF04728.8     11 seq1832_BIOID50925   -             78   5.8e-11   41.3  16.8   1   2   4.2e-10   5.8e-06   25.7   1.0     1    11    24    34    24    34 0.99 Repeated sequence found in lipoprotein LPP
LPP                  PF04728.8     11 seq1832_BIOID50925   -             78   5.8e-11   41.3  16.8   2   2   6.3e-10   8.6e-06   25.1   2.1     1    11    38    48    38    48 0.99 Repeated sequence found in lipoprotein LPP
DUF2543              PF10820.3     81 seq1833_BIOID50925   -             81   9.2e-51  169.6   1.1   1   1   7.4e-55     1e-50  169.5   0.7     1    81     1    81     1    81 1.00 Protein of unknown function (DUF2543)
EAL                  PF00563.15   236 seq1834_BIOID50925   -            362   1.6e-58  197.8   0.0   1   1   3.3e-62   2.3e-58  197.3   0.0     3   236   112   346   111   346 0.94 EAL domain
GerE                 PF00196.14    58 seq1834_BIOID50925   -            362   1.3e-10   40.3   0.3   1   1   3.8e-14   2.6e-10   39.3   0.2     5    52    26    73    24    77 0.96 Bacterial regulatory proteins, luxR family
PLDc_2               PF13091.1    126 seq1835_BIOID50925   -            499   1.1e-34  118.7   0.0   1   2   2.3e-13   1.6e-09   37.4   0.0     8   126    61   204    56   204 0.67 PLD-like domain
PLDc_2               PF13091.1    126 seq1835_BIOID50925   -            499   1.1e-34  118.7   0.0   2   2   2.7e-26   1.8e-22   79.2   0.0     5   123   295   437   291   440 0.92 PLD-like domain
NTP_transferase      PF00483.18   248 seq1836_BIOID50925   -            302   2.4e-25   89.1   0.0   1   1   4.5e-29   3.1e-25   88.8   0.0     1   241    10   275    10   280 0.87 Nucleotidyl transferase
NTP_transf_3         PF12804.2    179 seq1836_BIOID50925   -            302   9.5e-08   32.3   0.0   1   1   2.7e-11   1.8e-07   31.3   0.0     1   116    11   164    11   184 0.75 MobA-like NTP transferase domain
EAL                  PF00563.15   236 seq1837_BIOID50925   -            383   4.5e-69  232.4   0.1   1   1   9.3e-73   6.4e-69  231.9   0.0     3   236   131   365   129   365 0.96 EAL domain
GGDEF                PF00990.16   161 seq1837_BIOID50925   -            383   6.3e-13   48.5   0.0   1   1   1.5e-16     1e-12   47.8   0.0    47   160     2   109     1   110 0.94 GGDEF domain
Ubie_methyltran      PF01209.13   233 seq1840_BIOID50925   -            251  5.9e-114  378.8   0.0   1   1  5.4e-117  6.7e-114  378.6   0.0     2   233    15   250    14   250 0.99 ubiE/COQ5 methyltransferase family
Methyltransf_31      PF13847.1    152 seq1840_BIOID50925   -            251   3.9e-23   81.5   0.0   1   1   4.7e-26   5.8e-23   81.0   0.0     3   113    63   179    61   229 0.81 Methyltransferase domain
Methyltransf_11      PF08241.7     95 seq1840_BIOID50925   -            251   1.5e-21   76.5   0.1   1   1   3.2e-24   3.9e-21   75.2   0.0     1    94    68   167    68   168 0.97 Methyltransferase domain
Methyltransf_23      PF13489.1    162 seq1840_BIOID50925   -            251   5.1e-19   68.4   0.0   1   1   5.9e-22   7.3e-19   67.9   0.0    20   160    61   233    43   235 0.85 Methyltransferase domain
Methyltransf_25      PF13649.1    101 seq1840_BIOID50925   -            251   9.4e-17   61.1   0.0   1   1     2e-19   2.5e-16   59.7   0.0     1   101    67   164    67   164 0.93 Methyltransferase domain
Methyltransf_12      PF08242.7     99 seq1840_BIOID50925   -            251     4e-14   52.7   0.0   1   1   6.8e-17   8.4e-14   51.7   0.0     1    99    68   166    68   166 0.93 Methyltransferase domain
Methyltransf_18      PF12847.2    112 seq1840_BIOID50925   -            251   2.3e-13   50.5   0.0   1   1   3.3e-16   4.1e-13   49.7   0.0     2   109    64   168    63   171 0.88 Methyltransferase domain
Methyltransf_26      PF13659.1    117 seq1840_BIOID50925   -            251   5.2e-09   36.0   0.0   1   1   8.1e-12     1e-08   35.1   0.0     1   114    64   169    64   171 0.91 Methyltransferase domain
PCMT                 PF01135.14   210 seq1840_BIOID50925   -            251   4.5e-07   29.5   0.0   1   1   5.7e-10   7.1e-07   28.8   0.0    71   171    61   168    51   179 0.86 Protein-L-isoaspartate(D-aspartate) O-methyltransferase (PCMT)
MTS                  PF05175.9    170 seq1840_BIOID50925   -            251   5.3e-06   25.8   0.0   1   1   7.6e-09   9.5e-06   24.9   0.0    31   140    63   169    53   188 0.85 Methyltransferase small domain
SBP_bac_5            PF00496.17   374 seq1841_BIOID50925   -            547   1.5e-81  273.9   0.2   1   1   1.4e-85   1.9e-81  273.7   0.1     3   371    80   456    78   459 0.94 Bacterial extracellular solute-binding proteins, family 5 Middle
MFS_2                PF13347.1    427 seq1842_BIOID50925   -            466  8.6e-104  347.1  38.0   1   1  2.3e-107    1e-103  346.9  26.4     1   426    24   448    24   449 0.97 MFS/sugar transport protein
MFS_1                PF07690.11   354 seq1842_BIOID50925   -            466   2.2e-08   33.1  44.7   1   1   4.8e-12   2.2e-08   33.1  31.0    12   326    38   361    33   396 0.71 Major Facilitator Superfamily
Fer4_7               PF12838.2     52 seq1843_BIOID50925   -            181   2.6e-14   53.2  33.1   1   1   9.9e-15   1.9e-11   44.0   9.8     1    52    39    89    39    89 0.91 4Fe-4S dicluster domain
[truncated: 1,529,684 more chars]
