# Supplementary material for: A domain sequence approach to pangenomics: applications to Escherichia coli
Source: F1000Res. 2013 May 29;1:19. Originally published 2012 Oct 1. [Version 2] doi: 10.12688/f1000research.1-19.v2 (PMC3901455; doi:10.12688/f1000research.1-19.v2)
Supplement: The 347 text files show the results from scanning each of the fasta-files against the Pfam-A database [file f1000research-1-1101-s0002.tgz › Escherichia_coli_DEC3D_BIOID50929.txt]

#                                                                            --- full sequence --- -------------- this domain -------------   hmm coord   ali coord   env coord
# target name        accession   tlen query name           accession   qlen   E-value  score  bias   #  of  c-Evalue  i-Evalue  score  bias  from    to  from    to  from    to  acc description of target
#------------------- ---------- ----- -------------------- ---------- ----- --------- ------ ----- --- --- --------- --------- ------ ----- ----- ----- ----- ----- ----- ----- ---- ---------------------
ACP_syn_III_C        PF08541.5     90 seq1_BIOID50929      -            317   2.8e-37  126.5   0.0   1   1   2.8e-40   9.5e-37  124.7   0.0     1    90   228   317   228   317 0.98 3-Oxoacyl-[acyl-carrier-protein (ACP)] synthase III C terminal
ACP_syn_III          PF08545.5     80 seq1_BIOID50929      -            317   4.2e-30  103.1   1.3   1   1   2.3e-33     8e-30  102.2   0.9     1    80   106   183   106   183 0.99 3-Oxoacyl-[acyl-carrier-protein (ACP)] synthase III
HMG_CoA_synt_N       PF01154.12   174 seq1_BIOID50929      -            317   1.2e-05   24.8   0.1   1   1   5.7e-09     2e-05   24.1   0.1     7   150     5   143     2   167 0.85 Hydroxymethylglutaryl-coenzyme A synthase N terminal
Chal_sti_synt_N      PF00195.14   227 seq1_BIOID50929      -            317   2.5e-05   23.5   0.7   1   1   1.3e-08   4.5e-05   22.6   0.5    98   225    48   168    21   170 0.81 Chalcone and stilbene synthases, N-terminal domain
DUF3672              PF12421.3    136 seq6_BIOID50929      -            249     1e-45  155.1   2.4   1   1   2.1e-49   1.4e-45  154.6   1.6     1   136    66   208    66   208 0.93 Fibronectin type III protein
DUF1983              PF09327.6     81 seq6_BIOID50929      -            249   5.9e-11   42.0   0.9   1   1   3.1e-14   2.1e-10   40.2   0.1    40    81     1    42     1    42 0.96 Domain of unknown function (DUF1983)
RusA                 PF05866.6    116 seq11_BIOID50929     -            124   1.4e-19   70.4   0.0   1   1   1.3e-23   1.7e-19   70.2   0.0     3   116     9   116     7   116 0.89 Endodeoxyribonuclease RusA
I-set                PF07679.11    90 seq12_BIOID50929     -            238   4.5e-08   32.7   0.5   1   1   8.1e-11   2.8e-07   30.2   0.2     3    88   149   227   147   231 0.85 Immunoglobulin I-set domain
Ig_2                 PF13895.1     80 seq12_BIOID50929     -            238     1e-07   31.8   0.4   1   1   7.7e-11   2.6e-07   30.5   0.1    18    78   166   231   145   233 0.71 Immunoglobulin domain
Ig_3                 PF13927.1     75 seq12_BIOID50929     -            238   3.3e-07   30.6   0.7   1   1   3.7e-10   1.3e-06   28.7   0.0    11    74   159   215   149   216 0.87 Immunoglobulin domain
ACR_tran             PF00873.14  1021 seq13_BIOID50929     -            178   2.9e-80  269.8  11.0   1   1   7.2e-84   3.3e-80  269.7   7.7   853  1021     1   168     1   168 0.99 AcrB/AcrD/AcrF family
MMPL                 PF03176.10   333 seq13_BIOID50929     -            178   4.6e-07   28.7   5.8   1   1   1.1e-10   5.2e-07   28.5   4.0   147   311    14   176     4   178 0.86 MMPL family
SecD_SecF            PF02355.11   189 seq13_BIOID50929     -            178   4.5e-06   25.8   1.9   1   1   1.2e-09   5.5e-06   25.5   1.3    37   178    16   159     6   170 0.80 Protein export membrane protein
rve                  PF00665.21   120 seq16_BIOID50929     -            296   4.9e-26   91.0   0.1   1   1   3.8e-29   1.3e-25   89.7   0.0     2   119   126   240   125   241 0.97 Integrase core domain
HTH_21               PF13276.1     60 seq16_BIOID50929     -            296   1.6e-16   59.9   2.9   1   1   1.1e-19   3.9e-16   58.7   2.0     3    60    48   104    45   104 0.93 HTH-like domain
rve_3                PF13683.1     67 seq16_BIOID50929     -            296   2.7e-11   42.7   0.0   1   1   1.8e-14   6.1e-11   41.5   0.0     6    67   217   278   212   278 0.92 Integrase core domain
rve_2                PF13333.1     52 seq16_BIOID50929     -            296   2.6e-06   27.2   0.0   1   1   1.6e-09   5.5e-06   26.2   0.0     1    44   231   277   231   284 0.88 Integrase core domain
Transaldolase        PF00923.14   287 seq17_BIOID50929     -            338  2.6e-104  348.2   0.3   1   1  2.2e-108    3e-104  348.0   0.2     1   287    35   334    35   334 0.95 Transaldolase
RHS                  PF03527.9     41 seq18_BIOID50929     -            434   2.2e-20   72.0   0.9   1   1   1.6e-24   2.2e-20   72.0   0.7     1    41   188   228   188   228 0.98 RHS protein
Phage_portal         PF04860.7    347 seq20_BIOID50929     -            432   5.5e-87  291.5   0.0   1   1   4.9e-91   6.8e-87  291.2   0.0     4   347    39   382    36   382 0.96 Phage portal protein
DUF1471              PF07338.8     56 seq21_BIOID50929     -            314   4.1e-62  205.5   5.4   1   3   2.8e-22   3.9e-18   64.7   0.0     2    56    34    90    33    90 0.98 Protein of unknown function (DUF1471)
DUF1471              PF07338.8     56 seq21_BIOID50929     -            314   4.1e-62  205.5   5.4   2   3     3e-22   4.1e-18   64.6   0.1     3    56   119   174   117   174 0.98 Protein of unknown function (DUF1471)
DUF1471              PF07338.8     56 seq21_BIOID50929     -            314   4.1e-62  205.5   5.4   3   3   3.1e-26   4.3e-22   77.3   0.1     2    56   259   314   258   314 0.99 Protein of unknown function (DUF1471)
Plasmid_stabil       PF05016.9     90 seq24_BIOID50929     -             92     3e-15   56.2   0.1   1   1   2.4e-19   3.3e-15   56.1   0.1     1    90     4    91     4    91 0.86 Plasmid stabilisation system protein
DUF3927              PF13064.1     46 seq25_BIOID50929     -             55   4.9e-25   86.6   8.8   1   1     4e-29   5.4e-25   86.4   6.1     1    46     3    48     3    48 0.98 Protein of unknown function (DUF3927)
Phage_fiber_C        PF06820.7     64 seq26_BIOID50929     -             89   6.3e-36  122.2   1.0   1   1     6e-40   8.2e-36  121.8   0.7     1    64    28    89    28    89 0.98 Putative prophage tail fibre C-terminus
Autotransporter      PF03797.14   265 seq28_BIOID50929     -            236   8.5e-43  146.4  12.8   1   1   7.5e-47     1e-42  146.2   8.9    35   262     2   219     1   221 0.94 Autotransporter beta-domain
DUF1327              PF07041.6    113 seq29_BIOID50929     -             92   2.8e-47  159.1   0.0   1   1   2.2e-51     3e-47  159.0   0.0    24   112     2    90     1    91 0.98 Protein of unknown function (DUF1327)
DUF1076              PF06416.7    113 seq31_BIOID50929     -            213   5.3e-43  145.1   0.3   1   1   5.4e-47   7.4e-43  144.7   0.2    13   113   112   212    99   212 0.94 Protein of unknown function (DUF1076)
RHS                  PF03527.9     41 seq37_BIOID50929     -            586   1.9e-20   72.2   0.8   1   1   2.7e-24   1.9e-20   72.2   0.5     1    41   333   373   333   373 0.97 RHS protein
RHS_repeat           PF05593.9     38 seq37_BIOID50929     -            586   2.8e-11   43.1  24.4   1   1   9.8e-09   6.7e-05   22.8   0.8     1    29   129   166   129   175 0.84 RHS Repeat
DUF4224              PF13986.1     47 seq39_BIOID50929     -             67   1.2e-18   66.2   0.0   1   1   9.7e-23   1.3e-18   66.1   0.0     2    46     5    49     4    50 0.97 Domain of unknown function (DUF4224)
rve                  PF00665.21   120 seq42_BIOID50929     -            272   4.7e-25   87.9   0.0   1   1   2.3e-28     8e-25   87.1   0.0     2   119   106   221   105   222 0.97 Integrase core domain
rve_3                PF13683.1     67 seq42_BIOID50929     -            272     3e-18   64.9   0.1   1   1   2.1e-21     7e-18   63.7   0.1     2    67   194   260   193   260 0.98 Integrase core domain
rve_2                PF13333.1     52 seq42_BIOID50929     -            272   1.1e-13   50.8   0.7   1   1     7e-17   2.4e-13   49.8   0.5     1    51   212   267   212   267 0.93 Integrase core domain
HTH_21               PF13276.1     60 seq42_BIOID50929     -            272   1.5e-09   37.6   5.4   1   1   1.2e-12   3.9e-09   36.2   3.8     3    59    27    82    23    83 0.89 HTH-like domain
Lambda_tail_I        PF06805.7     82 seq44_BIOID50929     -             94   5.5e-14   51.6   0.0   1   1   4.7e-18   6.4e-14   51.4   0.0     2    53    14    70    13    82 0.85 Bacteriophage lambda tail assembly protein I
Antiterm             PF03589.8     95 seq45_BIOID50929     -            166   5.7e-25   87.1   6.2   1   1   8.5e-29   1.2e-24   86.1   0.0     2    95    15   111    14   111 0.97 Antitermination protein
CesT                 PF05932.8    119 seq46_BIOID50929     -            127   2.5e-18   65.9   0.5   1   1     2e-22   2.8e-18   65.7   0.4     2   115     5   111     4   115 0.91 Tir chaperone protein (CesT) family
Beta_elim_lyase      PF01212.16   290 seq51_BIOID50929     -            476   1.8e-97  325.8   0.0   1   1  3.1e-101   2.1e-97  325.6   0.0     1   289    54   442    54   443 0.99 Beta-eliminating lyase
DUF932               PF06067.6    239 seq54_BIOID50929     -            272   1.6e-59  201.0   0.0   1   1   1.3e-63   1.8e-59  200.8   0.0     2   239    37   261    36   261 0.99 Domain of unknown function (DUF932)
Phage_integrase      PF00589.17   173 seq57_BIOID50929     -            340   2.5e-11   43.4   0.0   1   1   5.2e-15   7.1e-11   41.9   0.0     3   169   165   319   163   323 0.84 Phage integrase family
SecE                 PF00584.15    57 seq58_BIOID50929     -            127   2.4e-21   74.9   1.0   1   1   1.8e-25   2.4e-21   74.9   0.7     2    56    68   122    67   123 0.97 SecE/Sec61-gamma subunits of protein translocation complex
Phage_lysozyme       PF00959.14   110 seq60_BIOID50929     -            177   4.1e-29  100.9   0.0   1   1   3.9e-33   5.4e-29  100.5   0.0     1   110    48   166    48   166 0.97 Phage lysozyme
Metallophos          PF00149.23   201 seq61_BIOID50929     -            100   1.7e-06   27.4   0.0   1   1   1.5e-10   2.1e-06   27.2   0.0    28    84    14    62     2    96 0.77 Calcineurin-like phosphoesterase
Lysis_S              PF04971.7     68 seq64_BIOID50929     -             68   6.1e-47  157.0   0.6   1   1   4.9e-51   6.7e-47  156.9   0.4     1    68     1    68     1    68 1.00 Lysis protein S
Phage_integrase      PF00589.17   173 seq70_BIOID50929     -            230   1.6e-32  112.4   0.0   1   1   1.4e-36   1.9e-32  112.1   0.0     2   170    53   220    52   223 0.97 Phage integrase family
LRR_1                PF00560.28    22 seq71_BIOID50929     -            247   0.00022   20.7  37.2   1   2   5.1e-06     0.035   14.0   0.1     2    15   170   183   169   187 0.92 Leucine Rich Repeat
LRR_1                PF00560.28    22 seq71_BIOID50929     -            247   0.00022   20.7  37.2   2   2   9.8e-05      0.67   10.0   0.5     4    22   193   212   190   212 0.89 Leucine Rich Repeat
ABG_transport        PF03806.8    502 seq72_BIOID50929     -             56   6.3e-08   30.9   0.1   1   1   4.6e-12   6.3e-08   30.9   0.1   274   312     1    39     1    52 0.90 AbgT putative transporter family
Ail_Lom              PF06316.6    199 seq77_BIOID50929     -            199  9.9e-132  436.3   7.0   1   1  1.6e-135  1.1e-131  436.1   4.8     1   199     1   199     1   199 1.00 Enterobacterial Ail/Lom protein
OMP_b-brl            PF13505.1    176 seq77_BIOID50929     -            199   1.3e-25   90.2   6.7   1   1   2.3e-29   1.6e-25   89.9   4.6     2   176    11   199     7   199 0.81 Outer membrane protein beta-barrel domain
DUF1737              PF08410.5     54 seq79_BIOID50929     -             58   1.1e-17   63.3   0.0   1   1   9.2e-22   1.3e-17   63.2   0.0     1    49     1    46     1    52 0.95 Domain of unknown function (DUF1737)
ORF6N                PF10543.4     88 seq80_BIOID50929     -            225   1.3e-27   95.5   0.0   1   1     3e-31     2e-27   94.9   0.0     2    88    10    96     9    96 0.98 ORF6N domain
P22_AR_C             PF10548.4     74 seq80_BIOID50929     -            225   1.1e-19   69.9   0.0   1   1   2.8e-23   1.9e-19   69.1   0.0     1    74   124   197   124   197 0.97 P22AR C-terminal domain
Phage_TAC            PF06222.6    127 seq82_BIOID50929     -            124   7.9e-59  196.6   0.2   1   1   6.3e-63   8.7e-59  196.5   0.1     1   127     1   124     1   124 0.99 Phage tail assembly chaperone
SopA                 PF13981.1    135 seq85_BIOID50929     -            583   2.4e-43  147.2   2.3   1   1   9.4e-46   3.2e-42  143.6   0.2     1   135   376   512   376   512 0.98 SopA-like central domain
Pentapeptide         PF00805.17    40 seq85_BIOID50929     -            583   1.5e-14   52.6  16.1   1   2   7.8e-09   2.7e-05   23.1   0.5     4    40   204   240   204   240 0.93 Pentapeptide repeats (8 copies)
Pentapeptide         PF00805.17    40 seq85_BIOID50929     -            583   1.5e-14   52.6  16.1   2   2   9.8e-09   3.4e-05   22.8   0.2     7    38   237   268   236   270 0.95 Pentapeptide repeats (8 copies)
Pentapeptide_4       PF13599.1     78 seq85_BIOID50929     -            583   7.1e-14   51.2  17.9   1   2   2.9e-12   9.8e-09   34.8   1.6     9    76   199   266   194   268 0.89 Pentapeptide repeats (9 copies)
Pentapeptide_4       PF13599.1     78 seq85_BIOID50929     -            583   7.1e-14   51.2  17.9   2   2   6.3e-11   2.1e-07   30.5   5.5     2    53   242   291   241   309 0.92 Pentapeptide repeats (9 copies)
DUF1327              PF07041.6    113 seq86_BIOID50929     -            114   2.9e-61  204.2   0.0   1   1   2.3e-65   3.2e-61  204.0   0.0     1   112     1   112     1   113 0.99 Protein of unknown function (DUF1327)
ABG_transport        PF03806.8    502 seq87_BIOID50929     -            173   5.1e-72  242.3  18.1   1   1   4.1e-76   5.6e-72  242.2  12.6   331   500     1   170     1   172 0.99 AbgT putative transporter family
Ail_Lom              PF06316.6    199 seq91_BIOID50929     -            199  8.1e-121  400.7   4.9   1   1    2e-124  9.1e-121  400.5   3.4     1   199     1   199     1   199 1.00 Enterobacterial Ail/Lom protein
OMP_b-brl            PF13505.1    176 seq91_BIOID50929     -            199   6.9e-26   91.1   5.3   1   1   1.9e-29   8.6e-26   90.8   3.7     2   176    11   199     9   199 0.87 Outer membrane protein beta-barrel domain
Antiterm             PF03589.8     95 seq92_BIOID50929     -            122   1.1e-31  108.6   1.1   1   1   1.2e-35   1.7e-31  108.0   0.1     2    95    27   119    26   119 0.98 Antitermination protein
NusG                 PF02357.14    92 seq98_BIOID50929     -            181   5.3e-25   87.3   0.0   1   1   1.1e-28   7.7e-25   86.8   0.0     1    92     7   106     7   106 0.93 Transcription termination factor nusG
KOW                  PF00467.24    32 seq98_BIOID50929     -            181   1.3e-08   33.9   0.1   1   1   9.1e-12   6.2e-08   31.7   0.0     1    28   130   161   130   165 0.86 KOW motif
Acyl_transf_1        PF00698.16   318 seq103_BIOID50929    -            309   1.4e-42  146.0   2.9   1   1   1.2e-46   1.7e-42  145.7   2.0     2   281     6   290     5   306 0.90 Acyl transferase domain
RusA                 PF05866.6    116 seq104_BIOID50929    -            123   5.7e-21   74.9   0.0   1   1   4.8e-25   6.5e-21   74.7   0.0     1   116     7   116     7   116 0.90 Endodeoxyribonuclease RusA
DUF303               PF03629.13   255 seq106_BIOID50929    -            542   3.6e-24   85.2   0.0   1   1   3.4e-28   4.7e-24   84.8   0.0    24   200    10   220     1   281 0.79 Domain of unknown function (DUF303)
DAGK_prokar          PF01219.14   104 seq108_BIOID50929    -            119   1.1e-38  130.8   5.7   1   1   9.5e-43   1.3e-38  130.6   4.0     2   104    16   118    15   118 0.98 Prokaryotic diacylglycerol kinase
NiFeSe_Hases         PF00374.14   507 seq114_BIOID50929    -            597  2.7e-243  808.1   0.0   1   1  2.3e-247  3.1e-243  808.0   0.0     1   507    54   582    54   582 0.98 Nickel-dependent hydrogenase
RHS_repeat           PF05593.9     38 seq116_BIOID50929    -            281   4.1e-34  115.9  31.1   1   5   4.5e-12   6.2e-08   32.5   1.4     1    38    59    97    59    97 0.97 RHS Repeat
RHS_repeat           PF05593.9     38 seq116_BIOID50929    -            281   4.1e-34  115.9  31.1   2   5   1.4e-11   1.9e-07   30.9   0.1     1    37   102   138   102   139 0.96 RHS Repeat
RHS_repeat           PF05593.9     38 seq116_BIOID50929    -            281   4.1e-34  115.9  31.1   3   5   2.5e-10   3.4e-06   26.9   0.9     1    25   123   147   123   151 0.95 RHS Repeat
RHS_repeat           PF05593.9     38 seq116_BIOID50929    -            281   4.1e-34  115.9  31.1   4   5   3.1e-10   4.3e-06   26.6   0.0     1    36   167   202   167   204 0.92 RHS Repeat
RHS_repeat           PF05593.9     38 seq116_BIOID50929    -            281   4.1e-34  115.9  31.1   5   5   3.1e-14   4.2e-10   39.4   0.9     1    37   209   245   209   246 0.98 RHS Repeat
PRK                  PF00485.13   194 seq118_BIOID50929    -            368   3.9e-13   49.2   0.0   1   1   5.3e-17   7.2e-13   48.4   0.0     1   148   142   296   142   306 0.87 Phosphoribulokinase / Uridine kinase family
SLT                  PF01464.15   121 seq121_BIOID50929    -            152   3.5e-33  113.5   0.6   1   1   3.1e-37   4.2e-33  113.2   0.4     1   120    19   138    19   139 0.97 Transglycosylase SLT domain
FKBP_C               PF00254.23    94 seq123_BIOID50929    -            259   5.8e-27   93.4   0.0   1   1   1.6e-30   1.1e-26   92.5   0.0     5    94   170   256   167   256 0.96 FKBP-type peptidyl-prolyl cis-trans isomerase
FKBP_N               PF01346.13   124 seq123_BIOID50929    -            259   4.6e-24   84.7   0.0   1   1   8.6e-28   5.9e-24   84.3   0.0    10   124    51   161    43   161 0.93 Domain amino terminal to FKBP-type peptidyl-prolyl isomerase
ArsC                 PF03960.10   110 seq126_BIOID50929    -            118   2.8e-31  107.7   0.0   1   1   2.3e-35   3.1e-31  107.5   0.0     1   110     5   114     5   114 0.96 ArsC family
Antiterm             PF03589.8     95 seq127_BIOID50929    -            207   1.3e-59  198.1   1.9   1   2   3.7e-32   5.1e-28   96.9   0.3     1    95    14   111    14   111 0.99 Antitermination protein
Antiterm             PF03589.8     95 seq127_BIOID50929    -            207   1.3e-59  198.1   1.9   2   2   1.8e-33   2.5e-29  101.0   0.0     4    95   114   204   112   204 0.98 Antitermination protein
DUF4035              PF13227.1     53 seq130_BIOID50929    -             93   7.7e-24   82.7   0.1   1   1   7.5e-28     1e-23   82.3   0.0     1    53    27    79    27    79 0.98 Protein of unknown function (DUF4035)
EamA                 PF00892.15   126 seq134_BIOID50929    -            230   2.9e-19   69.2  26.9   1   1   2.3e-20   3.1e-16   59.4   9.7     1   126    16   145    16   145 0.85 EamA-like transporter family
Phage_lysozyme       PF00959.14   110 seq135_BIOID50929    -            177   8.5e-30  103.1   0.0   1   1   8.1e-34   1.1e-29  102.7   0.0     1   110    48   166    48   166 0.97 Phage lysozyme
MoCF_biosynth        PF00994.19   144 seq138_BIOID50929    -            195   1.1e-27   96.1   0.0   1   1     1e-31   1.4e-27   95.7   0.0     2   138     8   147     7   150 0.88 Probable molybdopterin binding domain
TraT                 PF05818.7    215 seq143_BIOID50929    -            179   4.2e-70  235.4   4.4   1   1   3.4e-74   4.6e-70  235.2   3.0    37   215     3   179     1   179 0.99 Enterobacterial TraT complement resistance protein
AA_permease_2        PF13520.1    426 seq144_BIOID50929    -            460   3.3e-79  266.2  40.4   1   1   2.9e-83   3.9e-79  266.0  28.0     1   420     5   441     5   449 0.91 Amino acid permease
Phage_antitermQ      PF06530.7    126 seq147_BIOID50929    -            123   9.2e-57  189.9   0.1   1   1   7.6e-61     1e-56  189.7   0.1     2   121     3   122     2   123 0.99 Phage antitermination protein Q
DNA_binding_1        PF01035.15    85 seq149_BIOID50929    -            171   7.5e-33  112.0   0.0   1   1   1.5e-36     1e-32  111.5   0.0     1    82    87   168    87   171 0.98 6-O-methylguanine DNA methyltransferase, DNA binding domain
Methyltransf_1N      PF02870.10    77 seq149_BIOID50929    -            171   1.6e-20   73.3   0.0   1   1   3.2e-24   2.2e-20   72.9   0.0     2    76     4    83     3    84 0.97 6-O-methylguanine DNA methyltransferase, ribonuclease-like domain
P22_AR_N             PF10547.4    120 seq151_BIOID50929    -            189   5.6e-55  184.2   0.1   1   1   1.3e-58   8.6e-55  183.6   0.0     1   120     1   119     1   119 0.99 P22_AR N-terminal domain
ORF11CD3             PF10549.4     57 seq151_BIOID50929    -            189   6.9e-25   86.4   0.5   1   1   1.5e-27     1e-23   82.6   0.2     1    56   120   175   120   176 0.98 ORF11CD3 domain
EspG                 PF06872.6    383 seq154_BIOID50929    -            398  8.5e-201  666.1   1.7   1   1    7e-205  9.6e-201  665.9   1.2     1   383    15   397    15   397 1.00 EspG protein
phage_tail_N         PF08400.5    134 seq155_BIOID50929    -            438   6.5e-60  200.5   0.2   1   1   1.9e-63   6.5e-60  200.5   0.2     2   134     3   135     1   135 0.99 Prophage tail fibre N-terminal
Phage_fiber_C        PF06820.7     64 seq155_BIOID50929    -            438   3.9e-34  116.4   0.2   1   1   1.8e-37   6.3e-34  115.8   0.2     1    64   364   427   364   427 0.99 Putative prophage tail fibre C-terminus
Collagen             PF01391.13    60 seq155_BIOID50929    -            438   8.9e-18   63.4  72.1   1   2   9.7e-12   3.3e-08   32.8  27.1     1    59   252   310   250   312 0.62 Collagen triple helix repeat (20 copies)
Collagen             PF01391.13    60 seq155_BIOID50929    -            438   8.9e-18   63.4  72.1   2   2   6.8e-13   2.3e-09   36.5  21.9     1    59   303   361   303   364 0.93 Collagen triple helix repeat (20 copies)
CarboxypepD_reg      PF13620.1     82 seq155_BIOID50929    -            438   1.5e-07   31.2   0.2   1   1     1e-10   3.5e-07   30.0   0.1     1    74     5    83     5    90 0.81 Carboxypeptidase regulatory-like domain
Antirestrict         PF03230.8     94 seq158_BIOID50929    -            161   5.1e-39  132.0   0.2   1   1   4.7e-43   6.4e-39  131.7   0.1     1    94    64   161    64   161 0.98 Antirestriction protein
MFS_1                PF07690.11   354 seq159_BIOID50929    -            427   2.3e-33  115.3  38.8   1   2   6.4e-26   2.9e-22   78.7  17.4    33   256    27   263     5   266 0.80 Major Facilitator Superfamily
MFS_1                PF07690.11   354 seq159_BIOID50929    -            427   2.3e-33  115.3  38.8   2   2   5.6e-15   2.5e-11   42.8   5.9    38   181   255   402   250   422 0.81 Major Facilitator Superfamily
Sugar_tr             PF00083.19   451 seq159_BIOID50929    -            427     1e-24   86.8  31.9   1   1   5.6e-27   2.6e-23   82.2   9.4    51   200    34   193    10   203 0.88 Sugar (and other) transporter
MFS_2                PF13347.1    427 seq159_BIOID50929    -            427   1.1e-10   40.3  28.2   1   1   1.4e-10   6.2e-07   28.0   7.5   137   334   123   325   112   338 0.76 MFS/sugar transport protein
Peptidase_M20        PF01546.23   171 seq163_BIOID50929    -            375   1.7e-36  125.2   0.1   1   1     3e-40   2.1e-36  125.0   0.1     1   170    62   371    62   372 0.95 Peptidase family M20/M25/M40
M20_dimer            PF07687.9    109 seq163_BIOID50929    -            375   3.1e-25   87.8   0.1   1   1   1.3e-28   8.7e-25   86.4   0.0     1   108   175   282   175   283 0.98 Peptidase dimerisation domain
Phage_HK97_TLTM      PF06120.6    301 seq164_BIOID50929    -           1080  5.5e-127  423.1  12.0   1   1  8.1e-131  5.5e-127  423.1   8.3     1   301   395   695   395   695 0.99 Tail length tape measure protein
Tape_meas_lam_C      PF09718.5     78 seq164_BIOID50929    -           1080   2.4e-20   72.0   2.2   1   1   3.6e-24   2.4e-20   72.0   1.5     1    77   860   936   860   937 0.97 Lambda phage tail tape-measure protein (Tape_meas_lam_C)
phage_tail_N         PF08400.5    134 seq166_BIOID50929    -            971   1.3e-59  199.5   0.3   1   1   3.8e-63   1.3e-59  199.5   0.2     1   134     1   134     1   134 0.99 Prophage tail fibre N-terminal
Phage_fiber_2        PF03406.8     44 seq166_BIOID50929    -            971   1.1e-56  188.0  35.0   1   3   4.1e-25   1.4e-21   75.7   4.9     1    44   462   505   462   505 0.98 Phage tail fibre repeat
Phage_fiber_2        PF03406.8     44 seq166_BIOID50929    -            971   1.1e-56  188.0  35.0   2   3   7.3e-24   2.5e-20   71.7   3.9     1    44   506   549   506   549 0.97 Phage tail fibre repeat
Phage_fiber_2        PF03406.8     44 seq166_BIOID50929    -            971   1.1e-56  188.0  35.0   3   3   1.5e-23     5e-20   70.7   4.4     1    42   550   591   550   593 0.95 Phage tail fibre repeat
Collar               PF07484.7     57 seq166_BIOID50929    -            971   1.4e-11   43.8   0.2   1   1   9.7e-15   3.3e-11   42.6   0.1     1    56   761   807   761   808 0.97 Phage Tail Collar Domain
Phage_fiber          PF03335.8     14 seq166_BIOID50929    -            971   6.2e-07   28.0  64.4   1   7   0.00054       1.8    8.3   1.5     1    14   824   837   824   837 0.88 Phage tail fibre repeat
Phage_fiber          PF03335.8     14 seq166_BIOID50929    -            971   6.2e-07   28.0  64.4   2   7   2.4e-05     0.083   12.4   2.6     1    14   856   869   856   869 0.92 Phage tail fibre repeat
Phage_fiber          PF03335.8     14 seq166_BIOID50929    -            971   6.2e-07   28.0  64.4   3   7   0.00027      0.91    9.3   2.4     2    13   871   882   870   883 0.89 Phage tail fibre repeat
Phage_fiber          PF03335.8     14 seq166_BIOID50929    -            971   6.2e-07   28.0  64.4   4   7   3.8e-05      0.13   11.8   3.2     1    14   906   919   906   919 0.92 Phage tail fibre repeat
Phage_fiber          PF03335.8     14 seq166_BIOID50929    -            971   6.2e-07   28.0  64.4   5   7   0.00053       1.8    8.3   1.7     2    12   921   931   920   932 0.89 Phage tail fibre repeat
Phage_fiber          PF03335.8     14 seq166_BIOID50929    -            971   6.2e-07   28.0  64.4   6   7   0.00045       1.5    8.6   0.8     2    11   930   939   929   940 0.86 Phage tail fibre repeat
Phage_fiber          PF03335.8     14 seq166_BIOID50929    -            971   6.2e-07   28.0  64.4   7   7   0.00053       1.8    8.4   0.9     2    13   939   950   938   951 0.87 Phage tail fibre repeat
ANT                  PF03374.9    112 seq167_BIOID50929    -            242   6.5e-36  122.6   0.0   1   1   1.5e-39   1.1e-35  121.9   0.0     1   111   127   235   127   236 0.97 Phage antirepressor protein KilAC domain
Phage_pRha           PF09669.5     92 seq167_BIOID50929    -            242   4.2e-15   55.7   0.0   1   1   1.2e-18   8.5e-15   54.7   0.0     2    90    14   101    13   103 0.80 Phage regulatory protein Rha (Phage_pRha)
DUF3672              PF12421.3    136 seq168_BIOID50929    -           1157   9.6e-40  135.7   0.0   1   1   5.9e-43   2.7e-39  134.3   0.0     1   135   975  1115   975  1116 0.89 Fibronectin type III protein
Phage-tail_3         PF13550.1    164 seq168_BIOID50929    -           1157   6.4e-37  126.7   0.0   1   1   2.7e-40   1.2e-36  125.8   0.0     1   163   330   499   330   500 0.95 Putative phage tail protein
DUF1983              PF09327.6     81 seq168_BIOID50929    -           1157   7.6e-25   86.5   0.0   1   1   5.8e-28   2.6e-24   84.8   0.0     1    81   871   951   871   951 0.99 Domain of unknown function (DUF1983)
Ribosomal_L11_N      PF03946.9     60 seq176_BIOID50929    -            142   3.2e-32  109.6   0.3   1   1   8.7e-36   5.9e-32  108.7   0.2     1    60     8    67     8    67 0.99 Ribosomal protein L11, N-terminal domain
Ribosomal_L11        PF00298.14    69 seq176_BIOID50929    -            142   6.6e-29   99.7   2.9   1   1   1.8e-32   1.2e-28   98.8   2.0     1    69    72   140    72   140 0.99 Ribosomal protein L11, RNA binding domain
TerB                 PF05099.8    140 seq179_BIOID50929    -             48   1.6e-08   34.2   0.6   1   1   1.2e-12   1.7e-08   34.2   0.4    92   131     4    43     1    47 0.92 Tellurite resistance protein TerB
Plug                 PF07715.10   108 seq183_BIOID50929    -            313     2e-24   85.8   1.3   1   1   1.5e-28     2e-24   85.8   0.9     4   108    54   159    51   159 0.93 TonB-dependent Receptor Plug Domain
MtfA                 PF06167.7    253 seq185_BIOID50929    -            278   5.9e-75  251.7   0.1   1   1   5.3e-79   7.2e-75  251.5   0.1    11   253    18   256     9   256 0.95 Phosphoenolpyruvate:glucose-phosphotransferase regulator
tRNA-synt_1g         PF09334.6    391 seq187_BIOID50929    -            677  2.3e-156  520.2   0.1   1   1  1.1e-159  2.9e-156  519.9   0.0     1   390     8   397     8   398 0.98 tRNA synthetases class I (M)
tRNA_bind            PF01588.15    95 seq187_BIOID50929    -            677   1.5e-22   79.0   0.0   1   1   1.2e-25   3.4e-22   77.9   0.0     1    94   581   674   581   675 0.98 Putative tRNA binding domain
tRNA-synt_1          PF00133.17   601 seq187_BIOID50929    -            677   3.1e-18   64.9   1.5   1   1   3.8e-15     1e-11   43.4   0.1    28   103    11    85     2   112 0.83 tRNA synthetases class I (I, L, M and V)
tRNA-synt_1e         PF01406.14   301 seq187_BIOID50929    -            677   3.9e-14   52.3   0.4   1   2     6e-09   1.6e-05   24.0   0.0    14   120    12   119     2   132 0.87 tRNA synthetases class I (C) catalytic domain
tRNA-synt_1e         PF01406.14   301 seq187_BIOID50929    -            677   3.9e-14   52.3   0.4   2   2   1.5e-09   4.2e-06   25.9   0.0   213   282   294   362   287   380 0.82 tRNA synthetases class I (C) catalytic domain
Phage_AlpA           PF05930.7     51 seq188_BIOID50929    -             65   1.5e-17   62.9   0.2   1   1   1.3e-21   1.8e-17   62.6   0.1     3    50    18    64    16    65 0.96 Prophage CP4-57 regulatory protein (AlpA)
DUF3927              PF13064.1     46 seq189_BIOID50929    -             55   2.9e-25   87.3   9.7   1   1   2.3e-29   3.2e-25   87.2   6.7     1    46     3    48     3    48 0.98 Protein of unknown function (DUF3927)
RHS_repeat           PF05593.9     38 seq190_BIOID50929    -            377   7.3e-31  105.5  49.1   1   4   1.7e-13   2.3e-09   37.0   0.3     1    38     3    40     3    40 0.99 RHS Repeat
RHS_repeat           PF05593.9     38 seq190_BIOID50929    -            377   7.3e-31  105.5  49.1   2   4     3e-09   4.1e-05   23.5   1.3     1    31    65    95    65   101 0.94 RHS Repeat
RHS_repeat           PF05593.9     38 seq190_BIOID50929    -            377   7.3e-31  105.5  49.1   3   4   3.4e-08   0.00046   20.1   1.3     1    31    86   119    86   130 0.81 RHS Repeat
RHS_repeat           PF05593.9     38 seq190_BIOID50929    -            377   7.3e-31  105.5  49.1   4   4   3.7e-13     5e-09   35.9   4.0     1    37   305   350   305   351 0.92 RHS Repeat
EamA                 PF00892.15   126 seq192_BIOID50929    -             83   4.7e-12   45.9   7.5   1   1   3.8e-16   5.1e-12   45.8   5.2    61   126     2    67     1    67 0.98 EamA-like transporter family
adh_short            PF00106.20   167 seq194_BIOID50929    -            244   8.7e-40  136.2   1.7   1   1   3.2e-43   8.7e-40  136.2   1.2     1   166     6   169     6   170 0.92 short chain dehydrogenase
adh_short_C2         PF13561.1    243 seq194_BIOID50929    -            244   6.3e-33  114.4   1.7   1   1   2.8e-36   7.6e-33  114.1   1.2     5   242    14   241    12   242 0.94 Enoyl-(Acyl carrier protein) reductase
KR                   PF08659.5    181 seq194_BIOID50929    -            244   5.3e-21   74.9   1.1   1   1   3.1e-24   8.4e-21   74.3   0.8     3   174     8   180     7   198 0.84 KR domain
NAD_binding_10       PF13460.1    183 seq194_BIOID50929    -            244   2.7e-06   27.4   0.4   1   1   1.9e-09   5.2e-06   26.4   0.3     2   126     9   157     8   215 0.74 NADH(P)-binding
Epimerase            PF01370.16   236 seq194_BIOID50929    -            244     2e-05   24.0   0.2   1   1   1.2e-08   3.3e-05   23.3   0.1     1   117     8   140     8   177 0.77 NAD dependent epimerase/dehydratase family
RadC                 PF04002.10   123 seq197_BIOID50929    -            163   5.7e-47  158.3   0.0   1   1   5.1e-51   6.9e-47  158.0   0.0     2   123    42   163    41   163 0.98 RadC-like JAB domain
DicB                 PF05358.6     62 seq203_BIOID50929    -             62   4.5e-38  128.4   0.0   1   1   3.6e-42   4.9e-38  128.3   0.0     1    62     1    62     1    62 0.99 DicB protein
Trp_Tyr_perm         PF03222.8    394 seq207_BIOID50929    -            415  6.7e-149  495.8  36.0   1   1  5.6e-153  7.7e-149  495.6  25.0     1   394     7   403     7   403 0.99 Tryptophan/tyrosine permease family
cNMP_binding         PF00027.24    91 seq208_BIOID50929    -            264   5.3e-16   58.1   0.0   1   1     2e-19     9e-16   57.3   0.0     4    90    66   151    63   152 0.95 Cyclic nucleotide-binding domain
Crp                  PF00325.15    32 seq208_BIOID50929    -            264   3.7e-15   54.9   1.4   1   1   9.7e-19   4.4e-15   54.7   0.3     1    32   207   238   207   238 0.97 Bacterial regulatory proteins, crp family
HTH_Crp_2            PF13545.1     76 seq208_BIOID50929    -            264   5.5e-13   48.4   0.0   1   1   2.2e-16     1e-12   47.5   0.0     1    76   182   256   182   256 0.96 Crp-like helix-turn-helix domain
Ribosomal_L1         PF00687.16   221 seq210_BIOID50929    -            234   9.2e-50  168.8   0.2   1   1   7.9e-54   1.1e-49  168.6   0.2    13   220    28   220     8   221 0.90 Ribosomal protein L1p/L10e family
Phage_lysis          PF03245.8    125 seq214_BIOID50929    -            155   1.7e-48  163.5   6.7   1   1   1.4e-52     2e-48  163.4   4.6     1   124    29   153    29   154 0.99 Bacteriophage lysis protein
DUF1378              PF07125.6     59 seq217_BIOID50929    -             59   1.1e-39  134.0   0.0   1   1   8.7e-44   1.2e-39  133.9   0.0     1    59     1    59     1    59 0.99 Protein of unknown function (DUF1378)
DUF1482              PF07358.6     57 seq220_BIOID50929    -             66   2.5e-28   97.3   0.2   1   1   2.1e-32   2.8e-28   97.1   0.1     1    57     7    65     7    65 0.98 Protein of unknown function (DUF1482)
MFS_1                PF07690.11   354 seq223_BIOID50929    -            462   1.5e-10   40.2  68.9   1   1   1.1e-14   1.5e-10   40.2  47.8     2   354    43   419    38   419 0.70 Major Facilitator Superfamily
AA_permease          PF00324.16   479 seq224_BIOID50929    -            470  1.5e-119  399.3  46.0   1   1  2.5e-123  1.7e-119  399.1  31.9     1   477    27   468    27   470 0.98 Amino acid permease
AA_permease_2        PF13520.1    426 seq224_BIOID50929    -            470   5.5e-51  173.3  50.0   1   1     1e-54   7.1e-51  172.9  34.6     8   419    30   446    26   459 0.84 Amino acid permease
Phage_lysis          PF03245.8    125 seq225_BIOID50929    -            155   2.4e-47  159.8   7.2   1   1     2e-51   2.8e-47  159.7   5.0     1   124    29   153    29   154 0.99 Bacteriophage lysis protein
TPR_3                PF07720.7     36 seq227_BIOID50929    -            163   1.3e-20   72.6  16.1   1   2   6.5e-14   8.9e-10   38.0   2.4     1    36    40    73    40    73 0.98 Tetratricopeptide repeat
TPR_3                PF07720.7     36 seq227_BIOID50929    -            163   1.3e-20   72.6  16.1   2   2   1.3e-14   1.8e-10   40.2   3.3     1    36    74   107    74   107 0.96 Tetratricopeptide repeat
NinG                 PF05766.7    189 seq228_BIOID50929    -            201   1.4e-75  253.0  17.5   1   1   1.2e-79   1.7e-75  252.8  12.2     1   186     1   195     1   201 0.95 Bacteriophage Lambda NinG protein
DUF303               PF03629.13   255 seq231_BIOID50929    -            645   8.9e-28   97.0   0.0   1   1   1.8e-31   1.2e-27   96.6   0.0     2   206    79   326    78   381 0.78 Domain of unknown function (DUF303)
DUF1737              PF08410.5     54 seq231_BIOID50929    -            645     5e-17   61.2   0.0   1   1   2.4e-20   1.7e-16   59.6   0.0     1    53     1    50     1    51 0.97 Domain of unknown function (DUF1737)
Rz1                  PF06085.6     40 seq232_BIOID50929    -             68   8.3e-22   76.1   7.6   1   1   7.7e-26   1.1e-21   75.8   5.3     1    40    20    61    20    61 0.99 Lipoprotein Rz1 precursor
DUF826               PF05696.6     78 seq233_BIOID50929    -             90   7.3e-42  141.2   4.1   1   1   6.1e-46   8.3e-42  141.0   2.9     1    78     1    84     1    84 0.99 Protein of unknown function (DUF826)
Abi                  PF02517.11    92 seq235_BIOID50929    -            103   4.2e-19   68.3   9.0   1   1   3.9e-23   5.4e-19   68.0   6.2     7    91     4    89     2    90 0.96 CAAX protease self-immunity
DUF987               PF06174.6     66 seq241_BIOID50929    -             73   2.6e-43  145.2   0.2   1   1   2.1e-47   2.9e-43  145.0   0.1     1    66     1    66     1    66 0.99 Protein of unknown function (DUF987)
SopA_C               PF13979.1    172 seq244_BIOID50929    -            135   1.8e-20   73.1   0.0   1   1   1.6e-24   2.2e-20   72.8   0.0     2    86    34   112    33   124 0.96 SopA-like catalytic domain
Phage_connect_1      PF05135.8    102 seq245_BIOID50929    -            108     3e-08   33.5   0.0   1   1   2.8e-12   3.8e-08   33.2   0.0     1    94     1    97     1   103 0.84 Phage gp6-like head-tail connector protein
DDE_3                PF13358.1    146 seq248_BIOID50929    -            281   6.2e-16   58.3   0.1   1   1   4.5e-19   1.2e-15   57.3   0.0     2   125   159   280   158   281 0.97 DDE superfamily endonuclease
HTH_29               PF13551.1    113 seq248_BIOID50929    -            281   1.8e-11   43.9   0.3   1   1   1.3e-14   3.5e-11   43.0   0.2     1   109    16   122    16   124 0.91 Winged helix-turn helix
HTH_23               PF13384.1     50 seq248_BIOID50929    -            281   1.5e-09   37.0   0.6   1   1     2e-11   5.4e-08   32.1   0.1     3    50    12    59    10    62 0.89 Homeodomain-like domain
HTH_32               PF13565.1     77 seq248_BIOID50929    -            281   7.6e-08   32.9   3.7   1   1   6.8e-11   1.9e-07   31.6   0.4     1    77    42   122    42   122 0.87 Homeodomain-like domain
MdoG                 PF04349.7    484 seq249_BIOID50929    -            517  8.5e-263  871.7   1.2   1   1  7.2e-267  9.8e-263  871.5   0.8     1   483    29   514    29   515 1.00 Periplasmic glucan biosynthesis protein, MdoG
UPF0370              PF13980.1     63 seq253_BIOID50929    -             74   5.1e-34  115.7  11.7   1   1   4.1e-38   5.6e-34  115.6   8.1     1    61     9    70     9    74 0.94 Uncharacterised protein family (UPF0370)
Lysis_S              PF04971.7     68 seq254_BIOID50929    -             71   1.6e-47  158.9   0.5   1   1   1.3e-51   1.8e-47  158.7   0.3     1    68     4    71     4    71 1.00 Lysis protein S
Phage_fiber_C        PF06820.7     64 seq255_BIOID50929    -            102   5.9e-36  122.3   0.7   1   1   6.2e-40   8.5e-36  121.8   0.5     1    64    41   102    41   102 0.99 Putative prophage tail fibre C-terminus
adh_short            PF00106.20   167 seq257_BIOID50929    -            240   5.3e-16   58.8   0.2   1   1   1.6e-19   7.2e-16   58.4   0.1     3   166     9   170     8   171 0.87 short chain dehydrogenase
adh_short_C2         PF13561.1    243 seq257_BIOID50929    -            240   2.1e-07   30.9   0.0   1   1   5.8e-11   2.6e-07   30.5   0.0     8   192    18   193    13   238 0.71 Enoyl-(Acyl carrier protein) reductase
KR                   PF08659.5    181 seq257_BIOID50929    -            240   3.8e-07   29.8   0.5   1   1   1.6e-10   7.1e-07   28.9   0.4     4   172    10   175     8   184 0.84 KR domain
TonB_dep_Rec         PF00593.19   276 seq258_BIOID50929    -            392   2.5e-27   96.3  16.7   1   1   1.8e-31   2.5e-27   96.3  11.6     5   272   143   387   141   391 0.90 TonB dependent receptor
DDE_Tnp_1_assoc      PF13808.1     90 seq261_BIOID50929    -            390   6.4e-33  112.1   0.0   1   1   2.1e-36   1.4e-32  111.0   0.0     1    90     6    95     6    95 0.99 DDE_Tnp_1-associated
DDE_Tnp_1            PF01609.16   211 seq261_BIOID50929    -            390     3e-26   92.1   0.1   1   1   6.1e-30   4.1e-26   91.7   0.1     4   211   103   342   100   342 0.91 Transposase DDE domain
SdiA-regulated       PF06977.6    249 seq262_BIOID50929    -            132   9.7e-24   83.5   0.0   1   1   8.2e-28   1.1e-23   83.3   0.0     6    95    31   120    26   126 0.92 SdiA-regulated
DUF1205              PF06722.7     97 seq264_BIOID50929    -            394     2e-26   91.9   0.0   1   1   6.9e-30   4.7e-26   90.7   0.0     1    97   164   259   164   259 0.96 Protein of unknown function (DUF1205)
UDPGT                PF00201.13   500 seq264_BIOID50929    -            394   3.3e-07   29.0   0.0   1   1     2e-10   1.4e-06   27.0   0.0   319   397   252   328   195   337 0.81 UDP-glucoronosyl and UDP-glucosyl transferase
Lysis_S              PF04971.7     68 seq266_BIOID50929    -             71   1.2e-45  152.9   0.7   1   1   9.3e-50   1.3e-45  152.8   0.5     1    68     4    71     4    71 0.99 Lysis protein S
Mannitol_dh_C        PF08125.8    245 seq268_BIOID50929    -            486   4.6e-98  327.1   0.0   1   1  1.5e-101     1e-97  326.0   0.0     1   244   213   459   213   460 0.98 Mannitol dehydrogenase C-terminal domain
Mannitol_dh          PF01232.18   151 seq268_BIOID50929    -            486   7.9e-52  175.0   0.0   1   1   1.9e-55   1.3e-51  174.4   0.0     2   151    23   185    22   185 0.99 Mannitol dehydrogenase Rossmann domain
DUF3987              PF13148.1    375 seq270_BIOID50929    -             65   3.9e-09   35.4   0.0   1   1   2.9e-13   3.9e-09   35.4   0.0     2    45    12    55    11    64 0.92 Protein of unknown function (DUF3987)
PP-binding           PF00550.20    67 seq271_BIOID50929    -             78   2.7e-16   59.4   0.4   1   1   4.4e-20     3e-16   59.3   0.3     1    67     6    73     6    73 0.96 Phosphopantetheine attachment site
DUF1493              PF07377.7    111 seq271_BIOID50929    -             78   0.00024   21.0   0.4   1   1   4.1e-08   0.00028   20.8   0.3     1    59     1    55     1    62 0.91 Protein of unknown function (DUF1493)
Cytochrom_B_N        PF00033.14   188 seq272_BIOID50929    -            235   5.8e-37  126.7  21.4   1   1   9.6e-41   6.6e-37  126.5  14.8     2   188    12   220    11   220 0.98 Cytochrome b(N-terminal)/b6/petB
Ni_hydr_CYTB         PF01292.15   182 seq272_BIOID50929    -            235   6.3e-36  123.3  19.2   1   1   1.1e-39   7.3e-36  123.1  13.3     2   182    14   220    13   220 0.95 Prokaryotic cytochrome b561
Phage_NinH           PF06322.6     64 seq273_BIOID50929    -             64   8.9e-43  143.6   0.4   1   1     7e-47   9.6e-43  143.5   0.3     1    63     1    63     1    64 0.99 Phage NinH protein
YagB_YeeU_YfjZ       PF06154.6    105 seq274_BIOID50929    -            124     4e-53  177.9   0.0   1   1   3.5e-57   4.7e-53  177.7   0.0     2   104    16   118    15   119 0.98 YagB/YeeU/YfjZ family
Phage_lysozyme       PF00959.14   110 seq276_BIOID50929    -            177     6e-29  100.4   0.0   1   1     6e-33   8.3e-29   99.9   0.0     1   110    48   166    48   166 0.97 Phage lysozyme
Usp                  PF00582.21   140 seq283_BIOID50929    -            316   1.9e-33  115.5   0.0   1   2   4.8e-21   6.6e-17   61.9   0.0     1   140     3   146     3   146 0.98 Universal stress protein family
Usp                  PF00582.21   140 seq283_BIOID50929    -            316   1.9e-33  115.5   0.0   2   2   6.6e-18   9.1e-14   51.7   0.1    16   140   174   300   156   300 0.88 Universal stress protein family
DUF1327              PF07041.6    113 seq284_BIOID50929    -            114   1.2e-60  202.2   0.0   1   1   9.9e-65   1.4e-60  202.0   0.0     1   112     1   112     1   113 0.99 Protein of unknown function (DUF1327)
Phage_antitermQ      PF06530.7    126 seq287_BIOID50929    -            144     2e-60  201.7   0.1   1   1   1.7e-64   2.3e-60  201.6   0.1     1   125     1   125     1   126 0.99 Phage antitermination protein Q
DUF3442              PF11924.3    280 seq289_BIOID50929    -            486  6.8e-101  337.4   2.6   1   1  6.6e-105    9e-101  337.0   1.8     3   280   150   428   148   428 0.99 Protein of unknown function (DUF3442)
Cys_Met_Meta_PP      PF01053.15   386 seq290_BIOID50929    -            445  1.8e-139  464.2   0.0   1   1  4.6e-143  2.1e-139  464.0   0.0     1   385    65   439    65   440 0.99 Cys/Met metabolism PLP-dependent enzyme
Aminotran_1_2        PF00155.16   363 seq290_BIOID50929    -            445   3.6e-07   29.3   0.0   1   1   1.2e-10   5.3e-07   28.7   0.0    49   192   116   237   102   270 0.83 Aminotransferase class I and II
Resolvase            PF00239.16   141 seq291_BIOID50929    -            212   5.3e-39  133.1   0.3   1   1   5.1e-43     7e-39  132.7   0.2     1   141    26   165    26   165 0.95 Resolvase, N terminal domain
Trans_reg_C          PF00486.23    77 seq292_BIOID50929    -            173   2.5e-13   49.6   0.0   1   1   2.8e-17   3.8e-13   49.0   0.0     2    77    28   101    26   101 0.93 Transcriptional regulatory protein, C terminal
RHS                  PF03527.9     41 seq297_BIOID50929    -            336   7.4e-21   73.5   0.4   1   1   9.9e-25   1.4e-20   72.6   0.3     1    41    80   120    80   120 0.98 RHS protein
ketoacyl-synt        PF00109.21   255 seq298_BIOID50929    -            413     6e-60  202.7   1.1   1   1   1.7e-63     6e-60  202.7   0.8     2   255     4   247     3   247 0.93 Beta-ketoacyl synthase, N-terminal domain
Ketoacyl-synt_C      PF02801.17   119 seq298_BIOID50929    -            413   2.5e-39  133.6   1.7   1   1   1.4e-42   4.7e-39  132.7   1.2     1   119   255   370   255   370 0.97 Beta-ketoacyl synthase, C-terminal domain
Thiolase_N           PF00108.18   264 seq298_BIOID50929    -            413   1.2e-06   27.6   0.1   1   1   8.7e-10     3e-06   26.3   0.0    80   120   156   196   145   216 0.93 Thiolase, N-terminal domain
DUF3987              PF13148.1    375 seq303_BIOID50929    -            188   8.4e-48  162.7   0.1   1   1   6.8e-52   9.4e-48  162.5   0.0     2   160    29   188    28   188 0.98 Protein of unknown function (DUF3987)
SepZ                 PF06066.6     99 seq305_BIOID50929    -             99   8.4e-52  173.1   9.8   1   1   6.8e-56   9.3e-52  173.0   6.8     1    99     1    99     1    99 1.00 SepZ
DUF1219              PF06755.7    117 seq306_BIOID50929    -            124   2.6e-58  194.5   0.0   1   1   2.2e-62   2.9e-58  194.3   0.0     1   113     1   113     1   123 0.98 Protein of unknown function (DUF1219)
HTH_AraC             PF00165.18    42 seq308_BIOID50929    -            229   7.2e-11   41.4   0.4   1   1   1.8e-08   0.00012   21.6   0.1    14    38   194   219   192   223 0.91 Bacterial regulatory helix-turn-helix proteins, AraC family
HTH_18               PF12833.2     81 seq308_BIOID50929    -            229   1.1e-10   41.3   0.1   1   1   2.6e-14   1.8e-10   40.6   0.0     2    80   147   223   146   224 0.93 Helix-turn-helix domain
MFS_1                PF07690.11   354 seq311_BIOID50929    -            391   2.2e-43  148.2  38.1   1   1   4.8e-47   2.2e-43  148.2  26.4     3   350    10   342     8   346 0.82 Major Facilitator Superfamily
Sugar_tr             PF00083.19   451 seq311_BIOID50929    -            391   1.4e-11   43.5   9.6   1   1   3.1e-15   1.4e-11   43.5   6.6    43   191    35   177    25   182 0.90 Sugar (and other) transporter
TRI12                PF06609.8    599 seq311_BIOID50929    -            391   1.6e-07   29.7   3.3   1   1   3.6e-11   1.6e-07   29.7   2.3    66   216    25   176     4   225 0.75 Fungal trichothecene efflux pump (TRI12)
Phage_lysozyme       PF00959.14   110 seq312_BIOID50929    -            177   4.8e-29  100.7   0.0   1   1   4.5e-33   6.2e-29  100.3   0.0     1   110    48   166    48   166 0.97 Phage lysozyme
HTH_23               PF13384.1     50 seq320_BIOID50929    -             75   2.8e-06   26.6   0.0   1   1   1.3e-09   8.6e-06   25.1   0.0    15    39     5    32     1    33 0.86 Homeodomain-like domain
HycI                 PF01750.13   130 seq321_BIOID50929    -            195   5.4e-39  132.5   0.0   1   1   4.8e-43   6.5e-39  132.3   0.0     1   129    23   151    23   152 0.99 Hydrogenase maturation protease
HATPase_c_3          PF13589.1    137 seq323_BIOID50929    -            102   1.2e-14   53.9   0.0   1   1   1.1e-18   1.5e-14   53.6   0.0    56   136     1    74     1    77 0.90 Histidine kinase-, DNA gyrase B-, and HSP90-like ATPase
Ribosomal_L12        PF00542.14    68 seq324_BIOID50929    -            121   1.8e-31  107.8   8.6   1   1   2.8e-35   3.8e-31  106.7   6.0     1    68    54   121    54   121 0.99 Ribosomal protein L7/L12 C-terminal domain
Molybdopterin        PF00384.17   432 seq325_BIOID50929    -           1265  1.3e-166  554.5   0.0   1   1  2.3e-170  1.6e-166  554.2   0.0     1   432   127   851   127   851 0.99 Molybdopterin oxidoreductase
Molydop_binding      PF01568.16   109 seq325_BIOID50929    -           1265   3.8e-21   74.8   0.1   1   1   1.2e-24   7.9e-21   73.8   0.0     1   105  1105  1220  1105  1224 0.94 Molydopterin dinucleotide binding domain
Fels1                PF05666.6     45 seq326_BIOID50929    -            122   3.1e-38  128.7   2.3   1   2   5.7e-20   7.8e-16   57.0   0.1     2    45    20    62    19    62 0.94 Fels-1 Prophage Protein-like
Fels1                PF05666.6     45 seq326_BIOID50929    -            122   3.1e-38  128.7   2.3   2   2   1.2e-24   1.7e-20   72.0   0.2     1    45    66   121    66   121 0.98 Fels-1 Prophage Protein-like
MxiH                 PF09392.5     90 seq328_BIOID50929    -            125   2.2e-12   47.2   0.9   1   1   2.7e-16   3.7e-12   46.5   0.6     2    90    39   124    38   124 0.96 Type III secretion needle MxiH like
HNH                  PF01844.18    47 seq329_BIOID50929    -            121   2.7e-10   39.8   3.5   1   1   2.6e-14   3.5e-10   39.4   2.4     1    46    49    93    49    94 0.96 HNH endonuclease
P22_AR_N             PF10547.4    120 seq330_BIOID50929    -            189     9e-54  180.3   0.0   1   1   2.1e-57   1.5e-53  179.6   0.0     1   120     1   119     1   119 0.99 P22_AR N-terminal domain
ORF11CD3             PF10549.4     57 seq330_BIOID50929    -            189   5.8e-23   80.2   0.2   1   1   8.2e-26   5.6e-22   77.1   0.1     1    56   120   175   120   176 0.98 ORF11CD3 domain
UreD                 PF01774.12   209 seq331_BIOID50929    -            302   7.2e-50  169.2   0.0   1   1   7.8e-54   1.1e-49  168.6   0.0     1   204   108   300   108   302 0.94 UreD urease accessory protein
Transposase_mut      PF00872.13   381 seq336_BIOID50929    -             99   3.8e-11   42.0   0.0   1   1   3.3e-15   4.5e-11   41.8   0.0   333   379    28    74    23    76 0.96 Transposase, Mutator family
DUF3987              PF13148.1    375 seq339_BIOID50929    -            266   5.2e-38  130.4   0.0   1   1   1.9e-41   2.6e-37  128.1   0.0   174   372     3   182     1   185 0.93 Protein of unknown function (DUF3987)
Trans_reg_C          PF00486.23    77 seq340_BIOID50929    -            251   1.2e-20   73.0   0.2   1   1   6.4e-24   4.3e-20   71.2   0.0     2    77   170   245   169   245 0.98 Transcriptional regulatory protein, C terminal
Response_reg         PF00072.19   112 seq340_BIOID50929    -            251   2.1e-20   72.6   0.1   1   1   4.9e-24   3.3e-20   72.0   0.1     2   111    17   124    16   125 0.97 Response regulator receiver domain
Phage_CII            PF05269.6     91 seq342_BIOID50929    -             99   3.9e-36  122.8   0.1   1   1   3.2e-40   4.3e-36  122.6   0.0     1    90     1    92     1    93 0.97 Bacteriophage CII protein
Zn_Tnp_IS91          PF14319.1    111 seq343_BIOID50929    -            154     3e-29  100.6   3.2   1   1   3.1e-33   4.3e-29  100.1   2.2     2   109     7   118     6   121 0.92 Transposase zinc-binding domain
WGR                  PF05406.10    81 seq345_BIOID50929    -            242   1.1e-17   63.5   1.0   1   1   1.8e-21   2.5e-17   62.4   0.7    11    78     4    68     1    71 0.92 WGR domain
YscJ_FliF            PF01514.12   207 seq350_BIOID50929    -            190   8.5e-59  198.0   5.3   1   1   7.4e-63     1e-58  197.8   3.7     1   196     1   185     1   189 0.97 Secretory protein of YscJ/FliF family
HSP70                PF00012.15   602 seq353_BIOID50929    -            638  4.8e-270  896.5  15.9   1   1  4.1e-274  5.7e-270  896.3  11.0     1   600     4   602     4   604 0.99 Hsp70 protein
HyaE                 PF07449.6    107 seq356_BIOID50929    -            132   1.9e-39  133.7   0.0   1   1   1.6e-43   2.2e-39  133.5   0.0     1   107    10   116    10   116 0.99 Hydrogenase-1 expression protein HyaE
DUF957               PF06117.6     65 seq358_BIOID50929    -             65   5.8e-36  121.7   0.2   1   1   4.6e-40   6.3e-36  121.6   0.2     1    65     1    65     1    65 0.99 Enterobacterial protein of unknown function (DUF957)
Glycos_transf_2      PF00535.21   169 seq359_BIOID50929    -            847   1.4e-19   70.2   0.0   1   1   6.3e-23   2.2e-19   69.6   0.0     2   168   246   429   245   430 0.98 Glycosyl transferase family 2
Glyco_tranf_2_3      PF13641.1    230 seq359_BIOID50929    -            847   3.3e-15   56.4   0.3   1   1     3e-18     1e-14   54.8   0.0     2   230   243   493   242   493 0.84 Glycosyltransferase like family 2
Glyco_trans_2_3      PF13632.1    192 seq359_BIOID50929    -            847   2.9e-13   49.8  14.5   1   1   8.6e-17   2.9e-13   49.8  10.1     1   185   341   533   341   708 0.82 Glycosyl transferase family group 2
Glyco_transf_21      PF13506.1    174 seq359_BIOID50929    -            847   4.5e-08   32.5   0.0   1   1   4.7e-11   1.6e-07   30.6   0.0     6   147   312   468   308   492 0.77 Glycosyl transferase family 21
rve                  PF00665.21   120 seq360_BIOID50929    -            244   9.7e-25   86.8   0.0   1   1   2.9e-28   1.3e-24   86.4   0.0     2   119    78   193    77   194 0.97 Integrase core domain
rve_3                PF13683.1     67 seq360_BIOID50929    -            244   1.6e-17   62.6   0.2   1   1     6e-21   2.7e-17   61.9   0.2     2    67   166   232   165   232 0.98 Integrase core domain
rve_2                PF13333.1     52 seq360_BIOID50929    -            244   1.1e-12   47.7   0.7   1   1   4.1e-16   1.9e-12   46.9   0.5     1    51   184   239   184   239 0.93 Integrase core domain
Peptidase_M85        PF13678.1    251 seq361_BIOID50929    -            339    9e-114  378.9   0.2   1   1  8.1e-118  1.1e-113  378.6   0.1     2   251    34   283    33   283 0.99 NFkB-p65-degrading zinc protease
ANT                  PF03374.9    112 seq362_BIOID50929    -            231   9.1e-32  109.3   0.0   1   1   9.3e-36   1.3e-31  108.8   0.0     1   109   124   227   124   230 0.96 Phage antirepressor protein KilAC domain
RIP                  PF00161.14   206 seq365_BIOID50929    -            319   3.1e-42  144.0   0.4   1   1   2.7e-46   3.7e-42  143.7   0.3     1   204    24   232    24   234 0.96 Ribosome inactivating protein
RNA_pol_Rpb2_6       PF00562.23   386 seq367_BIOID50929    -           1342  4.7e-162  539.0   0.0   1   1  3.5e-162  7.9e-159  528.4   0.1     2   386   716  1264   715  1264 0.98 RNA polymerase Rpb2, domain 6
RNA_pol_Rpb2_7       PF04560.15    83 seq367_BIOID50929    -           1342   5.7e-32  109.6   0.1   1   1   8.2e-35   1.9e-31  108.0   0.0     1    82  1266  1341  1266  1342 0.98 RNA polymerase Rpb2, domain 7
RNA_pol_Rpb2_3       PF04565.11    68 seq367_BIOID50929    -           1342   7.1e-30  102.4   0.0   1   1   7.4e-33   1.7e-29  101.2   0.0     1    68   513   582   513   582 0.98 RNA polymerase Rpb2, domain 3
RNA_pol_Rpb2_45      PF10385.4     66 seq367_BIOID50929    -           1342   4.6e-29   99.9   0.3   1   1   1.5e-31   3.5e-28   97.0   0.2     1    66   591   656   591   656 1.00 RNA polymerase beta subunit external 1 domain
RNA_pol_Rpb2_1       PF04563.10   203 seq367_BIOID50929    -           1342   1.5e-26   92.4   0.0   1   1   1.4e-29   3.1e-26   91.4   0.0     2   203    27   509    26   509 0.98 RNA polymerase beta subunit
RNA_pol_Rpb2_2       PF04561.9    190 seq367_BIOID50929    -           1342   1.6e-25   89.5   0.9   1   2   8.4e-11   1.9e-07   30.5   0.0     1    74   151   225   151   276 0.82 RNA polymerase Rpb2, domain 2
RNA_pol_Rpb2_2       PF04561.9    190 seq367_BIOID50929    -           1342   1.6e-25   89.5   0.9   2   2   1.9e-18   4.4e-15   55.4   0.0    80   190   340   454   329   454 0.88 RNA polymerase Rpb2, domain 2
Terminase_2          PF03592.11   144 seq369_BIOID50929    -            187     3e-09   37.2   1.1   1   1   3.3e-13   4.5e-09   36.6   0.2     1    56     2    57     2    83 0.94 Terminase small subunit
HTH_36               PF13730.1     55 seq371_BIOID50929    -            258   6.9e-13   48.3   0.0   1   1   8.5e-17   1.2e-12   47.6   0.0     7    55    19    67    16    67 0.95 Helix-turn-helix domain
Homoserine_dh        PF00742.14   179 seq372_BIOID50929    -            810   6.9e-51  172.3   0.0   1   1   2.3e-54   1.1e-50  171.7   0.0     1   178   608   803   608   804 0.99 Homoserine dehydrogenase
AA_kinase            PF00696.23   241 seq372_BIOID50929    -            810   1.8e-42  145.4   0.0   1   1   8.3e-46   3.8e-42  144.3   0.0     2   238    12   284    11   287 0.89 Amino acid kinase family
NAD_binding_3        PF03447.11   117 seq372_BIOID50929    -            810   3.5e-24   85.3   0.0   1   1   1.8e-27   8.4e-24   84.1   0.0     1   116   465   599   465   600 0.98 Homoserine dehydrogenase, NAD binding domain
DUF1378              PF07125.6     59 seq373_BIOID50929    -             60   3.2e-40  135.7   0.1   1   1   2.5e-44   3.5e-40  135.6   0.1     1    59     1    59     1    59 0.99 Protein of unknown function (DUF1378)
Caudo_TAP            PF02413.12   130 seq374_BIOID50929    -            193   2.4e-39  134.3   0.5   1   1   2.2e-43     3e-39  134.0   0.3     1   130    72   192    72   192 0.97 Caudovirales tail fibre assembly protein
Methyltransf_27      PF13708.1    194 seq375_BIOID50929    -            275   5.7e-73  244.4   0.2   1   1   5.4e-77   7.4e-73  244.1   0.2     2   190    86   274    85   275 0.99 Methyltransferase domain
Phage_lysis          PF03245.8    125 seq376_BIOID50929    -            154   1.5e-48  163.7   8.7   1   1   1.3e-52   1.7e-48  163.5   6.0     1   125    29   154    29   154 0.99 Bacteriophage lysis protein
MS_channel           PF00924.13   206 seq377_BIOID50929    -            343   1.1e-63  214.2   0.4   1   1   7.9e-68   1.1e-63  214.2   0.3     2   205   120   323   119   324 0.99 Mechanosensitive ion channel
HupH_C               PF04809.8    120 seq378_BIOID50929    -            305   1.1e-49  167.0   0.0   1   2   2.9e-11   3.9e-07   29.7   0.0     6    96    70   160    67   175 0.82 HupH hydrogenase expression protein, C-terminal conserved region
HupH_C               PF04809.8    120 seq378_BIOID50929    -            305   1.1e-49  167.0   0.0   2   2   5.3e-44   7.2e-40  135.3   0.0     1   119   183   299   183   300 0.99 HupH hydrogenase expression protein, C-terminal conserved region
LysR_substrate       PF03466.15   209 seq381_BIOID50929    -            319   7.6e-16   57.7   0.2   1   1   1.6e-19   1.1e-15   57.1   0.1    21   206   112   313    92   316 0.89 LysR substrate binding domain
HTH_1                PF00126.22    60 seq381_BIOID50929    -            319   1.6e-14   53.2   0.0   1   1   4.8e-18   3.2e-14   52.2   0.0     1    57    10    66    10    67 0.96 Bacterial regulatory helix-turn-helix protein, lysR family
Aminotran_4          PF01063.14   231 seq382_BIOID50929    -            269   7.6e-44  149.7   0.0   1   1   6.8e-48   9.3e-44  149.4   0.0     2   225    38   259    37   266 0.87 Aminotransferase class IV
HATPase_c            PF02518.21   111 seq385_BIOID50929    -            433   1.9e-22   78.9   0.0   1   1   8.1e-26   3.7e-22   78.0   0.0     6   110   320   423   316   424 0.96 Histidine kinase-, DNA gyrase B-, and HSP90-like ATPase
HisKA                PF00512.20    68 seq385_BIOID50929    -            433   6.2e-08   32.3   1.3   1   1   3.7e-11   1.7e-07   30.9   0.9     1    67   211   270   211   271 0.90 His Kinase A (phospho-acceptor) domain
HAMP                 PF00672.20    70 seq385_BIOID50929    -            433   1.6e-06   28.0   0.0   1   1   3.6e-10   1.6e-06   28.0   0.0     3    69   140   206   139   207 0.90 HAMP domain
DUF826               PF05696.6     78 seq388_BIOID50929    -             89     1e-36  124.7   1.7   1   1   8.4e-41   1.1e-36  124.6   1.2     1    78     1    83     1    83 0.98 Protein of unknown function (DUF826)
Rz1                  PF06085.6     40 seq391_BIOID50929    -             61   5.6e-24   83.1   9.3   1   1   4.8e-28   6.5e-24   82.9   6.5     1    40    20    61    20    61 0.98 Lipoprotein Rz1 precursor
Glycos_transf_N      PF04413.11   186 seq394_BIOID50929    -            425   4.5e-75  250.8   0.0   1   1   6.1e-78   4.2e-74  247.6   0.0     1   185    31   212    31   213 0.98 3-Deoxy-D-manno-octulosonic-acid transferase (kdotransferase)
Glycos_transf_1      PF00534.15   172 seq394_BIOID50929    -            425   3.5e-10   39.4   0.0   1   1   9.8e-14   6.7e-10   38.5   0.0    65   169   291   398   231   401 0.75 Glycosyl transferases group 1
Urease_gamma         PF00547.13    99 seq398_BIOID50929    -            100   2.4e-47  158.8   0.0   1   1     2e-51   2.7e-47  158.7   0.0     1    99     1    99     1    99 1.00 Urease, gamma subunit
Phage_min_tail       PF05939.8    109 seq399_BIOID50929    -            113     1e-34  118.6   0.0   1   1   8.1e-39   1.1e-34  118.5   0.0     1   109     4   113     4   113 0.98 Phage minor tail protein
YcgL                 PF05166.8     74 seq400_BIOID50929    -             97   3.5e-34  116.6   0.2   1   1   3.4e-38   4.6e-34  116.2   0.1     1    74     3    76     3    76 0.99 YcgL domain
DUF303               PF03629.13   255 seq402_BIOID50929    -            616   2.9e-29  101.9   0.0   1   1   5.6e-33   3.8e-29  101.5   0.0     2   200    65   295    64   355 0.79 Domain of unknown function (DUF303)
DUF1737              PF08410.5     54 seq402_BIOID50929    -            616   2.6e-17   62.2   0.0   1   1   8.6e-21   5.9e-17   61.0   0.0     1    53     1    50     1    51 0.96 Domain of unknown function (DUF1737)
GerE                 PF00196.14    58 seq404_BIOID50929    -            166   8.8e-08   31.2   0.0   1   1   9.5e-12   1.3e-07   30.7   0.0     2    55    94   146    93   149 0.94 Bacterial regulatory proteins, luxR family
TcdA_TcdB            PF12919.2    514 seq407_BIOID50929    -            182   1.2e-34  119.5   2.2   1   1   1.8e-38   1.2e-34  119.5   1.5     1   102    62   167    62   182 0.92 TcdA/TcdB catalytic glycosyltransferase domain
TcdB_N               PF12918.2     66 seq407_BIOID50929    -            182   2.4e-07   30.5   0.1   1   1   3.6e-11   2.4e-07   30.5   0.1    36    66     1    29     1    29 0.95 TcdB toxin N-terminal helical domain
Terminase_1          PF03354.10   477 seq410_BIOID50929    -            253   6.6e-13   47.7   0.0   1   1     6e-17   8.3e-13   47.4   0.0     7   138    65   194    60   227 0.88 Phage Terminase
HTH_21               PF13276.1     60 seq411_BIOID50929    -            129     2e-16   59.6   2.5   1   1   2.9e-20     4e-16   58.6   1.7     3    57    48   101    45   103 0.92 HTH-like domain
DUF4132              PF13569.1    180 seq412_BIOID50929    -            858   4.9e-40  136.8   0.0   1   1   6.5e-44   8.9e-40  136.0   0.0     1   137   697   840   697   841 0.96 Domain of unknown function (DUF4132)
SLT                  PF01464.15   121 seq413_BIOID50929    -            158   8.2e-31  105.9   0.1   1   1   6.8e-35   9.3e-31  105.7   0.1     2   118    28   150    27   153 0.95 Transglycosylase SLT domain
DUF1044              PF06296.7    120 seq415_BIOID50929    -            117   3.6e-36  123.4   0.9   1   1     3e-40     4e-36  123.3   0.7     4   120     2   111     1   111 0.99 Protein of unknown function (DUF1044)
Y2_Tnp               PF04986.8    183 seq416_BIOID50929    -             73   1.2e-09   38.0   0.0   1   1     1e-13   1.4e-09   37.8   0.0    74   130    10    66     4    69 0.92 Putative transposase
Ivy                  PF08816.6    118 seq417_BIOID50929    -            149   5.8e-35  119.7   0.1   1   1   5.1e-39     7e-35  119.4   0.1     1   118    29   144    29   144 0.98 Inhibitor of vertebrate lysozyme (Ivy)
Lysis_S              PF04971.7     68 seq418_BIOID50929    -             71   7.2e-47  156.8   0.6   1   1   5.8e-51   7.9e-47  156.7   0.4     1    68     4    71     4    71 1.00 Lysis protein S
DUF1233              PF06806.7     72 seq423_BIOID50929    -             83   2.3e-32  110.2   0.1   1   1     2e-36   2.7e-32  110.0   0.1     1    70     4    74     4    77 0.97 Putative excisionase (DUF1233)
YjcZ                 PF13990.1    270 seq426_BIOID50929    -            301  7.6e-118  392.3   6.6   1   1  6.3e-122  8.7e-118  392.2   4.6     1   270    26   296    26   296 1.00 YjcZ-like protein
DUF1040              PF06288.8     86 seq427_BIOID50929    -             89   1.6e-46  156.3   0.5   1   1   1.3e-50   1.8e-46  156.2   0.3     1    86     1    86     1    86 1.00 Protein of unknown function (DUF1040)
Urease_beta          PF00699.15   100 seq429_BIOID50929    -            106   8.9e-46  153.7   0.0   1   1   7.2e-50   9.9e-46  153.5   0.0     1   100     2   101     2   101 0.99 Urease beta subunit
Secretin_N           PF03958.12    82 seq430_BIOID50929    -            312   2.1e-24   85.4   0.3   1   1   3.4e-23   4.6e-19   68.2   0.2     1    82   182   277   182   277 0.99 Bacterial type II/III secretion system short domain
Ail_Lom              PF06316.6    199 seq433_BIOID50929    -            199  7.6e-119  394.2   4.8   1   1  1.2e-122  8.5e-119  394.1   3.4     1   199     1   199     1   199 1.00 Enterobacterial Ail/Lom protein
OMP_b-brl            PF13505.1    176 seq433_BIOID50929    -            199   4.1e-25   88.6   4.8   1   1   7.3e-29     5e-25   88.3   3.3     2   176    11   199     8   199 0.86 Outer membrane protein beta-barrel domain
Phage_tail_L         PF05100.7    206 seq434_BIOID50929    -            232   5.9e-96  319.4   0.0   1   1  4.9e-100   6.7e-96  319.2   0.0     1   206    29   230    29   230 0.99 Phage minor tail protein L
FAA_hydrolase        PF01557.13   217 seq435_BIOID50929    -            219   3.5e-56  189.9   0.0   1   1   2.9e-60     4e-56  189.7   0.0     1   208    18   210    18   219 0.93 Fumarylacetoacetate (FAA) hydrolase family
Phage_lysis          PF03245.8    125 seq436_BIOID50929    -            121   6.8e-33  113.2   4.5   1   1   6.2e-37   8.4e-33  112.9   3.1     2    89    27   115    26   116 0.97 Bacteriophage lysis protein
Hexapep              PF00132.19    36 seq437_BIOID50929    -            293   8.6e-19   66.0   6.7   1   3   1.6e-09   2.2e-05   23.5   0.0     2    36   122   156   121   156 0.96 Bacterial transferase hexapeptide (six repeats)
Hexapep              PF00132.19    36 seq437_BIOID50929    -            293   8.6e-19   66.0   6.7   2   3   2.3e-10   3.1e-06   26.3   0.7     3    33   191   220   189   221 0.94 Bacterial transferase hexapeptide (six repeats)
Hexapep              PF00132.19    36 seq437_BIOID50929    -            293   8.6e-19   66.0   6.7   3   3   1.8e-11   2.5e-07   29.7   0.6     1    34   206   239   206   241 0.95 Bacterial transferase hexapeptide (six repeats)
Ureidogly_hydro      PF04115.7    165 seq443_BIOID50929    -            160   1.7e-52  177.0   0.0   1   1   1.4e-56   1.9e-52  176.8   0.0     3   159     2   153     1   158 0.95 Ureidoglycolate hydrolase
SLT_beta             PF02258.11    70 seq444_BIOID50929    -             89   1.7e-47  159.0   0.4   1   1   1.5e-51   2.1e-47  158.7   0.3     2    70    19    87    18    87 0.98 Shiga-like toxin beta subunit
rve_3                PF13683.1     67 seq445_BIOID50929    -             96   4.1e-12   45.3   0.0   1   1   7.2e-16   4.9e-12   45.0   0.0     5    67    16    78    12    78 0.92 Integrase core domain
rve_2                PF13333.1     52 seq445_BIOID50929    -             96   3.9e-07   29.9   0.0   1   1   8.1e-11   5.6e-07   29.4   0.0     1    44    31    77    31    85 0.87 Integrase core domain
DUF413               PF04219.7     94 seq446_BIOID50929    -            112   1.5e-38  130.2   0.1   1   1   1.4e-42   1.9e-38  129.9   0.1     1    90    10    99    10   102 0.97 Protein of unknown function, DUF
Toprim_2             PF13155.1     95 seq447_BIOID50929    -            968   5.9e-11   42.4   0.0   1   1   4.8e-14   2.2e-10   40.6   0.0     1    95   209   296   209   296 0.87 Toprim-like
Toprim_4             PF13662.1     81 seq447_BIOID50929    -            968   1.7e-08   34.1   0.0   1   1   1.5e-11   6.7e-08   32.3   0.0     2    76   207   281   206   286 0.78 Toprim domain
DUF3596              PF12167.3     88 seq448_BIOID50929    -             56     5e-09   35.5   0.0   1   1   4.2e-13   5.7e-09   35.3   0.0     1    30     9    38     9    48 0.86 Domain of unknown function (DUF3596)
HTH_3                PF01381.17    55 seq449_BIOID50929    -            107   1.1e-07   31.4   0.0   1   1   1.6e-11   2.2e-07   30.5   0.0     1    45    52    96    52    98 0.94 Helix-turn-helix
Phage_lysis          PF03245.8    125 seq451_BIOID50929    -             82   3.2e-12   46.4   0.0   1   1   5.1e-16   3.5e-12   46.3   0.0    89   125    45    81    29    81 0.95 Bacteriophage lysis protein
Rz1                  PF06085.6     40 seq451_BIOID50929    -             82   4.6e-10   38.6  11.9   1   1   1.1e-13   7.3e-10   37.9   8.2     1    24    20    45    20    50 0.94 Lipoprotein Rz1 precursor
YceG                 PF02618.11   297 seq452_BIOID50929    -            340   1.3e-94  316.4   0.0   1   1   1.1e-98   1.5e-94  316.2   0.0     3   297    42   330    40   330 0.93 YceG-like family
Amidohydro_1         PF01979.15   333 seq453_BIOID50929    -            568   2.2e-72  244.4   1.6   1   1   1.2e-75   3.4e-72  243.7   1.1     1   333   126   437   126   437 0.97 Amidohydrolase family
Urease_alpha         PF00449.15   121 seq453_BIOID50929    -            568   3.2e-56  188.5   1.1   1   1   2.3e-59   6.3e-56  187.5   0.8     2   121     4   120     3   120 0.98 Urease alpha-subunit, N-terminal domain
Amidohydro_5         PF13594.1     68 seq453_BIOID50929    -            568   1.3e-09   37.6   2.6   1   1   1.6e-12   4.3e-09   35.9   1.8     1    68    87   155    87   155 0.70 Amidohydrolase
APH                  PF01636.18   239 seq456_BIOID50929    -            328   1.6e-41  142.5   1.8   1   1   3.7e-45   2.5e-41  141.8   1.2     2   232    31   259    30   269 0.84 Phosphotransferase enzyme family
EcKinase             PF02958.15   293 seq456_BIOID50929    -            328   0.00012   21.2   0.0   1   1   3.1e-08   0.00021   20.4   0.0   197   280   176   252   149   257 0.79 Ecdysteroid kinase
TcdA_TcdB            PF12919.2    514 seq458_BIOID50929    -             56   5.1e-16   58.1   2.9   1   1   3.9e-20   5.4e-16   58.0   2.0   107   161     1    55     1    56 0.97 TcdA/TcdB catalytic glycosyltransferase domain
Aldo_ket_red         PF00248.16   283 seq460_BIOID50929    -            267   1.5e-57  194.4   0.6   1   1   1.4e-61   1.9e-57  194.1   0.4     2   281     6   250     5   251 0.95 Aldo/keto reductase family
DUF3296              PF11726.3    180 seq461_BIOID50929    -            187   7.6e-33  113.4   1.1   1   1   6.7e-37   9.1e-33  113.2   0.8     2   170    17   167    16   174 0.89 Protein of unknown function (DUF3296)
Bac_Ubq_Cox          PF01654.12   436 seq465_BIOID50929    -            514  3.9e-184  612.0  24.8   1   1  3.7e-188  5.1e-184  611.6  17.2     1   435     7   502     7   503 0.97 Bacterial Cytochrome Ubiquinol Oxidase
TcdA_TcdB            PF12919.2    514 seq471_BIOID50929    -            182   2.8e-67  227.2   2.2   1   1   4.4e-71     3e-67  227.1   1.6   200   389     1   180     1   182 0.96 TcdA/TcdB catalytic glycosyltransferase domain
Gly_transf_sug       PF04488.10   103 seq471_BIOID50929    -            182   1.3e-14   54.2   1.1   1   1   2.9e-18     2e-14   53.7   0.2    56    97     1    48     1    54 0.83 Glycosyltransferase sugar-binding region containing DXD motif
Big_1                PF02369.11   100 seq474_BIOID50929    -           2139         0 1112.3 273.5   1  16   3.1e-21   1.1e-17   63.7   8.8     2    94   219   307   214   313 0.88 Bacterial Ig-like domain (group 1)
Big_1                PF02369.11   100 seq474_BIOID50929    -           2139         0 1112.3 273.5   2  16   1.4e-25   4.7e-22   77.6   9.1     3    97   315   407   312   410 0.92 Bacterial Ig-like domain (group 1)
Big_1                PF02369.11   100 seq474_BIOID50929    -           2139         0 1112.3 273.5   3  16   1.8e-27   6.2e-24   83.6   2.6     2    97   412   510   411   512 0.95 Bacterial Ig-like domain (group 1)
Big_1                PF02369.11   100 seq474_BIOID50929    -           2139         0 1112.3 273.5   4  16   3.2e-19   1.1e-15   57.2   3.6     4    96   524   609   521   613 0.88 Bacterial Ig-like domain (group 1)
Big_1                PF02369.11   100 seq474_BIOID50929    -           2139         0 1112.3 273.5   5  16   8.9e-27     3e-23   81.4   7.4     3   100   616   715   614   715 0.94 Bacterial Ig-like domain (group 1)
Big_1                PF02369.11   100 seq474_BIOID50929    -           2139         0 1112.3 273.5   6  16   6.7e-21   2.3e-17   62.6   6.8     4    96   727   812   723   816 0.91 Bacterial Ig-like domain (group 1)
Big_1                PF02369.11   100 seq474_BIOID50929    -           2139         0 1112.3 273.5   7  16   1.2e-27     4e-24   84.2   7.9     3   100   819   918   817   918 0.95 Bacterial Ig-like domain (group 1)
Big_1                PF02369.11   100 seq474_BIOID50929    -           2139         0 1112.3 273.5   8  16   2.7e-22   9.1e-19   67.1   7.5     5   100   931  1018   921  1018 0.84 Bacterial Ig-like domain (group 1)
Big_1                PF02369.11   100 seq474_BIOID50929    -           2139         0 1112.3 273.5   9  16   1.2e-27   3.9e-24   84.3   6.7     2   100  1029  1131  1028  1131 0.93 Bacterial Ig-like domain (group 1)
Big_1                PF02369.11   100 seq474_BIOID50929    -           2139         0 1112.3 273.5  10  16   3.5e-25   1.2e-21   76.3   4.2     2    98  1133  1229  1132  1231 0.90 Bacterial Ig-like domain (group 1)
Big_1                PF02369.11   100 seq474_BIOID50929    -           2139         0 1112.3 273.5  11  16   7.1e-29   2.4e-25   88.2   6.6     6    99  1237  1333  1234  1334 0.92 Bacterial Ig-like domain (group 1)
Big_1                PF02369.11   100 seq474_BIOID50929    -           2139         0 1112.3 273.5  12  16   8.7e-29     3e-25   87.9   6.2     2    99  1336  1435  1335  1436 0.95 Bacterial Ig-like domain (group 1)
Big_1                PF02369.11   100 seq474_BIOID50929    -           2139         0 1112.3 273.5  13  16   6.7e-25   2.3e-21   75.4   3.9     7    97  1448  1532  1440  1535 0.92 Bacterial Ig-like domain (group 1)
Big_1                PF02369.11   100 seq474_BIOID50929    -           2139         0 1112.3 273.5  14  16   2.5e-21   8.6e-18   63.9   0.8     8    94  1545  1630  1538  1636 0.84 Bacterial Ig-like domain (group 1)
Big_1                PF02369.11   100 seq474_BIOID50929    -           2139         0 1112.3 273.5  15  16   4.9e-24   1.7e-20   72.6   5.1     4    99  1640  1730  1637  1731 0.90 Bacterial Ig-like domain (group 1)
Big_1                PF02369.11   100 seq474_BIOID50929    -           2139         0 1112.3 273.5  16  16   1.5e-21     5e-18   64.7   7.4     3   100  1736  1834  1734  1834 0.94 Bacterial Ig-like domain (group 1)
Phage_AlpA           PF05930.7     51 seq475_BIOID50929    -             86   1.4e-24   85.4   0.0   1   1   2.5e-28   1.7e-24   85.1   0.0     1    51    23    73    23    73 0.99 Prophage CP4-57 regulatory protein (AlpA)
HTH_17               PF12728.2     51 seq475_BIOID50929    -             86     1e-06   28.7   0.0   1   1   1.9e-10   1.3e-06   28.4   0.0     2    49    26    75    25    77 0.84 Helix-turn-helix domain
2-Hacid_dh_C         PF02826.14   178 seq476_BIOID50929    -            312   2.7e-45  153.5   0.0   1   1   5.2e-49   3.5e-45  153.2   0.0     2   178   105   277   104   277 0.96 D-isomer specific 2-hydroxyacid dehydrogenase, NAD binding domain
NAD_binding_2        PF03446.10   162 seq476_BIOID50929    -            312   1.4e-06   28.1   0.0   1   1   5.4e-10   3.7e-06   26.8   0.0     3    90   138   223   136   228 0.92 NAD binding domain of 6-phosphogluconate dehydrogenase
IclR                 PF01614.13   129 seq478_BIOID50929    -            271   1.9e-40  137.3   0.0   1   1   4.5e-44   3.1e-40  136.7   0.0     2   128   140   263   139   264 0.98 Bacterial transcriptional regulator
HTH_IclR             PF09339.5     52 seq478_BIOID50929    -            271   1.2e-12   47.1   0.1   1   1   5.9e-16     4e-12   45.4   0.0     1    51    23    73    23    74 0.98 IclR helix-turn-helix domain
FliB                 PF03692.10    85 seq479_BIOID50929    -            153   1.3e-08   35.0  10.3   1   1   1.7e-12   2.4e-08   34.2   7.1     2    85    29    97    28    97 0.97 Flagellin N-methylase
HTS                  PF04204.11   298 seq480_BIOID50929    -            309    8e-132  438.3   0.0   1   1  6.6e-136    9e-132  438.1   0.0     1   298     2   299     2   299 1.00 Homoserine O-succinyltransferase
TonB                 PF03544.9     79 seq484_BIOID50929    -            110   3.6e-15   55.8   0.0   1   1   3.2e-19   4.4e-15   55.5   0.0     3    61    36    94    34   106 0.91 Gram-negative bacterial tonB protein
Patatin              PF01734.17   204 seq485_BIOID50929    -            356   6.8e-21   75.0   3.8   1   1   2.9e-24   3.9e-20   72.5   2.6     1   199     9   237     9   242 0.73 Patatin-like phospholipase
Secretin             PF00263.16   165 seq486_BIOID50929    -            211   1.2e-33  115.6   3.4   1   1   1.2e-37   1.7e-33  115.2   2.4     1   162    35   203    35   206 0.93 Bacterial type II and III secretion system protein
CTP_transf_2         PF01467.21   157 seq487_BIOID50929    -            159   6.5e-25   87.9   0.1   1   1   1.1e-28   7.8e-25   87.6   0.0     1   156     6   134     6   135 0.98 Cytidylyltransferase
Citrate_ly_lig       PF08218.6    182 seq487_BIOID50929    -            159   1.1e-06   28.0   0.1   1   1   2.7e-10   1.9e-06   27.3   0.0     9   106    12   113    10   117 0.81 Citrate lyase ligase C-terminal domain
Phage_ASH            PF10554.4    108 seq489_BIOID50929    -             53   3.3e-08   33.7   0.1   1   1   2.8e-12   3.9e-08   33.4   0.1     1    31    22    51    22    53 0.96 Ash protein family
DUF1737              PF08410.5     54 seq490_BIOID50929    -             41   3.2e-09   36.2   0.0   1   1   2.5e-13   3.5e-09   36.1   0.0     1    27     1    27     1    35 0.96 Domain of unknown function (DUF1737)
Ter                  PF05472.6    290 seq491_BIOID50929    -            309  7.4e-115  382.9   7.2   1   1    6e-119  8.3e-115  382.7   5.0     2   290     9   307     8   307 0.99 DNA replication terminus site-binding protein (Ter protein)
DnaJ_C               PF01556.13    81 seq495_BIOID50929    -            376   7.3e-34  115.4   0.1   1   1   3.5e-24   1.6e-20   72.6   0.0     1    81   262   340   262   340 0.95 DnaJ C terminal domain
DnaJ                 PF00226.26    64 seq495_BIOID50929    -            376   6.5e-29   99.3   4.4   1   1   2.3e-32     1e-28   98.6   3.1     1    64     5    67     5    67 0.99 DnaJ domain
DnaJ_CXXCXGXG        PF00684.14    66 seq495_BIOID50929    -            376   8.4e-16   57.6  16.9   1   1   3.3e-19   1.5e-15   56.8  11.7     1    66   144   204   144   204 0.97 DnaJ central domain
HTH_Tnp_1            PF01527.15    76 seq496_BIOID50929    -            108   5.5e-11   42.1   1.3   1   1   1.6e-14   2.2e-10   40.2   0.9     1    74     1    87     1    88 0.86 Transposase
ResIII               PF04851.10   184 seq499_BIOID50929    -            690   6.9e-19   68.2   0.0   1   1     9e-22   3.1e-18   66.1   0.0     3   184   431   573   429   573 0.81 Type III restriction enzyme, res subunit
DNA_primase_S        PF01896.14   145 seq499_BIOID50929    -            690   6.5e-09   35.6   0.0   1   1   4.8e-12   1.7e-08   34.3   0.0    34   144   163   260   149   261 0.94 Eukaryotic and archaeal DNA primase small subunit
DEAD                 PF00270.24   173 seq499_BIOID50929    -            690   3.6e-07   29.6   0.0   1   1   2.1e-10   7.1e-07   28.7   0.0     3   167   435   572   433   576 0.77 DEAD/DEAH box helicase
SNF2_N               PF00176.18   296 seq499_BIOID50929    -            690   1.1e-05   24.3   0.0   1   1   1.2e-08   4.1e-05   22.4   0.0    19   171   446   575   425   580 0.76 SNF2 family N-terminal domain
Phage_ASH            PF10554.4    108 seq501_BIOID50929    -            110   9.2e-22   77.3   0.2   1   1   9.2e-26   1.3e-21   76.8   0.1    50   107     1    57     1    58 0.98 Ash protein family
HTH_31               PF13560.1     64 seq503_BIOID50929    -            154   8.1e-15   54.6   0.4   1   1   5.2e-18   1.8e-14   53.5   0.1     2    57     9    63     8    71 0.95 Helix-turn-helix domain
HTH_19               PF12844.2     64 seq503_BIOID50929    -            154   1.2e-11   44.3   0.0   1   1   5.3e-15   1.8e-11   43.7   0.0     1    59    10    68    10    72 0.96 Helix-turn-helix domain
HTH_3                PF01381.17    55 seq503_BIOID50929    -            154   7.8e-11   41.5   0.0   1   1   3.6e-14   1.2e-10   40.9   0.0     1    51    13    63    13    64 0.96 Helix-turn-helix
HTH_26               PF13443.1     63 seq503_BIOID50929    -            154   2.5e-05   24.2   0.0   1   1   1.1e-08   3.8e-05   23.6   0.0     3    58    14    68     4    72 0.89 Cro/C1-type HTH DNA-binding domain
Terminase_1          PF03354.10   477 seq506_BIOID50929    -             67   4.3e-06   25.3   0.0   1   1   3.4e-10   4.6e-06   25.1   0.0   423   470     2    49     1    54 0.92 Phage Terminase
Peptidase_M3         PF01432.15   458 seq507_BIOID50929    -            681  7.3e-147  489.9   0.1   1   1    9e-151  1.2e-146  489.2   0.0     2   457   230   678   229   679 0.97 Peptidase family M3
Thymidylate_kin      PF02223.12   186 seq508_BIOID50929    -            213   2.6e-60  202.8   0.0   1   1   2.1e-64   2.9e-60  202.7   0.0     1   186     8   200     8   200 0.96 Thymidylate kinase
DDE_Tnp_1            PF01609.16   211 seq509_BIOID50929    -            357   1.4e-29  103.0   0.2   1   1   3.1e-33   2.1e-29  102.4   0.1     3   211    81   322    79   322 0.93 Transposase DDE domain
DDE_Tnp_1_assoc      PF13808.1     90 seq509_BIOID50929    -            357   8.6e-26   89.3   0.0   1   1   2.4e-29   1.6e-25   88.4   0.0    18    90     2    74     1    74 0.98 DDE_Tnp_1-associated
DSBA                 PF01323.15   193 seq510_BIOID50929    -            208   6.8e-32  110.4   3.3   1   1   7.9e-35   5.4e-31  107.5   2.3     1   192    40   197    40   198 0.95 DSBA-like thioredoxin domain
Thioredoxin_4        PF13462.1    163 seq510_BIOID50929    -            208   4.4e-10   39.7   0.0   1   1   9.2e-14   6.3e-10   39.1   0.0    16   149    40   180    33   191 0.69 Thioredoxin
FMN_red              PF03358.10   152 seq511_BIOID50929    -            188   2.4e-39  134.1   0.0   1   1   4.4e-43     3e-39  133.8   0.0     2   147     6   149     5   153 0.94 NADPH-dependent FMN reductase
Flavodoxin_2         PF02525.12   199 seq511_BIOID50929    -            188   7.2e-09   35.3   0.0   1   1   1.5e-12     1e-08   34.8   0.0     9   136    13   118     6   144 0.69 Flavodoxin-like fold
HxlR                 PF01638.12    91 seq516_BIOID50929    -            126   1.8e-32  110.7   0.1   1   1   2.8e-36   3.8e-32  109.6   0.0     2    89    29   116    28   118 0.97 HxlR-like helix-turn-helix
HTH_3                PF01381.17    55 seq520_BIOID50929    -            142     1e-09   37.9   0.8   1   1   3.3e-13   2.3e-09   36.8   0.0    11    55    29    73    15    73 0.92 Helix-turn-helix
HTH_19               PF12844.2     64 seq520_BIOID50929    -            142   4.8e-08   32.8   0.0   1   1   1.3e-11   9.2e-08   31.9   0.0     2    62    13    77    12    79 0.94 Helix-turn-helix domain
P22_AR_C             PF10548.4     74 seq523_BIOID50929    -            292     3e-26   90.9   0.0   1   1   7.3e-30     5e-26   90.2   0.0     1    74   191   264   191   264 0.98 P22AR C-terminal domain
Bro-N                PF02498.12    87 seq523_BIOID50929    -            292   5.7e-22   77.6   0.0   1   1   1.6e-25   1.1e-21   76.7   0.0     1    87    20   110    20   110 0.88 BRO family, N-terminal domain
TPP_enzyme_N         PF02776.13   172 seq524_BIOID50929    -            623   2.4e-54  183.2   2.8   1   1   4.8e-56   2.2e-52  176.9   0.9     1   170    34   203    34   205 0.98 Thiamine pyrophosphate enzyme, N-terminal TPP binding domain
TPP_enzyme_C         PF02775.16   153 seq524_BIOID50929    -            623   7.1e-36  122.9   0.3   1   1   1.6e-37   7.2e-34  116.4   0.0     2   153   423   583   422   583 0.96 Thiamine pyrophosphate enzyme, C-terminal TPP binding domain
TPP_enzyme_M         PF00205.17   137 seq524_BIOID50929    -            623     1e-34  119.1   0.6   1   1   4.8e-38   2.2e-34  118.0   0.0     1   136   223   358   223   359 0.94 Thiamine pyrophosphate enzyme, central domain
Peptidase_U35        PF04586.12   163 seq526_BIOID50929    -            187   3.5e-31  108.3   0.0   1   1     3e-35   4.1e-31  108.0   0.0     5   159    12   157     8   161 0.91 Caudovirus prohead protease
HNH                  PF01844.18    47 seq527_BIOID50929    -            121   3.4e-11   42.7   3.3   1   1   3.6e-15   4.9e-11   42.2   2.3     1    47    49    94    49    94 0.97 HNH endonuclease
DUF1283              PF06932.6     85 seq530_BIOID50929    -            113   5.2e-46  154.4   5.7   1   1   4.5e-50   6.1e-46  154.2   4.0     1    85    29   113    29   113 0.99 Protein of unknown function (DUF1283)
HTH_39               PF14090.1     70 seq535_BIOID50929    -            207   2.1e-05   23.7   0.1   1   1   6.2e-09   8.5e-05   21.8   0.0     4    67   144   207   142   207 0.93 Helix-turn-helix domain
PHP                  PF02811.14   175 seq536_BIOID50929    -            245   1.5e-17   63.8   1.3   1   1   1.9e-21   2.6e-17   63.0   0.9     1   169     4   164     4   174 0.91 PHP domain
HTH_24               PF13412.1     48 seq537_BIOID50929    -             88   5.9e-06   25.4   0.0   1   1   6.8e-10   9.3e-06   24.8   0.0     8    47     3    42     1    43 0.96 Winged helix-turn-helix DNA-binding
HTH_Tnp_1            PF01527.15    76 seq540_BIOID50929    -            108   5.5e-11   42.1   1.3   1   1   1.6e-14   2.2e-10   40.2   0.9     1    74     1    87     1    88 0.86 Transposase
DUF1375              PF07119.7     76 seq544_BIOID50929    -             75   8.9e-21   73.3   0.2   1   1   9.2e-25   1.3e-20   72.9   0.1     6    75     8    69     3    70 0.91 Protein of unknown function (DUF1375)
DNA_pol3_delta2      PF13177.1    162 seq549_BIOID50929    -            334   2.3e-39  134.5   0.0   1   1   5.7e-43   3.9e-39  133.7   0.0     8   159    13   165     9   168 0.96 DNA polymerase III, delta subunit
DNApol3-delta_C      PF09115.5    119 seq549_BIOID50929    -            334     2e-37  127.7   0.1   1   1   4.5e-41   3.1e-37  127.1   0.1     2   119   207   323   206   323 0.98 DNA polymerase III, delta subunit, C terminal
Pox_D5               PF03288.11    86 seq553_BIOID50929    -            796   8.8e-20   70.6   0.0   1   1   5.3e-23   1.5e-19   69.9   0.0     1    86   689   788   689   788 0.96 Poxvirus D5 protein-like
Prim_Zn_Ribbon       PF08273.7     40 seq553_BIOID50929    -            796   3.1e-18   65.4   8.0   1   1   2.4e-21   6.5e-18   64.4   5.6     1    40    50    86    50    86 0.97 Zinc-binding domain of primase-helicase
D5_N                 PF08706.6    150 seq553_BIOID50929    -            796   3.9e-09   36.6   0.0   1   1   4.1e-12   1.1e-08   35.1   0.0    52   148   356   487   298   489 0.63 D5 N terminal like
Toprim_3             PF13362.1     96 seq553_BIOID50929    -            796   3.5e-08   33.4   0.3   1   1   5.4e-11   1.5e-07   31.4   0.0     2    96   229   320   228   320 0.82 Toprim domain
Toprim_4             PF13662.1     81 seq553_BIOID50929    -            796   2.2e-06   27.4   0.0   1   1   2.9e-09     8e-06   25.6   0.0     1    60   227   285   227   300 0.91 Toprim domain
Malate_synthase      PF01274.17   523 seq555_BIOID50929    -            539  1.1e-213  709.9   0.0   1   1  8.9e-218  1.2e-213  709.7   0.0     3   522    19   538    17   539 0.99 Malate synthase
Acetyltransf_3       PF13302.1    142 seq557_BIOID50929    -            186   5.7e-23   81.6   0.0   1   1     4e-26   7.7e-23   81.2   0.0     3   141     8   140     7   141 0.80 Acetyltransferase (GNAT) domain
Acetyltransf_4       PF13420.1    155 seq557_BIOID50929    -            186   7.2e-15   55.1   0.6   1   1   4.7e-18   9.1e-15   54.8   0.4     1   152     9   158     9   160 0.93 Acetyltransferase (GNAT) domain
Acetyltransf_1       PF00583.19    83 seq557_BIOID50929    -            186     6e-15   54.9   0.1   1   1   4.5e-18   8.9e-15   54.3   0.1     2    82    63   140    62   141 0.97 Acetyltransferase (GNAT) family
Acetyltransf_8       PF13523.1    152 seq557_BIOID50929    -            186   1.2e-13   51.1   0.2   1   1   8.2e-17   1.6e-13   50.6   0.2     1   141     9   145     9   157 0.89 Acetyltransferase (GNAT) domain
Acetyltransf_7       PF13508.1     79 seq557_BIOID50929    -            186   3.7e-07   30.1   0.2   1   1   3.4e-10   6.7e-07   29.2   0.1     2    78    56   141    55   142 0.80 Acetyltransferase (GNAT) domain
Acetyltransf_10      PF13673.1    117 seq557_BIOID50929    -            186   1.3e-05   25.1   0.0   1   1   9.3e-09   1.8e-05   24.7   0.0     1   117    16   140    16   140 0.75 Acetyltransferase (GNAT) domain
FR47                 PF08445.5     86 seq557_BIOID50929    -            186   2.1e-05   24.0   0.0   1   1   1.9e-08   3.8e-05   23.2   0.0    26    79    87   142    69   150 0.92 FR47-like protein
Cyto_ox_2            PF02322.10   328 seq558_BIOID50929    -            378  6.8e-112  373.7  32.9   1   1  5.7e-116  7.8e-112  373.5  22.8     1   328     6   362     6   362 0.99 Cytochrome oxidase subunit II
UreE_C               PF05194.7     87 seq559_BIOID50929    -            154   5.3e-30  103.2   2.6   1   1     1e-33     7e-30  102.8   1.8     2    86    72   154    71   154 0.92 UreE urease accessory protein, C-terminal domain
UreE_N               PF02814.10    65 seq559_BIOID50929    -            154   1.6e-14   53.0   0.2   1   1   3.6e-18   2.5e-14   52.4   0.1    12    63    11    62     2    65 0.91 UreE urease accessory protein, N-terminal domain
DUF945               PF06097.6    459 seq560_BIOID50929    -            490  4.8e-106  355.1  12.4   1   1  4.1e-110  5.6e-106  354.9   8.6     3   459    18   481    16   481 0.98 Bacterial protein of unknown function (DUF945)
HTH_21               PF13276.1     60 seq561_BIOID50929    -            217   2.2e-16   59.4   2.1   1   1   1.5e-19     5e-16   58.3   1.4     3    59    48   103    45   104 0.93 HTH-like domain
rve_3                PF13683.1     67 seq561_BIOID50929    -            217   1.6e-11   43.4   0.2   1   1     1e-14   3.5e-11   42.3   0.0     6    67   138   199   133   199 0.92 Integrase core domain
rve                  PF00665.21   120 seq561_BIOID50929    -            217   9.6e-10   38.5   0.0   1   1   9.6e-13   3.3e-09   36.7   0.0    61   119   104   161    81   162 0.87 Integrase core domain
rve_2                PF13333.1     52 seq561_BIOID50929    -            217   1.6e-06   27.9   0.0   1   1   9.7e-10   3.3e-06   26.9   0.0     1    44   152   198   152   205 0.88 Integrase core domain
MTHFR                PF02219.12   287 seq563_BIOID50929    -            296  3.9e-109  364.0   0.0   1   1  3.2e-113  4.4e-109  363.8   0.0     4   287    14   291    11   291 0.97 Methylenetetrahydrofolate reductase
Phage_capsid         PF05065.8    276 seq564_BIOID50929    -            453   7.5e-27   94.0   0.2   1   1   9.4e-31   1.3e-26   93.3   0.2     8   275   161   443   159   444 0.79 Phage capsid family
Terminase_2          PF03592.11   144 seq569_BIOID50929    -            187   1.7e-09   37.9   3.0   1   1   2.1e-13   2.9e-09   37.2   2.1     1    57     2    58     2   169 0.92 Terminase small subunit
DUF4102              PF13356.1     89 seq573_BIOID50929    -            297   5.2e-30  103.0   0.1   1   1   6.6e-34   9.1e-30  102.2   0.1     1    88    25   111    25   112 0.97 Domain of unknown function (DUF4102)
DUF1391              PF07151.7     49 seq574_BIOID50929    -             51   3.6e-36  122.2   0.6   1   1   2.8e-40   3.9e-36  122.1   0.4     1    48     2    49     2    50 0.97 Protein of unknown function (DUF1391)
Fer4_11              PF13247.1     99 seq576_BIOID50929    -            514   1.8e-40  136.7   4.7   1   1   5.1e-44   1.8e-40  136.7   3.2     2    98   175   271   174   272 0.98 4Fe-4S dicluster domain
Exo_endo_phos        PF03372.18   251 seq578_BIOID50929    -            259   5.8e-12   45.9   0.4   1   1   7.6e-16     1e-11   45.1   0.3     2   251    41   245    40   245 0.65 Endonuclease/Exonuclease/phosphatase family
TnpB_IS66            PF05717.8    108 seq579_BIOID50929    -            115   2.6e-42  142.4   0.0   1   1   2.1e-46   2.9e-42  142.3   0.0     2   104     7   107     6   111 0.97 IS66 Orf2 like protein
Nitrate_red_del      PF02613.10   136 seq582_BIOID50929    -            184   4.5e-19   68.5   0.3   1   1   4.9e-23   6.6e-19   67.9   0.2     3   135    31   150    29   151 0.89 Nitrate reductase delta subunit
Prok-JAB             PF14464.1    105 seq583_BIOID50929    -             74   4.7e-08   32.4   0.0   1   1   3.7e-12   5.1e-08   32.3   0.0     5    57     3    56     1    68 0.85 Prokaryotic homologs of the JAB domain
UreF                 PF01730.11   146 seq586_BIOID50929    -            224   1.1e-35  122.7   5.9   1   1   1.1e-39   1.5e-35  122.3   4.1     1   144    37   182    37   184 0.96 UreF
DUF1722              PF08349.6    117 seq589_BIOID50929    -            169   1.4e-37  128.0   0.1   1   1   1.2e-41   1.7e-37  127.7   0.1     1   116    41   157    41   158 0.98 Protein of unknown function (DUF1722)
hEGF                 PF12661.2     13 seq593_BIOID50929    -             86   0.00094   19.0   3.0   1   1   6.9e-08   0.00094   19.0   2.1     1    11    17    27    17    27 0.95 Human growth factor-like EGF
Adenine_deam_C       PF13382.1    171 seq596_BIOID50929    -            588   3.7e-58  195.3   0.0   1   1   2.1e-61   5.7e-58  194.7   0.0    23   171   433   581   416   581 0.96 Adenine deaminase C-terminal domain
Amidohydro_1         PF01979.15   333 seq596_BIOID50929    -            588   6.1e-38  131.1   0.0   1   1   9.1e-41   2.5e-37  129.1   0.0     2   333    82   347    81   347 0.95 Amidohydrolase family
Amidohydro_5         PF13594.1     68 seq596_BIOID50929    -            588   3.3e-12   45.9   0.4   1   1   4.4e-15   1.2e-11   44.1   0.3     1    68    52   115    52   115 0.84 Amidohydrolase
Amidohydro_4         PF13147.1    304 seq596_BIOID50929    -            588   2.6e-11   43.9   0.4   1   1   1.8e-12   4.8e-09   36.5   0.2     1   304    76   344    76   344 0.80 Amidohydrolase
TPP_enzyme_N         PF02776.13   172 seq597_BIOID50929    -            548   1.7e-58  196.7   0.3   1   1   3.8e-62   1.7e-58  196.7   0.2     1   169     1   167     1   170 0.98 Thiamine pyrophosphate enzyme, N-terminal TPP binding domain
TPP_enzyme_C         PF02775.16   153 seq597_BIOID50929    -            548   2.3e-52  176.4   0.3   1   1     2e-54     9e-51  171.3   0.0     1   153   374   522   374   522 0.98 Thiamine pyrophosphate enzyme, C-terminal TPP binding domain
TPP_enzyme_M         PF00205.17   137 seq597_BIOID50929    -            548     2e-41  140.8   0.1   1   1   1.1e-44   4.9e-41  139.5   0.1     1   137   186   321   186   321 0.98 Thiamine pyrophosphate enzyme, central domain
DUF4132              PF13569.1    180 seq599_BIOID50929    -            994   5.4e-54  182.3   0.0   1   1   1.6e-57   1.1e-53  181.3   0.0     1   179   718   903   718   904 0.96 Domain of unknown function (DUF4132)
WGR                  PF05406.10    81 seq599_BIOID50929    -            994   2.6e-16   59.2   2.7   1   1     5e-20   3.4e-16   58.8   0.7    13    77     6    67     2    71 0.93 WGR domain
Peptidase_S24        PF00717.18    70 seq600_BIOID50929    -            139   1.7e-13   49.8   0.0   1   1   1.8e-17   2.5e-13   49.3   0.0     2    68    56   120    55   122 0.91 Peptidase S24-like
DDE_Tnp_IS66         PF03050.9    271 seq602_BIOID50929    -            512  3.4e-100  334.6   0.0   1   1  9.9e-104  3.4e-100  334.6   0.0     1   271   175   462   175   462 0.98 Transposase IS66 family
DDE_Tnp_IS66_C       PF13817.1     39 seq602_BIOID50929    -            512   4.3e-19   68.1   0.1   1   1   3.3e-22   1.1e-18   66.7   0.0     1    39   468   506   468   506 0.98 IS66 C-terminal element
HTH_Tnp_IS66         PF13005.2     59 seq602_BIOID50929    -            512   3.4e-17   61.8   0.7   1   1   1.8e-20     6e-17   61.1   0.5     3    59   115   169   113   169 0.95 putative Helix-turn-helix domain of transposase IS66
LZ_Tnp_IS66          PF13007.2     78 seq602_BIOID50929    -            512   3.7e-13   49.8   3.2   1   1   1.1e-16   3.7e-13   49.8   2.2     1    77    38   110    38   111 0.82 Transposase C of IS166 homeodomain
SIS_2                PF13580.1    138 seq607_BIOID50929    -            246   3.3e-31  107.7   0.3   1   1   9.4e-35   6.4e-31  106.7   0.2    15   138    78   200    56   200 0.92 SIS domain
SIS                  PF01380.17   131 seq607_BIOID50929    -            246   7.1e-08   32.0   0.0   1   1   2.3e-11   1.6e-07   30.9   0.0    51   104   163   216   152   229 0.91 SIS domain
TatD_DNase           PF01026.16   255 seq609_BIOID50929    -            265   1.2e-76  257.2   0.0   1   1   9.8e-81   1.3e-76  257.0   0.0     1   255     4   255     4   255 0.96 TatD related DNase
Na_H_antiport_1      PF06965.7    378 seq612_BIOID50929    -            388  1.1e-165  550.8  29.2   1   1  9.6e-170  1.3e-165  550.6  20.2     2   378     5   380     4   380 0.99 Na+/H+ antiporter 1
FAD_binding_7        PF03441.9    277 seq613_BIOID50929    -            472  1.2e-106  355.8   1.2   1   1  2.3e-110  1.6e-106  355.5   0.8     3   276   205   468   203   469 0.96 FAD binding domain of DNA photolyase
DNA_photolyase       PF00875.13   165 seq613_BIOID50929    -            472   2.5e-45  154.0   0.4   1   1   8.7e-49   5.9e-45  152.8   0.1     2   159     5   168     4   174 0.92 DNA photolyase
DUF1097              PF06496.6    144 seq614_BIOID50929    -            173     2e-46  157.2  24.7   1   1   1.8e-50   2.5e-46  156.9  17.1     1   143    18   156    18   157 0.99 Protein of unknown function (DUF1097)
cobW                 PF02492.14   178 seq621_BIOID50929    -            205   1.2e-41  141.9   0.0   1   1   2.1e-45   1.4e-41  141.7   0.0     3   175    10   178     8   181 0.96 CobW/HypB/UreG, nucleotide-binding domain
IMS                  PF00817.15   148 seq622_BIOID50929    -            422   4.5e-39  133.5   0.0   1   1   3.9e-42   1.3e-38  132.0   0.0     1   147     5   150     5   151 0.96 impB/mucB/samB family
DUF4113              PF13438.1     75 seq622_BIOID50929    -            422     9e-29   99.0   0.2   1   1   1.2e-31     4e-28   97.0   0.0     1    75   347   421   347   421 0.98 Domain of unknown function (DUF4113)
IMS_C                PF11799.3    137 seq622_BIOID50929    -            422     1e-09   38.8   0.0   1   1     6e-13     2e-09   37.8   0.0     3   122   214   333   212   344 0.89 impB/mucB/samB family C-terminal
IMS_HHH              PF11798.3     32 seq622_BIOID50929    -            422   1.4e-07   31.0   0.0   1   1   1.1e-10   3.8e-07   29.6   0.0     4    32   172   200   169   200 0.92 IMS family HHH motif
Methyltransf_11      PF08241.7     95 seq623_BIOID50929    -            256   7.1e-25   87.2   0.0   1   1   1.3e-27   1.3e-24   86.4   0.0     1    95    49   145    49   145 0.97 Methyltransferase domain
Methyltransf_31      PF13847.1    152 seq623_BIOID50929    -            256     1e-20   73.7   0.0   1   1   1.4e-23   1.4e-20   73.3   0.0     5   113    46   155    43   234 0.85 Methyltransferase domain
Methyltransf_23      PF13489.1    162 seq623_BIOID50929    -            256   1.3e-18   67.1   0.0   1   1   1.8e-21   1.7e-18   66.6   0.0    20   159    42   191    27   194 0.83 Methyltransferase domain
Ubie_methyltran      PF01209.13   233 seq623_BIOID50929    -            256     3e-18   65.6   0.0   1   1   4.1e-21     4e-18   65.2   0.0    29   158    24   152     2   163 0.84 ubiE/COQ5 methyltransferase family
Methyltransf_18      PF12847.2    112 seq623_BIOID50929    -            256   3.6e-17   62.8   0.1   1   1   7.7e-20   7.5e-17   61.8   0.0     1   109    44   145    44   148 0.92 Methyltransferase domain
Methyltransf_12      PF08242.7     99 seq623_BIOID50929    -            256   5.7e-14   52.2   0.0   1   1   9.6e-17   9.4e-14   51.5   0.0     1    99    49   143    49   143 0.88 Methyltransferase domain
Methyltransf_25      PF13649.1    101 seq623_BIOID50929    -            256     9e-13   48.3   0.1   1   1   1.9e-15   1.8e-12   47.3   0.0     1   101    48   141    48   141 0.91 Methyltransferase domain
Methyltransf_26      PF13659.1    117 seq623_BIOID50929    -            256   4.2e-11   42.7   0.4   1   1   8.6e-14   8.4e-11   41.8   0.2     3   113    47   145    45   147 0.93 Methyltransferase domain
MTS                  PF05175.9    170 seq623_BIOID50929    -            256   5.6e-10   38.7   0.1   1   1   1.1e-12   1.1e-09   37.8   0.0    21   144    34   150    28   174 0.82 Methyltransferase small domain
Methyltransf_8       PF05148.10   219 seq623_BIOID50929    -            256   2.9e-08   33.5   0.0   1   1     2e-10     2e-07   30.7   0.0    71   166    43   155     6   178 0.69 Hypothetical methyltransferase
Methyltransf_29      PF03141.11   506 seq623_BIOID50929    -            256   1.4e-07   30.1   0.1   1   1   1.8e-10   1.7e-07   29.8   0.1   118   217    45   145     9   169 0.79 Putative S-adenosyl-L-methionine-dependent methyltransferase
TehB                 PF03848.9    192 seq623_BIOID50929    -            256   1.9e-05   23.7   0.0   1   1   3.4e-08   3.3e-05   23.0   0.0    31   132    45   146    17   158 0.79 Tellurite resistance protein TehB
NodS                 PF05401.6    201 seq623_BIOID50929    -            256   4.6e-05   22.7   0.0   1   1   7.3e-08   7.1e-05   22.1   0.0     2   144     3   145     2   151 0.80 Nodulation protein S (NodS)
PrmA                 PF06325.8    295 seq623_BIOID50929    -            256   4.6e-05   22.5   0.0   1   1   6.3e-08   6.2e-05   22.1   0.0   161   262    44   150    32   188 0.75 Ribosomal protein L11 methyltransferase (PrmA)
Phage_GPA            PF05840.8    371 seq626_BIOID50929    -            940  2.1e-153  510.3   0.1   1   1  2.5e-157  3.4e-153  509.6   0.0     1   371   179   564   179   564 0.99 Bacteriophage replication gene A protein (GPA)
peroxidase           PF00141.18   229 seq630_BIOID50929    -            739   4.5e-87  291.2   0.0   1   2   4.1e-53   5.6e-49  166.5   0.0     3   229    89   409    87   409 0.87 Peroxidase
peroxidase           PF00141.18   229 seq630_BIOID50929    -            739   4.5e-87  291.2   0.0   2   2   1.3e-39   1.8e-35  122.4   0.0     3   229   416   713   414   713 0.88 Peroxidase
His_Phos_2           PF00328.17   347 seq632_BIOID50929    -            444   1.3e-40  139.6   0.0   1   1   1.2e-44   1.6e-40  139.4   0.0     1   345    41   385    41   389 0.86 Histidine phosphatase superfamily (branch 2)
RNA_pol_Rpb1_1       PF04997.7    338 seq633_BIOID50929    -           1407  1.8e-100  336.3   0.1   1   1  1.8e-103  4.8e-100  335.0   0.1     2   338    15   342    14   342 0.95 RNA polymerase Rpb1, domain 1
RNA_pol_Rpb1_5       PF04998.12   277 seq633_BIOID50929    -           1407   1.1e-80  270.7   0.0   1   1     8e-84   2.2e-80  269.7   0.0     1   276   766  1321   766  1322 1.00 RNA polymerase Rpb1, domain 5
RNA_pol_Rpb1_2       PF00623.15   166 seq633_BIOID50929    -           1407   6.1e-51  172.5   0.0   1   1   5.3e-53   1.5e-49  168.0   0.0     1   166   344   486   344   486 0.95 RNA polymerase Rpb1, domain 2
RNA_pol_Rpb1_3       PF04983.13   157 seq633_BIOID50929    -           1407   1.4e-27   96.2   0.0   1   1   1.2e-30   3.3e-27   95.0   0.0     1   157   489   644   489   644 0.93 RNA polymerase Rpb1, domain 3
RNA_pol_Rpb1_4       PF05000.12   108 seq633_BIOID50929    -           1407   2.5e-18   65.7   0.3   1   1   9.1e-22   2.5e-18   65.7   0.2     2   107   674   763   673   764 0.82 RNA polymerase Rpb1, domain 4
HTH_3                PF01381.17    55 seq634_BIOID50929    -            215   4.5e-12   45.5   0.1   1   1   2.7e-15   9.2e-12   44.5   0.1     1    55     9    63     9    63 0.98 Helix-turn-helix
HTH_19               PF12844.2     64 seq634_BIOID50929    -            215   3.8e-10   39.5   0.0   1   1     2e-13   6.9e-10   38.7   0.0     3    62     8    67     6    69 0.97 Helix-turn-helix domain
HTH_31               PF13560.1     64 seq634_BIOID50929    -            215   6.7e-10   38.8   0.0   1   1   2.9e-13   9.9e-10   38.3   0.0     2    59     5    61     4    65 0.96 Helix-turn-helix domain
Peptidase_S24        PF00717.18    70 seq634_BIOID50929    -            215     3e-08   33.0   0.1   1   1   1.6e-11   5.6e-08   32.1   0.0     3    66   125   197   123   201 0.85 Peptidase S24-like
DUF1161              PF06649.7     52 seq636_BIOID50929    -            102   1.3e-25   88.9   0.0   1   1   1.2e-29   1.6e-25   88.6   0.0     1    52    27    80    27    80 0.99 Protein of unknown function (DUF1161)
DUF932               PF06067.6    239 seq638_BIOID50929    -            273   4.1e-63  212.7   0.0   1   1   3.5e-67   4.8e-63  212.5   0.0     2   239    38   262    37   262 0.99 Domain of unknown function (DUF932)
AP_endonuc_2         PF01261.19   211 seq639_BIOID50929    -            258   2.2e-33  115.2   0.2   1   1   1.9e-37   2.6e-33  115.0   0.1     1   211    21   219    21   219 0.95 Xylose isomerase-like TIM barrel
HAD_2                PF13419.1    176 seq641_BIOID50929    -            221   4.3e-21   75.8   0.1   1   1   3.7e-25   5.1e-21   75.5   0.0     1   176     7   185     7   185 0.87 Haloacid dehalogenase-like hydrolase
Abhydrolase_5        PF12695.2    142 seq642_BIOID50929    -            306   7.6e-17   61.2   0.0   1   1   3.9e-20   1.3e-16   60.4   0.0     2   142    37   282    36   282 0.86 Alpha/beta hydrolase family
Abhydrolase_6        PF12697.2    228 seq642_BIOID50929    -            306   5.6e-13   49.1   0.0   1   1     2e-16   6.9e-13   48.9   0.0     1   227    37   293    37   294 0.66 Alpha/beta hydrolase family
DLH                  PF01738.13   218 seq642_BIOID50929    -            306   1.3e-08   34.3   0.1   1   1   8.1e-12   2.8e-08   33.2   0.1    10   124    30   135    19   140 0.83 Dienelactone hydrolase family
Peptidase_S9         PF00326.16   213 seq642_BIOID50929    -            306   7.9e-06   25.1   0.4   1   1   4.2e-09   1.4e-05   24.2   0.1    10    86    58   132    50   177 0.87 Prolyl oligopeptidase family
Caudo_TAP            PF02413.12   130 seq643_BIOID50929    -             82   1.9e-19   70.0   0.2   1   1   1.6e-23   2.2e-19   69.7   0.2    69   120    26    77     5    80 0.89 Caudovirales tail fibre assembly protein
Peptidase_M20        PF01546.23   171 seq644_BIOID50929    -            408   2.5e-19   69.3   0.2   1   1   8.2e-23   3.7e-19   68.8   0.1    23   170   139   402    74   403 0.84 Peptidase family M20/M25/M40
M20_dimer            PF07687.9    109 seq644_BIOID50929    -            408   1.2e-11   44.2   0.1   1   1   5.7e-15   2.6e-11   43.0   0.1     2   105   206   302   205   308 0.89 Peptidase dimerisation domain
Peptidase_M42        PF05343.9    292 seq644_BIOID50929    -            408   2.8e-06   26.2   0.0   1   1   3.1e-08   0.00014   20.6   0.0   134   194   140   201   110   235 0.90 M42 glutamyl aminopeptidase
RPAP2_Rtr1           PF04181.8     79 seq648_BIOID50929    -             58   0.00016   21.5   1.8   1   1   3.4e-08   0.00024   21.0   1.3    22    71     8    53     3    57 0.79 Rtr1/RPAP2 family
ICL                  PF00463.16   526 seq649_BIOID50929    -            439  3.1e-200  665.7   1.4   1   2  4.6e-118  3.2e-114  381.9   0.0     1   255    12   262    12   264 0.99 Isocitrate lyase family
ICL                  PF00463.16   526 seq649_BIOID50929    -            439  3.1e-200  665.7   1.4   2   2   1.5e-88     1e-84  284.5   0.8   353   526   262   439   260   439 0.98 Isocitrate lyase family
PEP_mutase           PF13714.1    238 seq649_BIOID50929    -            439   4.5e-19   68.5   0.0   1   1   2.2e-22   1.5e-18   66.7   0.0    26   207    86   329    76   352 0.85 Phosphoenolpyruvate phosphomutase
DFP                  PF04127.10   183 seq652_BIOID50929    -            430   5.9e-72  241.0   0.2   1   1   8.7e-76   5.9e-72  241.0   0.2     2   182   211   395   210   396 0.97 DNA / pantothenate metabolism flavoprotein
Flavoprotein         PF02441.14   129 seq652_BIOID50929    -            430   2.7e-31  107.8   0.3   1   1   8.1e-35   5.6e-31  106.7   0.2     1   128    30   157    30   158 0.90 Flavoprotein
GATase_4             PF13230.1    272 seq653_BIOID50929    -            255  6.4e-107  356.1   0.0   1   1    1e-110    7e-107  356.0   0.0     1   252     1   252     1   255 0.99 Glutamine amidotransferases class-II
GATase_2             PF00310.16   361 seq653_BIOID50929    -            255   5.3e-17   61.4   0.2   1   1   4.5e-15   3.1e-11   42.4   0.1   189   359    65   215    60   217 0.87 Glutamine amidotransferases class-II
HTH_Tnp_1            PF01527.15    76 seq658_BIOID50929    -            126   2.5e-21   75.2   0.0   1   1   2.5e-25   3.5e-21   74.8   0.0     1    70    10    86    10    92 0.86 Transposase
Molybdopterin        PF00384.17   432 seq660_BIOID50929    -            808   1.4e-95  320.4   0.0   1   1     4e-99   1.8e-95  320.1   0.0     1   432   111   566   111   566 0.91 Molybdopterin oxidoreductase
Molydop_binding      PF01568.16   109 seq660_BIOID50929    -            808   2.2e-28   98.1   0.1   1   1   1.7e-31   7.6e-28   96.3   0.0     1   107   687   800   687   802 0.97 Molydopterin dinucleotide binding domain
Molybdop_Fe4S4       PF04879.11    55 seq660_BIOID50929    -            808   5.9e-14   51.5   0.7   1   1   2.3e-17   1.1e-13   50.6   0.5     1    55    49   108    49   108 0.96 Molybdopterin oxidoreductase Fe4S4 domain
Nitrate_red_del      PF02613.10   136 seq661_BIOID50929    -            231   1.3e-25   89.7   1.9   1   1   1.8e-29   2.5e-25   88.7   1.3     6   133     8   154     3   157 0.86 Nitrate reductase delta subunit
AA_permease          PF00324.16   479 seq665_BIOID50929    -            514  2.6e-121  405.1  47.0   1   1  4.4e-125    3e-121  404.9  32.6     2   478    50   491    49   492 0.97 Amino acid permease
AA_permease_2        PF13520.1    426 seq665_BIOID50929    -            514   2.9e-43  147.8  50.3   1   1   5.1e-47   3.5e-43  147.6  34.9     5   423    49   477    45   480 0.85 Amino acid permease
Inositol_P           PF00459.20   271 seq666_BIOID50929    -            246   5.6e-58  196.2   0.0   1   1   4.9e-62   6.6e-58  196.0   0.0     8   253     4   238     1   243 0.86 Inositol monophosphatase family
PTS_EIIC             PF02378.13   321 seq667_BIOID50929    -            477   1.4e-80  270.4  33.4   1   1   2.1e-84   1.4e-80  270.4  23.2     1   321    13   320    13   320 0.94 Phosphotransferase system, EIIC
PTS_EIIB             PF00367.15    35 seq667_BIOID50929    -            477   7.7e-14   50.5   0.1   1   1     2e-17   1.3e-13   49.7   0.0     3    35   404   436   402   436 0.95 phosphotransferase system, EIIB
BOF                  PF04076.8    103 seq668_BIOID50929    -            130   1.1e-39  134.2   0.0   1   1     1e-43   1.4e-39  133.9   0.0     4   103    30   130    25   130 0.98 Bacterial OB fold (BOF) protein
TnpB_IS66            PF05717.8    108 seq669_BIOID50929    -             82     1e-23   82.7   0.0   1   1   8.7e-28   1.2e-23   82.4   0.0     2    63     7    68     6    72 0.97 IS66 Orf2 like protein
HTH_1                PF00126.22    60 seq670_BIOID50929    -            301   5.2e-16   58.0   0.0   1   1   1.5e-19     1e-15   57.0   0.0     2    60     9    67     8    67 0.97 Bacterial regulatory helix-turn-helix protein, lysR family
LysR_substrate       PF03466.15   209 seq670_BIOID50929    -            301   5.5e-11   41.8   0.0   1   1   1.1e-14   7.5e-11   41.4   0.0     9   200    98   287    92   290 0.93 LysR substrate binding domain
Exonuc_VIII          PF06630.6    182 seq671_BIOID50929    -            866   5.6e-81  270.1   0.0   1   1   1.5e-84     1e-80  269.2   0.0     1   182     1   178     1   178 0.99 Enterobacterial exodeoxyribonuclease VIII
DUF3799              PF12684.2    237 seq671_BIOID50929    -            866   3.8e-05   23.0   0.0   1   1   1.2e-08   8.4e-05   21.9   0.0     3   225   614   849   613   851 0.74 PDDEXK-like domain of unknown function (DUF3799)
DUF1391              PF07151.7     49 seq672_BIOID50929    -             50   9.7e-36  120.9   0.6   1   1   7.6e-40     1e-35  120.8   0.4     1    49     2    50     2    50 0.98 Protein of unknown function (DUF1391)
NAD_binding_2        PF03446.10   162 seq673_BIOID50929    -            292   5.1e-49  166.1   0.7   1   1   1.7e-52   1.2e-48  165.0   0.3     2   161     1   160     1   162 0.97 NAD binding domain of 6-phosphogluconate dehydrogenase
F420_oxidored        PF03807.12    96 seq673_BIOID50929    -            292   1.1e-07   32.0   0.2   1   1   7.7e-11   5.3e-07   29.8   0.1     1    93     2    92     2    94 0.82 NADP oxidoreductase coenzyme F420-dependent
Antirestrict         PF03230.8     94 seq675_BIOID50929    -            159   7.7e-38  128.2   0.2   1   1   7.2e-42   9.9e-38  127.9   0.1     1    94    62   159    62   159 0.98 Antirestriction protein
ACT_5                PF13710.1     63 seq676_BIOID50929    -             87   2.1e-26   91.4   0.1   1   1   1.9e-30   2.6e-26   91.0   0.1     2    63    13    73    12    73 0.98 ACT domain
Peptidase_S15        PF02129.13   272 seq677_BIOID50929    -            122   1.8e-07   30.7   0.1   1   1   4.8e-11   2.2e-07   30.4   0.0     5   112    15   118    12   121 0.87 X-Pro dipeptidyl-peptidase (S15 family)
DLH                  PF01738.13   218 seq677_BIOID50929    -            122     5e-07   29.1   0.0   1   1   1.6e-10   7.2e-07   28.5   0.0    12   111    29   120    17   122 0.84 Dienelactone hydrolase family
Abhydrolase_6        PF12697.2    228 seq677_BIOID50929    -            122   1.8e-06   27.9   0.0   1   1   4.8e-10   2.2e-06   27.6   0.0     3    79    36   120    34   121 0.85 Alpha/beta hydrolase family
Peptidase_U35        PF04586.12   163 seq683_BIOID50929    -            645   4.2e-30  104.7   0.0   1   1   1.2e-33     8e-30  103.8   0.0     5   159    12   157     8   161 0.91 Caudovirus prohead protease
Phage_capsid         PF05065.8    276 seq683_BIOID50929    -            645   1.2e-24   86.9   0.1   1   1   2.9e-28     2e-24   86.1   0.1     8   275   353   635   351   636 0.78 Phage capsid family
TnpB_IS66            PF05717.8    108 seq684_BIOID50929    -            116   2.6e-39  132.8   0.0   1   1   2.1e-43   2.9e-39  132.7   0.0     2   104     7   107     6   111 0.97 IS66 Orf2 like protein
Aminotran_4          PF01063.14   231 seq685_BIOID50929    -            331   1.3e-46  158.8   0.0   1   1   1.2e-50   1.6e-46  158.5   0.0     3   231    76   311    74   311 0.96 Aminotransferase class IV
Nitrate_red_gam      PF02665.9    223 seq687_BIOID50929    -            226   2.1e-87  292.0  12.4   1   1   1.8e-91   2.4e-87  291.8   8.6     2   223     5   226     4   226 0.99 Nitrate reductase gamma subunit
DDE_Tnp_IS66         PF03050.9    271 seq688_BIOID50929    -            512  3.4e-100  334.6   0.0   1   1  9.9e-104  3.4e-100  334.6   0.0     1   271   175   462   175   462 0.98 Transposase IS66 family
DDE_Tnp_IS66_C       PF13817.1     39 seq688_BIOID50929    -            512   4.3e-19   68.1   0.1   1   1   3.3e-22   1.1e-18   66.7   0.0     1    39   468   506   468   506 0.98 IS66 C-terminal element
HTH_Tnp_IS66         PF13005.2     59 seq688_BIOID50929    -            512   3.4e-17   61.8   0.7   1   1   1.8e-20     6e-17   61.1   0.5     3    59   115   169   113   169 0.95 putative Helix-turn-helix domain of transposase IS66
LZ_Tnp_IS66          PF13007.2     78 seq688_BIOID50929    -            512   3.7e-13   49.8   3.2   1   1   1.1e-16   3.7e-13   49.8   2.2     1    77    38   110    38   111 0.82 Transposase C of IS166 homeodomain
ACT_6                PF13740.1     76 seq691_BIOID50929    -            208     6e-30  102.6   0.5   1   1   1.4e-31   6.2e-28   96.2   0.0     1    76    25   100    25   100 0.98 ACT domain
ACT                  PF01842.20    66 seq691_BIOID50929    -            208   1.2e-12   46.9   0.2   1   1   1.2e-09   5.6e-06   25.6   0.0     2    65   115   184   114   185 0.97 ACT domain
POTRA_2              PF08479.6     76 seq696_BIOID50929    -            377   1.9e-24   84.9   0.0   1   1   2.9e-28   3.9e-24   83.9   0.0     1    76    94   170    94   170 0.99 POTRA domain, ShlB-type
RadC                 PF04002.10   123 seq697_BIOID50929    -            158   4.9e-47  158.5   0.0   1   1   4.6e-51   6.2e-47  158.1   0.0     2   123    37   158    36   158 0.98 RadC-like JAB domain
GGDEF                PF00990.16   161 seq698_BIOID50929    -            296   1.8e-44  151.0   0.0   1   1   4.2e-48   2.9e-44  150.3   0.0     2   161   130   283   129   283 0.96 GGDEF domain
MCPsignal_assoc      PF13682.1     70 seq698_BIOID50929    -            296   3.6e-08   33.3   0.3   1   1   1.2e-11   8.4e-08   32.1   0.2     1    68    19    90    19    92 0.84 MCP-signal associated domain
YfiO                 PF13525.1    203 seq699_BIOID50929    -            245   1.1e-84  282.8   5.8   1   1   2.8e-88   1.3e-84  282.6   4.0     1   202    28   236    28   238 0.97 Outer membrane lipoprotein
TPR_18               PF13512.1    142 seq699_BIOID50929    -            245   5.1e-65  217.7   7.3   1   1     3e-68   1.4e-64  216.3   1.2     2   142    24   167    23   167 0.98 Tetratricopeptide repeat
DNA_pol_A            PF00476.15   383 seq700_BIOID50929    -            928  8.4e-160  531.4   0.0   1   1  3.3e-163  1.1e-159  531.0   0.0     2   383   548   927   547   927 0.99 DNA polymerase family A
5_3_exonuc_N         PF02739.11   169 seq700_BIOID50929    -            928   1.7e-59  199.8   0.0   1   1   1.1e-62   3.9e-59  198.7   0.0     2   169     8   169     7   169 0.99 5'-3' exonuclease, N-terminal resolvase-like domain
DNA_pol_A_exo1       PF01612.15   174 seq700_BIOID50929    -            928   6.5e-45  152.5   0.1   1   1   3.6e-48   1.2e-44  151.6   0.1     1   174   330   517   330   517 0.97 3'-5' exonuclease
5_3_exonuc           PF01367.15   101 seq700_BIOID50929    -            928     3e-31  107.5   0.0   1   1   2.2e-34   7.5e-31  106.2   0.0     1    99   171   275   171   277 0.97 5'-3' exonuclease, C-terminal SAM fold
Pep_deformylase      PF01327.16   157 seq701_BIOID50929    -            169   6.4e-53  178.2   0.1   1   1   5.6e-57   7.6e-53  177.9   0.1     2   156     4   152     3   153 0.94 Polypeptide deformylase
DicB                 PF05358.6     62 seq703_BIOID50929    -             62   1.2e-38  130.2   0.1   1   1   9.5e-43   1.3e-38  130.1   0.0     1    62     1    62     1    62 1.00 DicB protein
Ribosomal_L31        PF01197.13    69 seq709_BIOID50929    -             87     8e-27   92.9   0.1   1   1   7.1e-31   9.7e-27   92.6   0.1     1    68     1    79     1    80 0.99 Ribosomal protein L31
dUTPase              PF00692.14   129 seq710_BIOID50929    -            152   1.2e-41  141.0   0.0   1   1   9.9e-46   1.4e-41  140.9   0.0     2   129    17   150    16   150 0.98 dUTPase
Rhodanese            PF00581.15   113 seq711_BIOID50929    -            350   4.8e-17   62.2   0.1   1   1   9.6e-21   1.3e-16   60.8   0.0     2   112   138   233   137   234 0.94 Rhodanese-like domain
DDE_Tnp_IS66         PF03050.9    271 seq712_BIOID50929    -            467     4e-96  321.2   0.6   1   1   2.7e-99   9.3e-96  320.0   0.0     1   271   126   417   126   417 0.98 Transposase IS66 family
DDE_Tnp_IS66_C       PF13817.1     39 seq712_BIOID50929    -            467     5e-20   71.1   0.2   1   1   3.5e-23   1.2e-19   69.8   0.1     2    39   424   461   423   461 0.99 IS66 C-terminal element
HTH_Tnp_IS66         PF13005.2     59 seq712_BIOID50929    -            467     4e-14   52.0   3.6   1   1   1.2e-17     4e-14   52.0   2.5     1    59    64   120    64   120 0.97 putative Helix-turn-helix domain of transposase IS66
LZ_Tnp_IS66          PF13007.2     78 seq712_BIOID50929    -            467   4.2e-09   36.8   5.6   1   1     4e-12   1.4e-08   35.1   3.9    13    77     1    61     1    62 0.88 Transposase C of IS166 homeodomain
DUF1482              PF07358.6     57 seq714_BIOID50929    -             62   3.6e-26   90.3   0.0   1   1   2.9e-30     4e-26   90.2   0.0     1    57     4    62     4    62 0.98 Protein of unknown function (DUF1482)
AceK                 PF06315.6    562 seq715_BIOID50929    -            578  3.4e-240  798.0   0.0   1   1  2.8e-244  3.8e-240  797.8   0.0     1   562     9   568     9   568 0.99 Isocitrate dehydrogenase kinase/phosphatase (AceK)
PMI_typeI            PF01238.16   373 seq717_BIOID50929    -            417  4.3e-125  417.4   0.1   1   1  4.9e-128  3.3e-124  414.5   0.0     1   373    27   383    27   383 0.99 Phosphomannose isomerase type I
BATS                 PF06968.8     92 seq718_BIOID50929    -            346   1.7e-29  101.3   0.0   1   1   5.5e-33   3.7e-29  100.2   0.0     1    92   220   312   220   312 0.99 Biotin and Thiamin Synthesis associated domain
Radical_SAM          PF04055.16   166 seq718_BIOID50929    -            346   2.4e-19   70.0   0.0   1   1   2.8e-22   1.9e-18   67.0   0.0     4   160    50   203    47   209 0.92 Radical SAM superfamily
AhpC-TSA             PF00578.16   124 seq720_BIOID50929    -            156   5.2e-40  135.8   0.0   1   1   1.9e-43   6.6e-40  135.5   0.0     2   123     7   134     6   135 0.99 AhpC/TSA family
Redoxin              PF08534.5    146 seq720_BIOID50929    -            156   2.1e-27   95.3   0.0   1   1   7.3e-31   2.5e-27   95.1   0.0     1   131     5   136     5   148 0.90 Redoxin
SCO1-SenC            PF02630.9    174 seq720_BIOID50929    -            156   3.3e-10   39.7   0.0   1   1   1.4e-13   4.7e-10   39.2   0.0    32   171    10   136     4   140 0.89 SCO1/SenC
DUF899               PF05988.7    211 seq720_BIOID50929    -            156   0.00024   20.4   0.0   1   1   7.9e-08   0.00027   20.3   0.0    48   173    12   137     3   152 0.81 Bacterial protein of unknown function (DUF899)
Transp_cyt_pur       PF02133.10   439 seq721_BIOID50929    -            463  4.7e-140  466.9  42.3   1   1  3.9e-144  5.3e-140  466.7  29.3     1   439    19   457    19   457 0.99 Permease for cytosine/purines, uracil, thiamine, allantoin
DUF987               PF06174.6     66 seq723_BIOID50929    -             73   4.5e-43  144.4   0.1   1   1   3.7e-47     5e-43  144.3   0.1     1    66     1    66     1    66 0.99 Protein of unknown function (DUF987)
NAD_binding_10       PF13460.1    183 seq724_BIOID50929    -            212   1.3e-33  116.3   0.0   1   1   4.4e-37   1.5e-33  116.2   0.0     1   182     4   187     4   188 0.96 NADH(P)-binding
NmrA                 PF05368.8    233 seq724_BIOID50929    -            212   2.7e-09   36.5   0.3   1   1   3.2e-12   1.1e-08   34.5   0.1     1   100     4   100     4   118 0.87 NmrA-like family
Epimerase            PF01370.16   236 seq724_BIOID50929    -            212   9.1e-07   28.4   0.0   1   1   2.1e-08   7.2e-05   22.2   0.0     1   148     4   137     4   151 0.73 NAD dependent epimerase/dehydratase family
3Beta_HSD            PF01073.14   280 seq724_BIOID50929    -            212     3e-05   22.7   0.1   1   1   3.7e-08   0.00013   20.6   0.0     1    71     5    71     5   112 0.80 3-beta hydroxysteroid dehydrogenase/isomerase family
PhzC-PhzF            PF02567.11   282 seq725_BIOID50929    -            297   2.3e-83  279.6   0.0   1   1   1.9e-87   2.6e-83  279.4   0.0     1   281     8   290     8   291 0.97 Phenazine biosynthesis-like protein
Formyl_trans_N       PF00551.14   181 seq728_BIOID50929    -            315   9.3e-56  188.1   0.0   1   1     2e-59   1.3e-55  187.5   0.0     2   180     6   183     5   184 0.98 Formyl transferase
Formyl_trans_C       PF02911.13   100 seq728_BIOID50929    -            315   1.3e-33  114.9   0.1   1   1   2.9e-37     2e-33  114.3   0.1     1    99   207   304   207   305 0.98 Formyl transferase, C-terminal domain
HOK_GEF              PF01848.11    43 seq730_BIOID50929    -             46   2.9e-15   55.1   1.9   1   1   2.3e-19   3.1e-15   55.0   1.3     1    43     4    44     3    44 0.92 Hok/gef family
EamA                 PF00892.15   126 seq731_BIOID50929    -            308   1.6e-47  160.5  35.9   1   2   3.9e-25   2.7e-21   75.8  11.2     1   125    31   152    31   153 0.93 EamA-like transporter family
EamA                 PF00892.15   126 seq731_BIOID50929    -            308   1.6e-47  160.5  35.9   2   2   7.8e-30   5.4e-26   91.0   8.2     1   125   173   300   173   301 0.98 EamA-like transporter family
ILVD_EDD             PF00920.16   521 seq733_BIOID50929    -            616  5.3e-195  648.6   1.8   1   1  4.4e-199  6.1e-195  648.4   1.2     1   521    34   607    34   607 0.95 Dehydratase family
TetR_N               PF00440.18    47 seq734_BIOID50929    -            198   2.9e-11   42.7   0.0   1   1   3.4e-15   4.6e-11   42.0   0.0     3    46    18    61    16    62 0.94 Bacterial regulatory proteins, tetR family
YagB_YeeU_YfjZ       PF06154.6    105 seq736_BIOID50929    -            122     1e-50  170.2   0.0   1   1   8.7e-55   1.2e-50  170.0   0.0     2   104    16   118    15   119 0.98 YagB/YeeU/YfjZ family
OEP                  PF02321.13   188 seq738_BIOID50929    -            460   3.7e-52  176.5  38.9   1   2   7.1e-28   9.7e-24   83.8  12.6     3   188    65   247    63   247 0.97 Outer membrane efflux protein
OEP                  PF02321.13   188 seq738_BIOID50929    -            460   3.7e-52  176.5  38.9   2   2   1.8e-32   2.5e-28   98.8   8.8     7   188   275   455   270   455 0.94 Outer membrane efflux protein
DUF4132              PF13569.1    180 seq739_BIOID50929    -           1209   2.9e-42  144.0   0.0   1   1   4.9e-46   6.6e-42  142.9   0.0     3   180   953  1138   951  1138 0.96 Domain of unknown function (DUF4132)
Ribosomal_S30AE      PF02482.14    94 seq743_BIOID50929    -            113   3.8e-29  100.7   0.1   1   1   3.5e-33   4.8e-29  100.4   0.1     2    92     3    93     2    95 0.97 Sigma 54 modulation protein / S30EA ribosomal protein
Fer4_7               PF12838.2     52 seq749_BIOID50929    -            205   3.7e-15   55.9  24.4   1   1   7.2e-11   8.2e-08   32.3   4.7     2    52    82   166    81   166 0.62 4Fe-4S dicluster domain
Fer4_9               PF13187.1     55 seq749_BIOID50929    -            205   4.4e-13   49.1  18.7   1   1   6.3e-10   7.2e-07   29.2   2.2     2    54    82   166    81   167 0.93 4Fe-4S dicluster domain
Fer4_11              PF13247.1     99 seq749_BIOID50929    -            205   1.1e-12   47.5  15.0   1   1   2.5e-13   2.8e-10   39.8   3.4     4    59    45    98    42   105 0.91 4Fe-4S dicluster domain
Fer4                 PF00037.22    24 seq749_BIOID50929    -            205   1.3e-12   46.5  38.2   1   1   2.5e-12   2.8e-09   36.0   1.1     2    24    76    98    75    98 0.93 4Fe-4S binding domain
Fer4_10              PF13237.1     52 seq749_BIOID50929    -            205   5.3e-11   42.0  23.9   1   1   2.9e-09   3.3e-06   26.6   4.3     2    52    75   163    74   163 0.70 4Fe-4S dicluster domain
Fer4_6               PF12837.2     24 seq749_BIOID50929    -            205   4.6e-10   38.8  37.1   1   1   1.4e-09   1.6e-06   27.6   0.9     3    24    76    97    74    97 0.92 4Fe-4S binding domain
Fer4_3               PF12798.2     15 seq749_BIOID50929    -            205   1.6e-08   34.4  45.7   1   3   1.4e-05     0.016   15.6   5.3     1    15    51    67    51    67 0.98 4Fe-4S binding domain
Fer4_3               PF12798.2     15 seq749_BIOID50929    -            205   1.6e-08   34.4  45.7   2   3   3.7e-05     0.042   14.2   4.0     1    15    82    96    82    96 0.98 4Fe-4S binding domain
Fer4_3               PF12798.2     15 seq749_BIOID50929    -            205   1.6e-08   34.4  45.7   3   3   1.2e-05     0.014   15.8   2.8     1    15   146   166   146   166 0.96 4Fe-4S binding domain
Fer4_4               PF12800.2     17 seq749_BIOID50929    -            205   4.7e-08   32.6  28.8   1   2   3.4e-05     0.039   14.1   0.8     3    15    11    23     9    32 0.91 4Fe-4S binding domain
Fer4_4               PF12800.2     17 seq749_BIOID50929    -            205   4.7e-08   32.6  28.8   2   2   1.1e-06    0.0013   18.7   1.5     3    17    81    95    79    95 0.90 4Fe-4S binding domain
DUF1219              PF06755.7    117 seq752_BIOID50929    -             87   6.1e-40  135.2   0.0   1   1   5.1e-44   6.9e-40  135.0   0.0     1    73     1    73     1    81 0.97 Protein of unknown function (DUF1219)
NLPC_P60             PF00877.14   105 seq753_BIOID50929    -            257   5.7e-31  106.3   0.0   1   1   1.4e-34   9.9e-31  105.5   0.0     1   105   139   249   139   249 0.98 NlpC/P60 family
StbA                 PF06406.6    318 seq754_BIOID50929    -            319  5.2e-152  505.1   0.0   1   1  4.3e-156  5.9e-152  505.0   0.0     1   318     1   316     1   316 0.99 StbA protein
Phage_integrase      PF00589.17   173 seq756_BIOID50929    -            415   2.2e-22   79.3   0.2   1   1   7.4e-26     5e-22   78.2   0.0     1   171   219   381   219   383 0.89 Phage integrase family
DUF4102              PF13356.1     89 seq756_BIOID50929    -            415   1.2e-20   73.1   0.0   1   1   1.5e-23     1e-19   70.1   0.0     1    84    14   102    14   107 0.88 Domain of unknown function (DUF4102)
Aminotran_1_2        PF00155.16   363 seq757_BIOID50929    -            384   5.1e-69  232.8   0.0   1   1   1.3e-72   5.8e-69  232.6   0.0     2   363    40   380    39   380 0.96 Aminotransferase class I and II
Beta_elim_lyase      PF01212.16   290 seq757_BIOID50929    -            384   6.9e-07   28.5   0.1   1   1   6.3e-10   2.9e-06   26.5   0.0    28    87    83   142    68   206 0.83 Beta-eliminating lyase
Cys_Met_Meta_PP      PF01053.15   386 seq757_BIOID50929    -            384   7.6e-05   21.0   0.0   1   1   2.6e-08   0.00012   20.3   0.0    57   185    86   212    82   215 0.86 Cys/Met metabolism PLP-dependent enzyme
Methyltransf_11      PF08241.7     95 seq759_BIOID50929    -            240   2.3e-12   47.1   0.0   1   1   2.6e-16   3.6e-12   46.4   0.0    45    95    67   125    50   125 0.83 Methyltransferase domain
Peptidase_M14        PF00246.19   279 seq760_BIOID50929    -            242   9.3e-17   61.3   0.0   1   1   3.4e-20   1.5e-16   60.6   0.0    45   177    38   158    16   195 0.82 Zinc carboxypeptidase
DUF2817              PF10994.3    341 seq760_BIOID50929    -            242   5.1e-06   25.6   0.0   1   1   1.5e-09   6.6e-06   25.3   0.0    55   122    43   105    29   151 0.67 Protein of unknown function (DUF2817)
NIF3                 PF01784.13   242 seq763_BIOID50929    -            247     1e-56  192.1   0.0   1   1   9.1e-61   1.2e-56  191.8   0.0     2   240     6   235     5   238 0.95 NIF3 (NGG1p interacting factor 3)
Molybdopterin        PF00384.17   432 seq764_BIOID50929    -            808   2.8e-88  296.4   0.0   1   1   7.7e-92   3.5e-88  296.1   0.0     1   432   115   566   115   566 0.92 Molybdopterin oxidoreductase
Molydop_binding      PF01568.16   109 seq764_BIOID50929    -            808   5.3e-27   93.6   0.0   1   1   2.2e-30     1e-26   92.7   0.0     1   107   687   800   687   802 0.97 Molydopterin dinucleotide binding domain
Molybdop_Fe4S4       PF04879.11    55 seq764_BIOID50929    -            808   2.7e-13   49.4   0.9   1   1     1e-16   4.7e-13   48.6   0.6     1    55    53   112    53   112 0.96 Molybdopterin oxidoreductase Fe4S4 domain
DUF4043              PF13252.1    341 seq765_BIOID50929    -            404  8.9e-132  439.0   0.1   1   1  8.1e-136  1.1e-131  438.7   0.1     2   341    52   400    51   400 0.99 Protein of unknown function (DUF4043)
Nol1_Nop2_Fmu        PF01189.12   283 seq766_BIOID50929    -            429  2.4e-104  348.5   0.0   1   1  1.5e-107    3e-104  348.2   0.0     1   282   164   426   164   427 0.99 NOL1/NOP2/sun family
NusB                 PF01029.13   134 seq766_BIOID50929    -            429   1.6e-25   89.5   0.0   1   1   1.3e-28   2.6e-25   88.8   0.0     1   134     5   127     5   127 0.97 NusB family
Methyltransf_26      PF13659.1    117 seq766_BIOID50929    -            429   3.8e-11   42.9   0.0   1   1   3.7e-14   7.3e-11   42.0   0.0     2   116   248   375   247   376 0.90 Methyltransferase domain
Methyltransf_18      PF12847.2    112 seq766_BIOID50929    -            429   2.3e-10   40.8   0.0   1   1   2.2e-13   4.2e-10   40.0   0.0     2   112   247   375   246   375 0.84 Methyltransferase domain
Methyltransf_31      PF13847.1    152 seq766_BIOID50929    -            429   1.9e-09   37.1   0.0   1   1   1.8e-12   3.5e-09   36.3   0.0     2   113   245   380   244   416 0.82 Methyltransferase domain
MTS                  PF05175.9    170 seq766_BIOID50929    -            429   1.1e-06   28.0   0.0   1   1   1.1e-09   2.1e-06   27.1   0.0    24   151   239   385   229   397 0.86 Methyltransferase small domain
FtsJ                 PF01728.14   181 seq766_BIOID50929    -            429     9e-05   22.4   0.0   1   1   9.1e-08   0.00018   21.4   0.0    19    99   242   323   233   400 0.60 FtsJ-like methyltransferase
Peptidase_S24        PF00717.18    70 seq768_BIOID50929    -            215   6.8e-14   51.1   0.0   1   1   3.1e-17   1.1e-13   50.5   0.0     1    68   122   195   122   197 0.96 Peptidase S24-like
HTH_31               PF13560.1     64 seq768_BIOID50929    -            215   7.1e-12   45.2   0.1   1   1   3.9e-15   1.3e-11   44.3   0.1     2    59     8    65     7    68 0.94 Helix-turn-helix domain
HTH_3                PF01381.17    55 seq768_BIOID50929    -            215   5.9e-10   38.7   0.0   1   1   2.7e-13   9.2e-10   38.1   0.0     1    54    12    66    12    67 0.97 Helix-turn-helix
HTH_19               PF12844.2     64 seq768_BIOID50929    -            215   3.5e-09   36.4   0.0   1   1   2.4e-12   8.3e-09   35.2   0.0     1    62     9    71     9    73 0.95 Helix-turn-helix domain
PDT                  PF00800.13   182 seq771_BIOID50929    -            386   9.1e-61  204.4   0.2   1   1     2e-64   1.3e-60  203.9   0.1     1   180   106   286   106   288 0.96 Prephenate dehydratase
CM_2                 PF01817.16    81 seq771_BIOID50929    -            386   1.9e-22   79.0   2.0   1   1   6.3e-26   4.3e-22   77.8   1.4     1    80    11    90    11    91 0.99 Chorismate mutase type II
DUF945               PF06097.6    459 seq772_BIOID50929    -            502  5.7e-150  499.9  18.0   1   1  4.7e-154  6.4e-150  499.7  12.5     1   459     1   482     1   482 0.99 Bacterial protein of unknown function (DUF945)
Oxidored_q1          PF00361.15   270 seq776_BIOID50929    -            672   2.6e-50  171.0  23.6   1   1   1.9e-54   2.6e-50  171.0  16.3     3   267   133   411   131   414 0.94 NADH-Ubiquinone/plastoquinone (complex I), various chains
AAA_11               PF13086.1    241 seq777_BIOID50929    -            722   1.9e-26   93.0   0.1   1   1   7.8e-29   1.5e-25   90.1   0.0     2   237     7   349     6   351 0.79 AAA domain
AAA_12               PF13087.1    199 seq777_BIOID50929    -            722   6.6e-22   77.7   0.2   1   1   1.6e-16     3e-13   49.4   0.0   112   196   455   536   438   539 0.84 AAA domain
DUF2726              PF10881.3    126 seq777_BIOID50929    -            722   6.1e-13   48.3   0.0   1   1   1.4e-15   2.7e-12   46.3   0.0    50   112   645   707   609   717 0.86 Protein of unknown function (DUF2726)
AAA_19               PF13245.1     76 seq777_BIOID50929    -            722   4.1e-12   45.5   0.0   1   1   5.7e-15   1.1e-11   44.1   0.0     2    62    14    69    13    88 0.90 Part of AAA domain
Viral_helicase1      PF01443.13   226 seq777_BIOID50929    -            722   7.4e-11   41.9   0.2   1   1   1.8e-08   3.5e-05   23.4   0.0    34   226   289   536   260   536 0.70 Viral (Superfamily 1) RNA helicase
AAA_30               PF13604.1    196 seq777_BIOID50929    -            722   1.7e-08   34.1   0.0   1   1     7e-10   1.4e-06   27.9   0.0     2    66     7    69     6    99 0.85 AAA domain
DUF2075              PF09848.4    352 seq777_BIOID50929    -            722   2.9e-07   29.6   0.1   1   1   5.4e-10   1.1e-06   27.8   0.0     2    59    22    80    21   115 0.80 Uncharacterized conserved protein (DUF2075)
Curlin_rpt           PF07012.7     34 seq779_BIOID50929    -            160   8.3e-22   76.5  32.2   1   3   1.1e-15   1.5e-11   43.7   0.8     1    34    62    95    62    95 0.99 Curlin associated repeat
Curlin_rpt           PF07012.7     34 seq779_BIOID50929    -            160   8.3e-22   76.5  32.2   2   3   2.3e-09   3.2e-05   23.4   2.1     9    32    92   115    91   116 0.95 Curlin associated repeat
Curlin_rpt           PF07012.7     34 seq779_BIOID50929    -            160   8.3e-22   76.5  32.2   3   3   7.8e-12   1.1e-07   31.3   4.2     1    34   106   139   106   139 0.98 Curlin associated repeat
Amidohydro_5         PF13594.1     68 seq782_BIOID50929    -            296   2.3e-17   62.4   0.9   1   1   1.1e-20     5e-17   61.3   0.6     1    68    23    88    23    88 0.84 Amidohydrolase
Amidohydro_4         PF13147.1    304 seq782_BIOID50929    -            296   2.9e-15   56.9   0.5   1   1   2.4e-18   1.1e-14   55.0   0.4     1   219    45   292    45   295 0.80 Amidohydrolase
Amidohydro_1         PF01979.15   333 seq782_BIOID50929    -            296     5e-10   39.4   0.0   1   1   1.5e-13   6.7e-10   39.0   0.0     1    61    50   131    50   293 0.76 Amidohydrolase family
HTH_Tnp_1            PF01527.15    76 seq784_BIOID50929    -            114   7.1e-09   35.3   0.5   1   1   1.5e-12     1e-08   34.8   0.3     2    76     4    79     3    84 0.88 Transposase
HTH_28               PF13518.1     52 seq784_BIOID50929    -            114   3.1e-07   30.1   0.1   1   1   9.1e-11   6.2e-07   29.1   0.1     1    40    13    53    13    60 0.88 Helix-turn-helix domain
RecT                 PF03837.9    199 seq785_BIOID50929    -            269   2.3e-58  196.6   0.0   1   1   2.2e-62     3e-58  196.2   0.0     1   188    53   244    53   255 0.94 RecT family
DUF1107              PF06526.7     64 seq786_BIOID50929    -             68   6.4e-31  105.8   0.8   1   1   5.1e-35     7e-31  105.7   0.5     1    64     1    64     1    64 0.99 Protein of unknown function (DUF1107)
FadR_C               PF07840.7    164 seq788_BIOID50929    -            239   6.9e-73  243.5   0.0   1   1   1.9e-76   8.5e-73  243.2   0.0     1   163    72   234    72   235 0.99 FadR C-terminal domain
GntR                 PF00392.16    64 seq788_BIOID50929    -            239   2.3e-20   71.6   0.0   1   1     1e-23   4.7e-20   70.6   0.0     4    64    11    71     8    71 0.96 Bacterial regulatory proteins, gntR family
TonB_dep_Rec         PF00593.19   276 seq790_BIOID50929    -            700     1e-37  130.5  12.2   1   1   1.5e-41     1e-37  130.5   8.5     2   275   449   695   448   696 0.97 TonB dependent receptor
Plug                 PF07715.10   108 seq790_BIOID50929    -            700   5.4e-23   81.2   2.1   1   1   1.9e-26   1.3e-22   80.0   1.5     3   108    41   151    39   151 0.96 TonB-dependent Receptor Plug Domain
PduV-EutP            PF10662.4    143 seq793_BIOID50929    -            118   6.8e-15   54.6   0.0   1   1   7.3e-19     1e-14   54.1   0.0    86   142    57   112    42   113 0.92 Ethanolamine utilisation - propanediol utilisation
CusF_Ec              PF11604.3     70 seq794_BIOID50929    -            110   3.8e-21   74.5   0.2   1   1   3.7e-25   5.1e-21   74.2   0.2     1    67    42   107    42   110 0.93 Copper binding periplasmic protein CusF
Plasmid_stab_B       PF10784.4     72 seq795_BIOID50929    -            125   6.9e-29   99.1   0.0   1   1   6.5e-33   8.9e-29   98.8   0.0     1    70     6    75     6    77 0.98 Plasmid stability protein
AHS1                 PF02682.11   202 seq796_BIOID50929    -            218   2.9e-69  232.4   0.0   1   1   2.4e-73   3.3e-69  232.2   0.0     2   202     5   202     4   202 0.95 Allophanate hydrolase subunit 1
adh_short            PF00106.20   167 seq797_BIOID50929    -            240   3.5e-31  108.2   1.1   1   1   2.1e-34   5.9e-31  107.5   0.8     1   165     3   168     3   170 0.95 short chain dehydrogenase
adh_short_C2         PF13561.1    243 seq797_BIOID50929    -            240   1.4e-13   51.1   0.2   1   1   6.5e-17   1.8e-13   50.7   0.1     5   201    11   200     9   229 0.87 Enoyl-(Acyl carrier protein) reductase
KR                   PF08659.5    181 seq797_BIOID50929    -            240   5.5e-12   45.6   1.7   1   1   4.1e-15   1.1e-11   44.5   0.5     3   174     5   178     4   185 0.82 KR domain
NAD_binding_10       PF13460.1    183 seq797_BIOID50929    -            240   4.2e-08   33.2   2.0   1   1   2.1e-11   5.7e-08   32.8   1.4     1   182     5   221     5   222 0.77 NADH(P)-binding
Rhodanese            PF00581.15   113 seq800_BIOID50929    -            131   1.4e-10   41.4   0.0   1   1   1.2e-14   1.6e-10   41.2   0.0    22   112    52   123    30   124 0.84 Rhodanese-like domain
Curlin_rpt           PF07012.7     34 seq801_BIOID50929    -            152     6e-28   96.1  27.3   1   3   8.9e-16   1.2e-11   43.9   0.5     1    34    41    75    41    75 0.99 Curlin associated repeat
Curlin_rpt           PF07012.7     34 seq801_BIOID50929    -            152     6e-28   96.1  27.3   2   3   5.7e-16   7.8e-12   44.5   0.2     2    34    87   120    86   120 0.98 Curlin associated repeat
Curlin_rpt           PF07012.7     34 seq801_BIOID50929    -            152     6e-28   96.1  27.3   3   3   6.2e-10   8.5e-06   25.2   3.5     8    34   116   142   115   142 0.95 Curlin associated repeat
Methyltransf_11      PF08241.7     95 seq806_BIOID50929    -            246   4.6e-25   87.8   0.0   1   1   5.8e-28     8e-25   87.0   0.0     1    95    47   138    47   138 0.98 Methyltransferase domain
Methyltransf_23      PF13489.1    162 seq806_BIOID50929    -            246   7.3e-16   58.1   0.1   1   1   7.7e-19     1e-15   57.6   0.0     4   151    25   174    17   179 0.79 Methyltransferase domain
Methyltransf_31      PF13847.1    152 seq806_BIOID50929    -            246   3.3e-15   55.8   0.0   1   1   3.3e-18   4.4e-15   55.4   0.0     6   118    45   147    40   194 0.84 Methyltransferase domain
Methyltransf_12      PF08242.7     99 seq806_BIOID50929    -            246   1.1e-11   45.0   0.0   1   1   1.5e-14   2.1e-11   44.0   0.0     1    98    47   135    47   136 0.85 Methyltransferase domain
Methyltransf_18      PF12847.2    112 seq806_BIOID50929    -            246   7.3e-11   42.5   0.0   1   1     1e-13   1.4e-10   41.6   0.0     3   110    44   139    42   141 0.79 Methyltransferase domain
Methyltransf_25      PF13649.1    101 seq806_BIOID50929    -            246     5e-10   39.5   0.0   1   1   1.4e-12   1.9e-09   37.6   0.0     1   101    46   134    46   134 0.87 Methyltransferase domain
Ubie_methyltran      PF01209.13   233 seq806_BIOID50929    -            246   1.8e-09   36.9   0.0   1   1   1.7e-12   2.4e-09   36.5   0.0    46   168    41   155     7   169 0.83 ubiE/COQ5 methyltransferase family
Methyltransf_26      PF13659.1    117 seq806_BIOID50929    -            246   2.4e-07   30.6   0.9   1   1     6e-10   8.2e-07   28.9   0.1     3   115    45   140    43   141 0.87 Methyltransferase domain
Methyltransf_8       PF05148.10   219 seq806_BIOID50929    -            246   7.1e-06   25.6   0.0   1   1   7.6e-09     1e-05   25.1   0.0    58   156    29   138    16   158 0.77 Hypothetical methyltransferase
MTS                  PF05175.9    170 seq806_BIOID50929    -            246     4e-05   22.9   0.0   1   1   4.4e-08   6.1e-05   22.3   0.0    19    76    30    85    22   110 0.86 Methyltransferase small domain
PALP                 PF00291.20   307 seq809_BIOID50929    -            514   9.6e-70  235.0   2.1   1   1   1.9e-73   1.3e-69  234.6   1.5     5   307    29   316    25   316 0.91 Pyridoxal-phosphate dependent enzyme
Thr_dehydrat_C       PF00585.13    91 seq809_BIOID50929    -            514   3.8e-64  212.2   0.0   1   2   3.6e-35   2.4e-31  107.0   0.0     1    91   329   419   329   419 0.98 C-terminal regulatory domain of Threonine dehydratase
Thr_dehydrat_C       PF00585.13    91 seq809_BIOID50929    -            514   3.8e-64  212.2   0.0   2   2   6.7e-34   4.6e-30  102.9   0.0     2    91   425   512   424   512 0.96 C-terminal regulatory domain of Threonine dehydratase
HlyD_2               PF12700.2    328 seq810_BIOID50929    -            407   3.2e-14   52.6   0.0   1   1   1.5e-17     1e-13   51.0   0.0   136   327   187   378    98   379 0.81 HlyD family secretion protein
HlyD_3               PF13437.1    105 seq810_BIOID50929    -            407   3.2e-13   49.8   0.2   1   1     2e-14   1.4e-10   41.3   0.0     1   105   209   310   209   310 0.96 HlyD family secretion protein
Flavin_Reduct        PF01613.13   154 seq811_BIOID50929    -            147   3.5e-11   43.0   0.0   1   1   3.1e-15   4.2e-11   42.8   0.0    28   136     1   111     1   123 0.90 Flavin reductase like domain
RNase_T              PF00929.19   164 seq813_BIOID50929    -            246   4.9e-40  137.3   0.4   1   1   9.7e-44   1.3e-39  135.9   0.1     1   164    12   178    12   178 0.93 Exonuclease
Amidohydro_4         PF13147.1    304 seq816_BIOID50929    -            154   1.5e-09   38.1   0.0   1   1   2.8e-13   1.9e-09   37.8   0.0   236   304     8    90     7    90 0.97 Amidohydrolase
Amidohydro_1         PF01979.15   333 seq816_BIOID50929    -            154     7e-06   25.8   0.0   1   1   1.2e-09   8.4e-06   25.5   0.0   260   332    13    92     7    93 0.72 Amidohydrolase family
TrkA_N               PF02254.13   116 seq818_BIOID50929    -            458   4.2e-58  194.2   3.5   1   2   5.4e-33   5.3e-30  103.6   0.0     1   108     3   111     3   125 0.92 TrkA-N domain
TrkA_N               PF02254.13   116 seq818_BIOID50929    -            458   4.2e-58  194.2   3.5   2   2   5.9e-29   5.7e-26   90.6   0.7     1   116   235   350   235   350 0.95 TrkA-N domain
TrkA_C               PF02080.16    71 seq818_BIOID50929    -            458   1.9e-21   75.3   0.7   1   2   4.7e-13   4.5e-10   38.8   0.0     3    70   157   225   155   226 0.91 TrkA-C domain
TrkA_C               PF02080.16    71 seq818_BIOID50929    -            458   1.9e-21   75.3   0.7   2   2     2e-11   1.9e-08   33.6   0.2     8    70   390   451   388   452 0.89 TrkA-C domain
F420_oxidored        PF03807.12    96 seq818_BIOID50929    -            458   1.9e-12   47.2   2.2   1   2   1.5e-07   0.00015   22.0   0.0     1    52     2    49     2    88 0.87 NADP oxidoreductase coenzyme F420-dependent
F420_oxidored        PF03807.12    96 seq818_BIOID50929    -            458   1.9e-12   47.2   2.2   2   2   1.5e-07   0.00015   22.0   0.3     2    48   235   279   234   355 0.80 NADP oxidoreductase coenzyme F420-dependent
NAD_binding_7        PF13241.1    103 seq818_BIOID50929    -            458   1.2e-11   44.6   3.0   1   1   7.5e-08   7.3e-05   22.8   0.0     8    82   233   319   228   323 0.75 Putative NAD(P)-binding
Shikimate_DH         PF01488.15   135 seq818_BIOID50929    -            458   1.4e-11   44.4   0.6   1   1   5.3e-09   5.2e-06   26.4   0.2    12   102   232   332   222   367 0.77 Shikimate / quinate 5-dehydrogenase
Tafi-CsgC            PF10610.4    106 seq820_BIOID50929    -            110   9.4e-67  221.3   4.2   1   1   7.9e-71   1.1e-66  221.2   2.9     1   106     5   110     5   110 0.99 Thin aggregative fimbriae synthesis protein
AHS2                 PF02626.10   272 seq821_BIOID50929    -            310  1.3e-100  336.0   0.0   1   1  1.2e-104  1.6e-100  335.7   0.0     2   272    24   288    23   288 0.98 Allophanate hydrolase subunit 2
YicC_N               PF03755.8    159 seq822_BIOID50929    -            287   2.6e-49  167.0   0.1   1   1   3.8e-53   2.6e-49  167.0   0.1     1   158     2   154     2   155 0.96 YicC-like family, N-terminal region
DUF1732              PF08340.6     87 seq822_BIOID50929    -            287     2e-34  117.1   7.3   1   1   2.9e-38     2e-34  117.1   5.0     1    87   202   287   202   287 0.97 Domain of unknown function (DUF1732)
DUF1187              PF06688.6     61 seq826_BIOID50929    -             86   1.2e-38  130.8   2.8   1   1   1.1e-42   1.6e-38  130.5   1.9     1    61    26    86    26    86 0.99 Protein of unknown function (DUF1187)
HIT                  PF01230.18    98 seq833_BIOID50929    -            125   9.1e-30  102.9   0.0   1   1   1.6e-33   1.1e-29  102.7   0.0     1    97    18   115    18   116 0.97 HIT domain
DcpS_C               PF11969.3    116 seq833_BIOID50929    -            125   2.7e-25   88.7   0.0   1   1   4.3e-29     3e-25   88.6   0.0     2   103    11   112    10   123 0.96 Scavenger mRNA decapping enzyme C-term binding
Redoxin              PF08534.5    146 seq834_BIOID50929    -            168   4.5e-29  100.7   0.1   1   1     8e-33   5.5e-29  100.4   0.1     1   146    20   163    20   163 0.96 Redoxin
AhpC-TSA             PF00578.16   124 seq834_BIOID50929    -            168   4.3e-16   58.5   0.0   1   1   7.6e-20   5.2e-16   58.3   0.0     2   122    22   145    21   147 0.95 AhpC/TSA family
Xan_ur_permease      PF00860.15   389 seq838_BIOID50929    -            433   2.9e-98  328.8  32.9   1   1  2.5e-102   3.5e-98  328.5  22.8     2   387     9   394     8   396 0.97 Permease family
DUF1233              PF06806.7     72 seq839_BIOID50929    -             71   3.3e-28   96.9   0.1   1   1   2.8e-32   3.8e-28   96.7   0.1     4    67     5    69     3    71 0.97 Putative excisionase (DUF1233)
DUF3596              PF12167.3     88 seq845_BIOID50929    -            411   3.3e-28   96.9   0.0   1   1   1.5e-31     1e-27   95.4   0.0     1    87     5    91     5    92 0.96 Domain of unknown function (DUF3596)
Phage_integrase      PF00589.17   173 seq845_BIOID50929    -            411   6.8e-23   81.0   0.0   1   1   2.3e-26   1.6e-22   79.9   0.0     4   166   203   391   201   397 0.83 Phage integrase family
DUF1425              PF07233.7     94 seq847_BIOID50929    -            125   8.5e-24   82.8   0.0   1   1   7.2e-28   9.8e-24   82.6   0.0     2    93    34   124    33   125 0.98 Protein of unknown function (DUF1425)
Macro                PF01661.16   118 seq853_BIOID50929    -            177     3e-41  139.8   0.0   1   1   2.8e-45   3.8e-41  139.5   0.0     1   118    21   137    21   137 0.99 Macro domain
Caudo_TAP            PF02413.12   130 seq854_BIOID50929    -            138   3.4e-36  124.1   0.4   1   1   2.8e-40   3.9e-36  123.9   0.3     1   130    18   138    18   138 0.98 Caudovirales tail fibre assembly protein
NADHdh               PF00146.16   311 seq855_BIOID50929    -            315   9.2e-25   87.2  14.8   1   1   8.1e-29   1.1e-24   86.9  10.2     6   308    14   314     8   315 0.86 NADH dehydrogenase
ACR_tran             PF00873.14  1021 seq856_BIOID50929    -           1045  5.2e-237  788.8   2.6   1   1  9.6e-241  6.5e-237  788.4   1.8     2  1019     6  1035     2  1037 0.98 AcrB/AcrD/AcrF family
LamB_YcsF            PF03746.11   242 seq857_BIOID50929    -            244    1e-102  342.2   0.7   1   1  8.4e-107  1.1e-102  342.0   0.5     1   241     2   237     2   238 0.99 LamB/YcsF family
Sugar_tr             PF00083.19   451 seq858_BIOID50929    -            438   3.4e-27   95.0  35.2   1   1   5.8e-29   2.6e-25   88.7  24.4     6   417    27   407    23   432 0.76 Sugar (and other) transporter
MFS_1                PF07690.11   354 seq858_BIOID50929    -            438     1e-26   93.4  52.5   1   2   5.9e-19   2.7e-15   55.8  17.7    38   258    70   296    27   301 0.69 Major Facilitator Superfamily
MFS_1                PF07690.11   354 seq858_BIOID50929    -            438     1e-26   93.4  52.5   2   2   1.1e-14   5.2e-11   41.7  14.9    44   172   298   430   291   437 0.84 Major Facilitator Superfamily
MFS_2                PF13347.1    427 seq858_BIOID50929    -            438   5.2e-09   34.8  22.7   1   1   1.1e-12   5.2e-09   34.8  15.8    26   344    48   373    38   390 0.80 MFS/sugar transport protein
Bac_Ubq_Cox          PF01654.12   436 seq861_BIOID50929    -            523  1.2e-183  610.3  21.3   1   1    1e-187  1.4e-183  610.1  14.7     1   435     8   503     8   504 0.98 Bacterial Cytochrome Ubiquinol Oxidase
Fer4_11              PF13247.1     99 seq867_BIOID50929    -            205   1.2e-31  108.4  10.9   1   1   8.5e-35   1.2e-31  108.4   7.5     3    97    60   153    58   155 0.97 4Fe-4S dicluster domain
Fer4_2               PF12797.2     22 seq867_BIOID50929    -            205   1.1e-13   50.0  30.8   1   1   6.7e-10   9.1e-07   28.3   0.6     2    20     6    24     5    33 0.89 4Fe-4S binding domain
Fer4                 PF00037.22    24 seq867_BIOID50929    -            205   9.1e-13   47.1  35.1   1   1   8.5e-11   1.2e-07   30.9   3.3     1    23    92   114    92   115 0.94 4Fe-4S binding domain
Fer4_7               PF12838.2     52 seq867_BIOID50929    -            205   2.4e-12   46.9  28.1   1   1   9.2e-10   1.3e-06   28.6   7.3     2    50    99   147    98   149 0.87 4Fe-4S dicluster domain
Fer4_9               PF13187.1     55 seq867_BIOID50929    -            205   8.2e-12   45.0  26.6   1   1   5.5e-10   7.5e-07   29.2   7.4     2    53    99   148    98   150 0.95 4Fe-4S dicluster domain
Fer4_10              PF13237.1     52 seq867_BIOID50929    -            205   4.5e-11   42.2  30.2   1   1   8.2e-09   1.1e-05   24.9   8.0     2    52    92   146    91   146 0.76 4Fe-4S dicluster domain
Fer4_4               PF12800.2     17 seq867_BIOID50929    -            205   1.7e-10   40.2  32.5   1   3     3e-05      0.04   14.1   2.3     1    15    11    25    11    29 0.90 4Fe-4S binding domain
Fer4_4               PF12800.2     17 seq867_BIOID50929    -            205   1.7e-10   40.2  32.5   2   3   3.3e-05     0.045   13.9   2.0     2    16    65    81    64    85 0.86 4Fe-4S binding domain
Fer4_4               PF12800.2     17 seq867_BIOID50929    -            205   1.7e-10   40.2  32.5   3   3   2.9e-07    0.0004   20.3   2.0     2    17    97   112    96   112 0.91 4Fe-4S binding domain
Fer4_6               PF12837.2     24 seq867_BIOID50929    -            205   2.4e-10   39.7  39.6   1   1   3.1e-09   4.2e-06   26.2   3.2     1    23    91   113    91   114 0.95 4Fe-4S binding domain
Fer4_3               PF12798.2     15 seq867_BIOID50929    -            205   7.3e-07   29.1  40.1   1   2   9.4e-06     0.013   15.9   4.2     1    15    67    83    67    83 0.98 4Fe-4S binding domain
Fer4_3               PF12798.2     15 seq867_BIOID50929    -            205   7.3e-07   29.1  40.1   2   2   4.8e-05     0.065   13.7   1.6     1    13   126   147   126   149 0.94 4Fe-4S binding domain
DUF3897              PF13036.1    180 seq869_BIOID50929    -            213   7.9e-53  178.6   0.0   1   1     7e-57   9.5e-53  178.3   0.0     1   180    10   210    10   210 0.92 Protein of unknown function (DUF3897)
Bro-N                PF02498.12    87 seq871_BIOID50929    -            278   2.1e-07   30.9   0.0   1   1   5.3e-11   7.2e-07   29.2   0.0     1    75    14   105    14   113 0.74 BRO family, N-terminal domain
EamA                 PF00892.15   126 seq878_BIOID50929    -            306   4.8e-27   94.3  37.3   1   2   1.1e-15   7.7e-12   45.2  10.5     1   124    21   137    21   138 0.80 EamA-like transporter family
EamA                 PF00892.15   126 seq878_BIOID50929    -            306   4.8e-27   94.3  37.3   2   2   9.9e-19   6.8e-15   55.1   9.8     1   124   160   292   160   294 0.91 EamA-like transporter family
TPT                  PF03151.11   153 seq878_BIOID50929    -            306   6.1e-07   29.0  23.1   1   1   7.3e-09     5e-05   22.8   7.7     1   149   151   290   151   291 0.89 Triose-phosphate Transporter family
PLDc_2               PF13091.1    126 seq880_BIOID50929    -            499   1.1e-34  118.7   0.0   1   2   2.3e-13   1.6e-09   37.4   0.0     8   126    61   204    56   204 0.67 PLD-like domain
PLDc_2               PF13091.1    126 seq880_BIOID50929    -            499   1.1e-34  118.7   0.0   2   2   2.7e-26   1.8e-22   79.2   0.0     5   123   295   437   291   440 0.92 PLD-like domain
IstB_IS21            PF01695.12   178 seq881_BIOID50929    -            167   2.7e-18   65.8   0.0   1   1   5.9e-22     4e-18   65.3   0.0   123   177    80   134    73   135 0.92 IstB-like ATP binding protein
HTH_Tnp_1            PF01527.15    76 seq881_BIOID50929    -            167   2.4e-10   40.1   0.8   1   1   1.4e-13   9.4e-10   38.2   0.5     1    71     1    84     1    87 0.76 Transposase
DmsC                 PF04976.7    276 seq885_BIOID50929    -            364  1.5e-114  381.7  20.6   1   1  1.4e-118  1.9e-114  381.5  14.3     1   276    81   354    81   354 0.99 DMSO reductase anchor subunit (DmsC)
MscL                 PF01741.13   128 seq887_BIOID50929    -            136   2.3e-57  192.5   3.1   1   1   1.9e-61   2.6e-57  192.3   2.2     1   128     3   132     3   132 0.98 Large-conductance mechanosensitive channel, MscL
YihI                 PF04220.7    169 seq888_BIOID50929    -            168   7.8e-56  187.9  14.6   1   1   6.2e-60   8.5e-56  187.7  10.1     6   167     7   164     1   166 0.94 Der GTPase activator (YihI)
OmpA                 PF00691.15    97 seq890_BIOID50929    -            296   4.9e-15   55.5   0.1   1   1   1.4e-18   1.9e-14   53.7   0.0     1    92   155   248   155   252 0.84 OmpA family
DUF3440              PF11922.3    181 seq892_BIOID50929    -            410     4e-56  189.3   0.7   1   2   3.6e-46   1.6e-42  144.9   0.1     2   108   243   354   242   359 0.95 Domain of unknown function (DUF3440)
DUF3440              PF11922.3    181 seq892_BIOID50929    -            410     4e-56  189.3   0.7   2   2   3.8e-15   1.7e-11   43.8   0.0   138   181   355   395   352   395 0.90 Domain of unknown function (DUF3440)
PAPS_reduct          PF01507.14   174 seq892_BIOID50929    -            410   1.3e-17   64.0   0.2   1   2   4.2e-11   1.9e-07   30.9   0.0     3    52    35    89    33    98 0.89 Phosphoadenosine phosphosulfate reductase family
PAPS_reduct          PF01507.14   174 seq892_BIOID50929    -            410   1.3e-17   64.0   0.2   2   2   4.7e-11   2.1e-07   30.7   0.0   101   164   165   240   158   241 0.84 Phosphoadenosine phosphosulfate reductase family
UvrB                 PF12344.3     44 seq894_BIOID50929    -            673   6.7e-23   79.8   0.9   1   1   1.3e-25   2.9e-22   77.7   0.1     1    43   552   594   552   595 0.97 Ultra-violet resistance protein B
Helicase_C           PF00271.26    78 seq894_BIOID50929    -            673   1.2e-15   57.0   0.0   1   1   1.2e-18   2.8e-15   55.8   0.0     2    77   465   545   464   546 0.98 Helicase conserved C-terminal domain
ResIII               PF04851.10   184 seq894_BIOID50929    -            673   1.1e-11   44.8   0.0   1   1     3e-14   6.9e-11   42.1   0.0     4    94    13   101    10   134 0.79 Type III restriction enzyme, res subunit
UVR                  PF02151.14    36 seq894_BIOID50929    -            673   5.2e-07   28.8   1.1   1   1     7e-10   1.6e-06   27.3   0.8     2    35   634   667   633   668 0.93 UvrB/uvrC motif
APH                  PF01636.18   239 seq896_BIOID50929    -            274     2e-19   70.1   8.1   1   1   2.9e-23     2e-19   70.1   5.2     2   237    25   233    24   235 0.78 Phosphotransferase enzyme family
Choline_kinase       PF01633.15   211 seq896_BIOID50929    -            274     6e-06   25.8   0.0   1   1   1.3e-09   8.6e-06   25.3   0.0   142   194   158   212   140   235 0.78 Choline/ethanolamine kinase
H2TH                 PF06831.9     93 seq897_BIOID50929    -            263   3.4e-18   65.0   0.0   1   1   1.4e-21   6.5e-18   64.1   0.0     1    77   126   205   126   215 0.86 Formamidopyrimidine-DNA glycosylase H2TH domain
Fapy_DNA_glyco       PF01149.19   116 seq897_BIOID50929    -            263   1.2e-14   54.5   0.0   1   1   4.6e-18   2.1e-14   53.7   0.0     1   106     2   104     2   111 0.89 Formamidopyrimidine-DNA glycosylase N-terminal domain
zf-FPG_IleRS         PF06827.9     30 seq897_BIOID50929    -            263   6.9e-07   28.6   2.7   1   1   2.8e-10   1.3e-06   27.8   1.9     1    29   235   263   235   263 0.97 Zinc finger found in FPG and IleRS
Gly_kinase           PF02595.10   378 seq898_BIOID50929    -            381  2.3e-183  609.0  19.6   1   1  1.9e-187  2.6e-183  608.8  13.6     1   377     1   377     1   378 1.00 Glycerate kinase family
HTH_3                PF01381.17    55 seq901_BIOID50929    -            194   5.4e-17   61.2   0.2   1   1   1.3e-19   3.7e-16   58.6   0.5     2    55    19    72    18    72 0.96 Helix-turn-helix
HTH_31               PF13560.1     64 seq901_BIOID50929    -            194   4.3e-12   45.9   0.1   1   1   2.4e-15   6.5e-12   45.3   0.1     2    58    14    69    13    78 0.92 Helix-turn-helix domain
HTH_19               PF12844.2     64 seq901_BIOID50929    -            194   5.8e-12   45.3   0.1   1   1   3.3e-15     9e-12   44.7   0.1     3    62    17    76    15    77 0.94 Helix-turn-helix domain
HTH_26               PF13443.1     63 seq901_BIOID50929    -            194   3.6e-09   36.5   0.1   1   1   2.5e-12     7e-09   35.6   0.1     4    58    20    73    17    78 0.93 Cro/C1-type HTH DNA-binding domain
HTH_Tnp_1            PF01527.15    76 seq902_BIOID50929    -            141     3e-18   65.4   0.1   1   1   3.4e-22   4.6e-18   64.8   0.1     3    49    10    61     8    99 0.76 Transposase
DAO                  PF01266.19   358 seq903_BIOID50929    -            432   5.6e-74  249.0   0.5   1   1   4.8e-77   6.5e-74  248.8   0.3     2   358     3   397     2   397 0.95 FAD dependent oxidoreductase
Pyr_redox_2          PF07992.9    200 seq903_BIOID50929    -            432   7.5e-09   35.6   0.3   1   1   3.9e-08   5.3e-05   23.0   0.2     1    36     2    37     2    65 0.92 Pyridine nucleotide-disulphide oxidoreductase
Pyr_redox            PF00070.22    80 seq903_BIOID50929    -            432   3.2e-08   33.7   0.2   1   1     7e-09   9.6e-06   25.7   0.2     1    33     2    34     2    47 0.91 Pyridine nucleotide-disulphide oxidoreductase
NAD_binding_8        PF13450.1     68 seq903_BIOID50929    -            432   8.6e-07   28.7   0.1   1   1   5.6e-09   7.6e-06   25.7   0.0     1    34     5    38     5    69 0.85 NAD(P)-binding Rossmann-like domain
ApbA                 PF02558.11   151 seq903_BIOID50929    -            432   2.3e-05   23.7   0.2   1   1   3.8e-08   5.3e-05   22.6   0.1     1    33     3    34     3    48 0.87 Ketopantoate reductase PanE/ApbA
AlaDh_PNT_C          PF01262.16   168 seq903_BIOID50929    -            432   0.00013   21.5   0.1   1   1   1.7e-07   0.00023   20.6   0.1    22    59     2    39     1    52 0.85 Alanine dehydrogenase/PNT, C-terminal domain
DUF4222              PF13973.1     53 seq904_BIOID50929    -             99   1.2e-22   78.9   5.1   1   1   1.1e-26   1.5e-22   78.6   3.5     3    53    18    68    16    68 0.96 Domain of unknown function (DUF4222)
Oxidored_q1          PF00361.15   270 seq905_BIOID50929    -            479   1.8e-50  171.5  13.4   1   1   1.3e-54   1.8e-50  171.5   9.3     1   268   132   400   132   402 0.93 NADH-Ubiquinone/plastoquinone (complex I), various chains
Bac_surface_Ag       PF01103.18   323 seq907_BIOID50929    -            577   1.3e-59  202.1   7.0   1   1   3.2e-63   2.2e-59  201.4   4.9     1   322   290   576   290   577 0.92 Surface antigen
Surf_Ag_VNR          PF07244.10    78 seq907_BIOID50929    -            577     1e-15   57.7   0.3   1   1   9.2e-13   6.3e-09   36.0   0.0     1    67   189   249   189   263 0.83 Surface antigen variable number repeat
DUF2528              PF10800.3    102 seq908_BIOID50929    -            122   2.3e-48  162.6   1.0   1   1   1.9e-52   2.6e-48  162.4   0.7     1   101    14   121    14   122 0.98 Protein of unknown function (DUF2528)
ATP_bind_3           PF01171.15   182 seq909_BIOID50929    -            311   1.1e-14   54.2   0.0   1   1   1.3e-18   1.7e-14   53.5   0.0     2   161    42   205    41   209 0.84 PP-loop family
Collagen             PF01391.13    60 seq911_BIOID50929    -            678   6.7e-50  166.3 203.0   1   6   1.2e-10   3.3e-07   29.6  18.0    10    57   244   291   239   292 0.32 Collagen triple helix repeat (20 copies)
Collagen             PF01391.13    60 seq911_BIOID50929    -            678   6.7e-50  166.3 203.0   2   6   1.4e-12   3.7e-09   35.8  21.3     2    58   281   337   280   339 0.59 Collagen triple helix repeat (20 copies)
Collagen             PF01391.13    60 seq911_BIOID50929    -            678   6.7e-50  166.3 203.0   3   6   1.4e-11   3.7e-08   32.6  24.4     4    57   338   391   336   392 0.53 Collagen triple helix repeat (20 copies)
Collagen             PF01391.13    60 seq911_BIOID50929    -            678   6.7e-50  166.3 203.0   4   6     5e-13   1.4e-09   37.2  23.4     1    58   377   434   377   438 0.86 Collagen triple helix repeat (20 copies)
Collagen             PF01391.13    60 seq911_BIOID50929    -            678   6.7e-50  166.3 203.0   5   6   3.8e-12     1e-08   34.4  23.3     1    59   489   547   487   550 0.67 Collagen triple helix repeat (20 copies)
Collagen             PF01391.13    60 seq911_BIOID50929    -            678   6.7e-50  166.3 203.0   6   6     3e-12   8.1e-09   34.7  22.6     1    59   543   601   543   604 0.91 Collagen triple helix repeat (20 copies)
phage_tail_N         PF08400.5    134 seq911_BIOID50929    -            678   1.1e-44  151.3   1.3   1   1   3.9e-48   1.1e-44  151.3   0.9     1   134     1   134     1   134 0.99 Prophage tail fibre N-terminal
Phage_fiber_C        PF06820.7     64 seq911_BIOID50929    -            678   1.9e-35  120.6   0.3   1   1   1.2e-38   3.2e-35  119.9   0.2     1    64   604   667   604   667 0.99 Putative prophage tail fibre C-terminus
Phage_fiber_2        PF03406.8     44 seq911_BIOID50929    -            678   1.5e-20   72.4   7.4   1   1   5.4e-24   1.5e-20   72.4   5.1     1    43   440   482   440   483 0.97 Phage tail fibre repeat
CarboxypepD_reg      PF13620.1     82 seq911_BIOID50929    -            678   6.5e-09   35.6   2.5   1   1   6.4e-12   1.8e-08   34.2   1.7     2    80     5    86     4    89 0.85 Carboxypeptidase regulatory-like domain
DUF927               PF06048.6    285 seq915_BIOID50929    -            701   5.2e-58  196.4   0.1   1   1     7e-62   9.5e-58  195.5   0.1     4   284   158   438   155   439 0.92 Domain of unknown function (DUF927)
Radical_SAM          PF04055.16   166 seq916_BIOID50929    -            457   3.7e-15   56.3   0.0   1   1     8e-19   5.4e-15   55.8   0.0     2   164    57   227    56   229 0.79 Radical SAM superfamily
HemN_C               PF06969.11    66 seq916_BIOID50929    -            457     4e-12   45.8   0.3   1   1   2.7e-15   1.8e-11   43.7   0.0     1    66   363   431   363   431 0.94 HemN C-terminal domain
IlvN                 PF07991.7    165 seq917_BIOID50929    -            536   8.1e-61  204.0   0.2   1   1   1.9e-64   1.3e-60  203.3   0.1     2   165    80   249    79   249 0.98 Acetohydroxy acid isomeroreductase, catalytic domain
IlvC                 PF01450.14   145 seq917_BIOID50929    -            536   9.8e-56  187.5   0.1   1   2   3.9e-21   2.7e-17   62.9   0.0     1   128   255   382   255   390 0.91 Acetohydroxy acid isomeroreductase, catalytic domain
IlvC                 PF01450.14   145 seq917_BIOID50929    -            536   9.8e-56  187.5   0.1   2   2   1.8e-39   1.2e-35  122.4   0.0    15   145   404   530   394   530 0.93 Acetohydroxy acid isomeroreductase, catalytic domain
UPF0126              PF03458.8     81 seq918_BIOID50929    -            205   1.5e-44  149.3  24.6   1   2   3.2e-25   4.3e-21   74.1   4.6     2    78     4    80     3    83 0.96 UPF0126 domain
UPF0126              PF03458.8     81 seq918_BIOID50929    -            205   1.5e-44  149.3  24.6   2   2   1.8e-28   2.5e-24   84.5   4.1     1    79    89   166    89   168 0.97 UPF0126 domain
TnpB_IS66            PF05717.8    108 seq919_BIOID50929    -            116   2.3e-41  139.4   0.0   1   1   1.9e-45   2.6e-41  139.3   0.0     2   104     7   107     6   111 0.97 IS66 Orf2 like protein
AMNp_N               PF10423.4    160 seq920_BIOID50929    -            519   9.2e-51  171.4   0.1   1   1     2e-54   1.4e-50  170.9   0.1     2   158    47   205    46   207 0.96 Bacterial AMP nucleoside phosphorylase N-terminus
PNP_UDP_1            PF01048.15   234 seq920_BIOID50929    -            519   5.3e-20   71.2   0.0   1   1   1.2e-23   8.5e-20   70.6   0.0    33   200   297   464   264   487 0.83 Phosphorylase superfamily
DUF2799              PF10973.3     89 seq921_BIOID50929    -            134   3.4e-17   62.1   0.9   1   1   3.3e-21   4.5e-17   61.7   0.6     1    88    44   126    44   127 0.93 Protein of unknown function (DUF2799)
Abhydrolase_6        PF12697.2    228 seq922_BIOID50929    -            382   4.7e-13   49.4   0.1   1   1   6.2e-16   2.1e-12   47.3   0.1    18   220   110   362    97   366 0.77 Alpha/beta hydrolase family
Abhydrolase_5        PF12695.2    142 seq922_BIOID50929    -            382   2.7e-12   46.5   0.3   1   1   1.6e-14   5.6e-11   42.2   0.2    14   141   105   357    90   358 0.76 Alpha/beta hydrolase family
Peptidase_S15        PF02129.13   272 seq922_BIOID50929    -            382   3.2e-05   23.3   0.1   1   1   1.9e-08   6.3e-05   22.4   0.0     2   140    71   201    71   359 0.66 X-Pro dipeptidyl-peptidase (S15 family)
Lambda_Kil           PF06301.6     43 seq923_BIOID50929    -             89   2.5e-28   97.0   1.5   1   1   2.4e-32   3.3e-28   96.7   1.0     1    43    43    85    43    85 0.98 Bacteriophage lambda Kil protein
FxsA                 PF04186.8    120 seq926_BIOID50929    -            158   1.1e-36  124.9   8.3   1   1   9.6e-41   1.3e-36  124.7   5.7     1   113     6   118     6   127 0.93 FxsA cytoplasmic membrane protein
IMS                  PF00817.15   148 seq927_BIOID50929    -            351     1e-46  158.3   0.0   1   1   3.5e-50   1.6e-46  157.6   0.0     1   148     7   154     7   154 0.98 impB/mucB/samB family
IMS_C                PF11799.3    137 seq927_BIOID50929    -            351   1.6e-09   38.1   0.1   1   1   5.8e-13   2.6e-09   37.4   0.0     3    99   211   309   209   327 0.85 impB/mucB/samB family C-terminal
IMS_HHH              PF11798.3     32 seq927_BIOID50929    -            351   3.6e-08   32.8   0.0   1   1     2e-11   9.2e-08   31.6   0.0     1    32   166   197   166   197 0.96 IMS family HHH motif
Glyco_hydro_3        PF00933.16   299 seq928_BIOID50929    -            341   1.9e-71  240.3   0.0   1   1   1.7e-75   2.3e-71  240.0   0.0     3   294     7   319     5   321 0.94 Glycosyl hydrolase family 3 N terminal domain
Cyto_ox_2            PF02322.10   328 seq929_BIOID50929    -            379  7.9e-121  403.1  36.0   1   1  6.7e-125  9.2e-121  402.8  25.0     2   327     7   362     6   363 0.99 Cytochrome oxidase subunit II
HTH_Tnp_1            PF01527.15    76 seq930_BIOID50929    -            108   5.5e-11   42.1   1.3   1   1   1.6e-14   2.2e-10   40.2   0.9     1    74     1    87     1    88 0.86 Transposase
Nitrate_red_del      PF02613.10   136 seq931_BIOID50929    -            204     4e-31  107.5   1.1   1   1   4.1e-35   5.6e-31  107.0   0.7     7   134    41   164    19   166 0.93 Nitrate reductase delta subunit
S-methyl_trans       PF02574.11   305 seq932_BIOID50929    -           1232  5.9e-105  350.8   0.1   1   1    4e-108  1.1e-104  349.9   0.1     1   304    21   331    21   332 0.98 Homocysteine S-methyltransferase
Met_synt_B12         PF02965.12   136 seq932_BIOID50929    -           1232   9.2e-54  180.5   0.0   1   1     9e-57   2.4e-53  179.2   0.0     1   136  1060  1197  1060  1197 0.99 Vitamin B12 dependent methionine synthase, activation domain
Pterin_bind          PF00809.17   210 seq932_BIOID50929    -           1232   7.7e-49  165.7   0.4   1   1   8.9e-52   2.4e-48  164.1   0.3     1   210   361   573   361   573 0.98 Pterin binding enzyme
B12-binding_2        PF02607.12    79 seq932_BIOID50929    -           1232   4.3e-21   74.6   0.0   1   1   6.5e-24   1.8e-20   72.6   0.0     4    79   664   739   662   739 0.96 B12 binding domain
B12-binding          PF02310.14   121 seq932_BIOID50929    -           1232   6.1e-20   71.1   0.2   1   1   1.8e-22     5e-19   68.2   0.1     2    94   753   845   752   856 0.93 B12 binding domain
DDE_Tnp_IS66         PF03050.9    271 seq934_BIOID50929    -            537   5.9e-95  317.4   0.1   1   1   1.7e-98   5.9e-95  317.4   0.0     1   271   196   487   196   487 0.98 Transposase IS66 family
DDE_Tnp_IS66_C       PF13817.1     39 seq934_BIOID50929    -            537   5.3e-20   71.0   0.2   1   1   4.2e-23   1.5e-19   69.6   0.1     2    39   494   531   493   531 0.99 IS66 C-terminal element
HTH_Tnp_IS66         PF13005.2     59 seq934_BIOID50929    -            537   1.1e-14   53.8   4.2   1   1   3.3e-18   1.1e-14   53.8   2.9     1    59   134   190   134   190 0.98 putative Helix-turn-helix domain of transposase IS66
LZ_Tnp_IS66          PF13007.2     78 seq934_BIOID50929    -            537   3.9e-13   49.7  11.8   1   1   1.1e-16   3.9e-13   49.7   8.1     1    77    59   131    59   132 0.81 Transposase C of IS166 homeodomain
Gam                  PF06064.6     98 seq936_BIOID50929    -             98   4.5e-61  202.9   4.8   1   1   3.6e-65     5e-61  202.8   3.3     1    98     1    98     1    98 0.99 Host-nuclease inhibitor protein Gam
ParBc                PF02195.13    90 seq939_BIOID50929    -            212   2.8e-09   36.8   0.0   1   1   3.3e-13   4.5e-09   36.1   0.0     2    89    54   148    53   149 0.87 ParB-like nuclease domain
DUF4154              PF13689.1    145 seq940_BIOID50929    -            172     6e-33  113.3   0.0   1   1   5.4e-37   7.3e-33  113.0   0.0     6   145    32   168    27   168 0.95 Domain of unknown function (DUF4154)
GST_C_2              PF13410.1     69 seq941_BIOID50929    -            304   7.6e-10   38.4   0.3   1   1   6.9e-13   1.9e-09   37.1   0.2     2    68   190   260   189   261 0.82 Glutathione S-transferase, C-terminal domain
GST_C                PF00043.20    95 seq941_BIOID50929    -            304   6.7e-09   35.5   0.0   1   1     5e-12   1.4e-08   34.5   0.0    33    95   199   266   187   266 0.85 Glutathione S-transferase, C-terminal domain
GST_N_2              PF13409.1     70 seq941_BIOID50929    -            304   1.9e-06   27.6   0.0   1   1   1.7e-09   4.7e-06   26.3   0.0     3    69    69   143    67   144 0.89 Glutathione S-transferase, N-terminal domain
GST_N                PF02798.15    76 seq941_BIOID50929    -            304   3.3e-05   23.8   0.0   1   1   4.2e-08   0.00012   22.1   0.0    17    76    82   143    74   143 0.91 Glutathione S-transferase, N-terminal domain
RecT                 PF03837.9    199 seq944_BIOID50929    -            261   1.1e-28   99.8   0.0   1   1   1.6e-30   2.2e-26   92.2   0.0     5   195    24   182    22   190 0.91 RecT family
Ala_racemase_N       PF01168.15   217 seq946_BIOID50929    -            356   1.2e-58  198.1   0.1   1   1   2.3e-62   1.6e-58  197.7   0.0     2   217    10   217     9   217 0.95 Alanine racemase, N-terminal domain
Ala_racemase_C       PF00842.16   129 seq946_BIOID50929    -            356   2.5e-39  133.5   0.4   1   1   6.2e-43   4.2e-39  132.7   0.3     1   127   232   354   232   356 0.97 Alanine racemase, C-terminal domain
Acetyltransf_4       PF13420.1    155 seq948_BIOID50929    -            250   4.4e-21   75.3   0.0   1   1   2.8e-24   5.4e-21   75.0   0.0     1   152    81   232    81   235 0.91 Acetyltransferase (GNAT) domain
Acetyltransf_1       PF00583.19    83 seq948_BIOID50929    -            250   1.9e-17   62.9   0.0   1   1   1.9e-20   3.7e-17   62.0   0.0     2    82   135   214   134   215 0.95 Acetyltransferase (GNAT) family
Acetyltransf_3       PF13302.1    142 seq948_BIOID50929    -            250   2.9e-11   43.7   0.0   1   1     2e-14   3.9e-11   43.3   0.0     4   142    81   215    78   215 0.82 Acetyltransferase (GNAT) domain
Acetyltransf_10      PF13673.1    117 seq948_BIOID50929    -            250     1e-08   35.1   0.1   1   1   7.7e-12   1.5e-08   34.6   0.0     1   117    88   214    88   214 0.72 Acetyltransferase (GNAT) domain
Acetyltransf_7       PF13508.1     79 seq948_BIOID50929    -            250   1.2e-08   34.9   0.0   1   1   9.9e-12   1.9e-08   34.2   0.0     5    78   131   215   127   216 0.75 Acetyltransferase (GNAT) domain
FR47                 PF08445.5     86 seq948_BIOID50929    -            250   9.2e-09   34.8   0.0   1   1   9.4e-12   1.8e-08   33.8   0.0    26    79   162   216   157   221 0.91 FR47-like protein
Oxidored_q2          PF00420.19    95 seq950_BIOID50929    -            216   4.6e-11   42.0   1.2   1   1   3.4e-15   4.6e-11   42.0   0.9     3    95   128   216   126   216 0.94 NADH-ubiquinone/plastoquinone oxidoreductase chain 4L
Voltage_CLC          PF00654.15   355 seq951_BIOID50929    -            438   1.7e-72  244.3  34.2   1   1   1.2e-76   1.7e-72  244.3  23.7     5   354    83   422    79   423 0.91 Voltage gated chloride channel
GGDEF                PF00990.16   161 seq952_BIOID50929    -            408   2.7e-44  150.4   0.3   1   1   3.1e-48   4.2e-44  149.8   0.2     1   159   249   403   249   405 0.96 GGDEF domain
AAA_5                PF07728.9    139 seq953_BIOID50929    -            323     3e-37  127.3   0.0   1   1   3.4e-41   4.6e-37  126.7   0.0     2   139    40   181    39   181 0.98 AAA domain (dynein-related subfamily)
Exonuc_X-T_C         PF08411.5    269 seq954_BIOID50929    -            491  3.1e-104  347.6   0.1   1   1  5.5e-108  3.8e-104  347.3   0.1     1   268   228   489   228   490 0.99 Exonuclease C-terminal
RNase_T              PF00929.19   164 seq954_BIOID50929    -            491   2.2e-25   89.7   0.0   1   1   6.2e-29   4.2e-25   88.8   0.0     2   162    29   208    28   210 0.95 Exonuclease
MarC                 PF01914.12   203 seq955_BIOID50929    -            221   7.9e-69  230.7  11.1   1   1   6.5e-73   8.9e-69  230.5   7.7     1   203     5   217     5   217 0.98 MarC family integral membrane protein
PerC                 PF06069.6     90 seq957_BIOID50929    -             89   7.3e-37  125.1   0.0   1   1   5.8e-41   7.9e-37  125.0   0.0     6    89     2    87     1    88 0.98 PerC transcriptional activator
MFS_1                PF07690.11   354 seq958_BIOID50929    -            397   1.8e-32  112.4  67.1   1   1   1.1e-32   7.8e-29  100.4  41.5     2   353    24   355    23   355 0.85 Major Facilitator Superfamily
Sugar_tr             PF00083.19   451 seq958_BIOID50929    -            397   1.3e-06   27.1  51.9   1   1   1.2e-09   7.9e-06   24.5  13.1    58   189    65   190    51   196 0.89 Sugar (and other) transporter
UPF0227              PF05728.7    187 seq960_BIOID50929    -            180   4.7e-72  241.5   0.0   1   1   3.9e-76   5.3e-72  241.3   0.0     1   186     1   177     1   178 0.99 Uncharacterised protein family (UPF0227)
PhdYeFM_antitox      PF02604.14    75 seq962_BIOID50929    -             97   1.5e-09   37.1   0.1   1   1     2e-13   2.8e-09   36.3   0.1     2    73     8    74     7    79 0.90 Antitoxin Phd_YefM, type II toxin-antitoxin system
DUF490               PF04357.8    379 seq963_BIOID50929    -           1259     7e-80  268.8  39.8   1   1   5.5e-84   7.5e-80  268.7   2.5     6   379   922  1259   914  1259 0.92 Family of unknown function (DUF490)
YbgT_YccB            PF08173.6     28 seq964_BIOID50929    -             37   6.1e-16   57.8   4.2   1   1   4.9e-20   6.7e-16   57.6   2.9     1    28     1    28     1    28 0.97 Membrane bound YbgT-like protein
YqaJ                 PF09588.5    152 seq969_BIOID50929    -            226   1.1e-25   90.3   0.0   1   1   2.1e-29   1.5e-25   89.8   0.0     2   150    24   166    23   168 0.85 YqaJ-like viral recombinase domain
Cyd_oper_YbgE        PF09600.5     82 seq970_BIOID50929    -             97   1.5e-33  114.6   7.9   1   1   1.4e-37   1.9e-33  114.3   5.5     1    81    16    96    16    97 0.97 Cyd operon protein YbgE (Cyd_oper_YbgE)
YafO_toxin           PF13957.1    109 seq971_BIOID50929    -            132   1.6e-33  114.6   0.0   1   1   1.3e-37   1.8e-33  114.4   0.0     1   109    25   132    25   132 0.98 Toxin YafO, type II toxin-antitoxin system
DUF606               PF04657.8    138 seq973_BIOID50929    -            149   7.1e-22   77.8  22.0   1   1   5.8e-26     8e-22   77.6  15.3     2   138     6   143     5   143 0.95 Protein of unknown function, DUF606
Oxidored_q1          PF00361.15   270 seq975_BIOID50929    -            526     1e-50  172.3  21.1   1   1   7.7e-55     1e-50  172.3  14.6     1   266   132   409   132   413 0.96 NADH-Ubiquinone/plastoquinone (complex I), various chains
Phage_fiber_C        PF06820.7     64 seq976_BIOID50929    -            102   5.8e-36  122.3   0.7   1   1   6.2e-40   8.5e-36  121.8   0.5     1    64    41   102    41   102 0.99 Putative prophage tail fibre C-terminus
AA_permease          PF00324.16   479 seq978_BIOID50929    -            470  1.8e-115  385.8  42.6   1   1    3e-119  2.1e-115  385.7  29.5     1   464    39   462    39   470 0.93 Amino acid permease
AA_permease_2        PF13520.1    426 seq978_BIOID50929    -            470   1.5e-43  148.7  47.3   1   1   2.9e-47     2e-43  148.4  32.8     9   410    43   444    39   464 0.82 Amino acid permease
Transcrip_reg        PF01709.15   234 seq979_BIOID50929    -            238   1.2e-82  276.5   0.7   1   1   9.4e-87   1.3e-82  276.3   0.5     1   233     3   235     3   236 0.98 Transcriptional regulator
4HBT                 PF03061.17    79 seq981_BIOID50929    -            134     8e-19   67.4   0.4   1   1   2.4e-22   1.1e-18   66.9   0.3     1    77    20   103    20   105 0.98 Thioesterase superfamily
4HBT_2               PF13279.1    121 seq981_BIOID50929    -            134   2.7e-12   47.0   0.2   1   1   7.1e-16   3.2e-12   46.8   0.1     3   117    14   128    12   132 0.88 Thioesterase-like superfamily
Acyl-ACP_TE          PF01643.12   249 seq981_BIOID50929    -            134   1.3e-05   24.2   0.1   1   1   3.1e-09   1.4e-05   24.0   0.0    31   132    33   132     4   134 0.79 Acyl-ACP thioesterase
DEAD                 PF00270.24   173 seq984_BIOID50929    -            610   3.7e-22   78.4   0.0   1   1   9.3e-26   6.3e-22   77.7   0.0     2   168    95   296    94   300 0.78 DEAD/DEAH box helicase
ResIII               PF04851.10   184 seq984_BIOID50929    -            610   4.3e-08   33.0   0.0   1   1   1.2e-11     8e-08   32.2   0.0     7   182    96   294    83   296 0.72 Type III restriction enzyme, res subunit
Acetyltransf_10      PF13673.1    117 seq986_BIOID50929    -            125   1.8e-16   60.2   0.0   1   1   4.7e-20   2.2e-16   59.9   0.0    17   117     5    99     1    99 0.91 Acetyltransferase (GNAT) domain
Acetyltransf_7       PF13508.1     79 seq986_BIOID50929    -            125     2e-07   30.9   0.0   1   1   9.1e-11   4.1e-07   29.9   0.0     3    78    31   100    29   101 0.87 Acetyltransferase (GNAT) domain
Acetyltransf_1       PF00583.19    83 seq986_BIOID50929    -            125   2.5e-06   27.3   0.0   1   1   1.6e-09   7.4e-06   25.8   0.0    22    83    43   100     8   100 0.68 Acetyltransferase (GNAT) family
DUF1317              PF07026.6     60 seq990_BIOID50929    -             62   2.5e-38  129.6   0.0   1   1     2e-42   2.7e-38  129.5   0.0     1    60     3    62     3    62 0.99 Protein of unknown function (DUF1317)
Cpn10                PF00166.16    93 seq992_BIOID50929    -             97   5.2e-29   99.9   1.8   1   1   4.2e-33   5.7e-29   99.7   1.3     1    93     2    95     2    95 0.97 Chaperonin 10 Kd subunit
Pyr_redox_2          PF07992.9    200 seq994_BIOID50929    -            434     3e-33  115.2   0.0   1   1   2.7e-36   7.3e-33  114.0   0.0     1   197     7   318     7   320 0.91 Pyridine nucleotide-disulphide oxidoreductase
Pyr_redox            PF00070.22    80 seq994_BIOID50929    -            434   2.6e-19   69.2   4.0   1   2   4.9e-08   0.00013   22.1   0.1     1    36     7    48     7   101 0.87 Pyridine nucleotide-disulphide oxidoreductase
Pyr_redox            PF00070.22    80 seq994_BIOID50929    -            434   2.6e-19   69.2   4.0   2   2     1e-15   2.8e-12   46.7   0.5     1    68   172   254   172   265 0.91 Pyridine nucleotide-disulphide oxidoreductase
OmpA                 PF00691.15    97 seq996_BIOID50929    -            160   3.6e-18   65.6   0.1   1   1     4e-22   5.5e-18   65.0   0.1     1    97    55   151    55   151 0.95 OmpA family
DUF1382              PF07131.6     61 seq997_BIOID50929    -             63   1.5e-39  133.7   0.8   1   1   1.2e-43   1.7e-39  133.6   0.6     1    61     1    61     1    61 0.99 Protein of unknown function (DUF1382)
MotA_ExbB            PF01618.11   139 seq1001_BIOID50929   -            230   6.2e-47  158.6   0.2   1   1     6e-51   8.1e-47  158.2   0.1     2   138    74   210    73   211 0.98 MotA/TolQ/ExbB proton channel family
Guanylate_kin        PF00625.16   183 seq1004_BIOID50929   -            207   5.8e-70  234.3   0.0   1   1   4.9e-74   6.7e-70  234.1   0.0     2   183     4   186     3   186 0.98 Guanylate kinase
HTH_32               PF13565.1     77 seq1006_BIOID50929   -             99   5.4e-11   43.0   1.4   1   1   4.9e-15   6.7e-11   42.7   0.9     4    77    23    94    21    94 0.77 Homeodomain-like domain
Cpn60_TCP1           PF00118.19   488 seq1009_BIOID50929   -            548  1.2e-126  423.1  10.9   1   1  9.8e-131  1.3e-126  422.9   7.5     1   486    23   523    23   525 0.94 TCP-1/cpn60 chaperonin family
SSB                  PF00436.20   104 seq1013_BIOID50929   -            136   8.7e-18   63.9   0.0   1   1   8.6e-22   1.2e-17   63.5   0.0     3   101     4    99     2   101 0.94 Single-strand binding protein family
FAD_syn              PF06574.7    158 seq1016_BIOID50929   -            313   2.2e-57  193.0   0.0   1   1   4.4e-61     3e-57  192.5   0.0     2   158    12   168    11   168 0.98 FAD synthetase
Flavokinase          PF01687.12   125 seq1016_BIOID50929   -            313   6.1e-40  135.8   0.0   1   1   1.4e-43   9.4e-40  135.2   0.0     1   124   184   307   184   308 0.97 Riboflavin kinase
UvrD_C               PF13361.1    319 seq1017_BIOID50929   -            690   8.9e-93  311.1   0.0   1   1   3.7e-95   8.4e-92  307.9   0.0     1   318   288   630   288   631 0.97 UvrD-like helicase C-terminal domain
UvrD-helicase        PF00580.16   315 seq1017_BIOID50929   -            690   2.2e-74  250.5   0.4   1   1   1.4e-76   3.1e-73  246.6   0.3     1   314    20   282    20   283 0.94 UvrD/REP helicase N-terminal domain
AAA_19               PF13245.1     76 seq1017_BIOID50929   -            690   2.2e-13   49.6   0.6   1   1   2.1e-16   4.9e-13   48.5   0.4     8    75    32   104    25   105 0.82 Part of AAA domain
UvrD_C_2             PF13538.1    104 seq1017_BIOID50929   -            690   2.2e-10   40.4   0.0   1   1   5.8e-13   1.3e-09   37.9   0.0    54   103   563   626   513   627 0.80 Family description
UPF0027              PF01139.12   420 seq1021_BIOID50929   -             88   3.7e-12   45.8   0.0   1   1     3e-16   4.1e-12   45.7   0.0     6    60    18    72    13    74 0.91 Uncharacterized protein family UPF0027
Mob_synth_C          PF06463.8    128 seq1022_BIOID50929   -            352     7e-36  122.6   0.0   1   1   3.6e-39   1.2e-35  121.8   0.0     1   127   209   335   209   336 0.98 Molybdenum Cofactor Synthesis C
Radical_SAM          PF04055.16   166 seq1022_BIOID50929   -            352   6.9e-27   94.5   0.0   1   1   2.7e-30   9.4e-27   94.0   0.0     2   166    42   204    41   204 0.97 Radical SAM superfamily
Fer4_12              PF13353.1    139 seq1022_BIOID50929   -            352   1.6e-07   31.4   0.0   1   1   8.7e-11     3e-07   30.5   0.0    15   116    47   148    36   154 0.84 4Fe-4S single cluster domain
Fer4_14              PF13394.1    117 seq1022_BIOID50929   -            352   5.9e-07   29.4   0.0   1   1   5.8e-10     2e-06   27.7   0.0     6    90    45   127    38   148 0.70 4Fe-4S single cluster domain
Peripla_BP_3         PF13377.1    160 seq1024_BIOID50929   -            332   1.3e-26   93.4   0.0   1   1   7.2e-29     2e-25   89.5   0.0     2   146   176   322   175   331 0.91 Periplasmic binding protein-like domain
Peripla_BP_1         PF00532.16   279 seq1024_BIOID50929   -            332   1.9e-23   82.9   0.1   1   1   1.2e-26   3.3e-23   82.1   0.1    13   269    77   323    61   331 0.89 Periplasmic binding proteins and sugar binding domain of LacI family
LacI                 PF00356.16    46 seq1024_BIOID50929   -            332   6.7e-22   76.7   0.4   1   1   4.6e-25   1.2e-21   75.8   0.3     1    46     4    49     4    49 0.99 Bacterial regulatory proteins, lacI family
Peripla_BP_4         PF13407.1    258 seq1024_BIOID50929   -            332   1.1e-17   64.2   0.0   1   1   7.3e-21     2e-17   63.2   0.0     7   257    74   317    70   318 0.93 Periplasmic binding protein domain
zf-dskA_traR         PF01258.12    36 seq1025_BIOID50929   -             73   4.7e-10   38.9   7.6   1   1   4.5e-14   6.2e-10   38.5   5.3     4    35    33    64    28    65 0.92 Prokaryotic dksA/traR C4-type zinc finger
RF-1                 PF00472.15   114 seq1027_BIOID50929   -            185   8.7e-23   80.1   1.4   1   1   8.8e-27   1.2e-22   79.7   0.9     9   103    84   177    78   181 0.84 RF-1 domain
PerC                 PF06069.6     90 seq1029_BIOID50929   -             90     3e-45  152.0   0.1   1   1   2.4e-49   3.3e-45  151.9   0.1     1    89     1    89     1    90 0.99 PerC transcriptional activator
PTS_IIB              PF02302.12    90 seq1030_BIOID50929   -            106   5.2e-21   74.7   1.5   1   1   4.5e-25   6.1e-21   74.5   1.0     2    88     6    95     5    97 0.94 PTS system, Lactose/Cellobiose specific IIB subunit
ExbD                 PF02472.11   130 seq1031_BIOID50929   -            142     5e-23   81.3   0.1   1   1   4.1e-27   5.6e-23   81.2   0.1     2   129    10   141     9   142 0.89 Biopolymer transport protein ExbD/TolR
Ead_Ea22             PF13935.1    139 seq1033_BIOID50929   -            315   3.4e-43  147.1   1.0   1   1   2.5e-47   3.4e-43  147.1   0.7     1   139     2   145     2   145 0.98 Ead/Ea22-like protein
HTH_Tnp_1            PF01527.15    76 seq1034_BIOID50929   -            141   3.7e-18   65.1   0.5   1   1   1.3e-21     6e-18   64.4   0.1     3    49    10    61     8    94 0.77 Transposase
HTH_28               PF13518.1     52 seq1034_BIOID50929   -            141   2.5e-05   24.0   0.1   1   1     1e-08   4.6e-05   23.1   0.0     1    41    18    59    18    64 0.94 Helix-turn-helix domain
RNA_pol_Rpb6         PF01192.17    57 seq1035_BIOID50929   -             91     1e-17   63.4   0.1   1   1   9.7e-22   1.3e-17   63.1   0.1     1    56     7    62     7    63 0.95 RNA polymerase Rpb6
DUF2219              PF09982.4    293 seq1036_BIOID50929   -            336   8.5e-65  218.3   3.4   1   1   9.5e-69   1.3e-64  217.7   2.4    14   293    70   335    56   335 0.92 Uncharacterized protein conserved in bacteria (DUF2219)
Complex1_49kDa       PF00346.14   272 seq1037_BIOID50929   -            571     2e-32  112.1   0.0   1   2     5e-27   2.3e-23   82.4   0.0     2   163   297   458   296   471 0.96 Respiratory-chain NADH dehydrogenase, 49 Kd subunit
Complex1_49kDa       PF00346.14   272 seq1037_BIOID50929   -            571     2e-32  112.1   0.0   2   2   1.7e-10   7.9e-07   28.2   0.0   207   272   474   539   459   539 0.89 Respiratory-chain NADH dehydrogenase, 49 Kd subunit
Complex1_30kDa       PF00329.14   103 seq1037_BIOID50929   -            571   2.7e-25   88.4   0.0   1   1   1.2e-28   5.3e-25   87.5   0.0     2   103    48   153    47   153 0.94 Respiratory-chain NADH dehydrogenase, 30 Kd subunit
NiFeSe_Hases         PF00374.14   507 seq1037_BIOID50929   -            571   1.4e-15   56.9   0.1   1   1   3.5e-16   1.6e-12   46.9   0.0     1    68   220   288   220   297 0.91 Nickel-dependent hydrogenase
CSD                  PF00313.17    66 seq1041_BIOID50929   -             70   2.6e-33  113.5   0.3   1   1   4.1e-37   2.8e-33  113.3   0.2     1    65     5    69     5    70 0.98 'Cold-shock' DNA-binding domain
OB_RNB               PF08206.6     58 seq1041_BIOID50929   -             70   1.5e-05   24.2   0.3   1   1   3.5e-09   2.4e-05   23.6   0.2     7    28    15    36    11    40 0.87 Ribonuclease B OB domain
PFL                  PF02901.10   648 seq1042_BIOID50929   -            765    1e-202  675.0   0.0   1   1  1.8e-206  1.3e-202  674.7   0.0     1   648     1   626     1   626 0.98 Pyruvate formate lyase
Gly_radical          PF01228.16   106 seq1042_BIOID50929   -            765   2.9e-25   88.5   0.0   1   1   9.7e-29   6.6e-25   87.4   0.0     3   106   645   747   643   747 0.97 Glycine radical
HD_4                 PF13328.1    153 seq1043_BIOID50929   -            702   6.5e-54  181.6   1.2   1   1   2.4e-57   6.5e-54  181.6   0.8     2   152    27   175    26   176 0.97 HD domain
RelA_SpoT            PF04607.12   116 seq1043_BIOID50929   -            702   1.1e-36  125.2   0.5   1   1   1.1e-39   3.1e-36  123.7   0.0     1   115   235   345   235   346 0.98 Region found in RelA / SpoT proteins
TGS                  PF02824.16    60 seq1043_BIOID50929   -            702   6.9e-22   76.9   0.0   1   1   6.1e-25   1.7e-21   75.7   0.0     1    60   388   447   388   447 0.99 TGS domain
ACT_4                PF13291.1     80 seq1043_BIOID50929   -            702   2.2e-18   66.2   2.5   1   1   2.1e-21   5.7e-18   64.9   1.0     2    80   622   699   621   699 0.97 ACT domain
HD                   PF01966.17   122 seq1043_BIOID50929   -            702   1.3e-13   50.8   1.9   1   1   1.7e-16   4.7e-13   49.0   0.3     1   122    45   144    45   144 0.81 HD domain
TolA                 PF06519.6     96 seq1045_BIOID50929   -            394     2e-38  130.1   0.0   1   1   2.9e-42     2e-38  130.1   0.0     1    96   298   392   298   392 0.98 TolA C-terminal
TonB_2               PF13103.1     85 seq1045_BIOID50929   -            394   2.4e-05   24.1   0.0   1   1   1.2e-08   8.5e-05   22.4   0.0     2    73   311   378   310   387 0.86 TonB C terminal
tRNA-synt_1          PF00133.17   601 seq1048_BIOID50929   -            938  1.2e-232  773.1   0.0   1   1  7.1e-236  1.4e-232  772.9   0.0     2   601    28   641    27   641 0.98 tRNA synthetases class I (I, L, M and V)
Anticodon_1          PF08264.8    153 seq1048_BIOID50929   -            938     4e-29  101.2   0.0   1   1   4.2e-32   8.2e-29  100.2   0.0     1   152   685   841   685   842 0.89 Anticodon-binding domain of tRNA
tRNA-synt_1g         PF09334.6    391 seq1048_BIOID50929   -            938   3.4e-21   75.2   0.2   1   2   4.6e-14   9.1e-11   40.9   0.0     8    70    58   120    56   245 0.70 tRNA synthetases class I (M)
tRNA-synt_1g         PF09334.6    391 seq1048_BIOID50929   -            938   3.4e-21   75.2   0.2   2   2   2.4e-08   4.8e-05   22.0   0.0   310   356   584   631   566   650 0.81 tRNA synthetases class I (M)
zf-FPG_IleRS         PF06827.9     30 seq1048_BIOID50929   -            938   1.1e-09   37.6   3.5   1   1   5.4e-13   1.1e-09   37.6   2.4     1    29   898   926   898   927 0.96 Zinc finger found in FPG and IleRS
tRNA-synt_1e         PF01406.14   301 seq1048_BIOID50929   -            938     3e-08   33.0   0.0   1   1   2.2e-09   4.2e-06   25.9   0.0   227   299   575   648   548   650 0.83 tRNA synthetases class I (C) catalytic domain
tRNA-synt_1_2        PF13603.1    185 seq1048_BIOID50929   -            938   1.9e-06   27.1   0.0   1   1   1.8e-09   3.6e-06   26.2   0.0    14   141   226   358   219   368 0.76 Leucyl-tRNA synthetase, Domain 2
tRNA-synt_1f         PF01921.13   360 seq1048_BIOID50929   -            938   2.9e-06   26.1   0.0   1   1     6e-09   1.2e-05   24.1   0.0   241   340   562   659   545   675 0.81 tRNA synthetases class I (K)
GGDEF                PF00990.16   161 seq1051_BIOID50929   -            430   1.3e-45  154.7   0.0   1   1   4.8e-49   2.2e-45  154.0   0.0     1   161   273   426   273   426 0.96 GGDEF domain
PAS_4                PF08448.5    110 seq1051_BIOID50929   -            430     1e-08   35.0   0.0   1   1   1.1e-11     5e-08   32.8   0.0     6   110   162   264   156   264 0.89 PAS fold
PAS_8                PF13188.1     64 seq1051_BIOID50929   -            430   6.1e-07   28.9   0.0   1   2   6.3e-05      0.29   10.9   0.0     5    34    27    58    24    98 0.75 PAS domain
PAS_8                PF13188.1     64 seq1051_BIOID50929   -            430   6.1e-07   28.9   0.0   2   2   3.7e-06     0.017   14.8   0.0     9    37   157   191   150   217 0.74 PAS domain
Acetyltransf_3       PF13302.1    142 seq1053_BIOID50929   -            194   8.5e-20   71.3   0.1   1   1     3e-23     1e-19   71.1   0.0     1   142    17   162    17   162 0.87 Acetyltransferase (GNAT) domain
Acetyltransf_4       PF13420.1    155 seq1053_BIOID50929   -            194   6.1e-14   52.1   0.2   1   1   2.4e-17   8.2e-14   51.7   0.1     2   154    21   181    20   182 0.78 Acetyltransferase (GNAT) domain
Acetyltransf_1       PF00583.19    83 seq1053_BIOID50929   -            194   1.9e-08   34.0   0.1   1   1   8.7e-12     3e-08   33.4   0.0     2    83    83   162    82   162 0.96 Acetyltransferase (GNAT) family
Acetyltransf_8       PF13523.1    152 seq1053_BIOID50929   -            194   1.5e-06   28.1   0.1   1   1   5.7e-10   1.9e-06   27.6   0.1    61   141    76   166    20   170 0.80 Acetyltransferase (GNAT) domain
Rick_17kDa_Anti      PF05433.10    42 seq1056_BIOID50929   -            179   1.7e-11   43.4  15.7   1   1   5.1e-15   1.7e-11   43.4  10.9     2    42    73   113    72   113 0.96 Glycine zipper 2TM domain
Gly-zipper_OmpA      PF13436.1    118 seq1056_BIOID50929   -            179   9.7e-09   34.7   2.6   1   1   2.8e-12   9.7e-09   34.7   1.8     5   112    28   134    24   136 0.78 Glycine-zipper containing OmpA-like membrane domain
Gly-zipper_YMGG      PF13441.1     45 seq1056_BIOID50929   -            179   5.8e-08   32.0  12.2   1   1   1.7e-11   5.8e-08   32.0   8.4     3    45    70   111    68   111 0.96 YMGG-like Gly-zipper
Gly-zipper_Omp       PF13488.1     46 seq1056_BIOID50929   -            179   1.8e-05   24.1  13.8   1   1   5.3e-09   1.8e-05   24.1   9.6     2    42    73   112    72   118 0.82 Glycine zipper
MoCF_biosynth        PF00994.19   144 seq1059_BIOID50929   -            170   5.6e-31  106.7   0.0   1   1   5.1e-35     7e-31  106.4   0.0     1   143    14   156    12   157 0.92 Probable molybdopterin binding domain
Phage_capsid         PF05065.8    276 seq1061_BIOID50929   -            385   2.1e-59  200.8   0.4   1   1   2.6e-63   3.5e-59  200.1   0.2     1   275   100   379   100   380 0.90 Phage capsid family
Na_Pi_cotrans        PF02690.10   142 seq1072_BIOID50929   -            543   1.8e-44  150.7  30.3   1   2   1.4e-39   9.8e-36  122.4   7.1     1   140    13   148    13   150 0.98 Na+/Pi-cotransporter
Na_Pi_cotrans        PF02690.10   142 seq1072_BIOID50929   -            543   1.8e-44  150.7  30.3   2   2   1.7e-13   1.1e-09   37.9  10.2     1   123   139   265   139   283 0.90 Na+/Pi-cotransporter
Ligase_CoA           PF00549.14   153 seq1073_BIOID50929   -            555   3.5e-52  175.9   0.8   1   1   8.7e-56   5.9e-52  175.2   0.0     1   152   336   491   336   492 0.98 CoA-ligase
CoA_binding          PF02629.14    96 seq1073_BIOID50929   -            555   5.3e-17   62.0   0.0   1   1   1.4e-19   9.6e-16   57.9   0.1     3    96   193   288   191   288 0.96 CoA binding domain
DUF1983              PF09327.6     81 seq1074_BIOID50929   -            422   2.6e-18   65.6   0.1   1   1     7e-22   9.6e-18   63.8   0.0     2    81   240   321   239   321 0.93 Domain of unknown function (DUF1983)
VWA_CoxE             PF05762.9    222 seq1075_BIOID50929   -            378   6.3e-66  221.5   0.2   1   1   1.9e-69   8.7e-66  221.1   0.1     1   222   151   372   151   372 0.98 VWA domain containing CoxE-like protein
VWA_2                PF13519.1    172 seq1075_BIOID50929   -            378     2e-09   37.6   0.4   1   1   1.9e-12   8.7e-09   35.6   0.1     2   151   217   353   216   375 0.80 von Willebrand factor type A domain
DUF4156              PF13698.1     93 seq1077_BIOID50929   -            121   4.1e-32  109.8   0.1   1   1   3.6e-36   4.9e-32  109.5   0.0     2    93    27   119    26   119 0.98 Domain of unknown function (DUF4156)
DUF480               PF04337.7    148 seq1078_BIOID50929   -            215   2.8e-64  215.3   0.5   1   1   3.5e-68   4.8e-64  214.5   0.4     1   148     5   158     5   158 0.99 Protein of unknown function, DUF480
MMR_HSR1             PF01926.18   114 seq1079_BIOID50929   -            303   1.4e-13   50.6   0.0   1   1   2.6e-16   5.9e-13   48.7   0.0     2   111    52   163    51   169 0.75 50S ribosome-binding GTPase
DUF258               PF03193.11   161 seq1079_BIOID50929   -            303   1.2e-06   27.7   0.0   1   1     8e-10   1.8e-06   27.1   0.0    24   103    37   113    17   130 0.72 Protein of unknown function, DUF258
MoaC                 PF01967.16   136 seq1080_BIOID50929   -            161   1.5e-60  202.6   1.3   1   1   1.3e-64   1.7e-60  202.4   0.9     1   136    15   150    15   150 1.00 MoaC family
NUDIX                PF00293.23   135 seq1088_BIOID50929   -            257   2.3e-21   75.7   0.0   1   1   1.3e-24   5.8e-21   74.4   0.0     6   125   132   240   128   249 0.90 NUDIX domain
zf-NADH-PPase        PF09297.6     32 seq1088_BIOID50929   -            257   2.9e-10   39.3   5.4   1   1     1e-13   4.8e-10   38.6   3.8     1    32    93   124    93   124 0.98 NADH pyrophosphatase zinc ribbon domain
NUDIX-like           PF09296.6     98 seq1088_BIOID50929   -            257   9.8e-06   25.7   0.1   1   1   4.5e-09     2e-05   24.7   0.1     2    97    11    90    10    91 0.96 NADH pyrophosphatase-like rudimentary NUDIX domain
ThiS                 PF02597.15    78 seq1090_BIOID50929   -             81   1.2e-22   80.0   0.0   1   1   9.6e-27   1.3e-22   79.8   0.0     1    78     4    81     4    81 0.99 ThiS family
DUF1998              PF09369.5     84 seq1091_BIOID50929   -           1160   4.9e-15   55.7   0.1   1   1     2e-18   1.4e-14   54.3   0.1     1    84   666   747   666   747 0.97 Domain of unknown function (DUF1998)
Helicase_C           PF00271.26    78 seq1091_BIOID50929   -           1160   3.1e-12   46.0   0.0   1   1   9.5e-16   6.5e-12   45.0   0.0     8    78   126   196   119   196 0.91 Helicase conserved C-terminal domain
PD40                 PF07676.7     39 seq1092_BIOID50929   -            431   1.2e-35  120.5   5.0   1   4   2.5e-08   8.6e-05   21.9   0.0    11    34   203   224   198   227 0.82 WD40-like Beta Propeller Repeat
PD40                 PF07676.7     39 seq1092_BIOID50929   -            431   1.2e-35  120.5   5.0   2   4   8.4e-13   2.9e-09   36.2   0.0     2    39   238   273   237   273 0.95 WD40-like Beta Propeller Repeat
PD40                 PF07676.7     39 seq1092_BIOID50929   -            431   1.2e-35  120.5   5.0   3   4   6.4e-13   2.2e-09   36.6   0.1     2    38   282   316   281   317 0.96 WD40-like Beta Propeller Repeat
PD40                 PF07676.7     39 seq1092_BIOID50929   -            431   1.2e-35  120.5   5.0   4   4   4.2e-07    0.0014   18.0   0.0     3    30   370   397   368   403 0.93 WD40-like Beta Propeller Repeat
TolB_N               PF04052.8    105 seq1092_BIOID50929   -            431   9.2e-32  109.1   0.0   1   1   7.2e-35   2.5e-31  107.7   0.0     1    99    24   122    24   127 0.97 TolB amino-terminal domain
DPPIV_N              PF00930.16   353 seq1092_BIOID50929   -            431   1.6e-13   49.8   0.0   1   1   2.3e-13     8e-10   37.7   0.0   239   348   249   353   220   358 0.87 Dipeptidyl peptidase IV (DPP IV) N-terminal region
DUF551               PF04448.7     69 seq1095_BIOID50929   -            120   2.8e-19   69.4   6.6   1   1   3.1e-23   4.2e-19   68.9   4.6     1    69    51   117    51   117 0.99 Protein of unknown function (DUF551)
Fer4_7               PF12838.2     52 seq1096_BIOID50929   -            181   2.6e-14   53.2  33.1   1   1   9.9e-15   1.9e-11   44.0   9.8     1    52    39    89    39    89 0.91 4Fe-4S dicluster domain
Fer4                 PF00037.22    24 seq1096_BIOID50929   -            181   1.3e-13   49.7  22.9   1   2   1.1e-09   2.1e-06   26.9   4.3     4    24    36    56    33    56 0.91 4Fe-4S binding domain
Fer4                 PF00037.22    24 seq1096_BIOID50929   -            181   1.3e-13   49.7  22.9   2   2   1.3e-11   2.5e-08   33.0   1.0     6    24    73    91    69    91 0.92 4Fe-4S binding domain
Fer4_9               PF13187.1     55 seq1096_BIOID50929   -            181   2.9e-09   36.9  13.6   1   1   1.5e-12   2.9e-09   36.9   9.5     2    55    40    90    39    90 0.95 4Fe-4S dicluster domain
Fer4_10              PF13237.1     52 seq1096_BIOID50929   -            181   4.5e-07   29.4  35.5   1   1     2e-09     4e-06   26.4  11.6     6    52    37    86    32    86 0.87 4Fe-4S dicluster domain
GFO_IDH_MocA         PF01408.17   120 seq1097_BIOID50929   -            307   9.4e-26   90.5   0.0   1   1   2.2e-29   1.5e-25   89.9   0.0     1   120     4   121     4   121 0.98 Oxidoreductase family, NAD-binding Rossmann fold
GFO_IDH_MocA_C       PF02894.12   115 seq1097_BIOID50929   -            307   2.9e-07   30.1   0.1   1   1     1e-10   6.9e-07   28.9   0.1    20   114   142   226   135   227 0.92 Oxidoreductase family, C-terminal alpha/beta domain
MoaE                 PF02391.12   117 seq1100_BIOID50929   -            150   1.1e-39  134.7   0.0   1   1   9.3e-44   1.3e-39  134.5   0.0     2   116     6   121     5   122 0.97 MoaE protein
Peptidase_U35        PF04586.12   163 seq1102_BIOID50929   -            190   7.8e-52  175.4   0.0   1   1   6.9e-56   9.5e-52  175.1   0.0     1   157     7   167     7   172 0.96 Caudovirus prohead protease
AIG2                 PF06094.7    102 seq1103_BIOID50929   -            113   1.1e-18   67.4   0.1   1   1   9.9e-23   1.3e-18   67.1   0.1     1   102     3    94     3    94 0.95 AIG2-like family
SLT                  PF01464.15   121 seq1104_BIOID50929   -            203   1.4e-25   89.0   0.1   1   1   1.3e-29   1.8e-25   88.6   0.1     3   120    43   168    41   169 0.95 Transglycosylase SLT domain
DUF1471              PF07338.8     56 seq1105_BIOID50929   -             85   8.5e-20   70.0   0.1   1   1   8.2e-24   1.1e-19   69.6   0.0     2    56    33    85    32    85 0.98 Protein of unknown function (DUF1471)
Pribosyltran         PF00156.22   125 seq1106_BIOID50929   -            152   2.2e-11   43.4   0.0   1   1   2.3e-15   3.2e-11   42.9   0.0     2   112     4   105     3   112 0.87 Phosphoribosyl transferase domain
Aldedh               PF00171.17   462 seq1109_BIOID50929   -            470  1.5e-140  468.4   1.4   1   1  1.3e-144  1.8e-140  468.2   1.0    10   462    18   465    11   465 0.97 Aldehyde dehydrogenase family
DUF4222              PF13973.1     53 seq1111_BIOID50929   -             80   1.4e-15   56.2   0.6   1   1   1.3e-19   1.7e-15   56.0   0.4     2    53     4    54     3    54 0.97 Domain of unknown function (DUF4222)
SWIM                 PF04434.12    40 seq1113_BIOID50929   -            745   3.8e-07   29.3   0.6   1   2   9.2e-07     0.013   14.8   0.1    12    39    65    88    55    89 0.84 SWIM zinc finger
SWIM                 PF04434.12    40 seq1113_BIOID50929   -            745   3.8e-07   29.3   0.6   2   2   5.2e-06     0.071   12.4   0.0    10    38   159   183   143   184 0.82 SWIM zinc finger
Autotransporter      PF03797.14   265 seq1114_BIOID50929   -           1005   1.8e-55  188.0  17.8   1   1   2.6e-59   1.8e-55  188.0  12.3     2   265   705   989   704   989 0.98 Autotransporter beta-domain
ESPR                 PF13018.1     24 seq1114_BIOID50929   -           1005   3.3e-08   32.7   0.1   1   1   1.1e-11   7.4e-08   31.5   0.1     2    24    62    84    62    84 0.96 Extended Signal Peptide of Type V secretion system
MFS_1                PF07690.11   354 seq1115_BIOID50929   -            417   3.4e-39  134.4  62.3   1   2     2e-31   1.4e-27   96.3  18.8     1   224    41   261    41   270 0.82 Major Facilitator Superfamily
MFS_1                PF07690.11   354 seq1115_BIOID50929   -            417   3.4e-39  134.4  62.3   2   2   8.5e-15   5.8e-11   41.6  23.0     7   168   249   407   247   415 0.82 Major Facilitator Superfamily
Sugar_tr             PF00083.19   451 seq1115_BIOID50929   -            417   3.6e-14   52.0  34.6   1   1   1.2e-17   8.2e-14   50.9   7.2    46   197    71   217    11   222 0.90 Sugar (and other) transporter
Oxidored_q6          PF01058.17   131 seq1117_BIOID50929   -            252   5.2e-20   71.2   0.2   1   1   5.6e-24   7.6e-20   70.7   0.1     1   127    44   151    44   155 0.93 NADH ubiquinone oxidoreductase, 20 Kd subunit
TisB_toxin           PF13939.1     28 seq1119_BIOID50929   -             29   4.8e-16   57.9  11.3   1   1   3.7e-20   5.1e-16   57.8   7.8     1    28     1    28     1    28 0.99 Toxin TisB, type I toxin-antitoxin system
SpoU_methylase       PF00588.14   142 seq1121_BIOID50929   -            229   4.7e-37  126.9   0.1   1   1   9.5e-41   6.5e-37  126.4   0.1     2   142    20   159    19   159 0.96 SpoU rRNA Methylase family
SpoU_methylas_C      PF12105.3     57 seq1121_BIOID50929   -            229   1.1e-25   88.8   1.7   1   1   2.2e-29   1.5e-25   88.3   0.4     1    57   163   221   163   221 0.99 SpoU, rRNA methylase, C-terminal
URO-D                PF01208.12   343 seq1123_BIOID50929   -            354  1.3e-140  468.1   0.0   1   1    1e-144  1.4e-140  467.9   0.0     2   342     5   347     4   348 0.98 Uroporphyrinogen decarboxylase (URO-D)
PTS_EIIC             PF02378.13   321 seq1124_BIOID50929   -            598   1.4e-82  276.9  28.7   1   1   3.3e-86   2.3e-82  276.3  19.9     1   321    87   429    87   429 0.94 Phosphotransferase system, EIIC
PTS_EIIB             PF00367.15    35 seq1124_BIOID50929   -            598   1.4e-16   59.2   0.1   1   1   4.6e-20   3.1e-16   58.1   0.1     3    35   522   554   520   554 0.97 phosphotransferase system, EIIB
Bax1-I               PF01027.15   205 seq1125_BIOID50929   -            261   6.4e-59  198.8  36.8   1   1   5.5e-63   7.6e-59  198.6  25.5     2   205    46   257    45   257 0.92 Inhibitor of apoptosis-promoting Bax1
Antitoxin-MazE       PF04014.13    47 seq1128_BIOID50929   -             83   9.4e-10   37.8   0.0   1   1     1e-13   1.4e-09   37.3   0.0     1    45     6    49     6    51 0.94 Antidote-toxin recognition MazE
Radical_SAM          PF04055.16   166 seq1129_BIOID50929   -            292   1.9e-22   80.0   0.0   1   1   5.8e-26   2.6e-22   79.6   0.0     1   157    41   222    41   231 0.94 Radical SAM superfamily
Fer4_12              PF13353.1    139 seq1129_BIOID50929   -            292   1.1e-10   41.6   0.1   1   1   9.2e-14   4.2e-10   39.7   0.1     2    82    34   145    33   186 0.81 4Fe-4S single cluster domain
Fer4_14              PF13394.1    117 seq1129_BIOID50929   -            292     1e-06   28.6   0.6   1   1     6e-09   2.7e-05   24.0   0.4     3   103    42   171    40   183 0.83 4Fe-4S single cluster domain
Phage_portal         PF04860.7    347 seq1130_BIOID50929   -            403   1.9e-98  329.2   0.0   1   1  1.6e-102   2.2e-98  329.0   0.0     5   347    29   376    23   376 0.95 Phage portal protein
DUF1233              PF06806.7     72 seq1133_BIOID50929   -             84   2.7e-34  116.4   0.5   1   1   2.3e-38   3.2e-34  116.1   0.3     1    72     4    76     4    76 0.97 Putative excisionase (DUF1233)
DUF1100              PF06500.6    411 seq1134_BIOID50929   -            414  1.8e-221  734.8   0.0   1   1  5.9e-225    2e-221  734.6   0.0     1   411     1   414     1   414 0.99 Alpha/beta hydrolase of unknown function (DUF1100)
Abhydrolase_5        PF12695.2    142 seq1134_BIOID50929   -            414   2.5e-08   33.6   0.0   1   1   1.3e-11   4.6e-08   32.8   0.0     1   121   196   375   196   392 0.76 Alpha/beta hydrolase family
Abhydrolase_6        PF12697.2    228 seq1134_BIOID50929   -            414   4.9e-06   26.5   0.3   1   1   3.1e-09   1.1e-05   25.3   0.0    12   107   208   326   197   390 0.70 Alpha/beta hydrolase family
MFS_1                PF07690.11   354 seq1135_BIOID50929   -            394     2e-39  135.2  46.6   1   1   4.4e-43     2e-39  135.2  32.3     2   352    14   349    13   351 0.83 Major Facilitator Superfamily
MFS_3                PF05977.8    524 seq1135_BIOID50929   -            394   5.2e-08   31.3   5.9   1   1   1.2e-11   5.2e-08   31.3   4.1    32   206    30   199     3   205 0.84 Transmembrane secretion effector
TRI12                PF06609.8    599 seq1135_BIOID50929   -            394   2.4e-06   25.9   4.2   1   1   5.2e-10   2.4e-06   25.9   2.9    87   212    52   177    13   188 0.80 Fungal trichothecene efflux pump (TRI12)
DUF1116              PF06545.6    216 seq1136_BIOID50929   -            419   3.2e-99  330.2   1.3   1   1  3.3e-103   4.5e-99  329.7   0.9     1   216    87   303    87   303 0.99 Protein of unknown function (DUF1116)
PemK                 PF02452.12   110 seq1137_BIOID50929   -            116   1.2e-20   73.6   0.0   1   1   9.4e-25   1.3e-20   73.5   0.0     1   109     8   114     8   115 0.93 PemK-like protein
MVIN                 PF03023.9    452 seq1141_BIOID50929   -            511  3.6e-161  536.4  32.4   1   1  3.2e-165  4.4e-161  536.1  22.4     1   450    28   478    28   480 0.99 MviN-like protein
DUF3596              PF12167.3     88 seq1146_BIOID50929   -            126   6.6e-31  105.6   0.0   1   1     6e-35   8.2e-31  105.3   0.0     1    88     7    93     7    93 0.98 Domain of unknown function (DUF3596)
GTP_EFTU             PF00009.22   188 seq1147_BIOID50929   -            607     1e-56  191.2   0.0   1   1   7.2e-60     2e-56  190.3   0.0     2   187     4   195     3   196 0.96 Elongation factor Tu GTP binding domain
EFG_C                PF00679.19    89 seq1147_BIOID50929   -            607   1.9e-21   75.6   0.0   1   1   1.6e-24   4.3e-21   74.4   0.0     3    83   397   477   395   483 0.96 Elongation factor G C-terminus
GTP_EFTU_D2          PF03144.20    74 seq1147_BIOID50929   -            607   7.4e-10   38.6   3.2   1   1   8.1e-13   2.2e-09   37.1   2.2     1    74   219   289   219   289 0.94 Elongation factor Tu domain 2
MMR_HSR1             PF01926.18   114 seq1147_BIOID50929   -            607   1.3e-05   25.0   0.2   1   1   1.5e-08   4.1e-05   23.4   0.0     2   113     8   128     7   129 0.55 50S ribosome-binding GTPase
OmpA                 PF00691.15    97 seq1148_BIOID50929   -            173   1.1e-19   70.5   0.0   1   1   1.4e-23     2e-19   69.6   0.0     1    97    72   167    72   167 0.95 OmpA family
DEAD                 PF00270.24   173 seq1150_BIOID50929   -            704   4.6e-24   84.6   0.2   1   1   2.2e-25   5.1e-22   78.0   0.0     4   169   284   445   281   449 0.80 DEAD/DEAH box helicase
Helicase_C           PF00271.26    78 seq1150_BIOID50929   -            704   4.2e-17   61.6   0.0   1   1   2.2e-18   5.1e-15   54.9   0.0     3    77   524   599   522   600 0.95 Helicase conserved C-terminal domain
ResIII               PF04851.10   184 seq1150_BIOID50929   -            704   5.7e-09   35.9   0.0   1   1   5.7e-12   1.3e-08   34.7   0.0    29   182   304   441   278   443 0.74 Type III restriction enzyme, res subunit
tRNA_anti            PF01336.20    76 seq1150_BIOID50929   -            704   2.8e-07   30.1   0.0   1   1   2.5e-10   5.8e-07   29.1   0.0     2    74    74   145    73   147 0.96 OB-fold nucleic acid binding domain
SecA_DEAD            PF07517.9    266 seq1150_BIOID50929   -            704   2.9e-07   29.9   0.0   1   1   2.8e-10   6.4e-07   28.8   0.0    95   162   305   372   241   409 0.87 SecA DEAD-like domain
SNF2_N               PF00176.18   296 seq1150_BIOID50929   -            704   6.9e-05   21.7   0.0   1   1   5.4e-08   0.00012   20.9   0.0    27   172   308   446   285   451 0.78 SNF2 family N-terminal domain
HycH                 PF07450.6    131 seq1151_BIOID50929   -            137   1.4e-52  177.1   0.0   1   1   1.1e-56   1.5e-52  177.0   0.0     2   130     7   135     6   136 0.99 Formate hydrogenlyase maturation protein HycH
Ald_Xan_dh_C2        PF02738.13   543 seq1153_BIOID50929   -            765  6.4e-173  575.8   0.0   1   1  1.2e-176  8.1e-173  575.5   0.0    12   543   159   700   147   700 0.98 Molybdopterin-binding domain of aldehyde dehydrogenase
Ald_Xan_dh_C         PF01315.17   111 seq1153_BIOID50929   -            765   3.7e-35  120.2   0.1   1   1   1.2e-38     8e-35  119.1   0.0     1   111    23   139    23   139 0.92 Aldehyde oxidase and xanthine dehydrogenase, a/b hammerhead domain
Cytochrom_C_asm      PF01578.15   214 seq1155_BIOID50929   -            288   5.7e-45  153.3  17.3   1   1   4.2e-49   5.7e-45  153.3  12.0     5   212    62   286    58   288 0.97 Cytochrome C assembly protein
Phage_integrase      PF00589.17   173 seq1157_BIOID50929   -            290   9.5e-20   70.8   0.1   1   1     1e-23   1.4e-19   70.3   0.1     3   166    65   258    63   264 0.87 Phage integrase family
Ail_Lom              PF06316.6    199 seq1161_BIOID50929   -            244     8e-33  113.5   8.6   1   1   3.7e-35   1.7e-31  109.1   2.8    48   199    88   244    69   244 0.78 Enterobacterial Ail/Lom protein
OMP_b-brl            PF13505.1    176 seq1161_BIOID50929   -            244   1.2e-19   70.8   9.2   1   1   4.9e-23   2.2e-19   69.9   6.4    35   176    50   244     7   244 0.75 Outer membrane protein beta-barrel domain
OmpA_membrane        PF01389.12   183 seq1161_BIOID50929   -            244     2e-06   27.3   0.3   1   1   3.2e-09   1.5e-05   24.5   0.2    73   148   143   223    32   226 0.81 OmpA-like transmembrane domain
PTS_IIB              PF02302.12    90 seq1163_BIOID50929   -            113   3.1e-12   46.6   0.0   1   1   2.8e-16   3.8e-12   46.3   0.0     2    88     6    95     5    97 0.92 PTS system, Lactose/Cellobiose specific IIB subunit
Bax1-I               PF01027.15   205 seq1164_BIOID50929   -            237   8.5e-13   48.2  26.7   1   1   7.8e-17   1.1e-12   47.9  18.5     3   201    19   220    17   225 0.85 Inhibitor of apoptosis-promoting Bax1
HTH_38               PF13936.1     44 seq1165_BIOID50929   -            251   9.1e-23   79.4   3.4   1   1     3e-21     1e-17   63.2   0.9     4    44    58    98    55    98 0.97 Helix-turn-helix domain
HTH_32               PF13565.1     77 seq1165_BIOID50929   -            251   3.1e-06   27.7  12.0   1   1   9.8e-10   3.3e-06   27.6   1.6     1    77    90   173    90   173 0.69 Homeodomain-like domain
Endonuclease_5       PF04493.9    206 seq1166_BIOID50929   -            223   1.1e-70  237.0   0.0   1   1   9.3e-75   1.3e-70  236.8   0.0     1   205     9   208     9   209 0.99 Endonuclease V
Sigma54_activat      PF00158.21   168 seq1167_BIOID50929   -            670   8.7e-74  246.4   0.0   1   1   9.4e-77   1.6e-73  245.5   0.0     1   167   347   513   347   514 0.99 Sigma-54 interaction domain
GAF_3                PF13492.1    129 seq1167_BIOID50929   -            670   1.9e-11   44.0   0.0   1   1   1.1e-13   1.9e-10   40.8   0.0     1   129   169   313   169   313 0.81 GAF domain
GAF_2                PF13185.1    148 seq1167_BIOID50929   -            670   3.7e-09   37.1   0.1   1   1     8e-12   1.4e-08   35.2   0.0     2   147   168   311   167   311 0.73 GAF domain
GAF                  PF01590.21   154 seq1167_BIOID50929   -            670   1.8e-08   34.5   0.3   1   1   3.2e-11   5.5e-08   32.9   0.2     1   154   169   311   169   311 0.86 GAF domain
AAA_5                PF07728.9    139 seq1167_BIOID50929   -            670   1.1e-07   31.5   0.0   1   1   1.6e-10   2.7e-07   30.2   0.0     2   123   371   489   370   503 0.79 AAA domain (dynein-related subfamily)
AAA                  PF00004.24   132 seq1167_BIOID50929   -            670   3.7e-06   27.0   0.0   1   1   6.5e-09   1.1e-05   25.4   0.0     1   115   371   495   371   512 0.79 ATPase family associated with various cellular activities (AAA)
HTH_8                PF02954.14    42 seq1167_BIOID50929   -            670   5.4e-05   22.5   1.8   1   1   4.8e-08   8.1e-05   21.9   0.4     4    42   621   662   619   662 0.90 Bacterial regulatory protein, Fis family
TPR_6                PF13174.1     33 seq1168_BIOID50929   -            263   1.8e-22   78.1   1.7   1   3   2.8e-07   0.00047   20.3   0.0     4    33   146   176   145   176 0.86 Tetratricopeptide repeat
TPR_6                PF13174.1     33 seq1168_BIOID50929   -            263   1.8e-22   78.1   1.7   2   3   2.2e-08   3.8e-05   23.7   0.1     3    33   183   213   181   213 0.95 Tetratricopeptide repeat
TPR_6                PF13174.1     33 seq1168_BIOID50929   -            263   1.8e-22   78.1   1.7   3   3   7.2e-11   1.2e-07   31.5   0.0     1    33   218   250   218   250 0.96 Tetratricopeptide repeat
TPR_16               PF13432.1     65 seq1168_BIOID50929   -            263   6.3e-12   45.7   0.0   1   1   1.6e-09   2.7e-06   27.7   0.0     2    65   147   214   146   214 0.92 Tetratricopeptide repeat
TPR_2                PF07719.12    34 seq1168_BIOID50929   -            263   1.1e-09   37.3   0.2   1   2   2.1e-06    0.0035   17.0   0.1     2    33   181   212   180   213 0.93 Tetratricopeptide repeat
TPR_2                PF07719.12    34 seq1168_BIOID50929   -            263   1.1e-09   37.3   0.2   2   2   5.3e-06    0.0091   15.7   0.0     1    33   217   249   217   250 0.95 Tetratricopeptide repeat
TPR_8                PF13181.1     34 seq1168_BIOID50929   -            263   2.8e-06   26.5   0.9   1   2   0.00027      0.46   10.2   0.2     2    29   181   208   180   213 0.89 Tetratricopeptide repeat
TPR_8                PF13181.1     34 seq1168_BIOID50929   -            263   2.8e-06   26.5   0.9   2   2   2.7e-05     0.046   13.3   0.0     5    29   221   245   217   250 0.85 Tetratricopeptide repeat
Glutaminase          PF04960.10   286 seq1171_BIOID50929   -            308    7e-127  422.1   0.1   1   1  5.8e-131    8e-127  422.0   0.0     1   286    24   308    24   308 1.00 Glutaminase
Phage_H_T_join       PF05521.6     95 seq1172_BIOID50929   -            112     1e-20   73.6   0.1   1   1   8.4e-25   1.2e-20   73.5   0.1     1    95     7   106     7   106 0.91 Phage head-tail joining protein
FKBP_C               PF00254.23    94 seq1173_BIOID50929   -            149   1.2e-16   60.3   0.0   1   1   1.3e-20   1.7e-16   59.8   0.0     4    94     4   141     2   141 0.87 FKBP-type peptidyl-prolyl cis-trans isomerase
Peptidase_M20        PF01546.23   171 seq1174_BIOID50929   -            441   1.7e-24   86.2   4.7   1   1   5.2e-28   3.6e-24   85.1   3.2     1   170   117   433   117   434 0.91 Peptidase family M20/M25/M40
M20_dimer            PF07687.9    109 seq1174_BIOID50929   -            441     4e-10   39.2   0.2   1   1   1.6e-13   1.1e-09   37.8   0.2     9    98   236   325   231   331 0.83 Peptidase dimerisation domain
Elong-fact-P_C       PF09285.6     56 seq1175_BIOID50929   -            188   5.3e-27   92.8   1.0   1   1   2.4e-30   1.1e-26   91.8   0.2     1    56   131   186   131   186 0.99 Elongation factor P, C-terminal
EFP                  PF01132.15    55 seq1175_BIOID50929   -            188   3.2e-24   84.2   0.1   1   1   1.2e-27   5.5e-24   83.4   0.0     3    55    71   123    69   123 0.97 Elongation factor P (EF-P) OB domain
EFP_N                PF08207.7     58 seq1175_BIOID50929   -            188   5.8e-24   83.6   0.0   1   1   4.5e-27     2e-23   81.8   0.0     3    57     7    61     5    62 0.97 Elongation factor P (EF-P) KOW-like domain
Asr                  PF06392.6     19 seq1176_BIOID50929   -            111   7.1e-07   29.3  23.9   1   1   5.2e-11   7.1e-07   29.3  16.6     1    19    53    71    53    71 0.99 Acid shock protein repeat
Crl                  PF07417.7    127 seq1178_BIOID50929   -            133   6.6e-54  180.9   0.1   1   1   5.6e-58   7.6e-54  180.6   0.1     2   122     3   123     2   131 0.96 Transcriptional regulator Crl
DUF2877              PF11392.3    111 seq1179_BIOID50929   -            271   2.4e-28   98.4   0.0   1   1   3.7e-32   5.1e-28   97.3   0.0     1   110   158   265   158   266 0.89 Protein of unknown function (DUF2877)
Peripla_BP_4         PF13407.1    258 seq1180_BIOID50929   -            318   1.8e-44  151.9   6.7   1   1   4.9e-48   2.2e-44  151.6   4.6     1   243    26   274    26   287 0.91 Periplasmic binding protein domain
Peripla_BP_1         PF00532.16   279 seq1180_BIOID50929   -            318   1.2e-16   60.6   0.1   1   1   3.4e-20   1.6e-16   60.2   0.1    15   223    37   252    25   295 0.85 Periplasmic binding proteins and sugar binding domain of LacI family
Phage_connect_1      PF05135.8    102 seq1182_BIOID50929   -             98   9.2e-21   73.7   0.0   1   1   7.3e-25     1e-20   73.6   0.0     1   101     1    94     1    95 0.95 Phage gp6-like head-tail connector protein
DUF21                PF01595.15   183 seq1186_BIOID50929   -            420   3.5e-55  186.0   4.7   1   1   1.1e-58   4.9e-55  185.5   3.3     3   175     2   175     1   180 0.98 Domain of unknown function DUF21
CorC_HlyC            PF03471.12    81 seq1186_BIOID50929   -            420   1.9e-20   72.3   0.3   1   1   1.1e-23     5e-20   70.9   0.2     2    79   335   410   334   412 0.95 Transporter associated domain
CBS                  PF00571.23    57 seq1186_BIOID50929   -            420   9.4e-06   25.0   0.2   1   1   8.6e-08   0.00039   19.9   0.0     8    56   270   318   249   319 0.87 CBS domain
DUF416               PF04222.7    191 seq1187_BIOID50929   -            196   1.4e-86  288.3   0.1   1   1   1.2e-90   1.6e-86  288.2   0.1     1   189     4   192     4   194 0.99 Protein of unknown function (DUF416)
SmpA_OmlA            PF04355.8     71 seq1189_BIOID50929   -            100   1.7e-06   27.4   0.1   1   1   1.7e-10   2.3e-06   27.0   0.0    11    68    12    85     3    88 0.87 SmpA / OmlA family
Aminotran_1_2        PF00155.16   363 seq1190_BIOID50929   -            390   7.1e-60  202.7   0.0   1   1   5.9e-64   8.1e-60  202.5   0.0     3   360    30   379    28   382 0.94 Aminotransferase class I and II
MerR_1               PF13411.1     69 seq1192_BIOID50929   -            215   3.7e-09   36.1   0.2   1   1   2.7e-12   3.6e-08   32.9   0.0    26    68     2    44     1    45 0.96 MerR HTH family regulatory protein
LYTB                 PF02401.13   281 seq1193_BIOID50929   -            316  4.5e-120  399.6   0.2   1   1  3.8e-124  5.2e-120  399.5   0.1     1   280     3   284     3   285 0.99 LytB protein
HOK_GEF              PF01848.11    43 seq1198_BIOID50929   -             46   7.8e-18   63.4   1.9   1   1   6.1e-22   8.3e-18   63.3   1.3     2    43     3    44     2    44 0.96 Hok/gef family
HNH                  PF01844.18    47 seq1199_BIOID50929   -            146   1.6e-13   50.1   0.3   1   1   1.2e-17   1.6e-13   50.1   0.2     1    46    64   112    64   113 0.96 HNH endonuclease
DUF796               PF05638.7    134 seq1200_BIOID50929   -            172   9.9e-35  119.3   0.0   1   1   8.3e-39   1.1e-34  119.1   0.0     1   133     6   155     6   156 0.94 Protein of unknown function (DUF796)
HOK_GEF              PF01848.11    43 seq1201_BIOID50929   -             98     1e-15   56.6   0.4   1   1   1.1e-19   1.5e-15   56.0   0.2     1    43    52    94    52    94 0.99 Hok/gef family
Entericidin          PF08085.6     21 seq1202_BIOID50929   -             41   5.3e-09   35.3   0.0   1   1   4.6e-13   6.3e-09   35.1   0.0     1    21    20    40    20    40 0.99 Entericidin EcnA/B family
Trypsin              PF00089.21   220 seq1203_BIOID50929   -            273   8.6e-12   44.9   0.0   1   1   3.3e-15   2.2e-11   43.6   0.0     9   198    50   244    44   266 0.75 Trypsin
Trypsin_2            PF13365.1    120 seq1203_BIOID50929   -            273   1.4e-07   31.4   0.0   1   1   3.3e-11   2.3e-07   30.7   0.0     1   120    69   240    69   240 0.67 Trypsin-like peptidase domain
DUF4186              PF13811.1    112 seq1205_BIOID50929   -            119   3.5e-55  184.4   0.1   1   1   2.9e-59   3.9e-55  184.2   0.0     3   110     5   112     3   114 0.98 Domain of unknown function (DUF4186)
Thioredoxin          PF00085.15   104 seq1206_BIOID50929   -            109   3.5e-34  116.5   0.0   1   1   8.4e-38   3.8e-34  116.3   0.0     2   103     5   106     4   107 0.98 Thioredoxin
Thioredoxin_2        PF13098.1    112 seq1206_BIOID50929   -            109   1.6e-10   41.0   0.1   1   1   3.2e-13   1.4e-09   37.9   0.0     7   112    23   104    17   104 0.90 Thioredoxin-like domain
DUF1440              PF07274.7    136 seq1207_BIOID50929   -            204   3.9e-55  185.4   2.3   1   1   3.4e-59   4.7e-55  185.1   1.6     1   136    26   182    26   182 0.99 Protein of unknown function (DUF1440)
Entericidin          PF08085.6     21 seq1210_BIOID50929   -             48   1.2e-08   34.2   2.6   1   1   1.2e-12   1.7e-08   33.7   1.8     1    21    23    43    23    43 0.98 Entericidin EcnA/B family
AA_kinase            PF00696.23   241 seq1213_BIOID50929   -            297   2.8e-24   85.9   0.0   1   1   7.3e-28     1e-23   84.0   0.0     1   239     2   277     2   279 0.75 Amino acid kinase family
Transgly_assoc       PF04226.8     48 seq1214_BIOID50929   -             84     2e-13   50.0  14.1   1   1   1.5e-17     2e-13   50.0   9.8     2    48    34    83    33    83 0.98 Transglycosylase associated protein
HOK_GEF              PF01848.11    43 seq1216_BIOID50929   -             83   7.2e-18   63.5   1.4   1   1   6.8e-22   9.3e-18   63.1   1.0     1    43    37    79    37    79 0.99 Hok/gef family
Bac_DNA_binding      PF00216.16    90 seq1220_BIOID50929   -             90   3.2e-33  113.4   1.4   1   1   2.6e-37   3.6e-33  113.3   1.0     1    90     1    90     1    90 0.99 Bacterial DNA-binding protein
Peripla_BP_1         PF00532.16   279 seq1221_BIOID50929   -            342     2e-94  315.7   0.0   1   1   3.4e-98   2.3e-94  315.5   0.0     2   279    45   337    44   337 0.98 Periplasmic binding proteins and sugar binding domain of LacI family
Peripla_BP_4         PF13407.1    258 seq1221_BIOID50929   -            342   7.7e-20   71.2   0.1   1   1   1.4e-23   9.7e-20   70.8   0.1     5   257    51   296    49   297 0.88 Periplasmic binding protein domain
Multi_Drug_Res       PF00893.14    93 seq1222_BIOID50929   -            126   9.9e-33  112.3  10.3   1   1   9.2e-37   1.3e-32  112.0   7.2     1    93    22   114    22   114 0.99 Small Multidrug Resistance protein
HisG                 PF01634.13   163 seq1224_BIOID50929   -            299   1.5e-54  183.8   0.0   1   1   3.2e-58   2.2e-54  183.3   0.0     1   163    53   221    53   221 0.94 ATP phosphoribosyltransferase
HisG_C               PF08029.6     75 seq1224_BIOID50929   -            299     1e-27   95.7   0.1   1   1   3.9e-31   2.7e-27   94.4   0.0     1    75   222   297   222   297 0.98 HisG, C-terminal domain
Terminase_4          PF05119.7    100 seq1225_BIOID50929   -            118   6.3e-23   80.7   0.0   1   1   5.7e-27   7.7e-23   80.4   0.0     1    97    15   111    15   113 0.94 Phage terminase, small subunit
GGDEF                PF00990.16   161 seq1226_BIOID50929   -            472   3.3e-40  137.1   0.0   1   1   3.3e-44   4.5e-40  136.7   0.0     1   161   303   461   303   461 0.91 GGDEF domain
Phage_GPD            PF05954.6    292 seq1227_BIOID50929   -            713   5.7e-62  209.4   0.0   1   1   1.2e-65     8e-62  208.9   0.0     2   291    28   328    27   329 0.92 Phage late control gene D protein (GPD)
Phage_base_V         PF04717.7     79 seq1227_BIOID50929   -            713   4.1e-27   93.8   0.1   1   1   1.2e-30     8e-27   92.8   0.1     1    77   366   458   366   460 0.93 Phage-related baseplate assembly protein
ABC_tran             PF00005.22   118 seq1228_BIOID50929   -            500   1.2e-37  128.8   0.0   1   2   1.8e-25     5e-22   78.3   0.0     1   118    49   174    49   174 0.95 ABC transporter
ABC_tran             PF00005.22   118 seq1228_BIOID50929   -            500   1.2e-37  128.8   0.0   2   2   3.5e-16   9.6e-13   48.4   0.0     5   117   304   430   300   431 0.88 ABC transporter
AAA_21               PF13304.1    303 seq1228_BIOID50929   -            500   1.5e-14   54.5   1.6   1   1   1.5e-12   4.2e-09   36.6   0.2     1   297    37   203    37   203 0.84 AAA domain
Peptidase_M20        PF01546.23   171 seq1229_BIOID50929   -            481   2.3e-05   23.9   0.0   1   1   5.6e-09   3.8e-05   23.2   0.0     2    92    78   287    77   371 0.71 Peptidase family M20/M25/M40
IU_nuc_hydro         PF01156.14   314 seq1233_BIOID50929   -            304   2.1e-92  309.6   0.0   1   1   1.7e-96   2.3e-92  309.4   0.0     3   311     4   301     2   304 0.96 Inosine-uridine preferring nucleoside hydrolase
DUF1481              PF07356.7    195 seq1234_BIOID50929   -            211   1.6e-70  236.4   0.6   1   1   1.3e-74   1.8e-70  236.2   0.4     1   195    22   207    22   207 0.99 Protein of unknown function (DUF1481)
SNF2_N               PF00176.18   296 seq1237_BIOID50929   -            952   1.4e-20   73.2   0.1   1   1     7e-23   2.4e-19   69.2   0.0    19   196   123   300    51   376 0.78 SNF2 family N-terminal domain
Helicase_C           PF00271.26    78 seq1237_BIOID50929   -            952   1.9e-09   37.1   0.1   1   1   7.6e-12   2.6e-08   33.4   0.0     5    78   472   548   468   548 0.86 Helicase conserved C-terminal domain
ResIII               PF04851.10   184 seq1237_BIOID50929   -            952   2.7e-09   37.0   0.1   1   1   5.1e-12   1.7e-08   34.3   0.0    20   183   120   272    76   273 0.73 Type III restriction enzyme, res subunit
DEAD                 PF00270.24   173 seq1237_BIOID50929   -            952   9.1e-08   31.6   0.0   1   1   7.3e-11   2.5e-07   30.2   0.0    14   168   123   274   109   279 0.67 DEAD/DEAH box helicase
Terminase_1          PF03354.10   477 seq1238_BIOID50929   -            553  4.6e-103  345.0   0.0   1   1  4.1e-107  5.6e-103  344.8   0.0     1   474    71   530    71   533 0.95 Phage Terminase
Sdh_cyt              PF01127.17   121 seq1239_BIOID50929   -            134   4.5e-30  103.8   5.0   1   1   3.8e-34   5.2e-30  103.6   3.4     2   120    11   128    10   129 0.90 Succinate dehydrogenase/Fumarate reductase transmembrane subunit
FAD_binding_5        PF00941.16   171 seq1241_BIOID50929   -            292     2e-50  170.4   0.0   1   1     4e-54   2.8e-50  170.0   0.0     4   170     6   173     3   174 0.98 FAD binding domain in molybdopterin dehydrogenase
CO_deh_flav_C        PF03450.12   103 seq1241_BIOID50929   -            292   5.8e-25   87.1   0.1   1   1   2.5e-28   1.7e-24   85.6   0.0     2   103   183   283   182   283 0.97 CO dehydrogenase flavoprotein C-terminal domain
NadA                 PF02445.11   296 seq1242_BIOID50929   -            347  1.2e-105  352.5   0.0   1   1  9.8e-110  1.3e-105  352.3   0.0     2   295    31   340    30   341 0.98 Quinolinate synthetase A protein
A_deaminase          PF00962.17   330 seq1243_BIOID50929   -            333  2.6e-100  335.5   0.0   1   1  2.1e-104  2.9e-100  335.3   0.0     2   329     6   328     5   329 0.99 Adenosine/AMP deaminase
Form_Nir_trans       PF01226.12   250 seq1244_BIOID50929   -            282   7.5e-66  221.4  27.9   1   1   6.2e-70   8.5e-66  221.2  19.4     5   250    16   277    12   277 0.97 Formate/nitrite transporter
AA_kinase            PF00696.23   241 seq1245_BIOID50929   -            396   4.4e-43  147.4   2.1   1   1   8.2e-47   5.6e-43  147.1   1.5     2   240    35   263    34   264 0.93 Amino acid kinase family
PUA                  PF01472.15    74 seq1245_BIOID50929   -            396     1e-22   79.4   0.1   1   1   4.6e-26   3.1e-22   77.9   0.1     1    74   305   379   305   379 0.98 PUA domain
AP_endonuc_2         PF01261.19   211 seq1247_BIOID50929   -            326   2.3e-14   53.0   0.2   1   1   2.6e-18   3.5e-14   52.5   0.1     1   201    41   219    41   229 0.91 Xylose isomerase-like TIM barrel
DUF1307              PF06998.6    123 seq1248_BIOID50929   -            157   4.8e-43  145.9   7.3   1   1   4.2e-47   5.7e-43  145.7   5.0     1   123    32   155    32   155 0.98 Protein of unknown function (DUF1307)
Flg_bb_rod           PF00460.15    31 seq1254_BIOID50929   -            138   7.4e-13   47.7   0.2   1   1   1.5e-16   2.1e-12   46.3   0.2     1    31     9    39     9    39 0.98 Flagella basal body rod protein
Bacteriocin_IIc      PF10439.4     65 seq1255_BIOID50929   -             83   1.4e-06   28.1  11.6   1   1   1.5e-10   2.1e-06   27.6   8.0    23    60    43    80    40    82 0.84 Bacteriocin class II with double-glycine leader peptide
HTH_Tnp_1            PF01527.15    76 seq1256_BIOID50929   -            108   5.5e-11   42.1   1.3   1   1   1.6e-14   2.2e-10   40.2   0.9     1    74     1    87     1    88 0.86 Transposase
FAD_binding_2        PF00890.19   421 seq1258_BIOID50929   -            588  2.6e-117  392.1   6.1   1   1    7e-121  3.2e-117  391.8   4.2     1   421     9   405     9   405 0.98 FAD binding domain
Succ_DH_flav_C       PF02910.15   129 seq1258_BIOID50929   -            588   3.1e-38  130.4   0.1   1   1   1.1e-41   5.1e-38  129.7   0.1     1   129   460   588   460   588 0.96 Fumarate reductase flavoprotein C-term
NAD_kinase           PF01513.16   285 seq1259_BIOID50929   -            292   2.1e-72  243.2   0.0   1   1   1.7e-76   2.3e-72  243.0   0.0     2   284     8   271     7   272 0.98 ATP-NAD kinase
Fer2_2               PF01799.15    75 seq1262_BIOID50929   -            159     4e-27   93.8   0.4   1   1   5.8e-31     4e-27   93.8   0.3     1    73    78   152    78   154 0.93 [2Fe-2S] binding domain
Fer2                 PF00111.22    78 seq1262_BIOID50929   -            159   6.5e-07   28.8   1.2   1   1   9.5e-11   6.5e-07   28.8   0.8     2    55    12    64    11    85 0.81 2Fe-2S iron-sulfur cluster binding domain
DapB_C               PF05173.9    132 seq1264_BIOID50929   -            273   4.1e-47  159.1   0.3   1   1   8.6e-51   5.9e-47  158.6   0.2     1   132   132   268   132   268 0.98 Dihydrodipicolinate reductase, C-terminus
DapB_N               PF01113.15   124 seq1264_BIOID50929   -            273   7.9e-42  141.9   0.5   1   1   5.4e-45   3.7e-41  139.8   0.1     1   124     6   129     6   129 0.99 Dihydrodipicolinate reductase, N-terminus
Flg_bbr_C            PF06429.8     74 seq1266_BIOID50929   -            134   1.5e-12   47.0   3.0   1   1   3.6e-16   2.5e-12   46.4   2.1    29    73    87   131    11   132 0.91 Flagellar basal body rod FlgEFG protein C-terminal
Flg_bb_rod           PF00460.15    31 seq1266_BIOID50929   -            134   2.7e-11   42.8   1.2   1   1   3.9e-15   2.7e-11   42.8   0.8     1    30     7    37     7    38 0.95 Flagella basal body rod protein
rve                  PF00665.21   120 seq1267_BIOID50929   -            296   4.9e-26   91.0   0.1   1   1   3.8e-29   1.3e-25   89.7   0.0     2   119   126   240   125   241 0.97 Integrase core domain
HTH_21               PF13276.1     60 seq1267_BIOID50929   -            296   1.6e-16   59.9   2.9   1   1   1.1e-19   3.9e-16   58.7   2.0     3    60    48   104    45   104 0.93 HTH-like domain
rve_3                PF13683.1     67 seq1267_BIOID50929   -            296   2.7e-11   42.7   0.0   1   1   1.8e-14   6.1e-11   41.5   0.0     6    67   217   278   212   278 0.92 Integrase core domain
rve_2                PF13333.1     52 seq1267_BIOID50929   -            296   2.6e-06   27.2   0.0   1   1   1.6e-09   5.5e-06   26.2   0.0     1    44   231   277   231   284 0.88 Integrase core domain
UPF0118              PF01594.11   327 seq1269_BIOID50929   -            344   1.4e-74  250.8  42.5   1   1   1.2e-78   1.6e-74  250.7  29.4     2   326    14   328    13   329 0.99 Domain of unknown function DUF20
NMN_transporter      PF04973.7    182 seq1272_BIOID50929   -            239   2.4e-46  157.3  27.0   1   1   1.2e-48   1.6e-44  151.4  18.7     1   180    23   227    23   229 0.94 Nicotinamide mononucleotide transporter
Aldo_ket_red         PF00248.16   283 seq1273_BIOID50929   -            346   1.6e-75  253.4   0.0   1   1   1.4e-79   1.9e-75  253.2   0.0     2   282    28   332    27   333 0.95 Aldo/keto reductase family
HATPase_c            PF02518.21   111 seq1274_BIOID50929   -            458   4.1e-27   93.9   0.5   1   1     2e-30   1.3e-26   92.3   0.0     2   110   346   449   345   450 0.98 Histidine kinase-, DNA gyrase B-, and HSP90-like ATPase
HisKA                PF00512.20    68 seq1274_BIOID50929   -            458   1.6e-14   53.5   0.4   1   1     8e-18   5.5e-14   51.7   0.0     2    65   238   300   237   302 0.91 His Kinase A (phospho-acceptor) domain
ABG_transport        PF03806.8    502 seq1275_BIOID50929   -            267  1.8e-101  339.5   9.3   1   1  1.6e-105  2.1e-101  339.2   6.4     1   242    16   254    16   263 0.96 AbgT putative transporter family
BPD_transp_2         PF02653.11   267 seq1276_BIOID50929   -            340   5.5e-48  163.1  44.1   1   1   5.3e-52   7.2e-48  162.7  30.6     4   267    57   320    54   320 0.91 Branched-chain amino acid transport system / permease component
Mannitol_dh_C        PF08125.8    245 seq1277_BIOID50929   -            483   1.2e-79  266.8   0.0   1   1   2.4e-83   1.6e-79  266.4   0.0     2   244   204   458   203   459 0.98 Mannitol dehydrogenase C-terminal domain
Mannitol_dh          PF01232.18   151 seq1277_BIOID50929   -            483     8e-42  142.6   0.0   1   1   2.6e-45   1.8e-41  141.4   0.0     2   150    17   172    16   173 0.98 Mannitol dehydrogenase Rossmann domain
Glycos_transf_4      PF00953.16   159 seq1278_BIOID50929   -            367   1.6e-28   99.4  21.9   1   1   1.2e-32   1.6e-28   99.4  15.2     3   157    75   233    73   235 0.94 Glycosyl transferase family 4
MFS_1                PF07690.11   354 seq1279_BIOID50929   -            421   1.6e-22   79.6  39.5   1   1   1.6e-26   2.2e-22   79.1  22.6    22   351    33   365    25   366 0.78 Major Facilitator Superfamily
Cytochrom_NNT        PF03264.9    174 seq1280_BIOID50929   -            390   4.5e-65  218.1   8.1   1   1   4.6e-68   3.1e-64  215.4   4.3     2   174    11   184    10   184 0.98 NapC/NirT cytochrome c family, N-terminal region
Aldedh               PF00171.17   462 seq1281_BIOID50929   -            417   4.5e-20   71.2   2.8   1   1   9.9e-20   1.4e-15   56.5   0.7    37   299     8   283     2   304 0.80 Aldehyde dehydrogenase family
FlgD                 PF03963.9     82 seq1282_BIOID50929   -            231   9.5e-25   86.3   5.0   1   1   1.1e-27   4.8e-24   84.1   2.8     7    81     7    79     2    80 0.86 Flagellar hook capping protein - N-terminal region
FlgD_ig              PF13860.1     81 seq1282_BIOID50929   -            231   2.4e-21   75.1   2.5   1   1   5.2e-25   2.4e-21   75.1   1.8     9    81   119   189   105   189 0.91 FlgD Ig-like domain
FLgD_tudor           PF13861.1     61 seq1282_BIOID50929   -            231   3.1e-15   55.8   0.0   1   1   2.3e-18     1e-14   54.1   0.0     1    60    86   230    86   231 0.97 FlgD Tudor-like domain
AAA_23               PF13476.1    202 seq1284_BIOID50929   -            553   1.8e-18   67.5   2.1   1   1     2e-20   1.4e-16   61.3   0.0     1   195     4   215     4   251 0.64 AAA domain
SMC_N                PF02463.14   220 seq1284_BIOID50929   -            553   9.6e-19   67.3   0.0   1   1   2.4e-22   1.6e-18   66.5   0.0     1   217     1   511     1   514 0.94 RecF/RecN/SMC N terminal domain
Aminotran_1_2        PF00155.16   363 seq1286_BIOID50929   -            356   4.1e-68  229.8   0.0   1   1   3.6e-72   4.9e-68  229.5   0.0    31   363    46   351    30   351 0.94 Aminotransferase class I and II
YbhQ                 PF11076.3    135 seq1287_BIOID50929   -            136   4.3e-79  262.5  13.2   1   1   3.7e-83   5.1e-79  262.3   9.1     1   134     1   132     1   134 0.98 Putative inner membrane protein YbhQ
RHS_repeat           PF05593.9     38 seq1289_BIOID50929   -           1404   3.3e-67  221.3 107.9   1   7   2.8e-12   1.9e-08   34.1   1.4     1    38   434   472   434   472 0.97 RHS Repeat
RHS_repeat           PF05593.9     38 seq1289_BIOID50929   -           1404   3.3e-67  221.3 107.9   2   7   6.8e-11   4.6e-07   29.7   2.1     3    37   458   492   456   493 0.94 RHS Repeat
RHS_repeat           PF05593.9     38 seq1289_BIOID50929   -           1404   3.3e-67  221.3 107.9   3   7   5.8e-09   3.9e-05   23.5   1.5     1    38   498   537   498   537 0.89 RHS Repeat
RHS_repeat           PF05593.9     38 seq1289_BIOID50929   -           1404   3.3e-67  221.3 107.9   4   7   5.1e-13   3.5e-09   36.4   0.3     1    37   584   620   584   621 0.98 RHS Repeat
RHS_repeat           PF05593.9     38 seq1289_BIOID50929   -           1404   3.3e-67  221.3 107.9   5   7   1.1e-09   7.2e-06   25.9   0.7     1    37   626   661   626   662 0.97 RHS Repeat
RHS_repeat           PF05593.9     38 seq1289_BIOID50929   -           1404   3.3e-67  221.3 107.9   6   7   3.4e-08   0.00023   21.1   1.1     1    31   667   697   667   701 0.93 RHS Repeat
RHS_repeat           PF05593.9     38 seq1289_BIOID50929   -           1404   3.3e-67  221.3 107.9   7   7   2.8e-08   0.00019   21.3   0.6     1    31   729   762   729   770 0.80 RHS Repeat
RHS                  PF03527.9     41 seq1289_BIOID50929   -           1404     4e-21   74.4   6.4   1   1   7.3e-24     5e-20   70.8   0.6     1    41  1149  1189  1149  1189 0.96 RHS protein
HTH_Tnp_1            PF01527.15    76 seq1292_BIOID50929   -            108   5.5e-11   42.1   1.3   1   1   1.6e-14   2.2e-10   40.2   0.9     1    74     1    87     1    88 0.86 Transposase
Xan_ur_permease      PF00860.15   389 seq1294_BIOID50929   -            463  4.4e-113  377.5  39.0   1   1  4.4e-117    6e-113  377.1  27.0     2   388    34   427    33   428 0.97 Permease family
FlaE                 PF07559.9    130 seq1296_BIOID50929   -            401   2.7e-23   82.9  10.8   1   1   5.9e-27   2.7e-23   82.9   7.5     1   130   170   282   170   282 0.93 Flagellar basal body protein FlaE
Flg_bbr_C            PF06429.8     74 seq1296_BIOID50929   -            401   4.7e-21   74.3   1.6   1   1   4.6e-24   2.1e-20   72.2   1.1     2    74   323   400   322   400 0.92 Flagellar basal body rod FlgEFG protein C-terminal
Flg_bb_rod           PF00460.15    31 seq1296_BIOID50929   -            401   9.7e-12   44.2   4.1   1   1   2.1e-15   9.7e-12   44.2   2.8     2    31     4    33     3    33 0.96 Flagella basal body rod protein
CPSase_sm_chain      PF00988.17   131 seq1298_BIOID50929   -            391   1.7e-56  189.1   0.1   1   1   6.1e-60   2.8e-56  188.5   0.0     2   131    13   142    12   142 0.99 Carbamoyl-phosphate synthase small chain, CPSase domain
GATase               PF00117.23   192 seq1298_BIOID50929   -            391   1.3e-49  168.1   0.0   1   1   5.8e-53   2.6e-49  167.1   0.0     3   191   206   381   203   382 0.95 Glutamine amidotransferase class-I
Peptidase_C26        PF07722.8    217 seq1298_BIOID50929   -            391   1.2e-08   34.5   0.1   1   1     1e-10   4.8e-07   29.3   0.1    93   217   258   364   247   364 0.80 Peptidase C26
BPD_transp_2         PF02653.11   267 seq1299_BIOID50929   -            331   2.3e-44  151.2  43.5   1   1   2.6e-48   3.6e-44  150.6  30.2     2   266    35   304    34   305 0.88 Branched-chain amino acid transport system / permease component
TerD                 PF02342.13   128 seq1300_BIOID50929   -            193   4.6e-37  126.5   0.0   1   1   8.4e-41   5.7e-37  126.2   0.0     2   127    66   183    65   184 0.97 Bacterial stress protein
Tellurium_res        PF10138.4     99 seq1300_BIOID50929   -            193   1.2e-08   34.6   0.1   1   1   3.7e-12   2.6e-08   33.5   0.1    30    87     2    55     1    64 0.88 Tellurium resistance protein
DUF2554              PF10829.3     76 seq1302_BIOID50929   -             76   5.7e-52  173.6   0.6   1   1   4.6e-56   6.3e-52  173.5   0.4     1    76     1    76     1    76 0.99 Protein of unknown function (DUF2554)
Peptidase_M48        PF01435.13   226 seq1304_BIOID50929   -            471   8.7e-27   94.0   1.7   1   1   2.6e-30   1.2e-26   93.5   0.1     8   225    31   238    24   239 0.87 Peptidase family M48
Wzz                  PF02706.10   152 seq1308_BIOID50929   -            348   5.4e-15   55.4   1.7   1   1   8.6e-19   1.2e-14   54.3   1.2     1   113    15   188    15   247 0.69 Chain length determinant protein
HTH_Tnp_1            PF01527.15    76 seq1310_BIOID50929   -            126   2.5e-21   75.2   0.0   1   1   2.5e-25   3.5e-21   74.8   0.0     1    70    10    86    10    92 0.86 Transposase
Molybdopterin        PF00384.17   432 seq1311_BIOID50929   -            848  7.6e-107  357.5   0.0   1   1  1.4e-110  9.3e-107  357.3   0.0     1   431    99   572    99   573 0.95 Molybdopterin oxidoreductase
Molydop_binding      PF01568.16   109 seq1311_BIOID50929   -            848     2e-23   82.1   0.0   1   1   5.5e-27   3.8e-23   81.2   0.0     1   108   690   811   690   812 0.95 Molydopterin dinucleotide binding domain
Fer2_3               PF13085.1    110 seq1312_BIOID50929   -            238   3.8e-31  107.0   0.0   1   1   1.6e-34   5.5e-31  106.5   0.0     2   109     5   111     4   112 0.93 2Fe-2S iron-sulfur cluster binding domain
Fer4_17              PF13534.1     61 seq1312_BIOID50929   -            238     2e-10   40.7   0.8   1   1   1.1e-13   3.9e-10   39.8   0.5     1    61   148   221   148   221 0.80 4Fe-4S dicluster domain
Fer4_8               PF13183.1     57 seq1312_BIOID50929   -            238   1.3e-09   37.8   1.5   1   1     8e-13   2.7e-09   36.7   1.0     2    56   146   219   145   220 0.71 4Fe-4S dicluster domain
Fer4_18              PF13746.1     69 seq1312_BIOID50929   -            238   3.2e-07   30.5   1.1   1   1     1e-09   3.5e-06   27.2   0.1     2    67   155   221   154   223 0.97 4Fe-4S dicluster domain
Sigma54_activat      PF00158.21   168 seq1313_BIOID50929   -            441   7.6e-71  236.8   0.1   1   1   5.3e-74   1.2e-70  236.2   0.0     1   168   141   308   141   308 0.99 Sigma-54 interaction domain
Response_reg         PF00072.19   112 seq1313_BIOID50929   -            441   1.1e-29  102.5   0.2   1   1   1.1e-32   2.5e-29  101.4   0.1     1   111     8   117     8   118 0.98 Response regulator receiver domain
HTH_8                PF02954.14    42 seq1313_BIOID50929   -            441     2e-14   52.7   0.6   1   1   8.6e-18     2e-14   52.7   0.4     3    39   403   439   401   441 0.93 Bacterial regulatory protein, Fis family
AAA_5                PF07728.9    139 seq1313_BIOID50929   -            441   1.4e-07   31.1   0.0   1   1   1.3e-10   2.9e-07   30.1   0.0     2   123   165   283   164   301 0.84 AAA domain (dynein-related subfamily)
AAA                  PF00004.24   132 seq1313_BIOID50929   -            441     3e-05   24.1   0.0   1   1   2.8e-08   6.3e-05   23.0   0.0     1   126   165   296   165   302 0.72 ATPase family associated with various cellular activities (AAA)
HHA                  PF05321.6     57 seq1317_BIOID50929   -             71   3.8e-25   87.6   0.0   1   1   3.2e-29   4.3e-25   87.4   0.0     1    57     8    68     8    68 0.97 Haemolysin expression modulating protein
TerD                 PF02342.13   128 seq1318_BIOID50929   -            385   2.6e-44  149.9   0.0   1   2   1.7e-27   1.2e-23   83.2   0.0     1   128    45   156    45   156 0.93 Bacterial stress protein
TerD                 PF02342.13   128 seq1318_BIOID50929   -            385   2.6e-44  149.9   0.0   2   2   8.9e-22   6.1e-18   64.7   0.0     4   124   259   367   256   371 0.96 Bacterial stress protein
Tellurium_res        PF10138.4     99 seq1318_BIOID50929   -            385   5.9e-31  106.2   0.0   1   1   1.7e-34   1.2e-30  105.2   0.0     4    99   165   255   162   255 0.90 Tellurium resistance protein
Methyltransf_26      PF13659.1    117 seq1319_BIOID50929   -           1644   4.8e-12   45.8   0.0   1   1     3e-15     4e-11   42.8   0.0     2   116   597  1073   596  1074 0.94 Methyltransferase domain
IGPD                 PF00475.13   145 seq1320_BIOID50929   -            355   1.3e-64  216.3   0.3   1   1   6.7e-68   2.3e-64  215.5   0.2     1   145   196   338   196   338 0.99 Imidazoleglycerol-phosphate dehydratase
HAD_2                PF13419.1    176 seq1320_BIOID50929   -            355   1.3e-07   31.9   0.1   1   1   1.2e-09     4e-06   27.0   0.0    75   173    29   145    16   148 0.81 Haloacid dehalogenase-like hydrolase
PNK3P                PF08645.6    158 seq1320_BIOID50929   -            355   8.6e-07   28.4   0.0   1   1   4.4e-10   1.5e-06   27.6   0.0     5   129     8   134     4   183 0.77 Polynucleotide kinase 3 phosphatase
Hydrolase_like       PF13242.1     75 seq1320_BIOID50929   -            355   1.8e-06   27.4   0.0   1   1   1.1e-09   3.9e-06   26.3   0.0     1    44   102   144   102   148 0.90 HAD-hyrolase-like
adh_short_C2         PF13561.1    243 seq1325_BIOID50929   -            294   4.9e-30  104.9   0.0   1   1   1.3e-33   5.7e-30  104.7   0.0     5   241    58   290    55   292 0.92 Enoyl-(Acyl carrier protein) reductase
adh_short            PF00106.20   167 seq1325_BIOID50929   -            294   3.3e-26   92.0   0.2   1   1     9e-30   4.1e-26   91.7   0.1     3   166    52   217    50   218 0.95 short chain dehydrogenase
KR                   PF08659.5    181 seq1325_BIOID50929   -            294   2.3e-08   33.7   0.0   1   1   6.9e-12   3.2e-08   33.3   0.0     4   167    53   221    51   234 0.77 KR domain
Bestrophin           PF01062.16   296 seq1326_BIOID50929   -            304   3.4e-88  295.3   5.2   1   1   2.8e-92   3.8e-88  295.1   3.6     1   296     1   284     1   284 0.99 Bestrophin, RFP-TM, chloride channel
MacB_PCD             PF12704.2    232 seq1327_BIOID50929   -            399     3e-18   66.1   0.1   1   1   4.4e-22     3e-18   66.1   0.0     9   227    24   237    11   239 0.79 MacB-like periplasmic core domain
FtsX                 PF02687.16   121 seq1327_BIOID50929   -            399   2.4e-17   62.7  17.6   1   1   3.9e-21   2.7e-17   62.5  10.1     2   121   269   392   268   392 0.95 FtsX-like permease family
DUF2569              PF10754.4    149 seq1328_BIOID50929   -            146   1.9e-48  164.3  11.3   1   1   1.5e-52   2.1e-48  164.2   7.8     2   149     4   145     3   145 0.99 Protein of unknown function (DUF2569)
Esterase             PF00756.15   251 seq1330_BIOID50929   -            400     3e-48  164.3   0.0   1   1   4.5e-52     3e-48  164.3   0.0     1   251   172   391   172   391 0.98 Putative esterase
DUF3327              PF11806.3    122 seq1330_BIOID50929   -            400   2.9e-37  127.5   0.5   1   1   4.2e-41   2.9e-37  127.5   0.3     3   121    29   155    21   156 0.97 Domain of unknown function (DUF3327)
DUF2594              PF10769.4     74 seq1331_BIOID50929   -             74   4.2e-42  141.9   2.5   1   1   3.3e-46   4.6e-42  141.8   1.7     1    74     1    74     1    74 1.00 Protein of unknown function (DUF2594)
Flg_bbr_C            PF06429.8     74 seq1332_BIOID50929   -            251   8.9e-21   73.4   3.2   1   1   1.7e-24   1.2e-20   73.0   0.5     2    74   170   247   169   247 0.89 Flagellar basal body rod FlgEFG protein C-terminal
Flg_bb_rod           PF00460.15    31 seq1332_BIOID50929   -            251   2.2e-10   39.9   3.3   1   1   3.2e-14   2.2e-10   39.9   2.3     1    31     5    35     5    35 0.97 Flagella basal body rod protein
CPSase_L_D2          PF02786.12   211 seq1333_BIOID50929   -           1073  8.8e-118  390.9   2.3   1   2     1e-80   1.6e-77  259.4   0.0     1   210   128   334   128   335 0.99 Carbamoyl-phosphate synthase L chain, ATP binding domain
CPSase_L_D2          PF02786.12   211 seq1333_BIOID50929   -           1073  8.8e-118  390.9   2.3   2   2   2.1e-41   3.2e-38  131.0   0.4     1   210   674   876   674   877 0.95 Carbamoyl-phosphate synthase L chain, ATP binding domain
CPSase_L_chain       PF00289.17   110 seq1333_BIOID50929   -           1073   5.3e-47  158.3   0.0   1   2   7.6e-26   1.1e-22   80.0   0.0     1   110     6   123     6   123 0.97 Carbamoyl-phosphate synthase L chain, N-terminal domain
CPSase_L_chain       PF00289.17   110 seq1333_BIOID50929   -           1073   5.3e-47  158.3   0.0   2   2     2e-24     3e-21   75.4   0.0     3   110   560   669   558   669 0.97 Carbamoyl-phosphate synthase L chain, N-terminal domain
CPSase_L_D3          PF02787.14   121 seq1333_BIOID50929   -           1073   2.7e-42  143.2   0.1   1   1   5.8e-45   8.8e-42  141.5   0.0     2   121   425   547   424   547 0.98 Carbamoyl-phosphate synthetase large chain, oligomerisation domain
ATP-grasp_4          PF13535.1    184 seq1333_BIOID50929   -           1073   1.1e-41  142.4   0.3   1   2   6.7e-22     1e-18   67.6   0.0     4   182   128   307   125   309 0.91 ATP-grasp domain
ATP-grasp_4          PF13535.1    184 seq1333_BIOID50929   -           1073   1.1e-41  142.4   0.3   2   2   3.2e-23   4.8e-20   71.9   0.1     2   180   672   847   671   849 0.91 ATP-grasp domain
MGS                  PF02142.17    95 seq1333_BIOID50929   -           1073     3e-19   68.6   0.1   1   1   1.4e-21   2.2e-18   65.8   0.0     2    94   957  1041   956  1042 0.97 MGS-like domain
ATP-grasp            PF02222.17   172 seq1333_BIOID50929   -           1073   1.3e-14   53.7   0.3   1   2   1.6e-08   2.5e-05   23.5   0.0     2   161   137   304   136   312 0.82 ATP-grasp domain
ATP-grasp            PF02222.17   172 seq1333_BIOID50929   -           1073   1.3e-14   53.7   0.3   2   2     8e-10   1.2e-06   27.8   0.1     3   161   684   846   682   849 0.86 ATP-grasp domain
ATP-grasp_3          PF02655.9    161 seq1333_BIOID50929   -           1073   7.4e-11   42.0   0.8   1   1   3.9e-10   5.9e-07   29.3   0.0    14   158   685   846   672   849 0.79 ATP-grasp domain
Dala_Dala_lig_C      PF07478.8    203 seq1333_BIOID50929   -           1073   7.6e-11   41.6   0.2   1   1   1.9e-09   2.9e-06   26.6   0.1    18   173   698   844   681   864 0.78 D-ala D-ala ligase C-terminus
Epimerase_2          PF02350.14   346 seq1334_BIOID50929   -            390  1.3e-126  421.9   0.0   1   1  1.2e-130  1.6e-126  421.6   0.0     2   346    36   384    35   384 0.97 UDP-N-acetylglucosamine 2-epimerase
tRNA-synt_1e         PF01406.14   301 seq1335_BIOID50929   -            461  4.2e-144  479.1   0.1   1   1  2.1e-147  5.7e-144  478.6   0.1     2   300    15   313    14   314 0.99 tRNA synthetases class I (C) catalytic domain
DALR_2               PF09190.6     63 seq1335_BIOID50929   -            461     4e-26   90.9   1.1   1   1   1.5e-29     4e-26   90.9   0.8     1    63   341   402   341   402 0.99 DALR domain
tRNA-synt_1g         PF09334.6    391 seq1335_BIOID50929   -            461   2.2e-16   59.4   1.6   1   2   3.9e-10   1.1e-06   27.5   0.1    13   112    35   133    29   147 0.82 tRNA synthetases class I (M)
tRNA-synt_1g         PF09334.6    391 seq1335_BIOID50929   -            461   2.2e-16   59.4   1.6   2   2   3.1e-11   8.6e-08   31.1   0.1   312   373   251   311   231   317 0.85 tRNA synthetases class I (M)
tRNA-synt_1f         PF01921.13   360 seq1335_BIOID50929   -            461   1.7e-07   30.1   0.0   1   1     2e-08   5.6e-05   21.8   0.0   276   317   261   301   214   329 0.85 tRNA synthetases class I (K)
tRNA-synt_1          PF00133.17   601 seq1335_BIOID50929   -            461   1.1e-06   26.8   0.2   1   1   3.5e-09   9.5e-06   23.7   0.0   515   596   221   300   206   305 0.81 tRNA synthetases class I (I, L, M and V)
SmpA_OmlA            PF04355.8     71 seq1336_BIOID50929   -            113   5.7e-27   93.0   0.3   1   1   5.1e-31     7e-27   92.7   0.2     1    70    35   104    35   105 0.98 SmpA / OmlA family
AsmA                 PF05170.9    604 seq1337_BIOID50929   -            577  9.9e-168  559.3   7.2   1   1  2.6e-171  1.2e-167  559.0   5.0     1   567     9   560     9   576 0.97 AsmA family
Transket_pyr         PF02779.19   178 seq1338_BIOID50929   -            933   5.3e-67  224.6   0.0   1   1   1.3e-70     9e-67  223.8   0.0     3   178   591   785   589   785 0.99 Transketolase, pyrimidine binding domain
E1_dh                PF00676.15   300 seq1338_BIOID50929   -            933   1.7e-46  158.1   0.0   1   1   5.4e-50   3.7e-46  157.1   0.0    15   282   219   511   207   516 0.84 Dehydrogenase E1 component
Rnf-Nqr              PF02508.9    190 seq1339_BIOID50929   -            193   2.6e-71  239.0  21.0   1   1   2.1e-75   2.9e-71  238.8  14.6     1   189     1   191     1   192 0.99 Rnf-Nqr subunit, membrane protein
DAHP_synth_1         PF00793.15   272 seq1340_BIOID50929   -            350  1.3e-105  351.8   0.0   1   1  1.1e-109  1.5e-105  351.6   0.0     8   271    40   338    25   339 0.96 DAHP synthetase I family
HTH_AraC             PF00165.18    42 seq1341_BIOID50929   -            307   1.1e-21   75.8   0.1   1   2   2.4e-14   1.1e-10   40.8   0.0     1    41   203   243   203   244 0.96 Bacterial regulatory helix-turn-helix proteins, AraC family
HTH_AraC             PF00165.18    42 seq1341_BIOID50929   -            307   1.1e-21   75.8   0.1   2   2   7.6e-12   3.5e-08   32.9   0.0     1    41   255   293   255   294 0.93 Bacterial regulatory helix-turn-helix proteins, AraC family
HTH_18               PF12833.2     81 seq1341_BIOID50929   -            307   8.5e-17   60.9   0.1   1   1   2.8e-20   1.3e-16   60.3   0.0     2    80   217   294   216   295 0.94 Helix-turn-helix domain
AraC_binding         PF02311.14   136 seq1341_BIOID50929   -            307   2.7e-07   30.2   0.2   1   1   1.4e-10   6.3e-07   29.0   0.1    27    91    75   139    65   215 0.87 AraC-like ligand binding domain
OTCace               PF00185.19   158 seq1342_BIOID50929   -            396   7.6e-33  113.4   0.0   1   1   1.9e-36   1.3e-32  112.7   0.0     1   156   187   373   187   374 0.91 Aspartate/ornithine carbamoyltransferase, Asp/Orn binding domain
OTCace_N             PF02729.16   142 seq1342_BIOID50929   -            396   3.2e-28   98.0   0.0   1   1     2e-31   1.4e-27   95.9   0.0     1   142    22   179    22   179 0.88 Aspartate/ornithine carbamoyltransferase, carbamoyl-P binding domain
ArsC                 PF03960.10   110 seq1344_BIOID50929   -            119   5.4e-34  116.4   0.1   1   1   8.9e-38   6.1e-34  116.2   0.0     1   110     8   117     8   117 0.99 ArsC family
GATase               PF00117.23   192 seq1347_BIOID50929   -            196   1.3e-26   93.1   0.0   1   1   4.4e-30   1.5e-26   92.9   0.0     6   189     9   194     4   196 0.79 Glutamine amidotransferase class-I
GATase_3             PF07685.9    158 seq1347_BIOID50929   -            196   9.6e-06   25.1   0.0   1   1   4.3e-09   1.5e-05   24.5   0.0     8    79    39   100    32   106 0.87 CobB/CobQ-like glutamine amidotransferase domain
TerB                 PF05099.8    140 seq1348_BIOID50929   -            151   9.9e-23   80.3   0.1   1   1   8.4e-27   1.1e-22   80.0   0.1    11   135    15   149     5   151 0.93 Tellurite resistance protein TerB
ABC_tran             PF00005.22   118 seq1351_BIOID50929   -            233     3e-26   91.9   0.0   1   1   7.4e-30     5e-26   91.2   0.0     1   117    49   173    49   174 0.94 ABC transporter
FeS                  PF04060.8     35 seq1352_BIOID50929   -            192     1e-14   53.6   5.2   1   1   1.9e-17   2.8e-14   52.2   3.6     1    35    43    77    43    77 0.97 Putative Fe-S cluster
Fer4                 PF00037.22    24 seq1352_BIOID50929   -            192   8.5e-13   47.2  25.0   1   2     1e-10   1.5e-07   30.5   4.8     2    23   111   132   110   133 0.95 4Fe-4S binding domain
Fer4                 PF00037.22    24 seq1352_BIOID50929   -            192   8.5e-13   47.2  25.0   2   2   2.5e-09   3.8e-06   26.1   2.4     2    24   141   163   140   163 0.91 4Fe-4S binding domain
Fer4_9               PF13187.1     55 seq1352_BIOID50929   -            192   2.1e-10   40.5  31.8   1   1   1.1e-10   1.6e-07   31.3  10.3     1    55   116   162   116   162 0.95 4Fe-4S dicluster domain
Fer4_6               PF12837.2     24 seq1352_BIOID50929   -            192   2.9e-08   33.0  28.2   1   1   4.9e-10   7.5e-07   28.6   4.5     1    24   109   132   109   132 0.96 4Fe-4S binding domain
Fer4_10              PF13237.1     52 seq1352_BIOID50929   -            192   3.3e-08   33.0  25.8   1   1   1.2e-10   1.8e-07   30.7   9.6     3    52   111   158   109   158 0.86 4Fe-4S dicluster domain
Fer4_2               PF12797.2     22 seq1352_BIOID50929   -            192   1.6e-07   30.6  20.1   1   1   8.7e-09   1.3e-05   24.6   2.9     3    22   110   129   108   129 0.93 4Fe-4S binding domain
DinI                 PF06183.8     65 seq1353_BIOID50929   -             82   1.8e-29  101.4   0.3   1   1   1.6e-33   2.1e-29  101.1   0.2     1    65    15    81    15    81 0.98 DinI-like family
Flg_bbr_C            PF06429.8     74 seq1355_BIOID50929   -            260   5.3e-27   93.4   3.1   1   1   1.6e-30   1.1e-26   92.4   1.3     2    74   183   260   182   260 0.91 Flagellar basal body rod FlgEFG protein C-terminal
Flg_bb_rod           PF00460.15    31 seq1355_BIOID50929   -            260   2.9e-14   52.2   1.2   1   1   1.1e-17   7.4e-14   50.9   0.8     1    31     5    35     5    35 0.98 Flagella basal body rod protein
MbtH                 PF03621.8     54 seq1358_BIOID50929   -             72   2.8e-21   74.4   0.7   1   1   2.5e-25   3.5e-21   74.2   0.5     1    53     1    54     1    55 0.96 MbtH-like protein
Mur_ligase_M         PF08245.7    189 seq1359_BIOID50929   -            457   4.5e-17   62.5   0.0   1   1   1.4e-20   6.4e-17   62.1   0.0     1   189   108   291   108   291 0.77 Mur ligase middle domain
Mur_ligase           PF01225.20    83 seq1359_BIOID50929   -            457   9.2e-16   57.5   0.0   1   1   4.7e-19   2.1e-15   56.4   0.0     1    80     2   100     2   103 0.96 Mur ligase family, catalytic domain
Mur_ligase_C         PF02875.16    91 seq1359_BIOID50929   -            457   1.5e-10   40.8   0.0   1   1   1.3e-13     6e-10   38.9   0.0     2    50   312   361   311   390 0.83 Mur ligase family, glutamate ligase domain
AMP-binding          PF00501.23   418 seq1360_BIOID50929   -           1335  5.6e-117  390.5   0.0   1   1  2.2e-120  7.4e-117  390.1   0.0     1   417   524   928   524   929 0.97 AMP-binding enzyme
Condensation         PF00668.15   301 seq1360_BIOID50929   -           1335   2.5e-59  200.4   0.0   1   1   1.1e-62   3.8e-59  199.8   0.0     2   300    44   342    43   343 0.92 Condensation domain
Thioesterase         PF00975.15   229 seq1360_BIOID50929   -           1335   1.3e-46  159.5   0.5   1   1     5e-47   1.7e-43  149.3   0.0     2   216  1109  1320  1108  1333 0.95 Thioesterase domain
PP-binding           PF00550.20    67 seq1360_BIOID50929   -           1335     4e-11   42.9   0.1   1   1   3.8e-14   1.3e-10   41.2   0.1     3    65  1022  1082  1020  1084 0.91 Phosphopantetheine attachment site
PseudoU_synth_2      PF00849.17   164 seq1361_BIOID50929   -            290     1e-15   57.8   0.1   1   1   6.3e-18   4.3e-14   52.5   0.1     2   164    69   195    68   195 0.87 RNA pseudouridylate synthase
S4                   PF01479.20    48 seq1361_BIOID50929   -            290   2.8e-14   52.1   1.5   1   1   1.1e-17   7.6e-14   50.7   0.0     1    48     7    52     7    52 0.98 S4 domain
TerC                 PF03741.11   184 seq1362_BIOID50929   -            346   4.4e-55  185.8   7.1   1   1   3.2e-59   4.4e-55  185.8   4.9     1   183    73   300    73   301 0.97 Integral membrane protein TerC family
KfrA_N               PF11740.3    120 seq1363_BIOID50929   -            199     6e-27   94.3  11.7   1   1   4.4e-31     6e-27   94.3   8.1     2   119     8   122     7   123 0.98 Plasmid replication region DNA-binding N-term
His_biosynth         PF00977.16   228 seq1364_BIOID50929   -            245   6.1e-76  254.5   0.2   1   1   2.5e-79   6.8e-76  254.3   0.2     1   228     1   234     1   234 0.98 Histidine biosynthesis protein
Trp_syntA            PF00290.15   259 seq1364_BIOID50929   -            245   3.7e-06   25.4   1.1   1   1   1.3e-08   3.5e-05   22.2   0.1   174   232    51   108    33   114 0.88 Tryptophan synthase alpha chain
TerC                 PF03741.11   184 seq1365_BIOID50929   -            540   4.9e-49  166.1  13.4   1   1   1.6e-52   7.4e-49  165.5   9.3     1   183    27   216    27   217 0.94 Integral membrane protein TerC family
CorC_HlyC            PF03471.12    81 seq1365_BIOID50929   -            540   2.4e-20   72.0   0.1   1   1   5.5e-23   2.5e-19   68.7   0.0     2    79   453   529   452   531 0.93 Transporter associated domain
CBS                  PF00571.23    57 seq1365_BIOID50929   -            540   7.2e-16   57.4   1.3   1   2   8.5e-09   3.9e-05   23.1   0.4     1    53   315   371   315   374 0.94 CBS domain
CBS                  PF00571.23    57 seq1365_BIOID50929   -            540   7.2e-16   57.4   1.3   2   2   9.7e-12   4.4e-08   32.5   0.0     3    53   382   432   381   436 0.93 CBS domain
UDPG_MGDP_dh_N       PF03721.9    185 seq1366_BIOID50929   -            420   2.5e-61  206.1   0.2   1   1   7.1e-63   2.4e-59  199.7   0.0     2   183     5   189     4   191 0.96 UDP-glucose/GDP-mannose dehydrogenase family, NAD binding domain
UDPG_MGDP_dh         PF00984.14    96 seq1366_BIOID50929   -            420     4e-30  103.7   0.0   1   1   2.3e-33     8e-30  102.7   0.0     2    93   206   292   205   296 0.88 UDP-glucose/GDP-mannose dehydrogenase family, central domain
UDPG_MGDP_dh_C       PF03720.10   106 seq1366_BIOID50929   -            420   7.5e-19   67.7   0.0   1   1   5.7e-22   1.9e-18   66.4   0.0     1   104   324   419   324   420 0.91 UDP-glucose/GDP-mannose dehydrogenase family, UDP binding domain
NAD_binding_2        PF03446.10   162 seq1366_BIOID50929   -            420     7e-07   29.1   0.1   1   1   2.1e-09   7.1e-06   25.8   0.0     2   110     4   136     3   141 0.76 NAD binding domain of 6-phosphogluconate dehydrogenase
Complex1_51K         PF01512.12   151 seq1367_BIOID50929   -            772   3.6e-48  163.0   1.9   1   1   4.3e-51   4.6e-48  162.6   0.0     1   151   139   284   139   284 0.98 Respiratory-chain NADH dehydrogenase 51 Kd subunit
RnfC_N               PF13375.1    101 seq1367_BIOID50929   -            772   2.7e-34  116.8   0.0   1   1   7.6e-37     8e-34  115.2   0.0     1   101    14   115    14   115 0.96 RnfC Barrel sandwich hybrid domain
SLBB                 PF10531.4     59 seq1367_BIOID50929   -            772   2.4e-11   43.2   0.1   1   1   6.2e-14   6.5e-11   41.8   0.0     1    58   296   344   296   345 0.95 SLBB domain
Fer4_7               PF12838.2     52 seq1367_BIOID50929   -            772   1.8e-09   37.7   8.8   1   1   5.6e-12   5.9e-09   36.0   6.1     1    52   376   430   376   430 0.81 4Fe-4S dicluster domain
Fer4_8               PF13183.1     57 seq1367_BIOID50929   -            772   8.1e-09   35.2   5.7   1   1   2.3e-11   2.4e-08   33.7   3.9     3    57   375   430   373   455 0.78 4Fe-4S dicluster domain
Fer4_10              PF13237.1     52 seq1367_BIOID50929   -            772   6.4e-08   32.1  10.5   1   1   1.7e-10   1.8e-07   30.7   7.3     6    52   374   427   370   427 0.91 4Fe-4S dicluster domain
Fer4_9               PF13187.1     55 seq1367_BIOID50929   -            772     4e-07   30.0   8.6   1   1   1.4e-09   1.4e-06   28.3   5.9     2    53   377   429   376   430 0.71 4Fe-4S dicluster domain
Fer4_4               PF12800.2     17 seq1367_BIOID50929   -            772   5.9e-07   29.1  11.4   1   2     6e-06    0.0063   16.6   2.0     2    16   375   389   374   395 0.90 4Fe-4S binding domain
Fer4_4               PF12800.2     17 seq1367_BIOID50929   -            772   5.9e-07   29.1  11.4   2   2   5.6e-06    0.0059   16.7   1.0     3    16   415   428   413   436 0.91 4Fe-4S binding domain
Fer4_17              PF13534.1     61 seq1367_BIOID50929   -            772   1.7e-06   28.1  10.5   1   1   1.4e-08   1.5e-05   25.1   7.0     2    61   377   431   376   431 0.82 4Fe-4S dicluster domain
SmpB                 PF01668.13    68 seq1368_BIOID50929   -            160   1.3e-29  101.6   0.0   1   1   1.5e-33   2.1e-29  100.9   0.0     2    67    13    78    12    80 0.96 SmpB protein
MacB_PCD             PF12704.2    232 seq1369_BIOID50929   -            414   1.1e-25   90.5   0.2   1   1   1.6e-29   1.1e-25   90.5   0.2    11   229    26   241    21   244 0.83 MacB-like periplasmic core domain
FtsX                 PF02687.16   121 seq1369_BIOID50929   -            414   8.3e-23   80.3  11.9   1   1   1.5e-26     1e-22   80.0   4.0     2   121   274   407   273   407 0.98 FtsX-like permease family
PALP                 PF00291.20   307 seq1370_BIOID50929   -            398   1.1e-44  152.7   0.2   1   1     1e-48   1.4e-44  152.4   0.1     4   305    41   374    39   377 0.81 Pyridoxal-phosphate dependent enzyme
Nitrate_red_del      PF02613.10   136 seq1371_BIOID50929   -            199   8.4e-22   77.3   2.1   1   1   1.1e-25   1.5e-21   76.5   1.4     2   136    40   172    14   172 0.88 Nitrate reductase delta subunit
FlgH                 PF02107.11   180 seq1372_BIOID50929   -            232   3.4e-69  231.9   0.3   1   1   2.9e-73   3.9e-69  231.6   0.2     4   180    44   231    41   231 0.95 Flagellar L-ring protein
BenE                 PF03594.8    378 seq1374_BIOID50929   -            431  1.3e-155  517.4  48.7   1   1  1.1e-159  1.6e-155  517.2  33.7     4   378    48   422    45   422 0.99 Benzoate membrane transport protein
His_biosynth         PF00977.16   228 seq1377_BIOID50929   -            258   9.3e-79  263.7   0.6   1   1   3.1e-82   1.1e-78  263.5   0.4     1   227     5   239     5   240 0.96 Histidine biosynthesis protein
tRNA-synt_2          PF00152.15   335 seq1379_BIOID50929   -            335   5.4e-70  235.6   0.0   1   1     5e-74   6.9e-70  235.3   0.0    21   333    25   333    14   335 0.88 tRNA synthetases class II (D, K and N)
Cys_Met_Meta_PP      PF01053.15   386 seq1382_BIOID50929   -            440  6.5e-122  406.4   0.0   1   1  5.4e-126  7.4e-122  406.2   0.0     1   385    52   436    52   437 0.97 Cys/Met metabolism PLP-dependent enzyme
Cro                  PF09048.5     59 seq1384_BIOID50929   -             66   7.7e-33  111.8   0.0   1   1   6.2e-37   8.5e-33  111.6   0.0     1    59     1    60     1    60 0.98 Cro
TerD                 PF02342.13   128 seq1385_BIOID50929   -            192   8.5e-51  170.9   0.1   1   1   8.3e-55   1.1e-50  170.5   0.1     1   127    60   183    60   184 0.99 Bacterial stress protein
Semialdhyde_dh       PF01118.19   121 seq1387_BIOID50929   -            334   1.9e-32  111.9   0.0   1   1   4.9e-36   3.3e-32  111.2   0.0     3   121     5   146     3   146 0.97 Semialdehyde dehydrogenase, NAD binding domain
Semialdhyde_dhC      PF02774.13   184 seq1387_BIOID50929   -            334   4.9e-20   72.0   0.0   1   1   1.1e-23   7.4e-20   71.4   0.0     1   184   163   311   163   311 0.95 Semialdehyde dehydrogenase, dimerisation domain
FlgI                 PF02119.11   342 seq1391_BIOID50929   -            366  4.1e-138  459.5  15.4   1   1  3.4e-142  4.6e-138  459.4  10.7     1   342    22   366    22   366 0.99 Flagellar P-ring protein
Phage_CII            PF05269.6     91 seq1392_BIOID50929   -             97     2e-48  162.1   1.2   1   1   1.7e-52   2.3e-48  162.0   0.9     1    91     1    91     1    91 1.00 Bacteriophage CII protein
Epimerase            PF01370.16   236 seq1393_BIOID50929   -            355   2.3e-79  266.0   0.0   1   1   1.3e-82   2.9e-79  265.7   0.0     1   236     4   252     4   252 0.97 NAD dependent epimerase/dehydratase family
RmlD_sub_bind        PF04321.12   287 seq1393_BIOID50929   -            355   3.8e-17   61.9   0.0   1   1   2.3e-20   5.3e-17   61.5   0.0     2   236     3   276     1   333 0.79 RmlD substrate binding domain
Polysacc_synt_2      PF02719.10   294 seq1393_BIOID50929   -            355   1.8e-16   59.8   0.0   1   1   1.3e-19   2.9e-16   59.0   0.0     1   117     4   114     4   135 0.93 Polysaccharide biosynthesis protein
NAD_binding_4        PF07993.7    249 seq1393_BIOID50929   -            355   2.8e-15   55.8   0.1   1   1   2.8e-14   6.3e-11   41.5   0.0    87   197    74   189    56   250 0.85 Male sterility protein
3Beta_HSD            PF01073.14   280 seq1393_BIOID50929   -            355     3e-15   55.5   0.0   1   1   2.1e-18   4.7e-15   54.9   0.0     1   229     5   240     5   250 0.82 3-beta hydroxysteroid dehydrogenase/isomerase family
adh_short            PF00106.20   167 seq1393_BIOID50929   -            355   4.3e-08   33.1   0.4   1   1   3.1e-10     7e-07   29.1   0.1     3    96     4    91     2   126 0.79 short chain dehydrogenase
PRA-CH               PF01502.13    75 seq1394_BIOID50929   -            203   1.2e-33  114.4   0.0   1   1   3.4e-37   2.3e-33  113.5   0.0     1    74    33   106    33   107 0.99 Phosphoribosyl-AMP cyclohydrolase
PRA-PH               PF01503.12    83 seq1394_BIOID50929   -            203   1.5e-13   50.6   0.5   1   1   3.2e-17   2.2e-13   50.1   0.4     2    82   116   201   115   202 0.96 Phosphoribosyl-ATP pyrophosphohydrolase
ROK                  PF00480.15   179 seq1395_BIOID50929   -            323   1.6e-45  155.0   0.0   1   1   3.1e-49   2.1e-45  154.6   0.0     1   179    24   214    24   214 0.95 ROK family
Glucokinase          PF02685.11   316 seq1395_BIOID50929   -            323   7.3e-10   37.9   0.0   1   1   8.2e-13   5.6e-09   35.0   0.0     4   265    26   276    24   288 0.80 Glucokinase
Lact-deh-memb        PF09330.6    291 seq1397_BIOID50929   -            571  9.4e-154  510.8   1.9   1   1  1.7e-157  1.2e-153  510.5   1.3     1   291   278   567   278   567 1.00 D-lactate dehydrogenase, membrane binding
FAD_binding_4        PF01565.18   139 seq1397_BIOID50929   -            571   2.5e-08   33.3   0.0   1   1   6.1e-12   4.2e-08   32.6   0.0     2   115    47   166    46   186 0.84 FAD binding domain
DinI                 PF06183.8     65 seq1398_BIOID50929   -             82   1.4e-28   98.6   0.3   1   1   1.2e-32   1.6e-28   98.3   0.2     1    65    15    81    15    81 0.98 DinI-like family
Peptidase_M20        PF01546.23   171 seq1400_BIOID50929   -            403   4.4e-20   71.8   0.0   1   1     1e-23   7.1e-20   71.1   0.0     1   168    77   395    77   398 0.94 Peptidase family M20/M25/M40
M20_dimer            PF07687.9    109 seq1400_BIOID50929   -            403   2.4e-17   62.5   0.0   1   1   6.5e-21   4.5e-17   61.6   0.0     2   100   183   282   182   290 0.96 Peptidase dimerisation domain
Peptidase_A24        PF01478.13   106 seq1401_BIOID50929   -            155   4.3e-23   81.3   8.3   1   1   3.1e-27   4.3e-23   81.3   5.7     2   104    10   117     8   120 0.87 Type IV leader peptidase family
Phage_rep_O          PF04492.8    100 seq1403_BIOID50929   -            202   3.6e-40  136.0   0.0   1   1   3.8e-44   5.3e-40  135.5   0.0     3   100    18   115    16   115 0.99 Bacteriophage replication protein O
TerD                 PF02342.13   128 seq1404_BIOID50929   -            191   6.2e-49  164.9   0.2   1   1   7.1e-53   9.7e-49  164.3   0.1     1   128    60   184    60   184 0.99 Bacterial stress protein
Gp49                 PF05973.9     91 seq1406_BIOID50929   -            112   1.5e-26   92.1   0.0   1   1   1.2e-30   1.7e-26   91.9   0.0     1    91    13   102    13   102 0.96 Phage derived protein Gp49-like (DUF891)
Rep_3                PF01051.16   218 seq1407_BIOID50929   -            325   8.2e-22   77.7   0.1   1   1     9e-26   1.2e-21   77.1   0.0     4   210    11   265     9   271 0.86 Initiator Replication protein
2-oxoacid_dh         PF00198.18   231 seq1408_BIOID50929   -            405   7.8e-82  273.8   0.0   1   1   2.2e-85     1e-81  273.5   0.0     3   231   175   403   173   403 0.98 2-oxoacid dehydrogenases acyltransferase (catalytic domain)
Biotin_lipoyl        PF00364.17    74 seq1408_BIOID50929   -            405   6.9e-18   63.9   0.3   1   1   3.6e-21   1.6e-17   62.7   0.2     2    73     5    76     4    77 0.96 Biotin-requiring enzyme
E3_binding           PF02817.12    39 seq1408_BIOID50929   -            405     4e-15   55.0   2.3   1   1     1e-18   4.6e-15   54.8   0.1     5    39   114   148   111   148 0.96 e3 binding domain
AA_permease_2        PF13520.1    426 seq1411_BIOID50929   -            514     2e-32  112.1  60.9   1   1   4.1e-36   2.8e-32  111.6  42.2     2   419    23   482    22   497 0.77 Amino acid permease
AA_permease          PF00324.16   479 seq1411_BIOID50929   -            514   2.4e-14   52.4  52.7   1   1   2.2e-17   1.5e-13   49.8  36.5    12   446    33   479    22   500 0.71 Amino acid permease
PmbA_TldD            PF01523.11   293 seq1413_BIOID50929   -            450   6.2e-66  222.5   0.0   1   1   7.1e-70   9.7e-66  221.8   0.0     1   292    34   326    34   327 0.96 Putative modulator of DNA gyrase
AA_kinase            PF00696.23   241 seq1414_BIOID50929   -            258     1e-39  136.4   2.0   1   1   8.4e-44   1.1e-39  136.2   1.4     3   240     5   235     3   236 0.93 Amino acid kinase family
HTH_37               PF13744.1     80 seq1415_BIOID50929   -             96   5.2e-24   83.7   0.5   1   1   8.4e-28   5.8e-24   83.5   0.3     3    76    14    86    12    91 0.95 Helix-turn-helix domain
HTH_3                PF01381.17    55 seq1415_BIOID50929   -             96   4.8e-07   29.3   0.0   1   1   8.8e-11     6e-07   29.0   0.0     5    47    37    80    33    88 0.87 Helix-turn-helix
AsnA                 PF03590.10   244 seq1416_BIOID50929   -            330  1.1e-129  430.9   0.0   1   1    2e-133  1.4e-129  430.6   0.0     2   244     4   246     3   246 0.99 Aspartate-ammonia ligase
DUF1401              PF07180.6    146 seq1419_BIOID50929   -            166   9.3e-07   28.5   0.1   1   1   8.8e-11   1.2e-06   28.2   0.1    18    75    39    96    27   130 0.89 Protein of unknown function (DUF1401)
SNARE_assoc          PF09335.6    123 seq1422_BIOID50929   -            233   3.9e-19   68.9   5.8   1   1   2.9e-23   3.9e-19   68.9   4.0     1   122    48   173    48   174 0.96 SNARE associated Golgi protein
Glucosaminidase      PF01832.15   134 seq1423_BIOID50929   -            323   9.5e-38  129.2   0.9   1   1   2.5e-41   1.7e-37  128.4   0.6     5   133   170   305   167   306 0.96 Mannosyl-glycoprotein endo-beta-N-acetylglucosaminidase
Rod-binding          PF10135.4     49 seq1423_BIOID50929   -            323   1.4e-19   69.7   2.4   1   1   4.8e-23   3.3e-19   68.4   1.7     1    49    60   107    60   107 0.99 Rod binding protein
NTP_transferase      PF00483.18   248 seq1425_BIOID50929   -            293   1.8e-72  243.5   0.0   1   1     3e-76   2.1e-72  243.3   0.0     1   246     2   238     2   240 0.98 Nucleotidyl transferase
NTP_transf_3         PF12804.2    179 seq1425_BIOID50929   -            293   1.8e-08   34.6   0.0   1   1   3.3e-12   2.3e-08   34.3   0.0     1   119     3   132     3   186 0.83 MobA-like NTP transferase domain
SIR2                 PF02146.12   181 seq1426_BIOID50929   -            273   9.6e-49  165.4   0.0   1   1   9.1e-53   1.2e-48  165.0   0.0     1   181    48   221    48   221 0.90 Sir2 family
NQR2_RnfD_RnfE       PF03116.10   314 seq1427_BIOID50929   -            352    1e-121  405.8  15.7   1   1  8.6e-126  1.2e-121  405.6  10.9     3   314     4   350     2   350 0.93 NQR2, RnfD, RnfE family
Fimbrial             PF00419.15   145 seq1429_BIOID50929   -            180     8e-20   71.4   7.7   1   1     7e-24   9.6e-20   71.1   5.3     1   145    30   180    30   180 0.87 Fimbrial protein
Phage_lambda_P       PF06992.6    233 seq1430_BIOID50929   -            103   1.8e-08   33.8   0.2   1   1   1.4e-12   1.9e-08   33.8   0.1     1    22     1    22     1    54 0.90 Replication protein P
AIRS_C               PF02769.17   153 seq1437_BIOID50929   -            350   8.8e-35  119.8   0.0   1   1   1.9e-38   1.3e-34  119.2   0.0     2   148   182   344   181   349 0.96 AIR synthase related protein, C-terminal domain
AIRS                 PF00586.19    96 seq1437_BIOID50929   -            350   2.3e-18   66.0   0.1   1   1   5.8e-22     4e-18   65.3   0.1     4    96    51   147    25   147 0.91 AIR synthase related protein, N-terminal domain
Lyase_1              PF00206.15   312 seq1440_BIOID50929   -            457    4e-102  341.4   0.0   1   1  1.4e-105  1.9e-101  339.2   0.0     1   312     6   301     6   301 0.99 Lyase
Amidohydro_4         PF13147.1    304 seq1441_BIOID50929   -            461   1.9e-28  100.1   0.7   1   1     7e-32   2.4e-28   99.8   0.5     1   304    45   392    45   392 0.90 Amidohydrolase
Amidohydro_1         PF01979.15   333 seq1441_BIOID50929   -            461   7.7e-13   48.6   0.0   1   1   3.8e-15   1.3e-11   44.6   0.0     1   333    50   395    50   395 0.73 Amidohydrolase family
Amidohydro_5         PF13594.1     68 seq1441_BIOID50929   -            461   1.7e-11   43.6   0.6   1   1   2.3e-14   7.9e-11   41.5   0.4     2    68    22    90     3    90 0.76 Amidohydrolase
DDE_Tnp_1_assoc      PF13808.1     90 seq1443_BIOID50929   -            378   1.3e-32  111.1   0.0   1   1   3.6e-36   2.5e-32  110.3   0.0     1    90     6    95     6    95 0.99 DDE_Tnp_1-associated
DDE_Tnp_1            PF01609.16   211 seq1443_BIOID50929   -            378   1.5e-29  102.9   0.2   1   1   3.7e-33   2.5e-29  102.2   0.1     3   211   102   343   100   343 0.93 Transposase DDE domain
DUF1076              PF06416.7    113 seq1448_BIOID50929   -            216   3.5e-46  155.4   0.4   1   1   3.4e-50   4.7e-46  155.0   0.3     2   111    95   204    94   206 0.97 Protein of unknown function (DUF1076)
ATP-grasp_2          PF08442.5    202 seq1450_BIOID50929   -            388   1.4e-82  275.8   0.0   1   1   5.7e-86   1.9e-82  275.4   0.0     1   202     2   203     2   203 1.00 ATP-grasp domain
Ligase_CoA           PF00549.14   153 seq1450_BIOID50929   -            388     1e-24   86.7   3.4   1   1   5.1e-28   1.8e-24   86.0   2.4     1   153   262   382   262   382 0.98 CoA-ligase
ATP-grasp_5          PF13549.1    222 seq1450_BIOID50929   -            388   1.5e-13   50.3   0.1   1   1   1.2e-16     4e-13   48.9   0.1    10   219     3   215     1   217 0.83 ATP-grasp domain
ATP-grasp_4          PF13535.1    184 seq1450_BIOID50929   -            388   7.1e-08   32.2   0.1   1   1   5.1e-11   1.7e-07   31.0   0.0     7   110     7   126     4   200 0.77 ATP-grasp domain
PGI                  PF00342.14   486 seq1452_BIOID50929   -            549  8.9e-235  779.5   0.1   1   1  7.4e-239    1e-234  779.3   0.0     1   486    52   541    52   541 0.99 Phosphoglucose isomerase
DEAD                 PF00270.24   173 seq1454_BIOID50929   -           2113   4.9e-18   65.0   0.0   1   1   1.8e-21   8.3e-18   64.3   0.0     4   168    85   276    82   281 0.79 DEAD/DEAH box helicase
DUF1998              PF09369.5     84 seq1454_BIOID50929   -           2113   6.4e-15   55.3   0.0   1   1   4.9e-18   2.2e-14   53.6   0.0     1    84  1547  1638  1547  1638 0.96 Domain of unknown function (DUF1998)
Helicase_C           PF00271.26    78 seq1454_BIOID50929   -           2113   2.4e-11   43.2   0.0   1   1   1.2e-14   5.5e-11   42.0   0.0    12    77   997  1066   986  1067 0.94 Helicase conserved C-terminal domain
Pili_assembly_N      PF00345.15   122 seq1455_BIOID50929   -            230   2.2e-37  127.4   0.2   1   1   8.5e-41   5.8e-37  126.0   0.0     1   121    26   145    26   146 0.91 Gram-negative pili assembly chaperone, N-terminal domain
Pili_assembly_C      PF02753.12    68 seq1455_BIOID50929   -            230     2e-16   59.4   0.3   1   1   5.2e-20   3.6e-16   58.6   0.2     1    65   165   223   165   226 0.96 Gram-negative pili assembly chaperone, C-terminal domain
Acetyltransf_1       PF00583.19    83 seq1456_BIOID50929   -            224   1.6e-05   24.6   0.5   1   1   7.7e-09   5.3e-05   23.0   0.4    39    78   170   209   144   214 0.93 Acetyltransferase (GNAT) family
Acetyltransf_10      PF13673.1    117 seq1456_BIOID50929   -            224   3.5e-05   23.7   0.5   1   1   8.5e-09   5.8e-05   23.0   0.3     1   114    92   207    92   212 0.80 Acetyltransferase (GNAT) domain
UTRA                 PF07702.8    141 seq1457_BIOID50929   -            199   1.2e-31  109.1   0.0   1   1   2.1e-35   1.5e-31  108.8   0.0     1   140    47   185    47   186 0.98 UTRA domain
GntR                 PF00392.16    64 seq1457_BIOID50929   -            199   2.6e-06   26.6   2.5   1   1   4.8e-10   3.3e-06   26.3   0.0    39    63     1    25     1    26 0.97 Bacterial regulatory proteins, gntR family
Flg_bbr_C            PF06429.8     74 seq1458_BIOID50929   -            547   7.8e-08   32.0   2.5   1   1   1.1e-11   7.8e-08   32.0   1.7    23    74   491   546   469   546 0.82 Flagellar basal body rod FlgEFG protein C-terminal
Flg_bb_rod           PF00460.15    31 seq1458_BIOID50929   -            547   2.8e-05   23.5  11.0   1   1   4.2e-09   2.8e-05   23.5   7.6     1    31     5    35     5    35 0.97 Flagella basal body rod protein
DEAD                 PF00270.24   173 seq1460_BIOID50929   -            455   2.3e-49  167.0   0.1   1   1   5.9e-52   2.7e-48  163.5   0.0     1   172    25   196    25   197 0.94 DEAD/DEAH box helicase
Helicase_C           PF00271.26    78 seq1460_BIOID50929   -            455   8.2e-26   89.5   0.0   1   1   4.8e-29   2.2e-25   88.2   0.0     2    77   264   339   263   340 0.98 Helicase conserved C-terminal domain
Cytochrom_B562       PF07361.6    103 seq1461_BIOID50929   -            128   1.1e-35  122.0   5.3   1   1   9.2e-40   1.3e-35  121.8   3.7     1   103    23   128    23   128 0.99 Cytochrome b562
FMN_bind             PF04205.9     81 seq1462_BIOID50929   -            206   4.2e-18   65.1   0.1   1   1   6.4e-22   8.7e-18   64.1   0.0     1    77    99   187    99   191 0.98 FMN-binding domain
Caudo_TAP            PF02413.12   130 seq1464_BIOID50929   -            147   1.7e-32  112.1   0.1   1   1   1.4e-36   1.9e-32  112.0   0.1     3   130    10   143     8   143 0.97 Caudovirales tail fibre assembly protein
Formyl_trans_N       PF00551.14   181 seq1470_BIOID50929   -            212   2.1e-66  222.8   0.0   1   1   1.7e-70   2.4e-66  222.6   0.0     1   181     1   181     1   181 0.99 Formyl transferase
DegT_DnrJ_EryC1      PF01041.12   363 seq1471_BIOID50929   -            376   6.3e-87  291.8   0.0   1   1   1.7e-90   7.6e-87  291.5   0.0     7   361    13   370     9   372 0.93 DegT/DnrJ/EryC1/StrS aminotransferase family
Aminotran_1_2        PF00155.16   363 seq1471_BIOID50929   -            376   7.6e-11   41.4   0.1   1   1   3.7e-14   1.7e-10   40.3   0.0    67   189    46   154     9   187 0.88 Aminotransferase class I and II
Aminotran_5          PF00266.14   371 seq1471_BIOID50929   -            376   4.5e-08   32.1   0.0   1   1   1.7e-11   7.8e-08   31.3   0.0    62   182    47   159    33   189 0.90 Aminotransferase class-V
Usher                PF00577.15   552 seq1473_BIOID50929   -            869  2.6e-208  693.1  23.0   1   1  6.7e-212    3e-208  692.8  15.9     5   552   202   777   198   777 0.99 Type VII secretion system (T7SS), usher protein
PapC_N               PF13954.1    146 seq1473_BIOID50929   -            869   3.2e-48  162.8   0.0   1   1   1.3e-51   5.8e-48  162.0   0.0     2   146    38   189    37   189 0.98 PapC N-terminal domain
PapC_C               PF13953.1     68 seq1473_BIOID50929   -            869   7.4e-23   79.8   0.1   1   1   4.5e-26   2.1e-22   78.4   0.0     1    67   787   852   787   853 0.96 PapC C-terminal domain
Fe-ADH               PF00465.14   366 seq1474_BIOID50929   -            387   7.7e-88  294.4   0.1   1   1   1.3e-91     9e-88  294.2   0.0     1   351     9   363     9   377 0.91 Iron-containing alcohol dehydrogenase
Fe-ADH_2             PF13685.1    250 seq1474_BIOID50929   -            387   2.4e-13   49.8   0.1   1   1   4.4e-11     3e-07   29.8   0.0     4   101    16   111    13   114 0.81 Iron-containing alcohol dehydrogenase
Wzz                  PF02706.10   152 seq1476_BIOID50929   -            377   4.3e-25   88.1   0.9   1   1   3.2e-29   4.3e-25   88.1   0.6     1   150    25   173    25   175 0.92 Chain length determinant protein
Rnf-Nqr              PF02508.9    190 seq1480_BIOID50929   -            231   7.9e-59  198.3   9.5   1   1   6.7e-63   9.1e-59  198.1   6.6     1   189     1   200     1   201 0.98 Rnf-Nqr subunit, membrane protein
CoA_binding          PF02629.14    96 seq1483_BIOID50929   -            289   1.7e-30  105.2   0.7   1   1   4.9e-34   1.7e-30  105.2   0.5     1    96     6    99     6    99 0.99 CoA binding domain
Ligase_CoA           PF00549.14   153 seq1483_BIOID50929   -            289   2.4e-20   72.5   0.6   1   1   1.2e-23     4e-20   71.8   0.4     1   152   151   271   151   272 0.96 CoA-ligase
Succ_CoA_lig         PF13607.1    138 seq1483_BIOID50929   -            289   8.7e-12   44.7   0.0   1   1   4.4e-15   1.5e-11   43.9   0.0     1   138   145   284   145   287 0.83 Succinyl-CoA ligase like flavodoxin domain
His_Phos_2           PF00328.17   347 seq1484_BIOID50929   -            413   9.1e-40  136.9   0.0   1   1   7.9e-44   1.1e-39  136.6   0.0     1   344    30   359    30   364 0.85 Histidine phosphatase superfamily (branch 2)
AA_kinase            PF00696.23   241 seq1485_BIOID50929   -            310   1.1e-27   96.9   0.8   1   1     1e-31   1.4e-27   96.6   0.5     1   239     3   290     3   291 0.89 Amino acid kinase family
LysR_substrate       PF03466.15   209 seq1488_BIOID50929   -            315   9.6e-55  184.8   0.6   1   1   1.9e-58   1.3e-54  184.3   0.4     4   208    99   303    96   304 0.99 LysR substrate binding domain
HTH_1                PF00126.22    60 seq1488_BIOID50929   -            315   8.8e-22   76.4   0.5   1   1   2.5e-25   1.7e-21   75.5   0.1     1    59    13    71    13    72 0.98 Bacterial regulatory helix-turn-helix protein, lysR family
Hexapep              PF00132.19    36 seq1491_BIOID50929   -            303   9.6e-07   27.9  17.5   1   1     5e-07    0.0034   16.7   0.5     8    36   209   237   203   237 0.89 Bacterial transferase hexapeptide (six repeats)
PP_kinase_C          PF13090.1    353 seq1492_BIOID50929   -            688  2.4e-147  490.0   0.2   1   1  9.1e-151  3.1e-147  489.6   0.1     3   352   333   681   331   682 0.99 Polyphosphate kinase C-terminal domain
PP_kinase            PF02503.12   207 seq1492_BIOID50929   -            688   1.1e-49  168.6   0.9   1   1   5.3e-53   1.8e-49  167.9   0.6     2   204   118   321   117   324 0.95 Polyphosphate kinase middle domain
PP_kinase_N          PF13089.1    109 seq1492_BIOID50929   -            688   9.3e-32  109.2   3.0   1   1   3.2e-35   1.1e-31  109.0   1.0     1   109     6   111     6   111 0.96 Polyphosphate kinase N-terminal domain
PLDc_2               PF13091.1    126 seq1492_BIOID50929   -            688     4e-13   49.1   0.2   1   1   5.1e-12   1.7e-08   34.0   0.3    12   123   369   489   354   491 0.85 PLD-like domain
HTH_Tnp_1            PF01527.15    76 seq1493_BIOID50929   -            126   2.5e-21   75.2   0.0   1   1   2.5e-25   3.5e-21   74.8   0.0     1    70    10    86    10    92 0.86 Transposase
HhH-GPD              PF00730.20   121 seq1495_BIOID50929   -            211   9.8e-19   67.6   0.0   1   1   3.1e-22   1.4e-18   67.1   0.0     1   120    34   168    34   169 0.95 HhH-GPD superfamily base excision DNA repair protein
HHH                  PF00633.18    30 seq1495_BIOID50929   -            211     2e-07   30.1   0.0   1   1   1.1e-10   4.8e-07   28.9   0.0     2    29   100   127    99   128 0.92 Helix-hairpin-helix motif
EndIII_4Fe-2S        PF10576.4     17 seq1495_BIOID50929   -            211   9.7e-05   22.2   3.3   1   1   3.7e-08   0.00017   21.5   2.3     1    17   187   203   187   203 0.99 Iron-sulfur binding domain of endonuclease III
Phage_integrase      PF00589.17   173 seq1499_BIOID50929   -            417   3.6e-27   95.0   0.0   1   1   9.6e-31   6.5e-27   94.1   0.0     2   171   230   395   229   397 0.94 Phage integrase family
DUF4102              PF13356.1     89 seq1499_BIOID50929   -            417     1e-26   92.4   0.3   1   1   3.7e-30   2.5e-26   91.2   0.2     1    88    27   113    27   114 0.98 Domain of unknown function (DUF4102)
Flagellin_N          PF00669.15   139 seq1500_BIOID50929   -            317   6.6e-34  116.5  10.2   1   1   4.8e-38   6.6e-34  116.5   7.1     2   139     4   141     3   141 0.99 Bacterial flagellin N-terminal helical region
Iso_dh               PF00180.15   348 seq1502_BIOID50929   -            416  3.4e-116  387.8   0.0   1   1  2.9e-120  3.9e-116  387.6   0.0     2   348    29   412    28   412 0.98 Isocitrate/isopropylmalate dehydrogenase
TnpB_IS66            PF05717.8    108 seq1503_BIOID50929   -            115   2.6e-42  142.4   0.0   1   1   2.1e-46   2.9e-42  142.3   0.0     2   104     7   107     6   111 0.97 IS66 Orf2 like protein
Polysacc_synt        PF01943.12   273 seq1505_BIOID50929   -            416   6.1e-14   51.8  18.6   1   1   4.4e-18   6.1e-14   51.8  12.9     1   272     3   283     3   284 0.83 Polysaccharide biosynthesis protein
Resolvase            PF00239.16   141 seq1506_BIOID50929   -            184   4.7e-51  172.2   0.0   1   1   8.8e-55     6e-51  171.8   0.0     2   140     3   135     2   136 0.98 Resolvase, N terminal domain
HTH_7                PF02796.10    45 seq1506_BIOID50929   -            184   1.5e-14   53.4   0.0   1   1   4.3e-18   2.9e-14   52.5   0.0     1    44   138   181   138   182 0.98 Helix-turn-helix domain of resolvase
SNARE_assoc          PF09335.6    123 seq1509_BIOID50929   -            192   6.2e-18   65.0   1.8   1   1   4.5e-22   6.2e-18   65.0   1.2     4   122    24   143    21   144 0.91 SNARE associated Golgi protein
YjbE                 PF11106.3     80 seq1513_BIOID50929   -             80   1.5e-43  146.4  27.9   1   1   1.2e-47   1.7e-43  146.3  19.3     1    80     1    80     1    80 0.99 Exopolysaccharide production protein YjbE
Aldo_ket_red         PF00248.16   283 seq1515_BIOID50929   -            275   6.4e-57  192.3   0.0   1   1   5.6e-61   7.7e-57  192.1   0.0     2   282    18   261    17   262 0.96 Aldo/keto reductase family
DDE_Tnp_IS66         PF03050.9    271 seq1517_BIOID50929   -            512  3.4e-100  334.6   0.0   1   1  9.9e-104  3.4e-100  334.6   0.0     1   271   175   462   175   462 0.98 Transposase IS66 family
DDE_Tnp_IS66_C       PF13817.1     39 seq1517_BIOID50929   -            512   4.3e-19   68.1   0.1   1   1   3.3e-22   1.1e-18   66.7   0.0     1    39   468   506   468   506 0.98 IS66 C-terminal element
HTH_Tnp_IS66         PF13005.2     59 seq1517_BIOID50929   -            512   3.4e-17   61.8   0.7   1   1   1.8e-20     6e-17   61.1   0.5     3    59   115   169   113   169 0.95 putative Helix-turn-helix domain of transposase IS66
LZ_Tnp_IS66          PF13007.2     78 seq1517_BIOID50929   -            512   3.7e-13   49.8   3.2   1   1   1.1e-16   3.7e-13   49.8   2.2     1    77    38   110    38   111 0.82 Transposase C of IS166 homeodomain
SopA_C               PF13979.1    172 seq1518_BIOID50929   -            670     6e-64  214.6   4.8   1   1   8.8e-68     6e-64  214.6   3.3     2   171   495   669   494   670 0.97 SopA-like catalytic domain
SopA                 PF13981.1    135 seq1518_BIOID50929   -            670   2.3e-30  105.2   2.9   1   1   3.4e-34   2.3e-30  105.2   2.0     2   133   259   389   258   391 0.97 SopA-like central domain
DUF2886              PF11102.3    200 seq1523_BIOID50929   -            212   8.9e-55  185.2   1.0   1   1   7.3e-59     1e-54  185.0   0.7     1   199    13   206    13   207 0.98 Protein of unknown function (DUF2886)
Sigma54_activat      PF00158.21   168 seq1526_BIOID50929   -            325   1.2e-62  210.2   0.0   1   1   5.1e-66   1.7e-62  209.6   0.0     2   163     9   170     8   175 0.98 Sigma-54 interaction domain
AAA_5                PF07728.9    139 seq1526_BIOID50929   -            325   1.2e-07   31.4   0.0   1   1   6.6e-11   2.2e-07   30.5   0.0     1   122    31   149    31   169 0.82 AAA domain (dynein-related subfamily)
HTH_8                PF02954.14    42 seq1526_BIOID50929   -            325   1.2e-05   24.5   0.7   1   1   7.1e-09   2.4e-05   23.6   0.5     6    41   287   322   283   323 0.89 Bacterial regulatory protein, Fis family
MASE1                PF05231.9    299 seq1529_BIOID50929   -            177   7.8e-19   67.6  15.8   1   1   7.2e-23   9.9e-19   67.3  11.0     2   130    19   146    18   148 0.96 MASE1
PTR2                 PF00854.16   373 seq1533_BIOID50929   -            500   8.2e-75  251.7  26.1   1   1   1.5e-78     1e-74  251.4  16.0     2   370    89   428    88   431 0.97 POT family
MFS_1                PF07690.11   354 seq1533_BIOID50929   -            500     2e-20   72.7  53.9   1   1   3.2e-21   2.2e-17   62.7  25.3    10   299    35   370    26   380 0.77 Major Facilitator Superfamily
Sugar-bind           PF04198.8    255 seq1534_BIOID50929   -            317   2.7e-72  242.6   1.8   1   1   2.7e-76   3.6e-72  242.2   1.2     2   255    67   316    66   316 0.97 Putative sugar-binding domain
Caps_synth_GfcC      PF06251.6    229 seq1535_BIOID50929   -            277   1.2e-90  302.6   0.0   1   1     1e-94   1.4e-90  302.4   0.0     2   229    52   277    51   277 0.99 Capsule biosynthesis GfcC
K_trans              PF02705.11   534 seq1537_BIOID50929   -            622  2.1e-205  683.0  26.5   1   1  1.7e-209  2.4e-205  682.8  18.3     2   534    14   544    13   544 0.99 K+ potassium transporter
Glyco_transf_56      PF07429.6    361 seq1540_BIOID50929   -            359  1.9e-192  638.8   0.0   1   1  1.6e-196  2.2e-192  638.7   0.0     1   360     1   358     1   359 0.99 4-alpha-L-fucosyltransferase glycosyl transferase group 56
GGDEF                PF00990.16   161 seq1541_BIOID50929   -            949     2e-45  154.1   0.6   1   1   2.3e-48   3.9e-45  153.1   0.2     1   160   526   682   526   683 0.97 GGDEF domain
PAS_9                PF13426.1    104 seq1541_BIOID50929   -            949   4.5e-29  100.7   0.0   1   2   2.7e-15   4.6e-12   46.1   0.0     3   104   158   260   156   260 0.95 PAS domain
PAS_9                PF13426.1    104 seq1541_BIOID50929   -            949   4.5e-29  100.7   0.0   2   2   3.1e-12   5.2e-09   36.3   0.0     2   104   410   514   409   514 0.92 PAS domain
PAS_3                PF08447.6     91 seq1541_BIOID50929   -            949   3.8e-26   90.8   0.0   1   2   9.6e-13   1.6e-09   37.5   0.0     5    89   172   253   168   255 0.93 PAS fold
PAS_3                PF08447.6     91 seq1541_BIOID50929   -            949   3.8e-26   90.8   0.0   2   2   1.2e-13   2.1e-10   40.4   0.0     2    91   296   381   295   381 0.96 PAS fold
PAS_4                PF08448.5    110 seq1541_BIOID50929   -            949   2.2e-23   82.2   0.0   1   2   1.5e-09   2.6e-06   27.3   0.0     7   110   158   263   153   263 0.90 PAS fold
PAS_4                PF08448.5    110 seq1541_BIOID50929   -            949   2.2e-23   82.2   0.0   2   2   9.3e-14   1.6e-10   40.8   0.0     1   109   405   516   405   517 0.94 PAS fold
PAS                  PF00989.19   113 seq1541_BIOID50929   -            949   4.9e-23   80.9   0.1   1   2   2.5e-12   4.2e-09   36.0   0.0     2   113   147   258   146   258 0.91 PAS fold
PAS                  PF00989.19   113 seq1541_BIOID50929   -            949   4.9e-23   80.9   0.1   2   2   4.7e-11     8e-08   31.9   0.0     7   113   405   512   399   512 0.94 PAS fold
EAL                  PF00563.15   236 seq1541_BIOID50929   -            949   7.7e-17   61.4   0.1   1   1   1.4e-19   2.4e-16   59.8   0.1    37   233   740   931   735   934 0.92 EAL domain
MASE1                PF05231.9    299 seq1541_BIOID50929   -            949   3.9e-12   45.6  19.7   1   1   2.3e-15   3.9e-12   45.6  13.6   148   298     2   138     1   139 0.81 MASE1
PAS_8                PF13188.1     64 seq1541_BIOID50929   -            949   7.2e-12   44.6   0.0   1   2   6.2e-07    0.0011   18.6   0.0     2    51   147   202   146   215 0.72 PAS domain
PAS_8                PF13188.1     64 seq1541_BIOID50929   -            949   7.2e-12   44.6   0.0   2   2   1.3e-07   0.00023   20.8   0.0     1    52   399   451   399   463 0.80 PAS domain
HTH_Tnp_1            PF01527.15    76 seq1542_BIOID50929   -            104   6.2e-09   35.5   0.5   1   1   1.7e-12   7.8e-09   35.2   0.3     2    76     4    79     3    84 0.88 Transposase
HTH_28               PF13518.1     52 seq1542_BIOID50929   -            104   2.9e-07   30.2   0.1   1   1   1.1e-10   5.1e-07   29.4   0.1     1    40    13    53    13    60 0.88 Helix-turn-helix domain
rve                  PF00665.21   120 seq1546_BIOID50929   -            349   4.3e-28   97.7   0.0   1   1   3.6e-31     1e-27   96.5   0.0     2   120   177   293   176   293 0.98 Integrase core domain
rve_3                PF13683.1     67 seq1546_BIOID50929   -            349   6.6e-14   51.0   0.1   1   1     5e-17   1.4e-13   50.0   0.1     2    67   265   331   264   331 0.97 Integrase core domain
DDE_Tnp_IS240        PF13610.1    140 seq1546_BIOID50929   -            349   5.9e-12   45.6   0.0   1   1   3.4e-15   9.4e-12   44.9   0.0     2   139   182   323   181   324 0.91 DDE domain
HTH_21               PF13276.1     60 seq1546_BIOID50929   -            349   3.4e-09   36.4   0.5   1   1   3.3e-12     9e-09   35.1   0.3     5    58   101   153    88   157 0.88 HTH-like domain
rve_2                PF13333.1     52 seq1546_BIOID50929   -            349     4e-08   33.0   0.1   1   1   2.9e-11     8e-08   32.1   0.1     1    50   283   337   283   338 0.90 Integrase core domain
Fimbrial             PF00419.15   145 seq1550_BIOID50929   -            335   8.3e-19   68.1   0.1   1   1   9.9e-23   1.4e-18   67.4   0.0     2   145   188   335   187   335 0.92 Fimbrial protein
Ppx-GppA             PF02541.11   285 seq1551_BIOID50929   -            526  2.3e-105  351.7   0.1   1   1  4.3e-109  5.9e-105  350.4   0.0     1   284    39   321    39   322 0.99 Ppx/GppA phosphatase family
DUF1375              PF07119.7     76 seq1555_BIOID50929   -            135   7.7e-22   76.7   0.7   1   1     9e-26   1.2e-21   76.1   0.5     5    75    40   102    31   103 0.93 Protein of unknown function (DUF1375)
FliD_C               PF07195.7    239 seq1556_BIOID50929   -            465   2.1e-60  203.8  19.9   1   1   3.1e-64   2.1e-60  203.8  13.8     1   239   219   449   219   449 0.98 Flagellar hook-associated protein 2 C-terminus
FliD_N               PF02465.13    99 seq1556_BIOID50929   -            465   3.1e-22   78.6  11.0   1   1   4.5e-26   3.1e-22   78.6   7.6     1    99    10   104    10   104 0.94 Flagellar hook-associated protein 2 C-terminus
DUF940               PF06082.6    658 seq1558_BIOID50929   -            698  5.9e-257  854.3  13.7   1   1  4.9e-261  6.7e-257  854.1   9.5     1   658    29   693    29   693 0.97 Bacterial putative lipoprotein (DUF940)
Peptidase_M20        PF01546.23   171 seq1561_BIOID50929   -            388   2.7e-26   92.0   0.1   1   1     5e-30   3.4e-26   91.7   0.1     2   170    72   384    71   385 0.93 Peptidase family M20/M25/M40
M20_dimer            PF07687.9    109 seq1561_BIOID50929   -            388   6.2e-13   48.3   0.1   1   1   1.8e-16   1.2e-12   47.4   0.1     8   106   184   280   180   283 0.94 Peptidase dimerisation domain
FGGY_N               PF00370.16   245 seq1563_BIOID50929   -            530   7.2e-51  172.7   0.0   1   1   2.5e-54   1.7e-50  171.5   0.0     1   245    13   260    13   260 0.94 FGGY family of carbohydrate kinases, N-terminal domain
FGGY_C               PF02782.11   197 seq1563_BIOID50929   -            530   7.7e-20   71.2   0.0   1   1   2.1e-23   1.5e-19   70.3   0.0    31   196   298   467   268   468 0.84 FGGY family of carbohydrate kinases, C-terminal domain
HTH_AraC             PF00165.18    42 seq1567_BIOID50929   -            247   8.4e-20   69.8   1.7   1   2     4e-11   2.8e-07   30.0   0.0     1    41   144   183   144   184 0.96 Bacterial regulatory helix-turn-helix proteins, AraC family
HTH_AraC             PF00165.18    42 seq1567_BIOID50929   -            247   8.4e-20   69.8   1.7   2   2   7.2e-14   4.9e-10   38.7   0.2     6    40   196   232   194   234 0.92 Bacterial regulatory helix-turn-helix proteins, AraC family
HTH_18               PF12833.2     81 seq1567_BIOID50929   -            247   2.5e-14   53.0   0.1   1   1   6.7e-18   4.6e-14   52.1   0.1     2    81   158   235   157   235 0.95 Helix-turn-helix domain
WzyE                 PF06899.6    449 seq1571_BIOID50929   -            450  1.2e-277  920.6  45.5   1   1  9.8e-282  1.3e-277  920.4  31.5     1   448     1   449     1   450 1.00 WzyE protein
YagB_YeeU_YfjZ       PF06154.6    105 seq1577_BIOID50929   -             47   1.3e-19   70.2   0.0   1   1     1e-23   1.4e-19   70.1   0.0    62   104     1    43     1    44 0.97 YagB/YeeU/YfjZ family
Fimbrial             PF00419.15   145 seq1580_BIOID50929   -            171   2.4e-15   56.8   0.0   1   1   2.2e-19     3e-15   56.6   0.0     1   145    29   171    27   171 0.88 Fimbrial protein
Helicase_C_2         PF13307.1    167 seq1581_BIOID50929   -            749   4.2e-26   91.7   0.0   1   1   1.9e-29   6.6e-26   91.1   0.0     8   165   566   721   559   723 0.93 Helicase C-terminal domain
DEAD                 PF00270.24   173 seq1581_BIOID50929   -            749   3.4e-09   36.2   0.1   1   1     2e-09   6.7e-06   25.5   0.0    12    78    76   141    61   159 0.74 DEAD/DEAH box helicase
DEAD_2               PF06733.10   174 seq1581_BIOID50929   -            749   1.3e-08   34.3   0.0   1   1   6.6e-12   2.2e-08   33.5   0.0   103   167   233   296   183   302 0.87 DEAD_2
GST_C                PF00043.20    95 seq1582_BIOID50929   -            201   3.2e-15   55.7   0.1   1   1   1.9e-18   5.3e-15   55.0   0.1     5    95   104   189   100   189 0.94 Glutathione S-transferase, C-terminal domain
GST_N_2              PF13409.1     70 seq1582_BIOID50929   -            201   9.7e-12   44.6   0.0   1   1   1.4e-14   3.7e-11   42.7   0.0     5    69    11    75     9    76 0.95 Glutathione S-transferase, N-terminal domain
GST_N_3              PF13417.1     75 seq1582_BIOID50929   -            201   3.7e-11   42.9   0.0   1   1   2.8e-14   7.6e-11   41.9   0.0    15    73    16    79    11    81 0.89 Glutathione S-transferase, N-terminal domain
GST_C_2              PF13410.1     69 seq1582_BIOID50929   -            201   7.1e-10   38.5   0.1   1   1   3.8e-13   1.1e-09   37.9   0.0     7    69   125   184    71   184 0.90 Glutathione S-transferase, C-terminal domain
GST_N                PF02798.15    76 seq1582_BIOID50929   -            201   8.4e-09   35.3   0.0   1   1     9e-12   2.5e-08   33.8   0.0     3    76     1    75     1    75 0.94 Glutathione S-transferase, N-terminal domain
DUF1219              PF06755.7    117 seq1584_BIOID50929   -            124   1.2e-60  202.0   0.0   1   1     1e-64   1.4e-60  201.8   0.0     1   113     1   113     1   123 0.98 Protein of unknown function (DUF1219)
NTP_transf_3         PF12804.2    179 seq1585_BIOID50929   -            192   6.9e-31  107.6   0.0   1   1   5.7e-35   7.8e-31  107.5   0.0     1   179     6   182     6   182 0.86 MobA-like NTP transferase domain
Phage_rep_O          PF04492.8    100 seq1586_BIOID50929   -            118   3.4e-24   84.8   0.0   1   1   3.4e-28   4.7e-24   84.3   0.0    33   100    13    80     2    80 0.96 Bacteriophage replication protein O
MFS_1                PF07690.11   354 seq1589_BIOID50929   -            416   1.6e-25   89.5  61.2   1   2   3.7e-20   2.5e-16   59.2  19.0     1   224    22   237    22   242 0.81 Major Facilitator Superfamily
MFS_1                PF07690.11   354 seq1589_BIOID50929   -            416   1.6e-25   89.5  61.2   2   2   7.4e-13     5e-09   35.2  19.8    10   179   237   409   232   415 0.80 Major Facilitator Superfamily
MFS_3                PF05977.8    524 seq1589_BIOID50929   -            416   5.1e-21   74.2  33.9   1   1   9.8e-25   6.7e-21   73.8  23.5     9   396    16   400    12   413 0.89 Transmembrane secretion effector
DUF2592              PF10766.4     41 seq1591_BIOID50929   -             49     1e-26   91.8   4.7   1   1   8.2e-31   1.1e-26   91.7   3.3     1    41     4    44     4    44 0.98 Protein of unknown function (DUF2592)
RbsD_FucU            PF05025.8    142 seq1592_BIOID50929   -            143   1.4e-50  171.1   0.4   1   1   1.2e-54   1.6e-50  171.0   0.3     1   142     5   143     5   143 0.99 RbsD / FucU transport protein family
Sugar_tr             PF00083.19   451 seq1595_BIOID50929   -            438   2.1e-34  118.7  36.4   1   2     8e-27   5.5e-23   81.1   9.8     3   191    22   221    20   223 0.87 Sugar (and other) transporter
Sugar_tr             PF00083.19   451 seq1595_BIOID50929   -            438   2.1e-34  118.7  36.4   2   2   1.2e-15     8e-12   44.3   9.6   239   406   238   401   222   434 0.76 Sugar (and other) transporter
MFS_1                PF07690.11   354 seq1595_BIOID50929   -            438   1.7e-30  105.8  80.8   1   1   9.2e-30   6.3e-26   90.8  33.0     3   341    26   382    24   383 0.74 Major Facilitator Superfamily
FliS                 PF02561.9    122 seq1598_BIOID50929   -            136   3.6e-45  152.6   1.2   1   1   2.9e-49     4e-45  152.4   0.8     2   121     4   128     2   129 0.97 Flagellar protein FliS
SBP_bac_11           PF13531.1    231 seq1600_BIOID50929   -            257     3e-55  187.2   4.9   1   1   5.1e-59   3.5e-55  187.0   3.4     1   231    29   255    29   255 0.95 Bacterial extracellular solute-binding protein
SBP_bac_1            PF01547.20   314 seq1600_BIOID50929   -            257   8.5e-17   61.7   7.1   1   1   1.6e-20   1.1e-16   61.3   5.0     1   313    34   246    34   247 0.89 Bacterial extracellular solute-binding protein
FAD_binding_3        PF01494.14   356 seq1604_BIOID50929   -            360   1.4e-09   37.3   0.0   1   1   2.1e-09   2.8e-05   23.2   0.0   148   178   141   171   118   239 0.86 FAD binding domain
DUF957               PF06117.6     65 seq1605_BIOID50929   -             65   5.3e-33  112.2   1.0   1   1   4.2e-37   5.7e-33  112.1   0.7     1    65     1    65     1    65 0.98 Enterobacterial protein of unknown function (DUF957)
ABC_tran             PF00005.22   118 seq1606_BIOID50929   -            501   1.4e-34  118.9   0.0   1   2   1.6e-21   7.4e-18   64.9   0.0     1   117    44   169    44   170 0.91 ABC transporter
ABC_tran             PF00005.22   118 seq1606_BIOID50929   -            501   1.4e-34  118.9   0.0   2   2   1.9e-17   8.5e-14   51.8   0.0     3   117   294   423   292   424 0.77 ABC transporter
Pyr_redox_2          PF07992.9    200 seq1607_BIOID50929   -           1032     2e-19   70.1   0.0   1   1     3e-22   4.6e-19   68.9   0.0     2   198   553   829   552   831 0.85 Pyridine nucleotide-disulphide oxidoreductase
NAD_binding_8        PF13450.1     68 seq1607_BIOID50929   -           1032   1.7e-08   34.2   1.3   1   1   3.4e-11   5.2e-08   32.6   0.1     1    37   555   591   555   615 0.90 NAD(P)-binding Rossmann-like domain
Fer4_9               PF13187.1     55 seq1607_BIOID50929   -           1032   3.1e-06   27.2   7.6   1   1     2e-09   3.1e-06   27.2   5.3     1    53   897   951   867   952 0.90 4Fe-4S dicluster domain
Thi4                 PF01946.12   230 seq1607_BIOID50929   -           1032   4.2e-06   25.9   0.1   1   1   6.6e-08    0.0001   21.4   0.0    20    54   553   587   538   591 0.93 Thi4 family
FAD_binding_3        PF01494.14   356 seq1607_BIOID50929   -           1032   5.4e-05   22.2   0.1   1   1   7.4e-08   0.00011   21.2   0.1     3    35   552   584   550   590 0.92 FAD binding domain
FAD_binding_2        PF00890.19   421 seq1607_BIOID50929   -           1032    0.0001   21.2   0.8   1   1   6.6e-08    0.0001   21.2   0.5     2    36   553   587   552   591 0.94 FAD binding domain
Glyco_tran_WecB      PF03808.8    172 seq1608_BIOID50929   -            246   3.8e-56  189.0   0.2   1   1   3.8e-60   5.2e-56  188.6   0.1     2   172    61   231    60   231 0.96 Glycosyl transferase WecB/TagA/CpsF family
FliT                 PF05400.8     84 seq1609_BIOID50929   -            121   3.5e-17   62.4   3.9   1   1   3.8e-21   5.2e-17   61.9   2.7     1    84    21   106    21   106 0.98 Flagellar protein FliT
DUF4102              PF13356.1     89 seq1612_BIOID50929   -            410   9.2e-28   95.8   0.1   1   1   2.4e-31   1.7e-27   95.0   0.1     1    88    20   106    20   107 0.97 Domain of unknown function (DUF4102)
Phage_integrase      PF00589.17   173 seq1612_BIOID50929   -            410   1.3e-26   93.1   0.0   1   1   3.4e-30   2.3e-26   92.3   0.0     2   170   223   387   222   389 0.95 Phage integrase family
PfkB                 PF00294.19   301 seq1613_BIOID50929   -            300     3e-62  210.3   0.6   1   1   2.5e-66   3.5e-62  210.1   0.4     3   299     5   287     3   289 0.93 pfkB family carbohydrate kinase
HTH_3                PF01381.17    55 seq1614_BIOID50929   -            107   5.2e-05   22.9   0.0   1   1   6.5e-09   8.9e-05   22.1   0.0    12    47    18    53    18    56 0.93 Helix-turn-helix
RNase_T              PF00929.19   164 seq1615_BIOID50929   -            181   5.9e-33  114.3   0.0   1   1   4.9e-37   6.7e-33  114.1   0.0     1   163     9   170     9   171 0.97 Exonuclease
BPD_transp_1         PF00528.17   185 seq1617_BIOID50929   -            229     4e-22   78.5  13.4   1   1   3.7e-26     5e-22   78.1   9.3     2   175    26   215    25   227 0.78 Binding-protein-dependent transport system inner membrane component
Alpha-amylase        PF00128.19   316 seq1618_BIOID50929   -            495   7.9e-26   91.0   0.5   1   1   2.6e-29   1.8e-25   89.9   0.4     8   304    26   367    21   376 0.69 Alpha amylase, catalytic domain
Glyco_hydro_70       PF02324.11   809 seq1618_BIOID50929   -            495   3.8e-13   48.0   0.3   1   1   7.3e-10     5e-06   24.4   0.0   589   698    24   132    22   143 0.86 Glycosyl hydrolase family 70
ESPR                 PF13018.1     24 seq1619_BIOID50929   -           1343   6.9e-11   41.2   0.4   1   1   1.3e-14   1.8e-10   39.8   0.3     1    24     1    24     1    24 0.99 Extended Signal Peptide of Type V secretion system
DUF1019              PF06254.6     89 seq1623_BIOID50929   -            141   3.3e-24   84.7   0.2   1   1   3.3e-28   4.5e-24   84.3   0.1     1    89    46   121    46   121 0.97 Protein of unknown function (DUF1019)
DUF2655              PF10848.3     82 seq1624_BIOID50929   -            106   1.4e-57  191.3   1.3   1   1   1.3e-61   1.8e-57  191.0   0.9     1    82     1    82     1    82 1.00 Protein of unknown function (DUF2655)
UvrD_C               PF13361.1    319 seq1627_BIOID50929   -            704   1.1e-23   84.0   0.0   1   2   1.9e-09   6.4e-06   25.7   0.0     2    99   509   610   508   620 0.87 UvrD-like helicase C-terminal domain
UvrD_C               PF13361.1    319 seq1627_BIOID50929   -            704   1.1e-23   84.0   0.0   2   2   1.5e-18   5.1e-15   55.6   0.0   241   316   617   693   609   695 0.84 UvrD-like helicase C-terminal domain
UvrD-helicase        PF00580.16   315 seq1627_BIOID50929   -            704   8.7e-19   67.8   0.0   1   2   1.8e-11     6e-08   32.2   0.0     2    78   241   319   240   356 0.80 UvrD/REP helicase N-terminal domain
UvrD-helicase        PF00580.16   315 seq1627_BIOID50929   -            704   8.7e-19   67.8   0.0   2   2   1.2e-11     4e-08   32.7   0.0   210   298   406   490   385   493 0.92 UvrD/REP helicase N-terminal domain
AAA_19               PF13245.1     76 seq1627_BIOID50929   -            704     4e-10   39.1   1.5   1   1   1.5e-11     5e-08   32.4   0.1     7    62   252   306   246   325 0.84 Part of AAA domain
Methyltransf_27      PF13708.1    194 seq1628_BIOID50929   -             48   2.4e-07   30.3   0.0   1   1   1.8e-11   2.4e-07   30.3   0.0   111   156     2    47     1    48 0.93 Methyltransferase domain
TetR_N               PF00440.18    47 seq1632_BIOID50929   -            234   1.3e-13   50.2   2.0   1   1   1.5e-17   2.1e-13   49.5   0.1     1    46    34    80    34    81 0.95 Bacterial regulatory proteins, tetR family
AA_permease          PF00324.16   479 seq1634_BIOID50929   -            461   4.9e-99  331.7  55.9   1   1  9.1e-103   6.2e-99  331.3  38.8     1   435    16   427    16   455 0.94 Amino acid permease
AA_permease_2        PF13520.1    426 seq1634_BIOID50929   -            461   1.6e-43  148.7  59.1   1   1   3.1e-47   2.1e-43  148.3  41.0     9   425    20   440    15   441 0.88 Amino acid permease
PsiE                 PF06146.7     69 seq1635_BIOID50929   -            136   1.7e-16   60.0   5.3   1   1   1.3e-20   1.7e-16   60.0   3.7     5    69    62   123    58   123 0.95 Phosphate-starvation-inducible E
Multi_Drug_Res       PF00893.14    93 seq1636_BIOID50929   -            110   2.1e-34  117.7   5.0   1   1     6e-38   2.7e-34  117.3   3.4     2    93     3    94     2    94 0.99 Small Multidrug Resistance protein
EmrE                 PF13536.1    113 seq1636_BIOID50929   -            110   5.7e-07   29.6   9.8   1   1   1.6e-10   7.1e-07   29.3   6.8    36   106    31   103     7   107 0.85 Multidrug resistance efflux transporter
EamA                 PF00892.15   126 seq1636_BIOID50929   -            110   1.3e-05   25.1   9.4   1   1   3.4e-09   1.6e-05   24.8   6.5    60   125    36   102     5   103 0.89 EamA-like transporter family
LysR_substrate       PF03466.15   209 seq1638_BIOID50929   -            354   1.2e-33  115.8   0.0   1   1   2.6e-37   1.8e-33  115.3   0.0     5   208   147   352   143   353 0.97 LysR substrate binding domain
HTH_1                PF00126.22    60 seq1638_BIOID50929   -            354   6.2e-19   67.3   2.6   1   1   1.9e-22   1.3e-18   66.3   1.8     1    60    60   119    60   119 0.94 Bacterial regulatory helix-turn-helix protein, lysR family
PseudoU_synth_2      PF00849.17   164 seq1640_BIOID50929   -            319   2.6e-30  105.3   0.1   1   1   6.1e-34   4.2e-30  104.6   0.0     1   163   101   249   101   250 0.90 RNA pseudouridylate synthase
S4                   PF01479.20    48 seq1640_BIOID50929   -            319   1.7e-10   40.0   0.2   1   1   4.7e-14   3.2e-10   39.1   0.2     1    48    20    66    20    66 0.96 S4 domain
DeoRC                PF00455.17   162 seq1642_BIOID50929   -            268   2.4e-50  170.1   1.3   1   1   2.7e-53   3.1e-50  169.8   0.9     2   161    85   244    84   245 0.99 DeoR C terminal sensor domain
HTH_DeoR             PF08220.7     57 seq1642_BIOID50929   -            268   5.8e-23   80.0   0.9   1   1   5.1e-26   5.8e-23   80.0   0.6     1    56    18    73    18    74 0.97 DeoR-like helix-turn-helix domain
HTH_11               PF08279.7     55 seq1642_BIOID50929   -            268   6.4e-10   38.4   0.1   1   1     1e-12   1.2e-09   37.5   0.1     4    44    21    60    18    67 0.87 HTH domain
MarR_2               PF12802.2     62 seq1642_BIOID50929   -            268   3.5e-07   29.6   0.1   1   1   7.3e-10   8.3e-07   28.4   0.1     5    61    17    70    11    71 0.88 MarR family
MarR                 PF01047.17    59 seq1642_BIOID50929   -            268   4.7e-07   29.2   0.1   1   1   8.8e-10     1e-06   28.2   0.0     8    50    22    64    16    66 0.94 MarR family
HTH_27               PF13463.1     68 seq1642_BIOID50929   -            268   5.2e-06   26.5   0.1   1   1   1.1e-08   1.2e-05   25.4   0.0     2    53    16    66    16    77 0.89 Winged helix DNA-binding domain
GntR                 PF00392.16    64 seq1642_BIOID50929   -            268   8.6e-06   24.9   0.0   1   1   1.7e-08   1.9e-05   23.8   0.0    27    60    34    67    26    70 0.93 Bacterial regulatory proteins, gntR family
HTH_24               PF13412.1     48 seq1642_BIOID50929   -            268   2.2e-05   23.6   0.1   1   1   4.6e-08   5.2e-05   22.4   0.1     7    48    21    62    16    62 0.95 Winged helix-turn-helix DNA-binding
Glycos_trans_3N      PF02885.12    66 seq1643_BIOID50929   -            320   2.7e-15   55.5   0.0   1   1   3.6e-19     5e-15   54.7   0.0     2    65     3    70     2    71 0.97 Glycosyl transferase family, helical bundle domain
ABC_tran             PF00005.22   118 seq1645_BIOID50929   -            352   6.2e-26   90.9   0.0   1   1   2.9e-29   1.3e-25   89.9   0.0     1   117    38   156    38   157 0.91 ABC transporter
TOBE                 PF03459.12    64 seq1645_BIOID50929   -            352   3.5e-19   68.5   0.0   1   1     2e-20   9.2e-17   60.7   0.0     1    62   290   350   290   352 0.97 TOBE domain
HTH_Tnp_1            PF01527.15    76 seq1647_BIOID50929   -            126   2.5e-21   75.2   0.0   1   1   2.5e-25   3.5e-21   74.8   0.0     1    70    10    86    10    92 0.86 Transposase
BPD_transp_2         PF02653.11   267 seq1650_BIOID50929   -            321   8.2e-53  178.9  42.6   1   1   9.2e-57   1.3e-52  178.3  29.6     1   267    45   314    45   314 0.95 Branched-chain amino acid transport system / permease component
LysR_substrate       PF03466.15   209 seq1651_BIOID50929   -            329   1.5e-30  105.7   0.0   1   1     3e-34   2.1e-30  105.3   0.0     3   206   115   322   113   324 0.95 LysR substrate binding domain
HTH_1                PF00126.22    60 seq1651_BIOID50929   -            329   1.7e-15   56.3   0.2   1   1   4.1e-19   2.8e-15   55.6   0.1     4    60    33    89    30    89 0.96 Bacterial regulatory helix-turn-helix protein, lysR family
HSP70                PF00012.15   602 seq1653_BIOID50929   -            471   1.4e-24   85.8   0.0   1   2   2.3e-18   1.5e-14   52.7   0.0     2   207    24   249    23   280 0.77 Hsp70 protein
HSP70                PF00012.15   602 seq1653_BIOID50929   -            471   1.4e-24   85.8   0.0   2   2     2e-11   1.4e-07   29.7   0.0   250   352   350   444   326   469 0.80 Hsp70 protein
Resolvase            PF00239.16   141 seq1656_BIOID50929   -            508   7.4e-21   74.3   0.1   1   1   6.5e-24     3e-20   72.4   0.0     1   137     4   161     4   164 0.85 Resolvase, N terminal domain
Recombinase          PF07508.8    102 seq1656_BIOID50929   -            508   1.2e-14   54.2   0.0   1   1   5.2e-18   2.4e-14   53.2   0.0     1    99   191   284   191   286 0.94 Recombinase
Zn_ribbon_recom      PF13408.1     58 seq1656_BIOID50929   -            508     1e-06   28.7   0.5   1   1   6.2e-10   2.8e-06   27.3   0.4     1    57   302   357   302   358 0.87 Recombinase zinc beta ribbon domain
ETF                  PF01012.16   164 seq1657_BIOID50929   -            277   6.1e-33  113.7   3.0   1   1   6.5e-37   8.8e-33  113.2   2.1     9   164    51   208    45   208 0.91 Electron transfer flavoprotein domain
DUF1422              PF07226.6    118 seq1658_BIOID50929   -            119   1.1e-54  183.0   1.2   1   1   9.1e-59   1.2e-54  182.9   0.9     3   116     2   115     1   117 0.97 Protein of unknown function (DUF1422)
SlyX                 PF04102.7     69 seq1659_BIOID50929   -             72   4.1e-26   91.0   2.4   1   1   3.4e-30   4.6e-26   90.8   1.7     1    69     5    72     5    72 0.99 SlyX
Chorismate_bind      PF00425.13   257 seq1660_BIOID50929   -            391   2.1e-68  230.3   0.0   1   1   1.8e-72   2.5e-68  230.0   0.0     2   257   126   380   125   380 0.97 chorismate binding enzyme
KGG                  PF10685.4     23 seq1662_BIOID50929   -             35   1.4e-10   40.7   5.8   1   1   1.6e-14   2.1e-10   40.1   4.0     1    23    10    31    10    31 0.99 Stress-induced bacterial acidophilic repeat motif
HAD_2                PF13419.1    176 seq1664_BIOID50929   -            199   1.4e-28  100.1   0.1   1   1   4.9e-32   1.7e-28   99.9   0.1     2   176     4   184     3   184 0.84 Haloacid dehalogenase-like hydrolase
Hydrolase_like       PF13242.1     75 seq1664_BIOID50929   -            199   2.6e-08   33.3   0.0   1   1   1.6e-11   5.5e-08   32.2   0.0     2    50   139   186   138   198 0.93 HAD-hyrolase-like
Hydrolase            PF00702.21   204 seq1664_BIOID50929   -            199     2e-06   28.3   0.0   1   1   6.6e-10   2.2e-06   28.2   0.0   110   203    74   177     8   178 0.77 haloacid dehalogenase-like hydrolase
DUF2633              PF11119.3     59 seq1666_BIOID50929   -             57   1.3e-29  101.5   1.4   1   1   1.1e-33   1.4e-29  101.4   1.0     1    52     3    54     3    57 0.95 Protein of unknown function (DUF2633)
Ldh_2                PF02615.9    335 seq1669_BIOID50929   -            361  5.4e-138  459.1   0.0   1   1  4.5e-142  6.1e-138  459.0   0.0     1   334     5   340     5   341 0.99 Malate/L-lactate dehydrogenase
Peripla_BP_4         PF13407.1    258 seq1672_BIOID50929   -            296   9.7e-59  198.6  12.1   1   1   3.4e-62   1.1e-58  198.4   8.4     1   258    29   281    29   281 0.97 Periplasmic binding protein domain
Peripla_BP_1         PF00532.16   279 seq1672_BIOID50929   -            296   4.4e-27   94.8   2.4   1   1   1.6e-30   5.4e-27   94.6   1.7     2   250    27   268    26   289 0.86 Periplasmic binding proteins and sugar binding domain of LacI family
Peripla_BP_3         PF13377.1    160 seq1672_BIOID50929   -            296   1.7e-15   57.2   0.0   1   1   2.4e-18   8.1e-15   55.0   0.0    19   145   158   284   148   296 0.81 Periplasmic binding protein-like domain
Peripla_BP_6         PF13458.1    343 seq1672_BIOID50929   -            296   2.2e-12   46.9   4.2   1   1     8e-16   2.7e-12   46.5   2.9    44   235    58   249    19   283 0.86 Periplasmic binding protein
ETF_alpha            PF00766.14    86 seq1674_BIOID50929   -            313     6e-32  109.0   0.1   1   1   2.2e-35   1.5e-31  107.7   0.1     2    86   190   275   189   275 0.97 Electron transfer flavoprotein FAD-binding domain
ETF                  PF01012.16   164 seq1674_BIOID50929   -            313   1.1e-20   73.9   0.7   1   1   2.5e-24   1.7e-20   73.2   0.1    19   163    19   153     6   154 0.91 Electron transfer flavoprotein domain
Sulf_transp          PF04143.9     43 seq1679_BIOID50929   -            401     3e-19   68.6  35.9   1   2     6e-14   8.2e-10   38.4   5.6     3    41   114   153   112   155 0.94 Sulphur transport
Sulf_transp          PF04143.9     43 seq1679_BIOID50929   -            401     3e-19   68.6  35.9   2   2   1.2e-15   1.6e-11   43.8   5.0     3    42   290   329   288   336 0.93 Sulphur transport
Rick_17kDa_Anti      PF05433.10    42 seq1680_BIOID50929   -            171   3.5e-08   32.8  24.1   1   1   8.3e-12   5.7e-08   32.1  16.7     2    41    72   113    71   114 0.91 Glycine zipper 2TM domain
Gly-zipper_Omp       PF13488.1     46 seq1680_BIOID50929   -            171   3.3e-07   29.7  21.1   1   1   7.3e-11     5e-07   29.1  14.6     2    43    72   114    71   117 0.87 Glycine zipper
Virul_fac_BrkB       PF03631.10   260 seq1681_BIOID50929   -            290     1e-55  188.8  24.6   1   1   8.7e-60   1.2e-55  188.6  17.0     2   258    29   274    28   276 0.88 Virulence factor BrkB
DUF1627              PF07789.7    155 seq1682_BIOID50929   -            238   1.7e-86  287.3   0.2   1   1   1.9e-90   2.6e-86  286.7   0.2     1   155    76   230    76   230 1.00 Protein of unknown function (DUF1627)
Carb_kinase          PF01256.12   242 seq1687_BIOID50929   -            515     1e-82  276.9   5.0   1   1   5.5e-86   3.7e-82  275.1   1.2     2   242   258   496   257   496 0.99 Carbohydrate kinase
YjeF_N               PF03853.10   173 seq1687_BIOID50929   -            515   5.6e-47  159.3   0.1   1   1   1.4e-50   9.9e-47  158.5   0.0     2   173    35   199    34   199 0.98 YjeF-related protein N-terminus
AMP-binding          PF00501.23   418 seq1688_BIOID50929   -            536   2.7e-84  282.8   0.0   1   1   7.2e-88   3.3e-84  282.5   0.0     1   417    50   461    50   462 0.94 AMP-binding enzyme
DUF4009              PF13193.1     41 seq1688_BIOID50929   -            536     8e-08   31.4   0.1   1   1   5.4e-11   2.4e-07   29.9   0.0     1    29   501   529   501   535 0.92 Domain of unknown function (DUF4009)
E1-E2_ATPase         PF00122.15   230 seq1689_BIOID50929   -            898     8e-57  191.7   1.7   1   1   3.5e-60     8e-57  191.7   1.2     1   229   123   362   123   363 0.97 E1-E2 ATPase
Hydrolase            PF00702.21   204 seq1689_BIOID50929   -            898   1.9e-24   87.2   0.5   1   1   1.9e-27   4.2e-24   86.0   0.2     1   204   367   653   367   653 0.83 haloacid dehalogenase-like hydrolase
HAD                  PF12710.2    191 seq1689_BIOID50929   -            898   1.6e-16   60.9   0.1   1   1   1.4e-19   3.3e-16   59.9   0.0     2   191   371   650   370   650 0.78 haloacid dehalogenase-like hydrolase
Cation_ATPase_N      PF00690.21    69 seq1689_BIOID50929   -            898   2.2e-15   55.7   0.0   1   1   2.2e-18   5.1e-15   54.5   0.0     4    69    48   112    46   112 0.97 Cation transporter/ATPase, N-terminus
Hydrolase_like2      PF13246.1     91 seq1689_BIOID50929   -            898   5.2e-11   42.2   0.0   1   1   4.8e-14   1.1e-10   41.1   0.0    40    91   411   481   369   481 0.68 Putative hydrolase of sodium-potassium ATPase alpha subunit
DUF177               PF02620.12   119 seq1690_BIOID50929   -            173   4.8e-23   81.3   0.7   1   1   5.4e-27   7.4e-23   80.7   0.5     1   119    61   171    61   171 0.90 Uncharacterized ACR, COG1399
Amidohydro_1         PF01979.15   333 seq1692_BIOID50929   -            442   5.3e-49  167.5   0.2   1   1   1.1e-52   7.6e-49  167.0   0.1     1   333    53   375    53   375 0.96 Amidohydrolase family
Amidohydro_5         PF13594.1     68 seq1692_BIOID50929   -            442   2.5e-08   33.4   0.0   1   1   8.8e-12     6e-08   32.2   0.0     1    68    23   122    23   122 0.66 Amidohydrolase
DUF2583              PF10762.4     89 seq1694_BIOID50929   -             92     1e-51  172.9   1.0   1   1   8.5e-56   1.2e-51  172.7   0.7     1    89     1    89     1    89 0.99 Protein of unknown function (DUF2583)
Lactonase            PF10282.4    344 seq1696_BIOID50929   -            331   6.5e-87  291.6   0.0   1   1   1.8e-90   8.3e-87  291.3   0.0     2   343     5   327     4   328 0.95 Lactonase, 7-bladed beta-propeller
Radical_SAM          PF04055.16   166 seq1697_BIOID50929   -            411     4e-13   49.7   0.0   1   1     2e-16   6.7e-13   49.0   0.0     6   160    20   182    16   208 0.83 Radical SAM superfamily
DUF4008              PF13186.1     64 seq1697_BIOID50929   -            411     2e-12   47.1   0.6   1   1   1.3e-15   4.3e-12   46.0   0.4     4    64   282   343   276   343 0.90 Domain of unknown function (DUF4008)
Fer4_12              PF13353.1    139 seq1697_BIOID50929   -            411   3.5e-07   30.2   0.0   1   1     2e-10   6.7e-07   29.3   0.0    13   115    19   126    17   150 0.64 4Fe-4S single cluster domain
PfkB                 PF00294.19   301 seq1701_BIOID50929   -            314   3.8e-75  252.6   3.3   1   1   6.4e-79   4.4e-75  252.4   2.3     3   300    11   302     9   303 0.95 pfkB family carbohydrate kinase
Phos_pyr_kin         PF08543.7    246 seq1701_BIOID50929   -            314   1.9e-15   56.6   0.4   1   1   3.9e-19   2.6e-15   56.1   0.2   104   231   170   290   132   299 0.82 Phosphomethylpyrimidine kinase
DAO                  PF01266.19   358 seq1702_BIOID50929   -            428   1.7e-23   83.0   3.2   1   2   4.2e-10   4.1e-07   29.1   0.3     1    40     7    46     7    87 0.80 FAD dependent oxidoreductase
DAO                  PF01266.19   358 seq1702_BIOID50929   -            428   1.7e-23   83.0   3.2   2   2   8.6e-18   8.4e-15   54.4   0.1   146   356   107   328    99   330 0.75 FAD dependent oxidoreductase
FAD_binding_3        PF01494.14   356 seq1702_BIOID50929   -            428   7.7e-12   44.8   6.6   1   1   6.7e-14   6.6e-11   41.7   4.6     3   196     7   188     6   311 0.66 FAD binding domain
FAD_oxidored         PF12831.2    428 seq1702_BIOID50929   -            428   8.2e-10   38.2   1.2   1   1   8.4e-13   8.2e-10   38.2   0.9     1   143     7   157     7   171 0.76 FAD dependent oxidoreductase
Thi4                 PF01946.12   230 seq1702_BIOID50929   -            428   2.8e-09   36.3   1.5   1   1   2.3e-09   2.2e-06   26.8   0.3    18    64     6    52     2    57 0.94 Thi4 family
NAD_binding_8        PF13450.1     68 seq1702_BIOID50929   -            428   5.2e-09   35.8   1.3   1   1   4.5e-11   4.4e-08   32.9   0.4     1    34    10    43    10    74 0.77 NAD(P)-binding Rossmann-like domain
HI0933_like          PF03486.9    409 seq1702_BIOID50929   -            428   3.7e-09   35.4   3.7   1   1   1.2e-11   1.2e-08   33.7   2.6     2   167     7   165     6   186 0.85 HI0933-like protein
FAD_binding_2        PF00890.19   421 seq1702_BIOID50929   -            428   5.4e-09   35.2   8.5   1   1   4.6e-09   4.5e-06   25.6   3.0     1    35     7    41     7    54 0.91 FAD binding domain
Trp_halogenase       PF04820.9    454 seq1702_BIOID50929   -            428   4.7e-08   31.9   2.6   1   1   1.1e-07   0.00011   20.9   0.0   140   216    90   169    54   180 0.85 Tryptophan halogenase
GIDA                 PF01134.17   392 seq1702_BIOID50929   -            428   6.3e-08   31.7   1.3   1   1   6.4e-11   6.3e-08   31.7   0.9     1   150     7   162     7   196 0.81 Glucose inhibited division protein A
Pyr_redox_2          PF07992.9    200 seq1702_BIOID50929   -            428   1.4e-07   31.5   0.3   1   1   2.8e-10   2.7e-07   30.5   0.2     1   123     7   166     7   196 0.85 Pyridine nucleotide-disulphide oxidoreductase
Plug                 PF07715.10   108 seq1703_BIOID50929   -            142   2.9e-18   66.0   0.5   1   1   2.9e-22   3.9e-18   65.6   0.4     4    70    41   107    38   132 0.88 TonB-dependent Receptor Plug Domain
Tyr_Deacylase        PF02580.11   145 seq1704_BIOID50929   -            145   6.3e-55  185.0   0.1   1   1   5.1e-59     7e-55  184.8   0.0     2   144     3   144     2   145 0.99 D-Tyr-tRNA(Tyr) deacylase
Ribosomal_L32p       PF01783.18    56 seq1705_BIOID50929   -             57   4.1e-19   68.3   0.9   1   1   3.3e-23   4.4e-19   68.2   0.7     1    56     2    57     2    57 0.98 Ribosomal L32p protein family
DUF4406              PF14359.1     92 seq1709_BIOID50929   -            100   1.1e-32  111.8   0.0   1   1   8.7e-37   1.2e-32  111.7   0.0     1    91     5    93     5    94 0.98 Domain of unknown function (DUF4406)
FA_synthesis         PF02504.10   323 seq1713_BIOID50929   -            346  4.2e-124  413.5   0.0   1   1  3.4e-128  4.7e-124  413.3   0.0     8   323     1   321     1   321 0.99 Fatty acid synthesis protein
SirA                 PF01206.12    70 seq1714_BIOID50929   -             77   2.7e-20   71.6   0.0   1   1   2.2e-24   2.9e-20   71.5   0.0     2    70     9    77     8    77 0.98 SirA-like protein
Gln-synt_C           PF00120.19   259 seq1715_BIOID50929   -            472   1.2e-76  257.1   0.0   1   1   1.2e-80   1.6e-76  256.7   0.0     3   257   135   388   133   390 0.95 Glutamine synthetase, catalytic domain
Alpha-amylase_C      PF02806.13    96 seq1716_BIOID50929   -            335   3.9e-06   26.7   0.0   1   1   7.9e-10   1.1e-05   25.3   0.0     8    90   234   322   232   326 0.77 Alpha amylase, C-terminal all-beta domain
YiiD_Cterm           PF09500.5    144 seq1718_BIOID50929   -            329   6.7e-49  165.0   0.0   1   1   2.9e-52   9.9e-49  164.4   0.0     1   143   174   313   174   314 0.99 Putative thioesterase (yiiD_Cterm)
Acetyltransf_7       PF13508.1     79 seq1718_BIOID50929   -            329   4.5e-13   49.0   0.0   1   1   2.4e-16   8.3e-13   48.1   0.0     3    78    60   139    58   140 0.87 Acetyltransferase (GNAT) domain
Acetyltransf_1       PF00583.19    83 seq1718_BIOID50929   -            329   2.5e-12   46.5   0.0   1   1   2.1e-15   7.1e-12   45.0   0.0     2    82    66   138    65   139 0.96 Acetyltransferase (GNAT) family
Acetyltransf_10      PF13673.1    117 seq1718_BIOID50929   -            329   1.6e-08   34.5   0.0   1   1   7.8e-12   2.7e-08   33.8   0.0    38   117    55   138    16   138 0.81 Acetyltransferase (GNAT) domain
DUF159               PF02586.9    208 seq1723_BIOID50929   -            222   3.6e-47  160.4   0.0   1   1   2.9e-51     4e-47  160.3   0.0     1   207     1   215     1   216 0.91 Uncharacterised ACR, COG2135
TonB_dep_Rec         PF00593.19   276 seq1724_BIOID50929   -            377   4.1e-31  108.8  21.3   1   1     3e-35   4.1e-31  108.8  14.8     1   276   153   376   153   376 0.90 TonB dependent receptor
DUF1364              PF07102.7     94 seq1725_BIOID50929   -             96   3.8e-39  132.3   0.8   1   1     3e-43   4.1e-39  132.2   0.6     1    94     1    94     1    94 0.98 Protein of unknown function (DUF1364)
Peripla_BP_3         PF13377.1    160 seq1729_BIOID50929   -            330   1.3e-42  145.4   0.0   1   1   4.3e-45   1.5e-41  141.9   0.0     2   159   170   329   169   330 0.92 Periplasmic binding protein-like domain
Peripla_BP_1         PF00532.16   279 seq1729_BIOID50929   -            330   7.6e-35  120.3   0.0   1   1   2.9e-38   9.7e-35  119.9   0.0     1   272    59   321    59   327 0.91 Periplasmic binding proteins and sugar binding domain of LacI family
LacI                 PF00356.16    46 seq1729_BIOID50929   -            330   2.7e-21   74.8   0.9   1   1   1.3e-24   4.4e-21   74.0   0.6     1    46     3    48     3    48 0.99 Bacterial regulatory proteins, lacI family
Peripla_BP_4         PF13407.1    258 seq1729_BIOID50929   -            330   3.7e-19   68.9   0.0   1   1   1.7e-22   5.7e-19   68.3   0.0     1   251    62   305    62   310 0.90 Periplasmic binding protein domain
DUF3442              PF11924.3    280 seq1731_BIOID50929   -           1417  1.4e-105  352.7   0.4   1   1  1.1e-108  3.9e-105  351.3   0.3     2   280    71   350    70   350 0.99 Protein of unknown function (DUF3442)
Big_1                PF02369.11   100 seq1731_BIOID50929   -           1417   5.8e-56  186.4 103.3   1   3   5.4e-18   1.8e-14   53.2   7.5     4    97   993  1086   990  1088 0.87 Bacterial Ig-like domain (group 1)
Big_1                PF02369.11   100 seq1731_BIOID50929   -           1417   5.8e-56  186.4 103.3   2   3     1e-16   3.5e-13   49.2   2.8    14    97  1104  1187  1090  1192 0.85 Bacterial Ig-like domain (group 1)
Big_1                PF02369.11   100 seq1731_BIOID50929   -           1417   5.8e-56  186.4 103.3   3   3   6.1e-17   2.1e-13   49.9   8.2     6    92  1197  1284  1191  1292 0.83 Bacterial Ig-like domain (group 1)
FAD_binding_5        PF00941.16   171 seq1732_BIOID50929   -            259   3.7e-23   81.6   0.0   1   1   9.2e-27   6.3e-23   80.9   0.0     4   167     4   153     1   156 0.90 FAD binding domain in molybdopterin dehydrogenase
CO_deh_flav_C        PF03450.12   103 seq1732_BIOID50929   -            259   7.3e-10   38.6   0.3   1   1   2.3e-13   1.6e-09   37.5   0.2     4   102   165   250   161   251 0.85 CO dehydrogenase flavoprotein C-terminal domain
UPF0079              PF02367.12   123 seq1733_BIOID50929   -            153   3.3e-45  152.5   0.0   1   1   2.8e-49   3.9e-45  152.3   0.0     1   121    14   134    14   136 0.98 Uncharacterised P-loop hydrolase UPF0079
Rick_17kDa_Anti      PF05433.10    42 seq1735_BIOID50929   -            155   1.4e-07   30.9  26.2   1   1   1.8e-11   2.5e-07   30.1  18.2     1    42    62   103    62   103 0.96 Glycine zipper 2TM domain
Autotransporter      PF03797.14   265 seq1738_BIOID50929   -            466   1.4e-50  172.0  27.4   1   1     2e-54   1.4e-50  172.0  19.0     2   261   180   453   179   457 0.94 Autotransporter beta-domain
Pertactin            PF03212.9    121 seq1738_BIOID50929   -            466   1.2e-10   41.0   3.3   1   1   4.6e-14   3.1e-10   39.6   2.3    33   120    21   112     4   113 0.81 Pertactin
Isochorismatase      PF00857.15   174 seq1739_BIOID50929   -            285     6e-38  130.3   0.0   1   1   1.1e-41   7.6e-38  130.0   0.0     2   173    32   204    31   205 0.97 Isochorismatase family
PP-binding           PF00550.20    67 seq1739_BIOID50929   -            285   2.5e-08   33.9   0.0   1   1   9.9e-12   6.8e-08   32.5   0.0     2    62   217   275   216   280 0.86 Phosphopantetheine attachment site
Amidase_3            PF01520.13   175 seq1746_BIOID50929   -            445   3.6e-49  166.7   0.0   1   1   9.5e-53   6.5e-49  165.9   0.0     1   174   194   413   194   414 0.99 N-acetylmuramoyl-L-alanine amidase
Acetyltransf_1       PF00583.19    83 seq1747_BIOID50929   -            159   8.1e-10   38.4   0.1   1   1   1.7e-13   1.1e-09   38.0   0.1     2    82    53   130    52   131 0.91 Acetyltransferase (GNAT) family
Acetyltransf_10      PF13673.1    117 seq1747_BIOID50929   -            159   2.2e-07   30.8   0.0   1   1   4.1e-11   2.8e-07   30.5   0.0     3   117    12   130    11   130 0.78 Acetyltransferase (GNAT) domain
Phage_antiter_Q      PF06323.6    230 seq1750_BIOID50929   -            229  3.5e-109  363.4   9.8   1   1  2.8e-113  3.9e-109  363.3   6.8     1   229     1   228     1   229 1.00 Phage antitermination protein Q
Sugar_tr             PF00083.19   451 seq1753_BIOID50929   -            443   1.2e-51  175.5  26.6   1   1   2.2e-55   1.5e-51  175.2  18.4    10   449    28   434    21   436 0.91 Sugar (and other) transporter
MFS_1                PF07690.11   354 seq1753_BIOID50929   -            443   6.2e-37  127.0  63.9   1   1   1.7e-38   1.2e-34  119.5  23.5     7   353    29   386    25   387 0.83 Major Facilitator Superfamily
CsiD                 PF08943.5    297 seq1754_BIOID50929   -            360  3.5e-148  492.2   0.3   1   1    8e-152  5.5e-148  491.5   0.0     1   297    55   350    55   350 1.00 CsiD
TauD                 PF02668.11   258 seq1754_BIOID50929   -            360   4.6e-10   39.4   0.1   1   1   1.2e-13   8.3e-10   38.6   0.1    34   256   125   344    99   346 0.79 Taurine catabolism dioxygenase TauD, TfdA family
DUF551               PF04448.7     69 seq1756_BIOID50929   -            195   4.6e-19   68.8   0.0   1   1     1e-22   1.4e-18   67.2   0.0     1    69   128   191   128   191 0.98 Protein of unknown function (DUF551)
Ald_Xan_dh_C2        PF02738.13   543 seq1757_BIOID50929   -            956  1.8e-190  633.7   0.0   1   1  5.6e-194  2.6e-190  633.2   0.0    17   543   363   893   351   893 0.98 Molybdopterin-binding domain of aldehyde dehydrogenase
Ald_Xan_dh_C         PF01315.17   111 seq1757_BIOID50929   -            956   3.4e-31  107.4   0.0   1   1   1.5e-34   6.9e-31  106.4   0.0     2   111   187   298   186   298 0.96 Aldehyde oxidase and xanthine dehydrogenase, a/b hammerhead domain
Fer2_2               PF01799.15    75 seq1757_BIOID50929   -            956   7.1e-13   48.1   0.0   1   1   4.3e-16     2e-12   46.7   0.0     1    73    73   145    73   147 0.97 [2Fe-2S] binding domain
Asp_Glu_race         PF01177.17   217 seq1760_BIOID50929   -            285   6.1e-30  104.6   0.1   1   1   6.1e-34   8.3e-30  104.2   0.1     2   215    25   234    24   236 0.85 Asp/Glu/Hydantoin racemase
ABC_tran             PF00005.22   118 seq1761_BIOID50929   -            637     1e-36  125.7   1.1   1   2   2.4e-18   3.3e-15   56.3   0.0     1   118    41   178    41   178 0.87 ABC transporter
ABC_tran             PF00005.22   118 seq1761_BIOID50929   -            637     1e-36  125.7   1.1   2   2   2.6e-21   3.6e-18   65.9   0.0     1   118   352   459   352   459 0.92 ABC transporter
ABC_tran_2           PF12848.2     85 seq1761_BIOID50929   -            637   6.6e-29   99.4   4.3   1   1   4.8e-32   6.6e-29   99.4   3.0     1    83   217   298   217   302 0.93 ABC transporter
PrpF                 PF04303.8    371 seq1762_BIOID50929   -            350  3.8e-161  535.8   1.8   1   1  6.2e-165  4.2e-161  535.6   1.3     1   371     1   350     1   350 0.99 PrpF protein
adh_short_C2         PF13561.1    243 seq1763_BIOID50929   -            258   1.9e-29  103.1   0.1   1   1   5.1e-33   2.3e-29  102.7   0.1     3   242    24   254    22   255 0.93 Enoyl-(Acyl carrier protein) reductase
adh_short            PF00106.20   167 seq1763_BIOID50929   -            258   1.6e-27   96.3   9.2   1   1   2.3e-30     1e-26   93.7   6.4     2   164    17   170    16   173 0.89 short chain dehydrogenase
KR                   PF08659.5    181 seq1763_BIOID50929   -            258   1.3e-10   41.1   8.7   1   1   4.9e-13   2.2e-09   37.1   5.8    54   160    55   165    17   183 0.90 KR domain
Gp_dh_C              PF02800.15   157 seq1765_BIOID50929   -            333   1.6e-60  202.9   0.1   1   1   4.8e-64   3.3e-60  201.9   0.1     1   157   155   313   155   313 0.98 Glyceraldehyde 3-phosphate dehydrogenase, C-terminal domain
Gp_dh_N              PF00044.19   151 seq1765_BIOID50929   -            333   2.5e-52  176.7   0.0   1   1   7.1e-56   4.8e-52  175.8   0.0     2   151     3   150     2   150 0.98 Glyceraldehyde 3-phosphate dehydrogenase, NAD binding domain
AA_permease          PF00324.16   479 seq1766_BIOID50929   -            461   3.8e-43  147.4  35.7   1   1   6.8e-47   4.6e-43  147.1  24.7     2   428    27   421    26   442 0.81 Amino acid permease
AA_permease_2        PF13520.1    426 seq1766_BIOID50929   -            461   6.5e-32  110.4  37.2   1   1   1.2e-35     8e-32  110.1  25.8    39   400    61   416    22   436 0.79 Amino acid permease
DUF1656              PF07869.7     58 seq1768_BIOID50929   -             78   3.3e-18   65.1   9.6   1   1   2.4e-22   3.3e-18   65.1   6.7     3    57    16    70    14    72 0.95 Protein of unknown function (DUF1656)
HlyD                 PF00529.15   306 seq1771_BIOID50929   -            285   6.2e-46  156.9   6.6   1   2   1.4e-22   3.8e-19   68.9   1.7     1    78    43   120    43   128 0.92 HlyD family secretion protein
HlyD                 PF00529.15   306 seq1771_BIOID50929   -            285   6.2e-46  156.9   6.6   2   2   2.7e-29   7.3e-26   91.0   0.2   139   302   127   278   116   282 0.91 HlyD family secretion protein
HlyD_2               PF12700.2    328 seq1771_BIOID50929   -            285   1.2e-21   77.1   0.3   1   1   5.9e-25   1.6e-21   76.7   0.2    15   239    38   229    31   242 0.87 HlyD family secretion protein
HlyD_3               PF13437.1    105 seq1771_BIOID50929   -            285     9e-19   67.6   0.1   1   1   2.1e-15   5.7e-12   45.7   0.0     1    82   153   232   153   248 0.90 HlyD family secretion protein
Biotin_lipoyl_2      PF13533.1     50 seq1771_BIOID50929   -            285   2.8e-18   65.2   1.6   1   1   1.9e-18   5.1e-15   54.7   0.7     1    50    43    92    43   103 0.89 Biotin-lipoyl like
HipA_N               PF07805.7     82 seq1774_BIOID50929   -            340   3.4e-21   75.1   0.0   1   1     1e-24   6.9e-21   74.1   0.0     1    82    50   138    50   138 0.98 HipA-like N-terminal domain
HipA_C               PF07804.7     79 seq1774_BIOID50929   -            340   2.1e-17   62.8   0.0   1   1   1.1e-20   7.3e-17   61.1   0.0     1    79   149   232   149   232 0.95 HipA-like C-terminal domain
HOK_GEF              PF01848.11    43 seq1776_BIOID50929   -             70   1.5e-19   68.8   4.5   1   1   1.3e-23   1.8e-19   68.6   3.1     1    43    24    66    24    66 0.99 Hok/gef family
DAO                  PF01266.19   358 seq1777_BIOID50929   -            444     2e-63  214.3   0.0   1   1   1.8e-67   2.4e-63  214.0   0.0     1   356    25   412    25   414 0.86 FAD dependent oxidoreductase
4HBT                 PF03061.17    79 seq1778_BIOID50929   -            137   7.5e-17   61.1   0.1   1   1   8.9e-21   1.2e-16   60.4   0.1     1    79    50   127    50   127 0.98 Thioesterase superfamily
LysR_substrate       PF03466.15   209 seq1779_BIOID50929   -            318   7.2e-34  116.6   0.0   1   1   1.4e-37   9.5e-34  116.2   0.0     2   206   111   317   110   318 0.97 LysR substrate binding domain
HTH_1                PF00126.22    60 seq1779_BIOID50929   -            318   1.6e-18   66.0   0.0   1   1   4.3e-22   2.9e-18   65.2   0.0     1    59    26    84    26    85 0.97 Bacterial regulatory helix-turn-helix protein, lysR family
DNA_mis_repair       PF01119.14   119 seq1780_BIOID50929   -            615   4.9e-37  125.8   0.0   1   1   2.5e-40   8.6e-37  125.1   0.0     2   118   213   330   212   331 0.95 DNA mismatch repair protein, C-terminal domain
MutL_C               PF08676.6    144 seq1780_BIOID50929   -            615   3.6e-22   78.4   1.4   1   1   1.2e-25   4.1e-22   78.2   0.1     2   134   435   563   434   572 0.92 MutL C terminal dimerisation domain
HATPase_c_3          PF13589.1    137 seq1780_BIOID50929   -            615   9.9e-14   51.0   0.0   1   1   5.1e-17   1.7e-13   50.2   0.0     4   103    24   123    21   142 0.80 Histidine kinase-, DNA gyrase B-, and HSP90-like ATPase
HATPase_c            PF02518.21   111 seq1780_BIOID50929   -            615   5.4e-11   42.0   0.0   1   1   3.7e-14   1.3e-10   40.8   0.0     2    72    19    87    18   147 0.78 Histidine kinase-, DNA gyrase B-, and HSP90-like ATPase
Phage_lysozyme       PF00959.14   110 seq1783_BIOID50929   -            158   3.5e-23   81.8   0.0   1   1   3.7e-27   5.1e-23   81.3   0.0     1   109    33   140    33   141 0.98 Phage lysozyme
Flavodoxin_2         PF02525.12   199 seq1787_BIOID50929   -            176   5.2e-41  140.2   0.0   1   1   9.4e-45   6.4e-41  139.9   0.0     3   199     2   167     1   167 0.90 Flavodoxin-like fold
FMN_red              PF03358.10   152 seq1787_BIOID50929   -            176   7.5e-08   31.9   0.0   1   1   1.4e-11   9.7e-08   31.5   0.0    58   125    43   117     3   135 0.80 NADPH-dependent FMN reductase
Na_sulph_symp        PF00939.14   471 seq1788_BIOID50929   -            477  1.2e-176  588.1  45.9   1   1  9.6e-181  1.3e-176  587.9  31.8     2   471     4   474     3   474 0.99 Sodium:sulfate symporter transmembrane region
FUSC                 PF04632.7    650 seq1791_BIOID50929   -            670    1e-162  542.8  47.4   1   1  1.7e-166  1.2e-162  542.6  32.9     1   649    20   662    20   663 0.97 Fusaric acid resistance protein family
FUSC_2               PF13515.1    128 seq1791_BIOID50929   -            670   2.7e-16   59.5  13.2   1   1     4e-20   2.7e-16   59.5   9.2     1   125    33   163    31   166 0.86 Fusaric acid resistance protein-like
Phage_lysis          PF03245.8    125 seq1792_BIOID50929   -            153   4.5e-48  162.2  12.3   1   1   3.7e-52   5.1e-48  162.0   8.5     1   125    29   153    29   153 0.99 Bacteriophage lysis protein
CstA                 PF02554.9    376 seq1793_BIOID50929   -            701  5.8e-156  518.7  29.0   1   1  8.4e-160  5.8e-156  518.7  20.1     1   371    32   431    32   436 0.95 Carbon starvation protein CstA
DUF4161              PF13722.1    127 seq1793_BIOID50929   -            701   1.8e-46  157.4   7.5   1   1   2.7e-50   1.8e-46  157.4   5.2     3   127   467   596   464   596 0.98 C-terminal domain on CstA (DUF4161)
Na_H_Exchanger       PF00999.16   384 seq1796_BIOID50929   -            644   1.2e-63  214.8  46.6   1   1   2.4e-67   1.6e-63  214.3  32.3     2   378    35   399    34   403 0.93 Sodium/hydrogen exchanger family
TrkA_N               PF02254.13   116 seq1796_BIOID50929   -            644   1.6e-26   92.4   0.0   1   1   6.4e-30   4.4e-26   91.0   0.0     1   111   426   536   426   538 0.97 TrkA-N domain
Rz1                  PF06085.6     40 seq1797_BIOID50929   -             60   4.3e-24   83.5  10.6   1   1   4.2e-28   5.7e-24   83.1   7.3     1    40    20    60    20    60 0.98 Lipoprotein Rz1 precursor
DUF2543              PF10820.3     81 seq1798_BIOID50929   -             81   9.2e-51  169.6   1.1   1   1   7.4e-55     1e-50  169.5   0.7     1    81     1    81     1    81 1.00 Protein of unknown function (DUF2543)
Exonuc_VII_L         PF02601.10   319 seq1799_BIOID50929   -            456   8.5e-93  310.9   0.5   1   1   2.4e-96   1.1e-92  310.5   0.4     1   319   126   442   126   442 0.96 Exonuclease VII, large subunit
tRNA_anti_2          PF13742.1     99 seq1799_BIOID50929   -            456   7.7e-35  118.6   0.1   1   1   1.3e-37   6.1e-34  115.7   0.0     1    99     9   104     9   104 0.98 OB-fold nucleic acid binding domain
tRNA_anti            PF01336.20    76 seq1799_BIOID50929   -            456   1.1e-08   34.7   0.0   1   1   4.6e-12   2.1e-08   33.7   0.0     1    75    30   104    30   105 0.96 OB-fold nucleic acid binding domain
Acetyltransf_1       PF00583.19    83 seq1801_BIOID50929   -             99   5.9e-08   32.5   0.1   1   1   5.5e-12   7.5e-08   32.1   0.1    16    82     7    70     1    71 0.85 Acetyltransferase (GNAT) family
LrgA                 PF03788.9     96 seq1802_BIOID50929   -            144   5.2e-29   99.6  10.2   1   1   5.9e-33   8.1e-29   99.0   7.0     1    94    33   126    33   128 0.98 LrgA family
Abhydrolase_1        PF00561.15   230 seq1803_BIOID50929   -            340   3.1e-26   92.2   0.0   1   1   2.6e-29     9e-26   90.7   0.0     4   218   105   312   102   315 0.96 alpha/beta hydrolase fold
Abhydrolase_6        PF12697.2    228 seq1803_BIOID50929   -            340     3e-16   59.9   0.7   1   1   1.2e-19   4.2e-16   59.4   0.5     1   219    75   312    75   320 0.70 Alpha/beta hydrolase family
Abhydrolase_5        PF12695.2    142 seq1803_BIOID50929   -            340   7.6e-11   41.8   0.4   1   1   7.2e-14   2.5e-10   40.1   0.2     2   141    75   308    74   309 0.65 Alpha/beta hydrolase family
HlyD_2               PF12700.2    328 seq1805_BIOID50929   -            464   7.7e-26   90.9   1.4   1   1   2.9e-29   9.8e-26   90.5   1.0     9   328   123   425   115   425 0.82 HlyD family secretion protein
HlyD                 PF00529.15   306 seq1805_BIOID50929   -            464   1.6e-23   83.3  16.2   1   1   6.1e-27   2.1e-23   83.0  11.0     1   241   135   360   135   425 0.85 HlyD family secretion protein
HlyD_3               PF13437.1    105 seq1805_BIOID50929   -            464   1.8e-16   60.2   3.8   1   1   3.7e-14   1.3e-10   41.4   0.4     1   101   246   351   246   356 0.93 HlyD family secretion protein
Biotin_lipoyl_2      PF13533.1     50 seq1805_BIOID50929   -            464   8.3e-14   50.8   9.0   1   1   7.9e-17   2.7e-13   49.2   0.3     2    50   136   184   135   184 0.97 Biotin-lipoyl like
ABC_tran             PF00005.22   118 seq1806_BIOID50929   -            401   5.6e-22   78.2   0.0   1   1   3.6e-25   1.2e-21   77.0   0.0     1   117    73   191    73   192 0.92 ABC transporter
TOBE_2               PF08402.5     75 seq1806_BIOID50929   -            401   9.6e-12   44.6   0.3   1   1   1.2e-14   4.2e-11   42.5   0.1     1    75   313   385   313   385 0.95 TOBE domain
Aldedh               PF00171.17   462 seq1810_BIOID50929   -            482    3e-175  582.9   0.1   1   1  2.4e-179  3.3e-175  582.7   0.1     1   461    19   477    19   478 0.99 Aldehyde dehydrogenase family
SBP_bac_5            PF00496.17   374 seq1812_BIOID50929   -            547   1.5e-81  273.9   0.2   1   1   1.4e-85   1.9e-81  273.7   0.1     3   371    80   456    78   459 0.94 Bacterial extracellular solute-binding proteins, family 5 Middle
LrgB                 PF04172.11   215 seq1814_BIOID50929   -            231   1.2e-82  276.1  15.8   1   1     1e-86   1.4e-82  275.9  10.9     1   215    12   226    12   226 0.99 LrgB-like family
RHH_1                PF01402.16    39 seq1816_BIOID50929   -             81   4.8e-11   41.9   0.5   1   1   5.7e-15   7.7e-11   41.2   0.4     2    39    15    52    14    52 0.96 Ribbon-helix-helix protein, copG family
GlutR_N              PF05201.10   152 seq1817_BIOID50929   -            484   6.1e-57  191.3   0.1   1   1   4.2e-60   1.4e-56  190.1   0.0     1   152    72   223    72   223 0.99 Glutamyl-tRNAGlu reductase, N-terminal domain
Shikimate_DH         PF01488.15   135 seq1817_BIOID50929   -            484   4.2e-43  146.5   0.4   1   1   2.1e-46   7.1e-43  145.8   0.3     2   135   238   372   237   372 0.96 Shikimate / quinate 5-dehydrogenase
GlutR_dimer          PF00745.15   101 seq1817_BIOID50929   -            484   1.4e-27   95.4   2.9   1   1     4e-31   1.4e-27   95.4   2.0     2   100   386   483   385   484 0.97 Glutamyl-tRNAGlu reductase, dimerisation domain
OCD_Mu_crystall      PF02423.10   314 seq1817_BIOID50929   -            484   0.00019   20.2   0.6   1   1   5.4e-08   0.00019   20.2   0.4   130   216   249   329   222   332 0.87 Ornithine cyclodeaminase/mu-crystallin family
TetR_C_3             PF08362.6    143 seq1818_BIOID50929   -            212   3.2e-59  198.6   0.0   1   1     6e-63   4.1e-59  198.2   0.0     1   143    70   212    70   212 0.99 YcdC-like protein, C-terminal region
TetR_N               PF00440.18    47 seq1818_BIOID50929   -            212   1.3e-16   59.8   0.2   1   1   2.9e-20     2e-16   59.2   0.1     1    47    23    69    23    69 0.98 Bacterial regulatory proteins, tetR family
IPPT                 PF01715.12   253 seq1821_BIOID50929   -            316  4.1e-107  356.8   0.0   1   1  6.9e-111  4.7e-107  356.5   0.0     2   252    45   297    44   298 0.99 IPP transferase
IPT                  PF01745.11   233 seq1821_BIOID50929   -            316   9.5e-07   28.1   0.0   1   1   1.7e-08   0.00012   21.2   0.0     5   100    14   109    10   120 0.80 Isopentenyl transferase
Fimbrial             PF00419.15   145 seq1823_BIOID50929   -            187   1.3e-19   70.7   3.5   1   1   1.3e-23   1.8e-19   70.2   2.4     1   144    39   186    39   187 0.89 Fimbrial protein
Methyltransf_10      PF05971.7    299 seq1824_BIOID50929   -            335  2.7e-154  512.5   0.0   1   1  4.6e-158  3.2e-154  512.3   0.0     2   299    30   323    29   323 0.99 Protein of unknown function (DUF890)
MTS                  PF05175.9    170 seq1824_BIOID50929   -            335   4.7e-05   22.7   0.0   1   1   1.5e-08    0.0001   21.6   0.0    30   114   128   221   114   230 0.77 Methyltransferase small domain
Xan_ur_permease      PF00860.15   389 seq1825_BIOID50929   -            485  2.4e-110  368.5  44.5   1   1    2e-114  2.7e-110  368.3  30.8     1   389    41   435    41   435 0.98 Permease family
Aconitase            PF00330.15   465 seq1826_BIOID50929   -            703   2.9e-47  161.1   0.0   1   1   6.2e-51   4.2e-47  160.5   0.0    92   450    64   406    52   421 0.88 Aconitase family (aconitate hydratase)
Aconitase_C          PF00694.14   131 seq1826_BIOID50929   -            703   1.1e-05   25.4   0.0   1   1     3e-09   2.1e-05   24.5   0.0    84   128   587   632   574   635 0.89 Aconitase C-terminal domain
UPF0270              PF06794.7     70 seq1828_BIOID50929   -             72   9.2e-36  121.3   0.1   1   1   7.4e-40     1e-35  121.2   0.0     1    70     1    70     1    70 0.99 Uncharacterised protein family (UPF0270)
dCMP_cyt_deam_2      PF08211.6    124 seq1829_BIOID50929   -            294   1.1e-48  164.1   0.3   1   1   3.2e-50   2.2e-46  156.8   0.0     1   123   157   278   157   279 0.98 Cytidine and deoxycytidylate deaminase zinc-binding region
dCMP_cyt_deam_1      PF00383.17   102 seq1829_BIOID50929   -            294   1.3e-17   63.2   0.0   1   1   4.4e-18     3e-14   52.3   0.0    10    93    56   139    47   143 0.86 Cytidine and deoxycytidylate deaminase zinc-binding region
PRK                  PF00485.13   194 seq1832_BIOID50929   -            289     3e-74  248.6   0.0   1   1   2.7e-78   3.6e-74  248.4   0.0     1   194     7   214     7   214 0.99 Phosphoribulokinase / Uridine kinase family
LamB                 PF02264.10   398 seq1835_BIOID50929   -            446    1e-168  561.4  25.1   1   1  8.3e-173  1.1e-168  561.3  17.4     1   398    28   446    28   446 0.97 LamB porin
ACR_tran             PF00873.14  1021 seq1837_BIOID50929   -           1040         0 1230.4  34.8   1   1         0         0 1230.2  24.1     2  1020    13  1022    12  1023 1.00 AcrB/AcrD/AcrF family
SecD_SecF            PF02355.11   189 seq1837_BIOID50929   -           1040   1.8e-08   33.6  32.6   1   1   1.6e-09   1.1e-05   24.6  10.9    36   183   348   495   338   501 0.82 Protein export membrane protein
Phage_integrase      PF00589.17   173 seq1838_BIOID50929   -            200     8e-49  165.5   0.0   1   1   6.6e-53   9.1e-49  165.3   0.0     1   171    11   181    11   183 0.98 Phage integrase family
Trans_reg_C          PF00486.23    77 seq1840_BIOID50929   -            219   1.8e-22   78.8   0.5   1   1     5e-26   3.4e-22   78.0   0.1     1    77   145   216   145   216 0.98 Transcriptional regulatory protein, C terminal
Response_reg         PF00072.19   112 seq1840_BIOID50929   -            219   3.7e-21   75.0   0.0   1   1   7.5e-25   5.1e-21   74.6   0.0     1   111     3   112     3   113 0.98 Response regulator receiver domain
DHFR_1               PF00186.14   161 seq1843_BIOID50929   -            196   8.6e-57  191.0   0.0   1   1   7.6e-61     1e-56  190.8   0.0     1   161    38   195    38   195 0.97 Dihydrofolate reductase
Aminotran_3          PF00202.16   339 seq1844_BIOID50929   -            426  2.8e-121  404.4   0.2   1   1  2.4e-125  3.3e-121  404.1   0.1     2   338    27   360    26   361 0.98 Aminotransferase class-III
Pili_assembly_N      PF00345.15   122 seq1845_BIOID50929   -            239   2.5e-41  140.1   0.5   1   1   5.4e-45   3.7e-41  139.6   0.4     2   121    36   154    35   155 0.91 Gram-negative pili assembly chaperone, N-terminal domain
Pili_assembly_C      PF02753.12    68 seq1845_BIOID50929   -            239   1.3e-17   63.2   0.6   1   1     2e-21   1.3e-17   63.2   0.4     1    66   174   233   174   235 0.95 Gram-negative pili assembly chaperone, C-terminal domain
DUF466               PF04328.8     65 seq1846_BIOID50929   -             65   2.9e-32  110.1   0.5   1   1   2.3e-36   3.1e-32  110.0   0.3     1    65     1    65     1    65 0.99 Protein of unknown function (DUF466)
LSM                  PF01423.17    68 seq1847_BIOID50929   -            102   7.6e-09   34.8   0.2   1   1   1.1e-12   1.4e-08   33.9   0.1     6    68    17    64    10    64 0.85 LSM domain
BPD_transp_1         PF00528.17   185 seq1851_BIOID50929   -            321   1.5e-44  151.6  11.2   1   1   1.1e-48   1.5e-44  151.6   7.8     1   181    92   311    92   315 0.99 Binding-protein-dependent transport system inner membrane component
PCRF                 PF03462.13   116 seq1853_BIOID50929   -            360   2.6e-43  146.2   0.4   1   1   8.7e-47     6e-43  145.1   0.3     3   116    65   178    63   178 0.98 PCRF domain
RF-1                 PF00472.15   114 seq1853_BIOID50929   -            360   3.2e-39  133.1   0.0   1   1   4.7e-43   3.2e-39  133.1   0.0     9   114   216   321   208   321 0.97 RF-1 domain
TetR_N               PF00440.18    47 seq1855_BIOID50929   -            197   9.9e-13   47.3   0.1   1   1   1.5e-16   2.1e-12   46.3   0.0     2    46    22    66    21    67 0.95 Bacterial regulatory proteins, tetR family
HATPase_c            PF02518.21   111 seq1856_BIOID50929   -            449   1.3e-18   66.6   0.0   1   1   4.2e-22   2.8e-18   65.5   0.0     4   106   351   447   348   449 0.93 Histidine kinase-, DNA gyrase B-, and HSP90-like ATPase
HisKA                PF00512.20    68 seq1856_BIOID50929   -            449   1.5e-13   50.3   2.1   1   1   5.3e-17   3.6e-13   49.1   1.5     3    67   238   301   236   302 0.96 His Kinase A (phospho-acceptor) domain
Phage_Nu1            PF07471.7    164 seq1857_BIOID50929   -            181   6.1e-92  305.3   1.4   1   1   5.1e-96   6.9e-92  305.1   1.0     1   164     1   164     1   164 0.99 Phage DNA packaging protein Nu1
MMR_HSR1             PF01926.18   114 seq1858_BIOID50929   -            426   3.4e-21   75.2   0.1   1   1   3.3e-24   9.1e-21   73.8   0.1     2   114   200   318   199   318 0.83 50S ribosome-binding GTPase
GTP-bdg_N            PF13167.1     95 seq1858_BIOID50929   -            426   1.6e-15   56.9   0.0   1   1   1.4e-18   3.8e-15   55.6   0.0     8    95    25   112    18   112 0.96 GTP-binding GTPase N-terminal
FeoB_N               PF02421.13   189 seq1858_BIOID50929   -            426     1e-08   34.5   0.1   1   1   7.5e-12   2.1e-08   33.5   0.0     2   168   199   369   198   390 0.81 Ferrous iron transport protein B
Arf                  PF00025.16   175 seq1858_BIOID50929   -            426   1.2e-05   24.4   0.6   1   1   2.8e-08   7.6e-05   21.9   0.4    19   132   202   326   190   360 0.79 ADP-ribosylation factor family
YscJ_FliF            PF01514.12   207 seq1860_BIOID50929   -            552   1.4e-65  220.2   0.0   1   1     1e-68     7e-65  217.9   0.0     9   204    28   222    17   224 0.96 Secretory protein of YscJ/FliF family
YscJ_FliF_C          PF08345.6    160 seq1860_BIOID50929   -            552   5.8e-52  175.7   5.6   1   1   8.5e-56   5.8e-52  175.7   3.9     1   160   250   429   250   429 0.87 Flagellar M-ring protein C-terminal
DUF218               PF02698.12   155 seq1861_BIOID50929   -            239   3.3e-21   75.2   0.0   1   1   3.3e-25   4.6e-21   74.8   0.0     4   132    47   172    45   186 0.93 DUF218 domain
CcdA                 PF07362.7     72 seq1863_BIOID50929   -             77   6.2e-28   96.3   0.6   1   1   5.1e-32     7e-28   96.1   0.4     2    72     7    77     6    77 0.98 Post-segregation antitoxin CcdA
Amidohydro_1         PF01979.15   333 seq1864_BIOID50929   -            439   6.9e-61  206.6   0.0   1   1   2.5e-64   8.5e-61  206.3   0.0     2   332    74   391    73   392 0.97 Amidohydrolase family
Amidohydro_5         PF13594.1     68 seq1864_BIOID50929   -            439   1.3e-09   37.6   0.0   1   1   1.3e-12   4.3e-09   35.9   0.0     2    67    41   137    40   138 0.67 Amidohydrolase
Amidohydro_3         PF07969.6    404 seq1864_BIOID50929   -            439   1.3e-08   34.4   1.3   1   1   4.3e-09   1.5e-05   24.3   0.0   314   404   308   390   113   390 0.89 Amidohydrolase family
Phage_integrase      PF00589.17   173 seq1865_BIOID50929   -            198   4.7e-46  156.5   0.5   1   1   3.9e-50   5.3e-46  156.3   0.4     1   172     5   177     5   178 0.98 Phage integrase family
Usher                PF00577.15   552 seq1868_BIOID50929   -            883  2.4e-198  660.2  31.1   1   1  6.7e-202    3e-198  659.8  21.5     1   552   213   795   213   795 0.98 Type VII secretion system (T7SS), usher protein
PapC_N               PF13954.1    146 seq1868_BIOID50929   -            883   1.2e-40  138.3   0.0   1   1   5.1e-44   2.3e-40  137.4   0.0     1   146    42   196    42   196 0.96 PapC N-terminal domain
PapC_C               PF13953.1     68 seq1868_BIOID50929   -            883   2.5e-23   81.3   0.1   1   1   1.5e-26   6.8e-23   79.9   0.1     1    65   805   868   805   871 0.96 PapC C-terminal domain
Aldo_ket_red         PF00248.16   283 seq1869_BIOID50929   -            294   1.1e-46  158.7   0.1   1   1     1e-50   1.4e-46  158.5   0.0     2   281    20   267    19   269 0.92 Aldo/keto reductase family
CcdB                 PF01845.12   102 seq1870_BIOID50929   -            104   2.7e-40  136.3   0.0   1   1   2.2e-44   2.9e-40  136.1   0.0     1   102     1   104     1   104 0.99 CcdB protein
Terminase_GpA        PF05876.7    557 seq1872_BIOID50929   -            641  2.4e-178  593.8   0.6   1   1  2.2e-182    3e-178  593.5   0.4     1   547    39   600    39   607 0.97 Phage terminase large subunit (GpA)
MalM                 PF07148.7    136 seq1875_BIOID50929   -            306   2.3e-50  169.4   0.1   1   1   2.4e-54   3.3e-50  168.9   0.0     2   136    75   210    74   210 0.98 Maltose operon periplasmic protein precursor (MalM)
DUF386               PF04074.7    153 seq1877_BIOID50929   -            150   4.9e-52  175.4   0.0   1   1   3.9e-56   5.4e-52  175.2   0.0     1   152     1   149     1   150 0.99 Domain of unknown function (DUF386)
cNMP_binding         PF00027.24    91 seq1878_BIOID50929   -            210   8.9e-24   83.0   0.0   1   1     4e-27   1.4e-23   82.4   0.0     3    90    23   111    21   112 0.97 Cyclic nucleotide-binding domain
Crp                  PF00325.15    32 seq1878_BIOID50929   -            210   2.1e-15   55.7   0.4   1   1   1.1e-18   3.9e-15   54.8   0.3     1    32   166   197   166   197 0.98 Bacterial regulatory proteins, crp family
HTH_Crp_2            PF13545.1     76 seq1878_BIOID50929   -            210   2.2e-11   43.2   0.1   1   1   1.5e-14     5e-11   42.1   0.1     1    67   142   206   142   207 0.94 Crp-like helix-turn-helix domain
BPD_transp_1         PF00528.17   185 seq1880_BIOID50929   -            296   8.8e-19   67.6  13.8   1   1   1.3e-22   8.8e-19   67.6   9.5     1   180   113   292   113   296 0.91 Binding-protein-dependent transport system inner membrane component
OppC_N               PF12911.2     56 seq1880_BIOID50929   -            296   8.5e-10   37.7   1.4   1   1   1.7e-11   1.1e-07   30.9   0.0     5    56    16    67    12    67 0.94 N-terminal TM domain of oligopeptide transport permease C
DUF2542              PF10808.3     79 seq1881_BIOID50929   -             79     5e-46  154.7   5.7   1   1     4e-50   5.5e-46  154.6   3.9     1    79     1    79     1    79 1.00 Protein of unknown function (DUF2542)
Ribonuclease_P       PF00825.13   111 seq1884_BIOID50929   -            108   3.1e-29  101.0   0.4   1   1   2.5e-33   3.4e-29  100.8   0.3     9   109     3   100     1   102 0.97 Ribonuclease P
MTS                  PF05175.9    170 seq1886_BIOID50929   -            277     9e-22   77.1   0.0   1   1   1.5e-24   1.7e-21   76.2   0.0    26   138   105   236    95   251 0.87 Methyltransferase small domain
Methyltransf_31      PF13847.1    152 seq1886_BIOID50929   -            277   2.3e-21   75.8   0.0   1   1   2.8e-24   3.2e-21   75.3   0.0     2   117   108   242   107   268 0.85 Methyltransferase domain
Methyltransf_26      PF13659.1    117 seq1886_BIOID50929   -            277   6.8e-17   61.4   0.2   1   1   1.5e-19   1.7e-16   60.1   0.1     3   114   112   237   110   240 0.89 Methyltransferase domain
Methyltransf_18      PF12847.2    112 seq1886_BIOID50929   -            277   1.2e-16   61.1   0.2   1   1   2.4e-19   2.8e-16   59.9   0.1     4   110   112   237   109   239 0.73 Methyltransferase domain
Methyltransf_4       PF02390.12   197 seq1886_BIOID50929   -            277   9.9e-08   31.1   0.0   1   1   1.5e-10   1.7e-07   30.4   0.0    22    77   112   167    90   183 0.88 Putative methyltransferase
Methyltransf_11      PF08241.7     95 seq1886_BIOID50929   -            277     7e-06   26.3   0.0   1   1   1.1e-08   1.2e-05   25.5   0.0     1    46   114   163   114   236 0.89 Methyltransferase domain
PrmA                 PF06325.8    295 seq1886_BIOID50929   -            277   3.5e-06   26.2   0.0   1   1   4.9e-09   5.5e-06   25.5   0.0   153   232   101   183    94   184 0.79 Ribosomal protein L11 methyltransferase (PrmA)
Cons_hypoth95        PF03602.10   183 seq1886_BIOID50929   -            277   4.9e-06   25.9   0.0   1   1   9.3e-09   1.1e-05   24.8   0.0    42   128   109   190    92   198 0.84 Conserved hypothetical protein 95
UPF0020              PF01170.13   180 seq1886_BIOID50929   -            277   2.2e-05   24.0   0.0   1   1   3.1e-08   3.6e-05   23.3   0.0    38   116   117   186   101   195 0.80 Putative RNA methylase family UPF0020
PCMT                 PF01135.14   210 seq1886_BIOID50929   -            277   2.3e-05   23.8   0.0   1   1     3e-08   3.4e-05   23.3   0.0    53   132    87   167    71   175 0.83 Protein-L-isoaspartate(D-aspartate) O-methyltransferase (PCMT)
Methyltransf_16      PF10294.4    174 seq1886_BIOID50929   -            277   5.8e-05   22.4   0.0   1   1     8e-08   9.1e-05   21.8   0.0    45   111   108   172    96   184 0.84 Putative methyltransferase
TehB                 PF03848.9    192 seq1886_BIOID50929   -            277   5.3e-05   22.3   0.0   1   1   8.3e-08   9.5e-05   21.5   0.0    30   100   109   182    95   187 0.89 Tellurite resistance protein TehB
AA_permease          PF00324.16   479 seq1887_BIOID50929   -            487  3.5e-122  408.0  47.9   1   1  5.8e-126  3.9e-122  407.8  33.2     1   476    39   476    39   479 0.98 Amino acid permease
AA_permease_2        PF13520.1    426 seq1887_BIOID50929   -            487   1.6e-42  145.4  47.9   1   1   2.8e-46   1.9e-42  145.1  33.2     5   424    39   460    35   466 0.86 Amino acid permease
Aminotran_1_2        PF00155.16   363 seq1888_BIOID50929   -            386   4.2e-57  193.6   0.0   1   1   1.4e-60   4.8e-57  193.4   0.0     3   363    32   383    30   383 0.94 Aminotransferase class I and II
Cys_Met_Meta_PP      PF01053.15   386 seq1888_BIOID50929   -            386   5.2e-08   31.4   0.0   1   1   2.8e-11   9.5e-08   30.6   0.0    75   180    96   205    63   212 0.86 Cys/Met metabolism PLP-dependent enzyme
DegT_DnrJ_EryC1      PF01041.12   363 seq1888_BIOID50929   -            386     4e-06   25.9   0.1   1   1   2.8e-09   9.5e-06   24.7   0.0    46   146    97   202    86   204 0.88 DegT/DnrJ/EryC1/StrS aminotransferase family
Aminotran_5          PF00266.14   371 seq1888_BIOID50929   -            386   3.4e-05   22.6   0.0   1   1   1.5e-08     5e-05   22.1   0.0    46   165    74   189    48   236 0.79 Aminotransferase class-V
TetR_N               PF00440.18    47 seq1890_BIOID50929   -            199   2.5e-11   42.8   0.0   1   1   2.9e-15   3.9e-11   42.2   0.0     1    46    13    58    13    59 0.93 Bacterial regulatory proteins, tetR family
Pyr_redox_2          PF07992.9    200 seq1892_BIOID50929   -            412   2.1e-16   60.2   0.2   1   1   3.3e-18   3.8e-15   56.1   0.2     1   198   126   384   126   386 0.82 Pyridine nucleotide-disulphide oxidoreductase
Pyr_redox            PF00070.22    80 seq1892_BIOID50929   -            412   8.4e-14   51.6   1.2   1   1   1.9e-10   2.1e-07   31.0   0.1     2    77   256   329   255   333 0.78 Pyridine nucleotide-disulphide oxidoreductase
NAD_binding_8        PF13450.1     68 seq1892_BIOID50929   -            412   3.6e-09   36.4   0.0   1   1   7.7e-12   8.7e-09   35.1   0.0     1    37   129   165   129   184 0.92 NAD(P)-binding Rossmann-like domain
HI0933_like          PF03486.9    409 seq1892_BIOID50929   -            412   1.1e-06   27.2   0.8   1   1   1.2e-08   1.4e-05   23.6   0.0     2    36   126   160   125   164 0.94 HI0933-like protein
FAD_binding_3        PF01494.14   356 seq1892_BIOID50929   -            412   2.6e-05   23.3   0.5   1   1     1e-07   0.00012   21.1   0.0     3    34   126   157   125   169 0.93 FAD binding domain
Thi4                 PF01946.12   230 seq1892_BIOID50929   -            412   5.9e-05   22.1   0.2   1   1   1.1e-07   0.00013   21.0   0.0    20    59   127   166   121   199 0.89 Thi4 family
Fimbrial             PF00419.15   145 seq1894_BIOID50929   -            182   1.7e-21   76.8   8.8   1   1   1.7e-25   2.3e-21   76.4   6.1     1   145    33   182    33   182 0.84 Fimbrial protein
60KD_IMP             PF02096.15   196 seq1895_BIOID50929   -            548   3.4e-67  225.7  14.3   1   1   2.5e-71   3.4e-67  225.7   9.9     1   193   352   533   352   536 0.94 60Kd inner membrane protein
Band_7               PF01145.20   179 seq1897_BIOID50929   -            419   4.9e-33  114.4   1.1   1   1   1.2e-36   8.4e-33  113.6   0.7     1   178    98   271    98   272 0.96 SPFH domain / Band 7 family
HflK_N               PF12221.3     42 seq1897_BIOID50929   -            419   7.8e-17   60.6  18.5   1   1   4.1e-20   2.8e-16   58.8  12.8     1    42     1    60     1    60 0.96 Bacterial membrane protein N terminal
FUSC-like            PF12805.2    284 seq1898_BIOID50929   -            696     3e-72  242.8   3.3   1   1   8.7e-76     3e-72  242.8   2.3     2   280    63   335    62   340 0.95 FUSC-like inner membrane protein yccS
FUSC_2               PF13515.1    128 seq1898_BIOID50929   -            696   8.6e-20   70.8  11.0   1   1   2.5e-23   8.6e-20   70.8   7.6     2   126   377   498   375   500 0.90 Fusaric acid resistance protein-like
FUSC                 PF04632.7    650 seq1898_BIOID50929   -            696   5.1e-08   31.7   4.2   1   1   1.5e-11   5.1e-08   31.7   2.9     7   280   369   659   363   690 0.80 Fusaric acid resistance protein family
ALMT                 PF11744.3    406 seq1898_BIOID50929   -            696   1.5e-05   23.7   1.9   1   1   1.7e-08   5.7e-05   21.8   1.0    41   193   389   528   373   594 0.80 Aluminium activated malate transporter
Flavodoxin_2         PF02525.12   199 seq1899_BIOID50929   -            193   6.5e-38  130.1   0.0   1   1   7.2e-42   9.8e-38  129.5   0.0     2   199     3   188     2   190 0.87 Flavodoxin-like fold
Xan_ur_permease      PF00860.15   389 seq1900_BIOID50929   -            455   1.3e-78  264.1  50.1   1   1   1.3e-82   1.8e-78  263.6  34.7     1   388    32   415    32   416 0.98 Permease family
ABC_tran             PF00005.22   118 seq1902_BIOID50929   -            330   3.1e-19   69.3   0.0   1   1   7.1e-22   3.3e-18   66.0   0.0     1   118    47   187    47   187 0.91 ABC transporter
oligo_HPY            PF08352.7     64 seq1902_BIOID50929   -            330   4.6e-18   65.2   0.4   1   1     2e-21   9.1e-18   64.2   0.2     1    64   238   305   238   305 0.96 Oligopeptide/dipeptide transporter, C-terminal region
AAA_21               PF13304.1    303 seq1902_BIOID50929   -            330   7.7e-11   42.3   0.2   1   1   7.7e-11   3.5e-07   30.3   0.0   234   300   156   220   131   223 0.86 AAA domain
FliG_C               PF01706.11   110 seq1904_BIOID50929   -            331   1.8e-39  134.0  15.8   1   1   3.2e-42   2.2e-38  130.5   2.3     2   109   216   323   215   324 0.98 FliG C-terminal domain
Oxidored_FMN         PF00724.15   341 seq1906_BIOID50929   -            120   7.1e-22   77.7   0.0   1   1   6.3e-26   8.7e-22   77.4   0.0     1    85     5    87     5    91 0.98 NADH:flavin oxidoreductase / NADH oxidase family
SopA                 PF13981.1    135 seq1907_BIOID50929   -            526   1.5e-34  118.7   6.5   1   1   1.1e-37   3.7e-34  117.5   4.5     3   134   293   425   291   426 0.97 SopA-like central domain
Pentapeptide_4       PF13599.1     78 seq1907_BIOID50929   -            526     1e-16   60.3  21.5   1   1   5.1e-17   1.8e-13   50.0   4.8     5    78   173   249   169   249 0.94 Pentapeptide repeats (9 copies)
SirB                 PF04247.7    123 seq1908_BIOID50929   -            130   6.2e-38  129.1   8.6   1   1   5.1e-42     7e-38  129.0   6.0     2   123     4   129     3   129 0.97 Invasion gene expression up-regulator, SirB
Adenylate_cycl       PF01295.13   605 seq1909_BIOID50929   -            848    9e-275  912.5   0.0   1   1  1.6e-278  1.1e-274  912.3   0.0     1   601   228   826   228   830 0.98 Adenylate cyclase, class-I
Adenyl_cycl_N        PF12633.2    204 seq1909_BIOID50929   -            848   3.3e-87  291.1   0.0   1   1   2.2e-86   1.5e-82  275.9   0.0     1   203     1   200     1   201 0.96 Adenylate cyclase NT domain
Fimbrial             PF00419.15   145 seq1910_BIOID50929   -            179   8.3e-16   58.3   0.0   1   1   7.2e-20   9.8e-16   58.1   0.0     2   145    33   179    32   179 0.86 Fimbrial protein
ABM                  PF03992.11    78 seq1912_BIOID50929   -            104   5.2e-22   77.5   0.1   1   1   4.5e-26   6.2e-22   77.3   0.0     1    78     1    87     1    87 0.92 Antibiotic biosynthesis monooxygenase
Transglut_core2      PF13369.1    153 seq1915_BIOID50929   -            269     9e-38  129.0   0.0   1   1   1.8e-41   1.2e-37  128.5   0.0     2   152    33   184    32   185 0.97 Transglutaminase-like superfamily
TPR_9                PF13371.1     73 seq1915_BIOID50929   -            269   2.8e-28   97.4   0.3   1   1   8.9e-32   6.1e-28   96.3   0.2     1    73   187   259   187   259 0.99 Tetratricopeptide repeat
Oxidored_FMN         PF00724.15   341 seq1916_BIOID50929   -            218   6.5e-54  183.0   0.0   1   1   5.4e-58   7.3e-54  182.9   0.0   137   340     3   196     1   197 0.93 NADH:flavin oxidoreductase / NADH oxidase family
ACR_tran             PF00873.14  1021 seq1918_BIOID50929   -           1025         0 1227.9  15.5   1   1         0         0 1227.7  10.8     2  1020     4  1008     3  1009 0.99 AcrB/AcrD/AcrF family
MMPL                 PF03176.10   333 seq1918_BIOID50929   -           1025   7.7e-13   47.7  20.2   1   2   4.8e-11   2.2e-07   29.7   5.7   138   313   327   501   226   521 0.83 MMPL family
MMPL                 PF03176.10   333 seq1918_BIOID50929   -           1025   7.7e-13   47.7  20.2   2   2   5.1e-09   2.3e-05   23.1   2.9    73   307   785  1013   687  1024 0.76 MMPL family
SecD_SecF            PF02355.11   189 seq1918_BIOID50929   -           1025     2e-11   43.3  21.2   1   2     3e-10   1.4e-06   27.5   6.0    35   186   336   489   317   492 0.80 Protein export membrane protein
SecD_SecF            PF02355.11   189 seq1918_BIOID50929   -           1025     2e-11   43.3  21.2   2   2   2.6e-08   0.00012   21.2   3.2    25   183   844  1005   831  1024 0.87 Protein export membrane protein
DHO_dh               PF01180.16   293 seq1919_BIOID50929   -            411   6.9e-35  120.3   0.0   1   1   1.9e-38   8.7e-35  120.0   0.0     2   293     6   304     5   304 0.84 Dihydroorotate dehydrogenase
Dus                  PF01207.12   310 seq1919_BIOID50929   -            411   5.9e-08   31.7   0.1   1   1   2.4e-11   1.1e-07   30.9   0.1    43   153    91   198    80   203 0.83 Dihydrouridine synthase (Dus)
FCD                  PF07729.7    125 seq1921_BIOID50929   -            220   5.2e-18   65.4  11.5   1   1   1.2e-21   8.1e-18   64.8   8.0     1   124    76   207    76   208 0.85 FCD domain
GntR                 PF00392.16    64 seq1921_BIOID50929   -            220   9.6e-13   47.2   0.0   1   1   3.1e-16   2.1e-12   46.1   0.0     7    64    10    66     6    66 0.96 Bacterial regulatory proteins, gntR family
gpW                  PF02831.10    68 seq1922_BIOID50929   -             68   9.5e-37  124.2   1.1   1   1   7.6e-41     1e-36  124.1   0.8     1    68     1    68     1    68 0.99 gpW
Pili_assembly_N      PF00345.15   122 seq1923_BIOID50929   -            241   1.8e-40  137.3   0.1   1   1   4.5e-44   3.1e-40  136.6   0.0     1   121    37   156    37   157 0.91 Gram-negative pili assembly chaperone, N-terminal domain
Pili_assembly_C      PF02753.12    68 seq1923_BIOID50929   -            241   1.2e-16   60.1   0.2   1   1   9.6e-20   6.5e-16   57.8   0.1     1    65   176   234   176   237 0.95 Gram-negative pili assembly chaperone, C-terminal domain
ABC_tran             PF00005.22   118 seq1924_BIOID50929   -            268   1.3e-20   73.8   0.1   1   1   3.8e-24   2.6e-20   72.8   0.0     1   117    54   178    54   179 0.86 ABC transporter
Band_7               PF01145.20   179 seq1925_BIOID50929   -            334   1.4e-37  129.2   0.7   1   1   1.5e-41   2.1e-37  128.6   0.5     2   178    22   243    21   245 0.97 SPFH domain / Band 7 family
Phage_portal_2       PF05136.8    355 seq1926_BIOID50929   -            533  9.9e-105  349.8   1.6   1   1  8.9e-109  1.2e-104  349.5   1.1     2   355    30   401    29   401 0.98 Phage portal protein, lambda family
FliH                 PF02108.11   128 seq1927_BIOID50929   -            228   5.3e-40  136.1   0.5   1   1   1.2e-43   5.3e-40  136.1   0.3     5   128    96   219    76   219 0.98 Flagellar assembly protein FliH
HrpE                 PF06188.7    191 seq1927_BIOID50929   -            228   4.3e-08   33.0   7.3   1   1   2.3e-11     1e-07   31.7   5.0    24   182    47   211    21   222 0.74 HrpE/YscL/FliH and V-type ATPase subunit E
Fimbrial             PF00419.15   145 seq1931_BIOID50929   -            176   3.1e-19   69.5   0.2   1   1   2.6e-23   3.6e-19   69.3   0.1     3   145    29   176    27   176 0.91 Fimbrial protein
DAHP_synth_1         PF00793.15   272 seq1932_BIOID50929   -            284   9.5e-82  273.6   0.0   1   1   8.2e-86   1.1e-81  273.3   0.0     9   271    10   275     2   276 0.97 DAHP synthetase I family
TrmE_N               PF10396.4    114 seq1936_BIOID50929   -            454   2.5e-43  146.5   0.0   1   1   3.9e-46   7.6e-43  144.9   0.0     1   114     6   120     6   120 0.99 GTP-binding protein TrmE N-terminus
GTPase_Cys_C         PF12631.2     73 seq1936_BIOID50929   -            454   1.5e-22   79.6   2.9   1   1   1.5e-25     3e-22   78.6   0.2     3    73   381   451   379   451 0.98 Catalytic cysteine-containing C-terminus of GTPase, MnmE
MMR_HSR1             PF01926.18   114 seq1936_BIOID50929   -            454   3.9e-22   78.2   0.0   1   1   4.7e-25   9.1e-22   77.1   0.0     1   114   218   336   218   336 0.77 50S ribosome-binding GTPase
Miro                 PF08477.8    119 seq1936_BIOID50929   -            454   3.6e-11   43.4   0.0   1   1   5.6e-14   1.1e-10   41.9   0.0     1   119   218   338   218   338 0.85 Miro-like protein
FeoB_N               PF02421.13   189 seq1936_BIOID50929   -            454   8.9e-09   34.7   0.0   1   1   2.4e-10   4.7e-07   29.0   0.0     2    89   218   306   217   311 0.84 Ferrous iron transport protein B
Ras                  PF00071.17   162 seq1936_BIOID50929   -            454   7.7e-05   22.0   0.0   1   1   7.3e-08   0.00014   21.1   0.0     1   150   218   366   218   376 0.75 Ras family
ATP-synt_ab          PF00006.20   215 seq1937_BIOID50929   -            523   4.7e-69  232.0   0.0   1   1   5.5e-73   7.6e-69  231.3   0.0     1   215   227   439   227   439 1.00 ATP synthase alpha/beta family, nucleotide-binding domain
Usher                PF00577.15   552 seq1939_BIOID50929   -            878  1.6e-221  736.7  26.2   1   1  4.3e-225  1.9e-221  736.4  18.2     1   552   208   790   208   790 0.99 Type VII secretion system (T7SS), usher protein
PapC_N               PF13954.1    146 seq1939_BIOID50929   -            878   4.6e-48  162.3   0.0   1   1   2.4e-51   1.1e-47  161.1   0.0     2   146    48   194    47   194 0.98 PapC N-terminal domain
PapC_C               PF13953.1     68 seq1939_BIOID50929   -            878     1e-27   95.4   0.1   1   1   1.1e-30   4.8e-27   93.2   0.1     1    67   800   865   800   866 0.97 PapC C-terminal domain
RNase_T              PF00929.19   164 seq1941_BIOID50929   -            215   9.4e-37  126.7   0.1   1   1   7.9e-41   1.1e-36  126.5   0.0     1   164    20   194    20   194 0.96 Exonuclease
SSF                  PF00474.12   406 seq1942_BIOID50929   -            502  3.6e-148  493.4  29.5   1   1  4.1e-152  5.6e-148  492.7  20.5     1   406    35   437    35   437 0.99 Sodium:solute symporter family
Fimbrial             PF00419.15   145 seq1943_BIOID50929   -            167   1.9e-09   37.7   5.6   1   1   1.7e-13   2.3e-09   37.4   3.9     1   143    28   165    26   167 0.73 Fimbrial protein
Chor_lyase           PF04345.8    168 seq1945_BIOID50929   -            165   4.5e-31  107.4   0.0   1   1   3.9e-35   5.4e-31  107.1   0.0    12   163    17   165    10   165 0.90 Chorismate lyase
DUF2065              PF09838.4     57 seq1948_BIOID50929   -             65   9.4e-23   79.5   3.3   1   1   7.6e-27     1e-22   79.4   2.3     1    57     5    61     5    61 0.98 Uncharacterized protein conserved in bacteria (DUF2065)
Cupin_6              PF12852.2    186 seq1949_BIOID50929   -            284   1.8e-26   92.7   0.5   1   1   1.2e-29   5.6e-26   91.1   0.4     1   186     2   162     2   162 0.93 Cupin
HTH_18               PF12833.2     81 seq1949_BIOID50929   -            284   1.5e-20   72.9   0.2   1   1   2.3e-23     1e-19   70.2   0.1     1    81   199   278   199   278 0.97 Helix-turn-helix domain
HTH_AraC             PF00165.18    42 seq1949_BIOID50929   -            284   3.3e-15   55.2   0.0   1   2   1.4e-08   6.2e-05   22.5   0.0     7    41   192   226   188   227 0.94 Bacterial regulatory helix-turn-helix proteins, AraC family
HTH_AraC             PF00165.18    42 seq1949_BIOID50929   -            284   3.3e-15   55.2   0.0   2   2   4.5e-11   2.1e-07   30.4   0.0    13    41   247   276   238   277 0.92 Bacterial regulatory helix-turn-helix proteins, AraC family
HTH_5                PF01022.15    47 seq1951_BIOID50929   -             99   8.9e-15   53.9   0.1   1   1   5.2e-18   1.4e-14   53.3   0.1     1    47    23    70    23    70 0.97 Bacterial regulatory protein, arsR family
HTH_20               PF12840.2     61 seq1951_BIOID50929   -             99   2.5e-11   43.1   0.3   1   1   1.3e-14   3.5e-11   42.6   0.2     2    58    16    72    15    75 0.96 Helix-turn-helix domain
MarR_2               PF12802.2     62 seq1951_BIOID50929   -             99   3.5e-09   36.0   0.1   1   1     2e-12   5.5e-09   35.4   0.1     5    59    24    74    19    77 0.89 MarR family
HTH_24               PF13412.1     48 seq1951_BIOID50929   -             99   2.9e-08   32.8   0.0   1   1   2.6e-11   7.1e-08   31.5   0.0     5    47    26    68    24    69 0.96 Winged helix-turn-helix DNA-binding
MarR                 PF01047.17    59 seq1951_BIOID50929   -             99   4.6e-06   26.1   0.0   1   1   3.1e-09   8.6e-06   25.2   0.0     5    53    26    74    23    75 0.95 MarR family
Adenylsucc_synt      PF00709.16   421 seq1952_BIOID50929   -            432  3.4e-177  589.2   0.0   1   1  2.8e-181  3.9e-177  588.9   0.0     2   420     5   424     4   425 0.99 Adenylosuccinate synthetase
UbiA                 PF01040.13   257 seq1953_BIOID50929   -            290   1.1e-40  139.4  25.2   1   1   9.5e-45   1.3e-40  139.1  17.5     2   256    26   277    25   283 0.86 UbiA prenyltransferase family
FimH_man-bind        PF09160.5    147 seq1954_BIOID50929   -            304   5.5e-61  204.5   0.7   1   1   1.3e-64   8.7e-61  203.9   0.1     1   147    27   171    27   171 0.99 FimH, mannose binding
Fimbrial             PF00419.15   145 seq1954_BIOID50929   -            304     3e-07   30.6   5.2   1   1   4.3e-11     3e-07   30.6   3.6     6   145   177   304   171   304 0.82 Fimbrial protein
DEAD_assoc           PF08494.6    187 seq1957_BIOID50929   -           1538   4.2e-58  196.0   0.0   1   1   3.9e-61   1.3e-57  194.4   0.0     2   186   679   867   678   868 0.96 DEAD/H associated
DEAD                 PF00270.24   173 seq1957_BIOID50929   -           1538   4.7e-28   97.6   0.0   1   1   3.2e-31   1.1e-27   96.4   0.0     1   167    31   218    31   224 0.88 DEAD/DEAH box helicase
Helicase_C           PF00271.26    78 seq1957_BIOID50929   -           1538   3.7e-13   49.0   0.1   1   1   3.5e-16   1.2e-12   47.3   0.0    12    75   354   417   348   419 0.96 Helicase conserved C-terminal domain
ResIII               PF04851.10   184 seq1957_BIOID50929   -           1538   2.3e-07   30.7   0.0   1   1   1.5e-10   5.1e-07   29.5   0.0    10   182    31   217    23   219 0.74 Type III restriction enzyme, res subunit
Peptidase_S49        PF01343.13   154 seq1958_BIOID50929   -            439   1.1e-45  155.0   0.5   1   1   3.1e-49   2.2e-45  154.1   0.4     2   151   149   297   148   300 0.96 Peptidase family S49
DUF1260              PF06877.6    104 seq1959_BIOID50929   -            138   1.8e-34  118.3   1.1   1   1   1.7e-38   2.3e-34  118.0   0.8     2   104    10   113     9   113 0.98 Protein of unknown function (DUF1260)
Rhodanese            PF00581.15   113 seq1960_BIOID50929   -            172   1.1e-11   45.0   0.0   1   1   2.3e-15   1.6e-11   44.4   0.0     2   112     8    98     7    99 0.81 Rhodanese-like domain
DUF2892              PF11127.3     66 seq1960_BIOID50929   -            172   9.2e-11   41.3   3.5   1   1   2.1e-14   1.4e-10   40.7   2.4    10    59   115   167   112   172 0.89 Protein of unknown function (DUF2892)
FliJ                 PF02050.11   123 seq1968_BIOID50929   -            147   2.5e-32  111.3  20.6   1   1   2.3e-36   3.1e-32  111.0  14.3     1   122    19   141    19   142 0.98 Flagellar FliJ protein
FdhD-NarQ            PF02634.10   236 seq1971_BIOID50929   -            277   7.6e-73  244.7   0.0   1   1   6.6e-77     9e-73  244.4   0.0     1   235    38   275    38   276 0.92 FdhD/NarQ family
Flg_hook             PF02120.11    85 seq1972_BIOID50929   -            375     3e-19   68.3   7.4   1   1   4.3e-23   5.8e-19   67.4   5.1     4    84   248   328   245   336 0.91 Flagellar hook-length control protein FliK
CCG                  PF02754.11    85 seq1973_BIOID50929   -            239     2e-30  104.5   0.2   1   2   2.2e-17   3.1e-13   49.4   0.0     1    84     3    84     3    85 0.95 Cysteine-rich domain
CCG                  PF02754.11    85 seq1973_BIOID50929   -            239     2e-30  104.5   0.2   2   2   1.3e-18   1.7e-14   53.4   0.0     2    84   133   216   132   217 0.92 Cysteine-rich domain
Molybdopterin        PF00384.17   432 seq1974_BIOID50929   -            759   1.2e-29  103.2   0.0   1   1   4.1e-33   2.8e-29  102.0   0.0     1   358   108   475   108   508 0.78 Molybdopterin oxidoreductase
Molydop_binding      PF01568.16   109 seq1974_BIOID50929   -            759   4.4e-06   26.3   0.0   1   1   2.4e-09   1.7e-05   24.5   0.0     1   108   642   751   642   752 0.77 Molydopterin dinucleotide binding domain
LPAM_2               PF13627.1     24 seq1975_BIOID50929   -             67   1.6e-08   33.8   3.3   1   1   1.6e-12   2.1e-08   33.4   2.3     1    24     6    29     6    29 0.94 Prokaryotic lipoprotein-attachment site
DUF898               PF05987.8    339 seq1977_BIOID50929   -            141   4.2e-26   91.5   6.7   1   1   3.7e-30     5e-26   91.2   4.6     2    90    20   106    19   130 0.78 Bacterial protein of unknown function (DUF898)
[truncated: 1,482,638 more chars]
