# Supplementary material for: A domain sequence approach to pangenomics: applications to Escherichia coli
Source: F1000Res. 2013 May 29;1:19. Originally published 2012 Oct 1. [Version 2] doi: 10.12688/f1000research.1-19.v2 (PMC3901455; doi:10.12688/f1000research.1-19.v2)
Supplement: The 347 text files show the results from scanning each of the fasta-files against the Pfam-A database [file f1000research-1-1101-s0002.tgz › Escherichia_coli_DEC3E_BIOID50931.txt]

#                                                                            --- full sequence --- -------------- this domain -------------   hmm coord   ali coord   env coord
# target name        accession   tlen query name           accession   qlen   E-value  score  bias   #  of  c-Evalue  i-Evalue  score  bias  from    to  from    to  from    to  acc description of target
#------------------- ---------- ----- -------------------- ---------- ----- --------- ------ ----- --- --- --------- --------- ------ ----- ----- ----- ----- ----- ----- ----- ---- ---------------------
Phage_min_tail       PF05939.8    109 seq2_BIOID50931      -             99   3.6e-33  113.6   0.1   1   1   2.9e-37   3.9e-33  113.5   0.0    12   109     1    99     1    99 0.98 Phage minor tail protein
Antiterm             PF03589.8     95 seq4_BIOID50931      -            207   1.3e-59  198.1   1.9   1   2   3.7e-32   5.1e-28   96.9   0.3     1    95    14   111    14   111 0.99 Antitermination protein
Antiterm             PF03589.8     95 seq4_BIOID50931      -            207   1.3e-59  198.1   1.9   2   2   1.8e-33   2.5e-29  101.0   0.0     4    95   114   204   112   204 0.98 Antitermination protein
Phage_tail_L         PF05100.7    206 seq5_BIOID50931      -             97   3.2e-33  114.4   0.0   1   1   2.6e-37   3.5e-33  114.3   0.0    22    93     2    73     1    87 0.96 Phage minor tail protein L
DUF4035              PF13227.1     53 seq10_BIOID50931     -             93   4.5e-24   83.4   0.1   1   1   4.4e-28     6e-24   83.0   0.0     1    53    27    79    27    79 0.98 Protein of unknown function (DUF4035)
RHS_repeat           PF05593.9     38 seq11_BIOID50931     -           1007   9.9e-64  210.3  92.3   1   8   2.3e-11   3.2e-07   30.2   1.4     1    38   424   462   424   462 0.97 RHS Repeat
RHS_repeat           PF05593.9     38 seq11_BIOID50931     -           1007   9.9e-64  210.3  92.3   2   8   7.2e-11   9.8e-07   28.6   0.1     1    37   467   503   467   504 0.96 RHS Repeat
RHS_repeat           PF05593.9     38 seq11_BIOID50931     -           1007   9.9e-64  210.3  92.3   3   8   1.1e-09   1.5e-05   24.8   0.8     1    25   488   512   488   514 0.95 RHS Repeat
RHS_repeat           PF05593.9     38 seq11_BIOID50931     -           1007   9.9e-64  210.3  92.3   4   8     2e-08   0.00027   20.8   0.0     1    31   532   562   532   567 0.92 RHS Repeat
RHS_repeat           PF05593.9     38 seq11_BIOID50931     -           1007   9.9e-64  210.3  92.3   5   8     1e-13   1.4e-09   37.7   0.4     1    37   574   610   574   611 0.98 RHS Repeat
RHS_repeat           PF05593.9     38 seq11_BIOID50931     -           1007   9.9e-64  210.3  92.3   6   8   6.2e-13   8.5e-09   35.2   0.4     1    38   636   673   636   673 0.99 RHS Repeat
RHS_repeat           PF05593.9     38 seq11_BIOID50931     -           1007   9.9e-64  210.3  92.3   7   8   9.5e-09   0.00013   21.9   1.4     1    31   698   728   698   736 0.93 RHS Repeat
RHS_repeat           PF05593.9     38 seq11_BIOID50931     -           1007   9.9e-64  210.3  92.3   8   8     4e-13   5.5e-09   35.8   2.9     1    37   938   983   938   984 0.92 RHS Repeat
Antiterm             PF03589.8     95 seq12_BIOID50931     -            273   2.2e-55  184.5   7.7   1   2   3.6e-28   4.9e-24   84.1   0.0     2    95    15   111    14   111 0.97 Antitermination protein
Antiterm             PF03589.8     95 seq12_BIOID50931     -            273   2.2e-55  184.5   7.7   2   2     1e-34   1.4e-30  105.1   0.1     2    95   178   270   177   270 0.98 Antitermination protein
RHS_repeat           PF05593.9     38 seq13_BIOID50931     -            884   1.1e-51  171.8  75.5   1   7     2e-11   2.7e-07   30.4   1.4     1    38   425   463   425   463 0.97 RHS Repeat
RHS_repeat           PF05593.9     38 seq13_BIOID50931     -            884   1.1e-51  171.8  75.5   2   7   1.1e-09   1.6e-05   24.8   0.0     1    37   468   504   468   505 0.96 RHS Repeat
RHS_repeat           PF05593.9     38 seq13_BIOID50931     -            884   1.1e-51  171.8  75.5   3   7   9.4e-10   1.3e-05   25.1   0.8     1    25   489   513   489   517 0.95 RHS Repeat
RHS_repeat           PF05593.9     38 seq13_BIOID50931     -            884   1.1e-51  171.8  75.5   4   7   1.4e-09   1.9e-05   24.6   0.0     1    36   533   568   533   570 0.92 RHS Repeat
RHS_repeat           PF05593.9     38 seq13_BIOID50931     -            884   1.1e-51  171.8  75.5   5   7   8.6e-14   1.2e-09   37.9   0.4     1    37   575   611   575   612 0.98 RHS Repeat
RHS_repeat           PF05593.9     38 seq13_BIOID50931     -            884   1.1e-51  171.8  75.5   6   7   5.5e-13   7.5e-09   35.4   0.4     1    38   637   674   637   674 0.99 RHS Repeat
RHS_repeat           PF05593.9     38 seq13_BIOID50931     -            884   1.1e-51  171.8  75.5   7   7   8.5e-09   0.00012   22.0   1.4     1    31   699   729   699   737 0.93 RHS Repeat
Phage_min_tail       PF05939.8    109 seq14_BIOID50931     -            113   1.2e-35  121.6   0.0   1   1   9.7e-40   1.3e-35  121.4   0.0     1   109     4   113     4   113 0.98 Phage minor tail protein
RHS                  PF03527.9     41 seq16_BIOID50931     -            414   8.3e-21   73.3   0.9   1   1   1.5e-24     2e-20   72.1   0.7     1    41   168   208   168   208 0.98 RHS protein
Transgly             PF00912.17   178 seq19_BIOID50931     -            844   2.6e-56  189.6   0.0   1   1     6e-60   4.1e-56  188.9   0.0    10   177   209   380   198   381 0.95 Transglycosylase
Transpeptidase       PF00905.17   304 seq19_BIOID50931     -            844   1.1e-25   90.2   0.2   1   1   1.3e-28   8.9e-25   87.2   0.2     2   284   473   725   472   744 0.86 Penicillin binding protein transpeptidase domain
Alpha-amylase        PF00128.19   316 seq22_BIOID50931     -            412   1.2e-06   28.0   0.0   1   1   1.4e-10     2e-06   27.3   0.0    21    78   245   314   230   350 0.85 Alpha amylase, catalytic domain
SSB                  PF00436.20   104 seq25_BIOID50931     -            150     3e-39  132.9   0.3   1   1   2.6e-43   3.5e-39  132.7   0.2     1   101     6   109     6   112 0.96 Single-strand binding protein family
Ail_Lom              PF06316.6    199 seq30_BIOID50931     -            199  1.8e-119  396.3   4.7   1   1  2.9e-123    2e-119  396.1   3.2     1   199     1   199     1   199 1.00 Enterobacterial Ail/Lom protein
OMP_b-brl            PF13505.1    176 seq30_BIOID50931     -            199   5.6e-26   91.4   4.9   1   1     1e-29   6.8e-26   91.1   3.4     2   176    11   199     8   199 0.87 Outer membrane protein beta-barrel domain
SmpA_OmlA            PF04355.8     71 seq32_BIOID50931     -            100   1.7e-06   27.4   0.1   1   1   1.7e-10   2.3e-06   27.0   0.0    11    68    12    85     3    88 0.87 SmpA / OmlA family
DUF1076              PF06416.7    113 seq33_BIOID50931     -            238   6.6e-46  154.5   0.2   1   1   8.3e-50   1.1e-45  153.7   0.1     1   113   128   236   126   236 0.96 Protein of unknown function (DUF1076)
Y2_Tnp               PF04986.8    183 seq35_BIOID50931     -             73   3.7e-10   39.7   0.0   1   1   3.2e-14   4.4e-10   39.4   0.0    74   130    10    66     4    69 0.92 Putative transposase
Phage_min_tail       PF05939.8    109 seq36_BIOID50931     -            109   9.3e-37  125.2   0.1   1   1   7.5e-41     1e-36  125.0   0.1     1   109     1   109     1   109 0.99 Phage minor tail protein
Phage_tail_L         PF05100.7    206 seq39_BIOID50931     -            232   2.5e-96  320.5   0.1   1   1  2.1e-100   2.9e-96  320.3   0.0     1   206    29   230    29   230 0.99 Phage minor tail protein L
DUF3927              PF13064.1     46 seq43_BIOID50931     -             55   2.9e-25   87.3   9.7   1   1   2.3e-29   3.2e-25   87.2   6.7     1    46     3    48     3    48 0.98 Protein of unknown function (DUF3927)
MFS_1                PF07690.11   354 seq44_BIOID50931     -            427   2.3e-33  115.3  38.8   1   2   6.4e-26   2.9e-22   78.7  17.4    33   256    27   263     5   266 0.80 Major Facilitator Superfamily
MFS_1                PF07690.11   354 seq44_BIOID50931     -            427   2.3e-33  115.3  38.8   2   2   5.6e-15   2.5e-11   42.8   5.9    38   181   255   402   250   422 0.81 Major Facilitator Superfamily
Sugar_tr             PF00083.19   451 seq44_BIOID50931     -            427     1e-24   86.8  31.9   1   1   5.6e-27   2.6e-23   82.2   9.4    51   200    34   193    10   203 0.88 Sugar (and other) transporter
MFS_2                PF13347.1    427 seq44_BIOID50931     -            427   1.1e-10   40.3  28.2   1   1   1.4e-10   6.2e-07   28.0   7.5   137   334   123   325   112   338 0.76 MFS/sugar transport protein
DUF1317              PF07026.6     60 seq45_BIOID50931     -             60   3.8e-39  132.2   0.1   1   1     3e-43   4.1e-39  132.1   0.0     1    60     1    60     1    60 0.99 Protein of unknown function (DUF1317)
Phage_tail_L         PF05100.7    206 seq46_BIOID50931     -            130   5.7e-45  152.8   0.0   1   1   4.8e-49   6.5e-45  152.6   0.0     1    98    29   126    29   130 0.97 Phage minor tail protein L
DUF1019              PF06254.6     89 seq47_BIOID50931     -            141   3.4e-24   84.7   0.2   1   1   3.5e-28   4.8e-24   84.2   0.1     1    88    46   120    46   121 0.97 Protein of unknown function (DUF1019)
Terminase_GpA        PF05876.7    557 seq48_BIOID50931     -            320   1.1e-93  314.3   1.0   1   1     1e-97   1.4e-93  314.0   0.7   266   547     2   279     1   286 0.97 Phage terminase large subunit (GpA)
SLT                  PF01464.15   121 seq50_BIOID50931     -            152   3.5e-33  113.5   0.6   1   1   3.1e-37   4.2e-33  113.2   0.4     1   120    19   138    19   139 0.97 Transglycosylase SLT domain
Prok-JAB             PF14464.1    105 seq53_BIOID50931     -            247   1.5e-19   69.3   0.1   1   1   3.7e-23   2.5e-19   68.6   0.1     3    96     3    98     1   109 0.93 Prokaryotic homologs of the JAB domain
NLPC_P60             PF00877.14   105 seq53_BIOID50931     -            247   5.5e-14   51.7   0.0   1   1   1.1e-17   7.6e-14   51.2   0.0     1   104   111   223   111   224 0.92 NlpC/P60 family
Exc                  PF07825.6     77 seq64_BIOID50931     -             82   6.4e-08   32.1   0.1   1   1   5.1e-12   6.9e-08   32.0   0.1     4    70     6    74     3    81 0.88 Excisionase-like protein
SecE                 PF00584.15    57 seq67_BIOID50931     -            127   2.4e-21   74.9   1.0   1   1   1.8e-25   2.4e-21   74.9   0.7     2    56    68   122    67   123 0.97 SecE/Sec61-gamma subunits of protein translocation complex
DUF1382              PF07131.6     61 seq68_BIOID50931     -             63   8.3e-40  134.6   0.6   1   1   6.7e-44   9.1e-40  134.4   0.4     1    61     1    61     1    61 0.99 Protein of unknown function (DUF1382)
TnpB_IS66            PF05717.8    108 seq69_BIOID50931     -            115   2.6e-42  142.4   0.0   1   1   2.1e-46   2.9e-42  142.3   0.0     2   104     7   107     6   111 0.97 IS66 Orf2 like protein
Caudo_TAP            PF02413.12   130 seq70_BIOID50931     -            147   2.9e-32  111.4   0.2   1   1   2.3e-36   3.2e-32  111.3   0.1     3   130    10   143     8   143 0.97 Caudovirales tail fibre assembly protein
Phage_tail_L         PF05100.7    206 seq72_BIOID50931     -            232   5.9e-97  322.6   0.1   1   1    5e-101   6.8e-97  322.4   0.0     1   206    29   230    29   230 0.99 Phage minor tail protein L
Phage_lysis          PF03245.8    125 seq75_BIOID50931     -            155   5.1e-49  165.3   8.9   1   1   4.2e-53   5.8e-49  165.1   6.2     2   124    30   153    29   154 0.99 Bacteriophage lysis protein
rve                  PF00665.21   120 seq77_BIOID50931     -            159   1.3e-21   76.7   0.0   1   1   3.9e-25   1.8e-21   76.3   0.0    11   119     2   108     1   109 0.97 Integrase core domain
rve_3                PF13683.1     67 seq77_BIOID50931     -            159   1.4e-18   66.0   0.1   1   1   5.2e-22   2.4e-18   65.3   0.1     2    67    81   147    80   147 0.98 Integrase core domain
rve_2                PF13333.1     52 seq77_BIOID50931     -            159   4.7e-14   52.0   0.7   1   1   1.9e-17   8.8e-14   51.2   0.5     1    51    99   154    99   154 0.93 Integrase core domain
TcdA_TcdB            PF12919.2    514 seq78_BIOID50931     -            337   1.6e-26   92.8   0.2   1   1   2.3e-30   1.6e-26   92.8   0.1     1    70   258   327   258   333 0.96 TcdA/TcdB catalytic glycosyltransferase domain
TcdB_N               PF12918.2     66 seq78_BIOID50931     -            337   2.2e-17   62.7   3.3   1   1   3.3e-21   2.2e-17   62.7   2.3     2    66   164   225   163   225 0.97 TcdB toxin N-terminal helical domain
DUF932               PF06067.6    239 seq79_BIOID50931     -            272   1.6e-59  201.0   0.0   1   1   1.3e-63   1.8e-59  200.8   0.0     2   239    37   261    36   261 0.99 Domain of unknown function (DUF932)
DUF905               PF06006.7     71 seq80_BIOID50931     -             77   2.4e-37  126.0   0.3   1   1   1.9e-41   2.6e-37  125.8   0.2     2    71     9    77     8    77 0.97 Bacterial protein of unknown function (DUF905)
Secretin             PF00263.16   165 seq83_BIOID50931     -            512   1.8e-32  111.9   3.4   1   1   2.6e-36   1.8e-32  111.9   2.4     1   162   336   504   336   507 0.93 Bacterial type II and III secretion system protein
Secretin_N           PF03958.12    82 seq83_BIOID50931     -            512   2.5e-24   85.1   2.8   1   1   1.6e-22   1.1e-18   67.0   0.2     1    82   180   275   180   275 0.99 Bacterial type II/III secretion system short domain
Sigma54_CBD          PF04963.8    195 seq87_BIOID50931     -            477   8.2e-76  253.6   1.0   1   1   1.8e-79   8.2e-76  253.6   0.7     2   195   107   304   106   304 0.97 Sigma-54 factor, core binding domain
Sigma54_DBD          PF04552.8    160 seq87_BIOID50931     -            477   3.8e-70  234.3   0.4   1   1   1.6e-73   7.5e-70  233.4   0.3     2   160   317   475   316   475 0.99 Sigma-54, DNA binding domain
Sigma54_AID          PF00309.15    49 seq87_BIOID50931     -            477   7.9e-19   66.7  20.7   1   1   3.8e-22   1.8e-18   65.6  14.3     1    47     3    49     3    51 0.97 Sigma-54 factor, Activator interacting domain (AID)
Caudo_TAP            PF02413.12   130 seq88_BIOID50931     -            197   3.9e-27   94.8   1.9   1   1   7.6e-31     1e-26   93.4   1.3     2   130    76   196    22   196 0.86 Caudovirales tail fibre assembly protein
Phage_integ_N        PF09003.5     81 seq89_BIOID50931     -            376   1.9e-28   97.8   0.2   1   1   6.4e-32   4.4e-28   96.6   0.1     3    77     2    76     1    84 0.95 Bacteriophage lambda integrase, N-terminal domain
Phage_integrase      PF00589.17   173 seq89_BIOID50931     -            376   1.4e-14   54.0   0.0   1   1   3.6e-18   2.4e-14   53.2   0.0     2   170   193   367   192   370 0.87 Phage integrase family
Phage_tail_L         PF05100.7    206 seq91_BIOID50931     -             93   5.9e-38  129.9   0.2   1   1   4.7e-42   6.4e-38  129.8   0.1   112   206     1    91     1    91 0.98 Phage minor tail protein L
DUF303               PF03629.13   255 seq92_BIOID50931     -            645   8.9e-28   97.0   0.0   1   1   1.8e-31   1.2e-27   96.6   0.0     2   206    79   326    78   381 0.78 Domain of unknown function (DUF303)
DUF1737              PF08410.5     54 seq92_BIOID50931     -            645     5e-17   61.2   0.0   1   1   2.4e-20   1.7e-16   59.6   0.0     1    53     1    50     1    51 0.97 Domain of unknown function (DUF1737)
phage_tail_N         PF08400.5    134 seq95_BIOID50931     -            971   5.5e-59  197.5   0.3   1   1   1.6e-62   5.5e-59  197.5   0.2     1   134     1   134     1   134 0.99 Prophage tail fibre N-terminal
Phage_fiber_2        PF03406.8     44 seq95_BIOID50931     -            971   1.1e-56  188.0  35.0   1   3   4.1e-25   1.4e-21   75.7   4.9     1    44   462   505   462   505 0.98 Phage tail fibre repeat
Phage_fiber_2        PF03406.8     44 seq95_BIOID50931     -            971   1.1e-56  188.0  35.0   2   3   7.3e-24   2.5e-20   71.7   3.9     1    44   506   549   506   549 0.97 Phage tail fibre repeat
Phage_fiber_2        PF03406.8     44 seq95_BIOID50931     -            971   1.1e-56  188.0  35.0   3   3   1.5e-23     5e-20   70.7   4.4     1    42   550   591   550   593 0.95 Phage tail fibre repeat
Collar               PF07484.7     57 seq95_BIOID50931     -            971   1.4e-11   43.8   0.2   1   1   9.7e-15   3.3e-11   42.6   0.1     1    56   761   807   761   808 0.97 Phage Tail Collar Domain
Phage_fiber          PF03335.8     14 seq95_BIOID50931     -            971   6.2e-07   28.0  64.4   1   7   0.00054       1.8    8.3   1.5     1    14   824   837   824   837 0.88 Phage tail fibre repeat
Phage_fiber          PF03335.8     14 seq95_BIOID50931     -            971   6.2e-07   28.0  64.4   2   7   2.4e-05     0.083   12.4   2.6     1    14   856   869   856   869 0.92 Phage tail fibre repeat
Phage_fiber          PF03335.8     14 seq95_BIOID50931     -            971   6.2e-07   28.0  64.4   3   7   0.00027      0.91    9.3   2.4     2    13   871   882   870   883 0.89 Phage tail fibre repeat
Phage_fiber          PF03335.8     14 seq95_BIOID50931     -            971   6.2e-07   28.0  64.4   4   7   3.8e-05      0.13   11.8   3.2     1    14   906   919   906   919 0.92 Phage tail fibre repeat
Phage_fiber          PF03335.8     14 seq95_BIOID50931     -            971   6.2e-07   28.0  64.4   5   7   0.00053       1.8    8.3   1.7     2    12   921   931   920   932 0.89 Phage tail fibre repeat
Phage_fiber          PF03335.8     14 seq95_BIOID50931     -            971   6.2e-07   28.0  64.4   6   7   0.00045       1.5    8.6   0.8     2    11   930   939   929   940 0.86 Phage tail fibre repeat
Phage_fiber          PF03335.8     14 seq95_BIOID50931     -            971   6.2e-07   28.0  64.4   7   7   0.00053       1.8    8.4   0.9     2    13   939   950   938   951 0.87 Phage tail fibre repeat
Rz1                  PF06085.6     40 seq96_BIOID50931     -             61     8e-23   79.4  10.5   1   1   7.2e-27   9.8e-23   79.1   7.3     1    39    20    60    20    61 0.97 Lipoprotein Rz1 precursor
IstB_IS21            PF01695.12   178 seq99_BIOID50931     -            246   1.7e-21   76.2   0.0   1   1   5.2e-25   2.4e-21   75.8   0.0     3   163    54   219    52   226 0.91 IstB-like ATP binding protein
Bac_DnaA             PF00308.13   219 seq99_BIOID50931     -            246     2e-07   30.7   0.0   1   1   5.5e-11   2.5e-07   30.4   0.0     5   133    71   199    67   227 0.80 Bacterial dnaA  protein
ArsA_ATPase          PF02374.10   305 seq99_BIOID50931     -            246     4e-05   22.7   0.0   1   1   1.2e-08   5.3e-05   22.2   0.0     4    92   104   198   101   223 0.72 Anion-transporting ATPase
ParBc                PF02195.13    90 seq101_BIOID50931    -            672   1.9e-22   79.0   0.0   1   1   3.1e-26   4.3e-22   77.9   0.0     1    89    56   151    56   152 0.97 ParB-like nuclease domain
RHS_repeat           PF05593.9     38 seq102_BIOID50931    -           1041   6.1e-68  223.7 101.0   1   8   9.8e-13   1.3e-08   34.6   1.4     1    38   434   472   434   472 0.97 RHS Repeat
RHS_repeat           PF05593.9     38 seq102_BIOID50931    -           1041   6.1e-68  223.7 101.0   2   8   2.4e-11   3.3e-07   30.1   2.1     3    37   458   492   456   493 0.94 RHS Repeat
RHS_repeat           PF05593.9     38 seq102_BIOID50931    -           1041   6.1e-68  223.7 101.0   3   8     2e-09   2.8e-05   24.0   1.5     1    38   498   537   498   537 0.89 RHS Repeat
RHS_repeat           PF05593.9     38 seq102_BIOID50931    -           1041   6.1e-68  223.7 101.0   4   8   2.7e-08   0.00037   20.4   0.6     1    36   542   577   542   578 0.91 RHS Repeat
RHS_repeat           PF05593.9     38 seq102_BIOID50931    -           1041   6.1e-68  223.7 101.0   5   8   1.8e-13   2.5e-09   36.9   0.3     1    37   584   620   584   621 0.98 RHS Repeat
RHS_repeat           PF05593.9     38 seq102_BIOID50931    -           1041   6.1e-68  223.7 101.0   6   8   3.8e-10   5.1e-06   26.3   0.7     1    37   626   661   626   662 0.97 RHS Repeat
RHS_repeat           PF05593.9     38 seq102_BIOID50931    -           1041   6.1e-68  223.7 101.0   7   8   1.2e-08   0.00016   21.5   1.1     1    31   667   697   667   701 0.93 RHS Repeat
RHS_repeat           PF05593.9     38 seq102_BIOID50931    -           1041   6.1e-68  223.7 101.0   8   8     1e-08   0.00014   21.8   0.6     1    31   729   762   729   770 0.80 RHS Repeat
NusG                 PF02357.14    92 seq104_BIOID50931    -            181   5.3e-25   87.3   0.0   1   1   1.1e-28   7.7e-25   86.8   0.0     1    92     7   106     7   106 0.93 Transcription termination factor nusG
KOW                  PF00467.24    32 seq104_BIOID50931    -            181   1.3e-08   33.9   0.1   1   1   9.1e-12   6.2e-08   31.7   0.0     1    28   130   161   130   165 0.86 KOW motif
DDE_Tnp_IS66         PF03050.9    271 seq106_BIOID50931    -            512  3.4e-100  334.6   0.0   1   1  9.9e-104  3.4e-100  334.6   0.0     1   271   175   462   175   462 0.98 Transposase IS66 family
DDE_Tnp_IS66_C       PF13817.1     39 seq106_BIOID50931    -            512   4.3e-19   68.1   0.1   1   1   3.3e-22   1.1e-18   66.7   0.0     1    39   468   506   468   506 0.98 IS66 C-terminal element
HTH_Tnp_IS66         PF13005.2     59 seq106_BIOID50931    -            512   3.4e-17   61.8   0.7   1   1   1.8e-20     6e-17   61.1   0.5     3    59   115   169   113   169 0.95 putative Helix-turn-helix domain of transposase IS66
LZ_Tnp_IS66          PF13007.2     78 seq106_BIOID50931    -            512   3.7e-13   49.8   3.2   1   1   1.1e-16   3.7e-13   49.8   2.2     1    77    38   110    38   111 0.82 Transposase C of IS166 homeodomain
TraT                 PF05818.7    215 seq109_BIOID50931    -            248   4.5e-83  277.8   2.7   1   1   4.1e-87   5.6e-83  277.4   1.9     7   215    43   248    41   248 0.99 Enterobacterial TraT complement resistance protein
Arc                  PF03869.9     50 seq111_BIOID50931    -             57   7.6e-05   22.1   0.2   1   1   1.1e-08   0.00016   21.1   0.2     2    40     9    47     8    56 0.88 Arc-like DNA binding domain
DUF1076              PF06416.7    113 seq112_BIOID50931    -            209   1.8e-46  156.4   0.7   1   1   1.7e-50   2.3e-46  156.0   0.5     2   113    98   209    97   209 0.98 Protein of unknown function (DUF1076)
Prok-JAB             PF14464.1    105 seq117_BIOID50931    -            247   4.6e-20   71.0   0.3   1   1   1.3e-23   8.8e-20   70.1   0.2     3    99     3    99     1   108 0.91 Prokaryotic homologs of the JAB domain
NLPC_P60             PF00877.14   105 seq117_BIOID50931    -            247   7.1e-14   51.3   0.0   1   1   1.5e-17     1e-13   50.9   0.0     1   105   111   224   111   224 0.92 NlpC/P60 family
zf-dskA_traR         PF01258.12    36 seq119_BIOID50931    -             73   4.7e-10   38.9   7.6   1   1   4.5e-14   6.2e-10   38.5   5.3     4    35    33    64    28    65 0.92 Prokaryotic dksA/traR C4-type zinc finger
Phage_fiber_C        PF06820.7     64 seq121_BIOID50931    -             89   2.2e-34  117.2   0.8   1   1   2.1e-38   2.9e-34  116.8   0.5     1    64    28    89    28    89 0.99 Putative prophage tail fibre C-terminus
Lambda_tail_I        PF06805.7     82 seq123_BIOID50931    -            190   3.7e-14   52.1   0.0   1   1   4.9e-18   6.7e-14   51.3   0.0    25    82     2    64     1    64 0.98 Bacteriophage lambda tail assembly protein I
P22_AR_N             PF10547.4    120 seq124_BIOID50931    -            341   7.2e-45  151.5   0.0   1   1   2.2e-48   1.5e-44  150.5   0.0     3   120    44   159    42   159 0.96 P22_AR N-terminal domain
P22_AR_C             PF10548.4     74 seq124_BIOID50931    -            341   2.5e-26   91.2   0.0   1   1   9.5e-30   6.5e-26   89.8   0.0     1    74   240   313   240   313 0.98 P22AR C-terminal domain
DUF1364              PF07102.7     94 seq132_BIOID50931    -             96   3.8e-39  132.3   0.8   1   1     3e-43   4.1e-39  132.2   0.6     1    94     1    94     1    94 0.98 Protein of unknown function (DUF1364)
Ead_Ea22             PF13935.1    139 seq133_BIOID50931    -            315   3.4e-43  147.1   1.0   1   1   2.5e-47   3.4e-43  147.1   0.7     1   139     2   145     2   145 0.98 Ead/Ea22-like protein
gpW                  PF02831.10    68 seq134_BIOID50931    -             68   9.5e-37  124.2   1.1   1   1   7.6e-41     1e-36  124.1   0.8     1    68     1    68     1    68 0.99 gpW
Alpha-amylase_C      PF02806.13    96 seq135_BIOID50931    -            335   3.9e-06   26.7   0.0   1   1   7.9e-10   1.1e-05   25.3   0.0     8    90   234   322   232   326 0.77 Alpha amylase, C-terminal all-beta domain
YecR                 PF13992.1     74 seq136_BIOID50931    -            107   1.7e-26   92.0   0.1   1   1   1.6e-30   2.2e-26   91.7   0.1     2    74    26    98    25    98 0.98 YecR-like lipoprotein
N6_N4_Mtase          PF01555.13   231 seq137_BIOID50931    -            352   2.5e-43  148.0   0.0   1   1     1e-46   6.8e-43  146.6   0.0     1   230    29   341    29   342 0.82 DNA methylase
Methyltransf_26      PF13659.1    117 seq137_BIOID50931    -            352   2.9e-13   49.7   0.0   1   1   1.4e-11   9.3e-08   32.0   0.0    51   116     9    82     5    83 0.82 Methyltransferase domain
YbjQ_1               PF01906.12   105 seq144_BIOID50931    -            107   1.2e-40  138.0   0.5   1   1   9.3e-45   1.3e-40  137.9   0.4     1   104     1   104     1   105 0.99 Putative heavy-metal-binding
DUF2219              PF09982.4    293 seq145_BIOID50931    -            320   7.2e-65  218.5   3.4   1   1     8e-69   1.1e-64  217.9   2.4    14   293    54   319    40   319 0.92 Uncharacterized protein conserved in bacteria (DUF2219)
DUF1076              PF06416.7    113 seq149_BIOID50931    -            190   8.1e-44  147.8   0.0   1   1   9.4e-48   1.3e-43  147.1   0.0    14   113    89   188    74   188 0.96 Protein of unknown function (DUF1076)
DUF2776              PF10951.3    347 seq150_BIOID50931    -            383  1.1e-165  550.7  33.0   1   1  9.5e-170  1.3e-165  550.5  22.9     1   347    34   381    34   381 0.99 Protein of unknown function (DUF2776)
Phage_portal_2       PF05136.8    355 seq151_BIOID50931    -            533  9.9e-105  349.8   1.6   1   1  8.9e-109  1.2e-104  349.5   1.1     2   355    30   401    29   401 0.98 Phage portal protein, lambda family
Antirestrict         PF03230.8     94 seq152_BIOID50931    -            161   5.1e-39  132.0   0.2   1   1   4.7e-43   6.4e-39  131.7   0.1     1    94    64   161    64   161 0.98 Antirestriction protein
PerC                 PF06069.6     90 seq153_BIOID50931    -            108   4.3e-44  148.3   2.0   1   1   3.9e-48   5.3e-44  148.0   1.4     1    89     1    89     1    90 0.99 PerC transcriptional activator
RusA                 PF05866.6    116 seq157_BIOID50931    -            120   3.9e-25   88.4   0.0   1   1   3.2e-29   4.4e-25   88.2   0.0     1   116     8   117     8   117 0.94 Endodeoxyribonuclease RusA
Ribosomal_L11_N      PF03946.9     60 seq158_BIOID50931    -            142   3.2e-32  109.6   0.3   1   1   8.7e-36   5.9e-32  108.7   0.2     1    60     8    67     8    67 0.99 Ribosomal protein L11, N-terminal domain
Ribosomal_L11        PF00298.14    69 seq158_BIOID50931    -            142   6.6e-29   99.7   2.9   1   1   1.8e-32   1.2e-28   98.8   2.0     1    69    72   140    72   140 0.99 Ribosomal protein L11, RNA binding domain
LysR_substrate       PF03466.15   209 seq159_BIOID50931    -            329   1.4e-30  105.8   0.0   1   1     3e-34   2.1e-30  105.3   0.0     3   206   115   322   113   324 0.95 LysR substrate binding domain
HTH_1                PF00126.22    60 seq159_BIOID50931    -            329   1.2e-17   63.2   0.3   1   1   2.9e-21     2e-17   62.5   0.2     4    60    33    89    30    89 0.96 Bacterial regulatory helix-turn-helix protein, lysR family
DUF3927              PF13064.1     46 seq162_BIOID50931    -             52   2.9e-22   77.7  11.8   1   1   2.3e-26   3.1e-22   77.6   8.2     1    46     3    48     3    48 0.98 Protein of unknown function (DUF3927)
Mannitol_dh_C        PF08125.8    245 seq163_BIOID50931    -            486   4.6e-98  327.1   0.0   1   1  1.5e-101     1e-97  326.0   0.0     1   244   213   459   213   460 0.98 Mannitol dehydrogenase C-terminal domain
Mannitol_dh          PF01232.18   151 seq163_BIOID50931    -            486   7.9e-52  175.0   0.0   1   1   1.9e-55   1.3e-51  174.4   0.0     2   151    23   185    22   185 0.99 Mannitol dehydrogenase Rossmann domain
HTH_Tnp_1            PF01527.15    76 seq164_BIOID50931    -            108   5.5e-11   42.1   1.3   1   1   1.6e-14   2.2e-10   40.2   0.9     1    74     1    87     1    88 0.86 Transposase
Phage_AlpA           PF05930.7     51 seq167_BIOID50931    -             65   1.5e-17   62.9   0.2   1   1   1.3e-21   1.8e-17   62.6   0.1     3    50    18    64    16    65 0.96 Prophage CP4-57 regulatory protein (AlpA)
DUF1627              PF07789.7    155 seq168_BIOID50931    -            222   6.4e-91  301.7   0.6   1   1   5.9e-95     8e-91  301.4   0.4     1   155    57   211    57   211 1.00 Protein of unknown function (DUF1627)
DUF3950              PF13132.1     30 seq170_BIOID50931    -             74   3.1e-16   58.4   0.1   1   1   3.4e-20   4.6e-16   57.9   0.1     1    29    21    49    21    50 0.98 Domain of unknown function (DUF3950)
P22_AR_C             PF10548.4     74 seq171_BIOID50931    -            292     3e-26   90.9   0.0   1   1   7.3e-30     5e-26   90.2   0.0     1    74   191   264   191   264 0.98 P22AR C-terminal domain
Bro-N                PF02498.12    87 seq171_BIOID50931    -            292   5.7e-22   77.6   0.0   1   1   1.6e-25   1.1e-21   76.7   0.0     1    87    20   110    20   110 0.88 BRO family, N-terminal domain
TcdA_TcdB            PF12919.2    514 seq174_BIOID50931    -             56   5.1e-16   58.1   2.9   1   1   3.9e-20   5.4e-16   58.0   2.0   107   161     1    55     1    56 0.97 TcdA/TcdB catalytic glycosyltransferase domain
tRNA-synt_1g         PF09334.6    391 seq175_BIOID50931    -            677  2.3e-156  520.2   0.1   1   1  1.1e-159  2.9e-156  519.9   0.0     1   390     8   397     8   398 0.98 tRNA synthetases class I (M)
tRNA_bind            PF01588.15    95 seq175_BIOID50931    -            677   1.5e-22   79.0   0.0   1   1   1.2e-25   3.4e-22   77.9   0.0     1    94   581   674   581   675 0.98 Putative tRNA binding domain
tRNA-synt_1          PF00133.17   601 seq175_BIOID50931    -            677   3.1e-18   64.9   1.5   1   1   3.8e-15     1e-11   43.4   0.1    28   103    11    85     2   112 0.83 tRNA synthetases class I (I, L, M and V)
tRNA-synt_1e         PF01406.14   301 seq175_BIOID50931    -            677   3.9e-14   52.3   0.4   1   2     6e-09   1.6e-05   24.0   0.0    14   120    12   119     2   132 0.87 tRNA synthetases class I (C) catalytic domain
tRNA-synt_1e         PF01406.14   301 seq175_BIOID50931    -            677   3.9e-14   52.3   0.4   2   2   1.5e-09   4.2e-06   25.9   0.0   213   282   294   362   287   380 0.82 tRNA synthetases class I (C) catalytic domain
Phage-tail_3         PF13550.1    164 seq176_BIOID50931    -           1137   5.3e-40  136.7   0.0   1   1   3.7e-43   1.3e-39  135.5   0.0     1   161   330   497   330   500 0.94 Putative phage tail protein
DUF3672              PF12421.3    136 seq176_BIOID50931    -           1137   5.3e-37  126.8   1.8   1   1   3.7e-40   1.3e-36  125.6   1.2     1   136   949  1099   949  1099 0.94 Fibronectin type III protein
DUF1983              PF09327.6     81 seq176_BIOID50931    -           1137   1.2e-27   95.5   0.1   1   1   9.1e-31   3.1e-27   94.2   0.0     2    81   846   925   845   925 0.97 Domain of unknown function (DUF1983)
Amidase_2            PF01510.20   132 seq181_BIOID50931    -            276   1.2e-26   93.1   0.0   1   1   1.5e-30   2.1e-26   92.4   0.0     6   131    41   179    35   180 0.92 N-acetylmuramoyl-L-alanine amidase
Lambda_tail_I        PF06805.7     82 seq182_BIOID50931    -            193   6.9e-13   48.1   0.0   1   1   8.6e-17   1.2e-12   47.3   0.0    25    82     2    64     1    64 0.98 Bacteriophage lambda tail assembly protein I
Ferritin             PF00210.19   142 seq184_BIOID50931    -            165   7.3e-34  116.4   5.6   1   1   6.2e-38   8.5e-34  116.2   3.9     1   140     7   142     7   144 0.93 Ferritin-like domain
Polysacc_deac_1      PF01522.16   124 seq185_BIOID50931    -            263   1.1e-35  121.8   0.0   1   1     1e-39   1.4e-35  121.4   0.0     2   123    46   204    45   205 0.98 Polysaccharide deacetylase
Oxidored_q6          PF01058.17   131 seq186_BIOID50931    -            381   4.1e-29  100.7   0.3   1   1   4.9e-33   6.7e-29  100.0   0.2     1   130    71   216    71   217 0.96 NADH ubiquinone oxidoreductase, 20 Kd subunit
DUF1233              PF06806.7     72 seq191_BIOID50931    -             29     9e-06   25.0   0.1   1   1   6.6e-10   9.1e-06   25.0   0.1     1    23     4    27     4    29 0.92 Putative excisionase (DUF1233)
HTH_38               PF13936.1     44 seq193_BIOID50931    -            103   1.2e-24   85.5   0.3   1   1   5.6e-22   1.9e-18   65.5   0.9     4    44    58    98    55    98 0.97 Helix-turn-helix domain
RadC                 PF04002.10   123 seq194_BIOID50931    -            163   5.7e-47  158.3   0.0   1   1   5.1e-51   6.9e-47  158.0   0.0     2   123    42   163    41   163 0.98 RadC-like JAB domain
Ribosomal_L1         PF00687.16   221 seq195_BIOID50931    -            234   9.2e-50  168.8   0.2   1   1   7.9e-54   1.1e-49  168.6   0.2    13   220    28   220     8   221 0.90 Ribosomal protein L1p/L10e family
TcdA_TcdB            PF12919.2    514 seq196_BIOID50931    -            182   2.8e-67  227.2   2.2   1   1   4.4e-71     3e-67  227.1   1.6   200   389     1   180     1   182 0.96 TcdA/TcdB catalytic glycosyltransferase domain
Gly_transf_sug       PF04488.10   103 seq196_BIOID50931    -            182   1.3e-14   54.2   1.1   1   1   2.9e-18     2e-14   53.7   0.2    56    97     1    48     1    54 0.83 Glycosyltransferase sugar-binding region containing DXD motif
Phage_antiter_Q      PF06323.6    230 seq197_BIOID50931    -            229  3.5e-109  363.4   9.8   1   1  2.8e-113  3.9e-109  363.3   6.8     1   229     1   228     1   229 1.00 Phage antitermination protein Q
DUF1076              PF06416.7    113 seq199_BIOID50931    -            209   4.2e-46  155.2   0.7   1   1     4e-50   5.5e-46  154.8   0.5     2   113    98   209    97   209 0.98 Protein of unknown function (DUF1076)
Ribosomal_S30AE      PF02482.14    94 seq201_BIOID50931    -             95   6.8e-34  115.9   1.8   1   1   5.5e-38   7.5e-34  115.8   1.3     1    94     2    95     2    95 0.99 Sigma 54 modulation protein / S30EA ribosomal protein
DEAD                 PF00270.24   173 seq202_BIOID50931    -            610   2.7e-22   78.9   0.0   1   1   6.7e-26   4.6e-22   78.1   0.0     2   168    95   296    94   300 0.78 DEAD/DEAH box helicase
ResIII               PF04851.10   184 seq202_BIOID50931    -            610   2.5e-08   33.8   0.0   1   1   6.6e-12   4.5e-08   33.0   0.0     7   182    96   294    83   296 0.73 Type III restriction enzyme, res subunit
Resolvase            PF00239.16   141 seq203_BIOID50931    -            184   4.7e-51  172.2   0.0   1   1   8.8e-55     6e-51  171.8   0.0     2   140     3   135     2   136 0.98 Resolvase, N terminal domain
HTH_7                PF02796.10    45 seq203_BIOID50931    -            184   1.5e-14   53.4   0.0   1   1   4.3e-18   2.9e-14   52.5   0.0     1    44   138   181   138   182 0.98 Helix-turn-helix domain of resolvase
Prok-JAB             PF14464.1    105 seq205_BIOID50931    -            245   5.3e-20   70.8   0.1   1   1   1.4e-23   9.8e-20   69.9   0.1     5    99     3    97     1   106 0.91 Prokaryotic homologs of the JAB domain
NLPC_P60             PF00877.14   105 seq205_BIOID50931    -            245   3.2e-14   52.5   0.0   1   1   6.5e-18   4.5e-14   52.0   0.0     1   105   109   222   109   222 0.92 NlpC/P60 family
TPR_3                PF07720.7     36 seq207_BIOID50931    -            146   7.1e-10   38.3   0.2   1   1   5.2e-14   7.1e-10   38.3   0.2     1    36    32    65    32    65 0.96 Tetratricopeptide repeat
DUF3596              PF12167.3     88 seq208_BIOID50931    -             56     5e-09   35.5   0.0   1   1   4.2e-13   5.7e-09   35.3   0.0     1    30     9    38     9    48 0.86 Domain of unknown function (DUF3596)
HTH_Tnp_1            PF01527.15    76 seq214_BIOID50931    -            126   4.7e-11   42.3   0.0   1   1     7e-15   9.6e-11   41.3   0.0     1    39    10    48    10    51 0.94 Transposase
KfrA_N               PF11740.3    120 seq215_BIOID50931    -            199     6e-27   94.3  11.7   1   1   4.4e-31     6e-27   94.3   8.1     2   119     8   122     7   123 0.98 Plasmid replication region DNA-binding N-term
DUF977               PF06163.6    127 seq216_BIOID50931    -            131   4.9e-70  233.0   0.3   1   1     4e-74   5.5e-70  232.9   0.2     1   127     1   127     1   127 1.00 Bacterial protein of unknown function (DUF977)
PLA1                 PF02253.10   260 seq218_BIOID50931    -            289   1.6e-93  312.8   5.0   1   1   1.4e-97   1.9e-93  312.5   3.4     8   260    39   286    33   286 0.98 Phospholipase A1
Lysis_S              PF04971.7     68 seq219_BIOID50931    -             71   9.7e-47  156.4   0.6   1   1   7.8e-51   1.1e-46  156.2   0.4     1    68     4    71     4    71 1.00 Lysis protein S
Trehalase            PF01204.13   512 seq220_BIOID50931    -            549  4.4e-161  536.8   0.1   1   1  3.9e-165  5.3e-161  536.5   0.0     1   511    70   546    70   547 0.96 Trehalase
Transposase_mut      PF00872.13   381 seq225_BIOID50931    -             99   3.8e-11   42.0   0.0   1   1   3.3e-15   4.5e-11   41.8   0.0   333   379    28    74    23    76 0.96 Transposase, Mutator family
FlxA                 PF14282.1    106 seq226_BIOID50931    -            113   9.4e-16   57.5  24.5   1   1   7.9e-20   1.1e-15   57.3  17.0     5    84    13    92     5   104 0.91 FlxA-like protein
PTS_EIIA_2           PF00359.17   142 seq229_BIOID50931    -            163   3.5e-37  127.1   0.1   1   1   2.9e-41     4e-37  126.9   0.0     2   141    13   155    12   156 0.96 Phosphoenolpyruvate-dependent sugar phosphotransferase system, EIIA 2
MAPEG                PF01124.13   129 seq231_BIOID50931    -            264   6.7e-26   90.2   9.3   1   1     9e-30   1.2e-25   89.4   6.5     1   129   136   253   136   253 0.98 MAPEG family
DUF987               PF06174.6     66 seq232_BIOID50931    -             73   2.6e-43  145.2   0.2   1   1   2.1e-47   2.9e-43  145.0   0.1     1    66     1    66     1    66 0.99 Protein of unknown function (DUF987)
CsiD                 PF08943.5    297 seq233_BIOID50931    -            360  3.5e-148  492.2   0.3   1   1    8e-152  5.5e-148  491.5   0.0     1   297    55   350    55   350 1.00 CsiD
TauD                 PF02668.11   258 seq233_BIOID50931    -            360   4.6e-10   39.4   0.1   1   1   1.2e-13   8.3e-10   38.6   0.1    34   256   125   344    99   346 0.79 Taurine catabolism dioxygenase TauD, TfdA family
DUF1205              PF06722.7     97 seq237_BIOID50931    -            374   1.7e-26   92.1   0.0   1   1   6.3e-30   4.3e-26   90.8   0.0     1    97   164   259   164   259 0.96 Protein of unknown function (DUF1205)
UDPGT                PF00201.13   500 seq237_BIOID50931    -            374   3.2e-07   29.1   0.0   1   1   1.8e-10   1.3e-06   27.2   0.0   319   397   252   328   195   337 0.81 UDP-glucoronosyl and UDP-glucosyl transferase
Glycos_transf_1      PF00534.15   172 seq239_BIOID50931    -            368   1.1e-30  106.1   0.0   1   1     8e-34   1.8e-30  105.4   0.0    13   171   183   340   176   341 0.95 Glycosyl transferases group 1
Glyco_trans_1_4      PF13692.1    135 seq239_BIOID50931    -            368   1.5e-13   50.9   0.0   1   1   5.8e-16   1.3e-12   47.8   0.0     2   133   185   325   184   327 0.82 Glycosyl transferases group 1
Glyco_trans_4_4      PF13579.1    160 seq239_BIOID50931    -            368   1.7e-12   47.6   1.2   1   1   7.6e-14   1.7e-10   41.1   0.0     1   160    14   157    14   157 0.84 Glycosyl transferase 4-like domain
Glyco_transf_4       PF13439.1    177 seq239_BIOID50931    -            368   1.1e-11   44.6   0.0   1   1   9.4e-15   2.1e-11   43.7   0.0     4   172     6   159     3   160 0.72 Glycosyltransferase Family 4
Glyco_trans_1_2      PF13524.1     92 seq239_BIOID50931    -            368   3.1e-09   36.8   0.0   1   1   2.5e-12   5.6e-09   36.0   0.0     1    89   264   354   264   357 0.94 Glycosyl transferases group 1
Glyco_trans_4_2      PF13477.1    139 seq239_BIOID50931    -            368   5.3e-09   35.9   0.0   1   1   4.3e-12   9.9e-09   35.0   0.0    15   102    22   106     3   132 0.76 Glycosyl transferase 4-like
Phage_lysozyme       PF00959.14   110 seq240_BIOID50931    -            165   8.5e-33  112.8   0.1   1   1   7.7e-37   1.1e-32  112.5   0.1     1   109    48   154    48   155 0.98 Phage lysozyme
Prok-JAB             PF14464.1    105 seq241_BIOID50931    -            245   1.2e-19   69.6   0.1   1   1   3.3e-23   2.3e-19   68.8   0.1     5    99     3    97     1   106 0.91 Prokaryotic homologs of the JAB domain
NLPC_P60             PF00877.14   105 seq241_BIOID50931    -            245   4.3e-14   52.0   0.0   1   1   8.8e-18     6e-14   51.6   0.0     1   105   109   222   109   222 0.92 NlpC/P60 family
TnpB_IS66            PF05717.8    108 seq242_BIOID50931    -            116   2.6e-39  132.8   0.0   1   1   2.1e-43   2.9e-39  132.7   0.0     2   104     7   107     6   111 0.97 IS66 Orf2 like protein
EspG                 PF06872.6    383 seq243_BIOID50931    -            398  8.5e-201  666.1   1.7   1   1    7e-205  9.6e-201  665.9   1.2     1   383    15   397    15   397 1.00 EspG protein
Trp_Tyr_perm         PF03222.8    394 seq248_BIOID50931    -            403  2.7e-143  477.4  30.8   1   1  4.4e-147    3e-143  477.2  21.3     2   393     2   390     1   391 0.99 Tryptophan/tyrosine permease family
Aa_trans             PF01490.13   410 seq248_BIOID50931    -            403   8.9e-11   40.7  21.0   1   1   1.3e-14   8.9e-11   40.7  14.6     6   248     6   236     1   239 0.82 Transmembrane amino acid transporter protein
TonB_dep_Rec         PF00593.19   276 seq250_BIOID50931    -            747   7.1e-28   98.1  10.2   1   1     1e-31   7.1e-28   98.1   7.1     1   276   510   746   510   746 0.98 TonB dependent receptor
Plug                 PF07715.10   108 seq250_BIOID50931    -            747     2e-21   76.2   0.1   1   1   6.6e-25   4.5e-21   75.0   0.1     2   107    76   180    75   181 0.94 TonB-dependent Receptor Plug Domain
DUF1076              PF06416.7    113 seq252_BIOID50931    -            213   1.2e-43  147.2   0.4   1   1   1.3e-47   1.7e-43  146.7   0.3    13   113   112   212    99   212 0.94 Protein of unknown function (DUF1076)
DUF551               PF04448.7     69 seq253_BIOID50931    -            194   1.7e-18   66.9   0.0   1   1   2.7e-22   3.7e-18   65.9   0.0     2    69   128   190   127   190 0.98 Protein of unknown function (DUF551)
DUF1378              PF07125.6     59 seq254_BIOID50931    -             60   3.2e-40  135.7   0.1   1   1   2.5e-44   3.5e-40  135.6   0.1     1    59     1    59     1    59 0.99 Protein of unknown function (DUF1378)
Response_reg         PF00072.19   112 seq257_BIOID50931    -            215   1.2e-30  105.6   0.4   1   1   5.3e-34   1.8e-30  105.0   0.3     1   112     9   121     9   121 0.99 Response regulator receiver domain
GerE                 PF00196.14    58 seq257_BIOID50931    -            215   4.4e-25   86.6   0.5   1   1   2.5e-28   8.5e-25   85.7   0.4     2    57   152   207   151   208 0.96 Bacterial regulatory proteins, luxR family
Sigma70_r4_2         PF08281.7     54 seq257_BIOID50931    -            215   1.4e-07   30.7   0.1   1   1   8.1e-11   2.8e-07   29.7   0.0    25    54   167   196   154   196 0.93 Sigma-70, region 4
HTH_24               PF13412.1     48 seq257_BIOID50931    -            215   1.7e-05   23.9   1.1   1   1   1.8e-08   6.1e-05   22.2   0.3     6    43   159   194   154   195 0.80 Winged helix-turn-helix DNA-binding
RHS                  PF03527.9     41 seq258_BIOID50931    -            434   6.8e-21   73.6   0.4   1   1   1.4e-24   1.9e-20   72.2   0.3     1    41   168   208   168   208 0.98 RHS protein
Resolvase            PF00239.16   141 seq259_BIOID50931    -            212   5.3e-39  133.1   0.3   1   1   5.1e-43     7e-39  132.7   0.2     1   141    26   165    26   165 0.95 Resolvase, N terminal domain
PsiB                 PF06290.6    143 seq262_BIOID50931    -            144   2.2e-72  241.0   0.0   1   1   1.8e-76   2.5e-72  240.8   0.0     1   143     1   143     1   143 0.99 Plasmid SOS inhibition protein (PsiB)
Lambda_tail_I        PF06805.7     82 seq263_BIOID50931    -            193   1.2e-12   47.4   0.0   1   1   1.4e-16   1.9e-12   46.7   0.0    25    82     2    64     1    64 0.98 Bacteriophage lambda tail assembly protein I
YagB_YeeU_YfjZ       PF06154.6    105 seq264_BIOID50931    -            124     4e-53  177.9   0.0   1   1   3.5e-57   4.7e-53  177.7   0.0     2   104    16   118    15   119 0.98 YagB/YeeU/YfjZ family
Terminase_GpA        PF05876.7    557 seq267_BIOID50931    -            127     2e-11   42.8   0.0   1   1     2e-15   2.8e-11   42.3   0.0     1    52    51   100    51   120 0.87 Phage terminase large subunit (GpA)
NiFeSe_Hases         PF00374.14   507 seq268_BIOID50931    -            597  2.7e-243  808.1   0.0   1   1  2.3e-247  3.1e-243  808.0   0.0     1   507    54   582    54   582 0.98 Nickel-dependent hydrogenase
Ribosomal_L10        PF00466.15   100 seq269_BIOID50931    -            165   2.5e-26   91.3   0.0   1   1   2.6e-30   3.6e-26   90.8   0.0     3   100     5   101     3   101 0.98 Ribosomal protein L10
DAGK_prokar          PF01219.14   104 seq271_BIOID50931    -            119   1.1e-38  130.8   5.7   1   1   9.5e-43   1.3e-38  130.6   4.0     2   104    16   118    15   118 0.98 Prokaryotic diacylglycerol kinase
DUF303               PF03629.13   255 seq272_BIOID50931    -            648     5e-29  101.1   0.0   1   1     1e-32     7e-29  100.6   0.0     3   207    83   330    81   388 0.79 Domain of unknown function (DUF303)
DUF1737              PF08410.5     54 seq272_BIOID50931    -            648   3.2e-19   68.3   0.1   1   1     2e-22   1.4e-18   66.2   0.0     1    53     1    53     1    54 0.98 Domain of unknown function (DUF1737)
DUF826               PF05696.6     78 seq278_BIOID50931    -             89     1e-36  124.7   1.7   1   1   8.4e-41   1.1e-36  124.6   1.2     1    78     1    83     1    83 0.98 Protein of unknown function (DUF826)
ATP_bind_2           PF03668.10   284 seq279_BIOID50931    -            284  1.9e-147  489.6   0.0   1   1  1.6e-151  2.1e-147  489.5   0.0     1   284     1   282     1   282 1.00 P-loop ATPase protein family
Peptidase_S49        PF01343.13   154 seq283_BIOID50931    -            210   1.4e-17   63.7   0.1   1   1   1.9e-21   2.7e-17   62.8   0.0     2    59   149   206   148   210 0.95 Peptidase family S49
DUF551               PF04448.7     69 seq284_BIOID50931    -            120   2.8e-19   69.4   6.6   1   1   3.1e-23   4.2e-19   68.9   4.6     1    69    51   117    51   117 0.99 Protein of unknown function (DUF551)
Phage_lysis          PF03245.8    125 seq287_BIOID50931    -            155   7.1e-41  138.9   2.7   1   1   6.1e-45   8.3e-41  138.7   1.9     1   125    29   154    29   154 0.98 Bacteriophage lysis protein
DDE_Tnp_IS66         PF03050.9    271 seq294_BIOID50931    -            467     4e-96  321.2   0.6   1   1   2.7e-99   9.3e-96  320.0   0.0     1   271   126   417   126   417 0.98 Transposase IS66 family
DDE_Tnp_IS66_C       PF13817.1     39 seq294_BIOID50931    -            467     5e-20   71.1   0.2   1   1   3.5e-23   1.2e-19   69.8   0.1     2    39   424   461   423   461 0.99 IS66 C-terminal element
HTH_Tnp_IS66         PF13005.2     59 seq294_BIOID50931    -            467     4e-14   52.0   3.6   1   1   1.2e-17     4e-14   52.0   2.5     1    59    64   120    64   120 0.97 putative Helix-turn-helix domain of transposase IS66
LZ_Tnp_IS66          PF13007.2     78 seq294_BIOID50931    -            467   4.2e-09   36.8   5.6   1   1     4e-12   1.4e-08   35.1   3.9    13    77     1    61     1    62 0.88 Transposase C of IS166 homeodomain
Phage-tail_3         PF13550.1    164 seq295_BIOID50931    -            522   8.2e-37  126.3   0.0   1   1     1e-40   1.4e-36  125.6   0.0     1   163   330   499   330   500 0.95 Putative phage tail protein
RHS                  PF03527.9     41 seq296_BIOID50931    -             89   8.6e-08   31.7   0.1   1   1     1e-11   1.4e-07   31.0   0.1     1    19    55    73    55    76 0.90 RHS protein
Terminase_GpA        PF05876.7    557 seq298_BIOID50931    -            528  5.9e-150  500.1   0.3   1   1  5.3e-154  7.2e-150  499.8   0.2    79   547     1   487     1   495 0.98 Phage terminase large subunit (GpA)
DUF1219              PF06755.7    117 seq299_BIOID50931    -            124   2.6e-58  194.5   0.0   1   1   2.2e-62   2.9e-58  194.3   0.0     1   113     1   113     1   123 0.98 Protein of unknown function (DUF1219)
PsiA                 PF06952.6    238 seq300_BIOID50931    -            253  1.1e-113  378.0   7.2   1   1  9.4e-118  1.3e-113  377.8   5.0     1   237     1   236     1   237 1.00 PsiA protein
Phage_lysozyme       PF00959.14   110 seq301_BIOID50931    -            158   3.5e-23   81.8   0.0   1   1   3.7e-27   5.1e-23   81.3   0.0     1   109    33   140    33   141 0.98 Phage lysozyme
Methyltransf_18      PF12847.2    112 seq303_BIOID50931    -            247   7.1e-15   55.4   0.0   1   1   7.3e-18   1.1e-14   54.8   0.0     2   110    57   163    56   165 0.92 Methyltransferase domain
Methyltransf_11      PF08241.7     95 seq303_BIOID50931    -            247   6.9e-12   45.5   0.0   1   1   9.1e-15   1.4e-11   44.6   0.0     2    95    62   162    61   162 0.95 Methyltransferase domain
Methyltransf_31      PF13847.1    152 seq303_BIOID50931    -            247   1.5e-10   40.7   0.0   1   1   1.3e-13     2e-10   40.3   0.0     3   110    56   164    54   215 0.86 Methyltransferase domain
Methyltransf_25      PF13649.1    101 seq303_BIOID50931    -            247   1.2e-09   38.3   0.0   1   1   1.6e-12   2.4e-09   37.3   0.0     1   101    60   158    60   158 0.89 Methyltransferase domain
Methyltransf_12      PF08242.7     99 seq303_BIOID50931    -            247   3.7e-09   36.8   0.0   1   1     4e-12     6e-09   36.1   0.0     2    99    62   160    61   160 0.91 Methyltransferase domain
Methyltransf_23      PF13489.1    162 seq303_BIOID50931    -            247   3.3e-07   30.0   0.0   1   1   3.4e-10   5.2e-07   29.3   0.0    14   131    51   181    36   228 0.68 Methyltransferase domain
MTS                  PF05175.9    170 seq303_BIOID50931    -            247   1.7e-05   24.1   0.0   1   1   1.6e-08   2.4e-05   23.6   0.0    23   166    49   190    44   194 0.78 Methyltransferase small domain
Ubie_methyltran      PF01209.13   233 seq303_BIOID50931    -            247   1.9e-05   23.7   0.0   1   1   2.3e-08   3.5e-05   22.9   0.0    45   154    54   165    48   240 0.80 ubiE/COQ5 methyltransferase family
Lysis_S              PF04971.7     68 seq305_BIOID50931    -             71   7.2e-47  156.8   0.6   1   1   5.8e-51   7.9e-47  156.7   0.4     1    68     4    71     4    71 1.00 Lysis protein S
RQC                  PF09382.5    106 seq306_BIOID50931    -            611   4.4e-28   96.9   0.0   1   1   3.5e-31   1.2e-27   95.6   0.0     1   104   413   514   413   516 0.97 RQC domain
Helicase_C           PF00271.26    78 seq306_BIOID50931    -            611   4.6e-24   83.9   0.0   1   1   2.6e-24   8.9e-21   73.4   0.1     3    78   258   333   256   333 0.98 Helicase conserved C-terminal domain
HRDC                 PF00570.18    68 seq306_BIOID50931    -            611   8.1e-24   83.0   0.1   1   1   6.4e-27   2.2e-23   81.6   0.0     2    68   535   601   534   601 0.97 HRDC domain
DEAD                 PF00270.24   173 seq306_BIOID50931    -            611   2.6e-21   75.7   0.0   1   1   8.5e-24   2.9e-20   72.3   0.0     2   168    30   189    29   194 0.85 DEAD/DEAH box helicase
Aldo_ket_red         PF00248.16   283 seq308_BIOID50931    -            267   1.5e-57  194.4   0.6   1   1   1.4e-61   1.9e-57  194.1   0.4     2   281     6   250     5   251 0.95 Aldo/keto reductase family
DUF4222              PF13973.1     53 seq315_BIOID50931    -             80   1.4e-15   56.2   0.6   1   1   1.3e-19   1.7e-15   56.0   0.4     2    53     4    54     3    54 0.97 Domain of unknown function (DUF4222)
Ribosomal_L12        PF00542.14    68 seq317_BIOID50931    -            121   1.8e-31  107.8   8.6   1   1   2.8e-35   3.8e-31  106.7   6.0     1    68    54   121    54   121 0.99 Ribosomal protein L7/L12 C-terminal domain
DAO                  PF01266.19   358 seq321_BIOID50931    -            444     2e-63  214.3   0.0   1   1   1.8e-67   2.4e-63  214.0   0.0     1   356    25   412    25   414 0.86 FAD dependent oxidoreductase
DUF1327              PF07041.6    113 seq323_BIOID50931    -            114   2.9e-61  204.2   0.0   1   1   2.3e-65   3.2e-61  204.0   0.0     1   112     1   112     1   113 0.99 Protein of unknown function (DUF1327)
DUF1283              PF06932.6     85 seq324_BIOID50931    -            113   5.2e-46  154.4   5.7   1   1   4.5e-50   6.1e-46  154.2   4.0     1    85    29   113    29   113 0.99 Protein of unknown function (DUF1283)
SopA                 PF13981.1    135 seq326_BIOID50931    -            545   3.4e-39  133.8   3.4   1   1   9.3e-42   3.2e-38  130.6   0.5     1   124   376   501   376   505 0.98 SopA-like central domain
Pentapeptide         PF00805.17    40 seq326_BIOID50931    -            545     1e-14   53.2  16.1   1   1   8.9e-09     3e-05   23.0   0.2     7    38   237   268   236   270 0.95 Pentapeptide repeats (8 copies)
Pentapeptide_4       PF13599.1     78 seq326_BIOID50931    -            545   6.6e-14   51.3  18.0   1   2   3.3e-12   1.1e-08   34.5   1.7     9    76   199   266   194   267 0.89 Pentapeptide repeats (9 copies)
Pentapeptide_4       PF13599.1     78 seq326_BIOID50931    -            545   6.6e-14   51.3  18.0   2   2   5.2e-11   1.8e-07   30.7   5.4     2    53   242   291   241   309 0.92 Pentapeptide repeats (9 copies)
Caudo_TAP            PF02413.12   130 seq327_BIOID50931    -            193   1.8e-39  134.7   0.5   1   1   1.6e-43   2.2e-39  134.4   0.3     1   130    72   192    72   192 0.97 Caudovirales tail fibre assembly protein
Peptidase_S49        PF01343.13   154 seq333_BIOID50931    -            221   1.2e-15   57.4   0.2   1   1   1.8e-19   2.4e-15   56.5   0.0    74   151     3    79     1    82 0.92 Peptidase family S49
HOK_GEF              PF01848.11    43 seq338_BIOID50931    -             70   1.5e-19   68.8   4.5   1   1   1.3e-23   1.8e-19   68.6   3.1     1    43    24    66    24    66 0.99 Hok/gef family
Sulfatase            PF00884.18   379 seq339_BIOID50931    -            573   1.2e-43  149.4   4.8   1   1   1.2e-47   1.6e-43  149.0   3.3     2   321   238   534   237   567 0.91 Sulfatase
Phage_lysis          PF03245.8    125 seq341_BIOID50931    -            153   4.5e-48  162.2  12.3   1   1   3.7e-52   5.1e-48  162.0   8.5     1   125    29   153    29   153 0.99 Bacteriophage lysis protein
DUF4137              PF13593.1    313 seq342_BIOID50931    -            332  4.9e-106  354.2  22.4   1   1    4e-110  5.5e-106  354.0  15.6     1   313     8   316     8   316 0.98 SBF-like CPA transporter family (DUF4137)
HTS                  PF04204.11   298 seq343_BIOID50931    -            309    8e-132  438.3   0.0   1   1  6.6e-136    9e-132  438.1   0.0     1   298     2   299     2   299 1.00 Homoserine O-succinyltransferase
WGR                  PF05406.10    81 seq344_BIOID50931    -            242   1.1e-17   63.5   1.0   1   1   1.8e-21   2.5e-17   62.4   0.7    11    78     4    68     1    71 0.92 WGR domain
PTS-HPr              PF00381.14    84 seq345_BIOID50931    -             90   6.4e-25   86.7   0.4   1   1   5.5e-29   7.6e-25   86.5   0.3     2    84     3    86     2    86 0.96 PTS HPr component phosphorylation site
DUF1233              PF06806.7     72 seq347_BIOID50931    -             84   2.7e-34  116.4   0.5   1   1   2.3e-38   3.2e-34  116.1   0.3     1    72     4    76     4    76 0.97 Putative excisionase (DUF1233)
RHS                  PF03527.9     41 seq349_BIOID50931    -            376   6.6e-21   73.6   1.1   1   1   1.1e-24   1.5e-20   72.5   0.8     1    41   110   150   110   150 0.96 RHS protein
SdiA-regulated       PF06977.6    249 seq350_BIOID50931    -            272   3.1e-71  239.1   0.1   1   1   5.6e-75   3.9e-71  238.8   0.1     7   248    32   268    27   269 0.93 SdiA-regulated
Phage_lysozyme       PF00959.14   110 seq351_BIOID50931    -            177   4.1e-29  100.9   0.0   1   1   3.9e-33   5.4e-29  100.5   0.0     1   110    48   166    48   166 0.97 Phage lysozyme
Acetyltransf_3       PF13302.1    142 seq353_BIOID50931    -            186   5.7e-23   81.6   0.0   1   1     4e-26   7.7e-23   81.2   0.0     3   141     8   140     7   141 0.80 Acetyltransferase (GNAT) domain
Acetyltransf_4       PF13420.1    155 seq353_BIOID50931    -            186   7.2e-15   55.1   0.6   1   1   4.7e-18   9.1e-15   54.8   0.4     1   152     9   158     9   160 0.93 Acetyltransferase (GNAT) domain
Acetyltransf_1       PF00583.19    83 seq353_BIOID50931    -            186     6e-15   54.9   0.1   1   1   4.5e-18   8.9e-15   54.3   0.1     2    82    63   140    62   141 0.97 Acetyltransferase (GNAT) family
Acetyltransf_8       PF13523.1    152 seq353_BIOID50931    -            186   1.2e-13   51.1   0.2   1   1   8.2e-17   1.6e-13   50.6   0.2     1   141     9   145     9   157 0.89 Acetyltransferase (GNAT) domain
Acetyltransf_7       PF13508.1     79 seq353_BIOID50931    -            186   3.7e-07   30.1   0.2   1   1   3.4e-10   6.7e-07   29.2   0.1     2    78    56   141    55   142 0.80 Acetyltransferase (GNAT) domain
Acetyltransf_10      PF13673.1    117 seq353_BIOID50931    -            186   1.3e-05   25.1   0.0   1   1   9.3e-09   1.8e-05   24.7   0.0     1   117    16   140    16   140 0.75 Acetyltransferase (GNAT) domain
FR47                 PF08445.5     86 seq353_BIOID50931    -            186   2.1e-05   24.0   0.0   1   1   1.9e-08   3.8e-05   23.2   0.0    26    79    87   142    69   150 0.92 FR47-like protein
Rz1                  PF06085.6     40 seq355_BIOID50931    -             60   4.3e-24   83.5  10.6   1   1   4.2e-28   5.7e-24   83.1   7.3     1    40    20    60    20    60 0.98 Lipoprotein Rz1 precursor
Methyltransf_9       PF08003.6    315 seq359_BIOID50931    -            323  4.6e-173  574.0   0.0   1   1  2.3e-176  5.2e-173  573.9   0.0     1   315     7   322     7   322 1.00 Protein of unknown function (DUF1698)
Methyltransf_23      PF13489.1    162 seq359_BIOID50931    -            323   4.4e-11   42.6   0.0   1   1   3.5e-14     8e-11   41.7   0.0    12   159   114   269   103   272 0.71 Methyltransferase domain
Methyltransf_18      PF12847.2    112 seq359_BIOID50931    -            323   8.2e-08   32.7   0.0   1   1   7.1e-11   1.6e-07   31.7   0.0     2   111   123   226   122   227 0.86 Methyltransferase domain
Methyltransf_31      PF13847.1    152 seq359_BIOID50931    -            323   1.2e-07   31.3   0.0   1   1   9.6e-11   2.2e-07   30.4   0.0     5   112   124   228   121   284 0.90 Methyltransferase domain
Methyltransf_11      PF08241.7     95 seq359_BIOID50931    -            323   2.6e-05   24.4   0.0   1   1   2.2e-08   4.9e-05   23.6   0.0     1    94   127   223   127   224 0.81 Methyltransferase domain
CMAS                 PF02353.15   273 seq359_BIOID50931    -            323   5.8e-05   22.1   0.0   1   1   4.5e-08    0.0001   21.3   0.0    50   173   110   233   105   293 0.79 Mycolic acid cyclopropane synthetase
Sel1                 PF08238.7     39 seq365_BIOID50931    -            154   0.00028   21.3   0.2   1   2   0.00093        13    6.5   0.1    28    39    79    90    76    90 0.94 Sel1 repeat
Sel1                 PF08238.7     39 seq365_BIOID50931    -            154   0.00028   21.3   0.2   2   2   1.8e-05      0.25   11.9   0.0     3    39    93   129    91   129 0.73 Sel1 repeat
DUF3596              PF12167.3     88 seq366_BIOID50931    -            126   6.6e-31  105.6   0.0   1   1     6e-35   8.2e-31  105.3   0.0     1    88     7    93     7    93 0.98 Domain of unknown function (DUF3596)
RNA_pol_Rpb2_6       PF00562.23   386 seq367_BIOID50931    -           1342  4.7e-162  539.0   0.0   1   1  3.5e-162  7.9e-159  528.4   0.1     2   386   716  1264   715  1264 0.98 RNA polymerase Rpb2, domain 6
RNA_pol_Rpb2_7       PF04560.15    83 seq367_BIOID50931    -           1342   5.7e-32  109.6   0.1   1   1   8.2e-35   1.9e-31  108.0   0.0     1    82  1266  1341  1266  1342 0.98 RNA polymerase Rpb2, domain 7
RNA_pol_Rpb2_3       PF04565.11    68 seq367_BIOID50931    -           1342   7.1e-30  102.4   0.0   1   1   7.4e-33   1.7e-29  101.2   0.0     1    68   513   582   513   582 0.98 RNA polymerase Rpb2, domain 3
RNA_pol_Rpb2_45      PF10385.4     66 seq367_BIOID50931    -           1342   4.6e-29   99.9   0.3   1   1   1.5e-31   3.5e-28   97.0   0.2     1    66   591   656   591   656 1.00 RNA polymerase beta subunit external 1 domain
RNA_pol_Rpb2_1       PF04563.10   203 seq367_BIOID50931    -           1342   1.5e-26   92.4   0.0   1   1   1.4e-29   3.1e-26   91.4   0.0     2   203    27   509    26   509 0.98 RNA polymerase beta subunit
RNA_pol_Rpb2_2       PF04561.9    190 seq367_BIOID50931    -           1342   1.6e-25   89.5   0.9   1   2   8.4e-11   1.9e-07   30.5   0.0     1    74   151   225   151   276 0.82 RNA polymerase Rpb2, domain 2
RNA_pol_Rpb2_2       PF04561.9    190 seq367_BIOID50931    -           1342   1.6e-25   89.5   0.9   2   2   1.9e-18   4.4e-15   55.4   0.0    80   190   340   454   329   454 0.88 RNA polymerase Rpb2, domain 2
HTH_Tnp_1            PF01527.15    76 seq370_BIOID50931    -            108   5.5e-11   42.1   1.3   1   1   1.6e-14   2.2e-10   40.2   0.9     1    74     1    87     1    88 0.86 Transposase
HOK_GEF              PF01848.11    43 seq371_BIOID50931    -             52   5.9e-24   82.9   2.6   1   1   4.8e-28   6.5e-24   82.8   1.8     2    43     7    48     6    48 0.97 Hok/gef family
HTH_AraC             PF00165.18    42 seq373_BIOID50931    -            247   8.4e-20   69.8   1.7   1   2     4e-11   2.8e-07   30.0   0.0     1    41   144   183   144   184 0.96 Bacterial regulatory helix-turn-helix proteins, AraC family
HTH_AraC             PF00165.18    42 seq373_BIOID50931    -            247   8.4e-20   69.8   1.7   2   2   7.2e-14   4.9e-10   38.7   0.2     6    40   196   232   194   234 0.92 Bacterial regulatory helix-turn-helix proteins, AraC family
HTH_18               PF12833.2     81 seq373_BIOID50931    -            247   2.5e-14   53.0   0.1   1   1   6.7e-18   4.6e-14   52.1   0.1     2    81   158   235   157   235 0.95 Helix-turn-helix domain
PHO4                 PF01384.15   326 seq376_BIOID50931    -            499  4.3e-100  334.4  19.9   1   1  3.7e-104    5e-100  334.2  13.8     1   326    30   488    30   488 0.88 Phosphate transporter family
HDPD                 PF02924.9    118 seq378_BIOID50931    -            118     3e-13   49.4   0.3   1   1   2.6e-17   3.6e-13   49.2   0.2     4   106     7    99     4   104 0.85 Bacteriophage lambda head decoration protein D
YrbL-PhoP_reg        PF10707.4    199 seq379_BIOID50931    -            210   1.1e-62  210.8   0.0   1   1     1e-66   1.4e-62  210.5   0.0     1   198     2   185     2   186 0.97 PhoP regulatory network protein YrbL
DUF1441              PF07278.6    152 seq380_BIOID50931    -            163   9.5e-66  220.0   0.1   1   1   8.2e-70   1.1e-65  219.7   0.0     2   152    10   154     9   154 0.99 Protein of unknown function (DUF1441)
MurB_C               PF02873.11   105 seq382_BIOID50931    -            342     2e-41  139.8   0.0   1   1   5.2e-45   3.5e-41  139.0   0.0     1   105   203   330   203   330 0.99 UDP-N-acetylenolpyruvoylglucosamine reductase, C-terminal domain
FAD_binding_4        PF01565.18   139 seq382_BIOID50931    -            342   5.9e-27   93.7   0.1   1   1   2.7e-30   1.8e-26   92.1   0.0     2   138    18   149    17   150 0.91 FAD binding domain
Methyltransf_27      PF13708.1    194 seq384_BIOID50931    -            280   6.6e-76  254.0   0.1   1   1   6.3e-80   8.5e-76  253.6   0.1     2   194    86   278    85   278 0.99 Methyltransferase domain
DUF968               PF06147.6    200 seq387_BIOID50931    -            308   3.6e-79  265.2   0.1   1   1   3.7e-83     5e-79  264.7   0.0     2   199    89   304    88   305 0.99 Protein of unknown function (DUF968)
Phage_integrase      PF00589.17   173 seq390_BIOID50931    -            290   9.5e-20   70.8   0.1   1   1     1e-23   1.4e-19   70.3   0.1     3   166    65   258    63   264 0.87 Phage integrase family
Phage_cap_E          PF03864.10   329 seq397_BIOID50931    -            307   2.8e-47  161.1   0.1   1   1   2.4e-51   3.3e-47  160.9   0.0     1   266    13   285    13   293 0.93 Phage major capsid protein E
Cytochrom_B_N        PF00033.14   188 seq398_BIOID50931    -            235   5.8e-37  126.7  21.4   1   1   9.6e-41   6.6e-37  126.5  14.8     2   188    12   220    11   220 0.98 Cytochrome b(N-terminal)/b6/petB
Ni_hydr_CYTB         PF01292.15   182 seq398_BIOID50931    -            235   6.3e-36  123.3  19.2   1   1   1.1e-39   7.3e-36  123.1  13.3     2   182    14   220    13   220 0.95 Prokaryotic cytochrome b561
P22_AR_N             PF10547.4    120 seq402_BIOID50931    -            189   5.6e-55  184.2   0.1   1   1   1.3e-58   8.6e-55  183.6   0.0     1   120     1   119     1   119 0.99 P22_AR N-terminal domain
ORF11CD3             PF10549.4     57 seq402_BIOID50931    -            189   6.9e-25   86.4   0.5   1   1   1.5e-27     1e-23   82.6   0.2     1    56   120   175   120   176 0.98 ORF11CD3 domain
DUF4132              PF13569.1    180 seq403_BIOID50931    -            963   2.1e-53  180.3   0.1   1   1   2.6e-57   3.5e-53  179.6   0.1     1   180   697   881   697   881 0.97 Domain of unknown function (DUF4132)
Terminase_GpA        PF05876.7    557 seq405_BIOID50931    -            700  2.8e-184  613.4   0.0   1   1  2.5e-188  3.4e-184  613.1   0.0     1   557    34   644    34   644 0.97 Phage terminase large subunit (GpA)
gpW                  PF02831.10    68 seq406_BIOID50931    -             68   2.2e-33  113.4   2.3   1   1   1.8e-37   2.4e-33  113.3   1.6     1    68     1    68     1    68 0.99 gpW
HTH_Tnp_1            PF01527.15    76 seq408_BIOID50931    -            114   7.1e-09   35.3   0.5   1   1   1.5e-12     1e-08   34.8   0.3     2    76     4    79     3    84 0.88 Transposase
HTH_28               PF13518.1     52 seq408_BIOID50931    -            114   3.1e-07   30.1   0.1   1   1   9.1e-11   6.2e-07   29.1   0.1     1    40    13    53    13    60 0.88 Helix-turn-helix domain
Aldedh               PF00171.17   462 seq409_BIOID50931    -            482    3e-175  582.9   0.1   1   1  2.4e-179  3.3e-175  582.7   0.1     1   461    19   477    19   478 0.99 Aldehyde dehydrogenase family
Glycos_transf_N      PF04413.11   186 seq410_BIOID50931    -            425   4.5e-75  250.8   0.0   1   1   6.1e-78   4.2e-74  247.6   0.0     1   185    31   212    31   213 0.98 3-Deoxy-D-manno-octulosonic-acid transferase (kdotransferase)
Glycos_transf_1      PF00534.15   172 seq410_BIOID50931    -            425   3.5e-10   39.4   0.0   1   1   9.8e-14   6.7e-10   38.5   0.0    65   169   291   398   231   401 0.75 Glycosyl transferases group 1
DUF1998              PF09369.5     84 seq412_BIOID50931    -           1160   4.9e-15   55.7   0.1   1   1     2e-18   1.4e-14   54.3   0.1     1    84   666   747   666   747 0.97 Domain of unknown function (DUF1998)
Helicase_C           PF00271.26    78 seq412_BIOID50931    -           1160   3.1e-12   46.0   0.0   1   1   9.5e-16   6.5e-12   45.0   0.0     8    78   126   196   119   196 0.91 Helicase conserved C-terminal domain
DUF1040              PF06288.8     86 seq413_BIOID50931    -             89   1.6e-46  156.3   0.5   1   1   1.3e-50   1.8e-46  156.2   0.3     1    86     1    86     1    86 1.00 Protein of unknown function (DUF1040)
Malate_synthase      PF01274.17   523 seq418_BIOID50931    -            539  1.1e-213  709.9   0.0   1   1  8.9e-218  1.2e-213  709.7   0.0     3   522    19   538    17   539 0.99 Malate synthase
Ureidogly_hydro      PF04115.7    165 seq419_BIOID50931    -            160   1.7e-52  177.0   0.0   1   1   1.4e-56   1.9e-52  176.8   0.0     3   159     2   153     1   158 0.95 Ureidoglycolate hydrolase
Hexapep              PF00132.19    36 seq421_BIOID50931    -            293   8.6e-19   66.0   6.7   1   3   1.6e-09   2.2e-05   23.5   0.0     2    36   122   156   121   156 0.96 Bacterial transferase hexapeptide (six repeats)
Hexapep              PF00132.19    36 seq421_BIOID50931    -            293   8.6e-19   66.0   6.7   2   3   2.3e-10   3.1e-06   26.3   0.7     3    33   191   220   189   221 0.94 Bacterial transferase hexapeptide (six repeats)
Hexapep              PF00132.19    36 seq421_BIOID50931    -            293   8.6e-19   66.0   6.7   3   3   1.8e-11   2.5e-07   29.7   0.6     1    34   206   239   206   241 0.95 Bacterial transferase hexapeptide (six repeats)
ABC_tran             PF00005.22   118 seq422_BIOID50931    -            265   1.1e-20   74.1   0.0   1   1   2.3e-24   1.6e-20   73.5   0.0     1   118    51   176    51   176 0.94 ABC transporter
DUF1378              PF07125.6     59 seq423_BIOID50931    -             59   1.1e-39  134.0   0.0   1   1   8.7e-44   1.2e-39  133.9   0.0     1    59     1    59     1    59 0.99 Protein of unknown function (DUF1378)
Phage_portal_2       PF05136.8    355 seq424_BIOID50931    -            530  1.5e-107  359.1   0.2   1   1  1.3e-111  1.8e-107  358.8   0.1     1   355    26   398    26   398 0.98 Phage portal protein, lambda family
Dus                  PF01207.12   310 seq425_BIOID50931    -            345  8.1e-100  333.5   0.0   1   1  6.8e-104  9.3e-100  333.3   0.0     2   308    30   340    29   342 0.98 Dihydrouridine synthase (Dus)
LysR_substrate       PF03466.15   209 seq429_BIOID50931    -            323   9.8e-42  142.2   0.2   1   1     2e-45   1.3e-41  141.8   0.1     3   206   113   316   111   319 0.97 LysR substrate binding domain
HTH_1                PF00126.22    60 seq429_BIOID50931    -            323   7.3e-19   67.1   0.6   1   1     2e-22   1.3e-18   66.3   0.4     2    59    29    86    28    87 0.97 Bacterial regulatory helix-turn-helix protein, lysR family
Peptidase_M3         PF01432.15   458 seq430_BIOID50931    -            681  7.3e-147  489.9   0.1   1   1    9e-151  1.2e-146  489.2   0.0     2   457   230   678   229   679 0.97 Peptidase family M3
Ank_2                PF12796.2     89 seq432_BIOID50931    -            259   1.2e-51  172.9   0.1   1   4   3.9e-16   1.1e-12   48.0   0.0    22    89    28    93     5    93 0.87 Ankyrin repeats (3 copies)
Ank_2                PF12796.2     89 seq432_BIOID50931    -            259   1.2e-51  172.9   0.1   2   4     2e-18   5.5e-15   55.3   0.0     3    81    36   118    34   124 0.95 Ankyrin repeats (3 copies)
Ank_2                PF12796.2     89 seq432_BIOID50931    -            259   1.2e-51  172.9   0.1   3   4   1.1e-13   3.1e-10   40.1   0.0    20    85   147   214   140   216 0.86 Ankyrin repeats (3 copies)
Ank_2                PF12796.2     89 seq432_BIOID50931    -            259   1.2e-51  172.9   0.1   4   4   3.4e-15   9.2e-12   45.0   0.0     1    75   157   237   157   242 0.91 Ankyrin repeats (3 copies)
Ank                  PF00023.25    33 seq432_BIOID50931    -            259   1.4e-27   93.9   0.0   1   3   2.2e-06    0.0061   16.2   0.0     4    33    32    61    30    61 0.90 Ankyrin repeat
Ank                  PF00023.25    33 seq432_BIOID50931    -            259   1.4e-27   93.9   0.0   2   3   4.3e-10   1.2e-06   27.9   0.0     2    32    63    93    62    94 0.97 Ankyrin repeat
Ank                  PF00023.25    33 seq432_BIOID50931    -            259   1.4e-27   93.9   0.0   3   3   2.3e-08   6.2e-05   22.4   0.0     3    29   189   215   187   218 0.94 Ankyrin repeat
Ank_4                PF13637.1     54 seq432_BIOID50931    -            259   1.6e-26   92.0   0.1   1   3   3.4e-11   9.3e-08   32.2   0.0     5    54    34    83    31    83 0.95 Ankyrin repeats (many copies)
Ank_4                PF13637.1     54 seq432_BIOID50931    -            259   1.6e-26   92.0   0.1   2   3   2.4e-08   6.4e-05   23.2   0.0    15    53    77   115    76   115 0.97 Ankyrin repeats (many copies)
Ank_4                PF13637.1     54 seq432_BIOID50931    -            259   1.6e-26   92.0   0.1   3   3   5.6e-11   1.5e-07   31.6   0.0     4    54   156   208   153   208 0.90 Ankyrin repeats (many copies)
Ank_5                PF13857.1     56 seq432_BIOID50931    -            259   2.9e-25   87.6   0.0   1   2   1.6e-12   4.4e-09   36.1   0.0     1    56    49   103    49   103 0.95 Ankyrin repeats (many copies)
Ank_5                PF13857.1     56 seq432_BIOID50931    -            259   2.9e-25   87.6   0.0   2   2   8.8e-13   2.4e-09   37.0   0.0     3    56   174   228   173   228 0.87 Ankyrin repeats (many copies)
Ank_3                PF13606.1     30 seq432_BIOID50931    -            259     1e-21   74.6   0.1   1   2   2.8e-08   7.6e-05   22.4   0.0     2    28    63    89    62    91 0.95 Ankyrin repeat
Ank_3                PF13606.1     30 seq432_BIOID50931    -            259     1e-21   74.6   0.1   2   2   1.8e-07   0.00049   19.9   0.0     3    29   189   215   185   216 0.93 Ankyrin repeat
Ail_Lom              PF06316.6    199 seq434_BIOID50931    -            199  9.9e-132  436.3   7.0   1   1  1.6e-135  1.1e-131  436.1   4.8     1   199     1   199     1   199 1.00 Enterobacterial Ail/Lom protein
OMP_b-brl            PF13505.1    176 seq434_BIOID50931    -            199   1.3e-25   90.2   6.7   1   1   2.3e-29   1.6e-25   89.9   4.6     2   176    11   199     7   199 0.81 Outer membrane protein beta-barrel domain
SepZ                 PF06066.6     99 seq435_BIOID50931    -             99   8.4e-52  173.1   9.8   1   1   6.8e-56   9.3e-52  173.0   6.8     1    99     1    99     1    99 1.00 SepZ
LysE                 PF01810.13   191 seq439_BIOID50931    -            206   5.7e-54  182.1  12.2   1   1   4.9e-58   6.7e-54  181.9   8.5     2   190    14   205    13   206 0.98 LysE type translocator
DUF826               PF05696.6     78 seq442_BIOID50931    -             81   4.3e-38  129.1   1.0   1   1   3.7e-42   5.1e-38  128.9   0.7     1    78     1    75     1    76 0.97 Protein of unknown function (DUF826)
APH                  PF01636.18   239 seq443_BIOID50931    -            328   1.6e-41  142.5   1.8   1   1   3.7e-45   2.5e-41  141.8   1.2     2   232    31   259    30   269 0.84 Phosphotransferase enzyme family
EcKinase             PF02958.15   293 seq443_BIOID50931    -            328   0.00012   21.2   0.0   1   1   3.1e-08   0.00021   20.4   0.0   197   280   176   252   149   257 0.79 Ecdysteroid kinase
SopA_C               PF13979.1    172 seq446_BIOID50931    -            218   1.2e-68  229.9   0.0   1   1   1.1e-72   1.5e-68  229.6   0.0     2   172    53   218    52   218 0.99 SopA-like catalytic domain
Exo_endo_phos        PF03372.18   251 seq448_BIOID50931    -            259   5.8e-12   45.9   0.4   1   1   7.6e-16     1e-11   45.1   0.3     2   251    41   245    40   245 0.65 Endonuclease/Exonuclease/phosphatase family
DUF1161              PF06649.7     52 seq450_BIOID50931    -            102   1.3e-25   88.9   0.0   1   1   1.2e-29   1.6e-25   88.6   0.0     1    52    27    80    27    80 0.99 Protein of unknown function (DUF1161)
BPL_LplA_LipB        PF03099.14   125 seq452_BIOID50931    -            321   5.1e-21   74.8   0.0   1   1   1.7e-24   7.6e-21   74.2   0.0     4   125    86   208    83   208 0.89 Biotin/lipoate A/B protein ligase family
HTH_11               PF08279.7     55 seq452_BIOID50931    -            321   8.3e-13   47.6   0.0   1   1   4.4e-16     2e-12   46.4   0.0     4    54     9    58     8    59 0.92 HTH domain
BPL_C                PF02237.12    48 seq452_BIOID50931    -            321   1.6e-11   43.5   0.2   1   1   8.9e-15   4.1e-11   42.2   0.1     1    48   271   317   271   317 0.97 Biotin protein ligase C terminal domain
HycI                 PF01750.13   130 seq453_BIOID50931    -            195   5.4e-39  132.5   0.0   1   1   4.8e-43   6.5e-39  132.3   0.0     1   129    23   151    23   152 0.99 Hydrogenase maturation protease
Phage_lysis          PF03245.8    125 seq455_BIOID50931    -            155   1.7e-48  163.5   6.7   1   1   1.4e-52     2e-48  163.4   4.6     1   124    29   153    29   154 0.99 Bacteriophage lysis protein
DUF3950              PF13132.1     30 seq458_BIOID50931    -             75   1.5e-15   56.2   0.5   1   1   1.5e-19     2e-15   55.8   0.4     1    29    21    49    21    50 0.96 Domain of unknown function (DUF3950)
MerR_1               PF13411.1     69 seq459_BIOID50931    -            215   3.7e-09   36.1   0.2   1   1   2.7e-12   3.6e-08   32.9   0.0    26    68     2    44     1    45 0.96 MerR HTH family regulatory protein
IclR                 PF01614.13   129 seq460_BIOID50931    -            271   1.9e-40  137.3   0.0   1   1   4.5e-44   3.1e-40  136.7   0.0     2   128   140   263   139   264 0.98 Bacterial transcriptional regulator
HTH_IclR             PF09339.5     52 seq460_BIOID50931    -            271   1.2e-12   47.1   0.1   1   1   5.9e-16     4e-12   45.4   0.0     1    51    23    73    23    74 0.98 IclR helix-turn-helix domain
Lip_A_acyltrans      PF03279.8    295 seq462_BIOID50931    -            167   3.8e-40  137.5   0.0   1   1   3.2e-44   4.4e-40  137.2   0.0     2   128    31   157    30   166 0.97 Bacterial lipid A biosynthesis acyltransferase
tRNA_U5-meth_tr      PF05958.6    352 seq463_BIOID50931    -            366  2.7e-187  621.5   1.2   1   1  1.1e-190  3.1e-187  621.3   0.8     1   351    10   365    10   366 0.99 tRNA (Uracil-5-)-methyltransferase
Methyltransf_4       PF02390.12   197 seq463_BIOID50931    -            366   5.4e-07   28.7   0.1   1   1   3.8e-10     1e-06   27.8   0.1    21    86   211   275   179   286 0.81 Putative methyltransferase
MTS                  PF05175.9    170 seq463_BIOID50931    -            366   8.1e-06   25.2   0.0   1   1   5.7e-09   1.6e-05   24.2   0.0    31    87   210   264   188   282 0.85 Methyltransferase small domain
Cons_hypoth95        PF03602.10   183 seq463_BIOID50931    -            366   1.6e-05   24.2   0.2   1   1   2.2e-08     6e-05   22.3   0.2    41   123   209   301   196   350 0.73 Conserved hypothetical protein 95
MxiH                 PF09392.5     90 seq465_BIOID50931    -            125   2.2e-12   47.2   0.9   1   1   2.7e-16   3.7e-12   46.5   0.6     2    90    39   124    38   124 0.96 Type III secretion needle MxiH like
DUF413               PF04219.7     94 seq466_BIOID50931    -            112   1.5e-38  130.2   0.1   1   1   1.4e-42   1.9e-38  129.9   0.1     1    90    10    99    10   102 0.97 Protein of unknown function, DUF
UreD                 PF01774.12   209 seq469_BIOID50931    -            302   7.2e-50  169.2   0.0   1   1   7.8e-54   1.1e-49  168.6   0.0     1   204   108   300   108   302 0.94 UreD urease accessory protein
Rz1                  PF06085.6     40 seq470_BIOID50931    -             68   8.3e-22   76.1   7.6   1   1   7.7e-26   1.1e-21   75.8   5.3     1    40    20    61    20    61 0.99 Lipoprotein Rz1 precursor
2-Hacid_dh_C         PF02826.14   178 seq472_BIOID50931    -            312   2.7e-45  153.5   0.0   1   1   5.2e-49   3.5e-45  153.2   0.0     2   178   105   277   104   277 0.96 D-isomer specific 2-hydroxyacid dehydrogenase, NAD binding domain
NAD_binding_2        PF03446.10   162 seq472_BIOID50931    -            312   1.4e-06   28.1   0.0   1   1   5.4e-10   3.7e-06   26.8   0.0     3    90   138   223   136   228 0.92 NAD binding domain of 6-phosphogluconate dehydrogenase
Packaging_FI         PF14000.1    125 seq473_BIOID50931    -            145   1.1e-42  145.0   2.3   1   1     9e-47   1.2e-42  144.8   1.6     1   125    15   142    15   142 0.99 DNA packaging protein FI
EamA                 PF00892.15   126 seq474_BIOID50931    -            230   2.9e-19   69.2  26.9   1   1   2.3e-20   3.1e-16   59.4   9.7     1   126    16   145    16   145 0.85 EamA-like transporter family
phage_tail_N         PF08400.5    134 seq475_BIOID50931    -            438   1.1e-59  199.8   0.2   1   1   3.1e-63   1.1e-59  199.8   0.1     2   134     3   135     1   135 0.99 Prophage tail fibre N-terminal
Phage_fiber_C        PF06820.7     64 seq475_BIOID50931    -            438     4e-34  116.4   0.2   1   1   1.8e-37   6.3e-34  115.8   0.2     1    64   364   427   364   427 0.99 Putative prophage tail fibre C-terminus
Collagen             PF01391.13    60 seq475_BIOID50931    -            438   8.6e-18   63.5  72.1   1   2   9.7e-12   3.3e-08   32.8  27.1     1    59   252   310   250   312 0.62 Collagen triple helix repeat (20 copies)
Collagen             PF01391.13    60 seq475_BIOID50931    -            438   8.6e-18   63.5  72.1   2   2   6.8e-13   2.3e-09   36.5  21.9     1    59   303   361   303   364 0.93 Collagen triple helix repeat (20 copies)
CarboxypepD_reg      PF13620.1     82 seq475_BIOID50931    -            438   6.8e-08   32.3   0.2   1   1   4.5e-11   1.5e-07   31.2   0.2     1    74     5    83     5    90 0.81 Carboxypeptidase regulatory-like domain
Peripla_BP_2         PF01497.13   238 seq476_BIOID50931    -            296     9e-27   93.6   0.0   1   1   7.6e-31     1e-26   93.3   0.0     1   235    38   270    38   273 0.94 Periplasmic binding protein
DUF3442              PF11924.3    280 seq477_BIOID50931    -           1401  1.4e-105  352.8   0.4   1   1  1.1e-108  3.8e-105  351.3   0.3     2   280    55   334    54   334 0.99 Protein of unknown function (DUF3442)
Big_1                PF02369.11   100 seq477_BIOID50931    -           1401   6.6e-56  186.2 102.7   1   3   5.3e-18   1.8e-14   53.3   7.5     4    97   977  1070   974  1072 0.87 Bacterial Ig-like domain (group 1)
Big_1                PF02369.11   100 seq477_BIOID50931    -           1401   6.6e-56  186.2 102.7   2   3     1e-16   3.4e-13   49.2   2.8    14    97  1088  1171  1074  1176 0.85 Bacterial Ig-like domain (group 1)
Big_1                PF02369.11   100 seq477_BIOID50931    -           1401   6.6e-56  186.2 102.7   3   3     6e-17   2.1e-13   49.9   8.2     6    92  1181  1268  1175  1276 0.83 Bacterial Ig-like domain (group 1)
Molybdopterin        PF00384.17   432 seq478_BIOID50931    -            808   1.4e-95  320.4   0.0   1   1     4e-99   1.8e-95  320.1   0.0     1   432   111   566   111   566 0.91 Molybdopterin oxidoreductase
Molydop_binding      PF01568.16   109 seq478_BIOID50931    -            808   2.2e-28   98.1   0.1   1   1   1.7e-31   7.6e-28   96.3   0.0     1   107   687   800   687   802 0.97 Molydopterin dinucleotide binding domain
Molybdop_Fe4S4       PF04879.11    55 seq478_BIOID50931    -            808   5.9e-14   51.5   0.7   1   1   2.3e-17   1.1e-13   50.6   0.5     1    55    49   108    49   108 0.96 Molybdopterin oxidoreductase Fe4S4 domain
DUF4102              PF13356.1     89 seq485_BIOID50931    -            410   9.2e-28   95.8   0.1   1   1   2.4e-31   1.7e-27   95.0   0.1     1    88    20   106    20   107 0.97 Domain of unknown function (DUF4102)
Phage_integrase      PF00589.17   173 seq485_BIOID50931    -            410   1.3e-26   93.1   0.0   1   1   3.4e-30   2.3e-26   92.3   0.0     2   170   223   387   222   389 0.95 Phage integrase family
DUF1076              PF06416.7    113 seq487_BIOID50931    -            215   1.9e-48  162.7   3.3   1   1     2e-52   2.7e-48  162.2   2.3     1   112    94   205    94   206 0.99 Protein of unknown function (DUF1076)
HyaE                 PF07449.6    107 seq490_BIOID50931    -            132   1.9e-39  133.7   0.0   1   1   1.6e-43   2.2e-39  133.5   0.0     1   107    10   116    10   116 0.99 Hydrogenase-1 expression protein HyaE
HTH_31               PF13560.1     64 seq491_BIOID50931    -            154   8.1e-15   54.6   0.4   1   1   5.2e-18   1.8e-14   53.5   0.1     2    57     9    63     8    71 0.95 Helix-turn-helix domain
HTH_19               PF12844.2     64 seq491_BIOID50931    -            154   1.2e-11   44.3   0.0   1   1   5.3e-15   1.8e-11   43.7   0.0     1    59    10    68    10    72 0.96 Helix-turn-helix domain
HTH_3                PF01381.17    55 seq491_BIOID50931    -            154   7.8e-11   41.5   0.0   1   1   3.6e-14   1.2e-10   40.9   0.0     1    51    13    63    13    64 0.96 Helix-turn-helix
HTH_26               PF13443.1     63 seq491_BIOID50931    -            154   2.5e-05   24.2   0.0   1   1   1.1e-08   3.8e-05   23.6   0.0     3    58    14    68     4    72 0.89 Cro/C1-type HTH DNA-binding domain
Lip_A_acyltrans      PF03279.8    295 seq492_BIOID50931    -            166   1.4e-59  201.2   0.0   1   1   1.2e-63   1.6e-59  201.1   0.0   138   295     1   157     1   157 0.98 Bacterial lipid A biosynthesis acyltransferase
Virul_fac_BrkB       PF03631.10   260 seq493_BIOID50931    -            337   3.4e-49  167.4  16.0   1   1     3e-53   4.1e-49  167.1  11.1     4   258    65   325    62   327 0.91 Virulence factor BrkB
CTP_transf_2         PF01467.21   157 seq494_BIOID50931    -            159   6.5e-25   87.9   0.1   1   1   1.1e-28   7.8e-25   87.6   0.0     1   156     6   134     6   135 0.98 Cytidylyltransferase
Citrate_ly_lig       PF08218.6    182 seq494_BIOID50931    -            159   1.1e-06   28.0   0.1   1   1   2.7e-10   1.9e-06   27.3   0.0     9   106    12   113    10   117 0.81 Citrate lyase ligase C-terminal domain
Methyltransf_11      PF08241.7     95 seq496_BIOID50931    -            256   7.1e-25   87.2   0.0   1   1   1.3e-27   1.3e-24   86.4   0.0     1    95    49   145    49   145 0.97 Methyltransferase domain
Methyltransf_31      PF13847.1    152 seq496_BIOID50931    -            256     1e-20   73.7   0.0   1   1   1.4e-23   1.4e-20   73.3   0.0     5   113    46   155    43   234 0.85 Methyltransferase domain
Methyltransf_23      PF13489.1    162 seq496_BIOID50931    -            256   1.3e-18   67.1   0.0   1   1   1.8e-21   1.7e-18   66.6   0.0    20   159    42   191    27   194 0.83 Methyltransferase domain
Ubie_methyltran      PF01209.13   233 seq496_BIOID50931    -            256     3e-18   65.6   0.0   1   1   4.1e-21     4e-18   65.2   0.0    29   158    24   152     2   163 0.84 ubiE/COQ5 methyltransferase family
Methyltransf_18      PF12847.2    112 seq496_BIOID50931    -            256   3.6e-17   62.8   0.1   1   1   7.7e-20   7.5e-17   61.8   0.0     1   109    44   145    44   148 0.92 Methyltransferase domain
Methyltransf_12      PF08242.7     99 seq496_BIOID50931    -            256   5.7e-14   52.2   0.0   1   1   9.6e-17   9.4e-14   51.5   0.0     1    99    49   143    49   143 0.88 Methyltransferase domain
Methyltransf_25      PF13649.1    101 seq496_BIOID50931    -            256     9e-13   48.3   0.1   1   1   1.9e-15   1.8e-12   47.3   0.0     1   101    48   141    48   141 0.91 Methyltransferase domain
Methyltransf_26      PF13659.1    117 seq496_BIOID50931    -            256   4.2e-11   42.7   0.4   1   1   8.6e-14   8.4e-11   41.8   0.2     3   113    47   145    45   147 0.93 Methyltransferase domain
MTS                  PF05175.9    170 seq496_BIOID50931    -            256   5.6e-10   38.7   0.1   1   1   1.1e-12   1.1e-09   37.8   0.0    21   144    34   150    28   174 0.82 Methyltransferase small domain
Methyltransf_8       PF05148.10   219 seq496_BIOID50931    -            256   2.9e-08   33.5   0.0   1   1     2e-10     2e-07   30.7   0.0    71   166    43   155     6   178 0.69 Hypothetical methyltransferase
Methyltransf_29      PF03141.11   506 seq496_BIOID50931    -            256   1.4e-07   30.1   0.1   1   1   1.8e-10   1.7e-07   29.8   0.1   118   217    45   145     9   169 0.79 Putative S-adenosyl-L-methionine-dependent methyltransferase
TehB                 PF03848.9    192 seq496_BIOID50931    -            256   1.9e-05   23.7   0.0   1   1   3.4e-08   3.3e-05   23.0   0.0    31   132    45   146    17   158 0.79 Tellurite resistance protein TehB
NodS                 PF05401.6    201 seq496_BIOID50931    -            256   4.6e-05   22.7   0.0   1   1   7.3e-08   7.1e-05   22.1   0.0     2   144     3   145     2   151 0.80 Nodulation protein S (NodS)
PrmA                 PF06325.8    295 seq496_BIOID50931    -            256   4.6e-05   22.5   0.0   1   1   6.3e-08   6.2e-05   22.1   0.0   161   262    44   150    32   188 0.75 Ribosomal protein L11 methyltransferase (PrmA)
Phage_attach         PF05354.6    117 seq499_BIOID50931    -            117     2e-63  211.0   0.1   1   1   3.2e-67   2.2e-63  210.9   0.1     1   117     1   117     1   117 1.00 Phage Head-Tail Attachment
Gifsy-2              PF13856.1     95 seq499_BIOID50931    -            117   2.1e-32  111.0   0.0   1   1   3.5e-36   2.4e-32  110.8   0.0     1    95     4   105     4   105 0.99 ATP-binding sugar transporter from pro-phage
Phageshock_PspG      PF09583.5     65 seq500_BIOID50931    -             80   1.4e-25   89.0  25.7   1   1   1.1e-29   1.5e-25   88.8  17.8     1    64     1    64     1    65 0.98 Phage shock protein G (Phageshock_PspG)
DSBA                 PF01323.15   193 seq501_BIOID50931    -            208   6.8e-32  110.4   3.3   1   1   7.9e-35   5.4e-31  107.5   2.3     1   192    40   197    40   198 0.95 DSBA-like thioredoxin domain
Thioredoxin_4        PF13462.1    163 seq501_BIOID50931    -            208   4.4e-10   39.7   0.0   1   1   9.2e-14   6.3e-10   39.1   0.0    16   149    40   180    33   191 0.69 Thioredoxin
DDE_Tnp_1            PF01609.16   211 seq503_BIOID50931    -            357   1.4e-29  103.0   0.2   1   1   3.1e-33   2.1e-29  102.4   0.1     3   211    81   322    79   322 0.93 Transposase DDE domain
DDE_Tnp_1_assoc      PF13808.1     90 seq503_BIOID50931    -            357   8.6e-26   89.3   0.0   1   1   2.4e-29   1.6e-25   88.4   0.0    18    90     2    74     1    74 0.98 DDE_Tnp_1-associated
Aminotran_3          PF00202.16   339 seq506_BIOID50931    -            426  2.8e-121  404.4   0.2   1   1  2.4e-125  3.3e-121  404.1   0.1     2   338    27   360    26   361 0.98 Aminotransferase class-III
TPP_enzyme_N         PF02776.13   172 seq507_BIOID50931    -            623   2.4e-54  183.2   2.8   1   1   4.8e-56   2.2e-52  176.9   0.9     1   170    34   203    34   205 0.98 Thiamine pyrophosphate enzyme, N-terminal TPP binding domain
TPP_enzyme_C         PF02775.16   153 seq507_BIOID50931    -            623   7.1e-36  122.9   0.3   1   1   1.6e-37   7.2e-34  116.4   0.0     2   153   423   583   422   583 0.96 Thiamine pyrophosphate enzyme, C-terminal TPP binding domain
TPP_enzyme_M         PF00205.17   137 seq507_BIOID50931    -            623     1e-34  119.1   0.6   1   1   4.8e-38   2.2e-34  118.0   0.0     1   136   223   358   223   359 0.94 Thiamine pyrophosphate enzyme, central domain
HupH_C               PF04809.8    120 seq508_BIOID50931    -            305   1.1e-49  167.0   0.0   1   2   2.9e-11   3.9e-07   29.7   0.0     6    96    70   160    67   175 0.82 HupH hydrogenase expression protein, C-terminal conserved region
HupH_C               PF04809.8    120 seq508_BIOID50931    -            305   1.1e-49  167.0   0.0   2   2   5.3e-44   7.2e-40  135.3   0.0     1   119   183   299   183   300 0.99 HupH hydrogenase expression protein, C-terminal conserved region
SlyX                 PF04102.7     69 seq510_BIOID50931    -             72   4.1e-26   91.0   2.4   1   1   3.4e-30   4.6e-26   90.8   1.7     1    69     5    72     5    72 0.99 SlyX
EamA                 PF00892.15   126 seq513_BIOID50931    -             83   4.7e-12   45.9   7.5   1   1   3.8e-16   5.1e-12   45.8   5.2    61   126     2    67     1    67 0.98 EamA-like transporter family
RHS                  PF03527.9     41 seq515_BIOID50931    -            208   1.8e-21   75.4   0.8   1   1     3e-25   4.1e-21   74.3   0.6     1    41   110   150   110   150 0.96 RHS protein
HTH_39               PF14090.1     70 seq517_BIOID50931    -            207   2.1e-05   23.7   0.1   1   1   6.2e-09   8.5e-05   21.8   0.0     4    67   144   207   142   207 0.93 Helix-turn-helix domain
Minor_tail_Z         PF06763.6    189 seq519_BIOID50931    -            177   2.4e-76  255.5  12.3   1   1   2.3e-80   3.2e-76  255.1   8.5     1   189     3   177     3   177 0.97 Prophage minor tail protein Z (GPZ)
ICL                  PF00463.16   526 seq520_BIOID50931    -            439  3.1e-200  665.7   1.4   1   2  4.6e-118  3.2e-114  381.9   0.0     1   255    12   262    12   264 0.99 Isocitrate lyase family
ICL                  PF00463.16   526 seq520_BIOID50931    -            439  3.1e-200  665.7   1.4   2   2   1.5e-88     1e-84  284.5   0.8   353   526   262   439   260   439 0.98 Isocitrate lyase family
PEP_mutase           PF13714.1    238 seq520_BIOID50931    -            439   4.5e-19   68.5   0.0   1   1   2.2e-22   1.5e-18   66.7   0.0    26   207    86   329    76   352 0.85 Phosphoenolpyruvate phosphomutase
HTH_Tnp_IS1          PF12759.2     50 seq521_BIOID50931    -             90     4e-29   99.7   0.1   1   1   8.2e-33   5.6e-29   99.2   0.1     1    50    38    87    38    87 0.99 InsA C-terminal domain
Zn_Tnp_IS1           PF03811.8     36 seq521_BIOID50931    -             90   1.3e-18   66.0   9.0   1   1     3e-22     2e-18   65.4   6.3     1    36     1    35     1    35 0.99 InsA N-terminal domain
Usp                  PF00582.21   140 seq522_BIOID50931    -            144   5.2e-21   75.1   0.0   1   1   4.3e-25   5.9e-21   75.0   0.0     2   140     3   138     2   138 0.98 Universal stress protein family
Peptidase_S49        PF01343.13   154 seq523_BIOID50931    -            501     3e-46  156.9   0.7   1   1   3.9e-50   5.3e-46  156.0   0.5     2   153   145   295   144   296 0.97 Peptidase family S49
Abhydrolase_1        PF00561.15   230 seq525_BIOID50931    -            340   5.4e-31  107.8   0.0   1   1     2e-34     7e-31  107.4   0.0     1   228    82   319    82   321 0.97 alpha/beta hydrolase fold
Hydrolase_4          PF12146.3     79 seq525_BIOID50931    -            340     4e-24   84.1   0.5   1   1   1.9e-27   6.4e-24   83.4   0.3     3    79    42   122    40   122 0.90 Putative lysophospholipase
Abhydrolase_6        PF12697.2    228 seq525_BIOID50931    -            340   3.6e-20   72.7   3.2   1   1   1.6e-23   5.4e-20   72.1   2.2     2   220    58   310    57   316 0.72 Alpha/beta hydrolase family
Abhydrolase_5        PF12695.2    142 seq525_BIOID50931    -            340   8.1e-12   44.9   0.0   1   1     4e-15   1.4e-11   44.2   0.0     1   141    56   305    56   306 0.78 Alpha/beta hydrolase family
TolA                 PF06519.6     96 seq526_BIOID50931    -            143   3.7e-14   52.3   0.0   1   1   3.5e-18   4.8e-14   51.9   0.0    10    92    56   137    49   141 0.92 TolA C-terminal
Urease_gamma         PF00547.13    99 seq527_BIOID50931    -            100   2.4e-47  158.8   0.0   1   1     2e-51   2.7e-47  158.7   0.0     1    99     1    99     1    99 1.00 Urease, gamma subunit
FecCD                PF01032.13   311 seq531_BIOID50931    -            660  2.5e-145  483.0  86.0   1   2   3.1e-73   4.2e-69  232.6  27.3     6   310    12   324     7   325 0.94 FecCD transport family
FecCD                PF01032.13   311 seq531_BIOID50931    -            660  2.5e-145  483.0  86.0   2   2   2.5e-80   3.5e-76  255.9  27.0     2   311   358   657   347   657 0.94 FecCD transport family
PHP                  PF02811.14   175 seq534_BIOID50931    -            245   1.5e-17   63.8   1.3   1   1   1.9e-21   2.6e-17   63.0   0.9     1   169     4   164     4   174 0.91 PHP domain
DUF1019              PF06254.6     89 seq544_BIOID50931    -            183   2.6e-27   94.6   0.0   1   1   2.9e-31   3.9e-27   94.1   0.0     4    89    58   149    45   149 0.95 Protein of unknown function (DUF1019)
Urease_beta          PF00699.15   100 seq547_BIOID50931    -            106   8.9e-46  153.7   0.0   1   1   7.2e-50   9.9e-46  153.5   0.0     1   100     2   101     2   101 0.99 Urease beta subunit
DUF945               PF06097.6    459 seq548_BIOID50931    -            490  4.8e-106  355.1  12.4   1   1  4.1e-110  5.6e-106  354.9   8.6     3   459    18   481    16   481 0.98 Bacterial protein of unknown function (DUF945)
HNH                  PF01844.18    47 seq549_BIOID50931    -            121   2.7e-10   39.8   3.5   1   1   2.6e-14   3.5e-10   39.4   2.4     1    46    49    93    49    94 0.96 HNH endonuclease
Phage_fiber_C        PF06820.7     64 seq554_BIOID50931    -            102   5.9e-36  122.3   0.7   1   1   6.2e-40   8.5e-36  121.8   0.5     1    64    41   102    41   102 0.99 Putative prophage tail fibre C-terminus
Phage_tail_U         PF06141.6    133 seq555_BIOID50931    -            131   1.5e-63  212.6   1.3   1   1   1.2e-67   1.6e-63  212.5   0.9     1   133     1   131     1   131 0.99 Phage minor tail protein U
DUF4102              PF13356.1     89 seq558_BIOID50931    -            297   5.2e-30  103.0   0.1   1   1   6.6e-34   9.1e-30  102.2   0.1     1    88    25   111    25   112 0.97 Domain of unknown function (DUF4102)
Phage_portal_2       PF05136.8    355 seq559_BIOID50931    -            350   3.6e-92  308.5   0.2   1   1   3.1e-96   4.2e-92  308.3   0.2     3   328    33   347    31   350 0.97 Phage portal protein, lambda family
Peptidase_M20        PF01546.23   171 seq564_BIOID50931    -            408   2.5e-19   69.3   0.2   1   1   8.2e-23   3.7e-19   68.8   0.1    23   170   139   402    74   403 0.84 Peptidase family M20/M25/M40
M20_dimer            PF07687.9    109 seq564_BIOID50931    -            408   1.2e-11   44.2   0.1   1   1   5.7e-15   2.6e-11   43.0   0.1     2   105   206   302   205   308 0.89 Peptidase dimerisation domain
Peptidase_M42        PF05343.9    292 seq564_BIOID50931    -            408   2.8e-06   26.2   0.0   1   1   3.1e-08   0.00014   20.6   0.0   134   194   140   201   110   235 0.90 M42 glutamyl aminopeptidase
TnpB_IS66            PF05717.8    108 seq566_BIOID50931    -             54   1.5e-11   43.5   0.0   1   1   1.1e-15   1.5e-11   43.5   0.0     2    38     7    43     6    53 0.91 IS66 Orf2 like protein
Amidohydro_1         PF01979.15   333 seq567_BIOID50931    -            568   2.2e-72  244.4   1.6   1   1   1.2e-75   3.4e-72  243.7   1.1     1   333   126   437   126   437 0.97 Amidohydrolase family
Urease_alpha         PF00449.15   121 seq567_BIOID50931    -            568   3.2e-56  188.5   1.1   1   1   2.3e-59   6.3e-56  187.5   0.8     2   121     4   120     3   120 0.98 Urease alpha-subunit, N-terminal domain
Amidohydro_5         PF13594.1     68 seq567_BIOID50931    -            568   1.3e-09   37.6   2.6   1   1   1.6e-12   4.3e-09   35.9   1.8     1    68    87   155    87   155 0.70 Amidohydrolase
PTR2                 PF00854.16   373 seq570_BIOID50931    -            489   3.8e-79  266.0  25.0   1   1   7.2e-83   4.9e-79  265.6  17.3     2   372    82   427    81   428 0.97 POT family
MFS_1                PF07690.11   354 seq570_BIOID50931    -            489   3.2e-14   52.3  58.9   1   1   1.3e-15   8.7e-12   44.3  20.7    12   298    30   288    16   339 0.65 Major Facilitator Superfamily
Bac_Ubq_Cox          PF01654.12   436 seq573_BIOID50931    -            514  3.9e-184  612.0  24.8   1   1  3.7e-188  5.1e-184  611.6  17.2     1   435     7   502     7   503 0.97 Bacterial Cytochrome Ubiquinol Oxidase
TnpB_IS66            PF05717.8    108 seq574_BIOID50931    -             74   6.7e-21   73.6   0.1   1   1     5e-25   6.8e-21   73.6   0.0    45   104     9    66     1    70 0.90 IS66 Orf2 like protein
Nitrate_red_del      PF02613.10   136 seq576_BIOID50931    -            184   4.5e-19   68.5   0.3   1   1   4.9e-23   6.6e-19   67.9   0.2     3   135    31   150    29   151 0.89 Nitrate reductase delta subunit
Big_2                PF02368.13    79 seq577_BIOID50931    -            250     3e-12   46.1  10.6   1   1   4.4e-16     3e-12   46.1   7.4     2    75   161   237   160   243 0.93 Bacterial Ig-like domain (group 2)
DUF1722              PF08349.6    117 seq578_BIOID50931    -            169   1.4e-37  128.0   0.1   1   1   1.2e-41   1.7e-37  127.7   0.1     1   116    41   157    41   158 0.98 Protein of unknown function (DUF1722)
Sugar_tr             PF00083.19   451 seq580_BIOID50931    -            440     3e-35  121.5  34.2   1   2   1.2e-31   8.3e-28   97.0   5.8     2   203    23   232    22   237 0.89 Sugar (and other) transporter
Sugar_tr             PF00083.19   451 seq580_BIOID50931    -            440     3e-35  121.5  34.2   2   2   5.6e-12   3.8e-08   32.2  11.8   242   444   240   440   226   440 0.71 Sugar (and other) transporter
MFS_1                PF07690.11   354 seq580_BIOID50931    -            440   3.2e-30  104.9  60.5   1   2   6.2e-21   4.3e-17   61.8  19.2     2   239    28   275    27   286 0.71 Major Facilitator Superfamily
MFS_1                PF07690.11   354 seq580_BIOID50931    -            440   3.2e-30  104.9  60.5   2   2   8.1e-17   5.6e-13   48.2  19.7    22   176   278   435   267   440 0.79 Major Facilitator Superfamily
WGR                  PF05406.10    81 seq587_BIOID50931    -            426   5.3e-17   61.4   2.7   1   1   7.9e-21   1.1e-16   60.4   0.7    13    77     6    67     2    71 0.93 WGR domain
Hydrolase_3          PF08282.7    254 seq589_BIOID50931    -            266   2.7e-61  207.2   0.0   1   1   6.7e-65     3e-61  207.0   0.0     1   254     5   260     5   260 0.96 haloacid dehalogenase-like hydrolase
S6PP                 PF05116.8    247 seq589_BIOID50931    -            266     4e-16   58.9   0.0   1   2     4e-09   1.8e-05   24.0   0.0     4    75     4    73     1    91 0.89 Sucrose-6F-phosphate phosphohydrolase
S6PP                 PF05116.8    247 seq589_BIOID50931    -            266     4e-16   58.9   0.0   2   2   7.2e-12   3.3e-08   33.0   0.0   135   218   159   242   141   251 0.83 Sucrose-6F-phosphate phosphohydrolase
Hydrolase            PF00702.21   204 seq589_BIOID50931    -            266   2.6e-11   44.3   0.1   1   1     2e-13   9.2e-10   39.2   0.1     2   204     3   226     2   226 0.59 haloacid dehalogenase-like hydrolase
DDE_Tnp_IS66         PF03050.9    271 seq590_BIOID50931    -            512  3.4e-100  334.6   0.0   1   1  9.9e-104  3.4e-100  334.6   0.0     1   271   175   462   175   462 0.98 Transposase IS66 family
DDE_Tnp_IS66_C       PF13817.1     39 seq590_BIOID50931    -            512   4.3e-19   68.1   0.1   1   1   3.3e-22   1.1e-18   66.7   0.0     1    39   468   506   468   506 0.98 IS66 C-terminal element
HTH_Tnp_IS66         PF13005.2     59 seq590_BIOID50931    -            512   3.4e-17   61.8   0.7   1   1   1.8e-20     6e-17   61.1   0.5     3    59   115   169   113   169 0.95 putative Helix-turn-helix domain of transposase IS66
LZ_Tnp_IS66          PF13007.2     78 seq590_BIOID50931    -            512   3.7e-13   49.8   3.2   1   1   1.1e-16   3.7e-13   49.8   2.2     1    77    38   110    38   111 0.82 Transposase C of IS166 homeodomain
DnaB_C               PF03796.10   265 seq591_BIOID50931    -            471  4.1e-108  360.1   0.2   1   1  1.2e-111  5.4e-108  359.7   0.1     1   263   206   463   206   465 0.97 DnaB-like helicase C terminal domain
DnaB                 PF00772.16   103 seq591_BIOID50931    -            471   9.9e-38  128.0   0.0   1   1   4.8e-41   2.2e-37  126.9   0.0     1   103    26   128    26   128 0.99 DnaB-like helicase N terminal domain
AAA_25               PF13481.1    194 seq591_BIOID50931    -            471     1e-13   51.0   0.1   1   1   3.6e-17   1.6e-13   50.3   0.0    29   190   220   386   179   390 0.84 AAA domain
Terminase_2          PF03592.11   144 seq592_BIOID50931    -            187   5.4e-10   39.6   1.2   1   1   5.7e-14   7.8e-10   39.0   0.3     1    56     2    57     2    83 0.94 Terminase small subunit
Caudo_TAP            PF02413.12   130 seq595_BIOID50931    -             82   1.9e-19   70.0   0.2   1   1   1.6e-23   2.2e-19   69.7   0.2    69   120    26    77     5    80 0.89 Caudovirales tail fibre assembly protein
AA_permease          PF00324.16   479 seq596_BIOID50931    -            487  3.5e-122  408.0  47.9   1   1  5.8e-126  3.9e-122  407.8  33.2     1   476    39   476    39   479 0.98 Amino acid permease
AA_permease_2        PF13520.1    426 seq596_BIOID50931    -            487   1.6e-42  145.4  47.9   1   1   2.8e-46   1.9e-42  145.1  33.2     5   424    39   460    35   466 0.86 Amino acid permease
HTH_Tnp_1            PF01527.15    76 seq603_BIOID50931    -            126   1.1e-20   73.1   0.0   1   1   1.1e-24   1.5e-20   72.7   0.0     1    70    10    86    10    92 0.86 Transposase
BOF                  PF04076.8    103 seq605_BIOID50931    -            130   1.1e-39  134.2   0.0   1   1     1e-43   1.4e-39  133.9   0.0     4   103    30   130    25   130 0.98 Bacterial OB fold (BOF) protein
FAD_binding_7        PF03441.9    277 seq609_BIOID50931    -            472  2.8e-106  354.6   1.1   1   1  5.3e-110  3.6e-106  354.2   0.8     3   276   205   468   203   469 0.96 FAD binding domain of DNA photolyase
DNA_photolyase       PF00875.13   165 seq609_BIOID50931    -            472   2.5e-45  154.0   0.4   1   1   8.7e-49   5.9e-45  152.8   0.1     2   159     5   168     4   174 0.92 DNA photolyase
HTH_Tnp_1            PF01527.15    76 seq610_BIOID50931    -            126   2.2e-21   75.4   0.0   1   1   2.2e-25     3e-21   75.0   0.0     1    70    10    86    10    94 0.85 Transposase
TPP_enzyme_N         PF02776.13   172 seq611_BIOID50931    -            548   1.7e-58  196.7   0.3   1   1   3.8e-62   1.7e-58  196.7   0.2     1   169     1   167     1   170 0.98 Thiamine pyrophosphate enzyme, N-terminal TPP binding domain
TPP_enzyme_C         PF02775.16   153 seq611_BIOID50931    -            548   2.3e-52  176.4   0.3   1   1     2e-54     9e-51  171.3   0.0     1   153   374   522   374   522 0.98 Thiamine pyrophosphate enzyme, C-terminal TPP binding domain
TPP_enzyme_M         PF00205.17   137 seq611_BIOID50931    -            548     2e-41  140.8   0.1   1   1   1.1e-44   4.9e-41  139.5   0.1     1   137   186   321   186   321 0.98 Thiamine pyrophosphate enzyme, central domain
AceK                 PF06315.6    562 seq613_BIOID50931    -            578  3.4e-240  798.0   0.0   1   1  2.8e-244  3.8e-240  797.8   0.0     1   562     9   568     9   568 0.99 Isocitrate dehydrogenase kinase/phosphatase (AceK)
DUF1097              PF06496.6    144 seq614_BIOID50931    -            173     2e-46  157.2  24.7   1   1   1.8e-50   2.5e-46  156.9  17.1     1   143    18   156    18   157 0.99 Protein of unknown function (DUF1097)
HDPD                 PF02924.9    118 seq617_BIOID50931    -            115   1.5e-17   63.3   0.3   1   1   1.2e-21   1.6e-17   63.2   0.2     4   115     6   109     3   112 0.92 Bacteriophage lambda head decoration protein D
IstB_IS21            PF01695.12   178 seq618_BIOID50931    -            136   4.9e-07   29.2   0.0   1   1     6e-11   8.2e-07   28.4   0.0   125   156   102   133    97   136 0.92 IstB-like ATP binding protein
AP_endonuc_2         PF01261.19   211 seq623_BIOID50931    -            258   2.2e-33  115.2   0.2   1   1   1.9e-37   2.6e-33  115.0   0.1     1   211    21   219    21   219 0.95 Xylose isomerase-like TIM barrel
PTS_EIIA_2           PF00359.17   142 seq624_BIOID50931    -            637   6.7e-33  113.2   0.0   1   1   2.5e-36   1.1e-32  112.5   0.0     5   140   498   634   495   636 0.95 Phosphoenolpyruvate-dependent sugar phosphotransferase system, EIIA 2
PTS_EIIC             PF02378.13   321 seq624_BIOID50931    -            637   2.3e-19   69.3  33.4   1   1     5e-23   2.3e-19   69.3  23.1     1   321    17   277    17   277 0.92 Phosphotransferase system, EIIC
PTS_IIB              PF02302.12    90 seq624_BIOID50931    -            637   1.9e-09   37.7   0.3   1   1   1.1e-12   4.9e-09   36.3   0.0     1    79   379   453   379   458 0.87 PTS system, Lactose/Cellobiose specific IIB subunit
Terminase_1          PF03354.10   477 seq625_BIOID50931    -            553   1.5e-37  129.0   0.0   1   1   1.5e-41     2e-37  128.5   0.0     7   469    65   534    60   539 0.84 Phage Terminase
Phage_lambd_GpG      PF06894.6    127 seq626_BIOID50931    -            140   4.6e-55  184.5   0.6   1   1   3.9e-59   5.4e-55  184.3   0.4     1   127     1   126     1   126 0.99 Bacteriophage lambda minor tail protein (GpG)
RNA_pol_Rpb1_1       PF04997.7    338 seq627_BIOID50931    -           1407  1.8e-100  336.3   0.1   1   1  1.8e-103  4.8e-100  335.0   0.1     2   338    15   342    14   342 0.95 RNA polymerase Rpb1, domain 1
RNA_pol_Rpb1_5       PF04998.12   277 seq627_BIOID50931    -           1407   1.1e-80  270.7   0.0   1   1     8e-84   2.2e-80  269.7   0.0     1   276   766  1321   766  1322 1.00 RNA polymerase Rpb1, domain 5
RNA_pol_Rpb1_2       PF00623.15   166 seq627_BIOID50931    -           1407   6.1e-51  172.5   0.0   1   1   5.3e-53   1.5e-49  168.0   0.0     1   166   344   486   344   486 0.95 RNA polymerase Rpb1, domain 2
RNA_pol_Rpb1_3       PF04983.13   157 seq627_BIOID50931    -           1407   1.4e-27   96.2   0.0   1   1   1.2e-30   3.3e-27   95.0   0.0     1   157   489   644   489   644 0.93 RNA polymerase Rpb1, domain 3
RNA_pol_Rpb1_4       PF05000.12   108 seq627_BIOID50931    -           1407   2.5e-18   65.7   0.3   1   1   9.1e-22   2.5e-18   65.7   0.2     2   107   674   763   673   764 0.82 RNA polymerase Rpb1, domain 4
EI24                 PF07264.6    219 seq629_BIOID50931    -            253   1.3e-52  178.2  20.7   1   1   1.1e-56   1.5e-52  178.0  14.4     1   219    11   232    11   232 0.96 Etoposide-induced protein 2.4 (EI24)
POTRA_2              PF08479.6     76 seq630_BIOID50931    -            377   1.9e-24   84.9   0.0   1   1   2.9e-28   3.9e-24   83.9   0.0     1    76    94   170    94   170 0.99 POTRA domain, ShlB-type
Molybdopterin        PF00384.17   432 seq632_BIOID50931    -            808   2.8e-88  296.4   0.0   1   1   7.7e-92   3.5e-88  296.1   0.0     1   432   115   566   115   566 0.92 Molybdopterin oxidoreductase
Molydop_binding      PF01568.16   109 seq632_BIOID50931    -            808   5.3e-27   93.6   0.0   1   1   2.2e-30     1e-26   92.7   0.0     1   107   687   800   687   802 0.97 Molydopterin dinucleotide binding domain
Molybdop_Fe4S4       PF04879.11    55 seq632_BIOID50931    -            808   2.7e-13   49.4   0.9   1   1     1e-16   4.7e-13   48.6   0.6     1    55    53   112    53   112 0.96 Molybdopterin oxidoreductase Fe4S4 domain
TnpB_IS66            PF05717.8    108 seq634_BIOID50931    -            115   2.6e-42  142.4   0.0   1   1   2.1e-46   2.9e-42  142.3   0.0     2   104     7   107     6   111 0.97 IS66 Orf2 like protein
CLP_protease         PF00574.18   182 seq637_BIOID50931    -            739   3.2e-44  150.6   0.2   1   1   1.2e-47   5.7e-44  149.8   0.1    29   179   110   255    81   258 0.93 Clp protease
Mu-like_gpT          PF10124.4    291 seq637_BIOID50931    -            739   1.2e-08   34.2   0.1   1   1   1.8e-09   8.4e-06   24.8   0.0   220   289   598   671   590   673 0.81 Mu-like prophage major head subunit gpT
SDH_sah              PF01972.11   286 seq637_BIOID50931    -            739   1.9e-06   26.8   0.3   1   1   6.2e-09   2.8e-05   22.9   0.1    92   152   125   185    97   193 0.91 Serine dehydrogenase proteinase
TnpB_IS66            PF05717.8    108 seq638_BIOID50931    -            115   2.6e-42  142.4   0.0   1   1   2.1e-46   2.9e-42  142.3   0.0     2   104     7   107     6   111 0.97 IS66 Orf2 like protein
EamA                 PF00892.15   126 seq640_BIOID50931    -            299   3.3e-18   65.8  28.8   1   2   5.4e-10   7.4e-06   25.9   9.3     1   124     9   128     9   130 0.91 EamA-like transporter family
EamA                 PF00892.15   126 seq640_BIOID50931    -            299   3.3e-18   65.8  28.8   2   2   2.7e-16   3.8e-12   46.2   5.2     1   123   149   274   149   277 0.89 EamA-like transporter family
Phage_cap_E          PF03864.10   329 seq642_BIOID50931    -             88   3.6e-13   49.0   0.2   1   1   3.1e-17   4.2e-13   48.8   0.1     1    80     4    83     4    85 0.95 Phage major capsid protein E
Peptidase_M85        PF13678.1    251 seq643_BIOID50931    -            339    9e-114  378.9   0.2   1   1  8.1e-118  1.1e-113  378.6   0.1     2   251    34   283    33   283 0.99 NFkB-p65-degrading zinc protease
SNF2_N               PF00176.18   296 seq644_BIOID50931    -            952   1.4e-20   73.2   0.1   1   1     7e-23   2.4e-19   69.2   0.0    19   196   123   300    51   376 0.78 SNF2 family N-terminal domain
Helicase_C           PF00271.26    78 seq644_BIOID50931    -            952   1.9e-09   37.1   0.1   1   1   7.6e-12   2.6e-08   33.4   0.0     5    78   472   548   468   548 0.86 Helicase conserved C-terminal domain
ResIII               PF04851.10   184 seq644_BIOID50931    -            952   2.7e-09   37.0   0.1   1   1   5.1e-12   1.7e-08   34.3   0.0    20   183   120   272    76   273 0.73 Type III restriction enzyme, res subunit
DEAD                 PF00270.24   173 seq644_BIOID50931    -            952   9.1e-08   31.6   0.0   1   1   7.3e-11   2.5e-07   30.2   0.0    14   168   123   274   109   279 0.67 DEAD/DEAH box helicase
GGDEF                PF00990.16   161 seq647_BIOID50931    -            296   1.8e-44  151.0   0.0   1   1   4.2e-48   2.9e-44  150.3   0.0     2   161   130   283   129   283 0.96 GGDEF domain
MCPsignal_assoc      PF13682.1     70 seq647_BIOID50931    -            296   3.6e-08   33.3   0.3   1   1   1.2e-11   8.4e-08   32.1   0.2     1    68    19    90    19    92 0.84 MCP-signal associated domain
GST_C_2              PF13410.1     69 seq648_BIOID50931    -            304   7.6e-10   38.4   0.3   1   1   6.9e-13   1.9e-09   37.1   0.2     2    68   190   260   189   261 0.82 Glutathione S-transferase, C-terminal domain
GST_C                PF00043.20    95 seq648_BIOID50931    -            304   6.7e-09   35.5   0.0   1   1     5e-12   1.4e-08   34.5   0.0    33    95   199   266   187   266 0.85 Glutathione S-transferase, C-terminal domain
GST_N_2              PF13409.1     70 seq648_BIOID50931    -            304   1.9e-06   27.6   0.0   1   1   1.7e-09   4.7e-06   26.3   0.0     3    69    69   143    67   144 0.89 Glutathione S-transferase, N-terminal domain
GST_N                PF02798.15    76 seq648_BIOID50931    -            304   3.3e-05   23.8   0.0   1   1   4.2e-08   0.00012   22.1   0.0    17    76    82   143    74   143 0.91 Glutathione S-transferase, N-terminal domain
Phage_tail_T         PF06223.7    103 seq649_BIOID50931    -            137   1.8e-41  140.5   0.7   1   1   5.2e-40   7.1e-36  122.6   0.1     6   100     1    99     1   102 0.88 Minor tail protein T
DDE_Tnp_IS66         PF03050.9    271 seq651_BIOID50931    -            512  3.4e-100  334.6   0.0   1   1  9.9e-104  3.4e-100  334.6   0.0     1   271   175   462   175   462 0.98 Transposase IS66 family
DDE_Tnp_IS66_C       PF13817.1     39 seq651_BIOID50931    -            512   4.3e-19   68.1   0.1   1   1   3.3e-22   1.1e-18   66.7   0.0     1    39   468   506   468   506 0.98 IS66 C-terminal element
HTH_Tnp_IS66         PF13005.2     59 seq651_BIOID50931    -            512   3.4e-17   61.8   0.7   1   1   1.8e-20     6e-17   61.1   0.5     3    59   115   169   113   169 0.95 putative Helix-turn-helix domain of transposase IS66
LZ_Tnp_IS66          PF13007.2     78 seq651_BIOID50931    -            512   3.7e-13   49.8   3.2   1   1   1.1e-16   3.7e-13   49.8   2.2     1    77    38   110    38   111 0.82 Transposase C of IS166 homeodomain
DDE_Tnp_IS66         PF03050.9    271 seq655_BIOID50931    -            512  4.4e-100  334.2   0.0   1   1  1.3e-103  4.4e-100  334.2   0.0     1   271   175   462   175   462 0.98 Transposase IS66 family
DDE_Tnp_IS66_C       PF13817.1     39 seq655_BIOID50931    -            512   4.3e-19   68.1   0.1   1   1   3.3e-22   1.1e-18   66.7   0.0     1    39   468   506   468   506 0.98 IS66 C-terminal element
HTH_Tnp_IS66         PF13005.2     59 seq655_BIOID50931    -            512   3.4e-17   61.8   0.7   1   1   1.8e-20     6e-17   61.1   0.5     3    59   115   169   113   169 0.95 putative Helix-turn-helix domain of transposase IS66
LZ_Tnp_IS66          PF13007.2     78 seq655_BIOID50931    -            512   3.7e-13   49.8   3.2   1   1   1.1e-16   3.7e-13   49.8   2.2     1    77    38   110    38   111 0.82 Transposase C of IS166 homeodomain
Big_2                PF02368.13    79 seq658_BIOID50931    -            220   6.1e-12   45.1  11.2   1   1     9e-16   6.1e-12   45.1   7.8     2    75   131   207   130   214 0.93 Bacterial Ig-like domain (group 2)
DUF4132              PF13569.1    180 seq659_BIOID50931    -            579   2.8e-54  183.2   0.0   1   1     3e-58   4.1e-54  182.7   0.0     1   179   303   488   303   489 0.96 Domain of unknown function (DUF4132)
DDE_Tnp_1_assoc      PF13808.1     90 seq660_BIOID50931    -            378   3.1e-33  113.2   0.0   1   1   8.3e-37   5.7e-33  112.3   0.0     1    90     6    95     6    95 0.99 DDE_Tnp_1-associated
DDE_Tnp_1            PF01609.16   211 seq660_BIOID50931    -            378   1.5e-29  103.0   0.2   1   1   3.7e-33   2.5e-29  102.2   0.1     3   211   102   343   100   343 0.93 Transposase DDE domain
Cyto_ox_2            PF02322.10   328 seq661_BIOID50931    -            378  6.8e-112  373.7  32.9   1   1  5.7e-116  7.8e-112  373.5  22.8     1   328     6   362     6   362 0.99 Cytochrome oxidase subunit II
DFP                  PF04127.10   183 seq663_BIOID50931    -            430   5.9e-72  241.0   0.2   1   1   8.7e-76   5.9e-72  241.0   0.2     2   182   211   395   210   396 0.97 DNA / pantothenate metabolism flavoprotein
Flavoprotein         PF02441.14   129 seq663_BIOID50931    -            430   2.7e-31  107.8   0.3   1   1   8.1e-35   5.6e-31  106.7   0.2     1   128    30   157    30   158 0.90 Flavoprotein
UreE_C               PF05194.7     87 seq664_BIOID50931    -            154   5.3e-30  103.2   2.6   1   1     1e-33     7e-30  102.8   1.8     2    86    72   154    71   154 0.92 UreE urease accessory protein, C-terminal domain
UreE_N               PF02814.10    65 seq664_BIOID50931    -            154   1.6e-14   53.0   0.2   1   1   3.6e-18   2.5e-14   52.4   0.1    12    63    11    62     2    65 0.91 UreE urease accessory protein, N-terminal domain
NAD_binding_2        PF03446.10   162 seq666_BIOID50931    -            292   5.1e-49  166.1   0.7   1   1   1.7e-52   1.2e-48  165.0   0.3     2   161     1   160     1   162 0.97 NAD binding domain of 6-phosphogluconate dehydrogenase
F420_oxidored        PF03807.12    96 seq666_BIOID50931    -            292   1.1e-07   32.0   0.2   1   1   7.7e-11   5.3e-07   29.8   0.1     1    93     2    92     2    94 0.82 NADP oxidoreductase coenzyme F420-dependent
DUF1627              PF07789.7    155 seq668_BIOID50931    -            193   6.9e-91  301.6   0.2   1   1   6.2e-95   8.4e-91  301.3   0.1     1   153    33   185    33   187 0.99 Protein of unknown function (DUF1627)
Ala_racemase_N       PF01168.15   217 seq670_BIOID50931    -            359   3.1e-61  206.5   0.0   1   1   5.7e-65   3.9e-61  206.2   0.0     1   217     8   219     8   219 0.94 Alanine racemase, N-terminal domain
Ala_racemase_C       PF00842.16   129 seq670_BIOID50931    -            359   8.7e-39  131.7   0.1   1   1     2e-42   1.3e-38  131.1   0.1     1   129   234   358   234   358 0.97 Alanine racemase, C-terminal domain
Methyltransf_11      PF08241.7     95 seq673_BIOID50931    -            240   2.3e-12   47.1   0.0   1   1   2.6e-16   3.6e-12   46.4   0.0    45    95    67   125    50   125 0.83 Methyltransferase domain
PALP                 PF00291.20   307 seq674_BIOID50931    -            323   1.3e-63  214.9   0.3   1   1   1.1e-67   1.5e-63  214.7   0.2     3   306    10   300     8   301 0.87 Pyridoxal-phosphate dependent enzyme
FCD                  PF07729.7    125 seq676_BIOID50931    -            220   5.2e-18   65.4  11.5   1   1   1.2e-21   8.1e-18   64.8   8.0     1   124    76   207    76   208 0.85 FCD domain
GntR                 PF00392.16    64 seq676_BIOID50931    -            220   9.6e-13   47.2   0.0   1   1   3.1e-16   2.1e-12   46.1   0.0     7    64    10    66     6    66 0.96 Bacterial regulatory proteins, gntR family
IstB_IS21            PF01695.12   178 seq680_BIOID50931    -            167   2.7e-18   65.8   0.0   1   1   5.9e-22     4e-18   65.3   0.0   123   177    80   134    73   135 0.92 IstB-like ATP binding protein
HTH_Tnp_1            PF01527.15    76 seq680_BIOID50931    -            167   2.4e-10   40.1   0.8   1   1   1.4e-13   9.4e-10   38.2   0.5     1    71     1    84     1    87 0.76 Transposase
UreF                 PF01730.11   146 seq686_BIOID50931    -            224   1.1e-35  122.7   5.9   1   1   1.1e-39   1.5e-35  122.3   4.1     1   144    37   182    37   184 0.96 UreF
DUF1044              PF06296.7    120 seq688_BIOID50931    -            117   3.6e-36  123.4   0.9   1   1     3e-40     4e-36  123.3   0.7     4   120     2   111     1   111 0.99 Protein of unknown function (DUF1044)
HTH_24               PF13412.1     48 seq697_BIOID50931    -             88   5.9e-06   25.4   0.0   1   1   6.8e-10   9.3e-06   24.8   0.0     8    47     3    42     1    43 0.96 Winged helix-turn-helix DNA-binding
ACT_5                PF13710.1     63 seq698_BIOID50931    -             87   2.1e-26   91.4   0.1   1   1   1.9e-30   2.6e-26   91.0   0.1     2    63    13    73    12    73 0.98 ACT domain
Pep_deformylase      PF01327.16   157 seq701_BIOID50931    -            169   6.4e-53  178.2   0.1   1   1   5.6e-57   7.6e-53  177.9   0.1     2   156     4   152     3   153 0.94 Polypeptide deformylase
DNA_pol_A            PF00476.15   383 seq703_BIOID50931    -            928  8.4e-160  531.4   0.0   1   1  3.3e-163  1.1e-159  531.0   0.0     2   383   548   927   547   927 0.99 DNA polymerase family A
5_3_exonuc_N         PF02739.11   169 seq703_BIOID50931    -            928   1.7e-59  199.8   0.0   1   1   1.1e-62   3.9e-59  198.7   0.0     2   169     8   169     7   169 0.99 5'-3' exonuclease, N-terminal resolvase-like domain
DNA_pol_A_exo1       PF01612.15   174 seq703_BIOID50931    -            928   6.5e-45  152.5   0.1   1   1   3.6e-48   1.2e-44  151.6   0.1     1   174   330   517   330   517 0.97 3'-5' exonuclease
5_3_exonuc           PF01367.15   101 seq703_BIOID50931    -            928     3e-31  107.5   0.0   1   1   2.2e-34   7.5e-31  106.2   0.0     1    99   171   275   171   277 0.97 5'-3' exonuclease, C-terminal SAM fold
HTH_3                PF01381.17    55 seq704_BIOID50931    -            107   1.1e-07   31.4   0.0   1   1   1.6e-11   2.2e-07   30.5   0.0     1    45    52    96    52    98 0.94 Helix-turn-helix
Peptidase_M66        PF10462.4    305 seq708_BIOID50931    -            898  1.8e-130  434.1   0.7   1   1  1.3e-134  1.8e-130  434.1   0.5     1   305   249   550   249   550 0.99 Peptidase M66
Phage_integrase      PF00589.17   173 seq709_BIOID50931    -            415   3.6e-22   78.7   0.2   1   1   1.2e-25   8.1e-22   77.5   0.0     1   171   219   381   219   383 0.89 Phage integrase family
DUF4102              PF13356.1     89 seq709_BIOID50931    -            415   1.2e-20   73.0   0.0   1   1   1.5e-23     1e-19   70.1   0.0     1    84    14   102    14   107 0.88 Domain of unknown function (DUF4102)
YfiO                 PF13525.1    203 seq711_BIOID50931    -            245   1.1e-84  282.8   5.8   1   1   2.8e-88   1.3e-84  282.6   4.0     1   202    28   236    28   238 0.97 Outer membrane lipoprotein
TPR_18               PF13512.1    142 seq711_BIOID50931    -            245   5.1e-65  217.7   7.3   1   1     3e-68   1.4e-64  216.3   1.2     2   142    24   167    23   167 0.98 Tetratricopeptide repeat
Aminotran_4          PF01063.14   231 seq712_BIOID50931    -            331   1.3e-46  158.8   0.0   1   1   1.2e-50   1.6e-46  158.5   0.0     3   231    76   311    74   311 0.96 Aminotransferase class IV
Peptidase_U35        PF04586.12   163 seq715_BIOID50931    -            645   8.6e-30  103.7   0.0   1   1   2.4e-33   1.6e-29  102.8   0.0     5   158    12   156     8   161 0.90 Caudovirus prohead protease
Phage_capsid         PF05065.8    276 seq715_BIOID50931    -            645   1.1e-26   93.5   0.1   1   1   7.9e-30   5.4e-26   91.2   0.1     8   275   353   635   351   636 0.79 Phage capsid family
ABC_tran             PF00005.22   118 seq720_BIOID50931    -            637     1e-36  125.7   1.1   1   2   2.4e-18   3.3e-15   56.3   0.0     1   118    41   178    41   178 0.87 ABC transporter
ABC_tran             PF00005.22   118 seq720_BIOID50931    -            637     1e-36  125.7   1.1   2   2   2.6e-21   3.6e-18   65.9   0.0     1   118   352   459   352   459 0.92 ABC transporter
ABC_tran_2           PF12848.2     85 seq720_BIOID50931    -            637   6.6e-29   99.4   4.3   1   1   4.8e-32   6.6e-29   99.4   3.0     1    83   217   298   217   302 0.93 ABC transporter
RHS                  PF03527.9     41 seq721_BIOID50931    -            586   1.9e-20   72.2   0.8   1   1   2.7e-24   1.9e-20   72.2   0.5     1    41   333   373   333   373 0.97 RHS protein
RHS_repeat           PF05593.9     38 seq721_BIOID50931    -            586   2.8e-11   43.1  24.4   1   1   9.8e-09   6.7e-05   22.8   0.8     1    29   129   166   129   175 0.84 RHS Repeat
Mannitol_dh_C        PF08125.8    245 seq723_BIOID50931    -            425   3.2e-71  239.2   0.0   1   1   9.3e-75   6.3e-71  238.2   0.0     1   243   191   415   191   417 0.98 Mannitol dehydrogenase C-terminal domain
Mannitol_dh          PF01232.18   151 seq723_BIOID50931    -            425   2.2e-27   95.7   0.1   1   1   7.3e-31     5e-27   94.5   0.0     1   151    44   166    44   166 0.97 Mannitol dehydrogenase Rossmann domain
Transp_cyt_pur       PF02133.10   439 seq725_BIOID50931    -            463  4.7e-140  466.9  42.3   1   1  3.9e-144  5.3e-140  466.7  29.3     1   439    19   457    19   457 0.99 Permease for cytosine/purines, uracil, thiamine, allantoin
cobW                 PF02492.14   178 seq726_BIOID50931    -            205   1.2e-41  141.9   0.0   1   1   2.1e-45   1.4e-41  141.7   0.0     3   175    10   178     8   181 0.96 CobW/HypB/UreG, nucleotide-binding domain
AAA_11               PF13086.1    241 seq730_BIOID50931    -            172   3.8e-16   59.3   1.7   1   1   1.6e-19   5.5e-16   58.8   1.2     2   154     7   149     6   170 0.68 AAA domain
AAA_19               PF13245.1     76 seq730_BIOID50931    -            172   6.8e-13   48.0   0.0   1   1   2.8e-16   9.6e-13   47.5   0.0     2    62    14    69    13    93 0.90 Part of AAA domain
AAA_30               PF13604.1    196 seq730_BIOID50931    -            172   7.3e-08   32.1   0.0   1   1   3.7e-11   1.3e-07   31.3   0.0     2    66     7    69     6    92 0.85 AAA domain
DUF2075              PF09848.4    352 seq730_BIOID50931    -            172   6.8e-08   31.7   0.3   1   1   2.8e-11   9.4e-08   31.2   0.1     2    65    22    86    21   115 0.79 Uncharacterized conserved protein (DUF2075)
Voltage_CLC          PF00654.15   355 seq732_BIOID50931    -            473   1.9e-90  303.3  36.0   1   1   1.5e-92   2.1e-88  296.6  20.9     2   354    89   437    88   438 0.94 Voltage gated chloride channel
His_Phos_2           PF00328.17   347 seq734_BIOID50931    -            444   1.3e-40  139.6   0.0   1   1   1.2e-44   1.6e-40  139.4   0.0     1   345    41   385    41   389 0.86 Histidine phosphatase superfamily (branch 2)
dUTPase              PF00692.14   129 seq735_BIOID50931    -            152   1.2e-41  141.0   0.0   1   1   9.9e-46   1.4e-41  140.9   0.0     2   129    17   150    16   150 0.98 dUTPase
Formyl_trans_N       PF00551.14   181 seq736_BIOID50931    -            315   9.3e-56  188.1   0.0   1   1     2e-59   1.3e-55  187.5   0.0     2   180     6   183     5   184 0.98 Formyl transferase
Formyl_trans_C       PF02911.13   100 seq736_BIOID50931    -            315   1.3e-33  114.9   0.1   1   1   2.9e-37     2e-33  114.3   0.1     1    99   207   304   207   305 0.98 Formyl transferase, C-terminal domain
HTH_3                PF01381.17    55 seq738_BIOID50931    -            215   4.5e-12   45.5   0.1   1   1   2.7e-15   9.2e-12   44.5   0.1     1    55     9    63     9    63 0.98 Helix-turn-helix
HTH_19               PF12844.2     64 seq738_BIOID50931    -            215   3.8e-10   39.5   0.0   1   1     2e-13   6.9e-10   38.7   0.0     3    62     8    67     6    69 0.97 Helix-turn-helix domain
HTH_31               PF13560.1     64 seq738_BIOID50931    -            215   6.7e-10   38.8   0.0   1   1   2.9e-13   9.9e-10   38.3   0.0     2    59     5    61     4    65 0.96 Helix-turn-helix domain
Peptidase_S24        PF00717.18    70 seq738_BIOID50931    -            215     3e-08   33.0   0.1   1   1   1.6e-11   5.6e-08   32.1   0.0     3    66   125   197   123   201 0.85 Peptidase S24-like
Aminotran_1_2        PF00155.16   363 seq740_BIOID50931    -            411   8.6e-86  288.0   0.0   1   1   7.1e-90   9.8e-86  287.8   0.0     2   362    41   406    40   407 0.98 Aminotransferase class I and II
Terminase_6          PF03237.10   384 seq741_BIOID50931    -            590   4.3e-97  325.1   0.0   1   1  1.6e-100   5.3e-97  324.8   0.0     2   384   164   572   163   572 0.98 Terminase-like family
Terminase_5          PF06056.7     58 seq741_BIOID50931    -            590   3.8e-26   90.2   0.8   1   1   2.2e-29   7.6e-26   89.3   0.1     1    58    12    69    12    69 0.98 Putative ATPase subunit of terminase (gpP-like)
HTH_23               PF13384.1     50 seq741_BIOID50931    -            590   2.1e-06   27.0   0.0   1   1   1.7e-09     6e-06   25.6   0.0     7    45    14    49     9    54 0.86 Homeodomain-like domain
HTH_28               PF13518.1     52 seq741_BIOID50931    -            590   1.7e-05   24.5   0.1   1   1     3e-08    0.0001   22.0   0.0     2    48    14    57    14    59 0.90 Helix-turn-helix domain
RNase_T              PF00929.19   164 seq742_BIOID50931    -            246   4.9e-40  137.3   0.4   1   1   9.7e-44   1.3e-39  135.9   0.1     1   164    12   178    12   178 0.93 Exonuclease
Glu_synthase         PF01645.12   368 seq743_BIOID50931    -           1522  1.2e-158  527.7   0.0   1   1  7.4e-162  2.5e-158  526.6   0.0     1   367   829  1192   829  1193 0.99 Conserved region in glutamate synthase
GATase_2             PF00310.16   361 seq743_BIOID50931    -           1522    2e-132  441.1   0.0   1   1  7.9e-136  2.7e-132  440.7   0.0     1   360    48   410    48   411 0.99 Glutamine amidotransferases class-II
Glu_syn_central      PF04898.9    288 seq743_BIOID50931    -           1522  3.6e-113  377.4   0.0   1   1    2e-116  6.8e-113  376.5   0.0     3   287   492   773   490   774 0.99 Glutamate synthase central domain
GXGXG                PF01493.14   202 seq743_BIOID50931    -           1522   6.5e-67  224.3   4.5   1   1   3.4e-70   1.2e-66  223.5   3.1     3   201  1271  1465  1269  1466 0.98 GXGXG motif
Meth_synt_2          PF01717.13   324 seq745_BIOID50931    -            753  7.9e-162  537.6   0.0   1   2   4.6e-10   3.1e-06   26.2   0.0   120   186   154   221   114   237 0.85 Cobalamin-independent synthase, Catalytic domain
Meth_synt_2          PF01717.13   324 seq745_BIOID50931    -            753  7.9e-162  537.6   0.0   2   2  6.1e-157  4.2e-153  508.9   0.0     1   324   426   749   426   749 1.00 Cobalamin-independent synthase, Catalytic domain
Meth_synt_1          PF08267.7    311 seq745_BIOID50931    -            753  2.3e-139  463.8   0.0   1   2  4.6e-128  3.1e-124  414.1   0.0     2   307     5   312     4   316 0.98 Cobalamin-independent synthase, N-terminal domain
Meth_synt_1          PF08267.7    311 seq745_BIOID50931    -            753  2.3e-139  463.8   0.0   2   2   4.8e-14   3.3e-10   39.6   0.0   143   285   540   690   529   715 0.80 Cobalamin-independent synthase, N-terminal domain
Transposase_mut      PF00872.13   381 seq747_BIOID50931    -            115   1.2e-22   79.8   0.0   1   1   2.3e-26   1.6e-22   79.5   0.0   186   298     2   105     1   112 0.89 Transposase, Mutator family
SBP_bac_11           PF13531.1    231 seq748_BIOID50931    -            252   2.3e-33  115.6   0.0   1   1   1.9e-37   2.6e-33  115.4   0.0     1   230    20   247    20   248 0.88 Bacterial extracellular solute-binding protein
PTS-HPr              PF00381.14    84 seq750_BIOID50931    -             85   1.3e-31  108.2   0.2   1   1   9.9e-36   1.4e-31  108.1   0.1     1    82     1    82     1    84 0.98 PTS HPr component phosphorylation site
AAA_12               PF13087.1    199 seq751_BIOID50931    -            575   5.5e-22   78.0   0.2   1   1   6.4e-17   2.2e-13   49.9   0.0   111   196   307   389   291   392 0.83 AAA domain
DUF2726              PF10881.3    126 seq751_BIOID50931    -            575   4.4e-13   48.8   0.0   1   1   5.6e-16   1.9e-12   46.7   0.0    50   112   498   560   461   570 0.86 Protein of unknown function (DUF2726)
AAA_11               PF13086.1    241 seq751_BIOID50931    -            575   8.2e-09   35.3   0.0   1   1   4.6e-12   1.6e-08   34.3   0.0   124   237    79   202    37   204 0.75 AAA domain
Viral_helicase1      PF01443.13   226 seq751_BIOID50931    -            575     9e-08   31.8   0.1   1   1   6.1e-09   2.1e-05   24.1   0.1    33   226   141   389   113   389 0.70 Viral (Superfamily 1) RNA helicase
DUF4132              PF13569.1    180 seq752_BIOID50931    -           1209   2.9e-42  144.0   0.0   1   1   4.9e-46   6.6e-42  142.9   0.0     3   180   953  1138   951  1138 0.96 Domain of unknown function (DUF4132)
tRNA-synt_1d         PF00750.14   354 seq753_BIOID50931    -            577  8.2e-149  495.1   0.3   1   1  2.3e-152    1e-148  494.7   0.2     1   354    95   446    95   446 0.99 tRNA synthetases class I (R)
DALR_1               PF05746.10   119 seq753_BIOID50931    -            577   3.9e-36  123.4   0.3   1   1   4.8e-39   2.2e-35  121.0   0.2     1   119   460   577   460   577 0.98 DALR anticodon binding domain
Arg_tRNA_synt_N      PF03485.11    85 seq753_BIOID50931    -            577   2.5e-22   79.0   0.2   1   1   2.4e-25   1.1e-21   77.0   0.1     3    85     7    87     1    87 0.91 Arginyl tRNA synthetase N terminal domain
Pyr_redox_2          PF07992.9    200 seq754_BIOID50931    -            466   5.3e-32  111.2   0.0   1   1   5.4e-35   1.1e-31  110.2   0.0     1   198     8   315     8   317 0.89 Pyridine nucleotide-disulphide oxidoreductase
Pyr_redox_dim        PF02852.17   110 seq754_BIOID50931    -            466   4.1e-30  103.9   0.8   1   1   5.4e-33   1.1e-29  102.5   0.5     1   109   346   457   346   458 0.97 Pyridine nucleotide-disulphide oxidoreductase, dimerisation domain
Pyr_redox            PF00070.22    80 seq754_BIOID50931    -            466   1.7e-18   66.6   1.7   1   1   4.2e-19   8.3e-16   58.0   0.0     1    76   178   251   178   258 0.94 Pyridine nucleotide-disulphide oxidoreductase
Pyr_redox_3          PF13738.1    203 seq754_BIOID50931    -            466   3.4e-08   33.6   0.0   1   1   1.7e-10   3.2e-07   30.4   0.0     1   176    10   185    10   212 0.71 Pyridine nucleotide-disulphide oxidoreductase
FAD_binding_2        PF00890.19   421 seq754_BIOID50931    -            466   6.7e-06   25.0   3.4   1   1   3.2e-08   6.2e-05   21.9   1.5     1    40     8    48     8    51 0.96 FAD binding domain
Thi4                 PF01946.12   230 seq754_BIOID50931    -            466   1.5e-05   24.1   0.4   1   1   3.4e-08   6.6e-05   21.9   0.2    17    61     6    50     2    64 0.89 Thi4 family
DUF2190              PF09956.4    106 seq758_BIOID50931    -            107     1e-34  118.3   1.3   1   1   8.5e-39   1.2e-34  118.1   0.9     1   106     2   106     2   106 0.98 Uncharacterized conserved protein (DUF2190)
Fer4_11              PF13247.1     99 seq760_BIOID50931    -            205   1.2e-31  108.4  10.9   1   1   8.5e-35   1.2e-31  108.4   7.5     3    97    60   153    58   155 0.97 4Fe-4S dicluster domain
Fer4_2               PF12797.2     22 seq760_BIOID50931    -            205   1.1e-13   50.0  30.8   1   1   6.7e-10   9.1e-07   28.3   0.6     2    20     6    24     5    33 0.89 4Fe-4S binding domain
Fer4                 PF00037.22    24 seq760_BIOID50931    -            205   9.1e-13   47.1  35.1   1   1   8.5e-11   1.2e-07   30.9   3.3     1    23    92   114    92   115 0.94 4Fe-4S binding domain
Fer4_7               PF12838.2     52 seq760_BIOID50931    -            205   2.4e-12   46.9  28.1   1   1   9.2e-10   1.3e-06   28.6   7.3     2    50    99   147    98   149 0.87 4Fe-4S dicluster domain
Fer4_9               PF13187.1     55 seq760_BIOID50931    -            205   8.2e-12   45.0  26.6   1   1   5.5e-10   7.5e-07   29.2   7.4     2    53    99   148    98   150 0.95 4Fe-4S dicluster domain
Fer4_10              PF13237.1     52 seq760_BIOID50931    -            205   4.5e-11   42.2  30.2   1   1   8.2e-09   1.1e-05   24.9   8.0     2    52    92   146    91   146 0.76 4Fe-4S dicluster domain
Fer4_4               PF12800.2     17 seq760_BIOID50931    -            205   1.7e-10   40.2  32.5   1   3     3e-05      0.04   14.1   2.3     1    15    11    25    11    29 0.90 4Fe-4S binding domain
Fer4_4               PF12800.2     17 seq760_BIOID50931    -            205   1.7e-10   40.2  32.5   2   3   3.3e-05     0.045   13.9   2.0     2    16    65    81    64    85 0.86 4Fe-4S binding domain
Fer4_4               PF12800.2     17 seq760_BIOID50931    -            205   1.7e-10   40.2  32.5   3   3   2.9e-07    0.0004   20.3   2.0     2    17    97   112    96   112 0.91 4Fe-4S binding domain
Fer4_6               PF12837.2     24 seq760_BIOID50931    -            205   2.4e-10   39.7  39.6   1   1   3.1e-09   4.2e-06   26.2   3.2     1    23    91   113    91   114 0.95 4Fe-4S binding domain
Fer4_3               PF12798.2     15 seq760_BIOID50931    -            205   7.3e-07   29.1  40.1   1   2   9.4e-06     0.013   15.9   4.2     1    15    67    83    67    83 0.98 4Fe-4S binding domain
Fer4_3               PF12798.2     15 seq760_BIOID50931    -            205   7.3e-07   29.1  40.1   2   2   4.8e-05     0.065   13.7   1.6     1    13   126   147   126   149 0.94 4Fe-4S binding domain
HTH_5                PF01022.15    47 seq763_BIOID50931    -             99   8.9e-15   53.9   0.1   1   1   5.2e-18   1.4e-14   53.3   0.1     1    47    23    70    23    70 0.97 Bacterial regulatory protein, arsR family
HTH_20               PF12840.2     61 seq763_BIOID50931    -             99   2.5e-11   43.1   0.3   1   1   1.3e-14   3.5e-11   42.6   0.2     2    58    16    72    15    75 0.96 Helix-turn-helix domain
MarR_2               PF12802.2     62 seq763_BIOID50931    -             99   3.5e-09   36.0   0.1   1   1     2e-12   5.5e-09   35.4   0.1     5    59    24    74    19    77 0.89 MarR family
HTH_24               PF13412.1     48 seq763_BIOID50931    -             99   2.9e-08   32.8   0.0   1   1   2.6e-11   7.1e-08   31.5   0.0     5    47    26    68    24    69 0.96 Winged helix-turn-helix DNA-binding
MarR                 PF01047.17    59 seq763_BIOID50931    -             99   4.6e-06   26.1   0.0   1   1   3.1e-09   8.6e-06   25.2   0.0     5    53    26    74    23    75 0.95 MarR family
TetR_N               PF00440.18    47 seq765_BIOID50931    -            198   2.9e-11   42.7   0.0   1   1   3.4e-15   4.6e-11   42.0   0.0     3    46    18    61    16    62 0.94 Bacterial regulatory proteins, tetR family
PEP-utilizers_C      PF02896.13   294 seq767_BIOID50931    -            585  1.7e-124  414.4   0.2   1   1    5e-128  2.3e-124  413.9   0.1     1   293   250   541   250   542 0.99 PEP-utilising enzyme, TIM barrel domain
PEP-utilisers_N      PF05524.8    123 seq767_BIOID50931    -            585     2e-31  108.2   5.0   1   1   4.3e-35     2e-31  108.2   3.5     2   123     3   127     2   127 0.96 PEP-utilising enzyme, N-terminal
PEP-utilizers        PF00391.18    81 seq767_BIOID50931    -            585   7.2e-25   86.2   0.2   1   1   4.7e-28   2.1e-24   84.7   0.1     9    80   152   224   147   225 0.93 PEP-utilising enzyme, mobile domain
Transposase_mut      PF00872.13   381 seq768_BIOID50931    -             85   4.7e-16   58.2   0.2   1   1   3.8e-20   5.1e-16   58.0   0.1   322   379     3    60     1    62 0.97 Transposase, Mutator family
Ribosomal_S30AE      PF02482.14    94 seq770_BIOID50931    -            113   3.8e-29  100.7   0.1   1   1   3.5e-33   4.8e-29  100.4   0.1     2    92     3    93     2    95 0.97 Sigma 54 modulation protein / S30EA ribosomal protein
ILVD_EDD             PF00920.16   521 seq771_BIOID50931    -            616  5.3e-195  648.6   1.8   1   1  4.4e-199  6.1e-195  648.4   1.2     1   521    34   607    34   607 0.95 Dehydratase family
Rhodanese            PF00581.15   113 seq772_BIOID50931    -            131   1.4e-10   41.4   0.0   1   1   1.2e-14   1.6e-10   41.2   0.0    22   112    52   123    30   124 0.84 Rhodanese-like domain
Gifsy-2              PF13856.1     95 seq773_BIOID50931    -             91   3.6e-29  100.6   0.0   1   1   2.9e-33   3.9e-29  100.5   0.0     1    95     1    90     1    90 0.99 ATP-binding sugar transporter from pro-phage
Rhodanese            PF00581.15   113 seq775_BIOID50931    -            172   1.1e-11   45.0   0.0   1   1   2.3e-15   1.6e-11   44.4   0.0     2   112     8    98     7    99 0.81 Rhodanese-like domain
DUF2892              PF11127.3     66 seq775_BIOID50931    -            172   9.2e-11   41.3   3.5   1   1   2.1e-14   1.4e-10   40.7   2.4    10    59   115   167   112   172 0.89 Protein of unknown function (DUF2892)
DmsC                 PF04976.7    276 seq777_BIOID50931    -            364  1.5e-114  381.7  20.6   1   1  1.4e-118  1.9e-114  381.5  14.3     1   276    81   354    81   354 0.99 DMSO reductase anchor subunit (DmsC)
Aldo_ket_red         PF00248.16   283 seq780_BIOID50931    -            294   1.1e-46  158.7   0.1   1   1     1e-50   1.4e-46  158.5   0.0     2   281    20   267    19   269 0.92 Aldo/keto reductase family
Phage_GPA            PF05840.8    371 seq781_BIOID50931    -            940  2.1e-153  510.3   0.1   1   1  2.5e-157  3.4e-153  509.6   0.0     1   371   179   564   179   564 0.99 Bacteriophage replication gene A protein (GPA)
DUF1391              PF07151.7     49 seq783_BIOID50931    -             50   9.7e-36  120.9   0.6   1   1   7.6e-40     1e-35  120.8   0.4     1    49     2    50     2    50 0.98 Protein of unknown function (DUF1391)
Nol1_Nop2_Fmu        PF01189.12   283 seq784_BIOID50931    -            429  2.4e-104  348.5   0.0   1   1  1.5e-107    3e-104  348.2   0.0     1   282   164   426   164   427 0.99 NOL1/NOP2/sun family
NusB                 PF01029.13   134 seq784_BIOID50931    -            429   1.6e-25   89.5   0.0   1   1   1.3e-28   2.6e-25   88.8   0.0     1   134     5   127     5   127 0.97 NusB family
Methyltransf_26      PF13659.1    117 seq784_BIOID50931    -            429   3.8e-11   42.9   0.0   1   1   3.7e-14   7.3e-11   42.0   0.0     2   116   248   375   247   376 0.90 Methyltransferase domain
Methyltransf_18      PF12847.2    112 seq784_BIOID50931    -            429   2.3e-10   40.8   0.0   1   1   2.2e-13   4.2e-10   40.0   0.0     2   112   247   375   246   375 0.84 Methyltransferase domain
Methyltransf_31      PF13847.1    152 seq784_BIOID50931    -            429   1.9e-09   37.1   0.0   1   1   1.8e-12   3.5e-09   36.3   0.0     2   113   245   380   244   416 0.82 Methyltransferase domain
MTS                  PF05175.9    170 seq784_BIOID50931    -            429   1.1e-06   28.0   0.0   1   1   1.1e-09   2.1e-06   27.1   0.0    24   151   239   385   229   397 0.86 Methyltransferase small domain
FtsJ                 PF01728.14   181 seq784_BIOID50931    -            429     9e-05   22.4   0.0   1   1   9.1e-08   0.00018   21.4   0.0    19    99   242   323   233   400 0.60 FtsJ-like methyltransferase
Minor_tail_Z         PF06763.6    189 seq785_BIOID50931    -            192   5.2e-89  296.8   4.7   1   1   4.3e-93   5.8e-89  296.6   3.3     1   189     1   192     1   192 0.99 Prophage minor tail protein Z (GPZ)
NIF3                 PF01784.13   242 seq787_BIOID50931    -            247     1e-56  192.1   0.0   1   1   9.1e-61   1.2e-56  191.8   0.0     2   240     6   235     5   238 0.95 NIF3 (NGG1p interacting factor 3)
MtlR                 PF05068.7    170 seq788_BIOID50931    -            195   4.1e-76  254.0   0.0   1   1   3.5e-80   4.8e-76  253.8   0.0     5   169    26   188     2   189 0.96 Mannitol repressor
Methyltransf_26      PF13659.1    117 seq792_BIOID50931    -           1644   4.8e-12   45.8   0.0   1   1     3e-15     4e-11   42.8   0.0     2   116   597  1073   596  1074 0.94 Methyltransferase domain
PDT                  PF00800.13   182 seq793_BIOID50931    -            386   9.1e-61  204.4   0.2   1   1     2e-64   1.3e-60  203.9   0.1     1   180   106   286   106   288 0.96 Prephenate dehydratase
CM_2                 PF01817.16    81 seq793_BIOID50931    -            386   1.9e-22   79.0   2.0   1   1   6.3e-26   4.3e-22   77.8   1.4     1    80    11    90    11    91 0.99 Chorismate mutase type II
Amidohydro_5         PF13594.1     68 seq795_BIOID50931    -            296   2.3e-17   62.4   0.9   1   1   1.1e-20     5e-17   61.3   0.6     1    68    23    88    23    88 0.84 Amidohydrolase
Amidohydro_4         PF13147.1    304 seq795_BIOID50931    -            296   2.9e-15   56.9   0.5   1   1   2.4e-18   1.1e-14   55.0   0.4     1   219    45   292    45   295 0.80 Amidohydrolase
Amidohydro_1         PF01979.15   333 seq795_BIOID50931    -            296     5e-10   39.4   0.0   1   1   1.5e-13   6.7e-10   39.0   0.0     1    61    50   131    50   293 0.76 Amidohydrolase family
HOK_GEF              PF01848.11    43 seq796_BIOID50931    -             70   9.4e-17   59.9   4.8   1   1   8.5e-21   1.2e-16   59.6   3.3     1    43    24    66    24    66 0.99 Hok/gef family
Fe-S_biosyn          PF01521.15    91 seq799_BIOID50931    -            114   4.3e-29   99.9   0.0   1   1   3.7e-33     5e-29   99.7   0.0     1    91     9   100     9   100 0.99 Iron-sulphur cluster biosynthesis
Curlin_rpt           PF07012.7     34 seq803_BIOID50931    -            160   8.3e-22   76.5  32.2   1   3   1.1e-15   1.5e-11   43.7   0.8     1    34    62    95    62    95 0.99 Curlin associated repeat
Curlin_rpt           PF07012.7     34 seq803_BIOID50931    -            160   8.3e-22   76.5  32.2   2   3   2.3e-09   3.2e-05   23.4   2.1     9    32    92   115    91   116 0.95 Curlin associated repeat
Curlin_rpt           PF07012.7     34 seq803_BIOID50931    -            160   8.3e-22   76.5  32.2   3   3   7.8e-12   1.1e-07   31.3   4.2     1    34   106   139   106   139 0.98 Curlin associated repeat
Phage_tail_U         PF06141.6    133 seq805_BIOID50931    -            137   5.2e-68  227.0   0.3   1   1   4.2e-72   5.8e-68  226.8   0.2     1   133     5   137     5   137 0.99 Phage minor tail protein U
DUF519               PF04378.8    245 seq806_BIOID50931    -            280  1.5e-115  384.2   0.0   1   1  1.3e-119  1.8e-115  384.0   0.0     1   245    33   278    33   278 1.00 Protein of unknown function (DUF519)
DicB                 PF05358.6     62 seq807_BIOID50931    -             62   1.2e-38  130.2   0.1   1   1   9.5e-43   1.3e-38  130.1   0.0     1    62     1    62     1    62 1.00 DicB protein
PfkB                 PF00294.19   301 seq809_BIOID50931    -            382   8.3e-70  235.1   0.0   1   1   7.6e-74     1e-69  234.8   0.0     2   297    76   376    75   380 0.97 pfkB family carbohydrate kinase
Abhydrolase_1        PF00561.15   230 seq812_BIOID50931    -            340   3.1e-26   92.2   0.0   1   1   2.6e-29     9e-26   90.7   0.0     4   218   105   312   102   315 0.96 alpha/beta hydrolase fold
Abhydrolase_6        PF12697.2    228 seq812_BIOID50931    -            340     3e-16   59.9   0.7   1   1   1.2e-19   4.2e-16   59.4   0.5     1   219    75   312    75   320 0.70 Alpha/beta hydrolase family
Abhydrolase_5        PF12695.2    142 seq812_BIOID50931    -            340   7.6e-11   41.8   0.4   1   1   7.2e-14   2.5e-10   40.1   0.2     2   141    75   308    74   309 0.65 Alpha/beta hydrolase family
Ribosomal_L31        PF01197.13    69 seq813_BIOID50931    -             87     8e-27   92.9   0.1   1   1   7.1e-31   9.7e-27   92.6   0.1     1    68     1    79     1    80 0.99 Ribosomal protein L31
DUF1482              PF07358.6     57 seq819_BIOID50931    -             62   3.6e-26   90.3   0.0   1   1   2.9e-30     4e-26   90.2   0.0     1    57     4    62     4    62 0.98 Protein of unknown function (DUF1482)
AHS1                 PF02682.11   202 seq820_BIOID50931    -            218   2.9e-69  232.4   0.0   1   1   2.4e-73   3.3e-69  232.2   0.0     2   202     5   202     4   202 0.95 Allophanate hydrolase subunit 1
Phage_portal         PF04860.7    347 seq821_BIOID50931    -            454   4.7e-86  288.4   0.0   1   1   4.2e-90   5.8e-86  288.1   0.0     4   347    39   382    36   382 0.96 Phage portal protein
Phage_portal         PF04860.7    347 seq822_BIOID50931    -            329   4.8e-62  209.5   0.0   1   1   4.4e-66     6e-62  209.1   0.0     8   316    31   324    24   328 0.92 Phage portal protein
Nitrate_red_del      PF02613.10   136 seq823_BIOID50931    -            204     4e-31  107.5   1.1   1   1   4.1e-35   5.6e-31  107.0   0.7     7   134    41   164    19   166 0.93 Nitrate reductase delta subunit
Adenine_deam_C       PF13382.1    171 seq824_BIOID50931    -            588   3.7e-58  195.3   0.0   1   1   2.1e-61   5.7e-58  194.7   0.0    23   171   433   581   416   581 0.96 Adenine deaminase C-terminal domain
Amidohydro_1         PF01979.15   333 seq824_BIOID50931    -            588   6.1e-38  131.1   0.0   1   1   9.1e-41   2.5e-37  129.1   0.0     2   333    82   347    81   347 0.95 Amidohydrolase family
Amidohydro_5         PF13594.1     68 seq824_BIOID50931    -            588   3.3e-12   45.9   0.4   1   1   4.4e-15   1.2e-11   44.1   0.3     1    68    52   115    52   115 0.84 Amidohydrolase
Amidohydro_4         PF13147.1    304 seq824_BIOID50931    -            588   2.6e-11   43.9   0.4   1   1   1.8e-12   4.8e-09   36.5   0.2     1   304    76   344    76   344 0.80 Amidohydrolase
Big_2                PF02368.13    79 seq825_BIOID50931    -            247   2.5e-09   36.7  10.1   1   1   1.9e-13   2.5e-09   36.7   7.0     2    73   161   235   160   241 0.89 Bacterial Ig-like domain (group 2)
Curlin_rpt           PF07012.7     34 seq826_BIOID50931    -            152     6e-28   96.1  27.3   1   3   8.9e-16   1.2e-11   43.9   0.5     1    34    41    75    41    75 0.99 Curlin associated repeat
Curlin_rpt           PF07012.7     34 seq826_BIOID50931    -            152     6e-28   96.1  27.3   2   3   5.7e-16   7.8e-12   44.5   0.2     2    34    87   120    86   120 0.98 Curlin associated repeat
Curlin_rpt           PF07012.7     34 seq826_BIOID50931    -            152     6e-28   96.1  27.3   3   3   6.2e-10   8.5e-06   25.2   3.5     8    34   116   142   115   142 0.95 Curlin associated repeat
Amidohydro_4         PF13147.1    304 seq832_BIOID50931    -            154   1.5e-09   38.1   0.0   1   1   2.8e-13   1.9e-09   37.8   0.0   236   304     8    90     7    90 0.97 Amidohydrolase
Amidohydro_1         PF01979.15   333 seq832_BIOID50931    -            154     7e-06   25.8   0.0   1   1   1.2e-09   8.4e-06   25.5   0.0   260   332    13    92     7    93 0.72 Amidohydrolase family
DUF2810              PF10928.3     54 seq833_BIOID50931    -            120   3.1e-32  109.9   2.6   1   1   2.4e-36   3.3e-32  109.8   1.1     1    53    66   118    66   119 0.96 Protein of unknown function (DUF2810)
DDE_Tnp_1_assoc      PF13808.1     90 seq834_BIOID50931    -            390   6.4e-33  112.1   0.0   1   1   2.1e-36   1.4e-32  111.0   0.0     1    90     6    95     6    95 0.99 DDE_Tnp_1-associated
DDE_Tnp_1            PF01609.16   211 seq834_BIOID50931    -            390     3e-26   92.1   0.1   1   1   6.1e-30   4.1e-26   91.7   0.1     4   211   103   342   100   342 0.91 Transposase DDE domain
HOK_GEF              PF01848.11    43 seq836_BIOID50931    -             46   2.9e-15   55.1   1.9   1   1   2.3e-19   3.1e-15   55.0   1.3     1    43     4    44     3    44 0.92 Hok/gef family
DUF1311              PF07007.7     95 seq837_BIOID50931    -            162   7.3e-20   70.7   1.9   1   1   6.6e-24     9e-20   70.4   1.3     1    95    34   145    34   145 0.83 Protein of unknown function (DUF1311)
TrkA_N               PF02254.13   116 seq839_BIOID50931    -            458   4.2e-58  194.2   3.5   1   2   5.4e-33   5.3e-30  103.6   0.0     1   108     3   111     3   125 0.92 TrkA-N domain
TrkA_N               PF02254.13   116 seq839_BIOID50931    -            458   4.2e-58  194.2   3.5   2   2   5.9e-29   5.7e-26   90.6   0.7     1   116   235   350   235   350 0.95 TrkA-N domain
TrkA_C               PF02080.16    71 seq839_BIOID50931    -            458   1.9e-21   75.3   0.7   1   2   4.7e-13   4.5e-10   38.8   0.0     3    70   157   225   155   226 0.91 TrkA-C domain
TrkA_C               PF02080.16    71 seq839_BIOID50931    -            458   1.9e-21   75.3   0.7   2   2     2e-11   1.9e-08   33.6   0.2     8    70   390   451   388   452 0.89 TrkA-C domain
F420_oxidored        PF03807.12    96 seq839_BIOID50931    -            458   1.9e-12   47.2   2.2   1   2   1.5e-07   0.00015   22.0   0.0     1    52     2    49     2    88 0.87 NADP oxidoreductase coenzyme F420-dependent
F420_oxidored        PF03807.12    96 seq839_BIOID50931    -            458   1.9e-12   47.2   2.2   2   2   1.5e-07   0.00015   22.0   0.3     2    48   235   279   234   355 0.80 NADP oxidoreductase coenzyme F420-dependent
NAD_binding_7        PF13241.1    103 seq839_BIOID50931    -            458   1.2e-11   44.6   3.0   1   1   7.5e-08   7.3e-05   22.8   0.0     8    82   233   319   228   323 0.75 Putative NAD(P)-binding
Shikimate_DH         PF01488.15   135 seq839_BIOID50931    -            458   1.4e-11   44.4   0.6   1   1   5.3e-09   5.2e-06   26.4   0.2    12   102   232   332   222   367 0.77 Shikimate / quinate 5-dehydrogenase
DUF968               PF06147.6    200 seq840_BIOID50931    -            348   1.3e-79  266.6   0.0   1   1   1.6e-83   2.2e-79  265.9   0.0     2   199   130   344   129   345 0.99 Protein of unknown function (DUF968)
Pilus_PilP           PF11356.3     87 seq841_BIOID50931    -            291   3.6e-16   59.0   0.0   1   1   2.9e-19   3.9e-15   55.7   0.0     1    87    81   170    81   170 0.94 Type IV pilus biogenesis
PTS_EIIA_1           PF00358.15   133 seq843_BIOID50931    -            169   5.4e-54  181.2   2.2   1   1   4.7e-58   6.5e-54  180.9   1.5     3   132    20   149    18   150 0.98 phosphoenolpyruvate-dependent sugar phosphotransferase system, EIIA 1
Tafi-CsgC            PF10610.4    106 seq847_BIOID50931    -            142   2.1e-66  220.2   4.2   1   1     2e-70   2.7e-66  219.9   2.9     1   106    37   142    37   142 0.99 Thin aggregative fimbriae synthesis protein
DUF1144              PF06610.8    143 seq850_BIOID50931    -            149   4.1e-71  237.2   7.6   1   1   3.3e-75   4.5e-71  237.0   5.3     4   143     3   142     1   142 0.98 Protein of unknown function (DUF1144)
Lact-deh-memb        PF09330.6    291 seq851_BIOID50931    -            581  1.2e-153  510.4   1.9   1   1  1.8e-157  1.2e-153  510.4   1.3     1   291   288   577   288   577 1.00 D-lactate dehydrogenase, membrane binding
FAD_binding_4        PF01565.18   139 seq851_BIOID50931    -            581   2.6e-08   33.3   0.0   1   1   6.3e-12   4.3e-08   32.6   0.0     2   115    57   176    56   196 0.84 FAD binding domain
AHS2                 PF02626.10   272 seq852_BIOID50931    -            310  1.3e-100  336.0   0.0   1   1  1.2e-104  1.6e-100  335.7   0.0     2   272    24   288    23   288 0.98 Allophanate hydrolase subunit 2
Acid_phosphat_B      PF03767.9    230 seq854_BIOID50931    -            237   5.9e-50  169.6   0.0   1   1   4.9e-54   6.7e-50  169.4   0.0     2   229    11   220    10   221 0.96 HAD superfamily, subfamily IIIB (Acid phosphatase)
Pyr_redox_2          PF07992.9    200 seq855_BIOID50931    -            450     2e-43  148.5   1.1   1   1   8.5e-47   2.9e-43  147.9   0.8     2   196     7   305     6   308 0.95 Pyridine nucleotide-disulphide oxidoreductase
Pyr_redox_dim        PF02852.17   110 seq855_BIOID50931    -            450   7.8e-37  125.5   0.8   1   1   3.5e-39   1.2e-35  121.7   0.2     1   110   339   450   339   450 0.99 Pyridine nucleotide-disulphide oxidoreductase, dimerisation domain
Pyr_redox            PF00070.22    80 seq855_BIOID50931    -            450   5.1e-18   65.1   0.0   1   1   5.6e-21   1.9e-17   63.2   0.0     1    80   169   249   169   250 0.96 Pyridine nucleotide-disulphide oxidoreductase
Pyr_redox_3          PF13738.1    203 seq855_BIOID50931    -            450   3.1e-09   37.0   0.1   1   1   7.3e-11   2.5e-07   30.8   0.0     3   200    10   200     8   203 0.77 Pyridine nucleotide-disulphide oxidoreductase
EamA                 PF00892.15   126 seq856_BIOID50931    -            306   4.8e-27   94.3  37.3   1   2   1.1e-15   7.7e-12   45.2  10.5     1   124    21   137    21   138 0.80 EamA-like transporter family
EamA                 PF00892.15   126 seq856_BIOID50931    -            306   4.8e-27   94.3  37.3   2   2   9.9e-19   6.8e-15   55.1   9.8     1   124   160   292   160   294 0.91 EamA-like transporter family
TPT                  PF03151.11   153 seq856_BIOID50931    -            306   6.1e-07   29.0  23.1   1   1   7.3e-09     5e-05   22.8   7.7     1   149   151   290   151   291 0.89 Triose-phosphate Transporter family
PALP                 PF00291.20   307 seq858_BIOID50931    -            514   9.6e-70  235.0   2.1   1   1   1.9e-73   1.3e-69  234.6   1.5     5   307    29   316    25   316 0.91 Pyridoxal-phosphate dependent enzyme
Thr_dehydrat_C       PF00585.13    91 seq858_BIOID50931    -            514   3.8e-64  212.2   0.0   1   2   3.6e-35   2.4e-31  107.0   0.0     1    91   329   419   329   419 0.98 C-terminal regulatory domain of Threonine dehydratase
Thr_dehydrat_C       PF00585.13    91 seq858_BIOID50931    -            514   3.8e-64  212.2   0.0   2   2   6.7e-34   4.6e-30  102.9   0.0     2    91   425   512   424   512 0.96 C-terminal regulatory domain of Threonine dehydratase
DUF3440              PF11922.3    181 seq859_BIOID50931    -            410     4e-56  189.3   0.7   1   2   3.6e-46   1.6e-42  144.9   0.1     2   108   243   354   242   359 0.95 Domain of unknown function (DUF3440)
DUF3440              PF11922.3    181 seq859_BIOID50931    -            410     4e-56  189.3   0.7   2   2   3.8e-15   1.7e-11   43.8   0.0   138   181   355   395   352   395 0.90 Domain of unknown function (DUF3440)
PAPS_reduct          PF01507.14   174 seq859_BIOID50931    -            410   1.3e-17   64.0   0.2   1   2   4.2e-11   1.9e-07   30.9   0.0     3    52    35    89    33    98 0.89 Phosphoadenosine phosphosulfate reductase family
PAPS_reduct          PF01507.14   174 seq859_BIOID50931    -            410   1.3e-17   64.0   0.2   2   2   4.7e-11   2.1e-07   30.7   0.0   101   164   165   240   158   241 0.84 Phosphoadenosine phosphosulfate reductase family
UPF0270              PF06794.7     70 seq861_BIOID50931    -             72   9.2e-36  121.3   0.1   1   1   7.4e-40     1e-35  121.2   0.0     1    70     1    70     1    70 0.99 Uncharacterised protein family (UPF0270)
Xan_ur_permease      PF00860.15   389 seq862_BIOID50931    -            433   6.7e-98  327.5  31.9   1   1  5.9e-102   8.1e-98  327.3  22.1     2   387     9   394     8   396 0.97 Permease family
YicC_N               PF03755.8    159 seq864_BIOID50931    -            287   2.6e-49  167.0   0.1   1   1   3.8e-53   2.6e-49  167.0   0.1     1   158     2   154     2   155 0.96 YicC-like family, N-terminal region
DUF1732              PF08340.6     87 seq864_BIOID50931    -            287   2.4e-34  116.8   7.2   1   1   3.5e-38   2.4e-34  116.8   5.0     1    87   202   287   202   287 0.97 Domain of unknown function (DUF1732)
Voltage_CLC          PF00654.15   355 seq865_BIOID50931    -            430   1.6e-72  244.4  34.2   1   1   1.2e-76   1.6e-72  244.4  23.7     5   354    75   414    71   415 0.91 Voltage gated chloride channel
Phage_lambd_GpG      PF06894.6    127 seq866_BIOID50931    -            129   3.6e-46  155.7   0.4   1   1   3.2e-50   4.3e-46  155.5   0.3     1   116     2   115     2   123 0.95 Bacteriophage lambda minor tail protein (GpG)
Peptidase_S24        PF00717.18    70 seq867_BIOID50931    -            231   2.9e-16   58.7   0.0   1   1   9.8e-20   4.5e-16   58.1   0.0     1    69   139   212   139   213 0.97 Peptidase S24-like
HTH_3                PF01381.17    55 seq867_BIOID50931    -            231   1.1e-10   41.0   0.0   1   1     4e-14   1.8e-10   40.3   0.0     3    50    23    70    22    71 0.94 Helix-turn-helix
HTH_19               PF12844.2     64 seq867_BIOID50931    -            231   3.5e-07   30.0   0.0   1   1   1.8e-10   8.1e-07   28.8   0.0     8    56    25    76    20    78 0.89 Helix-turn-helix domain
DUF2813              PF11398.3    373 seq869_BIOID50931    -            552  9.6e-154  511.8   0.0   1   1  2.9e-157  1.3e-153  511.3   0.0     1   373     1   375     1   375 0.99 Protein of unknown function (DUF2813)
Phage_integrase      PF00589.17   173 seq870_BIOID50931    -            230   1.6e-32  112.4   0.0   1   1   1.4e-36   1.9e-32  112.1   0.0     2   170    53   220    52   223 0.97 Phage integrase family
PRK                  PF00485.13   194 seq871_BIOID50931    -            289     3e-74  248.6   0.0   1   1   2.7e-78   3.6e-74  248.4   0.0     1   194     7   214     7   214 0.99 Phosphoribulokinase / Uridine kinase family
S-methyl_trans       PF02574.11   305 seq873_BIOID50931    -           1232  5.9e-105  350.8   0.1   1   1    4e-108  1.1e-104  349.9   0.1     1   304    21   331    21   332 0.98 Homocysteine S-methyltransferase
Met_synt_B12         PF02965.12   136 seq873_BIOID50931    -           1232   9.2e-54  180.5   0.0   1   1     9e-57   2.4e-53  179.2   0.0     1   136  1060  1197  1060  1197 0.99 Vitamin B12 dependent methionine synthase, activation domain
Pterin_bind          PF00809.17   210 seq873_BIOID50931    -           1232   7.7e-49  165.7   0.4   1   1   8.9e-52   2.4e-48  164.1   0.3     1   210   361   573   361   573 0.98 Pterin binding enzyme
B12-binding_2        PF02607.12    79 seq873_BIOID50931    -           1232   4.3e-21   74.6   0.0   1   1   6.5e-24   1.8e-20   72.6   0.0     4    79   664   739   662   739 0.96 B12 binding domain
B12-binding          PF02310.14   121 seq873_BIOID50931    -           1232   6.1e-20   71.1   0.2   1   1   1.8e-22     5e-19   68.2   0.1     2    94   753   845   752   856 0.93 B12 binding domain
Phage_AlpA           PF05930.7     51 seq878_BIOID50931    -             86   1.4e-24   85.4   0.0   1   1   2.5e-28   1.7e-24   85.1   0.0     1    51    23    73    23    73 0.99 Prophage CP4-57 regulatory protein (AlpA)
HTH_17               PF12728.2     51 seq878_BIOID50931    -             86     1e-06   28.7   0.0   1   1   1.9e-10   1.3e-06   28.4   0.0     2    49    26    75    25    77 0.84 Helix-turn-helix domain
DUF3251              PF11622.3    165 seq881_BIOID50931    -            193   2.1e-07   30.3   3.3   1   1   9.4e-11   1.3e-06   27.8   2.3    12   152    16   169     6   181 0.67 Protein of unknown function (DUF3251)
Phage_tail_T         PF06223.7    103 seq882_BIOID50931    -            109   1.3e-54  182.8   0.3   1   1     1e-58   1.4e-54  182.6   0.2     1   103     6   108     6   108 0.99 Minor tail protein T
Secretin             PF00263.16   165 seq883_BIOID50931    -            655     6e-48  162.2   4.1   1   1   2.1e-51   1.4e-47  161.0   2.8     1   165   426   591   426   591 0.93 Bacterial type II and III secretion system protein
Secretin_N           PF03958.12    82 seq883_BIOID50931    -            655   1.4e-44  150.0  13.1   1   3   8.6e-15   5.9e-11   42.2   0.2     1    79   129   189   129   192 0.96 Bacterial type II/III secretion system short domain
Secretin_N           PF03958.12    82 seq883_BIOID50931    -            655   1.4e-44  150.0  13.1   2   3     1e-17   6.8e-14   51.6   0.3     1    80   194   263   194   265 0.91 Bacterial type II/III secretion system short domain
Secretin_N           PF03958.12    82 seq883_BIOID50931    -            655   1.4e-44  150.0  13.1   3   3   2.3e-21   1.6e-17   63.3   0.1     1    82   269   346   269   346 0.97 Bacterial type II/III secretion system short domain
DUF4222              PF13973.1     53 seq885_BIOID50931    -             99   9.1e-24   82.5   5.4   1   1   8.3e-28   1.1e-23   82.2   3.7     2    53    17    68    16    68 0.96 Domain of unknown function (DUF4222)
UPF0047              PF01894.12   118 seq886_BIOID50931    -            138   4.5e-39  132.8   0.0   1   1   3.7e-43   5.1e-39  132.6   0.0     1   117    17   135    17   136 0.97 Uncharacterised protein family UPF0047
Phage_ASH            PF10554.4    108 seq887_BIOID50931    -            185   4.7e-38  129.7   0.2   1   1   4.5e-42   6.1e-38  129.3   0.1     1   107    22   132    22   133 0.99 Ash protein family
Macro                PF01661.16   118 seq888_BIOID50931    -            177     3e-41  139.8   0.0   1   1   2.8e-45   3.8e-41  139.5   0.0     1   118    21   137    21   137 0.99 Macro domain
LamB_YcsF            PF03746.11   242 seq889_BIOID50931    -            244    1e-102  342.2   0.7   1   1  8.4e-107  1.1e-102  342.0   0.5     1   241     2   237     2   238 0.99 LamB/YcsF family
RusA                 PF05866.6    116 seq890_BIOID50931    -            119   2.9e-20   72.7   0.0   1   1   2.4e-24   3.2e-20   72.5   0.0     1   116     7   116     7   116 0.90 Endodeoxyribonuclease RusA
DUF883               PF05957.8     94 seq891_BIOID50931    -            113   6.8e-27   93.5   1.2   1   1   5.9e-31   8.1e-27   93.3   0.9     1    94    19   111    19   111 0.97 Bacterial protein of unknown function (DUF883)
TMP_2                PF06791.8    210 seq892_BIOID50931    -            716   7.6e-59  198.7   5.7   1   1   5.6e-63   7.6e-59  198.7   3.9     5   209   227   426   224   427 0.98 Prophage tail length tape measure protein
HTH_3                PF01381.17    55 seq893_BIOID50931    -            194   5.4e-17   61.2   0.2   1   1   1.3e-19   3.7e-16   58.6   0.5     2    55    19    72    18    72 0.96 Helix-turn-helix
HTH_31               PF13560.1     64 seq893_BIOID50931    -            194   4.3e-12   45.9   0.1   1   1   2.4e-15   6.5e-12   45.3   0.1     2    58    14    69    13    78 0.92 Helix-turn-helix domain
HTH_19               PF12844.2     64 seq893_BIOID50931    -            194   5.8e-12   45.3   0.1   1   1   3.3e-15     9e-12   44.7   0.1     3    62    17    76    15    77 0.94 Helix-turn-helix domain
HTH_26               PF13443.1     63 seq893_BIOID50931    -            194   3.6e-09   36.5   0.1   1   1   2.5e-12     7e-09   35.6   0.1     4    58    20    73    17    78 0.93 Cro/C1-type HTH DNA-binding domain
AAA_25               PF13481.1    194 seq895_BIOID50931    -            466     1e-40  139.1   0.0   1   1   1.5e-44   2.1e-40  138.1   0.0    18   193   147   315   130   316 0.88 AAA domain
PNP_UDP_1            PF01048.15   234 seq896_BIOID50931    -            253   8.2e-42  142.6   1.4   1   1   6.8e-46   9.2e-42  142.4   1.0     2   230    21   247    20   253 0.85 Phosphorylase superfamily
DUF419               PF04237.8     92 seq899_BIOID50931    -            118   2.9e-22   78.7   0.1   1   1   2.5e-26   3.5e-22   78.4   0.0     1    91    10   102    10   103 0.97 Protein of unknown function (DUF419)
DUF1133              PF06576.6    176 seq902_BIOID50931    -            180  7.1e-107  354.1   0.8   1   1  5.8e-111  7.9e-107  353.9   0.6     1   176     5   180     5   180 1.00 Protein of unknown function (DUF1133)
Phage_integrase      PF00589.17   173 seq903_BIOID50931    -            420   5.9e-20   71.5   0.0   1   1   1.8e-23   1.2e-19   70.4   0.0     1   168   213   383   213   388 0.87 Phage integrase family
DUF4102              PF13356.1     89 seq903_BIOID50931    -            420   1.2e-17   63.4   0.9   1   1   5.9e-21     4e-17   61.7   0.6     1    88     4    92     4    93 0.89 Domain of unknown function (DUF4102)
ParBc                PF02195.13    90 seq904_BIOID50931    -            212   2.8e-09   36.8   0.0   1   1   3.3e-13   4.5e-09   36.1   0.0     2    89    54   148    53   149 0.87 ParB-like nuclease domain
HIM                  PF05662.9     21 seq905_BIOID50931    -           1588     1e-83  271.7  95.9   1   7   1.4e-09   4.7e-06   26.0   0.2     1    21   354   377   354   377 0.99 Haemagglutinin
HIM                  PF05662.9     21 seq905_BIOID50931    -           1588     1e-83  271.7  95.9   2   7   5.7e-11     2e-07   30.3   1.2     2    21   542   564   541   564 0.97 Haemagglutinin
HIM                  PF05662.9     21 seq905_BIOID50931    -           1588     1e-83  271.7  95.9   3   7   2.7e-11   9.4e-08   31.4   0.9     2    21   627   649   626   649 0.97 Haemagglutinin
HIM                  PF05662.9     21 seq905_BIOID50931    -           1588     1e-83  271.7  95.9   4   7   2.4e-11   8.3e-08   31.5   0.7     3    21  1000  1021   998  1021 0.97 Haemagglutinin
HIM                  PF05662.9     21 seq905_BIOID50931    -           1588     1e-83  271.7  95.9   5   7     1e-09   3.4e-06   26.4   0.0     1    21  1155  1175  1155  1175 0.98 Haemagglutinin
HIM                  PF05662.9     21 seq905_BIOID50931    -           1588     1e-83  271.7  95.9   6   7   2.8e-12   9.6e-09   34.5   1.9     1    21  1291  1311  1291  1311 0.98 Haemagglutinin
HIM                  PF05662.9     21 seq905_BIOID50931    -           1588     1e-83  271.7  95.9   7   7   1.4e-12   4.7e-09   35.5   1.6     1    21  1412  1432  1412  1432 0.98 Haemagglutinin
Hep_Hag              PF05658.9     28 seq905_BIOID50931    -           1588   7.5e-66  215.4 172.5   1  12   8.9e-08   0.00031   20.7   0.0     1    27   130   156   130   157 0.94 Hep_Hag
Hep_Hag              PF05658.9     28 seq905_BIOID50931    -           1588   7.5e-66  215.4 172.5   2  12   4.6e-09   1.6e-05   24.8   1.5     1    26   158   183   158   185 0.94 Hep_Hag
Hep_Hag              PF05658.9     28 seq905_BIOID50931    -           1588   7.5e-66  215.4 172.5   3  12   7.7e-09   2.6e-05   24.1   1.4     1    26   200   225   200   227 0.94 Hep_Hag
Hep_Hag              PF05658.9     28 seq905_BIOID50931    -           1588   7.5e-66  215.4 172.5   4  12   5.8e-09     2e-05   24.5   2.2     3    27   229   253   228   254 0.94 Hep_Hag
Hep_Hag              PF05658.9     28 seq905_BIOID50931    -           1588   7.5e-66  215.4 172.5   5  12   4.2e-10   1.4e-06   28.1   0.4     1    28   241   268   241   268 0.97 Hep_Hag
Hep_Hag              PF05658.9     28 seq905_BIOID50931    -           1588   7.5e-66  215.4 172.5   6  12   1.3e-09   4.6e-06   26.5   2.4     1    28   269   296   269   296 0.95 Hep_Hag
Hep_Hag              PF05658.9     28 seq905_BIOID50931    -           1588   7.5e-66  215.4 172.5   7  12   3.3e-09   1.1e-05   25.2   2.4     3    27   299   323   297   324 0.94 Hep_Hag
Hep_Hag              PF05658.9     28 seq905_BIOID50931    -           1588   7.5e-66  215.4 172.5   8  12   1.7e-08   5.9e-05   22.9   2.5     1    27   325   351   325   352 0.96 Hep_Hag
Hep_Hag              PF05658.9     28 seq905_BIOID50931    -           1588   7.5e-66  215.4 172.5   9  12   2.7e-10   9.1e-07   28.7   3.9     1    27  1071  1097  1071  1098 0.95 Hep_Hag
Hep_Hag              PF05658.9     28 seq905_BIOID50931    -           1588   7.5e-66  215.4 172.5  10  12   9.8e-08   0.00034   20.6   4.4     1    28  1231  1258  1231  1258 0.96 Hep_Hag
Hep_Hag              PF05658.9     28 seq905_BIOID50931    -           1588   7.5e-66  215.4 172.5  11  12   2.3e-10     8e-07   28.9   4.5     1    28  1369  1396  1369  1396 0.96 Hep_Hag
Hep_Hag              PF05658.9     28 seq905_BIOID50931    -           1588   7.5e-66  215.4 172.5  12  12   1.2e-07   0.00042   20.2   3.4     1    27  1383  1409  1383  1410 0.93 Hep_Hag
YadA                 PF03895.10    78 seq905_BIOID50931    -           1588   7.3e-24   83.4  10.1   1   1   2.1e-27   7.3e-24   83.4   7.0     2    78  1511  1588  1510  1588 0.98 YadA-like C-terminal region
ESPR                 PF13018.1     24 seq905_BIOID50931    -           1588   1.6e-09   36.8   1.3   1   1     3e-12     1e-08   34.3   0.2     1    24     1    24     1    24 0.98 Extended Signal Peptide of Type V secretion system
MscL                 PF01741.13   128 seq906_BIOID50931    -            136   2.3e-57  192.5   3.1   1   1   1.9e-61   2.6e-57  192.3   2.2     1   128     3   132     3   132 0.98 Large-conductance mechanosensitive channel, MscL
PLDc_2               PF13091.1    126 seq907_BIOID50931    -            493   1.1e-34  118.8   0.0   1   2   2.2e-13   1.5e-09   37.5   0.0     8   126    61   204    56   204 0.67 PLD-like domain
PLDc_2               PF13091.1    126 seq907_BIOID50931    -            493   1.1e-34  118.8   0.0   2   2   2.6e-26   1.8e-22   79.3   0.0     5   123   295   437   291   440 0.92 PLD-like domain
StbA                 PF06406.6    318 seq908_BIOID50931    -            319  2.5e-152  506.2   0.0   1   1    2e-156  2.8e-152  506.0   0.0     1   318     1   316     1   316 0.99 StbA protein
YihI                 PF04220.7    169 seq911_BIOID50931    -            168   7.8e-56  187.9  14.6   1   1   6.2e-60   8.5e-56  187.7  10.1     6   167     7   164     1   166 0.94 Der GTPase activator (YihI)
Gly_kinase           PF02595.10   378 seq913_BIOID50931    -            381  1.5e-181  603.0  20.0   1   1  1.3e-185  1.7e-181  602.8  13.8     1   377     1   377     1   378 1.00 Glycerate kinase family
Phage_connect_1      PF05135.8    102 seq916_BIOID50931    -            108   2.4e-08   33.8   0.0   1   1   2.1e-12   2.9e-08   33.6   0.0     1    98     1   101     1   104 0.86 Phage gp6-like head-tail connector protein
Fapy_DNA_glyco       PF01149.19   116 seq918_BIOID50931    -            273     1e-14   54.7   0.1   1   1   3.4e-18   2.3e-14   53.6   0.0     1   106     2   104     2   111 0.89 Formamidopyrimidine-DNA glycosylase N-terminal domain
H2TH                 PF06831.9     93 seq918_BIOID50931    -            273   1.2e-14   53.7   0.0   1   1   3.6e-18   2.5e-14   52.6   0.0     1    64   126   192   126   201 0.82 Formamidopyrimidine-DNA glycosylase H2TH domain
Autotransporter      PF03797.14   265 seq921_BIOID50931    -            252   3.3e-45  154.3  15.9   1   1   3.1e-49   4.2e-45  154.0  11.0    21   262     4   235     2   237 0.95 Autotransporter beta-domain
HD                   PF01966.17   122 seq923_BIOID50931    -            443   5.3e-11   42.4   0.0   1   1   2.7e-14   1.8e-10   40.7   0.0     1    64     4    84     4   116 0.93 HD domain
BATS                 PF06968.8     92 seq926_BIOID50931    -            346   1.7e-29  101.3   0.0   1   1   5.5e-33   3.7e-29  100.2   0.0     1    92   220   312   220   312 0.99 Biotin and Thiamin Synthesis associated domain
Radical_SAM          PF04055.16   166 seq926_BIOID50931    -            346   2.4e-19   70.0   0.0   1   1   2.8e-22   1.9e-18   67.0   0.0     4   160    50   203    47   209 0.92 Radical SAM superfamily
Pox_D5               PF03288.11    86 seq927_BIOID50931    -            796   8.8e-20   70.6   0.0   1   1   5.3e-23   1.5e-19   69.9   0.0     1    86   689   788   689   788 0.96 Poxvirus D5 protein-like
Prim_Zn_Ribbon       PF08273.7     40 seq927_BIOID50931    -            796   3.1e-18   65.4   8.0   1   1   2.4e-21   6.5e-18   64.4   5.6     1    40    50    86    50    86 0.97 Zinc-binding domain of primase-helicase
D5_N                 PF08706.6    150 seq927_BIOID50931    -            796   3.9e-09   36.6   0.0   1   1   4.1e-12   1.1e-08   35.1   0.0    52   148   356   487   298   489 0.63 D5 N terminal like
Toprim_3             PF13362.1     96 seq927_BIOID50931    -            796   3.5e-08   33.4   0.3   1   1   5.4e-11   1.5e-07   31.4   0.0     2    96   229   320   228   320 0.82 Toprim domain
Toprim_4             PF13662.1     81 seq927_BIOID50931    -            796   2.2e-06   27.4   0.0   1   1   2.9e-09     8e-06   25.6   0.0     1    60   227   285   227   300 0.91 Toprim domain
Phage_H_T_join       PF05521.6     95 seq928_BIOID50931    -            116   1.6e-15   57.0   0.0   1   1   1.4e-19   1.9e-15   56.7   0.0     3    95    11   110     9   111 0.91 Phage head-tail joining protein
Ivy                  PF08816.6    118 seq930_BIOID50931    -            149   5.8e-35  119.7   0.1   1   1   5.1e-39     7e-35  119.4   0.1     1   118    29   144    29   144 0.98 Inhibitor of vertebrate lysozyme (Ivy)
Peptidase_S24        PF00717.18    70 seq931_BIOID50931    -            229   2.7e-13   49.2   0.1   1   1   1.6e-16   5.3e-13   48.2   0.1     2    65   138   200   137   205 0.90 Peptidase S24-like
HTH_3                PF01381.17    55 seq931_BIOID50931    -            229   7.9e-13   47.9   0.4   1   1   4.5e-16   1.5e-12   47.0   0.3     1    55     9    62     9    62 0.94 Helix-turn-helix
HTH_19               PF12844.2     64 seq931_BIOID50931    -            229   9.3e-12   44.7   0.0   1   1   4.2e-15   1.4e-11   44.0   0.0     2    62     7    66     6    68 0.94 Helix-turn-helix domain
HTH_31               PF13560.1     64 seq931_BIOID50931    -            229   1.1e-09   38.2   0.4   1   1   5.5e-13   1.9e-09   37.4   0.3     2    56     5    57     4    64 0.90 Helix-turn-helix domain
Cupin_6              PF12852.2    186 seq934_BIOID50931    -            284   1.8e-26   92.7   0.5   1   1   1.2e-29   5.6e-26   91.1   0.4     1   186     2   162     2   162 0.93 Cupin
HTH_18               PF12833.2     81 seq934_BIOID50931    -            284   1.5e-20   72.9   0.2   1   1   2.3e-23     1e-19   70.2   0.1     1    81   199   278   199   278 0.97 Helix-turn-helix domain
HTH_AraC             PF00165.18    42 seq934_BIOID50931    -            284   3.3e-15   55.2   0.0   1   2   1.4e-08   6.2e-05   22.5   0.0     7    41   192   226   188   227 0.94 Bacterial regulatory helix-turn-helix proteins, AraC family
HTH_AraC             PF00165.18    42 seq934_BIOID50931    -            284   3.3e-15   55.2   0.0   2   2   4.5e-11   2.1e-07   30.4   0.0    13    41   247   276   238   277 0.92 Bacterial regulatory helix-turn-helix proteins, AraC family
PerC                 PF06069.6     90 seq935_BIOID50931    -             89   7.3e-37  125.1   0.0   1   1   5.8e-41   7.9e-37  125.0   0.0     6    89     2    87     1    88 0.98 PerC transcriptional activator
RmuC                 PF02646.11   305 seq936_BIOID50931    -            475  7.2e-112  373.0   2.2   1   1  5.3e-116  7.2e-112  373.0   1.5     1   304   135   437   135   438 0.99 RmuC family
cNMP_binding         PF00027.24    91 seq937_BIOID50931    -            210   8.9e-24   83.0   0.0   1   1     4e-27   1.4e-23   82.4   0.0     3    90    23   111    21   112 0.97 Cyclic nucleotide-binding domain
Crp                  PF00325.15    32 seq937_BIOID50931    -            210   2.1e-15   55.7   0.4   1   1   1.1e-18   3.9e-15   54.8   0.3     1    32   166   197   166   197 0.98 Bacterial regulatory proteins, crp family
HTH_Crp_2            PF13545.1     76 seq937_BIOID50931    -            210   2.2e-11   43.2   0.1   1   1   1.5e-14     5e-11   42.1   0.1     1    67   142   206   142   207 0.94 Crp-like helix-turn-helix domain
Radical_SAM          PF04055.16   166 seq938_BIOID50931    -            457   3.7e-15   56.3   0.0   1   1     8e-19   5.4e-15   55.8   0.0     2   164    57   227    56   229 0.79 Radical SAM superfamily
HemN_C               PF06969.11    66 seq938_BIOID50931    -            457     4e-12   45.8   0.3   1   1   2.7e-15   1.8e-11   43.7   0.0     1    66   363   431   363   431 0.94 HemN C-terminal domain
DUF4224              PF13986.1     47 seq939_BIOID50931    -             67   1.2e-18   66.2   0.0   1   1   9.7e-23   1.3e-18   66.1   0.0     2    46     5    49     4    50 0.97 Domain of unknown function (DUF4224)
HTH_5                PF01022.15    47 seq940_BIOID50931    -            117   4.2e-18   64.6   1.9   1   1   6.1e-22   4.2e-18   64.6   1.3     1    45    15    60    15    62 0.98 Bacterial regulatory protein, arsR family
HTH_20               PF12840.2     61 seq940_BIOID50931    -            117   4.7e-11   42.2   0.3   1   1   9.9e-15   6.8e-11   41.7   0.2     2    61     8    67     7    67 0.97 Helix-turn-helix domain
MarC                 PF01914.12   203 seq941_BIOID50931    -            221   7.9e-69  230.7  11.1   1   1   6.5e-73   8.9e-69  230.5   7.7     1   203     5   217     5   217 0.98 MarC family integral membrane protein
DUF646               PF04883.7    106 seq942_BIOID50931    -            148     6e-21   75.0   0.0   1   1   5.7e-25   7.8e-21   74.7   0.0     2   105    13   131    12   132 0.87 Bacteriophage protein of unknown function (DUF646)
Pyr_redox_2          PF07992.9    200 seq943_BIOID50931    -            472   9.4e-13   48.3   3.8   1   1   2.6e-14   3.2e-11   43.3   2.6     1   198   148   448   148   450 0.83 Pyridine nucleotide-disulphide oxidoreductase
Pyr_redox            PF00070.22    80 seq943_BIOID50931    -            472     6e-12   45.6   3.8   1   1   1.4e-08   1.8e-05   24.9   0.2     1    77   289   364   289   369 0.87 Pyridine nucleotide-disulphide oxidoreductase
NAD_binding_8        PF13450.1     68 seq943_BIOID50931    -            472   1.6e-08   34.3   0.2   1   1   3.3e-11   4.1e-08   33.0   0.2     1    35   151   185   151   189 0.96 NAD(P)-binding Rossmann-like domain
FAD_binding_3        PF01494.14   356 seq943_BIOID50931    -            472   6.3e-07   28.6   0.1   1   1   9.5e-10   1.2e-06   27.7   0.1     3    34   148   179   147   182 0.95 FAD binding domain
Thi4                 PF01946.12   230 seq943_BIOID50931    -            472   1.9e-06   27.0   0.7   1   1   2.9e-09   3.6e-06   26.1   0.1    18    83   147   213   138   223 0.80 Thi4 family
DUF2799              PF10973.3     89 seq946_BIOID50931    -            134   3.4e-17   62.1   0.9   1   1   3.3e-21   4.5e-17   61.7   0.6     1    88    44   126    44   127 0.93 Protein of unknown function (DUF2799)
Phage_integrase      PF00589.17   173 seq947_BIOID50931    -            340   2.5e-11   43.4   0.0   1   1   5.2e-15   7.1e-11   41.9   0.0     3   169   165   319   163   323 0.84 Phage integrase family
Plasmid_stab_B       PF10784.4     72 seq949_BIOID50931    -            125   6.9e-29   99.1   0.0   1   1   6.5e-33   8.9e-29   98.8   0.0     1    70     6    75     6    77 0.98 Plasmid stability protein
N6_N4_Mtase          PF01555.13   231 seq951_BIOID50931    -            352   6.5e-43  146.7   0.0   1   1   2.2e-46   1.5e-42  145.5   0.0     1   230    29   341    29   342 0.84 DNA methylase
Methyltransf_26      PF13659.1    117 seq951_BIOID50931    -            352   4.5e-13   49.1   0.0   1   1   1.9e-11   1.3e-07   31.5   0.0    52   116    10    82     5    83 0.82 Methyltransferase domain
IlvN                 PF07991.7    165 seq957_BIOID50931    -            536   8.1e-61  204.0   0.2   1   1   1.9e-64   1.3e-60  203.3   0.1     2   165    80   249    79   249 0.98 Acetohydroxy acid isomeroreductase, catalytic domain
IlvC                 PF01450.14   145 seq957_BIOID50931    -            536   9.8e-56  187.5   0.1   1   2   3.9e-21   2.7e-17   62.9   0.0     1   128   255   382   255   390 0.91 Acetohydroxy acid isomeroreductase, catalytic domain
IlvC                 PF01450.14   145 seq957_BIOID50931    -            536   9.8e-56  187.5   0.1   2   2   1.8e-39   1.2e-35  122.4   0.0    15   145   404   530   394   530 0.93 Acetohydroxy acid isomeroreductase, catalytic domain
ArsB                 PF02040.10   423 seq961_BIOID50931    -            429  1.7e-230  765.0  39.1   1   1  2.9e-234    2e-230  764.9  27.1     1   423     3   425     3   425 1.00 Arsenical pump membrane protein
CitMHS               PF03600.11   349 seq961_BIOID50931    -            429   2.2e-15   55.9  35.6   1   1   4.5e-19   3.1e-15   55.5  24.7     3   343     7   363     5   369 0.82 Citrate transporter
Zn_Tnp_IS91          PF14319.1    111 seq963_BIOID50931    -            154     3e-29  100.6   3.2   1   1   3.1e-33   4.3e-29  100.1   2.2     2   109     7   118     6   121 0.92 Transposase zinc-binding domain
T2SE                 PF00437.15   272 seq964_BIOID50931    -            501   4.9e-88  294.4   3.7   1   1     5e-92   6.8e-88  293.9   2.6     3   271   125   390   123   391 0.98 Type II/IV secretion system protein
DUF3168              PF11367.3    121 seq965_BIOID50931    -            114   5.6e-15   55.4   0.1   1   1   5.3e-19   7.2e-15   55.0   0.1    12   121    10   110     4   110 0.85 Protein of unknown function (DUF3168)
FUSC-like            PF12805.2    284 seq967_BIOID50931    -            696     3e-72  242.8   3.3   1   1   8.7e-76     3e-72  242.8   2.3     2   280    63   335    62   340 0.95 FUSC-like inner membrane protein yccS
FUSC_2               PF13515.1    128 seq967_BIOID50931    -            696   8.6e-20   70.8  11.0   1   1   2.5e-23   8.6e-20   70.8   7.6     2   126   377   498   375   500 0.90 Fusaric acid resistance protein-like
FUSC                 PF04632.7    650 seq967_BIOID50931    -            696   5.1e-08   31.7   4.2   1   1   1.5e-11   5.1e-08   31.7   2.9     7   280   369   659   363   690 0.80 Fusaric acid resistance protein family
ALMT                 PF11744.3    406 seq967_BIOID50931    -            696   1.5e-05   23.7   1.9   1   1   1.7e-08   5.7e-05   21.8   1.0    41   193   389   528   373   594 0.80 Aluminium activated malate transporter
CMD                  PF02627.15    85 seq970_BIOID50931    -            143   1.5e-20   72.7   0.2   1   1   1.6e-24   2.2e-20   72.1   0.2     1    84    13    94    13    95 0.92 Carboxymuconolactone decarboxylase family
DUF4154              PF13689.1    145 seq972_BIOID50931    -            172     6e-33  113.3   0.0   1   1   5.4e-37   7.3e-33  113.0   0.0     6   145    32   168    27   168 0.95 Domain of unknown function (DUF4154)
Aminotran_1_2        PF00155.16   363 seq974_BIOID50931    -            384   5.1e-69  232.8   0.0   1   1   1.3e-72   5.8e-69  232.6   0.0     2   363    40   380    39   380 0.96 Aminotransferase class I and II
Beta_elim_lyase      PF01212.16   290 seq974_BIOID50931    -            384   6.9e-07   28.5   0.1   1   1   6.3e-10   2.9e-06   26.5   0.0    28    87    83   142    68   206 0.83 Beta-eliminating lyase
Cys_Met_Meta_PP      PF01053.15   386 seq974_BIOID50931    -            384   7.6e-05   21.0   0.0   1   1   2.6e-08   0.00012   20.3   0.0    57   185    86   212    82   215 0.86 Cys/Met metabolism PLP-dependent enzyme
SSB                  PF00436.20   104 seq975_BIOID50931    -            136     2e-16   59.6   0.1   1   1     2e-20   2.7e-16   59.2   0.0     3   101     4    99     2   101 0.94 Single-strand binding protein family
I-set                PF07679.11    90 seq977_BIOID50931    -            268   1.3e-06   28.0   0.7   1   1   1.5e-09   6.9e-06   25.7   0.2     5    83   181   252   177   256 0.84 Immunoglobulin I-set domain
Ig_2                 PF13895.1     80 seq977_BIOID50931    -            268     3e-06   27.1   2.0   1   1   1.1e-09   4.9e-06   26.4   0.7    22    80   200   263   178   263 0.76 Immunoglobulin domain
AAA_5                PF07728.9    139 seq978_BIOID50931    -            384   4.2e-37  126.8   0.0   1   1     5e-41   6.9e-37  126.1   0.0     2   139   101   242   100   242 0.98 AAA domain (dynein-related subfamily)
HlyD_2               PF12700.2    328 seq981_BIOID50931    -            371   3.6e-33  115.0   3.3   1   1   9.5e-37   4.3e-33  114.7   2.3     1   328    40   362    40   362 0.87 HlyD family secretion protein
HlyD_3               PF13437.1    105 seq981_BIOID50931    -            371     1e-15   57.8   8.3   1   1     1e-17   4.6e-14   52.5   0.1     1    97   185   285   185   305 0.87 HlyD family secretion protein
HlyD                 PF00529.15   306 seq981_BIOID50931    -            371   9.5e-13   47.9  23.9   1   1   4.5e-16     2e-12   46.9  16.6     1   167    60   233    60   243 0.91 HlyD family secretion protein
PDZ                  PF00595.19    81 seq982_BIOID50931    -            474   5.8e-28   96.7   8.5   1   2   4.1e-18   1.4e-14   53.8   0.1     7    80   285   367   279   368 0.90 PDZ domain (Also known as DHR or GLGF)
PDZ                  PF00595.19    81 seq982_BIOID50931    -            474   5.8e-28   96.7   8.5   2   2   3.7e-15   1.3e-11   44.4   2.2    11    81   394   463   385   463 0.89 PDZ domain (Also known as DHR or GLGF)
PDZ_2                PF13180.1     82 seq982_BIOID50931    -            474   1.6e-25   88.6   2.7   1   2   7.8e-18   2.7e-14   52.7   0.0    12    82   300   380   285   380 0.88 PDZ domain
PDZ_2                PF13180.1     82 seq982_BIOID50931    -            474   1.6e-25   88.6   2.7   2   2   2.5e-12   8.6e-09   35.0   0.4     4    59   399   454   396   471 0.87 PDZ domain
Trypsin_2            PF13365.1    120 seq982_BIOID50931    -            474   8.3e-21   74.0   0.6   1   1   5.5e-24   1.9e-20   72.9   0.4     1   120   114   250   114   250 0.79 Trypsin-like peptidase domain
Trypsin              PF00089.21   220 seq982_BIOID50931    -            474   1.4e-20   73.7   0.3   1   1   6.5e-24   2.2e-20   73.0   0.2    21   218   114   275    87   277 0.83 Trypsin
Tape_meas_lam_C      PF09718.5     78 seq984_BIOID50931    -            283   3.2e-28   97.3   5.9   1   1   5.2e-32     7e-28   96.2   4.1     1    78    72   149    72   149 0.98 Lambda phage tail tape-measure protein (Tape_meas_lam_C)
Ecotin               PF03974.8    128 seq985_BIOID50931    -            162   1.9e-52  176.2   0.1   1   1   1.6e-56   2.2e-52  175.9   0.1     2   128    28   153    27   153 0.97 Ecotin
HTH_32               PF13565.1     77 seq988_BIOID50931    -             99   5.4e-11   43.0   1.4   1   1   4.9e-15   6.7e-11   42.7   0.9     4    77    23    94    21    94 0.77 Homeodomain-like domain
PerC                 PF06069.6     90 seq989_BIOID50931    -             99   5.1e-43  144.9   0.4   1   1   4.2e-47   5.7e-43  144.7   0.3     1    89    10    98    10    99 0.99 PerC transcriptional activator
GGDEF                PF00990.16   161 seq991_BIOID50931    -            408   2.7e-44  150.4   0.3   1   1   3.1e-48   4.2e-44  149.8   0.2     1   159   249   403   249   405 0.96 GGDEF domain
CCG                  PF02754.11    85 seq992_BIOID50931    -            239     2e-30  104.5   0.2   1   2   2.2e-17   3.1e-13   49.4   0.0     1    84     3    84     3    85 0.95 Cysteine-rich domain
CCG                  PF02754.11    85 seq992_BIOID50931    -            239     2e-30  104.5   0.2   2   2   1.3e-18   1.7e-14   53.4   0.0     2    84   133   216   132   217 0.92 Cysteine-rich domain
Glutaredoxin         PF00462.19    60 seq994_BIOID50931    -             81   7.9e-14   51.2   0.0   1   1   6.6e-18     9e-14   51.0   0.0     1    57     3    58     3    61 0.95 Glutaredoxin
Ubie_methyltran      PF01209.13   233 seq995_BIOID50931    -            251  5.9e-114  378.8   0.0   1   1  5.4e-117  6.7e-114  378.6   0.0     2   233    15   250    14   250 0.99 ubiE/COQ5 methyltransferase family
Methyltransf_31      PF13847.1    152 seq995_BIOID50931    -            251   3.9e-23   81.5   0.0   1   1   4.7e-26   5.8e-23   81.0   0.0     3   113    63   179    61   229 0.81 Methyltransferase domain
Methyltransf_11      PF08241.7     95 seq995_BIOID50931    -            251   1.5e-21   76.5   0.1   1   1   3.2e-24   3.9e-21   75.2   0.0     1    94    68   167    68   168 0.97 Methyltransferase domain
Methyltransf_23      PF13489.1    162 seq995_BIOID50931    -            251   5.1e-19   68.4   0.0   1   1   5.9e-22   7.3e-19   67.9   0.0    20   160    61   233    43   235 0.85 Methyltransferase domain
Methyltransf_25      PF13649.1    101 seq995_BIOID50931    -            251   9.4e-17   61.1   0.0   1   1     2e-19   2.5e-16   59.7   0.0     1   101    67   164    67   164 0.93 Methyltransferase domain
Methyltransf_12      PF08242.7     99 seq995_BIOID50931    -            251     4e-14   52.7   0.0   1   1   6.8e-17   8.4e-14   51.7   0.0     1    99    68   166    68   166 0.93 Methyltransferase domain
Methyltransf_18      PF12847.2    112 seq995_BIOID50931    -            251   2.3e-13   50.5   0.0   1   1   3.3e-16   4.1e-13   49.7   0.0     2   109    64   168    63   171 0.88 Methyltransferase domain
Methyltransf_26      PF13659.1    117 seq995_BIOID50931    -            251   5.2e-09   36.0   0.0   1   1   8.1e-12     1e-08   35.1   0.0     1   114    64   169    64   171 0.91 Methyltransferase domain
PCMT                 PF01135.14   210 seq995_BIOID50931    -            251   4.5e-07   29.5   0.0   1   1   5.7e-10   7.1e-07   28.8   0.0    71   171    61   168    51   179 0.86 Protein-L-isoaspartate(D-aspartate) O-methyltransferase (PCMT)
MTS                  PF05175.9    170 seq995_BIOID50931    -            251   5.3e-06   25.8   0.0   1   1   7.6e-09   9.5e-06   24.9   0.0    31   140    63   169    53   188 0.85 Methyltransferase small domain
MtfA                 PF06167.7    253 seq996_BIOID50931    -            278   5.9e-75  251.7   0.1   1   1   5.3e-79   7.2e-75  251.5   0.1    11   253    18   256     9   256 0.95 Phosphoenolpyruvate:glucose-phosphotransferase regulator
DUF2528              PF10800.3    102 seq997_BIOID50931    -            122   6.1e-48  161.3   0.5   1   1   5.2e-52   7.1e-48  161.0   0.4     1   101    14   121    14   122 0.98 Protein of unknown function (DUF2528)
Phage_AlpA           PF05930.7     51 seq999_BIOID50931    -             71   1.8e-08   33.8   0.0   1   1     3e-12     2e-08   33.6   0.0     4    51    15    62    12    62 0.92 Prophage CP4-57 regulatory protein (AlpA)
HTH_17               PF12728.2     51 seq999_BIOID50931    -             71   1.1e-07   31.8   0.0   1   1   2.3e-11   1.6e-07   31.3   0.0     7    51    20    66    19    66 0.92 Helix-turn-helix domain
DEAD                 PF00270.24   173 seq1000_BIOID50931   -           2113   4.9e-18   65.0   0.0   1   1   1.8e-21   8.3e-18   64.3   0.0     4   168    85   276    82   281 0.79 DEAD/DEAH box helicase
DUF1998              PF09369.5     84 seq1000_BIOID50931   -           2113   6.4e-15   55.3   0.0   1   1   4.9e-18   2.2e-14   53.6   0.0     1    84  1547  1638  1547  1638 0.96 Domain of unknown function (DUF1998)
Helicase_C           PF00271.26    78 seq1000_BIOID50931   -           2113   2.4e-11   43.2   0.0   1   1   1.2e-14   5.5e-11   42.0   0.0    12    77   997  1066   986  1067 0.94 Helicase conserved C-terminal domain
SNARE_assoc          PF09335.6    123 seq1001_BIOID50931   -            192   6.2e-18   65.0   1.8   1   1   4.5e-22   6.2e-18   65.0   1.2     4   122    24   143    21   144 0.91 SNARE associated Golgi protein
Flavodoxin_NdrI      PF07972.6    122 seq1004_BIOID50931   -            136   5.1e-47  158.6   0.0   1   1   4.3e-51   5.8e-47  158.4   0.0     1   122     5   123     5   123 0.97 NrdI Flavodoxin like
HTH_Tnp_1            PF01527.15    76 seq1006_BIOID50931   -            141     3e-18   65.4   0.1   1   1   3.4e-22   4.6e-18   64.8   0.1     3    49    10    61     8    99 0.76 Transposase
ASCH                 PF04266.9    104 seq1007_BIOID50931   -            125   2.7e-07   30.8   0.1   1   1   2.5e-11   3.4e-07   30.5   0.0     1   100     5    95     5    99 0.85 ASCH domain
Peptidase_M20        PF01546.23   171 seq1008_BIOID50931   -            396   9.6e-32  109.8   0.0   1   1   5.1e-35   3.5e-31  107.9   0.0     1   169    89   390    89   392 0.96 Peptidase family M20/M25/M40
M20_dimer            PF07687.9    109 seq1008_BIOID50931   -            396   1.5e-24   85.7   0.0   1   1   3.7e-28   2.5e-24   84.9   0.0     2   107   191   301   190   303 0.92 Peptidase dimerisation domain
AntA                 PF08346.7     71 seq1009_BIOID50931   -            282   1.2e-23   82.9   0.0   1   1   2.1e-27   2.9e-23   81.7   0.0     1    71    43   133    43   133 0.96 AntA/AntB antirepressor
Caudo_TAP            PF02413.12   130 seq1010_BIOID50931   -            138   3.4e-36  124.1   0.4   1   1   2.8e-40   3.9e-36  123.9   0.3     1   130    18   138    18   138 0.98 Caudovirales tail fibre assembly protein
DUF1016              PF06250.6    320 seq1011_BIOID50931   -            349  5.1e-142  472.4   0.0   1   1  4.3e-146  5.8e-142  472.2   0.0     1   319    15   337    15   338 0.98 Protein of unknown function (DUF1016)
HTH_Tnp_1            PF01527.15    76 seq1012_BIOID50931   -            141   3.7e-18   65.1   0.5   1   1   1.3e-21     6e-18   64.4   0.1     3    49    10    61     8    94 0.77 Transposase
HTH_28               PF13518.1     52 seq1012_BIOID50931   -            141   2.5e-05   24.0   0.1   1   1     1e-08   4.6e-05   23.1   0.0     1    41    18    59    18    64 0.94 Helix-turn-helix domain
ArsC                 PF03960.10   110 seq1013_BIOID50931   -            141   8.1e-32  109.4   0.0   1   1     7e-36   9.6e-32  109.2   0.0     1   109     7   114     7   115 0.99 ArsC family
Lambda_CIII          PF02061.11    45 seq1014_BIOID50931   -             54   9.1e-31  105.4   0.1   1   1   7.8e-35   1.1e-30  105.2   0.1     1    45     1    43     1    43 1.00 Lambda Phage CIII
Lambda_Kil           PF06301.6     43 seq1015_BIOID50931   -             89   1.1e-28   98.2   0.9   1   1     1e-32   1.4e-28   97.8   0.6     1    43    43    85    43    85 0.99 Bacteriophage lambda Kil protein
Methyltransf_11      PF08241.7     95 seq1018_BIOID50931   -            251   4.8e-25   87.7   0.0   1   1   6.1e-28   8.3e-25   86.9   0.0     1    95    47   138    47   138 0.98 Methyltransferase domain
Methyltransf_23      PF13489.1    162 seq1018_BIOID50931   -            251   7.7e-16   58.0   0.1   1   1   8.1e-19   1.1e-15   57.5   0.0     4   151    25   174    17   179 0.79 Methyltransferase domain
Methyltransf_31      PF13847.1    152 seq1018_BIOID50931   -            251   3.5e-15   55.8   0.0   1   1   3.4e-18   4.7e-15   55.3   0.0     6   118    45   147    40   194 0.84 Methyltransferase domain
Methyltransf_12      PF08242.7     99 seq1018_BIOID50931   -            251   1.1e-11   44.9   0.0   1   1   1.6e-14   2.2e-11   43.9   0.0     1    98    47   135    47   136 0.85 Methyltransferase domain
Methyltransf_18      PF12847.2    112 seq1018_BIOID50931   -            251   7.7e-11   42.4   0.0   1   1   1.1e-13   1.5e-10   41.5   0.0     3   110    44   139    42   141 0.79 Methyltransferase domain
Methyltransf_25      PF13649.1    101 seq1018_BIOID50931   -            251   5.4e-10   39.4   0.0   1   1   1.5e-12     2e-09   37.5   0.0     1   101    46   134    46   134 0.87 Methyltransferase domain
Ubie_methyltran      PF01209.13   233 seq1018_BIOID50931   -            251   1.9e-09   36.8   0.0   1   1   1.8e-12   2.5e-09   36.4   0.0    46   168    41   155     7   169 0.83 ubiE/COQ5 methyltransferase family
Methyltransf_26      PF13659.1    117 seq1018_BIOID50931   -            251   2.4e-07   30.6   0.8   1   1   6.3e-10   8.6e-07   28.8   0.1     3   115    45   140    43   141 0.87 Methyltransferase domain
Methyltransf_8       PF05148.10   219 seq1018_BIOID50931   -            251   7.5e-06   25.6   0.0   1   1     8e-09   1.1e-05   25.0   0.0    58   156    29   138    16   158 0.77 Hypothetical methyltransferase
MTS                  PF05175.9    170 seq1018_BIOID50931   -            251   4.1e-05   22.9   0.0   1   1   4.6e-08   6.3e-05   22.3   0.0    19    76    30    85    22   110 0.86 Methyltransferase small domain
Phage_min_tail       PF05939.8    109 seq1019_BIOID50931   -            109     1e-40  137.9   0.0   1   1   8.1e-45   1.1e-40  137.8   0.0     1   108     1   108     1   109 0.99 Phage minor tail protein
DUF162               PF02589.10   189 seq1020_BIOID50931   -            475   1.5e-51  174.5   0.1   1   1   1.3e-54     2e-51  174.0   0.1     3   189    72   294    70   294 0.99 Uncharacterised ACR, YkgG family COG1556
Fer4_8               PF13183.1     57 seq1020_BIOID50931   -            475     1e-11   44.5   2.2   1   1   1.6e-14   2.4e-11   43.3   1.5     2    57   309   376   308   376 0.79 4Fe-4S dicluster domain
DUF3390              PF11870.3     93 seq1020_BIOID50931   -            475   4.5e-10   39.1   0.6   1   1   7.1e-13   1.1e-09   37.9   0.4    13    92   387   470   379   471 0.83 Domain of unknown function (DUF3390)
Fer4_9               PF13187.1     55 seq1020_BIOID50931   -            475   9.3e-09   35.3   0.7   1   1   1.8e-11   2.7e-08   33.8   0.5     1    53   311   375   311   376 0.94 4Fe-4S dicluster domain
Fer4_7               PF12838.2     52 seq1020_BIOID50931   -            475   1.7e-07   31.3   4.0   1   1     3e-10   4.6e-07   30.0   2.7     1    51   311   375   311   376 0.77 4Fe-4S dicluster domain
Fer4_17              PF13534.1     61 seq1020_BIOID50931   -            475   2.1e-07   31.0   2.1   1   1   4.4e-10   6.7e-07   29.4   1.5     1    60   311   376   311   377 0.71 4Fe-4S dicluster domain
Fer4_10              PF13237.1     52 seq1020_BIOID50931   -            475   4.2e-07   29.5   5.9   1   1   1.3e-09     2e-06   27.3   4.5     7    52   310   373   305   373 0.69 4Fe-4S dicluster domain
Ribonuc_red_lgC      PF02867.10   537 seq1021_BIOID50931   -            714  1.7e-151  505.3   0.0   1   1  1.7e-153  7.5e-150  499.9   0.0     1   537   175   694   175   694 0.97 Ribonucleotide reductase, barrel domain
RNR_N                PF08343.5     82 seq1021_BIOID50931   -            714   1.8e-29  101.2   0.1   1   1   9.8e-33   4.5e-29   99.9   0.1     1    82    16    97    16    97 0.99 Ribonucleotide reductase N-terminal
Ribonuc_red_lgN      PF00317.16    83 seq1021_BIOID50931   -            714   3.1e-12   45.9   0.0   1   1   1.8e-15     8e-12   44.6   0.0     2    82    99   171    98   172 0.95 Ribonucleotide reductase, all-alpha domain
TnpB_IS66            PF05717.8    108 seq1024_BIOID50931   -            116   2.3e-41  139.4   0.0   1   1   1.9e-45   2.6e-41  139.3   0.0     2   104     7   107     6   111 0.97 IS66 Orf2 like protein
DUF303               PF03629.13   255 seq1026_BIOID50931   -            617   3.5e-29  101.6   0.0   1   1     7e-33   4.8e-29  101.2   0.0     1   200    64   295    64   345 0.79 Domain of unknown function (DUF303)
DUF1737              PF08410.5     54 seq1026_BIOID50931   -            617   9.6e-17   60.3   0.0   1   1   3.2e-20   2.2e-16   59.2   0.0     1    53     1    50     1    51 0.96 Domain of unknown function (DUF1737)
MacB_PCD             PF12704.2    232 seq1028_BIOID50931   -            648   1.7e-54  184.7   3.1   1   1     5e-58   1.7e-54  184.7   2.1     1   231   261   491   261   492 0.94 MacB-like periplasmic core domain
ABC_tran             PF00005.22   118 seq1028_BIOID50931   -            648   1.8e-21   76.5   0.0   1   1     1e-24   3.5e-21   75.6   0.0     1   117    48   172    48   173 0.94 ABC transporter
FtsX                 PF02687.16   121 seq1028_BIOID50931   -            648   2.4e-21   75.5  10.3   1   1   7.1e-25   2.4e-21   75.5   7.1     2   121   527   641   526   641 0.97 FtsX-like permease family
AAA_21               PF13304.1    303 seq1028_BIOID50931   -            648   7.5e-12   45.6   0.1   1   1   5.8e-10     2e-06   27.8   0.0   221   300   129   205    90   208 0.88 AAA domain
SCP2                 PF02036.12   101 seq1029_BIOID50931   -            201   9.6e-20   70.6   0.0   1   1     1e-23   1.4e-19   70.0   0.0     1   100    15   112    15   113 0.97 SCP-2 sterol transfer family
MdoG                 PF04349.7    484 seq1032_BIOID50931   -            517  8.5e-263  871.7   1.2   1   1  7.2e-267  9.8e-263  871.5   0.8     1   483    29   514    29   515 1.00 Periplasmic glucan biosynthesis protein, MdoG
Phage_tail_L         PF05100.7    206 seq1034_BIOID50931   -            232   1.3e-96  321.5   0.2   1   1  1.1e-100   1.5e-96  321.2   0.1     1   205    29   229    29   230 0.99 Phage minor tail protein L
Phage_cap_E          PF03864.10   329 seq1036_BIOID50931   -            351   1.4e-64  218.0   0.1   1   1   1.1e-68   1.5e-64  217.8   0.0    15   329    26   350     8   350 0.91 Phage major capsid protein E
Na_Pi_cotrans        PF02690.10   142 seq1037_BIOID50931   -            543   1.8e-44  150.7  30.3   1   2   1.4e-39   9.8e-36  122.4   7.1     1   140    13   148    13   150 0.98 Na+/Pi-cotransporter
Na_Pi_cotrans        PF02690.10   142 seq1037_BIOID50931   -            543   1.8e-44  150.7  30.3   2   2   1.7e-13   1.1e-09   37.9  10.2     1   123   139   265   139   283 0.90 Na+/Pi-cotransporter
DDE_Tnp_IS66         PF03050.9    271 seq1039_BIOID50931   -            537   5.9e-95  317.4   0.1   1   1   1.7e-98   5.9e-95  317.4   0.0     1   271   196   487   196   487 0.98 Transposase IS66 family
DDE_Tnp_IS66_C       PF13817.1     39 seq1039_BIOID50931   -            537   5.3e-20   71.0   0.2   1   1   4.2e-23   1.5e-19   69.6   0.1     2    39   494   531   493   531 0.99 IS66 C-terminal element
HTH_Tnp_IS66         PF13005.2     59 seq1039_BIOID50931   -            537   1.1e-14   53.8   4.2   1   1   3.3e-18   1.1e-14   53.8   2.9     1    59   134   190   134   190 0.98 putative Helix-turn-helix domain of transposase IS66
LZ_Tnp_IS66          PF13007.2     78 seq1039_BIOID50931   -            537   3.9e-13   49.7  11.8   1   1   1.1e-16   3.9e-13   49.7   8.1     1    77    59   131    59   132 0.81 Transposase C of IS166 homeodomain
RecT                 PF03837.9    199 seq1042_BIOID50931   -            261   2.1e-28   98.9   0.0   1   1   3.2e-30   4.4e-26   91.2   0.0     5   194    24   181    22   190 0.91 RecT family
MFS_1                PF07690.11   354 seq1043_BIOID50931   -            417   3.4e-39  134.4  62.3   1   2     2e-31   1.4e-27   96.3  18.8     1   224    41   261    41   270 0.82 Major Facilitator Superfamily
MFS_1                PF07690.11   354 seq1043_BIOID50931   -            417   3.4e-39  134.4  62.3   2   2   8.5e-15   5.8e-11   41.6  23.0     7   168   249   407   247   415 0.82 Major Facilitator Superfamily
Sugar_tr             PF00083.19   451 seq1043_BIOID50931   -            417   3.6e-14   52.0  34.6   1   1   1.2e-17   8.2e-14   50.9   7.2    46   197    71   217    11   222 0.90 Sugar (and other) transporter
SSB                  PF00436.20   104 seq1046_BIOID50931   -            178   8.4e-43  144.3   0.5   1   1   7.4e-47     1e-42  144.1   0.4     1   103     6   112     6   113 0.97 Single-strand binding protein family
Diacid_rec           PF05651.8    135 seq1049_BIOID50931   -            385     2e-52  176.0   0.9   1   1   4.7e-56   3.2e-52  175.4   0.6     1   135     6   140     6   140 0.99 Putative sugar diacid recognition
HTH_30               PF13556.1     59 seq1049_BIOID50931   -            385   2.9e-23   81.0   2.8   1   1     6e-26   4.1e-22   77.3   1.7     1    59   323   381   323   381 0.98 PucR C-terminal helix-turn-helix domain
AAA_26               PF13500.1    199 seq1050_BIOID50931   -            225   1.1e-42  145.8   0.0   1   1   2.7e-46   1.2e-42  145.6   0.0     1   193     3   208     3   213 0.95 AAA domain
CbiA                 PF01656.18   195 seq1050_BIOID50931   -            225   3.4e-21   75.4   0.0   1   1   8.8e-25     4e-21   75.1   0.0     2   180     6   199     5   217 0.80 CobQ/CobB/MinD/ParA nucleotide binding domain
Big_1                PF02369.11   100 seq1052_BIOID50931   -           2669         0 1106.5 272.7   1  16     5e-21   1.4e-17   63.3   8.8     2    94   749   837   744   843 0.88 Bacterial Ig-like domain (group 1)
Big_1                PF02369.11   100 seq1052_BIOID50931   -           2669         0 1106.5 272.7   2  16   2.2e-25   6.1e-22   77.2   9.1     3    97   845   937   842   940 0.92 Bacterial Ig-like domain (group 1)
Big_1                PF02369.11   100 seq1052_BIOID50931   -           2669         0 1106.5 272.7   3  16   2.9e-27     8e-24   83.3   2.6     2    97   942  1040   941  1042 0.95 Bacterial Ig-like domain (group 1)
Big_1                PF02369.11   100 seq1052_BIOID50931   -           2669         0 1106.5 272.7   4  16   5.1e-19   1.4e-15   56.8   3.6     4    96  1054  1139  1051  1143 0.88 Bacterial Ig-like domain (group 1)
Big_1                PF02369.11   100 seq1052_BIOID50931   -           2669         0 1106.5 272.7   5  16   1.4e-26   3.9e-23   81.1   7.4     3   100  1146  1245  1144  1245 0.94 Bacterial Ig-like domain (group 1)
Big_1                PF02369.11   100 seq1052_BIOID50931   -           2669         0 1106.5 272.7   6  16   1.1e-20     3e-17   62.2   6.8     4    96  1257  1342  1253  1346 0.91 Bacterial Ig-like domain (group 1)
Big_1                PF02369.11   100 seq1052_BIOID50931   -           2669         0 1106.5 272.7   7  16   1.9e-27   5.2e-24   83.9   7.9     3   100  1349  1448  1347  1448 0.95 Bacterial Ig-like domain (group 1)
Big_1                PF02369.11   100 seq1052_BIOID50931   -           2669         0 1106.5 272.7   8  16   4.3e-22   1.2e-18   66.7   7.5     5   100  1461  1548  1451  1548 0.84 Bacterial Ig-like domain (group 1)
Big_1                PF02369.11   100 seq1052_BIOID50931   -           2669         0 1106.5 272.7   9  16   1.9e-27   5.1e-24   83.9   6.7     2   100  1559  1661  1558  1661 0.93 Bacterial Ig-like domain (group 1)
Big_1                PF02369.11   100 seq1052_BIOID50931   -           2669         0 1106.5 272.7  10  16   5.6e-25   1.5e-21   76.0   4.2     2    98  1663  1759  1662  1761 0.90 Bacterial Ig-like domain (group 1)
Big_1                PF02369.11   100 seq1052_BIOID50931   -           2669         0 1106.5 272.7  11  16   1.1e-28   3.1e-25   87.8   6.6     6    99  1767  1863  1764  1864 0.92 Bacterial Ig-like domain (group 1)
Big_1                PF02369.11   100 seq1052_BIOID50931   -           2669         0 1106.5 272.7  12  16   1.4e-28   3.9e-25   87.5   6.2     2    99  1866  1965  1865  1966 0.95 Bacterial Ig-like domain (group 1)
Big_1                PF02369.11   100 seq1052_BIOID50931   -           2669         0 1106.5 272.7  13  16   1.1e-24   2.9e-21   75.1   3.9     7    97  1978  2062  1970  2065 0.92 Bacterial Ig-like domain (group 1)
Big_1                PF02369.11   100 seq1052_BIOID50931   -           2669         0 1106.5 272.7  14  16   4.1e-21   1.1e-17   63.6   0.8     8    94  2075  2160  2068  2166 0.84 Bacterial Ig-like domain (group 1)
Big_1                PF02369.11   100 seq1052_BIOID50931   -           2669         0 1106.5 272.7  15  16   7.9e-24   2.2e-20   72.3   5.1     4    99  2170  2260  2167  2261 0.90 Bacterial Ig-like domain (group 1)
Big_1                PF02369.11   100 seq1052_BIOID50931   -           2669         0 1106.5 272.7  16  16   2.3e-21   6.4e-18   64.3   7.4     3   100  2266  2364  2264  2364 0.94 Bacterial Ig-like domain (group 1)
DUF3442              PF11924.3    280 seq1052_BIOID50931   -           2669   2.1e-99  332.5   2.6   1   1  7.7e-103   2.1e-99  332.5   1.8     3   280   150   428   148   428 0.99 Protein of unknown function (DUF3442)
ABC1                 PF03109.11   119 seq1054_BIOID50931   -            546   1.9e-35  121.3   0.0   1   1   2.7e-39   3.7e-35  120.3   0.0     4   119   115   232   112   232 0.97 ABC1 family
Gam                  PF06064.6     98 seq1055_BIOID50931   -             98   5.5e-63  209.0   5.4   1   1   4.4e-67     6e-63  208.9   3.8     1    98     1    98     1    98 0.99 Host-nuclease inhibitor protein Gam
SIS_2                PF13580.1    138 seq1057_BIOID50931   -            246   3.3e-31  107.7   0.3   1   1   9.4e-35   6.4e-31  106.7   0.2    15   138    78   200    56   200 0.92 SIS domain
SIS                  PF01380.17   131 seq1057_BIOID50931   -            246   7.1e-08   32.0   0.0   1   1   2.3e-11   1.6e-07   30.9   0.0    51   104   163   216   152   229 0.91 SIS domain
Aldo_ket_red         PF00248.16   283 seq1061_BIOID50931   -            346   1.6e-75  253.4   0.0   1   1   1.4e-79   1.9e-75  253.2   0.0     2   282    28   332    27   333 0.95 Aldo/keto reductase family
Prok-JAB             PF14464.1    105 seq1062_BIOID50931   -            247   1.5e-19   69.3   0.1   1   1   3.7e-23   2.5e-19   68.6   0.1     3    96     3    98     1   109 0.93 Prokaryotic homologs of the JAB domain
NLPC_P60             PF00877.14   105 seq1062_BIOID50931   -            247   6.5e-14   51.5   0.0   1   1   1.3e-17   9.1e-14   51.0   0.0     1   104   111   223   111   224 0.92 NlpC/P60 family
MMR_HSR1             PF01926.18   114 seq1063_BIOID50931   -            303   1.4e-13   50.6   0.0   1   1   2.6e-16   5.9e-13   48.7   0.0     2   111    52   163    51   169 0.75 50S ribosome-binding GTPase
DUF258               PF03193.11   161 seq1063_BIOID50931   -            303   1.2e-06   27.7   0.0   1   1     8e-10   1.8e-06   27.1   0.0    24   103    37   113    17   130 0.72 Protein of unknown function, DUF258
Fels1                PF05666.6     45 seq1064_BIOID50931   -            122   3.1e-38  128.7   2.3   1   2   5.7e-20   7.8e-16   57.0   0.1     2    45    20    62    19    62 0.94 Fels-1 Prophage Protein-like
Fels1                PF05666.6     45 seq1064_BIOID50931   -            122   3.1e-38  128.7   2.3   2   2   1.2e-24   1.7e-20   72.0   0.2     1    45    66   121    66   121 0.98 Fels-1 Prophage Protein-like
PEPcase              PF00311.12   793 seq1065_BIOID50931   -            883    1e-292  972.7   0.0   1   1  9.3e-297  1.3e-292  972.4   0.0     2   793   129   883   128   883 0.98 Phosphoenolpyruvate carboxylase
UvrD_C               PF13361.1    319 seq1066_BIOID50931   -            673   8.3e-93  311.2   0.0   1   1   3.5e-95   7.9e-92  308.0   0.0     1   318   271   613   271   614 0.97 UvrD-like helicase C-terminal domain
UvrD-helicase        PF00580.16   315 seq1066_BIOID50931   -            673     2e-74  250.6   0.4   1   1   1.3e-76   2.9e-73  246.7   0.3     1   314     3   265     3   266 0.94 UvrD/REP helicase N-terminal domain
AAA_19               PF13245.1     76 seq1066_BIOID50931   -            673   2.1e-13   49.6   0.6   1   1   2.1e-16   4.7e-13   48.5   0.4     8    75    15    87     8    88 0.82 Part of AAA domain
UvrD_C_2             PF13538.1    104 seq1066_BIOID50931   -            673   2.1e-10   40.5   0.0   1   1   5.6e-13   1.3e-09   38.0   0.0    54   103   546   609   496   610 0.80 Family description
YqaJ                 PF09588.5    152 seq1068_BIOID50931   -            226   1.5e-25   89.8   0.0   1   1   9.7e-29   6.6e-25   87.7   0.0     2   150    24   166    23   168 0.85 YqaJ-like viral recombinase domain
HDPD                 PF02924.9    118 seq1071_BIOID50931   -            111   3.7e-16   58.8   0.0   1   1   3.3e-20   4.5e-16   58.5   0.0    14   113     9   102     6   106 0.90 Bacteriophage lambda head decoration protein D
DUF162               PF02589.10   189 seq1072_BIOID50931   -            231   1.1e-36  126.0   0.1   1   1   1.2e-40   1.6e-36  125.4   0.0    19   189    65   228    47   228 0.91 Uncharacterised ACR, YkgG family COG1556
GATase_4             PF13230.1    272 seq1078_BIOID50931   -            255  6.4e-107  356.1   0.0   1   1    1e-110    7e-107  356.0   0.0     1   252     1   252     1   255 0.99 Glutamine amidotransferases class-II
GATase_2             PF00310.16   361 seq1078_BIOID50931   -            255   5.3e-17   61.4   0.2   1   1   4.5e-15   3.1e-11   42.4   0.1   189   359    65   215    60   217 0.87 Glutamine amidotransferases class-II
Glycos_transf_2      PF00535.21   169 seq1083_BIOID50931   -            847   1.4e-19   70.2   0.0   1   1   6.3e-23   2.2e-19   69.6   0.0     2   168   246   429   245   430 0.98 Glycosyl transferase family 2
Glyco_tranf_2_3      PF13641.1    230 seq1083_BIOID50931   -            847   3.3e-15   56.4   0.3   1   1     3e-18     1e-14   54.8   0.0     2   230   243   493   242   493 0.84 Glycosyltransferase like family 2
Glyco_trans_2_3      PF13632.1    192 seq1083_BIOID50931   -            847   2.9e-13   49.8  14.5   1   1   8.6e-17   2.9e-13   49.8  10.1     1   185   341   533   341   708 0.82 Glycosyl transferase family group 2
Glyco_transf_21      PF13506.1    174 seq1083_BIOID50931   -            847   4.5e-08   32.5   0.0   1   1   4.7e-11   1.6e-07   30.6   0.0     6   147   312   468   308   492 0.77 Glycosyl transferase family 21
EAL                  PF00563.15   236 seq1087_BIOID50931   -            528   5.1e-66  222.4   0.2   1   1   1.1e-69   7.3e-66  221.9   0.1     2   235   273   505   272   506 0.96 EAL domain
CSS-motif            PF12792.2    208 seq1087_BIOID50931   -            528   9.9e-39  132.7   0.8   1   1   2.1e-42   1.4e-38  132.1   0.6     2   207    37   246    36   247 0.93 CSS motif domain associated with EAL
UvrB                 PF12344.3     44 seq1088_BIOID50931   -            673   6.7e-23   79.8   0.9   1   1   1.3e-25   2.9e-22   77.7   0.1     1    43   552   594   552   595 0.97 Ultra-violet resistance protein B
Helicase_C           PF00271.26    78 seq1088_BIOID50931   -            673   1.2e-15   57.0   0.0   1   1   1.2e-18   2.8e-15   55.8   0.0     2    77   465   545   464   546 0.98 Helicase conserved C-terminal domain
ResIII               PF04851.10   184 seq1088_BIOID50931   -            673   1.1e-11   44.8   0.0   1   1     3e-14   6.9e-11   42.1   0.0     4    94    13   101    10   134 0.79 Type III restriction enzyme, res subunit
UVR                  PF02151.14    36 seq1088_BIOID50931   -            673   5.2e-07   28.8   1.1   1   1     7e-10   1.6e-06   27.3   0.8     2    35   634   667   633   668 0.93 UvrB/uvrC motif
DUF1317              PF07026.6     60 seq1090_BIOID50931   -             60   7.3e-41  137.7   0.0   1   1   5.8e-45   7.9e-41  137.6   0.0     1    60     1    60     1    60 0.99 Protein of unknown function (DUF1317)
ESPR                 PF13018.1     24 seq1092_BIOID50931   -            345   9.2e-09   34.4   0.1   1   1   1.5e-12   2.1e-08   33.3   0.1     2    24    62    84    62    84 0.96 Extended Signal Peptide of Type V secretion system
DUF1382              PF07131.6     61 seq1093_BIOID50931   -             63   1.2e-39  134.1   0.8   1   1   9.5e-44   1.3e-39  133.9   0.5     1    61     1    61     1    61 0.99 Protein of unknown function (DUF1382)
Ribonuc_red_sm       PF00268.16   281 seq1095_BIOID50931   -            319   1.1e-80  270.5   0.1   1   1   9.6e-85   1.3e-80  270.2   0.0     1   280     1   280     1   281 0.97 Ribonucleotide reductase, small chain
YcgL                 PF05166.8     74 seq1097_BIOID50931   -             97   3.5e-34  116.6   0.2   1   1   3.4e-38   4.6e-34  116.2   0.1     1    74     3    76     3    76 0.99 YcgL domain
Slp                  PF03843.8    160 seq1098_BIOID50931   -            243     1e-45  154.4   0.0   1   1   9.7e-50   1.3e-45  154.1   0.0     1   157    71   228    71   231 0.91 Outer membrane lipoprotein Slp family
Lysis_S              PF04971.7     68 seq1099_BIOID50931   -             54   1.5e-36  123.7   0.4   1   1   1.2e-40   1.6e-36  123.6   0.3    16    68     2    54     1    54 0.98 Lysis protein S
Ligase_CoA           PF00549.14   153 seq1100_BIOID50931   -            555   3.5e-52  175.9   0.8   1   1   8.7e-56   5.9e-52  175.2   0.0     1   152   336   491   336   492 0.98 CoA-ligase
CoA_binding          PF02629.14    96 seq1100_BIOID50931   -            555   5.3e-17   62.0   0.0   1   1   1.4e-19   9.6e-16   57.9   0.1     3    96   193   288   191   288 0.96 CoA binding domain
Asr                  PF06392.6     19 seq1101_BIOID50931   -            111   7.1e-07   29.3  23.9   1   1   5.2e-11   7.1e-07   29.3  16.6     1    19    53    71    53    71 0.99 Acid shock protein repeat
Lactate_perm         PF02652.9    522 seq1103_BIOID50931   -            560  6.8e-234  777.0  41.5   1   1  5.7e-238  7.8e-234  776.8  28.8     1   522    25   551    25   551 0.99 L-lactate permease
Aldedh               PF00171.17   462 seq1104_BIOID50931   -            470  1.5e-140  468.4   1.4   1   1  1.3e-144  1.8e-140  468.2   1.0    10   462    18   465    11   465 0.97 Aldehyde dehydrogenase family
Phage_Nu1            PF07471.7    164 seq1106_BIOID50931   -            170   4.5e-27   94.4   0.4   1   1   6.9e-31   9.4e-27   93.3   0.3     8   163     1   139     1   140 0.85 Phage DNA packaging protein Nu1
DUF1327              PF07041.6    113 seq1107_BIOID50931   -            114   1.5e-62  208.3   0.0   1   1   1.2e-66   1.7e-62  208.2   0.0     1   112     1   112     1   113 0.99 Protein of unknown function (DUF1327)
VWA_CoxE             PF05762.9    222 seq1108_BIOID50931   -            378   6.3e-66  221.5   0.2   1   1   1.9e-69   8.7e-66  221.1   0.1     1   222   151   372   151   372 0.98 VWA domain containing CoxE-like protein
VWA_2                PF13519.1    172 seq1108_BIOID50931   -            378     2e-09   37.6   0.4   1   1   1.9e-12   8.7e-09   35.6   0.1     2   151   217   353   216   375 0.80 von Willebrand factor type A domain
MttA_Hcf106          PF02416.11    53 seq1113_BIOID50931   -             89   6.9e-16   56.9   0.6   1   1   8.2e-20   1.1e-15   56.3   0.4     1    52     4    55     4    83 0.90 mttA/Hcf106 family
Pox_D5               PF03288.11    86 seq1114_BIOID50931   -            608   4.4e-14   52.3   0.0   1   1   1.3e-17   8.8e-14   51.4   0.0     2    85   499   595   498   596 0.95 Poxvirus D5 protein-like
D5_N                 PF08706.6    150 seq1114_BIOID50931   -            608   1.3e-11   44.6   0.2   1   1   7.3e-15     5e-11   42.7   0.0     2   147   165   295   164   297 0.84 D5 N terminal like
FAA_hydrolase        PF01557.13   217 seq1115_BIOID50931   -            219   3.5e-56  189.9   0.0   1   1   2.9e-60     4e-56  189.7   0.0     1   208    18   210    18   219 0.93 Fumarylacetoacetate (FAA) hydrolase family
zf-dskA_traR         PF01258.12    36 seq1119_BIOID50931   -             73   4.7e-10   38.9   7.6   1   1   4.5e-14   6.2e-10   38.5   5.3     4    35    33    64    28    65 0.92 Prokaryotic dksA/traR C4-type zinc finger
ClpS                 PF02617.12    82 seq1120_BIOID50931   -            106   8.1e-35  118.3   0.1   1   1     7e-39   9.6e-35  118.0   0.1     2    82    23   103    22   103 0.98 ATP-dependent Clp protease adaptor protein ClpS
adh_short_C2         PF13561.1    243 seq1121_BIOID50931   -            294   4.9e-30  104.9   0.0   1   1   1.3e-33   5.7e-30  104.7   0.0     5   241    58   290    55   292 0.92 Enoyl-(Acyl carrier protein) reductase
adh_short            PF00106.20   167 seq1121_BIOID50931   -            294   3.3e-26   92.0   0.2   1   1     9e-30   4.1e-26   91.7   0.1     3   166    52   217    50   218 0.95 short chain dehydrogenase
KR                   PF08659.5    181 seq1121_BIOID50931   -            294   2.3e-08   33.7   0.0   1   1   6.9e-12   3.2e-08   33.3   0.0     4   167    53   221    51   234 0.77 KR domain
Phage_lysozyme       PF00959.14   110 seq1122_BIOID50931   -            177   4.1e-29  100.9   0.0   1   1   3.9e-33   5.4e-29  100.5   0.0     1   110    48   166    48   166 0.97 Phage lysozyme
Trypsin              PF00089.21   220 seq1124_BIOID50931   -            273   8.6e-12   44.9   0.0   1   1   3.3e-15   2.2e-11   43.6   0.0     9   198    50   244    44   266 0.75 Trypsin
Trypsin_2            PF13365.1    120 seq1124_BIOID50931   -            273   1.4e-07   31.4   0.0   1   1   3.3e-11   2.3e-07   30.7   0.0     1   120    69   240    69   240 0.67 Trypsin-like peptidase domain
NUDIX                PF00293.23   135 seq1125_BIOID50931   -            257   2.3e-21   75.7   0.0   1   1   1.3e-24   5.8e-21   74.4   0.0     6   125   132   240   128   249 0.90 NUDIX domain
zf-NADH-PPase        PF09297.6     32 seq1125_BIOID50931   -            257   2.9e-10   39.3   5.4   1   1     1e-13   4.8e-10   38.6   3.8     1    32    93   124    93   124 0.98 NADH pyrophosphatase zinc ribbon domain
NUDIX-like           PF09296.6     98 seq1125_BIOID50931   -            257   9.8e-06   25.7   0.1   1   1   4.5e-09     2e-05   24.7   0.1     2    97    11    90    10    91 0.96 NADH pyrophosphatase-like rudimentary NUDIX domain
Ead_Ea22             PF13935.1    139 seq1127_BIOID50931   -            315   4.9e-44  149.9   1.3   1   1   3.6e-48   4.9e-44  149.9   0.9     1   139     2   145     2   145 0.98 Ead/Ea22-like protein
adh_short            PF00106.20   167 seq1128_BIOID50931   -            240   3.5e-31  108.2   1.1   1   1   2.1e-34   5.9e-31  107.5   0.8     1   165     3   168     3   170 0.95 short chain dehydrogenase
adh_short_C2         PF13561.1    243 seq1128_BIOID50931   -            240   1.4e-13   51.1   0.2   1   1   6.5e-17   1.8e-13   50.7   0.1     5   201    11   200     9   229 0.87 Enoyl-(Acyl carrier protein) reductase
KR                   PF08659.5    181 seq1128_BIOID50931   -            240   5.5e-12   45.6   1.7   1   1   4.1e-15   1.1e-11   44.5   0.5     3   174     5   178     4   185 0.82 KR domain
NAD_binding_10       PF13460.1    183 seq1128_BIOID50931   -            240   4.2e-08   33.2   2.0   1   1   2.1e-11   5.7e-08   32.8   1.4     1   182     5   221     5   222 0.77 NADH(P)-binding
GerE                 PF00196.14    58 seq1131_BIOID50931   -            176   9.7e-09   34.3   1.4   1   1   1.3e-12   1.8e-08   33.4   1.0     3    56   115   168   113   170 0.96 Bacterial regulatory proteins, luxR family
AAA_2                PF07724.9    171 seq1133_BIOID50931   -            758   2.6e-51  173.8   0.0   1   1   1.5e-50   1.5e-47  161.6   0.0     1   171   486   647   486   647 0.97 AAA domain (Cdc48 subfamily)
ClpB_D2-small        PF10431.4     81 seq1133_BIOID50931   -            758     5e-25   87.1   0.0   1   1   1.5e-27   1.5e-24   85.5   0.0     1    81   653   733   653   733 0.98 C-terminal, D2-small domain, of ClpB protein
AAA                  PF00004.24   132 seq1133_BIOID50931   -            758   1.8e-24   86.3   0.1   1   2   4.1e-16     4e-13   49.5   0.0     2   125   211   342   210   347 0.76 ATPase family associated with various cellular activities (AAA)
AAA                  PF00004.24   132 seq1133_BIOID50931   -            758   1.8e-24   86.3   0.1   2   2   5.9e-11   5.7e-08   32.9   0.0     2   111   492   607   491   621 0.85 ATPase family associated with various cellular activities (AAA)
AAA_5                PF07728.9    139 seq1133_BIOID50931   -            758   4.2e-19   68.5   0.0   1   1   2.9e-16   2.8e-13   49.6   0.0     2   125   491   609   490   619 0.89 AAA domain (dynein-related subfamily)
Clp_N                PF02861.15    53 seq1133_BIOID50931   -            758   2.3e-16   59.3   1.3   1   1     1e-17   9.9e-15   54.1   0.7     1    52    13    62    13    63 0.97 Clp amino terminal domain
AAA_16               PF13191.1    166 seq1133_BIOID50931   -            758   1.7e-13   51.1   6.7   1   1     6e-11   5.9e-08   33.1   0.0     1    95   187   287   187   354 0.79 AAA ATPase domain
Sigma54_activat      PF00158.21   168 seq1133_BIOID50931   -            758   1.3e-12   47.3   0.2   1   2     1e-07   9.8e-05   21.7   0.0     2   105   189   290   188   328 0.85 Sigma-54 interaction domain
Sigma54_activat      PF00158.21   168 seq1133_BIOID50931   -            758   1.3e-12   47.3   0.2   2   2   3.1e-08   3.1e-05   23.4   0.0    22   148   484   612   460   618 0.77 Sigma-54 interaction domain
FliB                 PF03692.10    85 seq1139_BIOID50931   -            153   1.3e-08   35.0  10.3   1   1   1.7e-12   2.4e-08   34.2   7.1     2    85    29    97    28    97 0.97 Flagellin N-methylase
Autotransporter      PF03797.14   265 seq1141_BIOID50931   -            616   6.4e-56  189.5  17.8   1   1   9.4e-60   6.4e-56  189.5  12.3     2   265   316   600   315   600 0.98 Autotransporter beta-domain
Pertactin            PF03212.9    121 seq1141_BIOID50931   -            616   1.5e-10   40.6   1.8   1   1   2.2e-14   1.5e-10   40.6   1.2    16   120   167   278   138   279 0.81 Pertactin
TatC                 PF00902.13   215 seq1142_BIOID50931   -            258     3e-68  229.3  21.2   1   1   3.1e-72   4.2e-68  228.8  14.7     2   215    11   221    10   221 0.99 Sec-independent protein translocase protein (TatC)
CSD                  PF00313.17    66 seq1146_BIOID50931   -             70   2.6e-33  113.5   0.3   1   1   4.1e-37   2.8e-33  113.3   0.2     1    65     5    69     5    70 0.98 'Cold-shock' DNA-binding domain
OB_RNB               PF08206.6     58 seq1146_BIOID50931   -             70   1.5e-05   24.2   0.3   1   1   3.5e-09   2.4e-05   23.6   0.2     7    28    15    36    11    40 0.87 Ribonuclease B OB domain
ABC_tran             PF00005.22   118 seq1147_BIOID50931   -            400   2.6e-26   92.1   0.0   1   1   1.7e-29   5.7e-26   91.1   0.0     1   117    68   192    68   193 0.97 ABC transporter
CBS                  PF00571.23    57 seq1147_BIOID50931   -            400   1.8e-06   27.4   0.0   1   1   3.5e-07    0.0012   18.3   0.0    32    55   369   392   346   394 0.86 CBS domain
SWIM                 PF04434.12    40 seq1148_BIOID50931   -            667     3e-07   29.6   0.6   1   2   8.1e-07     0.011   15.0   0.1    12    39    65    88    55    89 0.84 SWIM zinc finger
SWIM                 PF04434.12    40 seq1148_BIOID50931   -            667     3e-07   29.6   0.6   2   2   4.6e-06     0.063   12.6   0.0    10    38   159   183   143   184 0.82 SWIM zinc finger
P22_AR_N             PF10547.4    120 seq1149_BIOID50931   -            189   5.6e-55  184.2   0.1   1   1   1.3e-58   8.6e-55  183.6   0.0     1   120     1   119     1   119 0.99 P22_AR N-terminal domain
ORF11CD3             PF10549.4     57 seq1149_BIOID50931   -            189   6.9e-25   86.4   0.5   1   1   1.5e-27     1e-23   82.6   0.2     1    56   120   175   120   176 0.98 ORF11CD3 domain
URO-D                PF01208.12   343 seq1150_BIOID50931   -            354  1.3e-140  468.1   0.0   1   1    1e-144  1.4e-140  467.9   0.0     2   342     5   347     4   348 0.98 Uroporphyrinogen decarboxylase (URO-D)
Glutaminase          PF04960.10   286 seq1156_BIOID50931   -            308    7e-127  422.1   0.1   1   1  5.8e-131    8e-127  422.0   0.0     1   286    24   308    24   308 1.00 Glutaminase
DUF1116              PF06545.6    216 seq1159_BIOID50931   -            419   3.2e-99  330.2   1.3   1   1  3.3e-103   4.5e-99  329.7   0.9     1   216    87   303    87   303 0.99 Protein of unknown function (DUF1116)
MerR-DNA-bind        PF09278.6     65 seq1162_BIOID50931   -            154     7e-15   55.0   0.1   1   1   2.6e-18   1.2e-14   54.3   0.0     2    65    55   119    54   119 0.96 MerR, DNA binding
MerR                 PF00376.18    38 seq1162_BIOID50931   -            154   4.6e-14   51.5   0.3   1   1   2.5e-17   1.1e-13   50.3   0.1     1    38    13    49    13    49 0.98 MerR family regulatory protein
MerR_1               PF13411.1     69 seq1162_BIOID50931   -            154   2.8e-12   46.1   0.0   1   1     1e-15   4.6e-12   45.4   0.0     2    65    13    76    12    78 0.96 MerR HTH family regulatory protein
FCD                  PF07729.7    125 seq1163_BIOID50931   -            258   3.2e-23   82.2   2.5   1   1   4.7e-27   3.2e-23   82.2   1.8     1   124   100   223   100   224 0.90 FCD domain
GntR                 PF00392.16    64 seq1163_BIOID50931   -            258   2.3e-22   78.0   0.4   1   1   6.1e-26   4.2e-22   77.2   0.3     1    64     8    71     8    71 0.98 Bacterial regulatory proteins, gntR family
DUF3521              PF12035.3     35 seq1164_BIOID50931   -             39     1e-07   31.5   6.7   1   1   1.6e-11   2.3e-07   30.4   4.6     6    35     1    32     1    32 0.86 Protein of unknown function (DUF3521)
Sulfatase            PF00884.18   379 seq1167_BIOID50931   -            577   5.7e-48  163.7   6.3   1   1   1.2e-51   7.9e-48  163.2   4.4     2   308   238   535   237   564 0.93 Sulfatase
DUF1705              PF08019.7    156 seq1167_BIOID50931   -            577   5.3e-05   22.6   7.9   1   1   7.7e-09   5.3e-05   22.6   5.5    11   149    59   206    50   211 0.60 Domain of unknown function (DUF1705)
NLPC_P60             PF00877.14   105 seq1168_BIOID50931   -            257   5.7e-31  106.3   0.0   1   1   1.4e-34   9.9e-31  105.5   0.0     1   105   139   249   139   249 0.98 NlpC/P60 family
TatD_DNase           PF01026.16   255 seq1169_BIOID50931   -            264     8e-70  234.8   0.0   1   1   6.6e-74   9.1e-70  234.6   0.0     1   255     6   261     6   261 0.98 TatD related DNase
GTP_EFTU             PF00009.22   188 seq1173_BIOID50931   -            607     1e-56  191.2   0.0   1   1   7.2e-60     2e-56  190.3   0.0     2   187     4   195     3   196 0.96 Elongation factor Tu GTP binding domain
EFG_C                PF00679.19    89 seq1173_BIOID50931   -            607   1.9e-21   75.6   0.0   1   1   1.6e-24   4.3e-21   74.4   0.0     3    83   397   477   395   483 0.96 Elongation factor G C-terminus
GTP_EFTU_D2          PF03144.20    74 seq1173_BIOID50931   -            607   7.4e-10   38.6   3.2   1   1   8.1e-13   2.2e-09   37.1   2.2     1    74   219   289   219   289 0.94 Elongation factor Tu domain 2
MMR_HSR1             PF01926.18   114 seq1173_BIOID50931   -            607   1.3e-05   25.0   0.2   1   1   1.5e-08   4.1e-05   23.4   0.0     2   113     8   128     7   129 0.55 50S ribosome-binding GTPase
MFS_1                PF07690.11   354 seq1183_BIOID50931   -            393   4.8e-24   84.6  59.7   1   1   3.6e-26   4.9e-22   78.0  35.6     2   328    14   320    10   327 0.84 Major Facilitator Superfamily
DUF1375              PF07119.7     76 seq1186_BIOID50931   -             75   8.9e-21   73.3   0.2   1   1   9.2e-25   1.3e-20   72.9   0.1     6    75     8    69     3    70 0.91 Protein of unknown function (DUF1375)
SIS                  PF01380.17   131 seq1188_BIOID50931   -            298   4.5e-08   32.6   0.0   1   1   6.5e-12   4.5e-08   32.6   0.0    52   128   130   208   126   211 0.95 SIS domain
SIS_2                PF13580.1    138 seq1188_BIOID50931   -            298   5.4e-07   29.2   1.4   1   1   2.2e-10   1.5e-06   27.8   0.1    20   136    47   164    39   166 0.84 SIS domain
Cytochrom_C_asm      PF01578.15   214 seq1192_BIOID50931   -            288   5.7e-45  153.3  17.3   1   1   4.2e-49   5.7e-45  153.3  12.0     5   212    62   286    58   288 0.97 Cytochrome C assembly protein
BPD_transp_1         PF00528.17   185 seq1193_BIOID50931   -            354   2.5e-26   92.2  16.2   1   1   1.8e-30   2.5e-26   92.2  11.2     1   176   163   324   163   332 0.91 Binding-protein-dependent transport system inner membrane component
DUF4186              PF13811.1    112 seq1194_BIOID50931   -            119   3.5e-55  184.4   0.1   1   1   2.9e-59   3.9e-55  184.2   0.0     3   110     5   112     3   114 0.98 Domain of unknown function (DUF4186)
Endonuclease_5       PF04493.9    206 seq1195_BIOID50931   -            223   1.1e-70  237.0   0.0   1   1   9.3e-75   1.3e-70  236.8   0.0     1   205     9   208     9   209 0.99 Endonuclease V
DUF551               PF04448.7     69 seq1196_BIOID50931   -            116     6e-10   39.6   0.3   1   1   7.3e-14     1e-09   38.9   0.2     1    63    51   104    51   112 0.85 Protein of unknown function (DUF551)
FMN_dh               PF01070.13   357 seq1197_BIOID50931   -            396  3.2e-125  417.5   0.0   1   1  1.3e-128  4.4e-125  417.1   0.0     1   355    13   375    13   377 0.96 FMN-dependent dehydrogenase
NMO                  PF03060.10   330 seq1197_BIOID50931   -            396     3e-05   23.1   2.9   1   1   1.3e-08   4.5e-05   22.6   2.0   138   225   248   335   244   372 0.87 Nitronate monooxygenase
UPF0118              PF01594.11   327 seq1198_BIOID50931   -            344   1.4e-74  250.8  42.5   1   1   1.2e-78   1.6e-74  250.7  29.4     2   326    14   328    13   329 0.99 Domain of unknown function DUF20
HTH_3                PF01381.17    55 seq1201_BIOID50931   -             99   5.1e-06   26.1   0.1   1   1   5.3e-10   7.3e-06   25.6   0.1     1    46     9    54     9    59 0.94 Helix-turn-helix
Xan_ur_permease      PF00860.15   389 seq1203_BIOID50931   -            449   1.7e-88  296.6  48.3   1   1   1.6e-92   2.1e-88  296.3  33.5     1   388    26   409    26   410 0.99 Permease family
SSB                  PF00436.20   104 seq1206_BIOID50931   -            149   3.6e-16   58.7   0.0   1   1   3.8e-20   5.3e-16   58.2   0.0     3   101     4    99     2   101 0.94 Single-strand binding protein family
DUF2877              PF11392.3    111 seq1209_BIOID50931   -            271   2.4e-28   98.4   0.0   1   1   3.7e-32   5.1e-28   97.3   0.0     1   110   158   265   158   266 0.89 Protein of unknown function (DUF2877)
Cys_Met_Meta_PP      PF01053.15   386 seq1211_BIOID50931   -            440  6.5e-122  406.4   0.0   1   1  5.4e-126  7.4e-122  406.2   0.0     1   385    52   436    52   437 0.97 Cys/Met metabolism PLP-dependent enzyme
Peptidase_S24        PF00717.18    70 seq1212_BIOID50931   -            139   1.7e-13   49.8   0.0   1   1   1.8e-17   2.5e-13   49.3   0.0     2    68    56   120    55   122 0.91 Peptidase S24-like
GGDEF                PF00990.16   161 seq1213_BIOID50931   -            472   3.3e-40  137.1   0.0   1   1   3.3e-44   4.5e-40  136.7   0.0     1   161   303   461   303   461 0.91 GGDEF domain
Phage_integrase      PF00589.17   173 seq1217_BIOID50931   -            337   5.2e-33  114.0   0.0   1   1   6.6e-37     9e-33  113.2   0.0     2   171   164   309   163   311 0.91 Phage integrase family
Mob_synth_C          PF06463.8    128 seq1219_BIOID50931   -            352     7e-36  122.6   0.0   1   1   3.6e-39   1.2e-35  121.8   0.0     1   127   209   335   209   336 0.98 Molybdenum Cofactor Synthesis C
Radical_SAM          PF04055.16   166 seq1219_BIOID50931   -            352   6.9e-27   94.5   0.0   1   1   2.7e-30   9.4e-27   94.0   0.0     2   166    42   204    41   204 0.97 Radical SAM superfamily
Fer4_12              PF13353.1    139 seq1219_BIOID50931   -            352   1.6e-07   31.4   0.0   1   1   8.7e-11     3e-07   30.5   0.0    15   116    47   148    36   154 0.84 4Fe-4S single cluster domain
Fer4_14              PF13394.1    117 seq1219_BIOID50931   -            352   5.9e-07   29.4   0.0   1   1   5.8e-10     2e-06   27.7   0.0     6    90    45   127    38   148 0.70 4Fe-4S single cluster domain
DUF416               PF04222.7    191 seq1222_BIOID50931   -            196   1.4e-86  288.3   0.1   1   1   1.2e-90   1.6e-86  288.2   0.1     1   189     4   192     4   194 0.99 Protein of unknown function (DUF416)
PTS_EIIC             PF02378.13   321 seq1223_BIOID50931   -            474   1.2e-39  135.9  28.8   1   1   1.8e-43   1.2e-39  135.9  20.0     2   321   119   401   118   401 0.88 Phosphotransferase system, EIIC
PTS_EIIB             PF00367.15    35 seq1223_BIOID50931   -            474   1.8e-12   46.1   0.3   1   1     5e-16   3.4e-12   45.2   0.2     4    35    13    44    11    44 0.96 phosphotransferase system, EIIB
ProQ                 PF04352.8    115 seq1227_BIOID50931   -            138   4.5e-30  103.4   0.2   1   1   4.4e-34     6e-30  103.1   0.1     2   113    27   138    26   138 0.96 ProQ/FINO family
UbiD                 PF01977.11   407 seq1228_BIOID50931   -            497  7.2e-165  548.2   0.0   1   1    6e-169  8.3e-165  548.0   0.0     2   407    14   437    13   437 0.95 3-octaprenyl-4-hydroxybenzoate carboxy-lyase
DUF21                PF01595.15   183 seq1229_BIOID50931   -            420   3.5e-55  186.0   4.7   1   1   1.1e-58   4.9e-55  185.5   3.3     3   175     2   175     1   180 0.98 Domain of unknown function DUF21
CorC_HlyC            PF03471.12    81 seq1229_BIOID50931   -            420   1.6e-20   72.5   0.3   1   1   1.1e-23     5e-20   70.9   0.2     2    79   335   410   334   412 0.95 Transporter associated domain
CBS                  PF00571.23    57 seq1229_BIOID50931   -            420   9.3e-06   25.1   0.2   1   1   8.6e-08   0.00039   19.9   0.0     8    56   270   318   249   319 0.87 CBS domain
DUF1307              PF06998.6    123 seq1230_BIOID50931   -            157   4.8e-43  145.9   7.3   1   1   4.2e-47   5.7e-43  145.7   5.0     1   123    32   155    32   155 0.98 Protein of unknown function (DUF1307)
IMS                  PF00817.15   148 seq1231_BIOID50931   -            422   4.5e-39  133.5   0.0   1   1   3.9e-42   1.3e-38  132.0   0.0     1   147     5   150     5   151 0.96 impB/mucB/samB family
DUF4113              PF13438.1     75 seq1231_BIOID50931   -            422     9e-29   99.0   0.2   1   1   1.2e-31     4e-28   97.0   0.0     1    75   347   421   347   421 0.98 Domain of unknown function (DUF4113)
IMS_C                PF11799.3    137 seq1231_BIOID50931   -            422     1e-09   38.8   0.0   1   1     6e-13     2e-09   37.8   0.0     3   122   214   333   212   344 0.89 impB/mucB/samB family C-terminal
IMS_HHH              PF11798.3     32 seq1231_BIOID50931   -            422   1.4e-07   31.0   0.0   1   1   1.1e-10   3.8e-07   29.6   0.0     4    32   172   200   169   200 0.92 IMS family HHH motif
Phage_AlpA           PF05930.7     51 seq1234_BIOID50931   -             63   8.4e-06   25.3   0.1   1   1   8.5e-10   1.2e-05   24.8   0.1     3    50     6    52     4    53 0.80 Prophage CP4-57 regulatory protein (AlpA)
OpuAC                PF04069.7    257 seq1235_BIOID50931   -            330   3.7e-56  190.2   3.9   1   1   3.3e-60   4.5e-56  189.9   2.7     2   256    30   312    29   313 0.94 Substrate binding domain of ABC-type glycine betaine transport system
UvrD_C               PF13361.1    319 seq1236_BIOID50931   -            704   1.1e-23   84.0   0.0   1   2   1.9e-09   6.4e-06   25.7   0.0     2    99   509   610   508   620 0.87 UvrD-like helicase C-terminal domain
UvrD_C               PF13361.1    319 seq1236_BIOID50931   -            704   1.1e-23   84.0   0.0   2   2   1.5e-18   5.1e-15   55.6   0.0   241   316   617   693   609   695 0.84 UvrD-like helicase C-terminal domain
UvrD-helicase        PF00580.16   315 seq1236_BIOID50931   -            704   8.7e-19   67.8   0.0   1   2   1.8e-11     6e-08   32.2   0.0     2    78   241   319   240   356 0.80 UvrD/REP helicase N-terminal domain
UvrD-helicase        PF00580.16   315 seq1236_BIOID50931   -            704   8.7e-19   67.8   0.0   2   2   1.2e-11     4e-08   32.7   0.0   210   298   406   490   385   493 0.92 UvrD/REP helicase N-terminal domain
AAA_19               PF13245.1     76 seq1236_BIOID50931   -            704     4e-10   39.1   1.5   1   1   1.5e-11     5e-08   32.4   0.1     7    62   252   306   246   325 0.84 Part of AAA domain
Abhydrolase_6        PF12697.2    228 seq1237_BIOID50931   -            382   4.7e-13   49.4   0.1   1   1   6.2e-16   2.1e-12   47.3   0.1    18   220   110   362    97   366 0.77 Alpha/beta hydrolase family
Abhydrolase_5        PF12695.2    142 seq1237_BIOID50931   -            382   2.7e-12   46.5   0.3   1   1   1.6e-14   5.6e-11   42.2   0.2    14   141   105   357    90   358 0.76 Alpha/beta hydrolase family
Peptidase_S15        PF02129.13   272 seq1237_BIOID50931   -            382   3.2e-05   23.3   0.1   1   1   1.9e-08   6.3e-05   22.4   0.0     2   140    71   201    71   359 0.66 X-Pro dipeptidyl-peptidase (S15 family)
Pyr_redox_2          PF07992.9    200 seq1238_BIOID50931   -            847     2e-36  125.6   0.0   1   1   3.9e-39   8.8e-36  123.5   0.0     1   198     5   285     5   287 0.95 Pyridine nucleotide-disulphide oxidoreductase
NIR_SIR              PF01077.17   157 seq1238_BIOID50931   -            847   2.8e-27   94.8   0.1   1   1   3.5e-30     8e-27   93.4   0.0     2   150   632   770   631   776 0.94 Nitrite and sulphite reductase 4Fe-4S domain
Fer2_BFD             PF04324.10    55 seq1238_BIOID50931   -            847   2.8e-21   75.1   4.8   1   1     7e-19   1.6e-15   56.7   2.0     2    53   423   472   422   474 0.93 BFD-like [2Fe-2S] binding domain
Pyr_redox            PF00070.22    80 seq1238_BIOID50931   -            847   1.5e-15   57.2   0.7   1   1   6.4e-19   1.5e-15   57.2   0.5     2    72   148   219   147   229 0.91 Pyridine nucleotide-disulphide oxidoreductase
NIR_SIR_ferr         PF03460.12    69 seq1238_BIOID50931   -            847   4.4e-12   45.3   0.0   1   1     4e-15   9.1e-12   44.3   0.0     3    68   560   622   558   623 0.95 Nitrite/Sulfite reductase ferredoxin-like half domain
Pyr_redox_3          PF13738.1    203 seq1238_BIOID50931   -            847     2e-08   34.3   0.4   1   1   1.5e-09   3.5e-06   27.1   0.0    78   196    55   174    42   179 0.83 Pyridine nucleotide-disulphide oxidoreductase
AA_kinase            PF00696.23   241 seq1240_BIOID50931   -            297   2.8e-24   85.9   0.0   1   1   7.3e-28     1e-23   84.0   0.0     1   239     2   277     2   279 0.75 Amino acid kinase family
HTH_18               PF12833.2     81 seq1241_BIOID50931   -            283   6.1e-21   74.2   1.7   1   1   1.7e-24   1.2e-20   73.2   0.1     1    81   191   270   191   270 0.97 Helix-turn-helix domain
HTH_AraC             PF00165.18    42 seq1241_BIOID50931   -            283   2.8e-17   61.8   0.4   1   1   6.6e-15   4.5e-11   42.0   0.0     8    42   234   269   230   269 0.95 Bacterial regulatory helix-turn-helix proteins, AraC family
PerC                 PF06069.6     90 seq1242_BIOID50931   -             96     7e-29   99.6   1.2   1   1   5.7e-33   7.8e-29   99.4   0.9     3    88     2    85     1    87 0.94 PerC transcriptional activator
SpoU_methylase       PF00588.14   142 seq1244_BIOID50931   -            157   2.4e-34  118.0   0.0   1   1     2e-38   2.7e-34  117.9   0.0     1   142     1   142     1   142 0.95 SpoU rRNA Methylase family
Bac_DNA_binding      PF00216.16    90 seq1245_BIOID50931   -             90   3.2e-33  113.4   1.4   1   1   2.6e-37   3.6e-33  113.3   1.0     1    90     1    90     1    90 0.99 Bacterial DNA-binding protein
UTRA                 PF07702.8    141 seq1246_BIOID50931   -            236   2.1e-20   72.6   0.0   1   1   5.6e-24   3.8e-20   71.8   0.0     1   140    91   230    91   231 0.97 UTRA domain
GntR                 PF00392.16    64 seq1246_BIOID50931   -            236   6.3e-20   70.2   0.0   1   1   1.4e-23   9.4e-20   69.7   0.0     2    64     8    70     7    70 0.97 Bacterial regulatory proteins, gntR family
Thioredoxin          PF00085.15   104 seq1249_BIOID50931   -            109   3.5e-34  116.5   0.0   1   1   8.4e-38   3.8e-34  116.3   0.0     2   103     5   106     4   107 0.98 Thioredoxin
Thioredoxin_2        PF13098.1    112 seq1249_BIOID50931   -            109   1.6e-10   41.0   0.1   1   1   3.2e-13   1.4e-09   37.9   0.0     7   112    23   104    17   104 0.90 Thioredoxin-like domain
Na_H_Exchanger       PF00999.16   384 seq1250_BIOID50931   -            549   3.4e-72  242.9  43.6   1   1   3.1e-76   4.2e-72  242.6  30.2     2   383     8   421     5   422 0.91 Sodium/hydrogen exchanger family
MoCF_biosynth        PF00994.19   144 seq1252_BIOID50931   -            170   5.6e-31  106.7   0.0   1   1   5.1e-35     7e-31  106.4   0.0     1   143    14   156    12   157 0.92 Probable molybdopterin binding domain
DUF1481              PF07356.7    195 seq1253_BIOID50931   -            211   1.6e-70  236.4   0.6   1   1   1.3e-74   1.8e-70  236.2   0.4     1   195    22   207    22   207 0.99 Protein of unknown function (DUF1481)
SNARE_assoc          PF09335.6    123 seq1256_BIOID50931   -            233   3.9e-19   68.9   5.8   1   1   2.9e-23   3.9e-19   68.9   4.0     1   122    48   173    48   174 0.96 SNARE associated Golgi protein
DcuC                 PF03606.10   463 seq1260_BIOID50931   -            454  2.3e-108  362.3  35.8   1   1  2.1e-112  2.8e-108  362.0  24.8     1   416     2   405     2   408 0.95 C4-dicarboxylate anaerobic carrier
Sdh_cyt              PF01127.17   121 seq1261_BIOID50931   -            134   4.5e-30  103.8   5.0   1   1   3.8e-34   5.2e-30  103.6   3.4     2   120    11   128    10   129 0.90 Succinate dehydrogenase/Fumarate reductase transmembrane subunit
Mannitol_dh_C        PF08125.8    245 seq1265_BIOID50931   -            483   1.2e-79  266.8   0.0   1   1   2.4e-83   1.6e-79  266.4   0.0     2   244   204   458   203   459 0.98 Mannitol dehydrogenase C-terminal domain
Mannitol_dh          PF01232.18   151 seq1265_BIOID50931   -            483     8e-42  142.6   0.0   1   1   2.6e-45   1.8e-41  141.4   0.0     2   150    17   172    16   173 0.98 Mannitol dehydrogenase Rossmann domain
ATP-synt_ab          PF00006.20   215 seq1266_BIOID50931   -            443   5.9e-42  143.4   0.0   1   1   2.9e-45   7.9e-42  143.0   0.0     3   214   183   388   181   389 0.95 ATP synthase alpha/beta family, nucleotide-binding domain
Rho_RNA_bind         PF07497.7     78 seq1266_BIOID50931   -            443   6.5e-42  140.9   0.1   1   1   4.2e-45   1.1e-41  140.1   0.0     1    78    73   150    73   150 0.98 Rho termination factor, RNA-binding domain
Rho_N                PF07498.7     43 seq1266_BIOID50931   -            443   8.2e-18   63.7   0.8   1   1   1.7e-20   4.8e-17   61.3   0.2     1    43    29    71    29    71 0.98 Rho termination factor, N-terminal domain
NACHT                PF05729.7    167 seq1266_BIOID50931   -            443   8.9e-05   22.0   0.0   1   1   6.2e-08   0.00017   21.1   0.0    12    96   207   297   203   311 0.80 NACHT domain
Beta-lactamase       PF00144.19   330 seq1267_BIOID50931   -            434   1.4e-69  234.5   1.2   1   1   1.2e-73   1.7e-69  234.2   0.9     1   328    43   412    43   414 0.95 Beta-lactamase
AP_endonuc_2         PF01261.19   211 seq1269_BIOID50931   -            326   2.3e-14   53.0   0.2   1   1   2.6e-18   3.5e-14   52.5   0.1     1   201    41   219    41   229 0.91 Xylose isomerase-like TIM barrel
MFS_1                PF07690.11   354 seq1270_BIOID50931   -            394   1.1e-36  126.2  55.3   1   2   6.9e-30   9.5e-26   90.2  17.2     2   188    17   198    16   218 0.87 Major Facilitator Superfamily
MFS_1                PF07690.11   354 seq1270_BIOID50931   -            394   1.1e-36  126.2  55.3   2   2   4.1e-15   5.6e-11   41.6  15.8     3   175   218   387   216   394 0.89 Major Facilitator Superfamily
MoaC                 PF01967.16   136 seq1271_BIOID50931   -            161   1.5e-60  202.6   1.3   1   1   1.3e-64   1.7e-60  202.4   0.9     1   136    15   150    15   150 1.00 MoaC family
NAD_binding_1        PF00175.16   109 seq1272_BIOID50931   -            233   9.6e-21   74.2   0.0   1   1   2.3e-24   1.6e-20   73.6   0.0     1   108   108   211   108   212 0.97 Oxidoreductase NAD-binding domain
FAD_binding_6        PF00970.19    99 seq1272_BIOID50931   -            233   7.9e-09   35.4   0.0   1   1   1.8e-12   1.2e-08   34.8   0.0     1    76     5    74     5    97 0.77 Oxidoreductase FAD-binding domain
MFS_1                PF07690.11   354 seq1273_BIOID50931   -            397   1.8e-32  112.4  67.1   1   1   1.1e-32   7.8e-29  100.4  41.5     2   353    24   355    23   355 0.85 Major Facilitator Superfamily
Sugar_tr             PF00083.19   451 seq1273_BIOID50931   -            397   1.3e-06   27.1  51.9   1   1   1.2e-09   7.9e-06   24.5  13.1    58   189    65   190    51   196 0.89 Sugar (and other) transporter
Sdh_cyt              PF01127.17   121 seq1275_BIOID50931   -            115   3.5e-11   42.8  14.2   1   1   3.1e-15   4.3e-11   42.5   9.9    18   120    11   104     2   113 0.83 Succinate dehydrogenase/Fumarate reductase transmembrane subunit
PerC                 PF06069.6     90 seq1276_BIOID50931   -            153     3e-15   55.8   1.5   1   1   4.9e-19   6.7e-15   54.7   1.0     2    49   102   149    99   152 0.95 PerC transcriptional activator
OmpA                 PF00691.15    97 seq1277_BIOID50931   -            296   4.9e-15   55.5   0.1   1   1   1.4e-18   1.9e-14   53.7   0.0     1    92   155   248   155   252 0.84 OmpA family
Exonuc_X-T_C         PF08411.5    269 seq1278_BIOID50931   -            474  2.8e-104  347.7   0.1   1   1    5e-108  3.4e-104  347.5   0.1     1   268   211   472   211   473 0.99 Exonuclease C-terminal
RNase_T              PF00929.19   164 seq1278_BIOID50931   -            474   2.1e-25   89.8   0.0   1   1   5.8e-29   3.9e-25   88.9   0.0     2   162    12   191    11   193 0.95 Exonuclease
DAGK_cat             PF00781.19   130 seq1279_BIOID50931   -            299   1.6e-26   92.1   0.3   1   1   3.7e-30   2.5e-26   91.4   0.2     3   129     8   131     6   132 0.96 Diacylglycerol kinase catalytic domain
NAD_kinase           PF01513.16   285 seq1279_BIOID50931   -            299   7.2e-06   24.8   0.1   1   1   1.3e-09   8.6e-06   24.6   0.1    64   134    45   121    12   196 0.82 ATP-NAD kinase
Peripla_BP_2         PF01497.13   238 seq1280_BIOID50931   -            330   1.4e-32  112.6   0.9   1   1     1e-36   1.4e-32  112.6   0.6     1   237    79   307    79   308 0.95 Periplasmic binding protein
ThiS                 PF02597.15    78 seq1283_BIOID50931   -             81   1.2e-22   80.0   0.0   1   1   9.6e-27   1.3e-22   79.8   0.0     1    78     4    81     4    81 0.99 ThiS family
FAD_binding_2        PF00890.19   421 seq1285_BIOID50931   -            588  2.6e-117  392.1   6.1   1   1    7e-121  3.2e-117  391.8   4.2     1   421     9   405     9   405 0.98 FAD binding domain
Succ_DH_flav_C       PF02910.15   129 seq1285_BIOID50931   -            588   3.1e-38  130.4   0.1   1   1   1.1e-41   5.1e-38  129.7   0.1     1   129   460   588   460   588 0.96 Fumarate reductase flavoprotein C-term
NAD_kinase           PF01513.16   285 seq1288_BIOID50931   -            292   2.1e-72  243.2   0.0   1   1   1.7e-76   2.3e-72  243.0   0.0     2   284     8   271     7   272 0.98 ATP-NAD kinase
MoaE                 PF02391.12   117 seq1290_BIOID50931   -            150   2.1e-40  137.0   0.0   1   1   1.8e-44   2.5e-40  136.8   0.0     2   116     6   121     5   122 0.97 MoaE protein
Rhodanese            PF00581.15   113 seq1291_BIOID50931   -            350   4.8e-17   62.2   0.1   1   1   9.6e-21   1.3e-16   60.8   0.0     2   112   138   233   137   234 0.94 Rhodanese-like domain
HATPase_c            PF02518.21   111 seq1293_BIOID50931   -            458   4.1e-27   93.9   0.5   1   1     2e-30   1.3e-26   92.3   0.0     2   110   346   449   345   450 0.98 Histidine kinase-, DNA gyrase B-, and HSP90-like ATPase
HisKA                PF00512.20    68 seq1293_BIOID50931   -            458   1.6e-14   53.5   0.4   1   1     8e-18   5.5e-14   51.7   0.0     2    65   238   300   237   302 0.91 His Kinase A (phospho-acceptor) domain
MFS_1                PF07690.11   354 seq1299_BIOID50931   -            421   1.6e-22   79.6  39.5   1   1   1.6e-26   2.2e-22   79.1  22.6    22   351    33   365    25   366 0.78 Major Facilitator Superfamily
Hpt                  PF01627.18    90 seq1301_BIOID50931   -            890   2.1e-13   49.9   0.0   1   1   5.7e-16   3.9e-12   45.8   0.0     3    83   811   885   809   890 0.89 Hpt domain
HATPase_c            PF02518.21   111 seq1301_BIOID50931   -            890   3.4e-11   42.7   0.0   1   1   1.2e-14   8.5e-11   41.4   0.0     1   109   565   675   565   677 0.94 Histidine kinase-, DNA gyrase B-, and HSP90-like ATPase
IMS                  PF00817.15   148 seq1302_BIOID50931   -            351   9.6e-48  161.6   0.0   1   1   3.4e-51   1.6e-47  160.9   0.0     1   148     7   154     7   154 0.98 impB/mucB/samB family
IMS_C                PF11799.3    137 seq1302_BIOID50931   -            351   1.6e-09   38.1   0.1   1   1   5.8e-13   2.6e-09   37.4   0.0     3    99   211   309   209   327 0.85 impB/mucB/samB family C-terminal
IMS_HHH              PF11798.3     32 seq1302_BIOID50931   -            351   3.6e-08   32.8   0.0   1   1     2e-11   9.2e-08   31.6   0.0     1    32   166   197   166   197 0.96 IMS family HHH motif
Bax1-I               PF01027.15   205 seq1303_BIOID50931   -            261   6.4e-59  198.8  36.8   1   1   5.5e-63   7.6e-59  198.6  25.5     2   205    46   257    45   257 0.92 Inhibitor of apoptosis-promoting Bax1
Peripla_BP_1         PF00532.16   279 seq1304_BIOID50931   -            342     2e-94  315.7   0.0   1   1   3.4e-98   2.3e-94  315.5   0.0     2   279    45   337    44   337 0.98 Periplasmic binding proteins and sugar binding domain of LacI family
Peripla_BP_4         PF13407.1    258 seq1304_BIOID50931   -            342   7.7e-20   71.2   0.1   1   1   1.4e-23   9.7e-20   70.8   0.1     5   257    51   296    49   297 0.88 Periplasmic binding protein domain
AzlC                 PF03591.9    143 seq1306_BIOID50931   -            245   7.3e-42  142.5  10.2   1   1   5.3e-46   7.3e-42  142.5   7.1     1   141    23   165    23   167 0.97 AzlC protein
TisB_toxin           PF13939.1     28 seq1307_BIOID50931   -             29   4.8e-16   57.9  11.3   1   1   3.7e-20   5.1e-16   57.8   7.8     1    28     1    28     1    28 0.99 Toxin TisB, type I toxin-antitoxin system
Radical_SAM          PF04055.16   166 seq1309_BIOID50931   -            445   5.4e-13   49.3   0.0   1   1   6.5e-17   8.9e-13   48.6   0.0     3   159    63   228    61   235 0.85 Radical SAM superfamily
EF_TS                PF00889.14   221 seq1311_BIOID50931   -            283   2.3e-71  239.5   5.7   1   1   3.3e-75   2.3e-71  239.5   4.0     1   221    57   263    57   263 0.98 Elongation factor TS
UBA                  PF00627.26    37 seq1311_BIOID50931   -            283   3.5e-11   42.4   0.1   1   1   3.4e-14   2.3e-10   39.8   0.1     1    35     4    39     4    40 0.96 UBA/TS-N domain
Fe-ADH               PF00465.14   366 seq1312_BIOID50931   -            387   7.7e-88  294.4   0.1   1   1   1.3e-91     9e-88  294.2   0.0     1   351     9   363     9   377 0.91 Iron-containing alcohol dehydrogenase
Fe-ADH_2             PF13685.1    250 seq1312_BIOID50931   -            387   2.4e-13   49.8   0.1   1   1   4.4e-11     3e-07   29.8   0.0     4   101    16   111    13   114 0.81 Iron-containing alcohol dehydrogenase
Sulf_transp          PF04143.9     43 seq1314_BIOID50931   -            360   3.3e-09   36.5   8.6   1   1   2.4e-13   3.3e-09   36.5   6.0     4    42    93   131    90   132 0.92 Sulphur transport
Bestrophin           PF01062.16   296 seq1315_BIOID50931   -            321   3.5e-88  295.2   5.5   1   1     3e-92   4.1e-88  295.0   3.8     1   296    18   301    14   301 0.99 Bestrophin, RFP-TM, chloride channel
Glycos_transf_4      PF00953.16   159 seq1317_BIOID50931   -            367   1.6e-28   99.4  21.9   1   1   1.2e-32   1.6e-28   99.4  15.2     3   157    75   233    73   235 0.94 Glycosyl transferase family 4
AAA_23               PF13476.1    202 seq1318_BIOID50931   -            553   1.8e-18   67.5   2.1   1   1     2e-20   1.4e-16   61.3   0.0     1   195     4   215     4   251 0.64 AAA domain
SMC_N                PF02463.14   220 seq1318_BIOID50931   -            553   9.6e-19   67.3   0.0   1   1   2.4e-22   1.6e-18   66.5   0.0     1   217     1   511     1   514 0.94 RecF/RecN/SMC N terminal domain
MFS_1                PF07690.11   354 seq1319_BIOID50931   -            396     2e-39  135.2  46.6   1   1   4.4e-43     2e-39  135.2  32.3     2   352    16   351    15   353 0.83 Major Facilitator Superfamily
MFS_3                PF05977.8    524 seq1319_BIOID50931   -            396   5.3e-08   31.3   5.9   1   1   1.2e-11   5.3e-08   31.3   4.1    32   206    32   201     5   207 0.84 Transmembrane secretion effector
TRI12                PF06609.8    599 seq1319_BIOID50931   -            396   2.8e-06   25.7   4.5   1   1   6.2e-10   2.8e-06   25.7   3.1    87   212    54   179    14   190 0.80 Fungal trichothecene efflux pump (TRI12)
Form_Nir_trans       PF01226.12   250 seq1326_BIOID50931   -            268   5.6e-62  208.7  28.4   1   1   4.9e-66   6.6e-62  208.5  19.7    16   249    20   248     4   249 0.92 Formate/nitrite transporter
AzlD                 PF05437.7     99 seq1329_BIOID50931   -            111   2.4e-12   46.5   5.6   1   1   2.1e-16   2.9e-12   46.2   3.9     1    98     5   104     5   105 0.92 Branched-chain amino acid transport protein (AzlD)
PseudoU_synth_2      PF00849.17   164 seq1334_BIOID50931   -            290     1e-15   57.8   0.1   1   1   6.3e-18   4.3e-14   52.5   0.1     2   164    69   195    68   195 0.87 RNA pseudouridylate synthase
S4                   PF01479.20    48 seq1334_BIOID50931   -            290   2.8e-14   52.1   1.5   1   1   1.1e-17   7.6e-14   50.7   0.0     1    48     7    52     7    52 0.98 S4 domain
Bax1-I               PF01027.15   205 seq1336_BIOID50931   -            237   8.5e-13   48.2  26.7   1   1   7.8e-17   1.1e-12   47.9  18.5     3   201    19   220    17   225 0.85 Inhibitor of apoptosis-promoting Bax1
Sigma54_activat      PF00158.21   168 seq1339_BIOID50931   -            441   7.6e-71  236.8   0.1   1   1   5.3e-74   1.2e-70  236.2   0.0     1   168   141   308   141   308 0.99 Sigma-54 interaction domain
Response_reg         PF00072.19   112 seq1339_BIOID50931   -            441   1.1e-29  102.5   0.2   1   1   1.1e-32   2.5e-29  101.4   0.1     1   111     8   117     8   118 0.98 Response regulator receiver domain
HTH_8                PF02954.14    42 seq1339_BIOID50931   -            441     2e-14   52.7   0.6   1   1   8.6e-18     2e-14   52.7   0.4     3    39   403   439   401   441 0.93 Bacterial regulatory protein, Fis family
AAA_5                PF07728.9    139 seq1339_BIOID50931   -            441   1.4e-07   31.1   0.0   1   1   1.3e-10   2.9e-07   30.1   0.0     2   123   165   283   164   301 0.84 AAA domain (dynein-related subfamily)
AAA                  PF00004.24   132 seq1339_BIOID50931   -            441     3e-05   24.1   0.0   1   1   2.8e-08   6.3e-05   23.0   0.0     1   126   165   296   165   302 0.72 ATPase family associated with various cellular activities (AAA)
PhdYeFM_antitox      PF02604.14    75 seq1340_BIOID50931   -             97   1.5e-09   37.1   0.1   1   1     2e-13   2.8e-09   36.3   0.1     2    73     8    74     7    79 0.90 Antitoxin Phd_YefM, type II toxin-antitoxin system
DUF1471              PF07338.8     56 seq1341_BIOID50931   -            314   4.1e-62  205.5   5.4   1   3   2.8e-22   3.9e-18   64.7   0.0     2    56    34    90    33    90 0.98 Protein of unknown function (DUF1471)
DUF1471              PF07338.8     56 seq1341_BIOID50931   -            314   4.1e-62  205.5   5.4   2   3     3e-22   4.1e-18   64.6   0.1     3    56   119   174   117   174 0.98 Protein of unknown function (DUF1471)
DUF1471              PF07338.8     56 seq1341_BIOID50931   -            314   4.1e-62  205.5   5.4   3   3   3.1e-26   4.3e-22   77.3   0.1     2    56   259   314   258   314 0.99 Protein of unknown function (DUF1471)
Fer2_3               PF13085.1    110 seq1342_BIOID50931   -            238   3.8e-31  107.0   0.0   1   1   1.6e-34   5.5e-31  106.5   0.0     2   109     5   111     4   112 0.93 2Fe-2S iron-sulfur cluster binding domain
Fer4_17              PF13534.1     61 seq1342_BIOID50931   -            238     2e-10   40.7   0.8   1   1   1.1e-13   3.9e-10   39.8   0.5     1    61   148   221   148   221 0.80 4Fe-4S dicluster domain
Fer4_8               PF13183.1     57 seq1342_BIOID50931   -            238   1.3e-09   37.8   1.5   1   1     8e-13   2.7e-09   36.7   1.0     2    56   146   219   145   220 0.71 4Fe-4S dicluster domain
Fer4_18              PF13746.1     69 seq1342_BIOID50931   -            238   3.2e-07   30.5   1.1   1   1     1e-09   3.5e-06   27.2   0.1     2    67   155   221   154   223 0.97 4Fe-4S dicluster domain
LysR_substrate       PF03466.15   209 seq1343_BIOID50931   -            318   7.2e-34  116.6   0.0   1   1   1.4e-37   9.5e-34  116.2   0.0     2   206   111   317   110   318 0.97 LysR substrate binding domain
HTH_1                PF00126.22    60 seq1343_BIOID50931   -            318   1.6e-18   66.0   0.0   1   1   4.3e-22   2.9e-18   65.2   0.0     1    59    26    84    26    85 0.97 Bacterial regulatory helix-turn-helix protein, lysR family
AA_kinase            PF00696.23   241 seq1345_BIOID50931   -            241   1.7e-27   96.3   0.2   1   1   1.9e-31   2.7e-27   95.7   0.2     1   241    10   219    10   219 0.77 Amino acid kinase family
FadR_C               PF07840.7    164 seq1346_BIOID50931   -            239   6.9e-73  243.5   0.0   1   1   1.9e-76   8.5e-73  243.2   0.0     1   163    72   234    72   235 0.99 FadR C-terminal domain
GntR                 PF00392.16    64 seq1346_BIOID50931   -            239   2.3e-20   71.6   0.0   1   1     1e-23   4.7e-20   70.6   0.0     4    64    11    71     8    71 0.96 Bacterial regulatory proteins, gntR family
MarR                 PF01047.17    59 seq1348_BIOID50931   -            176   1.6e-17   62.8   2.8   1   1   1.3e-20     6e-17   60.9   0.1     1    58    53   112    53   113 0.98 MarR family
MarR_2               PF12802.2     62 seq1348_BIOID50931   -            176     1e-08   34.5   0.1   1   1   4.8e-12   2.2e-08   33.5   0.0     5    61    55   111    51   112 0.90 MarR family
HTH_27               PF13463.1     68 seq1348_BIOID50931   -            176   3.6e-07   30.3   0.1   1   1   1.8e-10   8.1e-07   29.1   0.0    17    68    70   121    54   121 0.86 Winged helix DNA-binding domain
DinI                 PF06183.8     65 seq1351_BIOID50931   -             82   1.8e-29  101.4   0.3   1   1   1.6e-33   2.1e-29  101.1   0.2     1    65    15    81    15    81 0.98 DinI-like family
YafO_toxin           PF13957.1    109 seq1353_BIOID50931   -            132   1.6e-33  114.6   0.0   1   1   1.3e-37   1.8e-33  114.4   0.0     1   109    25   132    25   132 0.98 Toxin YafO, type II toxin-antitoxin system
Wzz                  PF02706.10   152 seq1355_BIOID50931   -            348   5.4e-15   55.4   1.7   1   1   8.6e-19   1.2e-14   54.3   1.2     1   113    15   188    15   247 0.69 Chain length determinant protein
TP_methylase         PF00590.15   210 seq1356_BIOID50931   -            457   9.3e-50  169.1   0.1   1   1   3.2e-53   1.5e-49  168.4   0.1     2   209   218   426   217   427 0.92 Tetrapyrrole (Corrin/Porphyrin) Methylases
NAD_binding_7        PF13241.1    103 seq1356_BIOID50931   -            457   6.1e-28   96.9   0.1   1   1   1.3e-29     6e-26   90.5   0.0     1   103     6   115     6   115 0.89 Putative NAD(P)-binding
CysG_dimeriser       PF10414.4     60 seq1356_BIOID50931   -            457   1.7e-19   68.9   0.9   1   1   3.7e-23   1.7e-19   68.9   0.6     2    60   150   209   149   209 0.97 Sirohaem synthase dimerisation region
ChuX_HutX            PF06228.8    141 seq1357_BIOID50931   -            164     2e-49  166.5   0.0   1   1   3.3e-53   2.3e-49  166.2   0.0     1   141    21   157    21   157 0.97 Haem utilisation ChuX/HutX
HemS                 PF05171.7    129 seq1357_BIOID50931   -            164   1.2e-05   25.0   0.0   1   1   2.1e-09   1.5e-05   24.7   0.0    15   125    38   156    23   160 0.84 Haemin-degrading HemS.ChuX domain
Aldo_ket_red         PF00248.16   283 seq1358_BIOID50931   -            275   6.4e-57  192.3   0.0   1   1   5.6e-61   7.7e-57  192.1   0.0     2   282    18   261    17   262 0.96 Aldo/keto reductase family
Phage_antitermQ      PF06530.7    126 seq1359_BIOID50931   -            130   7.9e-61  203.0   0.1   1   1   6.5e-65   8.9e-61  202.9   0.1     1   125     1   125     1   126 0.99 Phage antitermination protein Q
Acetyltransf_10      PF13673.1    117 seq1363_BIOID50931   -            125   1.8e-16   60.2   0.0   1   1   4.7e-20   2.2e-16   59.9   0.0    17   117     5    99     1    99 0.91 Acetyltransferase (GNAT) domain
Acetyltransf_7       PF13508.1     79 seq1363_BIOID50931   -            125     2e-07   30.9   0.0   1   1   9.1e-11   4.1e-07   29.9   0.0     3    78    31   100    29   101 0.87 Acetyltransferase (GNAT) domain
Acetyltransf_1       PF00583.19    83 seq1363_BIOID50931   -            125   2.5e-06   27.3   0.0   1   1   1.6e-09   7.4e-06   25.8   0.0    22    83    43   100     8   100 0.68 Acetyltransferase (GNAT) family
Cytochrom_NNT        PF03264.9    174 seq1364_BIOID50931   -            390   4.5e-65  218.1   8.1   1   1   4.6e-68   3.1e-64  215.4   4.3     2   174    11   184    10   184 0.98 NapC/NirT cytochrome c family, N-terminal region
tRNA-synt_1e         PF01406.14   301 seq1365_BIOID50931   -            461  4.2e-144  479.1   0.1   1   1  2.1e-147  5.7e-144  478.6   0.1     2   300    15   313    14   314 0.99 tRNA synthetases class I (C) catalytic domain
DALR_2               PF09190.6     63 seq1365_BIOID50931   -            461     4e-26   90.9   1.1   1   1   1.5e-29     4e-26   90.9   0.8     1    63   341   402   341   402 0.99 DALR domain
tRNA-synt_1g         PF09334.6    391 seq1365_BIOID50931   -            461   2.2e-16   59.4   1.6   1   2   3.9e-10   1.1e-06   27.5   0.1    13   112    35   133    29   147 0.82 tRNA synthetases class I (M)
tRNA-synt_1g         PF09334.6    391 seq1365_BIOID50931   -            461   2.2e-16   59.4   1.6   2   2   3.1e-11   8.6e-08   31.1   0.1   312   373   251   311   231   317 0.85 tRNA synthetases class I (M)
tRNA-synt_1f         PF01921.13   360 seq1365_BIOID50931   -            461   1.7e-07   30.1   0.0   1   1     2e-08   5.6e-05   21.8   0.0   276   317   261   301   214   329 0.85 tRNA synthetases class I (K)
tRNA-synt_1          PF00133.17   601 seq1365_BIOID50931   -            461   1.1e-06   26.8   0.2   1   1   3.5e-09   9.5e-06   23.7   0.0   515   596   221   300   206   305 0.81 tRNA synthetases class I (I, L, M and V)
HlyD                 PF00529.15   306 seq1367_BIOID50931   -            390   3.8e-79  266.0  16.0   1   1   1.4e-82   4.7e-79  265.7  11.1     1   306    60   343    60   343 0.99 HlyD family secretion protein
HlyD_2               PF12700.2    328 seq1367_BIOID50931   -            390   1.3e-17   63.8   1.8   1   1   5.6e-21   1.9e-17   63.3   1.2    20   234    60   290    51   316 0.76 HlyD family secretion protein
HlyD_3               PF13437.1    105 seq1367_BIOID50931   -            390   1.1e-15   57.7   3.2   1   1   1.4e-16   4.9e-13   49.2   0.2     2   105   218   338   217   338 0.79 HlyD family secretion protein
Biotin_lipoyl_2      PF13533.1     50 seq1367_BIOID50931   -            390   8.5e-09   34.8   1.2   1   1   5.4e-11   1.9e-07   30.5   0.1     2    49    61   108    60   109 0.91 Biotin-lipoyl like
NAD_binding_10       PF13460.1    183 seq1371_BIOID50931   -            207   4.2e-28   98.4   2.2   1   1   1.1e-31   4.9e-28   98.2   1.5     2   181     5   187     5   189 0.93 NADH(P)-binding
NmrA                 PF05368.8    233 seq1371_BIOID50931   -            207   6.1e-06   25.5   0.8   1   1   1.5e-09   6.7e-06   25.4   0.6     2   100     5   103     5   191 0.86 NmrA-like family
Metalloenzyme        PF01676.13   262 seq1373_BIOID50931   -            514  4.5e-101  337.4   0.5   1   1  1.1e-104  5.2e-101  337.2   0.3     1   261     6   507     6   508 0.99 Metalloenzyme superfamily
iPGM_N               PF06415.8    223 seq1373_BIOID50931   -            514   6.9e-89  296.9   0.6   1   1   2.2e-92     1e-88  296.3   0.4     2   223    85   308    84   308 0.99 BPG-independent PGAM N-terminus (iPGM_N)
Phosphodiest         PF01663.17   364 seq1373_BIOID50931   -            514   2.3e-05   23.7   0.0   1   1   7.7e-09   3.5e-05   23.1   0.0   104   246   303   449   259   491 0.73 Type I phosphodiesterase / nucleotide pyrophosphatase
RRF                  PF01765.14   165 seq1375_BIOID50931   -            185   3.9e-68  227.9   1.7   1   1   3.7e-72     5e-68  227.6   1.2     1   165    19   183    19   183 0.99 Ribosome recycling factor
Transket_pyr         PF02779.19   178 seq1377_BIOID50931   -            933   5.3e-67  224.6   0.0   1   1   1.3e-70     9e-67  223.8   0.0     3   178   591   785   589   785 0.99 Transketolase, pyrimidine binding domain
E1_dh                PF00676.15   300 seq1377_BIOID50931   -            933   1.7e-46  158.1   0.0   1   1   5.4e-50   3.7e-46  157.1   0.0    15   282   219   511   207   516 0.84 Dehydrogenase E1 component
HTH_Tnp_1            PF01527.15    76 seq1379_BIOID50931   -            136   4.5e-19   68.0   0.6   1   1   1.2e-22     8e-19   67.2   0.4     2    74    23   102    22   104 0.89 Transposase
HTH_28               PF13518.1     52 seq1379_BIOID50931   -            136   2.1e-06   27.4   0.5   1   1   6.5e-10   4.4e-06   26.4   0.0     1    43    32    75    32    78 0.93 Helix-turn-helix domain
Sugar_tr             PF00083.19   451 seq1380_BIOID50931   -            438   3.4e-27   95.0  35.2   1   1   5.8e-29   2.6e-25   88.7  24.4     6   417    27   407    23   432 0.76 Sugar (and other) transporter
MFS_1                PF07690.11   354 seq1380_BIOID50931   -            438     1e-26   93.4  52.5   1   2   5.9e-19   2.7e-15   55.8  17.7    38   258    70   296    27   301 0.69 Major Facilitator Superfamily
MFS_1                PF07690.11   354 seq1380_BIOID50931   -            438     1e-26   93.4  52.5   2   2   1.1e-14   5.2e-11   41.7  14.9    44   172   298   430   291   437 0.84 Major Facilitator Superfamily
MFS_2                PF13347.1    427 seq1380_BIOID50931   -            438   5.2e-09   34.8  22.7   1   1   1.1e-12   5.2e-09   34.8  15.8    26   344    48   373    38   390 0.80 MFS/sugar transport protein
SmpA_OmlA            PF04355.8     71 seq1382_BIOID50931   -            113   5.7e-27   93.0   0.3   1   1   5.1e-31     7e-27   92.7   0.2     1    70    35   104    35   105 0.98 SmpA / OmlA family
LrgA                 PF03788.9     96 seq1384_BIOID50931   -            132     5e-29   99.7  10.2   1   1   4.5e-33   6.2e-29   99.4   7.0     1    94    21   114    21   116 0.98 LrgA family
AA_permease_2        PF13520.1    426 seq1385_BIOID50931   -            460   3.3e-79  266.2  40.4   1   1   2.9e-83   3.9e-79  266.0  28.0     1   420     5   441     5   449 0.91 Amino acid permease
Epimerase_2          PF02350.14   346 seq1389_BIOID50931   -            390  1.3e-126  421.9   0.0   1   1  1.2e-130  1.6e-126  421.6   0.0     2   346    36   384    35   384 0.97 UDP-N-acetylglucosamine 2-epimerase
HTH_21               PF13276.1     60 seq1391_BIOID50931   -            214   7.9e-16   57.7   0.6   1   1     3e-19   2.1e-15   56.3   0.4     6    57    49   106    45   109 0.79 HTH-like domain
rve                  PF00665.21   120 seq1391_BIOID50931   -            214   7.7e-12   45.2   0.1   1   1     3e-15     2e-11   43.8   0.0     3    89   123   213   121   214 0.95 Integrase core domain
UPF0027              PF01139.12   420 seq1394_BIOID50931   -             88   3.7e-12   45.8   0.0   1   1     3e-16   4.1e-12   45.7   0.0     6    60    18    72    13    74 0.91 Uncharacterized protein family UPF0027
LrgB                 PF04172.11   215 seq1395_BIOID50931   -            231   1.2e-82  276.1  15.8   1   1     1e-86   1.4e-82  275.9  10.9     1   215    12   226    12   226 0.99 LrgB-like family
Iso_dh               PF00180.15   348 seq1396_BIOID50931   -            416  3.4e-116  387.8   0.0   1   1  2.9e-120  3.9e-116  387.6   0.0     2   348    29   412    28   412 0.98 Isocitrate/isopropylmalate dehydrogenase
Response_reg         PF00072.19   112 seq1397_BIOID50931   -            216   1.7e-24   85.8   0.1   1   1   6.7e-28     3e-24   85.0   0.0     1   111     6   120     6   121 0.96 Response regulator receiver domain
GerE                 PF00196.14    58 seq1397_BIOID50931   -            216     7e-19   66.7   0.1   1   1   2.5e-22   1.2e-18   66.0   0.1     2    57   149   204   148   205 0.96 Bacterial regulatory proteins, luxR family
FecCD                PF01032.13   311 seq1398_BIOID50931   -            330   2.5e-95  318.7  31.3   1   1   2.2e-99     3e-95  318.5  21.7     1   311    18   325    15   325 0.95 FecCD transport family
DXP_reductoisom      PF02670.11   129 seq1400_BIOID50931   -            398     6e-49  165.7   0.7   1   1   1.3e-52     6e-49  165.7   0.5     1   129     4   132     4   132 0.99 1-deoxy-D-xylulose 5-phosphate reductoisomerase
DXPR_C               PF13288.1    121 seq1400_BIOID50931   -            398   2.7e-45  153.1   0.2   1   1   1.3e-48   5.9e-45  152.0   0.2     1   121   271   389   271   389 0.99 DXP reductoisomerase C-terminal domain
DXP_redisom_C        PF08436.7     84 seq1400_BIOID50931   -            398   7.3e-34  115.3   0.0   1   1   4.4e-37     2e-33  113.9   0.0     1    84   146   239   146   239 0.96 1-deoxy-D-xylulose 5-phosphate reductoisomerase C-terminal
RF-1                 PF00472.15   114 seq1402_BIOID50931   -            185   8.7e-23   80.1   1.4   1   1   8.8e-27   1.2e-22   79.7   0.9     9   103    84   177    78   181 0.84 RF-1 domain
TerD                 PF02342.13   128 seq1404_BIOID50931   -            193   4.6e-37  126.5   0.0   1   1   8.4e-41   5.7e-37  126.2   0.0     2   127    66   183    65   184 0.97 Bacterial stress protein
Tellurium_res        PF10138.4     99 seq1404_BIOID50931   -            193   1.2e-08   34.6   0.1   1   1   3.7e-12   2.6e-08   33.5   0.1    30    87     2    55     1    64 0.88 Tellurium resistance protein
Amidase_3            PF01520.13   175 seq1405_BIOID50931   -            289   2.7e-52  176.9   0.0   1   1     5e-56   6.8e-52  175.6   0.0     1   174    59   273    59   274 0.99 N-acetylmuramoyl-L-alanine amidase
Molybdopterin        PF00384.17   432 seq1413_BIOID50931   -            848  7.6e-107  357.5   0.0   1   1  1.4e-110  9.3e-107  357.3   0.0     1   431    99   572    99   573 0.95 Molybdopterin oxidoreductase
Molydop_binding      PF01568.16   109 seq1413_BIOID50931   -            848     2e-23   82.1   0.0   1   1   5.5e-27   3.8e-23   81.2   0.0     1   108   690   811   690   812 0.95 Molydopterin dinucleotide binding domain
MFS_1                PF07690.11   354 seq1414_BIOID50931   -            512   5.7e-55  186.3  38.3   1   1   4.2e-59   5.7e-55  186.3  26.5     1   353    19   413    19   414 0.89 Major Facilitator Superfamily
DUF4223              PF13978.1     56 seq1415_BIOID50931   -             55   1.2e-36  124.0   0.7   1   1   9.5e-41   1.3e-36  123.9   0.5     1    55     1    55     1    55 0.99 Protein of unknown function (DUF4223)
TerD                 PF02342.13   128 seq1418_BIOID50931   -            406   3.2e-44  149.7   0.0   1   2   1.9e-27   1.3e-23   83.1   0.0     1   128    66   177    66   177 0.93 Bacterial stress protein
TerD                 PF02342.13   128 seq1418_BIOID50931   -            406   3.2e-44  149.7   0.0   2   2   9.8e-22   6.7e-18   64.6   0.0     4   124   280   388   277   392 0.96 Bacterial stress protein
Tellurium_res        PF10138.4     99 seq1418_BIOID50931   -            406   6.5e-31  106.0   0.0   1   1   1.9e-34   1.3e-30  105.1   0.0     4    99   186   276   183   276 0.90 Tellurium resistance protein
Peptidase_M24        PF00557.19   205 seq1420_BIOID50931   -            443   1.3e-43  148.9   0.2   1   1   1.2e-47   1.6e-43  148.6   0.1     1   205   168   430   168   430 0.82 Metallopeptidase family M24
dCMP_cyt_deam_2      PF08211.6    124 seq1424_BIOID50931   -            294   1.1e-48  164.1   0.3   1   1   3.2e-50   2.2e-46  156.8   0.0     1   123   157   278   157   279 0.98 Cytidine and deoxycytidylate deaminase zinc-binding region
dCMP_cyt_deam_1      PF00383.17   102 seq1424_BIOID50931   -            294   1.3e-17   63.2   0.0   1   1   4.4e-18     3e-14   52.3   0.0    10    93    56   139    47   143 0.86 Cytidine and deoxycytidylate deaminase zinc-binding region
SmpB                 PF01668.13    68 seq1425_BIOID50931   -            160   1.3e-29  101.6   0.0   1   1   1.5e-33   2.1e-29  100.9   0.0     2    67    13    78    12    80 0.96 SmpB protein
AMNp_N               PF10423.4    160 seq1426_BIOID50931   -            519   9.2e-51  171.4   0.1   1   1     2e-54   1.4e-50  170.9   0.1     2   158    47   205    46   207 0.96 Bacterial AMP nucleoside phosphorylase N-terminus
PNP_UDP_1            PF01048.15   234 seq1426_BIOID50931   -            519   5.3e-20   71.2   0.0   1   1   1.2e-23   8.5e-20   70.6   0.0    33   200   297   464   264   487 0.83 Phosphorylase superfamily
AA_permease_2        PF13520.1    426 seq1429_BIOID50931   -            462   1.6e-58  198.1  44.9   1   1   2.9e-62     2e-58  197.8  31.1     1   405    27   427    27   449 0.84 Amino acid permease
AA_permease          PF00324.16   479 seq1429_BIOID50931   -            462   4.4e-36  124.1  40.4   1   1   1.1e-39   7.3e-36  123.4  27.9     2   475    32   457    31   461 0.82 Amino acid permease
Peptidase_M23        PF01551.17    96 seq1431_BIOID50931   -            427   2.2e-25   88.4   0.2   1   1   3.6e-29     5e-25   87.2   0.1     3    96   328   421   327   421 0.98 Peptidase family M23
UDPG_MGDP_dh_N       PF03721.9    185 seq1433_BIOID50931   -            420   2.5e-61  206.1   0.2   1   1   7.1e-63   2.4e-59  199.7   0.0     2   183     5   189     4   191 0.96 UDP-glucose/GDP-mannose dehydrogenase family, NAD binding domain
UDPG_MGDP_dh         PF00984.14    96 seq1433_BIOID50931   -            420     4e-30  103.7   0.0   1   1   2.3e-33     8e-30  102.7   0.0     2    93   206   292   205   296 0.88 UDP-glucose/GDP-mannose dehydrogenase family, central domain
UDPG_MGDP_dh_C       PF03720.10   106 seq1433_BIOID50931   -            420   7.5e-19   67.7   0.0   1   1   5.7e-22   1.9e-18   66.4   0.0     1   104   324   419   324   420 0.91 UDP-glucose/GDP-mannose dehydrogenase family, UDP binding domain
NAD_binding_2        PF03446.10   162 seq1433_BIOID50931   -            420     7e-07   29.1   0.1   1   1   2.1e-09   7.1e-06   25.8   0.0     2   110     4   136     3   141 0.76 NAD binding domain of 6-phosphogluconate dehydrogenase
adh_short            PF00106.20   167 seq1434_BIOID50931   -            240   5.3e-16   58.8   0.2   1   1   1.6e-19   7.2e-16   58.4   0.1     3   166     9   170     8   171 0.87 short chain dehydrogenase
adh_short_C2         PF13561.1    243 seq1434_BIOID50931   -            240   2.1e-07   30.9   0.0   1   1   5.8e-11   2.6e-07   30.5   0.0     8   192    18   193    13   238 0.71 Enoyl-(Acyl carrier protein) reductase
KR                   PF08659.5    181 seq1434_BIOID50931   -            240   3.8e-07   29.8   0.5   1   1   1.6e-10   7.1e-07   28.9   0.4     4   172    10   175     8   184 0.84 KR domain
ABC_tran             PF00005.22   118 seq1435_BIOID50931   -            256     2e-16   60.3   0.0   1   1     5e-20   3.4e-16   59.5   0.0     1   118    41   166    41   166 0.85 ABC transporter
Coprogen_oxidas      PF01218.13   296 seq1439_BIOID50931   -            299  6.2e-147  487.7   0.1   1   1  5.2e-151    7e-147  487.5   0.1     2   296     7   299     6   299 0.99 Coproporphyrinogen III oxidase
DUF1043              PF06295.7    128 seq1441_BIOID50931   -            134   2.2e-57  192.1   0.0   1   1   1.8e-61   2.4e-57  191.9   0.0     1   127     7   132     7   133 0.99 Protein of unknown function (DUF1043)
DAO                  PF01266.19   358 seq1442_BIOID50931   -            432   5.6e-74  249.0   0.5   1   1   4.8e-77   6.5e-74  248.8   0.3     2   358     3   397     2   397 0.95 FAD dependent oxidoreductase
Pyr_redox_2          PF07992.9    200 seq1442_BIOID50931   -            432   7.5e-09   35.6   0.3   1   1   3.9e-08   5.3e-05   23.0   0.2     1    36     2    37     2    65 0.92 Pyridine nucleotide-disulphide oxidoreductase
Pyr_redox            PF00070.22    80 seq1442_BIOID50931   -            432   3.2e-08   33.7   0.2   1   1     7e-09   9.6e-06   25.7   0.2     1    33     2    34     2    47 0.91 Pyridine nucleotide-disulphide oxidoreductase
NAD_binding_8        PF13450.1     68 seq1442_BIOID50931   -            432   8.6e-07   28.7   0.1   1   1   5.6e-09   7.6e-06   25.7   0.0     1    34     5    38     5    69 0.85 NAD(P)-binding Rossmann-like domain
ApbA                 PF02558.11   151 seq1442_BIOID50931   -            432   2.3e-05   23.7   0.2   1   1   3.8e-08   5.3e-05   22.6   0.1     1    33     3    34     3    48 0.87 Ketopantoate reductase PanE/ApbA
AlaDh_PNT_C          PF01262.16   168 seq1442_BIOID50931   -            432   0.00013   21.5   0.1   1   1   1.7e-07   0.00023   20.6   0.1    22    59     2    39     1    52 0.85 Alanine dehydrogenase/PNT, C-terminal domain
BCCT                 PF02028.12   485 seq1443_BIOID50931   -            677  1.6e-173  577.3  44.2   1   1  1.3e-177  1.8e-173  577.1  30.6     1   484    17   502    17   503 0.99 BCCT family transporter
PEP-utilizers_C      PF02896.13   294 seq1444_BIOID50931   -            833    4e-111  370.4   0.0   1   1  1.9e-114  5.3e-111  370.0   0.0     2   293   363   653   362   654 0.99 PEP-utilising enzyme, TIM barrel domain
PTS_EIIA_2           PF00359.17   142 seq1444_BIOID50931   -            833   4.5e-32  110.6   0.0   1   1   3.2e-35   8.8e-32  109.6   0.0     2   141   689   829   688   830 0.97 Phosphoenolpyruvate-dependent sugar phosphotransferase system, EIIA 2
PEP-utilizers        PF00391.18    81 seq1444_BIOID50931   -            833   4.1e-19   67.7   0.0   1   1   4.2e-22   1.2e-18   66.3   0.0     7    81   262   337   259   337 0.93 PEP-utilising enzyme, mobile domain
PTS-HPr              PF00381.14    84 seq1444_BIOID50931   -            833   3.1e-17   62.1   0.0   1   1   2.8e-20   7.6e-17   60.8   0.0     5    83     6    86     2    87 0.94 PTS HPr component phosphorylation site
PEP-utilisers_N      PF05524.8    123 seq1444_BIOID50931   -            833   3.4e-14   52.5   1.3   1   1   1.9e-17   5.1e-14   52.0   0.0     2   123   119   238   118   238 0.88 PEP-utilising enzyme, N-terminal
Prenyltransf         PF01255.14   223 seq1445_BIOID50931   -            252   6.7e-82  273.8   0.0   1   1   5.6e-86   7.7e-82  273.6   0.0     1   222    23   243    23   244 0.99 Putative undecaprenyl diphosphate synthase
DUF2819              PF10995.3    317 seq1449_BIOID50931   -            523  3.2e-129  430.1   0.0   1   1    3e-133  4.1e-129  429.7   0.0     2   317   163   474   162   474 0.99 Protein of unknown function (DUF2819)
AsnC_trans_reg       PF01037.16    74 seq1451_BIOID50931   -            164   1.9e-24   85.0   0.1   1   1   1.4e-27   6.5e-24   83.3   0.0     1    74    78   152    78   152 0.98 AsnC family
HTH_24               PF13412.1     48 seq1451_BIOID50931   -            164   2.3e-21   74.8   0.2   1   1   1.1e-24     5e-21   73.7   0.1     1    48    12    59    12    59 0.98 Winged helix-turn-helix DNA-binding
HTH_AsnC-type        PF13404.1     42 seq1451_BIOID50931   -            164   2.6e-20   71.5   0.4   1   1     9e-24   4.1e-20   70.9   0.2     1    42    12    53    12    53 0.99 AsnC-type helix-turn-helix domain
PGI                  PF00342.14   486 seq1453_BIOID50931   -            549  8.9e-235  779.5   0.1   1   1  7.4e-239    1e-234  779.3   0.0     1   486    52   541    52   541 0.99 Phosphoglucose isomerase
PDZ_2                PF13180.1     82 seq1455_BIOID50931   -            455   1.2e-28   98.7   0.8   1   2   3.5e-21   1.2e-17   63.4   0.0     7    82   273   358   267   358 0.89 PDZ domain
PDZ_2                PF13180.1     82 seq1455_BIOID50931   -            455   1.2e-28   98.7   0.8   2   2     1e-11   3.4e-08   33.1   0.1    13    59   389   435   375   451 0.86 PDZ domain
PDZ                  PF00595.19    81 seq1455_BIOID50931   -            455   2.1e-28   98.1   6.2   1   2   2.8e-18   9.5e-15   54.4   0.0     5    80   261   345   257   346 0.94 PDZ domain (Also known as DHR or GLGF)
PDZ                  PF00595.19    81 seq1455_BIOID50931   -            455   2.1e-28   98.1   6.2   2   2   5.6e-15   1.9e-11   43.8   0.8    12    80   376   443   366   444 0.87 PDZ domain (Also known as DHR or GLGF)
Trypsin_2            PF13365.1    120 seq1455_BIOID50931   -            455   6.1e-20   71.2   0.3   1   1   3.1e-23     1e-19   70.5   0.2     1   120    92   228    92   228 0.80 Trypsin-like peptidase domain
Trypsin              PF00089.21   220 seq1455_BIOID50931   -            455   1.1e-16   60.9   0.0   1   1   5.4e-20   1.9e-16   60.2   0.0    28   215    93   250    84   254 0.82 Trypsin
DUF218               PF02698.12   155 seq1456_BIOID50931   -            239   3.3e-21   75.2   0.0   1   1   3.3e-25   4.6e-21   74.8   0.0     4   132    47   172    45   186 0.93 DUF218 domain
Usp                  PF00582.21   140 seq1457_BIOID50931   -            142   4.9e-15   55.8   0.0   1   1     4e-19   5.5e-15   55.6   0.0     2   140     3   138     2   138 0.96 Universal stress protein family
TerB                 PF05099.8    140 seq1460_BIOID50931   -            151   9.9e-23   80.3   0.1   1   1   8.4e-27   1.1e-22   80.0   0.1    11   135    15   149     5   151 0.93 Tellurite resistance protein TerB
Peptidase_A24        PF01478.13   106 seq1461_BIOID50931   -            155   4.3e-23   81.3   8.3   1   1   3.1e-27   4.3e-23   81.3   5.7     2   104    10   117     8   120 0.87 Type IV leader peptidase family
UPF0029              PF01205.14   110 seq1462_BIOID50931   -            204   6.5e-37  125.4   0.0   1   1   1.2e-40   8.5e-37  125.0   0.0     1   109    17   125    17   126 0.98 Uncharacterized protein family UPF0029
DUF1949              PF09186.6     56 seq1462_BIOID50931   -            204   5.9e-16   57.7   0.0   1   1   1.8e-19   1.2e-15   56.6   0.0     1    55   141   195   141   196 0.98 Domain of unknown function (DUF1949)
Trans_reg_C          PF00486.23    77 seq1465_BIOID50931   -            251   1.2e-20   73.0   0.2   1   1   6.4e-24   4.3e-20   71.2   0.0     2    77   170   245   169   245 0.98 Transcriptional regulatory protein, C terminal
Response_reg         PF00072.19   112 seq1465_BIOID50931   -            251   2.1e-20   72.6   0.1   1   1   4.9e-24   3.3e-20   72.0   0.1     2   111    17   124    16   125 0.97 Response regulator receiver domain
DinI                 PF06183.8     65 seq1466_BIOID50931   -             82   1.4e-28   98.6   0.3   1   1   1.2e-32   1.6e-28   98.3   0.2     1    65    15    81    15    81 0.98 DinI-like family
Polysacc_deac_2      PF04748.8    213 seq1468_BIOID50931   -            319   9.8e-81  269.7   0.4   1   1   8.6e-85   1.2e-80  269.4   0.3     1   212    28   238    28   239 0.99 Divergent polysaccharide deacetylase
CTP_transf_1         PF01148.15   259 seq1469_BIOID50931   -            285   1.3e-63  214.9  19.9   1   1   1.1e-67   1.5e-63  214.7  13.8     2   257     4   279     3   281 0.88 Cytidylyltransferase family
YbhQ                 PF11076.3    135 seq1470_BIOID50931   -            136   4.3e-79  262.5  13.2   1   1   3.7e-83   5.1e-79  262.3   9.1     1   134     1   132     1   134 0.98 Putative inner membrane protein YbhQ
DUF2594              PF10769.4     74 seq1471_BIOID50931   -             74   6.4e-42  141.3   1.4   1   1   5.2e-46   7.1e-42  141.2   1.0     1    74     1    74     1    74 1.00 Protein of unknown function (DUF2594)
FtsK_SpoIIIE         PF01580.13   205 seq1472_BIOID50931   -           1342   3.9e-74  248.4   0.1   1   1   1.8e-77   6.1e-74  247.8   0.1     2   205   961  1174   960  1174 0.98 FtsK/SpoIIIE family
DUF4117              PF13491.1    171 seq1472_BIOID50931   -           1342   2.3e-41  140.9  16.9   1   1   9.3e-45   3.2e-41  140.5  11.7     2   171    20   191    19   191 0.94 Domain of unknown function (DUF4117)
Ftsk_gamma           PF09397.5     67 seq1472_BIOID50931   -           1342   7.1e-30  102.3   0.0   1   1   4.6e-33   1.6e-29  101.2   0.0     2    65  1275  1338  1274  1340 0.96 Ftsk gamma domain
Epimerase            PF01370.16   236 seq1473_BIOID50931   -            355   2.3e-79  266.0   0.0   1   1   1.3e-82   2.9e-79  265.7   0.0     1   236     4   252     4   252 0.97 NAD dependent epimerase/dehydratase family
RmlD_sub_bind        PF04321.12   287 seq1473_BIOID50931   -            355   3.8e-17   61.9   0.0   1   1   2.3e-20   5.3e-17   61.5   0.0     2   236     3   276     1   333 0.79 RmlD substrate binding domain
Polysacc_synt_2      PF02719.10   294 seq1473_BIOID50931   -            355   1.8e-16   59.8   0.0   1   1   1.3e-19   2.9e-16   59.0   0.0     1   117     4   114     4   135 0.93 Polysaccharide biosynthesis protein
NAD_binding_4        PF07993.7    249 seq1473_BIOID50931   -            355   2.8e-15   55.8   0.1   1   1   2.8e-14   6.3e-11   41.5   0.0    87   197    74   189    56   250 0.85 Male sterility protein
3Beta_HSD            PF01073.14   280 seq1473_BIOID50931   -            355     3e-15   55.5   0.0   1   1   2.1e-18   4.7e-15   54.9   0.0     1   229     5   240     5   250 0.82 3-beta hydroxysteroid dehydrogenase/isomerase family
adh_short            PF00106.20   167 seq1473_BIOID50931   -            355   4.3e-08   33.1   0.4   1   1   3.1e-10     7e-07   29.1   0.1     3    96     4    91     2   126 0.79 short chain dehydrogenase
SIS                  PF01380.17   131 seq1474_BIOID50931   -            347   4.3e-21   74.7   0.0   1   2   1.7e-12   2.3e-08   33.5   0.0     5   122    51   170    48   175 0.87 SIS domain
SIS                  PF01380.17   131 seq1474_BIOID50931   -            347   4.3e-21   74.7   0.0   2   2   2.9e-14     4e-10   39.2   0.0     4    87   214   299   211   305 0.92 SIS domain
Bro-N                PF02498.12    87 seq1475_BIOID50931   -            278   2.1e-07   30.9   0.0   1   1   5.3e-11   7.2e-07   29.2   0.0     1    75    14   105    14   113 0.74 BRO family, N-terminal domain
2-oxoacid_dh         PF00198.18   231 seq1476_BIOID50931   -            405   7.8e-82  273.8   0.0   1   1   2.2e-85     1e-81  273.5   0.0     3   231   175   403   173   403 0.98 2-oxoacid dehydrogenases acyltransferase (catalytic domain)
Biotin_lipoyl        PF00364.17    74 seq1476_BIOID50931   -            405   6.9e-18   63.9   0.3   1   1   3.6e-21   1.6e-17   62.7   0.2     2    73     5    76     4    77 0.96 Biotin-requiring enzyme
E3_binding           PF02817.12    39 seq1476_BIOID50931   -            405     4e-15   55.0   2.3   1   1     1e-18   4.6e-15   54.8   0.1     5    39   114   148   111   148 0.96 e3 binding domain
TerC                 PF03741.11   184 seq1477_BIOID50931   -            346   4.4e-55  185.8   7.1   1   1   3.2e-59   4.4e-55  185.8   4.9     1   183    73   300    73   301 0.97 Integral membrane protein TerC family
Pribosyltran         PF00156.22   125 seq1478_BIOID50931   -            152   2.2e-11   43.4   0.0   1   1   2.3e-15   3.2e-11   42.9   0.0     2   112     4   105     3   112 0.87 Phosphoribosyl transferase domain
Ala_racemase_N       PF01168.15   217 seq1480_BIOID50931   -            356   1.2e-58  198.1   0.1   1   1   2.3e-62   1.6e-58  197.7   0.0     2   217    10   217     9   217 0.95 Alanine racemase, N-terminal domain
Ala_racemase_C       PF00842.16   129 seq1480_BIOID50931   -            356   2.5e-39  133.5   0.4   1   1   6.2e-43   4.2e-39  132.7   0.3     1   127   232   354   232   356 0.97 Alanine racemase, C-terminal domain
DUF2542              PF10808.3     79 seq1482_BIOID50931   -             79     5e-46  154.7   5.7   1   1     4e-50   5.5e-46  154.6   3.9     1    79     1    79     1    79 1.00 Protein of unknown function (DUF2542)
TrkH                 PF02386.11   339 seq1487_BIOID50931   -            483     4e-78  262.2  24.7   1   1   8.1e-82   1.1e-77  260.8  11.1     2   339   153   481   152   481 0.99 Cation transport protein
Transcrip_reg        PF01709.15   234 seq1489_BIOID50931   -            238   1.2e-82  276.5   0.7   1   1   9.4e-87   1.3e-82  276.3   0.5     1   233     3   235     3   236 0.98 Transcriptional regulator
Phage_rep_O          PF04492.8    100 seq1490_BIOID50931   -            274   1.8e-23   82.4   0.0   1   1   2.4e-27   3.3e-23   81.6   0.0    33   100    13    80     2    80 0.96 Bacteriophage replication protein O
DUF1440              PF07274.7    136 seq1492_BIOID50931   -            204   3.9e-55  185.4   2.3   1   1   3.4e-59   4.7e-55  185.1   1.6     1   136    26   182    26   182 0.99 Protein of unknown function (DUF1440)
Fimbrial             PF00419.15   145 seq1493_BIOID50931   -            180     8e-20   71.4   7.7   1   1     7e-24   9.6e-20   71.1   5.3     1   145    30   180    30   180 0.87 Fimbrial protein
HAMP                 PF00672.20    70 seq1495_BIOID50931   -            226   7.6e-08   32.3   0.2   1   1   3.9e-11   5.4e-07   29.5   0.0     3    69   140   206   139   207 0.90 HAMP domain
Nitrate_red_del      PF02613.10   136 seq1496_BIOID50931   -            199   8.4e-22   77.3   2.1   1   1   1.1e-25   1.5e-21   76.5   1.4     2   136    40   172    14   172 0.88 Nitrate reductase delta subunit
DUF1100              PF06500.6    411 seq1497_BIOID50931   -            414  1.8e-221  734.8   0.0   1   1  5.9e-225    2e-221  734.6   0.0     1   411     1   414     1   414 0.99 Alpha/beta hydrolase of unknown function (DUF1100)
Abhydrolase_5        PF12695.2    142 seq1497_BIOID50931   -            414   2.5e-08   33.6   0.0   1   1   1.3e-11   4.6e-08   32.8   0.0     1   121   196   375   196   392 0.76 Alpha/beta hydrolase family
Abhydrolase_6        PF12697.2    228 seq1497_BIOID50931   -            414   4.9e-06   26.5   0.3   1   1   3.1e-09   1.1e-05   25.3   0.0    12   107   208   326   197   390 0.70 Alpha/beta hydrolase family
Pyr_redox_2          PF07992.9    200 seq1498_BIOID50931   -            412   2.1e-16   60.2   0.2   1   1   3.3e-18   3.8e-15   56.1   0.2     1   198   126   384   126   386 0.82 Pyridine nucleotide-disulphide oxidoreductase
Pyr_redox            PF00070.22    80 seq1498_BIOID50931   -            412   8.4e-14   51.6   1.2   1   1   1.9e-10   2.1e-07   31.0   0.1     2    77   256   329   255   333 0.78 Pyridine nucleotide-disulphide oxidoreductase
NAD_binding_8        PF13450.1     68 seq1498_BIOID50931   -            412   3.6e-09   36.4   0.0   1   1   7.7e-12   8.7e-09   35.1   0.0     1    37   129   165   129   184 0.92 NAD(P)-binding Rossmann-like domain
HI0933_like          PF03486.9    409 seq1498_BIOID50931   -            412   1.1e-06   27.2   0.8   1   1   1.2e-08   1.4e-05   23.6   0.0     2    36   126   160   125   164 0.94 HI0933-like protein
FAD_binding_3        PF01494.14   356 seq1498_BIOID50931   -            412   2.6e-05   23.3   0.5   1   1     1e-07   0.00012   21.1   0.0     3    34   126   157   125   169 0.93 FAD binding domain
Thi4                 PF01946.12   230 seq1498_BIOID50931   -            412   5.9e-05   22.1   0.2   1   1   1.1e-07   0.00013   21.0   0.0    20    59   127   166   121   199 0.89 Thi4 family
Peptidase_M50        PF02163.17   192 seq1499_BIOID50931   -            450   2.7e-70  235.1   0.3   1   1   6.9e-74   3.1e-70  234.9   0.2     2   192    11   446    10   446 0.99 Peptidase family M50
PDZ                  PF00595.19    81 seq1499_BIOID50931   -            450   8.1e-13   48.2   0.3   1   1     1e-13   4.6e-10   39.4   0.0     8    81   209   277   203   277 0.91 PDZ domain (Also known as DHR or GLGF)
PDZ_2                PF13180.1     82 seq1499_BIOID50931   -            450   7.3e-11   41.6   0.0   1   1   1.1e-11   5.1e-08   32.5   0.0    19    78   227   285   211   287 0.84 PDZ domain
DUF2636              PF11120.3     62 seq1500_BIOID50931   -             63   5.2e-33  112.2   0.6   1   1   4.2e-37   5.7e-33  112.1   0.4     1    62     2    63     2    63 0.99 Protein of unknown function (DUF2636)
Trypsin              PF00089.21   220 seq1504_BIOID50931   -            355   6.1e-17   61.8   0.0   1   1   3.8e-20   1.3e-16   60.7   0.0    23   214    72   239    50   245 0.79 Trypsin
Trypsin_2            PF13365.1    120 seq1504_BIOID50931   -            355   9.9e-17   60.9   0.5   1   1   4.5e-20   1.5e-16   60.3   0.4     1   120    80   215    80   215 0.82 Trypsin-like peptidase domain
PDZ_2                PF13180.1     82 seq1504_BIOID50931   -            355   8.9e-14   51.0   0.5   1   1     1e-16   3.5e-13   49.1   0.1     3    82   259   348   257   348 0.87 PDZ domain
PDZ                  PF00595.19    81 seq1504_BIOID50931   -            355   4.3e-11   42.7   1.4   1   1   1.2e-14   4.3e-11   42.7   0.9    10    80   257   335   248   336 0.77 PDZ domain (Also known as DHR or GLGF)
TerC                 PF03741.11   184 seq1505_BIOID50931   -            540   4.9e-49  166.1  13.4   1   1   1.6e-52   7.4e-49  165.5   9.3     1   183    27   216    27   217 0.94 Integral membrane protein TerC family
CorC_HlyC            PF03471.12    81 seq1505_BIOID50931   -            540   2.4e-20   72.0   0.1   1   1   5.5e-23   2.5e-19   68.7   0.0     2    79   453   529   452   531 0.93 Transporter associated domain
CBS                  PF00571.23    57 seq1505_BIOID50931   -            540   7.2e-16   57.4   1.3   1   2   8.5e-09   3.9e-05   23.1   0.4     1    53   315   371   315   374 0.94 CBS domain
CBS                  PF00571.23    57 seq1505_BIOID50931   -            540   7.2e-16   57.4   1.3   2   2   9.7e-12   4.4e-08   32.5   0.0     3    53   382   432   381   436 0.93 CBS domain
DUF3260              PF11658.3    518 seq1507_BIOID50931   -            559  4.4e-234  777.2   0.0   1   1  3.7e-238  5.1e-234  777.0   0.0     2   518    24   554    23   554 0.99 Protein of unknown function (DUF3260)
NTP_transferase      PF00483.18   248 seq1509_BIOID50931   -            293   1.8e-72  243.5   0.0   1   1     3e-76   2.1e-72  243.3   0.0     1   246     2   238     2   240 0.98 Nucleotidyl transferase
NTP_transf_3         PF12804.2    179 seq1509_BIOID50931   -            293   1.8e-08   34.6   0.0   1   1   3.3e-12   2.3e-08   34.3   0.0     1   119     3   132     3   186 0.83 MobA-like NTP transferase domain
AP_endonuc_2         PF01261.19   211 seq1510_BIOID50931   -            275   8.1e-32  110.1   0.0   1   1   7.4e-36     1e-31  109.8   0.0     1   210    19   225    19   226 0.97 Xylose isomerase-like TIM barrel
Cytochrom_C552       PF02335.10   435 seq1512_BIOID50931   -            478  1.2e-172  574.3   8.0   1   1  2.2e-176  1.5e-172  574.0   5.5     3   433    43   472    41   474 0.98 Cytochrome c552
HisG                 PF01634.13   163 seq1513_BIOID50931   -            299   1.5e-54  183.8   0.0   1   1   3.2e-58   2.2e-54  183.3   0.0     1   163    53   221    53   221 0.94 ATP phosphoribosyltransferase
HisG_C               PF08029.6     75 seq1513_BIOID50931   -            299     1e-27   95.7   0.1   1   1   3.9e-31   2.7e-27   94.4   0.0     1    75   222   297   222   297 0.98 HisG, C-terminal domain
UPF0126              PF03458.8     81 seq1514_BIOID50931   -            205   1.5e-44  149.3  24.6   1   2   3.2e-25   4.3e-21   74.1   4.6     2    78     4    80     3    83 0.96 UPF0126 domain
UPF0126              PF03458.8     81 seq1514_BIOID50931   -            205   1.5e-44  149.3  24.6   2   2   1.8e-28   2.5e-24   84.5   4.1     1    79    89   166    89   168 0.97 UPF0126 domain
TerD                 PF02342.13   128 seq1515_BIOID50931   -            192   8.5e-51  170.9   0.1   1   1   8.3e-55   1.1e-50  170.5   0.1     1   127    60   183    60   184 0.99 Bacterial stress protein
IncFII_repA          PF02387.10   281 seq1517_BIOID50931   -            342   8.9e-14   51.2   0.4   1   1   9.1e-18   1.2e-13   50.7   0.3    60   268   110   326    76   335 0.77 IncFII RepA protein family
DUF308               PF03729.8     72 seq1521_BIOID50931   -            190   3.5e-19   68.4  37.0   1   2   1.1e-15   1.5e-11   43.9   9.4     2    71    27    97    26    98 0.93 Short repeat of unknown function (DUF308)
DUF308               PF03729.8     72 seq1521_BIOID50931   -            190   3.5e-19   68.4  37.0   2   2   6.2e-13   8.5e-09   35.1   9.2     1    71    84   153    84   154 0.94 Short repeat of unknown function (DUF308)
HATPase_c            PF02518.21   111 seq1522_BIOID50931   -            206   3.7e-23   81.2   0.0   1   1     5e-27   6.9e-23   80.3   0.0     6   110    93   196    88   197 0.96 Histidine kinase-, DNA gyrase B-, and HSP90-like ATPase
Pili_assembly_N      PF00345.15   122 seq1523_BIOID50931   -            230   2.2e-37  127.4   0.2   1   1   8.5e-41   5.8e-37  126.0   0.0     1   121    26   145    26   146 0.91 Gram-negative pili assembly chaperone, N-terminal domain
Pili_assembly_C      PF02753.12    68 seq1523_BIOID50931   -            230     2e-16   59.4   0.3   1   1   5.2e-20   3.6e-16   58.6   0.2     1    65   165   223   165   226 0.96 Gram-negative pili assembly chaperone, C-terminal domain
ATP-grasp_2          PF08442.5    202 seq1524_BIOID50931   -            388   1.4e-82  275.8   0.0   1   1   5.7e-86   1.9e-82  275.4   0.0     1   202     2   203     2   203 1.00 ATP-grasp domain
Ligase_CoA           PF00549.14   153 seq1524_BIOID50931   -            388     1e-24   86.7   3.4   1   1   5.1e-28   1.8e-24   86.0   2.4     1   153   262   382   262   382 0.98 CoA-ligase
ATP-grasp_5          PF13549.1    222 seq1524_BIOID50931   -            388   1.5e-13   50.3   0.1   1   1   1.2e-16     4e-13   48.9   0.1    10   219     3   215     1   217 0.83 ATP-grasp domain
ATP-grasp_4          PF13535.1    184 seq1524_BIOID50931   -            388   7.1e-08   32.2   0.1   1   1   5.1e-11   1.7e-07   31.0   0.0     7   110     7   126     4   200 0.77 ATP-grasp domain
Phage_lambda_P       PF06992.6    233 seq1525_BIOID50931   -            147  3.4e-103  343.8   3.4   1   1  2.7e-107  3.8e-103  343.7   2.3     1   147     1   147     1   147 1.00 Replication protein P
DUF1076              PF06416.7    113 seq1526_BIOID50931   -            216   3.5e-46  155.4   0.4   1   1   3.4e-50   4.7e-46  155.0   0.3     2   111    95   204    94   206 0.97 Protein of unknown function (DUF1076)
Transaldolase        PF00923.14   287 seq1529_BIOID50931   -            220     5e-48  163.5   0.1   1   1   7.7e-52   1.1e-47  162.5   0.1     1   244     3   206     3   218 0.94 Transaldolase
YjbE                 PF11106.3     80 seq1530_BIOID50931   -             80   1.5e-43  146.4  27.9   1   1   1.2e-47   1.7e-43  146.3  19.3     1    80     1    80     1    80 0.99 Exopolysaccharide production protein YjbE
Autotransporter      PF03797.14   265 seq1531_BIOID50931   -           1349   9.3e-57  192.2  25.2   1   1   1.4e-60   9.3e-57  192.2  17.5     2   259  1063  1334  1062  1340 0.94 Autotransporter beta-domain
ESPR                 PF13018.1     24 seq1531_BIOID50931   -           1349   7.1e-11   41.1   1.3   1   1   2.2e-14   1.5e-10   40.1   0.9     1    22    23    44    23    46 0.97 Extended Signal Peptide of Type V secretion system
rve                  PF00665.21   120 seq1533_BIOID50931   -            253   2.8e-26   91.8   0.0   1   1   1.9e-29   5.3e-26   90.9   0.0     2   119    83   197    82   198 0.97 Integrase core domain
HTH_21               PF13276.1     60 seq1533_BIOID50931   -            253   1.2e-15   57.1   4.8   1   1   9.1e-19   2.5e-15   56.1   3.3     7    60     9    61     5    61 0.93 HTH-like domain
rve_3                PF13683.1     67 seq1533_BIOID50931   -            253   4.2e-11   42.1   0.0   1   1   2.6e-14   7.2e-11   41.3   0.0     7    67   175   235   170   235 0.92 Integrase core domain
DDE_Tnp_IS240        PF13610.1    140 seq1533_BIOID50931   -            253   6.8e-07   29.2   0.0   1   1   3.6e-10   9.9e-07   28.7   0.0     2   137    88   225    87   227 0.93 DDE domain
rve_2                PF13333.1     52 seq1533_BIOID50931   -            253   4.5e-06   26.5   0.0   1   1     3e-09   8.2e-06   25.6   0.0     1    46   188   237   188   242 0.84 Integrase core domain
Phage_integrase      PF00589.17   173 seq1537_BIOID50931   -            198   4.7e-46  156.5   0.5   1   1   3.9e-50   5.3e-46  156.3   0.4     1   172     5   177     5   178 0.98 Phage integrase family
TerD                 PF02342.13   128 seq1539_BIOID50931   -            191   6.2e-49  164.9   0.2   1   1   7.1e-53   9.7e-49  164.3   0.1     1   128    60   184    60   184 0.99 Bacterial stress protein
DUF2886              PF11102.3    200 seq1540_BIOID50931   -            212   8.9e-55  185.2   1.0   1   1   7.3e-59     1e-54  185.0   0.7     1   199    13   206    13   207 0.98 Protein of unknown function (DUF2886)
Flavodoxin_5         PF12724.2    143 seq1542_BIOID50931   -            181   1.6e-51  173.9   0.0   1   1   4.3e-55   2.9e-51  173.1   0.0     1   142     4   152     4   153 0.95 Flavodoxin domain
Flavodoxin_1         PF00258.20   143 seq1542_BIOID50931   -            181   9.7e-06   25.5   0.0   1   1   3.6e-09   2.5e-05   24.1   0.0     1    54     5    56     5    84 0.90 Flavodoxin
HTH_AraC             PF00165.18    42 seq1543_BIOID50931   -            307   1.1e-21   75.8   0.1   1   2   2.4e-14   1.1e-10   40.8   0.0     1    41   203   243   203   244 0.96 Bacterial regulatory helix-turn-helix proteins, AraC family
HTH_AraC             PF00165.18    42 seq1543_BIOID50931   -            307   1.1e-21   75.8   0.1   2   2   7.6e-12   3.5e-08   32.9   0.0     1    41   255   293   255   294 0.93 Bacterial regulatory helix-turn-helix proteins, AraC family
HTH_18               PF12833.2     81 seq1543_BIOID50931   -            307   8.5e-17   60.9   0.1   1   1   2.8e-20   1.3e-16   60.3   0.0     2    80   217   294   216   295 0.94 Helix-turn-helix domain
AraC_binding         PF02311.14   136 seq1543_BIOID50931   -            307   2.7e-07   30.2   0.2   1   1   1.4e-10   6.3e-07   29.0   0.1    27    91    75   139    65   215 0.87 AraC-like ligand binding domain
PfkB                 PF00294.19   301 seq1545_BIOID50931   -            110   3.4e-11   42.7   0.1   1   1   2.6e-15   3.6e-11   42.6   0.1    34   108    22    94     3   108 0.84 pfkB family carbohydrate kinase
Acetyltransf_1       PF00583.19    83 seq1546_BIOID50931   -            224   1.6e-05   24.6   0.5   1   1   7.7e-09   5.3e-05   23.0   0.4    39    78   170   209   144   214 0.93 Acetyltransferase (GNAT) family
Acetyltransf_10      PF13673.1    117 seq1546_BIOID50931   -            224   3.5e-05   23.7   0.5   1   1   8.5e-09   5.8e-05   23.0   0.3     1   114    92   207    92   212 0.80 Acetyltransferase (GNAT) domain
DHO_dh               PF01180.16   293 seq1547_BIOID50931   -            411   6.9e-35  120.3   0.0   1   1   1.9e-38   8.7e-35  120.0   0.0     2   293     6   304     5   304 0.84 Dihydroorotate dehydrogenase
Dus                  PF01207.12   310 seq1547_BIOID50931   -            411   5.9e-08   31.7   0.1   1   1   2.4e-11   1.1e-07   30.9   0.1    43   153    91   198    80   203 0.83 Dihydrouridine synthase (Dus)
Crl                  PF07417.7    127 seq1550_BIOID50931   -            133   6.6e-54  180.9   0.1   1   1   5.6e-58   7.6e-54  180.6   0.1     2   122     3   123     2   131 0.96 Transcriptional regulator Crl
Ter                  PF05472.6    290 seq1551_BIOID50931   -             57   2.8e-08   33.1   0.2   1   1   2.4e-12   3.3e-08   32.9   0.1     2    40     9    47     8    50 0.95 DNA replication terminus site-binding protein (Ter protein)
Histidinol_dh        PF00815.15   413 seq1552_BIOID50931   -            434  1.2e-181  603.7   1.7   1   1    1e-185  1.4e-181  603.5   1.2     2   413    18   428    17   428 0.99 Histidinol dehydrogenase
Usher                PF00577.15   552 seq1553_BIOID50931   -            869  2.6e-208  693.1  23.0   1   1  6.7e-212    3e-208  692.8  15.9     5   552   202   777   198   777 0.99 Type VII secretion system (T7SS), usher protein
PapC_N               PF13954.1    146 seq1553_BIOID50931   -            869   3.2e-48  162.8   0.0   1   1   1.3e-51   5.8e-48  162.0   0.0     2   146    38   189    37   189 0.98 PapC N-terminal domain
PapC_C               PF13953.1     68 seq1553_BIOID50931   -            869   7.4e-23   79.8   0.1   1   1   4.5e-26   2.1e-22   78.4   0.0     1    67   787   852   787   853 0.96 PapC C-terminal domain
Fe-ADH               PF00465.14   366 seq1554_BIOID50931   -            380   1.1e-63  215.0   5.5   1   1   1.9e-67   1.3e-63  214.7   3.8     1   366    21   361    21   361 0.91 Iron-containing alcohol dehydrogenase
Fe-ADH_2             PF13685.1    250 seq1554_BIOID50931   -            380   1.5e-33  116.0   0.1   1   1   2.8e-37   1.9e-33  115.6   0.0     3   250    27   289    25   289 0.82 Iron-containing alcohol dehydrogenase
Bac_surface_Ag       PF01103.18   323 seq1557_BIOID50931   -            810  1.7e-100  336.4  16.0   1   1  1.1e-103  3.7e-100  335.4  11.1     1   323   448   810   448   810 0.96 Surface antigen
Surf_Ag_VNR          PF07244.10    78 seq1557_BIOID50931   -            810   3.1e-65  216.4  10.4   1   5   6.3e-10   2.2e-06   27.8   0.0     1    78    24    91    24    91 0.87 Surface antigen variable number repeat
Surf_Ag_VNR          PF07244.10    78 seq1557_BIOID50931   -            810   3.1e-65  216.4  10.4   2   5   5.9e-15     2e-11   44.0   0.0     1    78    92   172    92   172 0.93 Surface antigen variable number repeat
Surf_Ag_VNR          PF07244.10    78 seq1557_BIOID50931   -            810   3.1e-65  216.4  10.4   3   5   3.5e-17   1.2e-13   51.1   0.1     2    78   176   263   175   263 0.86 Surface antigen variable number repeat
Surf_Ag_VNR          PF07244.10    78 seq1557_BIOID50931   -            810   3.1e-65  216.4  10.4   4   5   5.8e-14     2e-10   40.8   0.0     1    78   266   344   266   344 0.92 Surface antigen variable number repeat
Surf_Ag_VNR          PF07244.10    78 seq1557_BIOID50931   -            810   3.1e-65  216.4  10.4   5   5     1e-18   3.5e-15   56.0   0.1     1    78   347   421   347   421 0.91 Surface antigen variable number repeat
Ter                  PF05472.6    290 seq1558_BIOID50931   -            252   1.4e-95  319.6   3.7   1   1   1.1e-99   1.5e-95  319.5   2.6    52   290     2   250     1   250 0.99 DNA replication terminus site-binding protein (Ter protein)
PfkB                 PF00294.19   301 seq1559_BIOID50931   -            144   1.1e-23   83.7   0.1   1   1   9.2e-28   1.3e-23   83.5   0.1   166   294    28   143     8   144 0.83 pfkB family carbohydrate kinase
Caps_synth_GfcC      PF06251.6    229 seq1562_BIOID50931   -            277     3e-91  304.5   0.0   1   1   2.5e-95   3.5e-91  304.3   0.0     2   229    52   277    51   277 0.99 Capsule biosynthesis GfcC
AsnA                 PF03590.10   244 seq1564_BIOID50931   -            330  1.1e-129  430.9   0.0   1   1    2e-133  1.4e-129  430.6   0.0     2   244     4   246     3   246 0.99 Aspartate-ammonia ligase
CoA_binding          PF02629.14    96 seq1565_BIOID50931   -            289   1.7e-30  105.2   0.7   1   1   4.9e-34   1.7e-30  105.2   0.5     1    96     6    99     6    99 0.99 CoA binding domain
Ligase_CoA           PF00549.14   153 seq1565_BIOID50931   -            289   2.4e-20   72.5   0.6   1   1   1.2e-23     4e-20   71.8   0.4     1   152   151   271   151   272 0.96 CoA-ligase
Succ_CoA_lig         PF13607.1    138 seq1565_BIOID50931   -            289   8.7e-12   44.7   0.0   1   1   4.4e-15   1.5e-11   43.9   0.0     1   138   145   284   145   287 0.83 Succinyl-CoA ligase like flavodoxin domain
GerE                 PF00196.14    58 seq1566_BIOID50931   -            201   7.7e-06   25.0   0.9   1   1   1.5e-09   2.1e-05   23.6   0.6     8    55   146   193   141   195 0.89 Bacterial regulatory proteins, luxR family
Paired_CXXCH_1       PF09699.5     41 seq1567_BIOID50931   -            188   6.2e-08   31.9  26.0   1   1   1.9e-08   6.6e-05   22.2   3.7     4    40   133   171   129   172 0.78 Doubled CXXCH motif (Paired_CXXCH_1)
DegT_DnrJ_EryC1      PF01041.12   363 seq1568_BIOID50931   -            376   6.3e-87  291.8   0.0   1   1   1.7e-90   7.6e-87  291.5   0.0     7   361    13   370     9   372 0.93 DegT/DnrJ/EryC1/StrS aminotransferase family
Aminotran_1_2        PF00155.16   363 seq1568_BIOID50931   -            376   7.6e-11   41.4   0.1   1   1   3.7e-14   1.7e-10   40.3   0.0    67   189    46   154     9   187 0.88 Aminotransferase class I and II
Aminotran_5          PF00266.14   371 seq1568_BIOID50931   -            376   4.5e-08   32.1   0.0   1   1   1.7e-11   7.8e-08   31.3   0.0    62   182    47   159    33   189 0.90 Aminotransferase class-V
Gp49                 PF05973.9     91 seq1569_BIOID50931   -            112   1.3e-26   92.3   0.0   1   1   1.1e-30   1.5e-26   92.1   0.0     1    91    13   102    13   102 0.96 Phage derived protein Gp49-like (DUF891)
UTRA                 PF07702.8    141 seq1573_BIOID50931   -            265   2.9e-32  111.1   0.0   1   1   1.5e-35   6.8e-32  109.9   0.0     1   140   118   256   118   257 0.99 UTRA domain
GntR                 PF00392.16    64 seq1573_BIOID50931   -            265   8.6e-24   82.6   0.0   1   1   2.9e-27   1.3e-23   82.0   0.0     1    64    34    97    34    97 0.99 Bacterial regulatory proteins, gntR family
HTH_DeoR             PF08220.7     57 seq1573_BIOID50931   -            265   8.1e-05   21.9   0.0   1   1   3.8e-08   0.00017   20.9   0.0    18    54    61    97    46   100 0.88 DeoR-like helix-turn-helix domain
Fimbrial             PF00419.15   145 seq1575_BIOID50931   -            182   1.7e-21   76.8   8.8   1   1   1.7e-25   2.3e-21   76.4   6.1     1   145    33   182    33   182 0.84 Fimbrial protein
HTH_37               PF13744.1     80 seq1584_BIOID50931   -             96   5.2e-24   83.7   0.5   1   1   8.4e-28   5.8e-24   83.5   0.3     3    76    14    86    12    91 0.95 Helix-turn-helix domain
HTH_3                PF01381.17    55 seq1584_BIOID50931   -             96   4.8e-07   29.3   0.0   1   1   8.8e-11     6e-07   29.0   0.0     5    47    37    80    33    88 0.87 Helix-turn-helix
Nuc_H_symport        PF03825.11   400 seq1586_BIOID50931   -            425  7.2e-185  614.3  32.5   1   1  1.2e-188  8.2e-185  614.1  22.6     1   400     1   405     1   405 0.99 Nucleoside H+ symporter
MFS_1                PF07690.11   354 seq1586_BIOID50931   -            425   2.5e-21   75.7  61.7   1   1   4.3e-20     3e-16   59.0  30.4     2   353     8   353     7   354 0.77 Major Facilitator Superfamily
Fer4_11              PF13247.1     99 seq1590_BIOID50931   -            223   1.4e-26   92.1  10.8   1   1     1e-29   1.4e-26   92.1   7.5     2    98    84   181    83   182 0.95 4Fe-4S dicluster domain
Fer4_7               PF12838.2     52 seq1590_BIOID50931   -            223     4e-17   62.2  26.6   1   2   2.1e-12   2.9e-09   37.0   5.6     2    52    46   108    45   108 0.75 4Fe-4S dicluster domain
Fer4_7               PF12838.2     52 seq1590_BIOID50931   -            223     4e-17   62.2  26.6   2   2   1.5e-09   2.1e-06   27.9   8.5     2    52   125   176   124   176 0.81 4Fe-4S dicluster domain
Fer4_9               PF13187.1     55 seq1590_BIOID50931   -            223   1.2e-15   57.3  25.1   1   2   4.7e-10   6.4e-07   29.4   4.8     2    54    46   108    45   111 0.87 4Fe-4S dicluster domain
Fer4_9               PF13187.1     55 seq1590_BIOID50931   -            223   1.2e-15   57.3  25.1   2   2     2e-11   2.8e-08   33.7   7.1     2    54   125   176   124   177 0.96 4Fe-4S dicluster domain
Fer4                 PF00037.22    24 seq1590_BIOID50931   -            223   3.5e-13   48.4  40.5   1   1   2.7e-09   3.7e-06   26.1   2.2     2    21   119   138   118   141 0.90 4Fe-4S binding domain
Fer4_10              PF13237.1     52 seq1590_BIOID50931   -            223   3.3e-12   45.8  50.0   1   2   7.1e-09   9.7e-06   25.1   8.5     7    52    90   136    84   136 0.93 4Fe-4S dicluster domain
Fer4_10              PF13237.1     52 seq1590_BIOID50931   -            223   3.3e-12   45.8  50.0   2   2   2.1e-09   2.9e-06   26.8   7.1     4    52   120   173   117   173 0.85 4Fe-4S dicluster domain
Fer4_2               PF12797.2     22 seq1590_BIOID50931   -            223     4e-10   38.8  36.2   1   1   9.6e-09   1.3e-05   24.6   1.2     2    20    38    56    37    64 0.89 4Fe-4S binding domain
Fer4_3               PF12798.2     15 seq1590_BIOID50931   -            223   1.6e-09   37.5  44.1   1   3   2.8e-05     0.039   14.4   5.2     1    15    92   108    92   108 0.98 4Fe-4S binding domain
Fer4_3               PF12798.2     15 seq1590_BIOID50931   -            223   1.6e-09   37.5  44.1   2   3   0.00027      0.37   11.3   3.7     1    13   125   137   125   139 0.94 4Fe-4S binding domain
Fer4_3               PF12798.2     15 seq1590_BIOID50931   -            223   1.6e-09   37.5  44.1   3   3   2.6e-07   0.00036   20.7   1.5     1    15   152   176   152   176 0.98 4Fe-4S binding domain
Fer4_4               PF12800.2     17 seq1590_BIOID50931   -            223   4.8e-07   29.4  37.0   1   3    0.0002      0.27   11.5   1.9     3    15    45    57    43    61 0.90 4Fe-4S binding domain
Fer4_4               PF12800.2     17 seq1590_BIOID50931   -            223   4.8e-07   29.4  37.0   2   3   0.00016      0.22   11.8   3.0     2    17    90   107    89   107 0.86 4Fe-4S binding domain
Fer4_4               PF12800.2     17 seq1590_BIOID50931   -            223   4.8e-07   29.4  37.0   3   3   1.9e-06    0.0026   17.8   2.4     2    17   123   138   122   138 0.91 4Fe-4S binding domain
Sugar-bind           PF04198.8    255 seq1593_BIOID50931   -            317   2.7e-72  242.6   1.8   1   1   2.7e-76   3.6e-72  242.2   1.2     2   255    67   316    66   316 0.97 Putative sugar-binding domain
DUF940               PF06082.6    658 seq1595_BIOID50931   -            698  5.9e-257  854.3  13.7   1   1  4.9e-261  6.7e-257  854.1   9.5     1   658    29   693    29   693 0.97 Bacterial putative lipoprotein (DUF940)
Trp_Tyr_perm         PF03222.8    394 seq1597_BIOID50931   -            444     3e-05   22.8  37.7   1   1     4e-09   5.5e-05   22.0  26.1     7   374    42   425    38   436 0.75 Tryptophan/tyrosine permease family
Fimbrial             PF00419.15   145 seq1599_BIOID50931   -            223   1.6e-15   57.4   0.0   1   1   1.5e-19     2e-15   57.1   0.0     2   145    77   223    76   223 0.86 Fimbrial protein
Aminotran_1_2        PF00155.16   363 seq1601_BIOID50931   -            356   4.1e-68  229.8   0.0   1   1   3.6e-72   4.9e-68  229.5   0.0    31   363    46   351    30   351 0.94 Aminotransferase class I and II
Acetyltransf_3       PF13302.1    142 seq1602_BIOID50931   -            194   8.5e-20   71.3   0.1   1   1     3e-23     1e-19   71.1   0.0     1   142    17   162    17   162 0.87 Acetyltransferase (GNAT) domain
Acetyltransf_4       PF13420.1    155 seq1602_BIOID50931   -            194   6.1e-14   52.1   0.2   1   1   2.4e-17   8.2e-14   51.7   0.1     2   154    21   181    20   182 0.78 Acetyltransferase (GNAT) domain
Acetyltransf_1       PF00583.19    83 seq1602_BIOID50931   -            194   1.9e-08   34.0   0.1   1   1   8.7e-12     3e-08   33.4   0.0     2    83    83   162    82   162 0.96 Acetyltransferase (GNAT) family
Acetyltransf_8       PF13523.1    152 seq1602_BIOID50931   -            194   1.5e-06   28.1   0.1   1   1   5.7e-10   1.9e-06   27.6   0.1    61   141    76   166    20   170 0.80 Acetyltransferase (GNAT) domain
Arg_repressor        PF01316.16    70 seq1604_BIOID50931   -            156   3.1e-26   90.5   0.1   1   1   7.1e-30   4.9e-26   89.9   0.0     2    69     6    74     5    75 0.97 Arginine repressor, DNA binding domain
Arg_repressor_C      PF02863.13    70 seq1604_BIOID50931   -            156   2.1e-24   84.6   0.1   1   1   5.1e-28   3.5e-24   83.9   0.1     2    69    82   150    81   151 0.96 Arginine repressor, C-terminal domain
HlyD                 PF00529.15   306 seq1608_BIOID50931   -            385   1.6e-72  244.2  15.1   1   1   6.5e-76   2.2e-72  243.8  10.5     1   306    60   357    60   357 0.98 HlyD family secretion protein
HlyD_2               PF12700.2    328 seq1608_BIOID50931   -            385   3.1e-21   75.7   2.5   1   1   1.2e-24   4.3e-21   75.3   1.7    11   328    50   357    40   357 0.86 HlyD family secretion protein
HlyD_3               PF13437.1    105 seq1608_BIOID50931   -            385   3.8e-09   36.7   5.4   1   1   6.4e-11   2.2e-07   31.0   0.7     2   105   172   286   171   286 0.85 HlyD family secretion protein
Biotin_lipoyl_2      PF13533.1     50 seq1608_BIOID50931   -            385   3.5e-08   32.8   0.1   1   1     1e-11   3.5e-08   32.8   0.1     1    47    60   106    60   109 0.94 Biotin-lipoyl like
DUF1287              PF06940.6    164 seq1609_BIOID50931   -            205   9.9e-78  259.1   0.0   1   1   8.5e-82   1.2e-77  258.8   0.0     1   164    39   202    39   202 0.99 Domain of unknown function (DUF1287)
Guanylate_kin        PF00625.16   183 seq1612_BIOID50931   -            207   5.8e-70  234.3   0.0   1   1   4.9e-74   6.7e-70  234.1   0.0     2   183     4   186     3   186 0.98 Guanylate kinase
AA_kinase            PF00696.23   241 seq1613_BIOID50931   -            396   4.4e-43  147.4   2.1   1   1   8.2e-47   5.6e-43  147.1   1.5     2   240    35   263    34   264 0.93 Amino acid kinase family
PUA                  PF01472.15    74 seq1613_BIOID50931   -            396     1e-22   79.4   0.1   1   1   4.6e-26   3.1e-22   77.9   0.1     1    74   305   379   305   379 0.98 PUA domain
Polysacc_synt        PF01943.12   273 seq1614_BIOID50931   -            416   6.1e-14   51.8  18.6   1   1   4.4e-18   6.1e-14   51.8  12.9     1   272     3   283     3   284 0.83 Polysaccharide biosynthesis protein
NrfD                 PF03916.9    313 seq1615_BIOID50931   -            318  3.9e-110  368.0  31.5   1   1  3.2e-114  4.4e-110  367.8  21.8     2   313     5   318     4   318 0.99 Polysulphide reductase, NrfD
ProQ                 PF04352.8    115 seq1617_BIOID50931   -            198   1.2e-22   79.5   0.1   1   1   8.7e-27   1.2e-22   79.5   0.1     7   113    87   196    82   197 0.95 ProQ/FINO family
Pili_assembly_N      PF00345.15   122 seq1619_BIOID50931   -            241   1.8e-40  137.3   0.1   1   1   4.5e-44   3.1e-40  136.6   0.0     1   121    37   156    37   157 0.91 Gram-negative pili assembly chaperone, N-terminal domain
Pili_assembly_C      PF02753.12    68 seq1619_BIOID50931   -            241   1.2e-16   60.1   0.2   1   1   9.6e-20   6.5e-16   57.8   0.1     1    65   176   234   176   237 0.95 Gram-negative pili assembly chaperone, C-terminal domain
DUF480               PF04337.7    148 seq1620_BIOID50931   -            215   2.8e-64  215.3   0.5   1   1   3.5e-68   4.8e-64  214.5   0.4     1   148     5   158     5   158 0.99 Protein of unknown function, DUF480
LysR_substrate       PF03466.15   209 seq1621_BIOID50931   -            301   8.8e-29   99.9   0.1   1   1   1.8e-32   1.2e-28   99.4   0.0     6   206    95   293    91   295 0.92 LysR substrate binding domain
HTH_1                PF00126.22    60 seq1621_BIOID50931   -            301   3.2e-17   61.8   2.5   1   1   7.5e-20   5.1e-16   58.0   0.5     2    59     9    66     8    67 0.96 Bacterial regulatory helix-turn-helix protein, lysR family
LolA                 PF03548.10   165 seq1623_BIOID50931   -            204   3.3e-57  192.5   4.4   1   1   2.8e-61   3.8e-57  192.3   3.0     2   165    34   192    33   192 0.99 Outer membrane lipoprotein carrier protein LolA
DUF1471              PF07338.8     56 seq1626_BIOID50931   -            104     1e-22   79.3   0.2   1   1   1.2e-26   1.6e-22   78.7   0.1     2    56    51   104    50   104 0.97 Protein of unknown function (DUF1471)
FGGY_N               PF00370.16   245 seq1627_BIOID50931   -            530   7.2e-51  172.7   0.0   1   1   2.5e-54   1.7e-50  171.5   0.0     1   245    13   260    13   260 0.94 FGGY family of carbohydrate kinases, N-terminal domain
FGGY_C               PF02782.11   197 seq1627_BIOID50931   -            530   7.7e-20   71.2   0.0   1   1   2.1e-23   1.5e-19   70.3   0.0    31   196   298   467   268   468 0.84 FGGY family of carbohydrate kinases, C-terminal domain
ADP_ribosyl_GH       PF03747.9    289 seq1629_BIOID50931   -            334   3.5e-62  210.6   2.1   1   1     3e-66   4.1e-62  210.4   1.5     1   287     8   303     8   305 0.95 ADP-ribosylglycohydrolase
RNA_pol_Rpb6         PF01192.17    57 seq1630_BIOID50931   -             91     1e-17   63.4   0.1   1   1   9.7e-22   1.3e-17   63.1   0.1     1    56     7    62     7    63 0.95 RNA polymerase Rpb6
HTH_Tnp_1            PF01527.15    76 seq1631_BIOID50931   -            108   5.5e-11   42.1   1.3   1   1   1.6e-14   2.2e-10   40.2   0.9     1    74     1    87     1    88 0.86 Transposase
IGPD                 PF00475.13   145 seq1632_BIOID50931   -            355   1.3e-64  216.3   0.3   1   1   6.7e-68   2.3e-64  215.5   0.2     1   145   196   338   196   338 0.99 Imidazoleglycerol-phosphate dehydratase
HAD_2                PF13419.1    176 seq1632_BIOID50931   -            355   1.3e-07   31.9   0.1   1   1   1.2e-09     4e-06   27.0   0.0    75   173    29   145    16   148 0.81 Haloacid dehalogenase-like hydrolase
PNK3P                PF08645.6    158 seq1632_BIOID50931   -            355   8.6e-07   28.4   0.0   1   1   4.4e-10   1.5e-06   27.6   0.0     5   129     8   134     4   183 0.77 Polynucleotide kinase 3 phosphatase
Hydrolase_like       PF13242.1     75 seq1632_BIOID50931   -            355   1.8e-06   27.4   0.0   1   1   1.1e-09   3.9e-06   26.3   0.0     1    44   102   144   102   148 0.90 HAD-hyrolase-like
His_Phos_2           PF00328.17   347 seq1633_BIOID50931   -            413   9.1e-40  136.9   0.0   1   1   7.9e-44   1.1e-39  136.6   0.0     1   344    30   359    30   364 0.85 Histidine phosphatase superfamily (branch 2)
OmpH                 PF03938.9    158 seq1636_BIOID50931   -            189   1.1e-22   80.5  16.0   1   1   9.7e-27   1.3e-22   80.2  11.1     3   157    38   188    34   189 0.93 Outer membrane protein (OmpH-like)
GFO_IDH_MocA         PF01408.17   120 seq1637_BIOID50931   -            307   9.4e-26   90.5   0.0   1   1   2.2e-29   1.5e-25   89.9   0.0     1   120     4   121     4   121 0.98 Oxidoreductase family, NAD-binding Rossmann fold
GFO_IDH_MocA_C       PF02894.12   115 seq1637_BIOID50931   -            307   2.9e-07   30.1   0.1   1   1     1e-10   6.9e-07   28.9   0.1    20   114   142   226   135   227 0.92 Oxidoreductase family, C-terminal alpha/beta domain
HD_4                 PF13328.1    153 seq1638_BIOID50931   -            702   6.5e-54  181.6   1.2   1   1   2.4e-57   6.5e-54  181.6   0.8     2   152    27   175    26   176 0.97 HD domain
RelA_SpoT            PF04607.12   116 seq1638_BIOID50931   -            702   1.1e-36  125.2   0.5   1   1   1.1e-39   3.1e-36  123.7   0.0     1   115   235   345   235   346 0.98 Region found in RelA / SpoT proteins
TGS                  PF02824.16    60 seq1638_BIOID50931   -            702   6.9e-22   76.9   0.0   1   1   6.1e-25   1.7e-21   75.7   0.0     1    60   388   447   388   447 0.99 TGS domain
ACT_4                PF13291.1     80 seq1638_BIOID50931   -            702   2.2e-18   66.2   2.5   1   1   2.1e-21   5.7e-18   64.9   1.0     2    80   622   699   621   699 0.97 ACT domain
HD                   PF01966.17   122 seq1638_BIOID50931   -            702   1.3e-13   50.8   1.9   1   1   1.7e-16   4.7e-13   49.0   0.3     1   122    45   144    45   144 0.81 HD domain
Fimbrial             PF00419.15   145 seq1639_BIOID50931   -            335   8.3e-19   68.1   0.1   1   1   9.9e-23   1.4e-18   67.4   0.0     2   145   188   335   187   335 0.92 Fimbrial protein
ACR_tran             PF00873.14  1021 seq1642_BIOID50931   -           1037         0 1417.7  26.6   1   1         0         0 1417.6  18.5     1  1020     1  1027     1  1028 1.00 AcrB/AcrD/AcrF family
MMPL                 PF03176.10   333 seq1642_BIOID50931   -           1037   1.2e-06   27.3  11.3   1   1   2.7e-10   1.2e-06   27.3   7.8   139   305   334   499   288   523 0.84 MMPL family
MgsA_C               PF12002.3    168 seq1644_BIOID50931   -            447   3.2e-68  228.5   0.6   1   1   4.5e-71   5.5e-68  227.7   0.4     1   167   268   435   268   436 0.99 MgsA AAA+ ATPase C terminal
AAA                  PF00004.24   132 seq1644_BIOID50931   -            447   2.4e-18   66.4   0.1   1   1   2.3e-20   2.8e-17   63.0   0.0     1   126    53   159    53   165 0.91 ATPase family associated with various cellular activities (AAA)
RuvB_N               PF05496.7    234 seq1644_BIOID50931   -            447   3.5e-16   58.8   0.1   1   1   1.6e-18     2e-15   56.3   0.0    15   133    17   138     7   155 0.79 Holliday junction DNA helicase ruvB N-terminus
AAA_5                PF07728.9    139 seq1644_BIOID50931   -            447   8.9e-08   31.8   0.1   1   1   9.5e-10   1.2e-06   28.2   0.1     2   102    53   143    52   236 0.84 AAA domain (dynein-related subfamily)
AAA_19               PF13245.1     76 seq1644_BIOID50931   -            447   1.4e-07   31.0   0.4   1   1   1.3e-09   1.6e-06   27.6   0.0    10    62    51    95    43   134 0.65 Part of AAA domain
Usher                PF00577.15   552 seq1646_BIOID50931   -            878  1.6e-221  736.7  26.2   1   1  4.3e-225  1.9e-221  736.4  18.2     1   552   208   790   208   790 0.99 Type VII secretion system (T7SS), usher protein
PapC_N               PF13954.1    146 seq1646_BIOID50931   -            878   4.6e-48  162.3   0.0   1   1   2.4e-51   1.1e-47  161.1   0.0     2   146    48   194    47   194 0.98 PapC N-terminal domain
PapC_C               PF13953.1     68 seq1646_BIOID50931   -            878     1e-27   95.4   0.1   1   1   1.1e-30   4.8e-27   93.2   0.1     1    67   800   865   800   866 0.97 PapC C-terminal domain
Cytochrom_C_asm      PF01578.15   214 seq1648_BIOID50931   -            552   6.7e-50  169.4  20.9   1   1   4.9e-54   6.7e-50  169.4  14.5     1   212    72   279    72   281 0.97 Cytochrome C assembly protein
Aldedh               PF00171.17   462 seq1649_BIOID50931   -            417   4.5e-20   71.2   2.8   1   1   9.9e-20   1.4e-15   56.5   0.7    37   299     8   283     2   304 0.80 Aldehyde dehydrogenase family
DUF796               PF05638.7    134 seq1650_BIOID50931   -            172   9.9e-35  119.3   0.0   1   1   8.3e-39   1.1e-34  119.1   0.0     1   133     6   155     6   156 0.94 Protein of unknown function (DUF796)
Glyco_transf_56      PF07429.6    361 seq1652_BIOID50931   -            359  1.2e-193  642.8   0.0   1   1  9.9e-198  1.3e-193  642.6   0.0     1   360     1   358     1   359 0.99 4-alpha-L-fucosyltransferase glycosyl transferase group 56
Hexapep              PF00132.19    36 seq1654_BIOID50931   -            341   1.9e-32  109.1  41.0   1   3   1.2e-14   8.4e-11   40.7   2.6     2    36   110   144   109   144 0.95 Bacterial transferase hexapeptide (six repeats)
Hexapep              PF00132.19    36 seq1654_BIOID50931   -            341   1.9e-32  109.1  41.0   2   3   1.7e-12   1.2e-08   33.9   0.3     1    35   145   179   145   180 0.96 Bacterial transferase hexapeptide (six repeats)
Hexapep              PF00132.19    36 seq1654_BIOID50931   -            341   1.9e-32  109.1  41.0   3   3   1.8e-11   1.3e-07   30.7   6.3     1    35   222   256   222   257 0.94 Bacterial transferase hexapeptide (six repeats)
LpxD                 PF04613.9     72 seq1654_BIOID50931   -            341   1.9e-23   81.6   0.0   1   1   4.7e-27   3.2e-23   80.9   0.0     1    72    21    90    21    90 0.97 UDP-3-O-[3-hydroxymyristoyl] glucosamine N-acyltransferase, LpxD
PfkB                 PF00294.19   301 seq1655_BIOID50931   -            321   7.9e-51  172.8   0.0   1   1     7e-55   9.6e-51  172.5   0.0     4   294    19   305    16   311 0.91 pfkB family carbohydrate kinase
SLT                  PF01464.15   121 seq1656_BIOID50931   -            203   1.4e-25   89.0   0.1   1   1   1.3e-29   1.8e-25   88.6   0.1     3   120    43   168    41   169 0.95 Transglycosylase SLT domain
GATase               PF00117.23   192 seq1659_BIOID50931   -            196   6.2e-28   97.4   0.0   1   1   2.1e-31   7.1e-28   97.2   0.0     1   189     4   194     4   196 0.81 Glutamine amidotransferase class-I
GATase_3             PF07685.9    158 seq1659_BIOID50931   -            196   9.7e-06   25.1   0.0   1   1   4.3e-09   1.5e-05   24.5   0.0     8    79    39   100    32   106 0.87 CobB/CobQ-like glutamine amidotransferase domain
MVIN                 PF03023.9    452 seq1662_BIOID50931   -            511  3.6e-161  536.4  32.4   1   1  3.2e-165  4.4e-161  536.1  22.4     1   450    28   478    28   480 0.99 MviN-like protein
EAL                  PF00563.15   236 seq1663_BIOID50931   -            362   1.6e-58  197.8   0.0   1   1   3.3e-62   2.3e-58  197.3   0.0     3   236   112   346   111   346 0.94 EAL domain
GerE                 PF00196.14    58 seq1663_BIOID50931   -            362   1.3e-10   40.3   0.3   1   1   3.8e-14   2.6e-10   39.3   0.2     5    52    26    73    24    77 0.96 Bacterial regulatory proteins, luxR family
Fimbrial             PF00419.15   145 seq1664_BIOID50931   -            171   2.4e-15   56.8   0.0   1   1   2.2e-19     3e-15   56.6   0.0     1   145    29   171    27   171 0.88 Fimbrial protein
Epimerase            PF01370.16   236 seq1668_BIOID50931   -            310   6.2e-50  169.7   0.0   1   1   2.8e-53   7.7e-50  169.3   0.0     1   236     2   236     2   236 0.92 NAD dependent epimerase/dehydratase family
3Beta_HSD            PF01073.14   280 seq1668_BIOID50931   -            310   1.7e-12   46.5   0.0   1   1   8.5e-16   2.3e-12   46.0   0.0     1   223     3   219     3   224 0.79 3-beta hydroxysteroid dehydrogenase/isomerase family
RmlD_sub_bind        PF04321.12   287 seq1668_BIOID50931   -            310   7.2e-10   38.1   0.0   1   1   7.5e-13   2.1e-09   36.6   0.0     3   155     2   174     1   267 0.79 RmlD substrate binding domain
NAD_binding_4        PF07993.7    249 seq1668_BIOID50931   -            310   1.8e-07   30.2   0.0   1   1   3.6e-08   9.9e-05   21.2   0.0    86   210    67   184    47   220 0.84 Male sterility protein
PsiE                 PF06146.7     69 seq1670_BIOID50931   -            136   1.7e-16   60.0   5.3   1   1   1.3e-20   1.7e-16   60.0   3.7     5    69    62   123    58   123 0.95 Phosphate-starvation-inducible E
UTRA                 PF07702.8    141 seq1677_BIOID50931   -            238   1.5e-31  108.8   0.0   1   1   7.3e-35   2.5e-31  108.0   0.0     1   140    86   224    86   225 0.98 UTRA domain
GntR                 PF00392.16    64 seq1677_BIOID50931   -            238   3.8e-21   74.1   0.0   1   1   1.1e-24   3.8e-21   74.1   0.0     2    63     3    64     2    65 0.98 Bacterial regulatory proteins, gntR family
HTH_11               PF08279.7     55 seq1677_BIOID50931   -            238   2.4e-06   26.9   0.2   1   1   3.1e-09     1e-05   24.9   0.0    19    45    29    55    28    62 0.88 HTH domain
HTH_DeoR             PF08220.7     57 seq1677_BIOID50931   -            238   3.1e-06   26.5   0.3   1   1   5.6e-09   1.9e-05   23.9   0.0    18    50    29    61    29    68 0.92 DeoR-like helix-turn-helix domain
His_biosynth         PF00977.16   228 seq1678_BIOID50931   -            245   6.1e-76  254.5   0.2   1   1   2.5e-79   6.8e-76  254.3   0.2     1   228     1   234     1   234 0.98 Histidine biosynthesis protein
Trp_syntA            PF00290.15   259 seq1678_BIOID50931   -            245   3.7e-06   25.4   1.1   1   1   1.3e-08   3.5e-05   22.2   0.1   174   232    51   108    33   114 0.88 Tryptophan synthase alpha chain
DEAD                 PF00270.24   173 seq1679_BIOID50931   -            455   2.3e-49  167.0   0.1   1   1   5.9e-52   2.7e-48  163.5   0.0     1   172    25   196    25   197 0.94 DEAD/DEAH box helicase
Helicase_C           PF00271.26    78 seq1679_BIOID50931   -            455   8.2e-26   89.5   0.0   1   1   4.8e-29   2.2e-25   88.2   0.0     2    77   264   339   263   340 0.98 Helicase conserved C-terminal domain
tRNA-synt_2b         PF00587.20   173 seq1680_BIOID50931   -            430   2.9e-38  131.0   0.0   1   1   6.1e-42   4.2e-38  130.5   0.0     2   172   173   349   172   350 0.96 tRNA synthetase class II core domain (G, H, P, S and T)
Seryl_tRNA_N         PF02403.17   108 seq1680_BIOID50931   -            430   4.2e-34  116.6   3.5   1   1     1e-37   6.8e-34  116.0   2.4     1   108     1   107     1   107 0.99 Seryl-tRNA synthetase N-terminal domain
PMI_typeI            PF01238.16   373 seq1683_BIOID50931   -            417  4.3e-125  417.4   0.1   1   1  4.9e-128  3.3e-124  414.5   0.0     1   373    27   383    27   383 0.99 Phosphomannose isomerase type I
FabA                 PF07977.8    138 seq1684_BIOID50931   -            151   8.4e-43  145.0   0.0   1   1   7.2e-47   9.8e-43  144.8   0.0     1   137    17   141    17   142 0.97 FabA-like domain
ESPR                 PF13018.1     24 seq1685_BIOID50931   -           1343   6.9e-11   41.2   0.4   1   1   1.3e-14   1.8e-10   39.8   0.3     1    24     1    24     1    24 0.99 Extended Signal Peptide of Type V secretion system
CcmH                 PF03918.9    148 seq1688_BIOID50931   -            127   1.9e-47  159.8   0.8   1   1   1.6e-51   2.2e-47  159.6   0.5     4   125     7   126     3   127 0.91 Cytochrome C biogenesis protein
K_trans              PF02705.11   534 seq1690_BIOID50931   -            622  1.1e-205  683.9  25.8   1   1  9.2e-210  1.3e-205  683.7  17.9     2   534    14   544    13   544 0.99 K+ potassium transporter
Glyco_transf_9       PF01075.12   247 seq1693_BIOID50931   -            348   2.6e-89  298.5   0.0   1   1   2.3e-93   3.1e-89  298.3   0.0     1   247    69   324    69   324 0.98 Glycosyltransferase family 9 (heptosyltransferase)
His_biosynth         PF00977.16   228 seq1695_BIOID50931   -            258   9.3e-79  263.7   0.6   1   1   3.1e-82   1.1e-78  263.5   0.4     1   227     5   239     5   240 0.96 Histidine biosynthesis protein
SpoU_methylase       PF00588.14   142 seq1696_BIOID50931   -            229   4.7e-37  126.9   0.1   1   1   9.5e-41   6.5e-37  126.4   0.1     2   142    20   159    19   159 0.96 SpoU rRNA Methylase family
SpoU_methylas_C      PF12105.3     57 seq1696_BIOID50931   -            229   1.1e-25   88.8   1.7   1   1   2.2e-29   1.5e-25   88.3   0.4     1    57   163   221   163   221 0.99 SpoU, rRNA methylase, C-terminal
Acetyltransf_11      PF13720.1     83 seq1697_BIOID50931   -            262   2.4e-30  104.4   0.0   1   1   5.6e-34   3.8e-30  103.8   0.0     1    83   180   262   180   262 0.98 Udp N-acetylglucosamine O-acyltransferase; Domain 2
Hexapep              PF00132.19    36 seq1697_BIOID50931   -            262   2.8e-30  102.3  21.3   1   5   3.6e-09   2.5e-05   23.4   0.3     4    35     2    33     1    34 0.91 Bacterial transferase hexapeptide (six repeats)
Hexapep              PF00132.19    36 seq1697_BIOID50931   -            262   2.8e-30  102.3  21.3   2   5   5.4e-13   3.7e-09   35.5   3.3     1    36    17    52    17    52 0.96 Bacterial transferase hexapeptide (six repeats)
Hexapep              PF00132.19    36 seq1697_BIOID50931   -            262   2.8e-30  102.3  21.3   3   5   1.5e-07     0.001   18.3   1.1     1    35    35    69    35    69 0.92 Bacterial transferase hexapeptide (six repeats)
Hexapep              PF00132.19    36 seq1697_BIOID50931   -            262   2.8e-30  102.3  21.3   4   5   3.1e-07    0.0021   17.3   0.0     2    35    66    99    65   100 0.95 Bacterial transferase hexapeptide (six repeats)
Hexapep              PF00132.19    36 seq1697_BIOID50931   -            262   2.8e-30  102.3  21.3   5   5   1.9e-13   1.3e-09   37.0   0.1     2    36   109   143   108   143 0.96 Bacterial transferase hexapeptide (six repeats)
MASE1                PF05231.9    299 seq1698_BIOID50931   -            177   7.8e-19   67.6  15.8   1   1   7.2e-23   9.9e-19   67.3  11.0     2   130    19   146    18   148 0.96 MASE1
TPR_11               PF13414.1     69 seq1699_BIOID50931   -            198   3.4e-15   55.3   9.6   1   1   2.2e-15     1e-11   44.1   4.9     1    68    71   140    71   141 0.90 TPR repeat
TPR_2                PF07719.12    34 seq1699_BIOID50931   -            198   1.9e-06   27.2  11.9   1   2   6.1e-07    0.0028   17.3   1.1     2    32    74   104    73   106 0.90 Tetratricopeptide repeat
TPR_2                PF07719.12    34 seq1699_BIOID50931   -            198   1.9e-06   27.2  11.9   2   2   4.4e-06      0.02   14.6   0.0     3    31   146   174   144   176 0.93 Tetratricopeptide repeat
TPR_1                PF00515.23    34 seq1699_BIOID50931   -            198   5.9e-06   25.5   9.1   1   1   1.7e-07   0.00075   18.8   0.7     2    32    74   104    73   106 0.91 Tetratricopeptide repeat
KGG                  PF10685.4     23 seq1701_BIOID50931   -             35   1.4e-10   40.7   5.8   1   1   1.6e-14   2.1e-10   40.1   4.0     1    23    10    31    10    31 0.99 Stress-induced bacterial acidophilic repeat motif
PfkB                 PF00294.19   301 seq1705_BIOID50931   -            300     3e-62  210.3   0.6   1   1   2.5e-66   3.5e-62  210.1   0.4     3   299     5   287     3   289 0.93 pfkB family carbohydrate kinase
GGDEF                PF00990.16   161 seq1708_BIOID50931   -            949     2e-45  154.1   0.6   1   1   2.3e-48   3.9e-45  153.1   0.2     1   160   526   682   526   683 0.97 GGDEF domain
PAS_9                PF13426.1    104 seq1708_BIOID50931   -            949   4.5e-29  100.7   0.0   1   2   2.7e-15   4.6e-12   46.1   0.0     3   104   158   260   156   260 0.95 PAS domain
PAS_9                PF13426.1    104 seq1708_BIOID50931   -            949   4.5e-29  100.7   0.0   2   2   3.1e-12   5.2e-09   36.3   0.0     2   104   410   514   409   514 0.92 PAS domain
PAS_3                PF08447.6     91 seq1708_BIOID50931   -            949   3.8e-26   90.8   0.0   1   2   9.6e-13   1.6e-09   37.5   0.0     5    89   172   253   168   255 0.93 PAS fold
PAS_3                PF08447.6     91 seq1708_BIOID50931   -            949   3.8e-26   90.8   0.0   2   2   1.2e-13   2.1e-10   40.4   0.0     2    91   296   381   295   381 0.96 PAS fold
PAS_4                PF08448.5    110 seq1708_BIOID50931   -            949   2.2e-23   82.2   0.0   1   2   1.5e-09   2.6e-06   27.3   0.0     7   110   158   263   153   263 0.90 PAS fold
PAS_4                PF08448.5    110 seq1708_BIOID50931   -            949   2.2e-23   82.2   0.0   2   2   9.3e-14   1.6e-10   40.8   0.0     1   109   405   516   405   517 0.94 PAS fold
PAS                  PF00989.19   113 seq1708_BIOID50931   -            949   4.9e-23   80.9   0.1   1   2   2.5e-12   4.2e-09   36.0   0.0     2   113   147   258   146   258 0.91 PAS fold
PAS                  PF00989.19   113 seq1708_BIOID50931   -            949   4.9e-23   80.9   0.1   2   2   4.7e-11     8e-08   31.9   0.0     7   113   405   512   399   512 0.94 PAS fold
EAL                  PF00563.15   236 seq1708_BIOID50931   -            949   7.7e-17   61.4   0.1   1   1   1.4e-19   2.4e-16   59.8   0.1    37   233   740   931   735   934 0.92 EAL domain
MASE1                PF05231.9    299 seq1708_BIOID50931   -            949   3.9e-12   45.6  19.7   1   1   2.3e-15   3.9e-12   45.6  13.6   148   298     2   138     1   139 0.81 MASE1
PAS_8                PF13188.1     64 seq1708_BIOID50931   -            949   7.2e-12   44.6   0.0   1   2   6.2e-07    0.0011   18.6   0.0     2    51   147   202   146   215 0.72 PAS domain
PAS_8                PF13188.1     64 seq1708_BIOID50931   -            949   7.2e-12   44.6   0.0   2   2   1.3e-07   0.00023   20.8   0.0     1    52   399   451   399   463 0.80 PAS domain
Glyco_tran_WecB      PF03808.8    172 seq1710_BIOID50931   -            246   3.8e-56  189.0   0.2   1   1   3.8e-60   5.2e-56  188.6   0.1     2   172    61   231    60   231 0.96 Glycosyl transferase WecB/TagA/CpsF family
Fimbrial             PF00419.15   145 seq1711_BIOID50931   -            176   1.7e-21   76.8   4.1   1   1   1.5e-25     2e-21   76.6   2.8     1   145    27   176    27   176 0.94 Fimbrial protein
DEAD                 PF00270.24   173 seq1712_BIOID50931   -            704   4.6e-24   84.6   0.2   1   1   2.2e-25   5.1e-22   78.0   0.0     4   169   284   445   281   449 0.80 DEAD/DEAH box helicase
Helicase_C           PF00271.26    78 seq1712_BIOID50931   -            704   4.2e-17   61.6   0.0   1   1   2.2e-18   5.1e-15   54.9   0.0     3    77   524   599   522   600 0.95 Helicase conserved C-terminal domain
ResIII               PF04851.10   184 seq1712_BIOID50931   -            704   5.7e-09   35.9   0.0   1   1   5.7e-12   1.3e-08   34.7   0.0    29   182   304   441   278   443 0.74 Type III restriction enzyme, res subunit
tRNA_anti            PF01336.20    76 seq1712_BIOID50931   -            704   2.8e-07   30.1   0.0   1   1   2.5e-10   5.8e-07   29.1   0.0     2    74    74   145    73   147 0.96 OB-fold nucleic acid binding domain
SecA_DEAD            PF07517.9    266 seq1712_BIOID50931   -            704   2.9e-07   29.9   0.0   1   1   2.8e-10   6.4e-07   28.8   0.0    95   162   305   372   241   409 0.87 SecA DEAD-like domain
SNF2_N               PF00176.18   296 seq1712_BIOID50931   -            704   6.9e-05   21.7   0.0   1   1   5.4e-08   0.00012   20.9   0.0    27   172   308   446   285   451 0.78 SNF2 family N-terminal domain
PRA-CH               PF01502.13    75 seq1716_BIOID50931   -            203   1.2e-33  114.4   0.0   1   1   3.4e-37   2.3e-33  113.5   0.0     1    74    33   106    33   107 0.99 Phosphoribosyl-AMP cyclohydrolase
PRA-PH               PF01503.12    83 seq1716_BIOID50931   -            203   1.5e-13   50.6   0.5   1   1   3.2e-17   2.2e-13   50.1   0.4     2    82   116   201   115   202 0.96 Phosphoribosyl-ATP pyrophosphohydrolase
LpxB                 PF02684.10   373 seq1719_BIOID50931   -            382    5e-152  505.7   0.0   1   1  4.1e-156  5.6e-152  505.5   0.0     1   373     9   377     9   377 1.00 Lipid-A-disaccharide synthetase
DUF945               PF06097.6    459 seq1720_BIOID50931   -            502    5e-149  496.8  18.0   1   1  4.1e-153  5.6e-149  496.6  12.5     1   459     1   482     1   482 0.99 Bacterial protein of unknown function (DUF945)
Molybdopterin        PF00384.17   432 seq1723_BIOID50931   -            814    1e-113  380.2   0.0   1   1  2.6e-117  1.2e-113  380.0   0.0     1   432   119   576   119   576 0.96 Molybdopterin oxidoreductase
Molydop_binding      PF01568.16   109 seq1723_BIOID50931   -            814   4.6e-29  100.2   0.0   1   1   2.4e-32   1.1e-28   99.0   0.0     1   107   695   806   695   808 0.97 Molydopterin dinucleotide binding domain
Molybdop_Fe4S4       PF04879.11    55 seq1723_BIOID50931   -            814   8.6e-18   63.7   0.9   1   1   3.4e-21   1.5e-17   62.9   0.6     1    55    56   116    56   116 0.98 Molybdopterin oxidoreductase Fe4S4 domain
Glyco_transf_9       PF01075.12   247 seq1725_BIOID50931   -            330     9e-85  283.7   0.1   1   1   8.1e-89   1.1e-84  283.4   0.0     1   245    75   315    75   317 0.98 Glycosyltransferase family 9 (heptosyltransferase)
SDF                  PF00375.13   390 seq1728_BIOID50931   -            437  2.2e-120  401.8  38.4   1   1  1.8e-124  2.5e-120  401.7  26.6     1   390     8   411     8   411 0.97 Sodium:dicarboxylate symporter family
Fimbrial             PF00419.15   145 seq1730_BIOID50931   -            169   1.7e-09   37.9   8.2   1   1   1.6e-13   2.1e-09   37.6   5.7     1   144    30   168    30   169 0.76 Fimbrial protein
DeoRC                PF00455.17   162 seq1734_BIOID50931   -            268   2.4e-50  170.1   1.3   1   1   2.7e-53   3.1e-50  169.8   0.9     2   161    85   244    84   245 0.99 DeoR C terminal sensor domain
HTH_DeoR             PF08220.7     57 seq1734_BIOID50931   -            268   5.8e-23   80.0   0.9   1   1   5.1e-26   5.8e-23   80.0   0.6     1    56    18    73    18    74 0.97 DeoR-like helix-turn-helix domain
HTH_11               PF08279.7     55 seq1734_BIOID50931   -            268   6.4e-10   38.4   0.1   1   1     1e-12   1.2e-09   37.5   0.1     4    44    21    60    18    67 0.87 HTH domain
MarR_2               PF12802.2     62 seq1734_BIOID50931   -            268   3.5e-07   29.6   0.1   1   1   7.3e-10   8.3e-07   28.4   0.1     5    61    17    70    11    71 0.88 MarR family
MarR                 PF01047.17    59 seq1734_BIOID50931   -            268   4.7e-07   29.2   0.1   1   1   8.8e-10     1e-06   28.2   0.0     8    50    22    64    16    66 0.94 MarR family
HTH_27               PF13463.1     68 seq1734_BIOID50931   -            268   5.2e-06   26.5   0.1   1   1   1.1e-08   1.2e-05   25.4   0.0     2    53    16    66    16    77 0.89 Winged helix DNA-binding domain
GntR                 PF00392.16    64 seq1734_BIOID50931   -            268   8.6e-06   24.9   0.0   1   1   1.7e-08   1.9e-05   23.8   0.0    27    60    34    67    26    70 0.93 Bacterial regulatory proteins, gntR family
HTH_24               PF13412.1     48 seq1734_BIOID50931   -            268   2.2e-05   23.6   0.1   1   1   4.6e-08   5.2e-05   22.4   0.1     7    48    21    62    16    62 0.95 Winged helix-turn-helix DNA-binding
Ferritin             PF00210.19   142 seq1738_BIOID50931   -            114   5.6e-08   32.5   0.5   1   1   4.7e-12   6.4e-08   32.3   0.3    48   140     1    89     1    91 0.88 Ferritin-like domain
Transgly_assoc       PF04226.8     48 seq1739_BIOID50931   -             84     2e-13   50.0  14.1   1   1   1.5e-17     2e-13   50.0   9.8     2    48    34    83    33    83 0.98 Transglycosylase associated protein
FliD_C               PF07195.7    239 seq1741_BIOID50931   -            471   2.2e-60  203.8  19.9   1   1   3.2e-64   2.2e-60  203.8  13.8     1   239   225   455   225   455 0.98 Flagellar hook-associated protein 2 C-terminus
FliD_N               PF02465.13    99 seq1741_BIOID50931   -            471   3.1e-22   78.6  11.0   1   1   4.6e-26   3.1e-22   78.6   7.6     1    99    16   110    16   110 0.94 Flagellar hook-associated protein 2 C-terminus
LysR_substrate       PF03466.15   209 seq1742_BIOID50931   -            309     7e-38  129.7   0.0   1   1   1.3e-41   9.1e-38  129.3   0.0     4   207    90   291    87   293 0.95 LysR substrate binding domain
HTH_1                PF00126.22    60 seq1742_BIOID50931   -            309   2.1e-20   72.0   0.7   1   1   5.1e-24   3.5e-20   71.3   0.5     1    60     4    63     4    63 0.97 Bacterial regulatory helix-turn-helix protein, lysR family
AA_permease          PF00324.16   479 seq1744_BIOID50931   -            461   4.9e-99  331.7  55.9   1   1  9.1e-103   6.2e-99  331.3  38.8     1   435    16   427    16   455 0.94 Amino acid permease
AA_permease_2        PF13520.1    426 seq1744_BIOID50931   -            461   1.6e-43  148.7  59.1   1   1   3.1e-47   2.1e-43  148.3  41.0     9   425    20   440    15   441 0.88 Amino acid permease
FimH_man-bind        PF09160.5    147 seq1749_BIOID50931   -            300   5.6e-57  191.5   0.2   1   1   1.5e-60     1e-56  190.7   0.1     1   147    24   168    24   168 0.99 FimH, mannose binding
Fimbrial             PF00419.15   145 seq1749_BIOID50931   -            300   1.1e-09   38.5   7.6   1   1   1.6e-13   1.1e-09   38.5   5.3     7   145   173   300   167   300 0.85 Fimbrial protein
Ank_2                PF12796.2     89 seq1752_BIOID50931   -            201   3.2e-30  104.1   1.5   1   2   3.3e-16   8.9e-13   48.2   0.1     3    86    12    99    10   102 0.96 Ankyrin repeats (3 copies)
Ank_2                PF12796.2     89 seq1752_BIOID50931   -            201   3.2e-30  104.1   1.5   2   2   2.3e-11   6.2e-08   32.7   0.0    39    83   157   201   152   201 0.94 Ankyrin repeats (3 copies)
Ank_4                PF13637.1     54 seq1752_BIOID50931   -            201   1.9e-28   98.1   0.8   1   2   8.3e-12   2.3e-08   34.2   0.0     8    54    13    59    10    59 0.97 Ankyrin repeats (many copies)
Ank_4                PF13637.1     54 seq1752_BIOID50931   -            201   1.9e-28   98.1   0.8   2   2   2.3e-09   6.4e-06   26.4   0.0    16    54   159   197   155   197 0.96 Ankyrin repeats (many copies)
Ank                  PF00023.25    33 seq1752_BIOID50931   -            201   2.4e-24   83.7   6.3   1   2   7.6e-10   2.1e-06   27.1   0.0     2    32    39    69    38    70 0.96 Ankyrin repeat
Ank                  PF00023.25    33 seq1752_BIOID50931   -            201   2.4e-24   83.7   6.3   2   2   1.9e-08   5.1e-05   22.7   0.0     2    33   139   175   138   175 0.97 Ankyrin repeat
RbsD_FucU            PF05025.8    142 seq1753_BIOID50931   -            143   1.4e-50  171.1   0.4   1   1   1.2e-54   1.6e-50  171.0   0.3     1   142     5   143     5   143 0.99 RbsD / FucU transport protein family
RNase_HII            PF01351.13   198 seq1758_BIOID50931   -            198   1.5e-57  194.3   0.0   1   1   1.2e-61   1.7e-57  194.2   0.0     1   197    13   189    13   190 0.99 Ribonuclease HII
Wzy_C                PF04932.10   163 seq1762_BIOID50931   -            402     6e-18   65.0   9.6   1   1   8.7e-22     6e-18   65.0   6.6     3   162   196   337   193   338 0.82 O-Antigen ligase
O-antigen_lig        PF13425.1    137 seq1762_BIOID50931   -            402   3.8e-16   59.2  13.8   1   1   5.5e-20   3.8e-16   59.2   9.6     2   136   190   340   171   341 0.87 O-antigen ligase like membrane protein
Flg_bb_rod           PF00460.15    31 seq1765_BIOID50931   -            138   7.4e-13   47.7   0.2   1   1   1.5e-16   2.1e-12   46.3   0.2     1    31     9    39     9    39 0.98 Flagella basal body rod protein
Trans_reg_C          PF00486.23    77 seq1766_BIOID50931   -            219   1.8e-22   78.8   0.5   1   1     5e-26   3.4e-22   78.0   0.1     1    77   145   216   145   216 0.98 Transcriptional regulatory protein, C terminal
Response_reg         PF00072.19   112 seq1766_BIOID50931   -            219   3.7e-21   75.0   0.0   1   1   7.5e-25   5.1e-21   74.6   0.0     1   111     3   112     3   113 0.98 Response regulator receiver domain
HAD_2                PF13419.1    176 seq1770_BIOID50931   -            199   1.4e-28  100.1   0.1   1   1   4.9e-32   1.7e-28   99.9   0.1     2   176     4   184     3   184 0.84 Haloacid dehalogenase-like hydrolase
Hydrolase_like       PF13242.1     75 seq1770_BIOID50931   -            199   2.6e-08   33.3   0.0   1   1   1.6e-11   5.5e-08   32.2   0.0     2    50   139   186   138   198 0.93 HAD-hyrolase-like
Hydrolase            PF00702.21   204 seq1770_BIOID50931   -            199     2e-06   28.3   0.0   1   1   6.6e-10   2.2e-06   28.2   0.0   110   203    74   177     8   178 0.77 haloacid dehalogenase-like hydrolase
ABC_tran             PF00005.22   118 seq1772_BIOID50931   -            501   1.4e-34  118.9   0.0   1   2   1.6e-21   7.4e-18   64.9   0.0     1   117    44   169    44   170 0.91 ABC transporter
ABC_tran             PF00005.22   118 seq1772_BIOID50931   -            501   1.4e-34  118.9   0.0   2   2   1.9e-17   8.5e-14   51.8   0.0     3   117   294   423   292   424 0.77 ABC transporter
DUF2877              PF11392.3    111 seq1777_BIOID50931   -            287     3e-33  114.2   0.0   1   1     4e-37   5.5e-33  113.3   0.0     1   110   167   276   167   277 0.98 Protein of unknown function (DUF2877)
Flg_bbr_C            PF06429.8     74 seq1778_BIOID50931   -            134   1.5e-12   47.0   3.0   1   1   3.6e-16   2.5e-12   46.4   2.1    29    73    87   131    11   132 0.91 Flagellar basal body rod FlgEFG protein C-terminal
Flg_bb_rod           PF00460.15    31 seq1778_BIOID50931   -            134   2.7e-11   42.8   1.2   1   1   3.9e-15   2.7e-11   42.8   0.8     1    30     7    37     7    38 0.95 Flagella basal body rod protein
DNA_pol3_alpha       PF07733.7    426 seq1779_BIOID50931   -           1160  1.9e-177  589.8   0.0   1   1  5.5e-181  2.5e-177  589.4   0.0     2   426   291   735   290   735 0.96 Bacterial DNA polymerase III alpha subunit
PHP                  PF02811.14   175 seq1779_BIOID50931   -           1160     4e-30  104.7   0.0   1   1   2.4e-33   1.1e-29  103.3   0.0     1   170     7   178     7   192 0.96 PHP domain
tRNA_anti            PF01336.20    76 seq1779_BIOID50931   -           1160   2.3e-08   33.6   0.1   1   1   9.9e-12   4.5e-08   32.7   0.1     2    75  1000  1072   994  1073 0.88 OB-fold nucleic acid binding domain
HATPase_c            PF02518.21   111 seq1783_BIOID50931   -            449   1.3e-18   66.6   0.0   1   1   4.2e-22   2.8e-18   65.5   0.0     4   106   351   447   348   449 0.93 Histidine kinase-, DNA gyrase B-, and HSP90-like ATPase
HisKA                PF00512.20    68 seq1783_BIOID50931   -            449   1.5e-13   50.3   2.1   1   1   5.3e-17   3.6e-13   49.1   1.5     3    67   238   301   236   302 0.96 His Kinase A (phospho-acceptor) domain
Virul_fac_BrkB       PF03631.10   260 seq1784_BIOID50931   -            290     1e-55  188.8  24.6   1   1   8.7e-60   1.2e-55  188.6  17.0     2   258    29   274    28   276 0.88 Virulence factor BrkB
FliS                 PF02561.9    122 seq1786_BIOID50931   -            136   3.6e-45  152.6   1.2   1   1   2.9e-49     4e-45  152.4   0.8     2   121     4   128     2   129 0.97 Flagellar protein FliS
FlgD                 PF03963.9     82 seq1787_BIOID50931   -            231   9.5e-25   86.3   5.0   1   1   1.1e-27   4.8e-24   84.1   2.8     7    81     7    79     2    80 0.86 Flagellar hook capping protein - N-terminal region
FlgD_ig              PF13860.1     81 seq1787_BIOID50931   -            231   2.4e-21   75.1   2.5   1   1   5.2e-25   2.4e-21   75.1   1.8     9    81   119   189   105   189 0.91 FlgD Ig-like domain
FLgD_tudor           PF13861.1     61 seq1787_BIOID50931   -            231   3.1e-15   55.8   0.0   1   1   2.3e-18     1e-14   54.1   0.0     1    60    86   230    86   231 0.97 FlgD Tudor-like domain
HTH_Tnp_1            PF01527.15    76 seq1789_BIOID50931   -            126   2.2e-21   75.4   0.0   1   1   2.2e-25     3e-21   75.0   0.0     1    70    10    86    10    94 0.85 Transposase
HicB                 PF05534.7     51 seq1790_BIOID50931   -             88   4.3e-09   35.7   0.0   1   1   5.6e-13   7.6e-09   34.8   0.0     1    29    54    82    54    83 0.97 HicB family
DUF1375              PF07119.7     76 seq1792_BIOID50931   -             86   1.1e-15   57.0   0.1   1   1   1.4e-19   1.9e-15   56.2   0.1    15    75     1    53     1    54 0.97 Protein of unknown function (DUF1375)
FliT                 PF05400.8     84 seq1794_BIOID50931   -            121   3.5e-17   62.4   3.9   1   1   3.8e-21   5.2e-17   61.9   2.7     1    84    21   106    21   106 0.98 Flagellar protein FliT
Ligase_CoA           PF00549.14   153 seq1796_BIOID50931   -            515     3e-48  163.1   0.1   1   1   8.3e-51   5.7e-47  159.0   0.0     1   148   346   503   346   508 0.97 CoA-ligase
CoA_binding          PF02629.14    96 seq1796_BIOID50931   -            515     1e-19   70.6   0.2   1   1   1.5e-21     1e-17   64.3   0.0     2    96   188   284   187   284 0.97 CoA binding domain
TnpB_IS66            PF05717.8    108 seq1797_BIOID50931   -            115   2.6e-42  142.4   0.0   1   1   2.1e-46   2.9e-42  142.3   0.0     2   104     7   107     6   111 0.97 IS66 Orf2 like protein
Fer4_11              PF13247.1     99 seq1800_BIOID50931   -            205   4.6e-32  109.7  10.9   1   1     3e-35   4.6e-32  109.7   7.5     3    97    60   153    58   155 0.97 4Fe-4S dicluster domain
Fer4_7               PF12838.2     52 seq1800_BIOID50931   -            205   6.8e-13   48.6  27.2   1   1   9.8e-11   1.5e-07   31.5   5.9     2    50    99   147    98   157 0.89 4Fe-4S dicluster domain
Fer4_2               PF12797.2     22 seq1800_BIOID50931   -            205   3.9e-13   48.3  31.5   1   1   6.1e-10   9.3e-07   28.3   0.6     2    20     6    24     5    33 0.89 4Fe-4S binding domain
Fer4_9               PF13187.1     55 seq1800_BIOID50931   -            205   1.1e-12   47.8  26.0   1   1   2.3e-10   3.6e-07   30.2   7.6     2    53    99   148    98   150 0.95 4Fe-4S dicluster domain
Fer4                 PF00037.22    24 seq1800_BIOID50931   -            205   5.6e-13   47.7  34.4   1   1   7.7e-11   1.2e-07   30.9   3.3     1    23    92   114    92   115 0.94 4Fe-4S binding domain
Fer4_6               PF12837.2     24 seq1800_BIOID50931   -            205   7.6e-11   41.2  39.9   1   1   2.7e-09   4.2e-06   26.2   3.2     1    23    91   113    91   114 0.95 4Fe-4S binding domain
Fer4_4               PF12800.2     17 seq1800_BIOID50931   -            205   1.5e-08   34.1  35.4   1   3   1.3e-05      0.02   15.0   1.6     1    15    11    25    11    31 0.91 4Fe-4S binding domain
Fer4_4               PF12800.2     17 seq1800_BIOID50931   -            205   1.5e-08   34.1  35.4   2   3   8.3e-05      0.13   12.5   1.9     2    16    65    81    64    85 0.86 4Fe-4S binding domain
Fer4_4               PF12800.2     17 seq1800_BIOID50931   -            205   1.5e-08   34.1  35.4   3   3   2.6e-07    0.0004   20.3   2.0     2    17    97   112    96   112 0.91 4Fe-4S binding domain
Fer4_3               PF12798.2     15 seq1800_BIOID50931   -            205   9.2e-07   28.8  40.4   1   2   8.7e-06     0.013   15.8   4.2     1    15    67    83    67    83 0.98 4Fe-4S binding domain
Fer4_3               PF12798.2     15 seq1800_BIOID50931   -            205   9.2e-07   28.8  40.4   2   2     4e-05     0.061   13.7   1.6     1    13   126   147   126   149 0.94 4Fe-4S binding domain
Helicase_C_2         PF13307.1    167 seq1803_BIOID50931   -            762   4.3e-26   91.7   0.0   1   1     2e-29   6.8e-26   91.0   0.0     8   165   579   734   572   736 0.93 Helicase C-terminal domain
DEAD                 PF00270.24   173 seq1803_BIOID50931   -            762   3.6e-09   36.1   0.1   1   1     2e-09   6.8e-06   25.5   0.0    12    78    89   154    74   172 0.74 DEAD/DEAH box helicase
DEAD_2               PF06733.10   174 seq1803_BIOID50931   -            762   1.3e-08   34.3   0.0   1   1   6.7e-12   2.3e-08   33.5   0.0   103   167   246   309   196   315 0.87 DEAD_2
Cro                  PF09048.5     59 seq1804_BIOID50931   -             66   7.7e-33  111.8   0.0   1   1   6.2e-37   8.5e-33  111.6   0.0     1    59     1    60     1    60 0.98 Cro
Autotransporter      PF03797.14   265 seq1805_BIOID50931   -            466   1.4e-50  172.0  27.4   1   1     2e-54   1.4e-50  172.0  19.0     2   261   180   453   179   457 0.94 Autotransporter beta-domain
Pertactin            PF03212.9    121 seq1805_BIOID50931   -            466   1.2e-10   41.0   3.3   1   1   4.6e-14   3.1e-10   39.6   2.3    33   120    21   112     4   113 0.81 Pertactin
FlaE                 PF07559.9    130 seq1807_BIOID50931   -            401   2.7e-23   82.9  10.8   1   1   5.9e-27   2.7e-23   82.9   7.5     1   130   170   282   170   282 0.93 Flagellar basal body protein FlaE
Flg_bbr_C            PF06429.8     74 seq1807_BIOID50931   -            401   4.7e-21   74.3   1.6   1   1   4.6e-24   2.1e-20   72.2   1.1     2    74   323   400   322   400 0.92 Flagellar basal body rod FlgEFG protein C-terminal
Flg_bb_rod           PF00460.15    31 seq1807_BIOID50931   -            401   9.7e-12   44.2   4.1   1   1   2.1e-15   9.7e-12   44.2   2.8     2    31     4    33     3    33 0.96 Flagella basal body rod protein
Tyr_Deacylase        PF02580.11   145 seq1808_BIOID50931   -            145   6.3e-55  185.0   0.1   1   1   5.1e-59     7e-55  184.8   0.0     2   144     3   144     2   145 0.99 D-Tyr-tRNA(Tyr) deacylase
DDE_Tnp_IS66         PF03050.9    271 seq1810_BIOID50931   -            512  3.4e-100  334.6   0.0   1   1  9.9e-104  3.4e-100  334.6   0.0     1   271   175   462   175   462 0.98 Transposase IS66 family
DDE_Tnp_IS66_C       PF13817.1     39 seq1810_BIOID50931   -            512   4.3e-19   68.1   0.1   1   1   3.3e-22   1.1e-18   66.7   0.0     1    39   468   506   468   506 0.98 IS66 C-terminal element
HTH_Tnp_IS66         PF13005.2     59 seq1810_BIOID50931   -            512   3.4e-17   61.8   0.7   1   1   1.8e-20     6e-17   61.1   0.5     3    59   115   169   113   169 0.95 putative Helix-turn-helix domain of transposase IS66
LZ_Tnp_IS66          PF13007.2     78 seq1810_BIOID50931   -            512   3.7e-13   49.8   3.2   1   1   1.1e-16   3.7e-13   49.8   2.2     1    77    38   110    38   111 0.82 Transposase C of IS166 homeodomain
Alpha-amylase        PF00128.19   316 seq1811_BIOID50931   -            495   7.9e-26   91.0   0.5   1   1   2.6e-29   1.8e-25   89.9   0.4     8   304    26   367    21   376 0.69 Alpha amylase, catalytic domain
Glyco_hydro_70       PF02324.11   809 seq1811_BIOID50931   -            495   3.8e-13   48.0   0.3   1   1   7.3e-10     5e-06   24.4   0.0   589   698    24   132    22   143 0.86 Glycosyl hydrolase family 70
BPD_transp_2         PF02653.11   267 seq1814_BIOID50931   -            321   8.2e-53  178.9  42.6   1   1   9.2e-57   1.3e-52  178.3  29.6     1   267    45   314    45   314 0.95 Branched-chain amino acid transport system / permease component
Esterase             PF00756.15   251 seq1815_BIOID50931   -            278   2.1e-72  243.4   0.0   1   1   7.1e-76   2.4e-72  243.2   0.0     1   251    21   271    21   271 0.99 Putative esterase
Abhydrolase_5        PF12695.2    142 seq1815_BIOID50931   -            278   8.9e-08   31.8   0.0   1   1   3.5e-11   1.2e-07   31.4   0.0     6   142    50   257    44   257 0.62 Alpha/beta hydrolase family
Peptidase_S9         PF00326.16   213 seq1815_BIOID50931   -            278   8.1e-07   28.3   0.0   1   1   3.7e-10   1.3e-06   27.7   0.0    54   208   127   274   118   278 0.77 Prolyl oligopeptidase family
Radical_SAM          PF04055.16   166 seq1816_BIOID50931   -            411     4e-13   49.7   0.0   1   1     2e-16   6.7e-13   49.0   0.0     6   160    20   182    16   208 0.83 Radical SAM superfamily
DUF4008              PF13186.1     64 seq1816_BIOID50931   -            411     2e-12   47.1   0.6   1   1   1.3e-15   4.3e-12   46.0   0.4     4    64   282   343   276   343 0.90 Domain of unknown function (DUF4008)
Fer4_12              PF13353.1    139 seq1816_BIOID50931   -            411   3.5e-07   30.2   0.0   1   1     2e-10   6.7e-07   29.3   0.0    13   115    19   126    17   150 0.64 4Fe-4S single cluster domain
Phage_CII            PF05269.6     91 seq1817_BIOID50931   -             97     2e-48  162.1   1.2   1   1   1.7e-52   2.3e-48  162.0   0.9     1    91     1    91     1    91 1.00 Bacteriophage CII protein
DmsC                 PF04976.7    276 seq1819_BIOID50931   -            308  1.8e-116  388.1  23.0   1   1  1.5e-120    2e-116  387.9  15.9     1   276    22   298    22   298 1.00 DMSO reductase anchor subunit (DmsC)
YcfA                 PF07927.7     58 seq1821_BIOID50931   -             60   1.3e-17   63.3   0.1   1   1     1e-21   1.4e-17   63.2   0.0     2    58     4    60     3    60 0.95 YcfA-like protein
YiiD_Cterm           PF09500.5    144 seq1822_BIOID50931   -            329     2e-48  163.5   0.0   1   1   8.7e-52     3e-48  162.9   0.0     1   143   174   313   174   314 0.99 Putative thioesterase (yiiD_Cterm)
Acetyltransf_7       PF13508.1     79 seq1822_BIOID50931   -            329   4.5e-13   49.0   0.0   1   1   2.4e-16   8.3e-13   48.1   0.0     3    78    60   139    58   140 0.87 Acetyltransferase (GNAT) domain
Acetyltransf_1       PF00583.19    83 seq1822_BIOID50931   -            329   2.4e-12   46.5   0.0   1   1   2.1e-15   7.1e-12   45.0   0.0     2    82    66   138    65   139 0.96 Acetyltransferase (GNAT) family
Acetyltransf_10      PF13673.1    117 seq1822_BIOID50931   -            329   1.6e-08   34.5   0.0   1   1   7.8e-12   2.7e-08   33.8   0.0    38   117    55   138    16   138 0.81 Acetyltransferase (GNAT) domain
Flavodoxin_2         PF02525.12   199 seq1823_BIOID50931   -            193   6.5e-38  130.1   0.0   1   1   7.2e-42   9.8e-38  129.5   0.0     2   199     3   188     2   190 0.87 Flavodoxin-like fold
Phage_rep_O          PF04492.8    100 seq1824_BIOID50931   -            202   3.6e-40  136.0   0.0   1   1   3.8e-44   5.3e-40  135.5   0.0     3   100    18   115    16   115 0.99 Bacteriophage replication protein O
UPF0150              PF03681.10    48 seq1825_BIOID50931   -            145   2.6e-13   49.2   0.3   1   1   3.7e-17     5e-13   48.3   0.2     2    48     3    55     2    55 0.96 Uncharacterised protein family (UPF0150)
EII-GUT              PF03608.8    168 seq1828_BIOID50931   -            131   1.3e-57  194.1   0.4   1   1   1.2e-61   1.6e-57  193.9   0.3     2   124     5   127     4   130 0.98 PTS system enzyme II sorbitol-specific factor
HSP70                PF00012.15   602 seq1829_BIOID50931   -            471   1.4e-24   85.8   0.0   1   2   2.3e-18   1.5e-14   52.7   0.0     2   207    24   249    23   280 0.77 Hsp70 protein
HSP70                PF00012.15   602 seq1829_BIOID50931   -            471   1.4e-24   85.8   0.0   2   2     2e-11   1.4e-07   29.7   0.0   250   352   350   444   326   469 0.80 Hsp70 protein
UxuA                 PF03786.8    351 seq1831_BIOID50931   -            394  4.2e-163  541.7   0.2   1   1    7e-167  4.8e-163  541.6   0.1     1   350     1   388     1   389 0.99 D-mannonate dehydratase (UxuA)
AP_endonuc_2         PF01261.19   211 seq1831_BIOID50931   -            394   7.6e-09   35.0   0.0   1   1   7.8e-12   5.3e-08   32.3   0.0     3   189    18   299    16   322 0.81 Xylose isomerase-like TIM barrel
FAD_binding_3        PF01494.14   356 seq1833_BIOID50931   -            360   1.4e-09   37.3   0.0   1   1   2.1e-09   2.8e-05   23.2   0.0   148   178   141   171   118   239 0.86 FAD binding domain
Peripla_BP_4         PF13407.1    258 seq1835_BIOID50931   -            296   9.7e-59  198.6  12.1   1   1   3.4e-62   1.1e-58  198.4   8.4     1   258    29   281    29   281 0.97 Periplasmic binding protein domain
Peripla_BP_1         PF00532.16   279 seq1835_BIOID50931   -            296   4.4e-27   94.8   2.4   1   1   1.6e-30   5.4e-27   94.6   1.7     2   250    27   268    26   289 0.86 Periplasmic binding proteins and sugar binding domain of LacI family
Peripla_BP_3         PF13377.1    160 seq1835_BIOID50931   -            296   1.7e-15   57.2   0.0   1   1   2.4e-18   8.1e-15   55.0   0.0    19   145   158   284   148   296 0.81 Periplasmic binding protein-like domain
Peripla_BP_6         PF13458.1    343 seq1835_BIOID50931   -            296   2.2e-12   46.9   4.2   1   1     8e-16   2.7e-12   46.5   2.9    44   235    58   249    19   283 0.86 Periplasmic binding protein
EII-GUT              PF03608.8    168 seq1836_BIOID50931   -             44   2.7e-06   27.2   0.1   1   1   2.2e-10   3.1e-06   27.0   0.1   142   168     2    28     1    28 0.94 PTS system enzyme II sorbitol-specific factor
ABM                  PF03992.11    78 seq1837_BIOID50931   -            104   5.2e-22   77.5   0.1   1   1   4.5e-26   6.2e-22   77.3   0.0     1    78     1    87     1    87 0.92 Antibiotic biosynthesis monooxygenase
Flg_bbr_C            PF06429.8     74 seq1838_BIOID50931   -            251   8.9e-21   73.4   3.2   1   1   1.7e-24   1.2e-20   73.0   0.5     2    74   170   247   169   247 0.89 Flagellar basal body rod FlgEFG protein C-terminal
Flg_bb_rod           PF00460.15    31 seq1838_BIOID50931   -            251   2.2e-10   39.9   3.3   1   1   3.2e-14   2.2e-10   39.9   2.3     1    31     5    35     5    35 0.97 Flagella basal body rod protein
DUF1116              PF06545.6    216 seq1839_BIOID50931   -            472   1.4e-93  311.8   0.4   1   1   1.4e-97   1.9e-93  311.4   0.3     1   216   143   358   143   358 1.00 Protein of unknown function (DUF1116)
EIIBC-GUT_N          PF03612.9    183 seq1842_BIOID50931   -             68   6.6e-08   32.2   0.2   1   1   5.8e-12   7.9e-08   31.9   0.2     2    31     3    31     2    38 0.93 Sorbitol phosphotransferase enzyme II N-terminus
Xan_ur_permease      PF00860.15   389 seq1844_BIOID50931   -            463  4.4e-113  377.5  39.0   1   1  4.4e-117    6e-113  377.1  27.0     2   388    34   427    33   428 0.97 Permease family
Phage_lambda_P       PF06992.6    233 seq1845_BIOID50931   -            103   1.8e-08   33.8   0.2   1   1   1.4e-12   1.9e-08   33.8   0.1     1    22     1    22     1    54 0.90 Replication protein P
HipA_N               PF07805.7     82 seq1847_BIOID50931   -            340   3.4e-21   75.1   0.0   1   1     1e-24   6.9e-21   74.1   0.0     1    82    50   138    50   138 0.98 HipA-like N-terminal domain
HipA_C               PF07804.7     79 seq1847_BIOID50931   -            340   2.1e-17   62.8   0.0   1   1   1.1e-20   7.3e-17   61.1   0.0     1    79   149   232   149   232 0.95 HipA-like C-terminal domain
EIIBC-GUT_C          PF07663.6     93 seq1849_BIOID50931   -            216   2.8e-48  161.8   5.0   1   1   4.1e-52   2.8e-48  161.8   3.5     1    93   123   215   123   215 0.99 Sorbitol phosphotransferase enzyme II C-terminus
EIIBC-GUT_N          PF03612.9    183 seq1849_BIOID50931   -            216   1.8e-13   50.3   0.1   1   1   6.2e-17   4.3e-13   49.1   0.1   104   183     2    68     1    68 0.90 Sorbitol phosphotransferase enzyme II N-terminus
ABC_tran             PF00005.22   118 seq1854_BIOID50931   -            401   5.6e-22   78.2   0.0   1   1   3.6e-25   1.2e-21   77.0   0.0     1   117    73   191    73   192 0.92 ABC transporter
TOBE_2               PF08402.5     75 seq1854_BIOID50931   -            401   9.6e-12   44.6   0.3   1   1   1.2e-14   4.2e-11   42.5   0.1     1    75   313   385   313   385 0.95 TOBE domain
NicO                 PF03824.11   282 seq1855_BIOID50931   -            283   1.7e-59  201.3  17.6   1   1   4.1e-63   1.9e-59  201.2  12.2     1   280    13   282    13   283 0.91 High-affinity nickel-transport protein
DUF2910              PF11139.3    214 seq1855_BIOID50931   -            283     4e-08   32.4   0.0   1   1   1.7e-11     8e-08   31.5   0.0    34   213    53   278    21   279 0.88 Protein of unknown function (DUF2910)
DsbD_2               PF13386.1    199 seq1855_BIOID50931   -            283   1.8e-07   30.9  18.6   1   1     5e-10   2.3e-06   27.3   3.0   109   186   168   249   155   272 0.87 Family description
Mannitol_dh_C        PF08125.8    245 seq1857_BIOID50931   -            486   1.8e-96  321.9   0.0   1   1  3.5e-100   2.4e-96  321.5   0.0     1   245   216   463   216   463 0.99 Mannitol dehydrogenase C-terminal domain
Mannitol_dh          PF01232.18   151 seq1857_BIOID50931   -            486   2.9e-54  182.9   0.0   1   1   7.2e-58   4.9e-54  182.2   0.0     2   151    24   188    23   188 0.99 Mannitol dehydrogenase Rossmann domain
Flg_bbr_C            PF06429.8     74 seq1858_BIOID50931   -            260   5.3e-27   93.4   3.1   1   1   1.6e-30   1.1e-26   92.4   1.3     2    74   183   260   182   260 0.91 Flagellar basal body rod FlgEFG protein C-terminal
Flg_bb_rod           PF00460.15    31 seq1858_BIOID50931   -            260   2.9e-14   52.2   1.2   1   1   1.1e-17   7.4e-14   50.9   0.8     1    31     5    35     5    35 0.98 Flagella basal body rod protein
PfkB                 PF00294.19   301 seq1860_BIOID50931   -            314   3.8e-75  252.6   3.3   1   1   6.4e-79   4.4e-75  252.4   2.3     3   300    11   302     9   303 0.95 pfkB family carbohydrate kinase
Phos_pyr_kin         PF08543.7    246 seq1860_BIOID50931   -            314   1.9e-15   56.6   0.4   1   1   3.9e-19   2.6e-15   56.1   0.2   104   231   170   290   132   299 0.82 Phosphomethylpyrimidine kinase
Glycos_trans_3N      PF02885.12    66 seq1861_BIOID50931   -            320   2.7e-15   55.5   0.0   1   1   3.6e-19     5e-15   54.7   0.0     2    65     3    70     2    71 0.97 Glycosyl transferase family, helical bundle domain
MFS_1                PF07690.11   354 seq1863_BIOID50931   -            382   3.2e-28   98.3  52.3   1   2   3.2e-19   2.2e-15   56.1  19.3     2   238    12   230    11   233 0.79 Major Facilitator Superfamily
MFS_1                PF07690.11   354 seq1863_BIOID50931   -            382   3.2e-28   98.3  52.3   2   2     1e-17   6.8e-14   51.2  13.5     6   174   210   371   206   381 0.89 Major Facilitator Superfamily
Sugar_tr             PF00083.19   451 seq1863_BIOID50931   -            382     2e-07   29.8  17.3   1   1   2.9e-11     2e-07   29.8  12.0    44   176    39   167    16   183 0.85 Sugar (and other) transporter
Sulf_transp          PF04143.9     43 seq1864_BIOID50931   -            401     3e-19   68.6  35.9   1   2     6e-14   8.2e-10   38.4   5.6     3    41   114   153   112   155 0.94 Sulphur transport
Sulf_transp          PF04143.9     43 seq1864_BIOID50931   -            401     3e-19   68.6  35.9   2   2   1.2e-15   1.6e-11   43.8   5.0     3    42   290   329   288   336 0.93 Sulphur transport
PTSIIA_gutA          PF03829.8    117 seq1865_BIOID50931   -            123   7.6e-45  151.2   0.0   1   1   6.7e-49   9.1e-45  150.9   0.0     1   116     1   116     1   118 0.98 PTS system glucitol/sorbitol-specific IIA component
MetJ                 PF01340.15   104 seq1868_BIOID50931   -            105   9.5e-70  230.8   0.1   1   1   7.7e-74     1e-69  230.6   0.1     1   104     2   105     2   105 1.00 Met Apo-repressor, MetJ
ACCA                 PF03255.9    145 seq1869_BIOID50931   -            319     6e-65  217.1   0.2   1   1   1.9e-68   8.7e-65  216.5   0.1     2   145     5   151     4   151 0.97 Acetyl co-enzyme A carboxylase carboxyltransferase alpha subunit
Carboxyl_trans       PF01039.17   493 seq1869_BIOID50931   -            319   1.5e-18   66.3   0.1   1   1   4.1e-22   1.9e-18   66.0   0.0   272   473    85   288    58   300 0.84 Carboxyl transferase domain
MdcE                 PF06833.6    234 seq1869_BIOID50931   -            319   6.6e-06   25.3   0.0   1   1     2e-09   9.1e-06   24.9   0.0     5   176    88   262    84   313 0.81 Malonate decarboxylase gamma subunit (MdcE)
TetR_C_3             PF08362.6    143 seq1870_BIOID50931   -            212   3.2e-59  198.6   0.0   1   1     6e-63   4.1e-59  198.2   0.0     1   143    70   212    70   212 0.99 YcdC-like protein, C-terminal region
TetR_N               PF00440.18    47 seq1870_BIOID50931   -            212   1.3e-16   59.8   0.2   1   1   2.9e-20     2e-16   59.2   0.1     1    47    23    69    23    69 0.98 Bacterial regulatory proteins, tetR family
Caudo_TAP            PF02413.12   130 seq1872_BIOID50931   -            147   1.7e-32  112.1   0.1   1   1   1.4e-36   1.9e-32  112.0   0.1     3   130    10   143     8   143 0.97 Caudovirales tail fibre assembly protein
adh_short            PF00106.20   167 seq1874_BIOID50931   -            259   6.2e-25   87.9   1.9   1   1   1.1e-28   7.5e-25   87.6   1.3     2   166     4   172     3   173 0.92 short chain dehydrogenase
adh_short_C2         PF13561.1    243 seq1874_BIOID50931   -            259   6.4e-15   55.5   0.0   1   1   1.4e-18   9.3e-15   54.9   0.0     7   241    13   255     9   256 0.86 Enoyl-(Acyl carrier protein) reductase
DUF830               PF05708.7    158 seq1879_BIOID50931   -            202   2.9e-45  153.9   0.0   1   1   2.4e-49   3.2e-45  153.8   0.0     2   157    21   193    20   194 0.97 Orthopoxvirus protein of unknown function (DUF830)
DUF3315              PF11776.3     52 seq1884_BIOID50931   -            112   5.6e-23   80.1   0.2   1   1   7.5e-27     1e-22   79.2   0.1     1    51    52   102    52   103 0.98 Domain of unknown function (DUF3315)
FlgH                 PF02107.11   180 seq1885_BIOID50931   -            232   3.4e-69  231.9   0.3   1   1   2.9e-73   3.9e-69  231.6   0.2     4   180    44   231    41   231 0.95 Flagellar L-ring protein
AsmA                 PF05170.9    604 seq1886_BIOID50931   -            577  9.9e-168  559.3   7.2   1   1  2.6e-171  1.2e-167  559.0   5.0     1   567     9   560     9   576 0.97 AsmA family
TonB_dep_Rec         PF00593.19   276 seq1891_BIOID50931   -            715   1.1e-26   94.3  16.7   1   1   1.6e-30   1.1e-26   94.3  11.6     5   272   466   710   464   714 0.90 TonB dependent receptor
Plug                 PF07715.10   108 seq1891_BIOID50931   -            715   2.9e-24   85.3   1.3   1   1   1.3e-27   8.7e-24   83.8   0.9     4   108    54   159    51   159 0.93 TonB-dependent Receptor Plug Domain
Peripla_BP_3         PF13377.1    160 seq1893_BIOID50931   -            330   1.3e-42  145.4   0.0   1   1   4.3e-45   1.5e-41  141.9   0.0     2   159   170   329   169   330 0.92 Periplasmic binding protein-like domain
Peripla_BP_1         PF00532.16   279 seq1893_BIOID50931   -            330   7.6e-35  120.3   0.0   1   1   2.9e-38   9.7e-35  119.9   0.0     1   272    59   321    59   327 0.91 Periplasmic binding proteins and sugar binding domain of LacI family
LacI                 PF00356.16    46 seq1893_BIOID50931   -            330   2.7e-21   74.8   0.9   1   1   1.3e-24   4.4e-21   74.0   0.6     1    46     3    48     3    48 0.99 Bacterial regulatory proteins, lacI family
Peripla_BP_4         PF13407.1    258 seq1893_BIOID50931   -            330   3.7e-19   68.9   0.0   1   1   1.7e-22   5.7e-19   68.3   0.0     1   251    62   305    62   310 0.90 Periplasmic binding protein domain
LamB                 PF02264.10   398 seq1894_BIOID50931   -            446    1e-168  561.4  25.1   1   1  8.3e-173  1.1e-168  561.3  17.4     1   398    28   446    28   446 0.97 LamB porin
AA_kinase            PF00696.23   241 seq1895_BIOID50931   -            316   2.2e-27   96.0   0.3   1   1   1.9e-31   2.6e-27   95.8   0.2     2   240     4   296     3   297 0.91 Amino acid kinase family
Ldh_2                PF02615.9    335 seq1898_BIOID50931   -            361  5.4e-138  459.1   0.0   1   1  4.5e-142  6.1e-138  459.0   0.0     1   334     5   340     5   341 0.99 Malate/L-lactate dehydrogenase
AA_permease_2        PF13520.1    426 seq1899_BIOID50931   -            540   7.9e-42  143.1  47.6   1   1   1.7e-45   1.2e-41  142.6  33.0     2   422    75   515    74   526 0.85 Amino acid permease
AA_permease          PF00324.16   479 seq1899_BIOID50931   -            540   3.5e-15   55.2  40.9   1   1   6.9e-19   4.7e-15   54.7  28.4    28   446    99   513    76   536 0.76 Amino acid permease
Methyltransf_23      PF13489.1    162 seq1900_BIOID50931   -            256   2.7e-24   85.5   0.0   1   1   3.3e-27   3.5e-24   85.2   0.0    23   121    73   198    26   228 0.78 Methyltransferase domain
Methyltransf_31      PF13847.1    152 seq1900_BIOID50931   -            256   8.9e-20   70.7   0.0   1   1   1.1e-22   1.1e-19   70.3   0.0     4   112    73   177    72   227 0.88 Methyltransferase domain
Methyltransf_11      PF08241.7     95 seq1900_BIOID50931   -            256   2.7e-19   69.3   0.1   1   1   3.9e-22   4.1e-19   68.7   0.1     1    95    77   173    77   173 0.96 Methyltransferase domain
Methyltransf_12      PF08242.7     99 seq1900_BIOID50931   -            256   3.8e-14   52.8   0.0   1   1   5.8e-17   6.1e-14   52.1   0.0     1    98    77   170    77   171 0.84 Methyltransferase domain
Methyltransf_18      PF12847.2    112 seq1900_BIOID50931   -            256   1.4e-13   51.2   0.0   1   1   2.2e-16   2.3e-13   50.6   0.0     2   110    73   174    73   176 0.90 Methyltransferase domain
Methyltransf_25      PF13649.1    101 seq1900_BIOID50931   -            256   4.5e-12   46.0   0.1   1   1     7e-15   7.3e-12   45.4   0.1     1   101    76   169    76   169 0.92 Methyltransferase domain
Ubie_methyltran      PF01209.13   233 seq1900_BIOID50931   -            256   9.3e-10   37.8   0.0   1   1   1.1e-12   1.1e-09   37.6   0.0    38   151    63   173    29   199 0.87 ubiE/COQ5 methyltransferase family
Methyltransf_26      PF13659.1    117 seq1900_BIOID50931   -            256     3e-09   36.8   0.1   1   1   7.4e-12   7.8e-09   35.4   0.1     1   115    73   175    73   177 0.89 Methyltransferase domain
CMAS                 PF02353.15   273 seq1900_BIOID50931   -            256     2e-08   33.5   0.0   1   1   2.3e-11   2.4e-08   33.2   0.0    62   193    72   200    49   232 0.80 Mycolic acid cyclopropane synthetase
NodS                 PF05401.6    201 seq1900_BIOID50931   -            256   4.9e-08   32.4   0.0   1   1   5.8e-11   6.1e-08   32.1   0.0    45   175    74   204    27   212 0.78 Nodulation protein S (NodS)
MTS                  PF05175.9    170 seq1900_BIOID50931   -            256     7e-07   28.6   0.0   1   1   9.8e-10     1e-06   28.1   0.0    32   103    73   143    61   186 0.88 Methyltransferase small domain
Methyltransf_9       PF08003.6    315 seq1900_BIOID50931   -            256   8.9e-06   24.5   0.0   1   1   1.1e-08   1.2e-05   24.0   0.0   113   229    70   185    60   219 0.80 Protein of unknown function (DUF1698)
PrmA                 PF06325.8    295 seq1900_BIOID50931   -            256   1.9e-05   23.8   0.0   1   1   2.6e-08   2.7e-05   23.3   0.0   162   258    73   174    64   190 0.79 Ribosomal protein L11 methyltransferase (PrmA)
SirA                 PF01206.12    70 seq1901_BIOID50931   -             77   2.7e-20   71.6   0.0   1   1   2.2e-24   2.9e-20   71.5   0.0     2    70     9    77     8    77 0.98 SirA-like protein
Transgly             PF00912.17   178 seq1905_BIOID50931   -            858   1.4e-67  226.3   0.0   1   1   4.3e-71   2.9e-67  225.2   0.0     1   177    62   237    62   238 0.98 Transglycosylase
Transpeptidase       PF00905.17   304 seq1905_BIOID50931   -            858   2.9e-28   98.6   3.2   1   1   1.5e-29     1e-25   90.3   0.0     2   204   436   617   435   681 0.79 Penicillin binding protein transpeptidase domain
OKR_DC_1             PF01276.15   417 seq1906_BIOID50931   -            713    2e-194  645.8   0.0   1   1  5.3e-198  2.4e-194  645.5   0.0     1   417   130   545   130   545 1.00 Orn/Lys/Arg decarboxylase, major domain
OKR_DC_1_C           PF03711.10   137 seq1906_BIOID50931   -            713   8.5e-53  177.9   0.0   1   1   4.3e-56   1.9e-52  176.8   0.0     1   135   570   702   570   704 0.99 Orn/Lys/Arg decarboxylase, C-terminal domain
OKR_DC_1_N           PF03709.10   115 seq1906_BIOID50931   -            713   3.6e-26   91.3   0.0   1   1   1.6e-29   7.4e-26   90.3   0.0     1   115    14   124    14   124 0.99 Orn/Lys/Arg decarboxylase, N-terminal domain
HTH_Tnp_IS1          PF12759.2     50 seq1907_BIOID50931   -             90   2.7e-30  103.4   0.1   1   1     5e-34   3.4e-30  103.1   0.0     1    50    38    87    38    87 0.99 InsA C-terminal domain
Zn_Tnp_IS1           PF03811.8     36 seq1907_BIOID50931   -             90     2e-15   55.8   6.9   1   1   4.7e-19   3.2e-15   55.1   4.8     1    36     1    35     1    35 0.99 InsA N-terminal domain
Fimbrial             PF00419.15   145 seq1908_BIOID50931   -            187   1.3e-19   70.7   3.5   1   1   1.3e-23   1.8e-19   70.2   2.4     1   144    39   186    39   187 0.89 Fimbrial protein
GutM                 PF06923.6    109 seq1909_BIOID50931   -            119   1.4e-36  124.3   0.0   1   1   1.2e-40   1.6e-36  124.1   0.0     2   109     3   110     2   110 0.98 Glucitol operon activator protein (GutM)
FlgI                 PF02119.11   342 seq1910_BIOID50931   -            366  4.1e-138  459.5  15.4   1   1  3.4e-142  4.6e-138  459.4  10.7     1   342    22   366    22   366 0.99 Flagellar P-ring protein
MobC                 PF05713.6     48 seq1911_BIOID50931   -            116   4.9e-12   45.4   1.2   1   1   1.3e-15     9e-12   44.6   0.8     1    48    65   109    65   115 0.88 Bacterial mobilisation protein (MobC)
RHH_1                PF01402.16    39 seq1911_BIOID50931   -            116   1.8e-05   24.3   0.1   1   1     1e-08   6.8e-05   22.4   0.0     2    32    14    44    13    49 0.95 Ribbon-helix-helix protein, copG family
DUF159               PF02586.9    208 seq1912_BIOID50931   -            222   3.6e-47  160.4   0.0   1   1   2.9e-51     4e-47  160.3   0.0     1   207     1   215     1   216 0.91 Uncharacterised ACR, COG2135
GntR                 PF00392.16    64 seq1913_BIOID50931   -            257   1.8e-23   81.5   1.4   1   1     7e-27   3.2e-23   80.8   0.2     1    64    10    73    10    73 0.99 Bacterial regulatory proteins, gntR family
FCD                  PF07729.7    125 seq1913_BIOID50931   -            257   3.9e-21   75.5   7.6   1   1   1.3e-24   5.8e-21   74.9   5.3     1   125    97   226    97   226 0.92 FCD domain
Rrf2                 PF02082.15    83 seq1913_BIOID50931   -            257   6.6e-05   22.8   0.1   1   1   3.8e-08   0.00017   21.4   0.0    28    67    36    74    23    80 0.88 Transcriptional regulator
DDE_Tnp_IS1          PF03400.8    131 seq1915_BIOID50931   -             61   3.2e-26   91.8   0.1   1   1   2.8e-30   3.8e-26   91.6   0.1     1    55     2    55     2    59 0.96 IS1 transposase
DeoRC                PF00455.17   162 seq1916_BIOID50931   -            257   1.9e-52  177.0   0.7   1   1   6.5e-56   2.9e-52  176.4   0.3     3   161    74   232    72   233 0.97 DeoR C terminal sensor domain
HTH_DeoR             PF08220.7     57 seq1916_BIOID50931   -            257   9.1e-22   76.2   0.1   1   1   3.8e-25   1.7e-21   75.3   0.1     1    56     6    61     6    62 0.98 DeoR-like helix-turn-helix domain
HTH_11               PF08279.7     55 seq1916_BIOID50931   -            257   5.4e-09   35.4   0.1   1   1   3.9e-12   1.8e-08   33.8   0.0     1    46     6    50     6    56 0.92 HTH domain
DDE_Tnp_IS1          PF03400.8    131 seq1917_BIOID50931   -            104   2.4e-31  108.4   0.1   1   1   2.3e-35   3.1e-31  108.0   0.1    61   127     1    67     1    70 0.98 IS1 transposase
Amidohydro_4         PF13147.1    304 seq1920_BIOID50931   -            460   7.5e-32  111.3   0.0   1   1   2.2e-35   9.9e-32  110.9   0.0     1   304   107   427   107   427 0.89 Amidohydrolase
Amidohydro_3         PF07969.6    404 seq1920_BIOID50931   -            460   2.1e-08   33.7   2.4   1   1     8e-10   3.7e-06   26.3   1.7   115   358   193   384   112   405 0.63 Amidohydrolase family
Amidohydro_5         PF13594.1     68 seq1920_BIOID50931   -            460   1.1e-05   24.9   0.0   1   1   1.6e-08   7.4e-05   22.3   0.0     3    45    84   138    82   180 0.71 Amidohydrolase
RHH_1                PF01402.16    39 seq1923_BIOID50931   -             81   4.8e-11   41.9   0.5   1   1   5.7e-15   7.7e-11   41.2   0.4     2    39    15    52    14    52 0.96 Ribbon-helix-helix protein, copG family
Pili_assembly_N      PF00345.15   122 seq1924_BIOID50931   -            239   2.5e-41  140.1   0.5   1   1   5.4e-45   3.7e-41  139.6   0.4     2   121    36   154    35   155 0.91 Gram-negative pili assembly chaperone, N-terminal domain
Pili_assembly_C      PF02753.12    68 seq1924_BIOID50931   -            239   1.3e-17   63.2   0.6   1   1     2e-21   1.3e-17   63.2   0.4     1    66   174   233   174   235 0.95 Gram-negative pili assembly chaperone, C-terminal domain
Acetyltransf_1       PF00583.19    83 seq1927_BIOID50931   -            159   8.1e-10   38.4   0.1   1   1   1.7e-13   1.1e-09   38.0   0.1     2    82    53   130    52   131 0.91 Acetyltransferase (GNAT) family
Acetyltransf_10      PF13673.1    117 seq1927_BIOID50931   -            159   2.2e-07   30.8   0.0   1   1   4.1e-11   2.8e-07   30.5   0.0     3   117    12   130    11   130 0.78 Acetyltransferase (GNAT) domain
MalM                 PF07148.7    136 seq1930_BIOID50931   -            306   2.3e-50  169.4   0.1   1   1   2.4e-54   3.3e-50  168.9   0.0     2   136    75   210    74   210 0.98 Maltose operon periplasmic protein precursor (MalM)
SIS                  PF01380.17   131 seq1932_BIOID50931   -            321   3.9e-27   94.3   0.0   1   1   9.9e-31   6.8e-27   93.5   0.0     2   130    39   169    38   170 0.98 SIS domain
CBS                  PF00571.23    57 seq1932_BIOID50931   -            321   7.1e-15   54.3   0.0   1   2   1.9e-08   0.00013   21.4   0.0     1    56   199   256   199   257 0.92 CBS domain
CBS                  PF00571.23    57 seq1932_BIOID50931   -            321   7.1e-15   54.3   0.0   2   2   4.7e-10   3.2e-06   26.5   0.0     8    51   272   315   265   318 0.82 CBS domain
Glucosaminidase      PF01832.15   134 seq1933_BIOID50931   -            323   9.5e-38  129.2   0.9   1   1   2.5e-41   1.7e-37  128.4   0.6     5   133   170   305   167   306 0.96 Mannosyl-glycoprotein endo-beta-N-acetylglucosaminidase
Rod-binding          PF10135.4     49 seq1933_BIOID50931   -            323   1.4e-19   69.7   2.4   1   1   4.8e-23   3.3e-19   68.4   1.7     1    49    60   107    60   107 0.99 Rod binding protein
Usher                PF00577.15   552 seq1939_BIOID50931   -            883  2.4e-198  660.2  31.1   1   1  6.7e-202    3e-198  659.8  21.5     1   552   213   795   213   795 0.98 Type VII secretion system (T7SS), usher protein
PapC_N               PF13954.1    146 seq1939_BIOID50931   -            883   1.2e-40  138.3   0.0   1   1   5.1e-44   2.3e-40  137.4   0.0     1   146    42   196    42   196 0.96 PapC N-terminal domain
PapC_C               PF13953.1     68 seq1939_BIOID50931   -            883   2.5e-23   81.3   0.1   1   1   1.5e-26   6.8e-23   79.9   0.1     1    65   805   868   805   871 0.96 PapC C-terminal domain
Glyoxalase           PF00903.20   128 seq1943_BIOID50931   -            129   7.8e-23   80.7   0.0   1   1   1.9e-26   8.7e-23   80.5   0.0     2   128     7   126     6   126 0.97 Glyoxalase/Bleomycin resistance protein/Dioxygenase superfamily
Glyoxalase_2         PF12681.2    108 seq1943_BIOID50931   -            129   3.8e-18   65.9   0.0   1   1   9.7e-22   4.4e-18   65.7   0.0     1   108    12   127    12   127 0.79 Glyoxalase-like domain
Glyoxalase_4         PF13669.1    110 seq1943_BIOID50931   -            129   2.6e-13   49.8   0.0   1   1   6.9e-17   3.2e-13   49.5   0.0     1    96     8   102     8   115 0.85 Glyoxalase/Bleomycin resistance protein/Dioxygenase superfamily
Flg_bbr_C            PF06429.8     74 seq1945_BIOID50931   -            547   7.8e-08   32.0   2.5   1   1   1.1e-11   7.8e-08   32.0   1.7    23    74   491   546   469   546 0.82 Flagellar basal body rod FlgEFG protein C-terminal
Flg_bb_rod           PF00460.15    31 seq1945_BIOID50931   -            547   2.8e-05   23.5  11.0   1   1   4.2e-09   2.8e-05   23.5   7.6     1    31     5    35     5    35 0.97 Flagella basal body rod protein
ASCH                 PF04266.9    104 seq1946_BIOID50931   -            146   4.9e-20   71.7   0.0   1   1   4.2e-24   5.7e-20   71.5   0.0     5   103    37   143    16   144 0.92 ASCH domain
[truncated: 1,511,909 more chars]
