# Supplementary material for: A domain sequence approach to pangenomics: applications to Escherichia coli
Source: F1000Res. 2013 May 29;1:19. Originally published 2012 Oct 1. [Version 2] doi: 10.12688/f1000research.1-19.v2 (PMC3901455; doi:10.12688/f1000research.1-19.v2)
Supplement: The 347 text files show the results from scanning each of the fasta-files against the Pfam-A database [file f1000research-1-1101-s0002.tgz › Escherichia_coli_DEC3F_BIOID50933.txt]

#                                                                            --- full sequence --- -------------- this domain -------------   hmm coord   ali coord   env coord
# target name        accession   tlen query name           accession   qlen   E-value  score  bias   #  of  c-Evalue  i-Evalue  score  bias  from    to  from    to  from    to  acc description of target
#------------------- ---------- ----- -------------------- ---------- ----- --------- ------ ----- --- --- --------- --------- ------ ----- ----- ----- ----- ----- ----- ----- ---- ---------------------
DUF1482              PF07358.6     57 seq1_BIOID50933      -             62   3.6e-26   90.3   0.0   1   1   2.9e-30     4e-26   90.2   0.0     1    57     4    62     4    62 0.98 Protein of unknown function (DUF1482)
OmpA                 PF00691.15    97 seq3_BIOID50933      -            112   3.9e-20   71.9   0.0   1   1   3.7e-24     5e-20   71.5   0.0     1    97    11   106    11   106 0.96 OmpA family
PerC                 PF06069.6     90 seq5_BIOID50933      -             90   3.6e-43  145.4   0.4   1   1   2.9e-47     4e-43  145.2   0.3     1    89     1    89     1    90 0.99 PerC transcriptional activator
DUF968               PF06147.6    200 seq6_BIOID50933      -            349   5.4e-79  264.6   0.1   1   1   6.4e-83   8.8e-79  263.9   0.0     2   199   130   345   129   346 0.99 Protein of unknown function (DUF968)
rve                  PF00665.21   120 seq10_BIOID50933     -            187   2.6e-17   62.9   0.0   1   1   3.1e-21   4.3e-17   62.2   0.0     3   120    32   141    30   141 0.94 Integrase core domain
adh_short            PF00106.20   167 seq17_BIOID50933     -            168   2.3e-31  108.8   0.0   1   1   7.5e-35   2.6e-31  108.6   0.0     3   165     2   164     1   166 0.94 short chain dehydrogenase
KR                   PF08659.5    181 seq17_BIOID50933     -            168     1e-12   47.9   0.0   1   1   3.7e-16   1.3e-12   47.6   0.0     4   161     3   159     1   164 0.88 KR domain
Epimerase            PF01370.16   236 seq17_BIOID50933     -            168   1.1e-07   31.4   0.0   1   1   2.8e-10   9.6e-07   28.3   0.0     2   156     3   163     2   168 0.68 NAD dependent epimerase/dehydratase family
adh_short_C2         PF13561.1    243 seq17_BIOID50933     -            168   2.3e-07   30.7   0.0   1   1   8.2e-11   2.8e-07   30.4   0.0     7   166    10   164     6   166 0.84 Enoyl-(Acyl carrier protein) reductase
Transposase_mut      PF00872.13   381 seq18_BIOID50933     -            175   1.5e-46  158.5   0.0   1   1   1.3e-50   1.8e-46  158.3   0.0    42   211     1   166     1   170 0.95 Transposase, Mutator family
DUF2726              PF10881.3    126 seq19_BIOID50933     -            196   1.5e-26   92.3   0.1   1   1   1.7e-30   2.3e-26   91.7   0.0     2   108    59   169    58   180 0.94 Protein of unknown function (DUF2726)
DUF1471              PF07338.8     56 seq20_BIOID50933     -            314   4.1e-62  205.5   5.4   1   3   2.8e-22   3.9e-18   64.7   0.0     2    56    34    90    33    90 0.98 Protein of unknown function (DUF1471)
DUF1471              PF07338.8     56 seq20_BIOID50933     -            314   4.1e-62  205.5   5.4   2   3     3e-22   4.1e-18   64.6   0.1     3    56   119   174   117   174 0.98 Protein of unknown function (DUF1471)
DUF1471              PF07338.8     56 seq20_BIOID50933     -            314   4.1e-62  205.5   5.4   3   3   3.1e-26   4.3e-22   77.3   0.1     2    56   259   314   258   314 0.99 Protein of unknown function (DUF1471)
RHS                  PF03527.9     41 seq21_BIOID50933     -            583   1.8e-20   72.3   0.8   1   1   2.6e-24   1.8e-20   72.3   0.6     1    41   328   368   328   368 0.96 RHS protein
rve                  PF00665.21   120 seq23_BIOID50933     -            248   2.6e-28   98.4   0.0   1   1   1.7e-31   4.6e-28   97.6   0.0     2   120    76   192    75   192 0.98 Integrase core domain
rve_3                PF13683.1     67 seq23_BIOID50933     -            248     4e-14   51.7   0.1   1   1   2.8e-17   7.6e-14   50.8   0.1     2    67   164   230   163   230 0.97 Integrase core domain
DDE_Tnp_IS240        PF13610.1    140 seq23_BIOID50933     -            248   2.7e-12   46.7   0.0   1   1   1.5e-15     4e-12   46.1   0.0     2   139    81   222    80   223 0.91 DDE domain
HTH_21               PF13276.1     60 seq23_BIOID50933     -            248   6.8e-09   35.5   0.1   1   1     6e-12   1.6e-08   34.2   0.0     9    58     4    52     2    56 0.90 HTH-like domain
rve_2                PF13333.1     52 seq23_BIOID50933     -            248   2.4e-08   33.8   0.1   1   1   1.7e-11   4.6e-08   32.8   0.1     1    50   182   236   182   237 0.90 Integrase core domain
DUF3596              PF12167.3     88 seq25_BIOID50933     -            431   3.3e-30  103.3   0.0   1   1   9.2e-34   6.3e-30  102.4   0.0     1    87     9    94     9    95 0.98 Domain of unknown function (DUF3596)
Phage_integrase      PF00589.17   173 seq25_BIOID50933     -            431   6.5e-20   71.3   0.2   1   1   2.1e-23   1.5e-19   70.2   0.1     3   167   205   398   204   403 0.88 Phage integrase family
Alpha-amylase        PF00128.19   316 seq27_BIOID50933     -            412   1.2e-06   28.0   0.0   1   1   1.4e-10     2e-06   27.3   0.0    21    78   245   314   230   350 0.85 Alpha amylase, catalytic domain
Phage_fiber_C        PF06820.7     64 seq29_BIOID50933     -             89   6.7e-36  122.1   1.0   1   1     6e-40   8.2e-36  121.8   0.7     1    64    28    89    28    89 0.98 Putative prophage tail fibre C-terminus
TPR_3                PF07720.7     36 seq30_BIOID50933     -            163   1.3e-20   72.6  16.1   1   2   6.5e-14   8.9e-10   38.0   2.4     1    36    40    73    40    73 0.98 Tetratricopeptide repeat
TPR_3                PF07720.7     36 seq30_BIOID50933     -            163   1.3e-20   72.6  16.1   2   2   1.3e-14   1.8e-10   40.2   3.3     1    36    74   107    74   107 0.96 Tetratricopeptide repeat
Antiterm             PF03589.8     95 seq32_BIOID50933     -            201   7.8e-46  154.0   3.0   1   2   3.4e-32   4.7e-28   97.0   0.3     1    95    14   111    14   111 0.99 Antitermination protein
Antiterm             PF03589.8     95 seq32_BIOID50933     -            201   7.8e-46  154.0   3.0   2   2   6.3e-20   8.6e-16   57.7   0.1     4    64   114   173   112   182 0.94 Antitermination protein
DUF1983              PF09327.6     81 seq33_BIOID50933     -             58   1.6e-10   40.6   0.1   1   1   1.6e-14   2.1e-10   40.2   0.1    47    81     1    35     1    35 0.98 Domain of unknown function (DUF1983)
DUF4329              PF14220.1    124 seq35_BIOID50933     -            133   2.1e-29  102.1   0.4   1   1   1.9e-33   2.5e-29  101.8   0.3     2    94    15   117    14   127 0.92 Domain of unknown function (DUF4329)
DUF3672              PF12421.3    136 seq40_BIOID50933     -            270     8e-42  142.4   0.0   1   1   1.6e-45   1.1e-41  142.0   0.0     1   135    88   228    88   229 0.89 Fibronectin type III protein
DUF1983              PF09327.6     81 seq40_BIOID50933     -            270   4.2e-22   77.7   0.6   1   1   1.3e-25   8.6e-22   76.7   0.0    18    81     1    64     1    64 0.99 Domain of unknown function (DUF1983)
TPR_6                PF13174.1     33 seq41_BIOID50933     -            263   1.8e-22   78.1   1.7   1   3   2.8e-07   0.00047   20.3   0.0     4    33   146   176   145   176 0.86 Tetratricopeptide repeat
TPR_6                PF13174.1     33 seq41_BIOID50933     -            263   1.8e-22   78.1   1.7   2   3   2.2e-08   3.8e-05   23.7   0.1     3    33   183   213   181   213 0.95 Tetratricopeptide repeat
TPR_6                PF13174.1     33 seq41_BIOID50933     -            263   1.8e-22   78.1   1.7   3   3   7.2e-11   1.2e-07   31.5   0.0     1    33   218   250   218   250 0.96 Tetratricopeptide repeat
TPR_16               PF13432.1     65 seq41_BIOID50933     -            263   6.3e-12   45.7   0.0   1   1   1.6e-09   2.7e-06   27.7   0.0     2    65   147   214   146   214 0.92 Tetratricopeptide repeat
TPR_2                PF07719.12    34 seq41_BIOID50933     -            263   1.1e-09   37.3   0.2   1   2   2.1e-06    0.0035   17.0   0.1     2    33   181   212   180   213 0.93 Tetratricopeptide repeat
TPR_2                PF07719.12    34 seq41_BIOID50933     -            263   1.1e-09   37.3   0.2   2   2   5.3e-06    0.0091   15.7   0.0     1    33   217   249   217   250 0.95 Tetratricopeptide repeat
TPR_8                PF13181.1     34 seq41_BIOID50933     -            263   2.8e-06   26.5   0.9   1   2   0.00027      0.46   10.2   0.2     2    29   181   208   180   213 0.89 Tetratricopeptide repeat
TPR_8                PF13181.1     34 seq41_BIOID50933     -            263   2.8e-06   26.5   0.9   2   2   2.7e-05     0.046   13.3   0.0     5    29   221   245   217   250 0.85 Tetratricopeptide repeat
Phage_integrase      PF00589.17   173 seq42_BIOID50933     -            230   1.6e-32  112.4   0.0   1   1   1.4e-36   1.9e-32  112.1   0.0     2   170    53   220    52   223 0.97 Phage integrase family
SecE                 PF00584.15    57 seq50_BIOID50933     -            127   2.4e-21   74.9   1.0   1   1   1.8e-25   2.4e-21   74.9   0.7     2    56    68   122    67   123 0.97 SecE/Sec61-gamma subunits of protein translocation complex
Lysis_S              PF04971.7     68 seq53_BIOID50933     -             54   1.5e-36  123.7   0.4   1   1   1.2e-40   1.6e-36  123.6   0.3    16    68     2    54     1    54 0.98 Lysis protein S
Acetyltransf_1       PF00583.19    83 seq54_BIOID50933     -             99   5.9e-08   32.5   0.1   1   1   5.5e-12   7.5e-08   32.1   0.1    16    82     7    70     1    71 0.85 Acetyltransferase (GNAT) family
adh_short_C2         PF13561.1    243 seq59_BIOID50933     -             82   4.9e-09   36.2   0.0   1   1     4e-13   5.5e-09   36.0   0.0   170   243     7    80     3    80 0.96 Enoyl-(Acyl carrier protein) reductase
DUF1327              PF07041.6    113 seq66_BIOID50933     -            114   4.3e-63  210.1   0.0   1   1   3.5e-67   4.7e-63  209.9   0.0     1   112     1   112     1   113 0.99 Protein of unknown function (DUF1327)
rve                  PF00665.21   120 seq70_BIOID50933     -            248   2.6e-28   98.4   0.0   1   1   1.7e-31   4.6e-28   97.6   0.0     2   120    76   192    75   192 0.98 Integrase core domain
rve_3                PF13683.1     67 seq70_BIOID50933     -            248     4e-14   51.7   0.1   1   1   2.8e-17   7.6e-14   50.8   0.1     2    67   164   230   163   230 0.97 Integrase core domain
DDE_Tnp_IS240        PF13610.1    140 seq70_BIOID50933     -            248   2.7e-12   46.7   0.0   1   1   1.5e-15     4e-12   46.1   0.0     2   139    81   222    80   223 0.91 DDE domain
HTH_21               PF13276.1     60 seq70_BIOID50933     -            248   6.8e-09   35.5   0.1   1   1     6e-12   1.6e-08   34.2   0.0     9    58     4    52     2    56 0.90 HTH-like domain
rve_2                PF13333.1     52 seq70_BIOID50933     -            248   2.4e-08   33.8   0.1   1   1   1.7e-11   4.6e-08   32.8   0.1     1    50   182   236   182   237 0.90 Integrase core domain
Transposase_mut      PF00872.13   381 seq71_BIOID50933     -            159   1.1e-39  135.9   1.5   1   1   9.3e-44   1.3e-39  135.7   1.0   247   379     2   134     1   136 0.99 Transposase, Mutator family
YobH                 PF13996.1     70 seq73_BIOID50933     -             79   2.7e-36  123.1   0.8   1   1   2.2e-40   3.1e-36  123.0   0.6     1    70     2    71     2    71 0.99 YobH-like protein
NusG                 PF02357.14    92 seq78_BIOID50933     -            181   5.3e-25   87.3   0.0   1   1   1.1e-28   7.7e-25   86.8   0.0     1    92     7   106     7   106 0.93 Transcription termination factor nusG
KOW                  PF00467.24    32 seq78_BIOID50933     -            181   1.3e-08   33.9   0.1   1   1   9.1e-12   6.2e-08   31.7   0.0     1    28   130   161   130   165 0.86 KOW motif
Sel1                 PF08238.7     39 seq81_BIOID50933     -            153   0.00026   21.3   0.2   1   2   0.00093        13    6.5   0.1    28    39    78    89    75    89 0.94 Sel1 repeat
Sel1                 PF08238.7     39 seq81_BIOID50933     -            153   0.00026   21.3   0.2   2   2   1.8e-05      0.25   11.9   0.0     3    39    92   128    90   128 0.73 Sel1 repeat
YagB_YeeU_YfjZ       PF06154.6    105 seq83_BIOID50933     -             47   1.3e-19   70.2   0.0   1   1     1e-23   1.4e-19   70.1   0.0    62   104     1    43     1    44 0.97 YagB/YeeU/YfjZ family
Phage_fiber_2        PF03406.8     44 seq85_BIOID50933     -            662   3.9e-21   74.2   8.2   1   1   8.5e-25   3.9e-21   74.2   5.7     1    44     7    50     7    50 0.98 Phage tail fibre repeat
Collar               PF07484.7     57 seq85_BIOID50933     -            662   6.8e-12   44.8   0.2   1   1   4.6e-15   2.1e-11   43.3   0.1     1    56   452   498   452   499 0.97 Phage Tail Collar Domain
Phage_fiber          PF03335.8     14 seq85_BIOID50933     -            662     4e-08   31.6  64.4   1   7   0.00026       1.2    8.9   1.5     1    14   515   528   515   528 0.88 Phage tail fibre repeat
Phage_fiber          PF03335.8     14 seq85_BIOID50933     -            662     4e-08   31.6  64.4   2   7   1.2e-05     0.054   13.0   2.6     1    14   547   560   547   560 0.92 Phage tail fibre repeat
Phage_fiber          PF03335.8     14 seq85_BIOID50933     -            662     4e-08   31.6  64.4   3   7   0.00013      0.59    9.8   2.4     2    13   562   573   561   574 0.89 Phage tail fibre repeat
Phage_fiber          PF03335.8     14 seq85_BIOID50933     -            662     4e-08   31.6  64.4   4   7   1.8e-05     0.084   12.4   3.2     1    14   597   610   597   610 0.92 Phage tail fibre repeat
Phage_fiber          PF03335.8     14 seq85_BIOID50933     -            662     4e-08   31.6  64.4   5   7   0.00026       1.2    8.9   1.7     2    12   612   622   611   623 0.89 Phage tail fibre repeat
Phage_fiber          PF03335.8     14 seq85_BIOID50933     -            662     4e-08   31.6  64.4   6   7   0.00022      0.99    9.1   0.8     2    11   621   630   620   631 0.86 Phage tail fibre repeat
Phage_fiber          PF03335.8     14 seq85_BIOID50933     -            662     4e-08   31.6  64.4   7   7   0.00025       1.2    8.9   0.9     2    13   630   641   629   642 0.87 Phage tail fibre repeat
HOK_GEF              PF01848.11    43 seq87_BIOID50933     -             49   2.1e-18   65.2   2.8   1   1   1.7e-22   2.3e-18   65.1   1.9     1    43     3    45     3    45 0.99 Hok/gef family
Ail_Lom              PF06316.6    199 seq90_BIOID50933     -            174   1.2e-99  331.5   2.6   1   1  2.2e-103   1.5e-99  331.2   1.8     1   169     1   169     1   171 0.99 Enterobacterial Ail/Lom protein
OMP_b-brl            PF13505.1    176 seq90_BIOID50933     -            174   1.3e-18   67.4   1.2   1   1   2.5e-22   1.7e-18   67.0   0.8     2   142    11   169     8   171 0.83 Outer membrane protein beta-barrel domain
RusA                 PF05866.6    116 seq92_BIOID50933     -            123   5.7e-21   74.9   0.0   1   1   4.8e-25   6.5e-21   74.7   0.0     1   116     7   116     7   116 0.90 Endodeoxyribonuclease RusA
Phage_cap_E          PF03864.10   329 seq93_BIOID50933     -            155   5.3e-24   84.6   0.1   1   1   4.3e-28   5.9e-24   84.4   0.1    14   133    25   149     8   154 0.91 Phage major capsid protein E
Phage_lysozyme       PF00959.14   110 seq96_BIOID50933     -            143     1e-21   77.1   0.0   1   1     1e-25   1.4e-21   76.6   0.0     1    90    48   139    48   141 0.98 Phage lysozyme
FKBP_C               PF00254.23    94 seq98_BIOID50933     -            259   5.8e-27   93.4   0.0   1   1   1.6e-30   1.1e-26   92.5   0.0     5    94   170   256   167   256 0.96 FKBP-type peptidyl-prolyl cis-trans isomerase
FKBP_N               PF01346.13   124 seq98_BIOID50933     -            259   4.6e-24   84.7   0.0   1   1   8.6e-28   5.9e-24   84.3   0.0    10   124    51   161    43   161 0.93 Domain amino terminal to FKBP-type peptidyl-prolyl isomerase
DUF1219              PF06755.7    117 seq99_BIOID50933     -            124   1.2e-60  202.0   0.0   1   1     1e-64   1.4e-60  201.8   0.0     1   113     1   113     1   123 0.98 Protein of unknown function (DUF1219)
Tra_M                PF05261.6    127 seq101_BIOID50933    -            127   3.1e-59  198.4   2.2   1   1   2.5e-63   3.5e-59  198.3   1.6     1   127     1   127     1   127 1.00 TraM protein
Ail_Lom              PF06316.6    199 seq103_BIOID50933    -            199  3.7e-120  398.5   5.4   1   1  9.1e-124  4.2e-120  398.3   3.8     1   199     1   199     1   199 1.00 Enterobacterial Ail/Lom protein
OMP_b-brl            PF13505.1    176 seq103_BIOID50933    -            199   6.7e-25   87.9   5.6   1   1   1.8e-28   8.2e-25   87.6   3.9     2   176    11   199     8   199 0.86 Outer membrane protein beta-barrel domain
OmpA_membrane        PF01389.12   183 seq103_BIOID50933    -            199   3.2e-05   23.4   0.1   1   1   1.1e-08   4.8e-05   22.8   0.1    14   148    23   178    17   181 0.80 OmpA-like transmembrane domain
DUF3521              PF12035.3     35 seq104_BIOID50933    -             39   7.3e-15   54.4   1.0   1   1   6.2e-19   8.5e-15   54.1   0.7     1    34     1    34     1    35 0.99 Protein of unknown function (DUF3521)
rve                  PF00665.21   120 seq106_BIOID50933    -            279   3.1e-30  104.6   0.0   1   1   1.6e-33   4.3e-30  104.1   0.0     2   120   107   223   106   223 0.97 Integrase core domain
rve_3                PF13683.1     67 seq106_BIOID50933    -            279   1.5e-13   49.9   0.1   1   1   9.4e-17   2.6e-13   49.1   0.1     2    67   195   261   194   261 0.97 Integrase core domain
DDE_Tnp_IS240        PF13610.1    140 seq106_BIOID50933    -            279   5.2e-08   32.8   0.0   1   1   2.5e-11   6.9e-08   32.4   0.0     2   139   112   253   111   254 0.89 DDE domain
HTH_21               PF13276.1     60 seq106_BIOID50933    -            279   1.1e-07   31.6   0.5   1   1   8.9e-11   2.4e-07   30.5   0.3     6    56    32    81    27    89 0.85 HTH-like domain
rve_2                PF13333.1     52 seq106_BIOID50933    -            279   1.8e-06   27.7   0.1   1   1   1.5e-09     4e-06   26.6   0.1     1    49   213   266   213   268 0.88 Integrase core domain
AA_permease_2        PF13520.1    426 seq108_BIOID50933    -            460   3.3e-79  266.2  40.4   1   1   2.9e-83   3.9e-79  266.0  28.0     1   420     5   441     5   449 0.91 Amino acid permease
AAA_21               PF13304.1    303 seq119_BIOID50933    -            242   3.1e-08   33.8   5.4   1   1   2.8e-12   3.8e-08   33.5   3.7    89   301    20   216     2   218 0.56 AAA domain
Phage_antitermQ      PF06530.7    126 seq120_BIOID50933    -            123   9.2e-57  189.9   0.1   1   1   7.6e-61     1e-56  189.7   0.1     2   121     3   122     2   123 0.99 Phage antitermination protein Q
Alpha-amylase_C      PF02806.13    96 seq121_BIOID50933    -            335   2.9e-05   24.0   0.0   1   1   5.8e-09   7.9e-05   22.6   0.0     8    90   234   322   232   326 0.76 Alpha amylase, C-terminal all-beta domain
RepB-RCR_reg         PF10723.4     85 seq122_BIOID50933    -             82     7e-36  121.7   1.4   1   1   1.1e-39   7.4e-36  121.6   1.0     1    79     1    79     1    82 0.98 Replication regulatory protein RepB
RHH_1                PF01402.16    39 seq122_BIOID50933    -             82   9.9e-06   25.1   0.0   1   1   2.6e-09   1.8e-05   24.3   0.0     6    36    48    78    46    80 0.94 Ribbon-helix-helix protein, copG family
Phage_cap_E          PF03864.10   329 seq127_BIOID50933    -            214   1.8e-35  122.3   0.0   1   1   1.5e-39   2.1e-35  122.1   0.0   132   329    13   213    10   213 0.89 Phage major capsid protein E
DUF2219              PF09982.4    293 seq129_BIOID50933    -            320   7.2e-65  218.5   3.4   1   1     8e-69   1.1e-64  217.9   2.4    14   293    54   319    40   319 0.92 Uncharacterized protein conserved in bacteria (DUF2219)
Ail_Lom              PF06316.6    199 seq131_BIOID50933    -             28   1.6e-12   47.2   0.5   1   1   1.2e-16   1.6e-12   47.2   0.4   173   199     2    28     1    28 0.97 Enterobacterial Ail/Lom protein
Ribosomal_L11_N      PF03946.9     60 seq134_BIOID50933    -            142   3.2e-32  109.6   0.3   1   1   8.7e-36   5.9e-32  108.7   0.2     1    60     8    67     8    67 0.99 Ribosomal protein L11, N-terminal domain
Ribosomal_L11        PF00298.14    69 seq134_BIOID50933    -            142   6.6e-29   99.7   2.9   1   1   1.8e-32   1.2e-28   98.8   2.0     1    69    72   140    72   140 0.99 Ribosomal protein L11, RNA binding domain
SLT                  PF01464.15   121 seq137_BIOID50933    -            167   1.1e-30  105.4   0.1   1   1   9.5e-35   1.3e-30  105.2   0.1     2   118    28   150    27   153 0.95 Transglycosylase SLT domain
phage_tail_N         PF08400.5    134 seq139_BIOID50933    -            437     4e-61  204.4   0.1   1   1   1.2e-64     4e-61  204.4   0.1     1   134     1   134     1   134 0.99 Prophage tail fibre N-terminal
Phage_fiber_C        PF06820.7     64 seq139_BIOID50933    -            437   1.3e-35  121.2   0.2   1   1   5.8e-39     2e-35  120.6   0.1     1    64   363   426   363   426 0.99 Putative prophage tail fibre C-terminus
Collagen             PF01391.13    60 seq139_BIOID50933    -            437   2.1e-18   65.4  70.3   1   2   4.9e-13   1.7e-09   36.9  23.8     1    59   251   309   249   310 0.73 Collagen triple helix repeat (20 copies)
Collagen             PF01391.13    60 seq139_BIOID50933    -            437   2.1e-18   65.4  70.3   2   2   1.3e-12   4.6e-09   35.5  22.7     1    59   302   360   302   363 0.91 Collagen triple helix repeat (20 copies)
CarboxypepD_reg      PF13620.1     82 seq139_BIOID50933    -            437   1.1e-07   31.7   0.2   1   1   7.6e-11   2.6e-07   30.4   0.2     1    74     4    82     4    89 0.82 Carboxypeptidase regulatory-like domain
Transposase_mut      PF00872.13   381 seq144_BIOID50933    -             99   3.8e-11   42.0   0.0   1   1   3.3e-15   4.5e-11   41.8   0.0   333   379    28    74    23    76 0.96 Transposase, Mutator family
tRNA-synt_1g         PF09334.6    391 seq146_BIOID50933    -            677  2.3e-156  520.2   0.1   1   1  1.1e-159  2.9e-156  519.9   0.0     1   390     8   397     8   398 0.98 tRNA synthetases class I (M)
tRNA_bind            PF01588.15    95 seq146_BIOID50933    -            677   1.5e-22   79.0   0.0   1   1   1.2e-25   3.4e-22   77.9   0.0     1    94   581   674   581   675 0.98 Putative tRNA binding domain
tRNA-synt_1          PF00133.17   601 seq146_BIOID50933    -            677   3.1e-18   64.9   1.5   1   1   3.8e-15     1e-11   43.4   0.1    28   103    11    85     2   112 0.83 tRNA synthetases class I (I, L, M and V)
tRNA-synt_1e         PF01406.14   301 seq146_BIOID50933    -            677   3.9e-14   52.3   0.4   1   2     6e-09   1.6e-05   24.0   0.0    14   120    12   119     2   132 0.87 tRNA synthetases class I (C) catalytic domain
tRNA-synt_1e         PF01406.14   301 seq146_BIOID50933    -            677   3.9e-14   52.3   0.4   2   2   1.5e-09   4.2e-06   25.9   0.0   213   282   294   362   287   380 0.82 tRNA synthetases class I (C) catalytic domain
phage_tail_N         PF08400.5    134 seq153_BIOID50933    -            373   5.7e-61  203.9   0.1   1   1   1.3e-64   5.7e-61  203.9   0.1     1   134     1   134     1   134 0.99 Prophage tail fibre N-terminal
CarboxypepD_reg      PF13620.1     82 seq153_BIOID50933    -            373   5.9e-08   32.5   0.5   1   1   4.4e-11     2e-07   30.8   0.2     1    74     4    82     4    89 0.82 Carboxypeptidase regulatory-like domain
P22_AR_N             PF10547.4    120 seq154_BIOID50933    -            190     6e-55  184.1   0.1   1   1   1.3e-58   8.8e-55  183.5   0.0     1   120     1   119     1   119 0.99 P22_AR N-terminal domain
ORF11CD3             PF10549.4     57 seq154_BIOID50933    -            190   1.1e-19   69.7   0.9   1   1   2.1e-22   1.5e-18   66.1   0.3     1    56   120   176   120   177 0.95 ORF11CD3 domain
DUF3927              PF13064.1     46 seq158_BIOID50933    -             52   2.9e-22   77.7  11.8   1   1   2.3e-26   3.1e-22   77.6   8.2     1    46     3    48     3    48 0.98 Protein of unknown function (DUF3927)
Ribosomal_L1         PF00687.16   221 seq162_BIOID50933    -            234   9.2e-50  168.8   0.2   1   1   7.9e-54   1.1e-49  168.6   0.2    13   220    28   220     8   221 0.90 Ribosomal protein L1p/L10e family
IncFII_repA          PF02387.10   281 seq164_BIOID50933    -            289   4.2e-97  324.5   0.0   1   1  3.7e-101     5e-97  324.3   0.0     3   271     9   269     1   276 0.98 IncFII RepA protein family
MFS_1                PF07690.11   354 seq165_BIOID50933    -            494   6.2e-50  169.8  47.5   1   1   9.1e-54   6.2e-50  169.8  32.9     2   353    59   449    58   450 0.90 Major Facilitator Superfamily
Sugar_tr             PF00083.19   451 seq165_BIOID50933    -            494     7e-08   31.3  16.2   1   1     1e-11     7e-08   31.3  11.2    44   192    86   229    54   232 0.88 Sugar (and other) transporter
DUF957               PF06117.6     65 seq166_BIOID50933    -             65   5.3e-33  112.2   1.0   1   1   4.2e-37   5.7e-33  112.1   0.7     1    65     1    65     1    65 0.98 Enterobacterial protein of unknown function (DUF957)
DDE_Tnp_1_assoc      PF13808.1     90 seq167_BIOID50933    -            390   6.4e-33  112.1   0.0   1   1   2.1e-36   1.4e-32  111.0   0.0     1    90     6    95     6    95 0.99 DDE_Tnp_1-associated
DDE_Tnp_1            PF01609.16   211 seq167_BIOID50933    -            390     3e-26   92.1   0.1   1   1   6.1e-30   4.1e-26   91.7   0.1     4   211   103   342   100   342 0.91 Transposase DDE domain
HDPD                 PF02924.9    118 seq174_BIOID50933    -            111   3.7e-16   58.8   0.0   1   1   3.3e-20   4.5e-16   58.5   0.0    14   113     9   102     6   106 0.90 Bacteriophage lambda head decoration protein D
AA_permease          PF00324.16   479 seq176_BIOID50933    -            470  1.5e-119  399.3  46.0   1   1  2.5e-123  1.7e-119  399.1  31.9     1   477    27   468    27   470 0.98 Amino acid permease
AA_permease_2        PF13520.1    426 seq176_BIOID50933    -            470   5.5e-51  173.3  50.0   1   1     1e-54   7.1e-51  172.9  34.6     8   419    30   446    26   459 0.84 Amino acid permease
NadA                 PF02445.11   296 seq177_BIOID50933    -            347  1.2e-105  352.5   0.0   1   1  9.8e-110  1.3e-105  352.3   0.0     2   295    31   340    30   341 0.98 Quinolinate synthetase A protein
DUF3672              PF12421.3    136 seq178_BIOID50933    -            135   5.6e-13   49.1   0.0   1   1   5.4e-17   7.4e-13   48.7   0.0    62   136    11    94     1    94 0.90 Fibronectin type III protein
FlxA                 PF14282.1    106 seq185_BIOID50933    -            113   9.4e-16   57.5  24.5   1   1   7.9e-20   1.1e-15   57.3  17.0     5    84    13    92     5   104 0.91 FlxA-like protein
Oxidored_q6          PF01058.17   131 seq189_BIOID50933    -            381   4.1e-29  100.7   0.3   1   1   4.9e-33   6.7e-29  100.0   0.2     1   130    71   216    71   217 0.96 NADH ubiquinone oxidoreductase, 20 Kd subunit
Ligase_CoA           PF00549.14   153 seq194_BIOID50933    -            555   3.5e-52  175.9   0.8   1   1   8.7e-56   5.9e-52  175.2   0.0     1   152   336   491   336   492 0.98 CoA-ligase
CoA_binding          PF02629.14    96 seq194_BIOID50933    -            555   5.3e-17   62.0   0.0   1   1   1.4e-19   9.6e-16   57.9   0.1     3    96   193   288   191   288 0.96 CoA binding domain
Abi                  PF02517.11    92 seq196_BIOID50933    -            103   4.2e-19   68.3   9.0   1   1   3.9e-23   5.4e-19   68.0   6.2     7    91     4    89     2    90 0.96 CAAX protease self-immunity
TraY                 PF05509.6     49 seq205_BIOID50933    -             71   1.8e-22   78.7   0.1   1   1   1.7e-26   2.3e-22   78.3   0.1     1    47    14    60    14    62 0.96 TraY domain
MFS_1                PF07690.11   354 seq207_BIOID50933    -            427     5e-33  114.1  39.0   1   2   1.3e-25   5.8e-22   77.8  17.4    33   256    27   263     6   266 0.80 Major Facilitator Superfamily
MFS_1                PF07690.11   354 seq207_BIOID50933    -            427     5e-33  114.1  39.0   2   2   6.5e-15     3e-11   42.5   6.0    38   181   255   402   252   422 0.81 Major Facilitator Superfamily
Sugar_tr             PF00083.19   451 seq207_BIOID50933    -            427   1.1e-24   86.7  31.9   1   1   5.5e-27   2.5e-23   82.2   9.4    51   201    34   194    10   204 0.88 Sugar (and other) transporter
MFS_2                PF13347.1    427 seq207_BIOID50933    -            427     2e-10   39.5  28.6   1   1   2.5e-10   1.1e-06   27.2   7.8   137   334   123   325   112   338 0.76 MFS/sugar transport protein
HlyC                 PF02794.11   134 seq213_BIOID50933    -            171   2.4e-50  169.4   0.2   1   1   2.1e-54   2.9e-50  169.2   0.2     2   131     8   135     7   159 0.97 RTX toxin acyltransferase family
DUF1019              PF06254.6     89 seq216_BIOID50933    -            141   3.3e-24   84.7   0.2   1   1   3.3e-28   4.5e-24   84.3   0.1     1    89    46   121    46   121 0.97 Protein of unknown function (DUF1019)
Ail_Lom              PF06316.6    199 seq217_BIOID50933    -            199  1.2e-120  400.2   5.3   1   1  1.9e-124  1.3e-120  400.0   3.7     1   199     1   199     1   199 1.00 Enterobacterial Ail/Lom protein
OMP_b-brl            PF13505.1    176 seq217_BIOID50933    -            199   1.8e-25   89.7   5.3   1   1   3.2e-29   2.2e-25   89.4   3.7     2   176    11   199     8   199 0.86 Outer membrane protein beta-barrel domain
adh_short            PF00106.20   167 seq218_BIOID50933    -            240   5.3e-16   58.8   0.2   1   1   1.6e-19   7.2e-16   58.4   0.1     3   166     9   170     8   171 0.87 short chain dehydrogenase
adh_short_C2         PF13561.1    243 seq218_BIOID50933    -            240   2.1e-07   30.9   0.0   1   1   5.8e-11   2.6e-07   30.5   0.0     8   192    18   193    13   238 0.71 Enoyl-(Acyl carrier protein) reductase
KR                   PF08659.5    181 seq218_BIOID50933    -            240   3.8e-07   29.8   0.5   1   1   1.6e-10   7.1e-07   28.9   0.4     4   172    10   175     8   184 0.84 KR domain
Phage_fiber_C        PF06820.7     64 seq219_BIOID50933    -            163   2.6e-37  126.6   0.2   1   1   5.4e-41   3.7e-37  126.1   0.1     1    64    89   152    89   152 0.99 Putative prophage tail fibre C-terminus
Collagen             PF01391.13    60 seq219_BIOID50933    -            163   2.4e-09   36.5  30.9   1   1   1.1e-12   7.4e-09   34.9  21.4     1    53    34    86    25    89 0.64 Collagen triple helix repeat (20 copies)
Lysis_S              PF04971.7     68 seq221_BIOID50933    -             71   9.7e-47  156.4   0.6   1   1   7.8e-51   1.1e-46  156.2   0.4     1    68     4    71     4    71 1.00 Lysis protein S
CsiD                 PF08943.5    297 seq223_BIOID50933    -            325  3.3e-148  492.2   0.0   1   1  5.5e-152  3.8e-148  492.1   0.0     1   297    20   315    20   315 1.00 CsiD
TauD                 PF02668.11   258 seq223_BIOID50933    -            325   3.6e-10   39.8   0.1   1   1   1.1e-13   7.7e-10   38.7   0.1    34   256    90   309    80   311 0.79 Taurine catabolism dioxygenase TauD, TfdA family
Phage_lysis          PF03245.8    125 seq224_BIOID50933    -            102   1.3e-41  141.4   1.9   1   1     1e-45   1.4e-41  141.2   1.3    26   124     1   100     1   101 0.99 Bacteriophage lysis protein
DUF1323              PF07037.6    122 seq225_BIOID50933    -            119   9.2e-49  164.5   0.0   1   1   8.9e-53   1.2e-48  164.1   0.0     1   122     6   118     6   118 0.94 Putative transcription regulator (DUF1323)
TraA                 PF05513.6    119 seq226_BIOID50933    -            132   3.4e-54  181.9  12.0   1   1   3.7e-57   5.1e-53  178.1   8.3     1   119     1   131     1   131 0.91 TraA
Rz1                  PF06085.6     40 seq230_BIOID50933    -             68   8.3e-22   76.1   7.6   1   1   7.7e-26   1.1e-21   75.8   5.3     1    40    20    61    20    61 0.99 Lipoprotein Rz1 precursor
Radical_SAM          PF04055.16   166 seq232_BIOID50933    -            245   3.3e-07   30.5   0.0   1   1   9.5e-11   4.3e-07   30.1   0.0     1   110    88   199    88   243 0.79 Radical SAM superfamily
Fer4_12              PF13353.1    139 seq232_BIOID50933    -            245   3.1e-07   30.4   0.0   1   1   1.4e-10   6.2e-07   29.4   0.0    14   102    93   181    81   213 0.76 4Fe-4S single cluster domain
Fer4_14              PF13394.1    117 seq232_BIOID50933    -            245   6.4e-07   29.3   0.0   1   1   2.5e-10   1.1e-06   28.5   0.0     7    91    93   178    87   203 0.73 4Fe-4S single cluster domain
Methyltransf_27      PF13708.1    194 seq233_BIOID50933    -             48   2.4e-07   30.3   0.0   1   1   1.8e-11   2.4e-07   30.3   0.0   111   156     2    47     1    48 0.93 Methyltransferase domain
Phage_lysozyme       PF00959.14   110 seq235_BIOID50933    -            165   8.5e-33  112.8   0.1   1   1   7.7e-37   1.1e-32  112.5   0.1     1   109    48   154    48   155 0.98 Phage lysozyme
Phage_fiber_C        PF06820.7     64 seq237_BIOID50933    -            102   1.2e-36  124.5   0.7   1   1   1.3e-40   1.8e-36  123.9   0.5     1    64    41   102    41   102 0.99 Putative prophage tail fibre C-terminus
YscJ_FliF            PF01514.12   207 seq238_BIOID50933    -            552   1.1e-65  220.5   0.0   1   1   7.4e-69   5.1e-65  218.3   0.0     9   205    28   223    17   225 0.96 Secretory protein of YscJ/FliF family
YscJ_FliF_C          PF08345.6    160 seq238_BIOID50933    -            552   5.8e-52  175.7   5.6   1   1   8.5e-56   5.8e-52  175.7   3.9     1   160   250   429   250   429 0.87 Flagellar M-ring protein C-terminal
Ribosomal_L10        PF00466.15   100 seq239_BIOID50933    -            165   2.5e-26   91.3   0.0   1   1   2.6e-30   3.6e-26   90.8   0.0     3   100     5   101     3   101 0.98 Ribosomal protein L10
Phage_integrase      PF00589.17   173 seq243_BIOID50933    -            341   2.4e-11   43.4   0.0   1   1   5.2e-15   7.1e-11   41.9   0.0     3   169   166   320   164   324 0.84 Phage integrase family
Cys_Met_Meta_PP      PF01053.15   386 seq245_BIOID50933    -            445  1.8e-139  464.2   0.0   1   1  4.6e-143  2.1e-139  464.0   0.0     1   385    65   439    65   440 0.99 Cys/Met metabolism PLP-dependent enzyme
Aminotran_1_2        PF00155.16   363 seq245_BIOID50933    -            445   3.6e-07   29.3   0.0   1   1   1.2e-10   5.3e-07   28.7   0.0    49   192   116   237   102   270 0.83 Aminotransferase class I and II
DUF1323              PF07037.6    122 seq249_BIOID50933    -            130   1.2e-53  180.2   0.0   1   1   3.1e-57   1.4e-53  180.1   0.0     1   122     8   129     8   129 0.99 Putative transcription regulator (DUF1323)
HTH_17               PF12728.2     51 seq249_BIOID50933    -            130   2.3e-08   34.0   0.0   1   1   1.2e-11   5.5e-08   32.8   0.0     2    38     8    49     8    52 0.82 Helix-turn-helix domain
Phage_Nu1            PF07471.7    164 seq250_BIOID50933    -            170   4.5e-27   94.4   0.4   1   1   6.9e-31   9.4e-27   93.3   0.3     8   163     1   139     1   140 0.85 Phage DNA packaging protein Nu1
RTX                  PF02382.10   653 seq251_BIOID50933    -            998         0 1078.9  21.1   1   1         0         0 1078.9  14.6    14   653     4   641     1   641 0.99 RTX N-terminal domain
RTX_C                PF08339.5    145 seq251_BIOID50933    -            998   3.8e-37  127.0   8.4   1   1   8.4e-41   3.8e-37  127.0   5.8     1   144   854   997   854   998 0.96 RTX C-terminal domain
HemolysinCabind      PF00353.14    18 seq251_BIOID50933    -            998   3.7e-13   48.4  79.9   1   6   1.6e-05     0.072   13.3   1.1     2    18   717   733   716   733 0.94 Hemolysin-type calcium-binding repeat (2 copies)
HemolysinCabind      PF00353.14    18 seq251_BIOID50933    -            998   3.7e-13   48.4  79.9   2   6   1.8e-05      0.08   13.2   4.0     2    18   735   751   734   751 0.92 Hemolysin-type calcium-binding repeat (2 copies)
HemolysinCabind      PF00353.14    18 seq251_BIOID50933    -            998   3.7e-13   48.4  79.9   3   6   3.9e-07    0.0018   18.3   2.1     1    18   752   769   752   769 0.94 Hemolysin-type calcium-binding repeat (2 copies)
HemolysinCabind      PF00353.14    18 seq251_BIOID50933    -            998   3.7e-13   48.4  79.9   4   6     2e-06     0.009   16.1   4.2     1    18   770   787   770   787 0.93 Hemolysin-type calcium-binding repeat (2 copies)
HemolysinCabind      PF00353.14    18 seq251_BIOID50933    -            998   3.7e-13   48.4  79.9   5   6   0.00011      0.52   10.7   4.4     1    18   797   814   797   814 0.92 Hemolysin-type calcium-binding repeat (2 copies)
HemolysinCabind      PF00353.14    18 seq251_BIOID50933    -            998   3.7e-13   48.4  79.9   6   6   6.9e-06     0.031   14.5   5.6     1    18   815   832   815   832 0.94 Hemolysin-type calcium-binding repeat (2 copies)
Phage_fiber_C        PF06820.7     64 seq252_BIOID50933    -            102   1.1e-34  118.1   0.5   1   1   1.2e-38   1.6e-34  117.7   0.3     1    64    41   102    41   102 0.99 Putative prophage tail fibre C-terminus
TraL                 PF07178.6     95 seq254_BIOID50933    -            103   4.3e-37  125.9   0.2   1   1   3.5e-41   4.8e-37  125.7   0.2     1    95     9   103     9   103 0.99 TraL protein
DDE_Tnp_1_assoc      PF13808.1     90 seq257_BIOID50933    -            269   1.7e-33  114.0   0.0   1   1   4.4e-37     3e-33  113.2   0.0     1    90     6    95     6    95 0.99 DDE_Tnp_1-associated
DDE_Tnp_1            PF01609.16   211 seq257_BIOID50933    -            269   5.2e-17   62.0   0.1   1   1   1.2e-20   8.3e-17   61.3   0.0     3   149   102   232   100   255 0.85 Transposase DDE domain
NMN_transporter      PF04973.7    182 seq258_BIOID50933    -            239   2.4e-46  157.3  27.0   1   1   1.2e-48   1.6e-44  151.4  18.7     1   180    23   227    23   229 0.94 Nicotinamide mononucleotide transporter
phage_tail_N         PF08400.5    134 seq259_BIOID50933    -            451   5.9e-61  203.9   0.2   1   1   1.7e-64   5.9e-61  203.9   0.1     1   134    15   148    15   148 0.99 Prophage tail fibre N-terminal
Phage_fiber_C        PF06820.7     64 seq259_BIOID50933    -            451   8.8e-37  124.9   0.2   1   1   3.9e-40   1.3e-36  124.3   0.2     1    64   377   440   377   440 0.99 Putative prophage tail fibre C-terminus
Collagen             PF01391.13    60 seq259_BIOID50933    -            451   2.3e-18   65.3  70.4   1   2   5.1e-13   1.8e-09   36.9  23.8     1    59   265   323   263   324 0.73 Collagen triple helix repeat (20 copies)
Collagen             PF01391.13    60 seq259_BIOID50933    -            451   2.3e-18   65.3  70.4   2   2   1.5e-12     5e-09   35.4  22.7     1    59   316   374   316   377 0.91 Collagen triple helix repeat (20 copies)
CarboxypepD_reg      PF13620.1     82 seq259_BIOID50933    -            451   1.2e-07   31.5   0.2   1   1     8e-11   2.7e-07   30.4   0.2     1    74    18    96    18   103 0.82 Carboxypeptidase regulatory-like domain
Caudo_TAP            PF02413.12   130 seq261_BIOID50933    -             57   5.7e-27   94.3   0.9   1   1   4.4e-31   6.1e-27   94.2   0.6    75   130     1    56     1    56 0.98 Caudovirales tail fibre assembly protein
HTH_AraC             PF00165.18    42 seq263_BIOID50933    -            229   7.2e-11   41.4   0.4   1   1   1.8e-08   0.00012   21.6   0.1    14    38   194   219   192   223 0.91 Bacterial regulatory helix-turn-helix proteins, AraC family
HTH_18               PF12833.2     81 seq263_BIOID50933    -            229   1.1e-10   41.3   0.1   1   1   2.6e-14   1.8e-10   40.6   0.0     2    80   147   223   146   224 0.93 Helix-turn-helix domain
Phage_lysis          PF03245.8    125 seq264_BIOID50933    -            155   7.3e-41  138.9   2.7   1   1   6.1e-45   8.3e-41  138.7   1.9     1   125    29   154    29   154 0.98 Bacteriophage lysis protein
NiFeSe_Hases         PF00374.14   507 seq265_BIOID50933    -            597  2.7e-243  808.1   0.0   1   1  2.3e-247  3.1e-243  808.0   0.0     1   507    54   582    54   582 0.98 Nickel-dependent hydrogenase
TraE                 PF05309.6    187 seq272_BIOID50933    -            188   3.4e-73  244.6   0.6   1   1   2.8e-77   3.8e-73  244.5   0.4     1   187     1   187     1   187 0.99 TraE protein
Ribosomal_L12        PF00542.14    68 seq274_BIOID50933    -            121   1.8e-31  107.8   8.6   1   1   2.8e-35   3.8e-31  106.7   6.0     1    68    54   121    54   121 0.99 Ribosomal protein L7/L12 C-terminal domain
DUF1076              PF06416.7    113 seq275_BIOID50933    -            192   8.2e-44  147.8   0.0   1   1   9.7e-48   1.3e-43  147.1   0.0    14   113    91   190    76   190 0.96 Protein of unknown function (DUF1076)
DUF1271              PF06902.6     64 seq276_BIOID50933    -             76   5.8e-29   99.5   0.0   1   1   4.8e-33   6.6e-29   99.4   0.0     1    64    13    76    13    76 0.98 Protein of unknown function (DUF1271)
DUF4137              PF13593.1    313 seq278_BIOID50933    -            332  4.9e-106  354.2  22.4   1   1    4e-110  5.5e-106  354.0  15.6     1   313     8   316     8   316 0.98 SBF-like CPA transporter family (DUF4137)
DAO                  PF01266.19   358 seq281_BIOID50933    -            444     2e-63  214.3   0.0   1   1   1.8e-67   2.4e-63  214.0   0.0     1   356    25   412    25   414 0.86 FAD dependent oxidoreductase
Acetyltransf_1       PF00583.19    83 seq288_BIOID50933    -             90   1.3e-06   28.1   0.0   1   1   1.1e-10   1.6e-06   27.9   0.0     3    62    15    69     6    79 0.80 Acetyltransferase (GNAT) family
Response_reg         PF00072.19   112 seq289_BIOID50933    -            251   1.6e-20   73.0   0.1   1   1   3.6e-24   2.5e-20   72.4   0.1     2   111    17   124    16   125 0.97 Response regulator receiver domain
Trans_reg_C          PF00486.23    77 seq289_BIOID50933    -            251   1.2e-20   73.0   0.2   1   1   6.4e-24   4.3e-20   71.2   0.0     2    77   170   245   169   245 0.98 Transcriptional regulatory protein, C terminal
DUF1019              PF06254.6     89 seq293_BIOID50933    -            141   1.1e-22   79.8   0.1   1   1   1.1e-26   1.5e-22   79.3   0.1     1    88    46   120    46   121 0.96 Protein of unknown function (DUF1019)
Mannitol_dh_C        PF08125.8    245 seq296_BIOID50933    -            486   4.6e-98  327.1   0.0   1   1  1.5e-101     1e-97  326.0   0.0     1   244   213   459   213   460 0.98 Mannitol dehydrogenase C-terminal domain
Mannitol_dh          PF01232.18   151 seq296_BIOID50933    -            486   7.9e-52  175.0   0.0   1   1   1.9e-55   1.3e-51  174.4   0.0     2   151    23   185    22   185 0.99 Mannitol dehydrogenase Rossmann domain
WGR                  PF05406.10    81 seq301_BIOID50933    -            242   1.1e-17   63.5   1.0   1   1   1.8e-21   2.5e-17   62.4   0.7    11    78     4    68     1    71 0.92 WGR domain
Relaxase             PF03432.9    242 seq302_BIOID50933    -            321     1e-09   38.0   0.0   1   1     1e-13   1.4e-09   37.6   0.0    89   238     9   170     1   174 0.80 Relaxase/Mobilisation nuclease domain
HTH_3                PF01381.17    55 seq304_BIOID50933    -            139   4.4e-13   48.7   0.0   1   1   3.9e-16   1.8e-12   46.7   0.0     1    55    21    75    21    75 0.98 Helix-turn-helix
HTH_31               PF13560.1     64 seq304_BIOID50933    -            139     5e-11   42.5   0.0   1   1   2.1e-14   9.4e-11   41.6   0.0     3    60    18    74    16    79 0.94 Helix-turn-helix domain
HTH_19               PF12844.2     64 seq304_BIOID50933    -            139   4.3e-10   39.3   0.0   1   1   2.3e-13     1e-09   38.1   0.0     3    63    20    80    19    81 0.97 Helix-turn-helix domain
DUF1116              PF06545.6    216 seq307_BIOID50933    -            419   3.3e-99  330.2   1.3   1   1  3.3e-103   4.5e-99  329.7   0.9     1   216    87   303    87   303 0.99 Protein of unknown function (DUF1116)
TraK                 PF06586.6    234 seq308_BIOID50933    -            242   7.1e-69  231.3   0.0   1   1   5.6e-73   7.7e-69  231.2   0.0     7   234    13   235     1   235 0.95 TraK protein
YmgB                 PF10798.3     61 seq310_BIOID50933    -             88   3.4e-29  100.3   2.6   1   1   3.8e-33   5.3e-29   99.7   1.8     1    61    28    88    28    88 0.98 Biofilm development protein YmgB/AriR
HNH                  PF01844.18    47 seq315_BIOID50933    -            180   4.5e-11   42.3   1.4   1   1   4.9e-15   6.6e-11   41.7   1.0     1    46    49    93    49    94 0.96 HNH endonuclease
RNA_pol_Rpb2_6       PF00562.23   386 seq317_BIOID50933    -           1342  4.7e-162  539.0   0.0   1   1  3.5e-162  7.9e-159  528.4   0.1     2   386   716  1264   715  1264 0.98 RNA polymerase Rpb2, domain 6
RNA_pol_Rpb2_7       PF04560.15    83 seq317_BIOID50933    -           1342   5.7e-32  109.6   0.1   1   1   8.2e-35   1.9e-31  108.0   0.0     1    82  1266  1341  1266  1342 0.98 RNA polymerase Rpb2, domain 7
RNA_pol_Rpb2_3       PF04565.11    68 seq317_BIOID50933    -           1342   7.1e-30  102.4   0.0   1   1   7.4e-33   1.7e-29  101.2   0.0     1    68   513   582   513   582 0.98 RNA polymerase Rpb2, domain 3
RNA_pol_Rpb2_45      PF10385.4     66 seq317_BIOID50933    -           1342   4.6e-29   99.9   0.3   1   1   1.5e-31   3.5e-28   97.0   0.2     1    66   591   656   591   656 1.00 RNA polymerase beta subunit external 1 domain
RNA_pol_Rpb2_1       PF04563.10   203 seq317_BIOID50933    -           1342   1.5e-26   92.4   0.0   1   1   1.4e-29   3.1e-26   91.4   0.0     2   203    27   509    26   509 0.98 RNA polymerase beta subunit
RNA_pol_Rpb2_2       PF04561.9    190 seq317_BIOID50933    -           1342   1.6e-25   89.5   0.9   1   2   8.4e-11   1.9e-07   30.5   0.0     1    74   151   225   151   276 0.82 RNA polymerase Rpb2, domain 2
RNA_pol_Rpb2_2       PF04561.9    190 seq317_BIOID50933    -           1342   1.6e-25   89.5   0.9   2   2   1.9e-18   4.4e-15   55.4   0.0    80   190   340   454   329   454 0.88 RNA polymerase Rpb2, domain 2
DUF1076              PF06416.7    113 seq318_BIOID50933    -            209   1.4e-46  156.7   0.6   1   1   1.3e-50   1.8e-46  156.3   0.4     2   113    98   209    97   209 0.98 Protein of unknown function (DUF1076)
MtfA                 PF06167.7    253 seq319_BIOID50933    -            278   5.9e-75  251.7   0.1   1   1   5.3e-79   7.2e-75  251.5   0.1    11   253    18   256     9   256 0.95 Phosphoenolpyruvate:glucose-phosphotransferase regulator
Radical_SAM          PF04055.16   166 seq320_BIOID50933    -            370   8.2e-09   35.7   0.0   1   1   4.8e-12   2.2e-08   34.3   0.0     2   147    96   238    95   256 0.88 Radical SAM superfamily
Fer4_12              PF13353.1    139 seq320_BIOID50933    -            370   8.6e-06   25.7   0.0   1   1   5.6e-09   2.6e-05   24.2   0.0     8   122    94   203    78   215 0.79 4Fe-4S single cluster domain
Fer4_14              PF13394.1    117 seq320_BIOID50933    -            370   2.4e-05   24.2   0.0   1   1   1.3e-08     6e-05   22.9   0.0     5    96    98   181    95   198 0.71 4Fe-4S single cluster domain
DUF2622              PF11080.3     96 seq323_BIOID50933    -             98   2.5e-05   23.9   0.0   1   1   2.3e-09   3.2e-05   23.5   0.0     7    93     8    94     3    96 0.89 Protein of unknown function (DUF2622)
Homoserine_dh        PF00742.14   179 seq326_BIOID50933    -            810   6.9e-51  172.3   0.0   1   1   2.3e-54   1.1e-50  171.7   0.0     1   178   608   803   608   804 0.99 Homoserine dehydrogenase
AA_kinase            PF00696.23   241 seq326_BIOID50933    -            810   1.8e-42  145.4   0.0   1   1   8.3e-46   3.8e-42  144.3   0.0     2   238    12   284    11   287 0.89 Amino acid kinase family
NAD_binding_3        PF03447.11   117 seq326_BIOID50933    -            810   3.5e-24   85.3   0.0   1   1   1.8e-27   8.4e-24   84.1   0.0     1   116   465   599   465   600 0.98 Homoserine dehydrogenase, NAD binding domain
AA_permease          PF00324.16   479 seq330_BIOID50933    -            514  2.6e-121  405.1  47.0   1   1  4.4e-125    3e-121  404.9  32.6     2   478    50   491    49   492 0.97 Amino acid permease
AA_permease_2        PF13520.1    426 seq330_BIOID50933    -            514   2.9e-43  147.8  50.3   1   1   5.1e-47   3.5e-43  147.6  34.9     5   423    49   477    45   480 0.85 Amino acid permease
Phage_AlpA           PF05930.7     51 seq333_BIOID50933    -             86   1.4e-24   85.4   0.0   1   1   2.5e-28   1.7e-24   85.1   0.0     1    51    23    73    23    73 0.99 Prophage CP4-57 regulatory protein (AlpA)
HTH_17               PF12728.2     51 seq333_BIOID50933    -             86     1e-06   28.7   0.0   1   1   1.9e-10   1.3e-06   28.4   0.0     2    49    26    75    25    77 0.84 Helix-turn-helix domain
Response_reg         PF00072.19   112 seq337_BIOID50933    -            215   1.2e-30  105.6   0.4   1   1   5.3e-34   1.8e-30  105.0   0.3     1   112     9   121     9   121 0.99 Response regulator receiver domain
GerE                 PF00196.14    58 seq337_BIOID50933    -            215   4.4e-25   86.6   0.5   1   1   2.5e-28   8.5e-25   85.7   0.4     2    57   152   207   151   208 0.96 Bacterial regulatory proteins, luxR family
Sigma70_r4_2         PF08281.7     54 seq337_BIOID50933    -            215   1.4e-07   30.7   0.1   1   1   8.1e-11   2.8e-07   29.7   0.0    25    54   167   196   154   196 0.93 Sigma-70, region 4
HTH_24               PF13412.1     48 seq337_BIOID50933    -            215   1.7e-05   23.9   1.1   1   1   1.8e-08   6.1e-05   22.2   0.3     6    43   159   194   154   195 0.80 Winged helix-turn-helix DNA-binding
DUF1283              PF06932.6     85 seq338_BIOID50933    -            113   5.2e-46  154.4   5.7   1   1   4.5e-50   6.1e-46  154.2   4.0     1    85    29   113    29   113 0.99 Protein of unknown function (DUF1283)
HATPase_c            PF02518.21   111 seq341_BIOID50933    -            433   1.9e-22   78.9   0.0   1   1   8.1e-26   3.7e-22   78.0   0.0     6   110   320   423   316   424 0.96 Histidine kinase-, DNA gyrase B-, and HSP90-like ATPase
HisKA                PF00512.20    68 seq341_BIOID50933    -            433   6.2e-08   32.3   1.3   1   1   3.7e-11   1.7e-07   30.9   0.9     1    67   211   270   211   271 0.90 His Kinase A (phospho-acceptor) domain
HAMP                 PF00672.20    70 seq341_BIOID50933    -            433   1.6e-06   28.0   0.0   1   1   3.6e-10   1.6e-06   28.0   0.0     3    69   140   206   139   207 0.90 HAMP domain
FliG_C               PF01706.11   110 seq342_BIOID50933    -            331   1.8e-39  134.0  15.8   1   1   3.2e-42   2.2e-38  130.5   2.3     2   109   216   323   215   324 0.98 FliG C-terminal domain
DUF2566              PF10753.4     55 seq343_BIOID50933    -             57   1.8e-28   98.0   9.3   1   1   1.4e-32     2e-28   97.9   6.5     1    55     3    57     3    57 0.98 Protein of unknown function (DUF2566)
Phage_fiber_C        PF06820.7     64 seq344_BIOID50933    -             82   6.9e-35  118.9   0.5   1   1   6.1e-39   8.3e-35  118.6   0.3     1    64    21    82    21    82 0.99 Putative prophage tail fibre C-terminus
DUF1627              PF07789.7    155 seq346_BIOID50933    -            238   1.2e-86  287.8   0.2   1   1   1.3e-90   1.8e-86  287.2   0.1     1   155    76   230    76   230 1.00 Protein of unknown function (DUF1627)
Phage_ASH            PF10554.4    108 seq348_BIOID50933    -             53   3.3e-08   33.7   0.1   1   1   2.8e-12   3.9e-08   33.4   0.1     1    31    22    51    22    53 0.96 Ash protein family
DUF1391              PF07151.7     49 seq350_BIOID50933    -             50     7e-35  118.1   0.5   1   1   5.4e-39   7.4e-35  118.0   0.4     1    48     2    49     2    50 0.97 Protein of unknown function (DUF1391)
Terminase_2          PF03592.11   144 seq352_BIOID50933    -            187   1.3e-09   38.4   2.6   1   1   1.5e-13     2e-09   37.7   1.8     1    57     2    58     2   170 0.90 Terminase small subunit
DUF303               PF03629.13   255 seq353_BIOID50933    -            616   2.9e-29  101.9   0.0   1   1   5.6e-33   3.8e-29  101.5   0.0     2   200    65   295    64   355 0.79 Domain of unknown function (DUF303)
DUF1737              PF08410.5     54 seq353_BIOID50933    -            616   2.4e-17   62.3   0.0   1   1   8.6e-21   5.9e-17   61.0   0.0     1    53     1    50     1    51 0.96 Domain of unknown function (DUF1737)
DUF4132              PF13569.1    180 seq355_BIOID50933    -            963   2.2e-53  180.3   0.1   1   1   2.6e-57   3.5e-53  179.6   0.1     1   180   697   881   697   881 0.97 Domain of unknown function (DUF4132)
DUF1076              PF06416.7    113 seq358_BIOID50933    -            213   1.8e-43  146.6   0.3   1   1   1.9e-47   2.5e-43  146.2   0.2    14   113   113   212    99   212 0.94 Protein of unknown function (DUF1076)
Acetyltransf_3       PF13302.1    142 seq359_BIOID50933    -            186   5.7e-23   81.6   0.0   1   1     4e-26   7.7e-23   81.2   0.0     3   141     8   140     7   141 0.80 Acetyltransferase (GNAT) domain
Acetyltransf_4       PF13420.1    155 seq359_BIOID50933    -            186   7.2e-15   55.1   0.6   1   1   4.7e-18   9.1e-15   54.8   0.4     1   152     9   158     9   160 0.93 Acetyltransferase (GNAT) domain
Acetyltransf_1       PF00583.19    83 seq359_BIOID50933    -            186     6e-15   54.9   0.1   1   1   4.5e-18   8.9e-15   54.3   0.1     2    82    63   140    62   141 0.97 Acetyltransferase (GNAT) family
Acetyltransf_8       PF13523.1    152 seq359_BIOID50933    -            186   1.2e-13   51.1   0.2   1   1   8.2e-17   1.6e-13   50.6   0.2     1   141     9   145     9   157 0.89 Acetyltransferase (GNAT) domain
Acetyltransf_7       PF13508.1     79 seq359_BIOID50933    -            186   3.7e-07   30.1   0.2   1   1   3.4e-10   6.7e-07   29.2   0.1     2    78    56   141    55   142 0.80 Acetyltransferase (GNAT) domain
Acetyltransf_10      PF13673.1    117 seq359_BIOID50933    -            186   1.3e-05   25.1   0.0   1   1   9.3e-09   1.8e-05   24.7   0.0     1   117    16   140    16   140 0.75 Acetyltransferase (GNAT) domain
FR47                 PF08445.5     86 seq359_BIOID50933    -            186   2.1e-05   24.0   0.0   1   1   1.9e-08   3.8e-05   23.2   0.0    26    79    87   142    69   150 0.92 FR47-like protein
PTS_EIIA_2           PF00359.17   142 seq360_BIOID50933    -            637   6.7e-33  113.2   0.0   1   1   2.5e-36   1.1e-32  112.5   0.0     5   140   498   634   495   636 0.95 Phosphoenolpyruvate-dependent sugar phosphotransferase system, EIIA 2
PTS_EIIC             PF02378.13   321 seq360_BIOID50933    -            637   2.3e-19   69.3  33.4   1   1     5e-23   2.3e-19   69.3  23.1     1   321    17   277    17   277 0.92 Phosphotransferase system, EIIC
PTS_IIB              PF02302.12    90 seq360_BIOID50933    -            637   1.9e-09   37.7   0.3   1   1   1.1e-12   4.9e-09   36.3   0.0     1    79   379   453   379   458 0.87 PTS system, Lactose/Cellobiose specific IIB subunit
Phage_ASH            PF10554.4    108 seq361_BIOID50933    -            110   9.1e-22   77.3   0.2   1   1   9.2e-26   1.3e-21   76.8   0.1    50   107     1    57     1    58 0.98 Ash protein family
Aldedh               PF00171.17   462 seq365_BIOID50933    -            482    3e-175  582.9   0.1   1   1  2.4e-179  3.3e-175  582.7   0.1     1   461    19   477    19   478 0.99 Aldehyde dehydrogenase family
EAL                  PF00563.15   236 seq366_BIOID50933    -            507   7.6e-63  212.0   0.0   1   1   1.7e-66   1.2e-62  211.4   0.0     2   236   251   486   250   486 0.96 EAL domain
CSS-motif            PF12792.2    208 seq366_BIOID50933    -            507   1.2e-30  106.2   0.0   1   1   2.5e-34   1.7e-30  105.7   0.0     3   207    30   224    28   225 0.91 CSS motif domain associated with EAL
HTH_Tnp_1            PF01527.15    76 seq368_BIOID50933    -            125   1.1e-08   34.8   0.5   1   1     2e-12   1.4e-08   34.4   0.3     2    76     4    79     3    84 0.88 Transposase
HTH_28               PF13518.1     52 seq368_BIOID50933    -            125   4.2e-07   29.6   0.1   1   1   1.1e-10   7.6e-07   28.8   0.1     1    40    13    53    13    60 0.88 Helix-turn-helix domain
DUF1076              PF06416.7    113 seq369_BIOID50933    -            140   1.6e-45  153.3   0.6   1   1   1.4e-49   1.9e-45  153.1   0.4     2   112    27   137    26   138 0.97 Protein of unknown function (DUF1076)
Hexapep              PF00132.19    36 seq371_BIOID50933    -            293   8.6e-19   66.0   6.7   1   3   1.6e-09   2.2e-05   23.5   0.0     2    36   122   156   121   156 0.96 Bacterial transferase hexapeptide (six repeats)
Hexapep              PF00132.19    36 seq371_BIOID50933    -            293   8.6e-19   66.0   6.7   2   3   2.3e-10   3.1e-06   26.3   0.7     3    33   191   220   189   221 0.94 Bacterial transferase hexapeptide (six repeats)
Hexapep              PF00132.19    36 seq371_BIOID50933    -            293   8.6e-19   66.0   6.7   3   3   1.8e-11   2.5e-07   29.7   0.6     1    34   206   239   206   241 0.95 Bacterial transferase hexapeptide (six repeats)
Cytochrom_B_N        PF00033.14   188 seq373_BIOID50933    -            235   5.8e-37  126.7  21.4   1   1   9.6e-41   6.6e-37  126.5  14.8     2   188    12   220    11   220 0.98 Cytochrome b(N-terminal)/b6/petB
Ni_hydr_CYTB         PF01292.15   182 seq373_BIOID50933    -            235   6.3e-36  123.3  19.2   1   1   1.1e-39   7.3e-36  123.1  13.3     2   182    14   220    13   220 0.95 Prokaryotic cytochrome b561
DUF2877              PF11392.3    111 seq379_BIOID50933    -            271   2.4e-28   98.4   0.0   1   1   3.7e-32   5.1e-28   97.3   0.0     1   110   158   265   158   266 0.89 Protein of unknown function (DUF2877)
MurB_C               PF02873.11   105 seq382_BIOID50933    -            342     2e-41  139.8   0.0   1   1   5.2e-45   3.5e-41  139.0   0.0     1   105   203   330   203   330 0.99 UDP-N-acetylenolpyruvoylglucosamine reductase, C-terminal domain
FAD_binding_4        PF01565.18   139 seq382_BIOID50933    -            342   5.9e-27   93.7   0.1   1   1   2.7e-30   1.8e-26   92.1   0.0     2   138    18   149    17   150 0.91 FAD binding domain
Terminase_1          PF03354.10   477 seq384_BIOID50933    -            553   2.7e-36  124.9   0.0   1   1   2.5e-40   3.4e-36  124.5   0.0     6   469    64   534    59   539 0.83 Phage Terminase
Aldo_ket_red         PF00248.16   283 seq389_BIOID50933    -            267   1.5e-57  194.4   0.6   1   1   1.4e-61   1.9e-57  194.1   0.4     2   281     6   250     5   251 0.95 Aldo/keto reductase family
FliH                 PF02108.11   128 seq393_BIOID50933    -            228   2.3e-38  130.8   0.3   1   1   4.9e-42   2.3e-38  130.8   0.2     5   128    96   219    76   219 0.98 Flagellar assembly protein FliH
HrpE                 PF06188.7    191 seq393_BIOID50933    -            228   4.5e-07   29.6   6.4   1   1   2.3e-10   1.1e-06   28.4   4.4    24   182    47   211    21   222 0.74 HrpE/YscL/FliH and V-type ATPase subunit E
HTH_3                PF01381.17    55 seq395_BIOID50933    -             71   4.5e-12   45.4   0.0   1   1   1.3e-15   5.8e-12   45.1   0.0     1    49     4    52     4    55 0.96 Helix-turn-helix
HTH_31               PF13560.1     64 seq395_BIOID50933    -             71   4.2e-08   33.1   0.0   1   1     1e-11   4.7e-08   32.9   0.0     6    54     4    51     2    63 0.90 Helix-turn-helix domain
HTH_19               PF12844.2     64 seq395_BIOID50933    -             71     1e-07   31.7   0.0   1   1   2.6e-11   1.2e-07   31.5   0.0     2    43     2    43     2    63 0.86 Helix-turn-helix domain
DUF4406              PF14359.1     92 seq397_BIOID50933    -            100   1.9e-33  114.2   0.0   1   1   1.6e-37   2.2e-33  114.0   0.0     1    91     5    93     5    94 0.98 Domain of unknown function (DUF4406)
DAHP_synth_1         PF00793.15   272 seq400_BIOID50933    -            350  1.3e-105  351.8   0.0   1   1  1.1e-109  1.5e-105  351.6   0.0     8   271    40   338    25   339 0.96 DAHP synthetase I family
SepZ                 PF06066.6     99 seq401_BIOID50933    -             99   8.4e-52  173.1   9.8   1   1   6.8e-56   9.3e-52  173.0   6.8     1    99     1    99     1    99 1.00 SepZ
Big_1                PF02369.11   100 seq404_BIOID50933    -           2592         0 1099.6 272.9   1  16   4.8e-21   1.3e-17   63.3   8.8     2    94   672   760   667   766 0.88 Bacterial Ig-like domain (group 1)
Big_1                PF02369.11   100 seq404_BIOID50933    -           2592         0 1099.6 272.9   2  16   2.2e-25   5.9e-22   77.3   9.1     3    97   768   860   765   863 0.92 Bacterial Ig-like domain (group 1)
Big_1                PF02369.11   100 seq404_BIOID50933    -           2592         0 1099.6 272.9   3  16   2.8e-27   7.8e-24   83.3   2.6     2    97   865   963   864   965 0.95 Bacterial Ig-like domain (group 1)
Big_1                PF02369.11   100 seq404_BIOID50933    -           2592         0 1099.6 272.9   4  16     5e-19   1.4e-15   56.9   3.6     4    96   977  1062   974  1066 0.88 Bacterial Ig-like domain (group 1)
Big_1                PF02369.11   100 seq404_BIOID50933    -           2592         0 1099.6 272.9   5  16   1.4e-26   3.8e-23   81.1   7.4     3   100  1069  1168  1067  1168 0.94 Bacterial Ig-like domain (group 1)
Big_1                PF02369.11   100 seq404_BIOID50933    -           2592         0 1099.6 272.9   6  16     1e-20   2.9e-17   62.3   6.8     4    96  1180  1265  1176  1269 0.91 Bacterial Ig-like domain (group 1)
Big_1                PF02369.11   100 seq404_BIOID50933    -           2592         0 1099.6 272.9   7  16   1.8e-27     5e-24   83.9   7.9     3   100  1272  1371  1270  1371 0.95 Bacterial Ig-like domain (group 1)
Big_1                PF02369.11   100 seq404_BIOID50933    -           2592         0 1099.6 272.9   8  16     1e-19   2.8e-16   59.1   7.5     5   100  1384  1471  1374  1471 0.84 Bacterial Ig-like domain (group 1)
Big_1                PF02369.11   100 seq404_BIOID50933    -           2592         0 1099.6 272.9   9  16   1.8e-27   4.9e-24   84.0   6.7     2   100  1482  1584  1481  1584 0.93 Bacterial Ig-like domain (group 1)
Big_1                PF02369.11   100 seq404_BIOID50933    -           2592         0 1099.6 272.9  10  16   5.4e-25   1.5e-21   76.0   4.2     2    98  1586  1682  1585  1684 0.90 Bacterial Ig-like domain (group 1)
Big_1                PF02369.11   100 seq404_BIOID50933    -           2592         0 1099.6 272.9  11  16   1.1e-28     3e-25   87.9   6.6     6    99  1690  1786  1687  1787 0.92 Bacterial Ig-like domain (group 1)
Big_1                PF02369.11   100 seq404_BIOID50933    -           2592         0 1099.6 272.9  12  16   1.4e-28   3.7e-25   87.6   6.2     2    99  1789  1888  1788  1889 0.95 Bacterial Ig-like domain (group 1)
Big_1                PF02369.11   100 seq404_BIOID50933    -           2592         0 1099.6 272.9  13  16     1e-24   2.8e-21   75.1   3.9     7    97  1901  1985  1893  1988 0.92 Bacterial Ig-like domain (group 1)
Big_1                PF02369.11   100 seq404_BIOID50933    -           2592         0 1099.6 272.9  14  16   3.9e-21   1.1e-17   63.6   0.8     8    94  1998  2083  1991  2089 0.84 Bacterial Ig-like domain (group 1)
Big_1                PF02369.11   100 seq404_BIOID50933    -           2592         0 1099.6 272.9  15  16   7.7e-24   2.1e-20   72.3   5.1     4    99  2093  2183  2090  2184 0.90 Bacterial Ig-like domain (group 1)
Big_1                PF02369.11   100 seq404_BIOID50933    -           2592         0 1099.6 272.9  16  16   2.3e-21   6.2e-18   64.4   7.4     3   100  2189  2287  2187  2287 0.94 Bacterial Ig-like domain (group 1)
DUF3442              PF11924.3    280 seq404_BIOID50933    -           2592     2e-99  332.5   2.6   1   1  7.4e-103     2e-99  332.5   1.8     3   280    73   351    71   351 0.99 Protein of unknown function (DUF3442)
Pox_D5               PF03288.11    86 seq408_BIOID50933    -            796   8.8e-20   70.6   0.0   1   1   5.3e-23   1.5e-19   69.9   0.0     1    86   689   788   689   788 0.96 Poxvirus D5 protein-like
Prim_Zn_Ribbon       PF08273.7     40 seq408_BIOID50933    -            796   3.1e-18   65.4   8.0   1   1   2.4e-21   6.5e-18   64.4   5.6     1    40    50    86    50    86 0.97 Zinc-binding domain of primase-helicase
D5_N                 PF08706.6    150 seq408_BIOID50933    -            796   3.9e-09   36.6   0.0   1   1   4.1e-12   1.1e-08   35.1   0.0    52   148   356   487   298   489 0.63 D5 N terminal like
Toprim_3             PF13362.1     96 seq408_BIOID50933    -            796   3.5e-08   33.4   0.3   1   1   5.4e-11   1.5e-07   31.4   0.0     2    96   229   320   228   320 0.82 Toprim domain
Toprim_4             PF13662.1     81 seq408_BIOID50933    -            796   2.2e-06   27.4   0.0   1   1   2.9e-09     8e-06   25.6   0.0     1    60   227   285   227   300 0.91 Toprim domain
Phage_AlpA           PF05930.7     51 seq409_BIOID50933    -             92   2.2e-18   65.6   0.1   1   1   2.1e-22   2.9e-18   65.2   0.0     1    51    34    83    34    83 0.98 Prophage CP4-57 regulatory protein (AlpA)
HycI                 PF01750.13   130 seq412_BIOID50933    -            195   5.4e-39  132.5   0.0   1   1   4.8e-43   6.5e-39  132.3   0.0     1   129    23   151    23   152 0.99 Hydrogenase maturation protease
HTS                  PF04204.11   298 seq413_BIOID50933    -            309    8e-132  438.3   0.0   1   1  6.6e-136    9e-132  438.1   0.0     1   298     2   299     2   299 1.00 Homoserine O-succinyltransferase
SmpA_OmlA            PF04355.8     71 seq415_BIOID50933    -            124   3.3e-06   26.5   0.1   1   1   3.4e-10   4.6e-06   26.0   0.0    11    68    36   109    27   112 0.87 SmpA / OmlA family
Ter                  PF05472.6    290 seq417_BIOID50933    -            309  7.4e-115  382.9   7.2   1   1    6e-119  8.3e-115  382.7   5.0     2   290     9   307     8   307 0.99 DNA replication terminus site-binding protein (Ter protein)
Phage_CII            PF05269.6     91 seq420_BIOID50933    -             98   2.4e-35  120.2   0.1   1   1     2e-39   2.7e-35  120.1   0.1     1    91     1    92     1    92 0.97 Bacteriophage CII protein
IstB_IS21            PF01695.12   178 seq423_BIOID50933    -            248   1.7e-20   73.1   0.1   1   1   5.1e-24   2.3e-20   72.6   0.0     4   160    55   216    52   226 0.83 IstB-like ATP binding protein
Bac_DnaA             PF00308.13   219 seq423_BIOID50933    -            248   6.6e-09   35.6   0.0   1   1   1.8e-12   8.2e-09   35.3   0.0     6   123    72   189    67   224 0.86 Bacterial dnaA  protein
ArsA_ATPase          PF02374.10   305 seq423_BIOID50933    -            248   4.9e-06   25.6   0.1   1   1   1.5e-09     7e-06   25.1   0.1     4    90   104   196   101   222 0.72 Anion-transporting ATPase
MxiH                 PF09392.5     90 seq424_BIOID50933    -            125   2.2e-12   47.2   0.9   1   1   2.7e-16   3.7e-12   46.5   0.6     2    90    39   124    38   124 0.96 Type III secretion needle MxiH like
AA_kinase            PF00696.23   241 seq425_BIOID50933    -            297   8.3e-25   87.6   0.0   1   1   2.2e-28     3e-24   85.7   0.0     1   239     2   277     2   279 0.75 Amino acid kinase family
Exonuc_VIII          PF06630.6    182 seq428_BIOID50933    -            891   4.9e-72  240.9   0.2   1   1   1.5e-75     1e-71  239.9   0.1     1   182     1   182     1   182 0.94 Enterobacterial exodeoxyribonuclease VIII
DUF3799              PF12684.2    237 seq428_BIOID50933    -            891   4.2e-06   26.1   0.0   1   1   1.3e-09   8.6e-06   25.1   0.0     4   226   640   875   638   877 0.78 PDDEXK-like domain of unknown function (DUF3799)
Peptidase_C39        PF03412.10   131 seq429_BIOID50933    -            177   4.8e-24   84.5   0.2   1   1   4.4e-28     6e-24   84.2   0.1    15   130    11   129     4   130 0.95 Peptidase C39 family
ATP-synt_ab          PF00006.20   215 seq432_BIOID50933    -            457   3.9e-69  232.3   0.0   1   1     4e-73   5.5e-69  231.8   0.0     1   215   161   373   161   373 1.00 ATP synthase alpha/beta family, nucleotide-binding domain
DUF1161              PF06649.7     52 seq433_BIOID50933    -            102   1.3e-25   88.9   0.0   1   1   1.2e-29   1.6e-25   88.6   0.0     1    52    27    80    27    80 0.99 Protein of unknown function (DUF1161)
BPL_LplA_LipB        PF03099.14   125 seq434_BIOID50933    -            321   5.1e-21   74.8   0.0   1   1   1.7e-24   7.6e-21   74.2   0.0     4   125    86   208    83   208 0.89 Biotin/lipoate A/B protein ligase family
HTH_11               PF08279.7     55 seq434_BIOID50933    -            321   8.3e-13   47.6   0.0   1   1   4.4e-16     2e-12   46.4   0.0     4    54     9    58     8    59 0.92 HTH domain
BPL_C                PF02237.12    48 seq434_BIOID50933    -            321   1.6e-11   43.5   0.2   1   1   8.9e-15   4.1e-11   42.2   0.1     1    48   271   317   271   317 0.97 Biotin protein ligase C terminal domain
DUF1040              PF06288.8     86 seq435_BIOID50933    -             89   1.6e-46  156.3   0.5   1   1   1.3e-50   1.8e-46  156.2   0.3     1    86     1    86     1    86 1.00 Protein of unknown function (DUF1040)
Phage_rep_O          PF04492.8    100 seq438_BIOID50933    -            155   2.4e-39  133.4   0.1   1   1     3e-43   4.1e-39  132.7   0.0     7   100     1    94     1    94 1.00 Bacteriophage replication protein O
HxlR                 PF01638.12    91 seq439_BIOID50933    -            126   1.8e-32  110.7   0.1   1   1   2.8e-36   3.8e-32  109.6   0.0     2    89    29   116    28   118 0.97 HxlR-like helix-turn-helix
DUF413               PF04219.7     94 seq443_BIOID50933    -            112   1.5e-38  130.2   0.1   1   1   1.4e-42   1.9e-38  129.9   0.1     1    90    10    99    10   102 0.97 Protein of unknown function, DUF
YscJ_FliF            PF01514.12   207 seq444_BIOID50933    -            190   8.5e-59  198.0   5.3   1   1   7.4e-63     1e-58  197.8   3.7     1   196     1   185     1   189 0.97 Secretory protein of YscJ/FliF family
Aminotran_3          PF00202.16   339 seq445_BIOID50933    -            426  2.8e-121  404.4   0.2   1   1  2.4e-125  3.3e-121  404.1   0.1     2   338    27   360    26   361 0.98 Aminotransferase class-III
HyaE                 PF07449.6    107 seq446_BIOID50933    -            132   1.9e-39  133.7   0.0   1   1   1.6e-43   2.2e-39  133.5   0.0     1   107    10   116    10   116 0.99 Hydrogenase-1 expression protein HyaE
HTH_3                PF01381.17    55 seq447_BIOID50933    -             71   4.5e-12   45.4   0.0   1   1   1.3e-15   5.8e-12   45.1   0.0     1    49     4    52     4    55 0.96 Helix-turn-helix
HTH_31               PF13560.1     64 seq447_BIOID50933    -             71   4.2e-08   33.1   0.0   1   1     1e-11   4.7e-08   32.9   0.0     6    54     4    51     2    63 0.90 Helix-turn-helix domain
HTH_19               PF12844.2     64 seq447_BIOID50933    -             71     1e-07   31.7   0.0   1   1   2.6e-11   1.2e-07   31.5   0.0     2    43     2    43     2    63 0.86 Helix-turn-helix domain
SlyX                 PF04102.7     69 seq450_BIOID50933    -             72   4.1e-26   91.0   2.4   1   1   3.4e-30   4.6e-26   90.8   1.7     1    69     5    72     5    72 0.99 SlyX
Peptidase_M20        PF01546.23   171 seq451_BIOID50933    -            408   2.5e-19   69.3   0.2   1   1   8.2e-23   3.7e-19   68.8   0.1    23   170   139   402    74   403 0.84 Peptidase family M20/M25/M40
M20_dimer            PF07687.9    109 seq451_BIOID50933    -            408   1.2e-11   44.2   0.1   1   1   5.7e-15   2.6e-11   43.0   0.1     2   105   206   302   205   308 0.89 Peptidase dimerisation domain
Peptidase_M42        PF05343.9    292 seq451_BIOID50933    -            408   2.8e-06   26.2   0.0   1   1   3.1e-08   0.00014   20.6   0.0   134   194   140   201   110   235 0.90 M42 glutamyl aminopeptidase
ABC_membrane         PF00664.18   275 seq458_BIOID50933    -            101   6.5e-16   58.4   1.6   1   1   4.8e-20   6.5e-16   58.4   1.1    38   127    11    99     1   101 0.91 ABC transporter transmembrane region
APH                  PF01636.18   239 seq460_BIOID50933    -            328   1.6e-41  142.5   1.8   1   1   3.7e-45   2.5e-41  141.8   1.2     2   232    31   259    30   269 0.84 Phosphotransferase enzyme family
EcKinase             PF02958.15   293 seq460_BIOID50933    -            328   0.00012   21.2   0.0   1   1   3.1e-08   0.00021   20.4   0.0   197   280   176   252   149   257 0.79 Ecdysteroid kinase
Resolvase            PF00239.16   141 seq461_BIOID50933    -            149   7.4e-30  103.5   0.8   1   1   1.6e-33   1.1e-29  102.9   0.1    43   140     8   106     3   107 0.94 Resolvase, N terminal domain
HTH_7                PF02796.10    45 seq461_BIOID50933    -            149   3.2e-09   36.4   0.3   1   1   1.9e-12   1.3e-08   34.4   0.1     1    37   109   145   109   145 0.99 Helix-turn-helix domain of resolvase
Molybdopterin        PF00384.17   432 seq462_BIOID50933    -            808   3.8e-96  322.3   0.0   1   1     1e-99   4.7e-96  322.0   0.0     1   432   111   566   111   566 0.92 Molybdopterin oxidoreductase
Molydop_binding      PF01568.16   109 seq462_BIOID50933    -            808   2.2e-28   98.1   0.1   1   1   1.7e-31   7.6e-28   96.3   0.0     1   107   687   800   687   802 0.97 Molydopterin dinucleotide binding domain
Molybdop_Fe4S4       PF04879.11    55 seq462_BIOID50933    -            808   5.9e-14   51.4   0.7   1   1   2.3e-17   1.1e-13   50.6   0.5     1    55    49   108    49   108 0.96 Molybdopterin oxidoreductase Fe4S4 domain
Mannitol_dh_C        PF08125.8    245 seq463_BIOID50933    -            425   1.6e-70  236.9   0.0   1   1   4.4e-74     3e-70  236.0   0.0     1   243   191   415   191   417 0.98 Mannitol dehydrogenase C-terminal domain
Mannitol_dh          PF01232.18   151 seq463_BIOID50933    -            425   2.2e-27   95.7   0.1   1   1   7.3e-31     5e-27   94.5   0.0     1   151    44   166    44   166 0.97 Mannitol dehydrogenase Rossmann domain
HupH_C               PF04809.8    120 seq465_BIOID50933    -            305   1.1e-49  167.0   0.0   1   2   2.9e-11   3.9e-07   29.7   0.0     6    96    70   160    67   175 0.82 HupH hydrogenase expression protein, C-terminal conserved region
HupH_C               PF04809.8    120 seq465_BIOID50933    -            305   1.1e-49  167.0   0.0   2   2   5.3e-44   7.2e-40  135.3   0.0     1   119   183   299   183   300 0.99 HupH hydrogenase expression protein, C-terminal conserved region
DUF1627              PF07789.7    155 seq467_BIOID50933    -            219   9.4e-63  210.2   0.4   1   1   1.1e-66   1.5e-62  209.5   0.3     1   116    91   206    91   212 0.98 Protein of unknown function (DUF1627)
Phage_CII            PF05269.6     91 seq468_BIOID50933    -             98   2.4e-35  120.2   0.1   1   1     2e-39   2.7e-35  120.1   0.1     1    91     1    92     1    92 0.97 Bacteriophage CII protein
Adenine_glyco        PF03352.8    179 seq471_BIOID50933    -            223   3.2e-84  280.7   0.0   1   1   2.7e-88   3.7e-84  280.5   0.0     1   177    42   218    42   220 0.99 Methyladenine glycosylase
ABC_membrane         PF00664.18   275 seq473_BIOID50933    -            421   2.5e-27   95.8   3.4   1   1   9.3e-31   3.2e-27   95.5   2.3   136   275     1   139     1   139 0.99 ABC transporter transmembrane region
ABC_tran             PF00005.22   118 seq473_BIOID50933    -            421   7.7e-22   77.7   0.0   1   1   4.2e-25   1.4e-21   76.8   0.0     1   118   224   349   224   349 0.96 ABC transporter
AAA_17               PF13207.1    121 seq473_BIOID50933    -            421   2.3e-06   28.3   0.0   1   1   1.6e-09   5.3e-06   27.1   0.0     1    54   212   268   212   305 0.71 AAA domain
GerE                 PF00196.14    58 seq475_BIOID50933    -            166   8.8e-08   31.2   0.0   1   1   9.5e-12   1.3e-07   30.7   0.0     2    55    94   146    93   149 0.94 Bacterial regulatory proteins, luxR family
Caudo_TAP            PF02413.12   130 seq476_BIOID50933    -            101   4.8e-19   68.7   0.1   1   1   4.6e-23   6.3e-19   68.3   0.1    70   120    27    77     5    79 0.89 Caudovirales tail fibre assembly protein
Peptidase_U35        PF04586.12   163 seq479_BIOID50933    -            192   2.9e-29  102.0   0.0   1   1   2.5e-33   3.5e-29  101.8   0.0     5   159    12   157     8   161 0.90 Caudovirus prohead protease
Malate_synthase      PF01274.17   523 seq480_BIOID50933    -            539  1.1e-213  709.9   0.0   1   1  8.9e-218  1.2e-213  709.7   0.0     3   522    19   538    17   539 0.99 Malate synthase
Lysis_S              PF04971.7     68 seq481_BIOID50933    -             68   4.3e-46  154.3   0.6   1   1   3.4e-50   4.7e-46  154.2   0.4     1    68     1    68     1    68 1.00 Lysis protein S
MTHFR                PF02219.12   287 seq482_BIOID50933    -            296  3.9e-109  364.0   0.0   1   1  3.2e-113  4.4e-109  363.8   0.0     4   287    14   291    11   291 0.97 Methylenetetrahydrofolate reductase
Phage_rep_O          PF04492.8    100 seq483_BIOID50933    -            176   2.3e-40  136.7   0.0   1   1   2.7e-44   3.7e-40  136.0   0.0     3   100    18   115    16   115 0.99 Bacteriophage replication protein O
Dus                  PF01207.12   310 seq484_BIOID50933    -            345  7.5e-100  333.6   0.0   1   1  6.3e-104  8.6e-100  333.4   0.0     2   308    30   340    29   342 0.98 Dihydrouridine synthase (Dus)
Phage_lambda_P       PF06992.6    233 seq486_BIOID50933    -            233    6e-168  555.7   4.1   1   1  4.9e-172  6.7e-168  555.6   2.8     1   233     1   233     1   233 1.00 Replication protein P
SIS_2                PF13580.1    138 seq487_BIOID50933    -            246   3.3e-31  107.7   0.3   1   1   9.4e-35   6.4e-31  106.7   0.2    15   138    78   200    56   200 0.92 SIS domain
SIS                  PF01380.17   131 seq487_BIOID50933    -            246   7.1e-08   32.0   0.0   1   1   2.3e-11   1.6e-07   30.9   0.0    51   104   163   216   152   229 0.91 SIS domain
Peptidase_M3         PF01432.15   458 seq492_BIOID50933    -            703  7.9e-147  489.8   0.1   1   1  9.8e-151  1.3e-146  489.1   0.0     2   457   252   700   251   701 0.97 Peptidase family M3
TonB_dep_Rec         PF00593.19   276 seq493_BIOID50933    -            700     1e-37  130.5  12.2   1   1   1.5e-41     1e-37  130.5   8.5     2   275   449   695   448   696 0.97 TonB dependent receptor
Plug                 PF07715.10   108 seq493_BIOID50933    -            700   5.4e-23   81.2   2.1   1   1   1.9e-26   1.3e-22   80.0   1.5     3   108    41   151    39   151 0.96 TonB-dependent Receptor Plug Domain
Exo_endo_phos        PF03372.18   251 seq495_BIOID50933    -            259   5.8e-12   45.9   0.4   1   1   7.6e-16     1e-11   45.1   0.3     2   251    41   245    40   245 0.65 Endonuclease/Exonuclease/phosphatase family
Secretin             PF00263.16   165 seq497_BIOID50933    -            512   1.8e-32  111.9   3.4   1   1   2.6e-36   1.8e-32  111.9   2.4     1   162   336   504   336   507 0.93 Bacterial type II and III secretion system protein
Secretin_N           PF03958.12    82 seq497_BIOID50933    -            512   2.5e-24   85.1   2.8   1   1   1.6e-22   1.1e-18   67.0   0.2     1    82   180   275   180   275 0.99 Bacterial type II/III secretion system short domain
IpaB_EvcA            PF03278.8    153 seq499_BIOID50933    -            196   3.3e-60  201.6   5.3   1   1   2.9e-64   3.9e-60  201.3   3.7     2   152    40   184    39   185 0.98 IpaB/EvcA family
Acetyltransf_10      PF13673.1    117 seq501_BIOID50933    -            111   2.7e-10   40.2   0.0   1   1   7.7e-14   3.5e-10   39.9   0.0     7    94    12    98     8   109 0.82 Acetyltransferase (GNAT) domain
Acetyltransf_7       PF13508.1     79 seq501_BIOID50933    -            111   2.5e-09   37.0   0.0   1   1   7.1e-13   3.3e-09   36.6   0.0     3    64    48   106    46   111 0.89 Acetyltransferase (GNAT) domain
Acetyltransf_1       PF00583.19    83 seq501_BIOID50933    -            111   1.5e-06   28.0   0.1   1   1   5.8e-10   2.6e-06   27.2   0.0     1    56    53    99    53   109 0.91 Acetyltransferase (GNAT) family
DUF977               PF06163.6    127 seq502_BIOID50933    -            137   1.1e-60  202.8   0.3   1   1   8.9e-65   1.2e-60  202.7   0.2     1   124     1   133     1   136 0.99 Bacterial protein of unknown function (DUF977)
FliJ                 PF02050.11   123 seq505_BIOID50933    -            147   2.5e-32  111.3  20.6   1   1   2.3e-36   3.1e-32  111.0  14.3     1   122    19   141    19   142 0.98 Flagellar FliJ protein
DSBA                 PF01323.15   193 seq507_BIOID50933    -            208   6.8e-32  110.4   3.3   1   1   7.9e-35   5.4e-31  107.5   2.3     1   192    40   197    40   198 0.95 DSBA-like thioredoxin domain
Thioredoxin_4        PF13462.1    163 seq507_BIOID50933    -            208   4.4e-10   39.7   0.0   1   1   9.2e-14   6.3e-10   39.1   0.0    16   149    40   180    33   191 0.69 Thioredoxin
Phage_capsid         PF05065.8    276 seq509_BIOID50933    -            429   4.3e-26   91.6   0.3   1   1     5e-30   6.8e-26   90.9   0.2     8   275   137   419   135   420 0.78 Phage capsid family
WGR                  PF05406.10    81 seq511_BIOID50933    -            426   5.3e-17   61.4   2.7   1   1   7.9e-21   1.1e-16   60.4   0.7    13    77     6    67     2    71 0.93 WGR domain
Bac_Ubq_Cox          PF01654.12   436 seq512_BIOID50933    -            514  3.9e-184  612.0  24.8   1   1  3.7e-188  5.1e-184  611.6  17.2     1   435     7   502     7   503 0.97 Bacterial Cytochrome Ubiquinol Oxidase
AA_permease          PF00324.16   479 seq516_BIOID50933    -            487  3.5e-122  408.0  47.9   1   1  5.8e-126  3.9e-122  407.8  33.2     1   476    39   476    39   479 0.98 Amino acid permease
AA_permease_2        PF13520.1    426 seq516_BIOID50933    -            487   1.6e-42  145.4  47.9   1   1   2.8e-46   1.9e-42  145.1  33.2     5   424    39   460    35   466 0.86 Amino acid permease
Phage_lysozyme       PF00959.14   110 seq519_BIOID50933    -            177   4.8e-29  100.7   0.0   1   1   4.5e-33   6.2e-29  100.3   0.0     1   110    48   166    48   166 0.97 Phage lysozyme
PqiA                 PF04403.8    160 seq521_BIOID50933    -            427   1.3e-82  275.0  28.0   1   2   3.6e-41     5e-37  126.8   5.9     1   160    65   221    65   221 0.96 Paraquat-inducible protein A
PqiA                 PF04403.8    160 seq521_BIOID50933    -            427   1.3e-82  275.0  28.0   2   2   1.1e-49   1.5e-45  154.5   8.0     1   158   262   420   262   422 0.97 Paraquat-inducible protein A
MtlR                 PF05068.7    170 seq524_BIOID50933    -            195   4.1e-76  254.0   0.0   1   1   3.5e-80   4.8e-76  253.8   0.0     5   169    26   188     2   189 0.96 Mannitol repressor
Phage_lambda_P       PF06992.6    233 seq525_BIOID50933    -            233    6e-168  555.7   4.1   1   1  4.9e-172  6.7e-168  555.6   2.8     1   233     1   233     1   233 1.00 Replication protein P
Flg_hook             PF02120.11    85 seq526_BIOID50933    -            375     3e-19   68.3   7.4   1   1   4.3e-23   5.8e-19   67.4   5.1     4    84   248   328   245   336 0.91 Flagellar hook-length control protein FliK
EI24                 PF07264.6    219 seq527_BIOID50933    -            253   1.3e-52  178.2  20.7   1   1   1.1e-56   1.5e-52  178.0  14.4     1   219    11   232    11   232 0.96 Etoposide-induced protein 2.4 (EI24)
GATase_4             PF13230.1    272 seq528_BIOID50933    -            255  6.4e-107  356.1   0.0   1   1    1e-110    7e-107  356.0   0.0     1   252     1   252     1   255 0.99 Glutamine amidotransferases class-II
GATase_2             PF00310.16   361 seq528_BIOID50933    -            255   5.3e-17   61.4   0.2   1   1   4.5e-15   3.1e-11   42.4   0.1   189   359    65   215    60   217 0.87 Glutamine amidotransferases class-II
Fimbrial             PF00419.15   145 seq535_BIOID50933    -            174     3e-16   59.8   2.4   1   1   2.7e-20   3.6e-16   59.5   1.7     1   145    28   174    28   174 0.88 Fimbrial protein
NinB                 PF05772.7    127 seq536_BIOID50933    -            146   8.2e-54  180.5   0.1   1   1   7.1e-58   9.7e-54  180.2   0.1     2   127     8   129     7   129 0.99 NinB protein
RNA_pol_Rpb1_1       PF04997.7    338 seq537_BIOID50933    -           1407  1.8e-100  336.3   0.1   1   1  1.8e-103  4.8e-100  335.0   0.1     2   338    15   342    14   342 0.95 RNA polymerase Rpb1, domain 1
RNA_pol_Rpb1_5       PF04998.12   277 seq537_BIOID50933    -           1407   1.1e-80  270.7   0.0   1   1     8e-84   2.2e-80  269.7   0.0     1   276   766  1321   766  1322 1.00 RNA polymerase Rpb1, domain 5
RNA_pol_Rpb1_2       PF00623.15   166 seq537_BIOID50933    -           1407   6.1e-51  172.5   0.0   1   1   5.3e-53   1.5e-49  168.0   0.0     1   166   344   486   344   486 0.95 RNA polymerase Rpb1, domain 2
RNA_pol_Rpb1_3       PF04983.13   157 seq537_BIOID50933    -           1407   1.4e-27   96.2   0.0   1   1   1.2e-30   3.3e-27   95.0   0.0     1   157   489   644   489   644 0.93 RNA polymerase Rpb1, domain 3
RNA_pol_Rpb1_4       PF05000.12   108 seq537_BIOID50933    -           1407   2.5e-18   65.7   0.3   1   1   9.1e-22   2.5e-18   65.7   0.2     2   107   674   763   673   764 0.82 RNA polymerase Rpb1, domain 4
peroxidase           PF00141.18   229 seq538_BIOID50933    -            739   4.5e-87  291.2   0.0   1   2   4.1e-53   5.6e-49  166.5   0.0     3   229    89   409    87   409 0.87 Peroxidase
peroxidase           PF00141.18   229 seq538_BIOID50933    -            739   4.5e-87  291.2   0.0   2   2   1.3e-39   1.8e-35  122.4   0.0     3   229   416   713   414   713 0.88 Peroxidase
Methyltransf_11      PF08241.7     95 seq539_BIOID50933    -            256   7.1e-25   87.2   0.0   1   1   1.3e-27   1.3e-24   86.4   0.0     1    95    49   145    49   145 0.97 Methyltransferase domain
Methyltransf_31      PF13847.1    152 seq539_BIOID50933    -            256     1e-20   73.7   0.0   1   1   1.4e-23   1.4e-20   73.3   0.0     5   113    46   155    43   234 0.85 Methyltransferase domain
Methyltransf_23      PF13489.1    162 seq539_BIOID50933    -            256   1.3e-18   67.1   0.0   1   1   1.8e-21   1.7e-18   66.6   0.0    20   159    42   191    27   194 0.83 Methyltransferase domain
Ubie_methyltran      PF01209.13   233 seq539_BIOID50933    -            256     3e-18   65.6   0.0   1   1   4.1e-21     4e-18   65.2   0.0    29   158    24   152     2   163 0.84 ubiE/COQ5 methyltransferase family
Methyltransf_18      PF12847.2    112 seq539_BIOID50933    -            256   3.6e-17   62.8   0.1   1   1   7.7e-20   7.5e-17   61.8   0.0     1   109    44   145    44   148 0.92 Methyltransferase domain
Methyltransf_12      PF08242.7     99 seq539_BIOID50933    -            256   5.7e-14   52.2   0.0   1   1   9.6e-17   9.4e-14   51.5   0.0     1    99    49   143    49   143 0.88 Methyltransferase domain
Methyltransf_25      PF13649.1    101 seq539_BIOID50933    -            256     9e-13   48.3   0.1   1   1   1.9e-15   1.8e-12   47.3   0.0     1   101    48   141    48   141 0.91 Methyltransferase domain
Methyltransf_26      PF13659.1    117 seq539_BIOID50933    -            256   4.2e-11   42.7   0.4   1   1   8.6e-14   8.4e-11   41.8   0.2     3   113    47   145    45   147 0.93 Methyltransferase domain
MTS                  PF05175.9    170 seq539_BIOID50933    -            256   5.6e-10   38.7   0.1   1   1   1.1e-12   1.1e-09   37.8   0.0    21   144    34   150    28   174 0.82 Methyltransferase small domain
Methyltransf_8       PF05148.10   219 seq539_BIOID50933    -            256   2.9e-08   33.5   0.0   1   1     2e-10     2e-07   30.7   0.0    71   166    43   155     6   178 0.69 Hypothetical methyltransferase
Methyltransf_29      PF03141.11   506 seq539_BIOID50933    -            256   1.4e-07   30.1   0.1   1   1   1.8e-10   1.7e-07   29.8   0.1   118   217    45   145     9   169 0.79 Putative S-adenosyl-L-methionine-dependent methyltransferase
TehB                 PF03848.9    192 seq539_BIOID50933    -            256   1.9e-05   23.7   0.0   1   1   3.4e-08   3.3e-05   23.0   0.0    31   132    45   146    17   158 0.79 Tellurite resistance protein TehB
NodS                 PF05401.6    201 seq539_BIOID50933    -            256   4.6e-05   22.7   0.0   1   1   7.3e-08   7.1e-05   22.1   0.0     2   144     3   145     2   151 0.80 Nodulation protein S (NodS)
PrmA                 PF06325.8    295 seq539_BIOID50933    -            256   4.6e-05   22.5   0.0   1   1   6.3e-08   6.2e-05   22.1   0.0   161   262    44   150    32   188 0.75 Ribosomal protein L11 methyltransferase (PrmA)
Autotransporter      PF03797.14   265 seq540_BIOID50933    -            538   2.4e-42  145.0  19.3   1   1   5.2e-46   2.4e-42  145.0  13.4     3   265   255   524   253   527 0.94 Autotransporter beta-domain
Pertactin            PF03212.9    121 seq540_BIOID50933    -            538   4.9e-10   39.0   1.0   1   1   2.5e-13   1.1e-09   37.8   0.7     1   120    64   189    64   190 0.84 Pertactin
Phageshock_PspG      PF09583.5     65 seq543_BIOID50933    -             80   1.4e-25   89.0  25.7   1   1   1.1e-29   1.5e-25   88.8  17.8     1    64     1    64     1    65 0.98 Phage shock protein G (Phageshock_PspG)
DUF945               PF06097.6    459 seq546_BIOID50933    -            490  4.8e-106  355.1  12.4   1   1  4.1e-110  5.6e-106  354.9   8.6     3   459    18   481    16   481 0.98 Bacterial protein of unknown function (DUF945)
HlyD                 PF00529.15   306 seq551_BIOID50933    -            318   9.4e-39  133.3   1.6   1   1   1.7e-42   1.1e-38  133.1   1.1    44   305     8   280     3   281 0.97 HlyD family secretion protein
HlyD_3               PF13437.1    105 seq551_BIOID50933    -            318   8.5e-20   70.9   2.0   1   1   1.3e-23   8.6e-20   70.9   0.6     2    98   203   309   202   317 0.85 HlyD family secretion protein
ICL                  PF00463.16   526 seq552_BIOID50933    -            439  3.1e-200  665.7   1.4   1   2  4.6e-118  3.2e-114  381.9   0.0     1   255    12   262    12   264 0.99 Isocitrate lyase family
ICL                  PF00463.16   526 seq552_BIOID50933    -            439  3.1e-200  665.7   1.4   2   2   1.5e-88     1e-84  284.5   0.8   353   526   262   439   260   439 0.98 Isocitrate lyase family
PEP_mutase           PF13714.1    238 seq552_BIOID50933    -            439   4.5e-19   68.5   0.0   1   1   2.2e-22   1.5e-18   66.7   0.0    26   207    86   329    76   352 0.85 Phosphoenolpyruvate phosphomutase
RecT                 PF03837.9    199 seq557_BIOID50933    -            271   5.9e-58  195.3   0.0   1   1   5.7e-62   7.8e-58  194.9   0.0     1   188    55   246    55   257 0.93 RecT family
Phage_lysis          PF03245.8    125 seq560_BIOID50933    -            174   7.4e-49  164.7   8.9   1   1   6.2e-53   8.5e-49  164.5   6.2     2   124    49   172    48   173 0.99 Bacteriophage lysis protein
NinF                 PF05810.7     58 seq561_BIOID50933    -             70   1.1e-29  101.8   8.1   1   1   1.2e-33   1.6e-29  101.3   5.6     3    58    17    69    15    70 0.94 NinF protein
Fimbrial             PF00419.15   145 seq563_BIOID50933    -            190   8.2e-10   38.9   0.0   1   1   7.4e-14     1e-09   38.6   0.0     2   145    43   190    42   190 0.81 Fimbrial protein
TPP_enzyme_N         PF02776.13   172 seq564_BIOID50933    -            548   1.3e-58  197.2   4.3   1   1   3.8e-62   1.7e-58  196.7   0.2     1   169     1   167     1   170 0.98 Thiamine pyrophosphate enzyme, N-terminal TPP binding domain
TPP_enzyme_C         PF02775.16   153 seq564_BIOID50933    -            548   2.4e-52  176.4   0.3   1   1     2e-54     9e-51  171.3   0.0     1   153   374   522   374   522 0.98 Thiamine pyrophosphate enzyme, C-terminal TPP binding domain
TPP_enzyme_M         PF00205.17   137 seq564_BIOID50933    -            548   1.9e-40  137.6   0.1   1   1     1e-43   4.7e-40  136.4   0.1     1   137   186   321   186   321 0.98 Thiamine pyrophosphate enzyme, central domain
Haemagg_act          PF05860.8    121 seq565_BIOID50933    -           1270     1e-34  118.7  11.0   1   1   1.5e-38     1e-34  118.7   7.6    12   120    40   165    29   166 0.93 haemagglutination activity domain
Fil_haemagg          PF05594.9     77 seq565_BIOID50933    -           1270   2.1e-11   43.8 232.4   1   7    0.0001      0.72   10.1  17.6     1    76   209   306   209   320 0.92 Haemagluttinin repeat
Fil_haemagg          PF05594.9     77 seq565_BIOID50933    -           1270   2.1e-11   43.8 232.4   2   7     0.025   1.7e+02    2.5  13.2     4    55   301   361   286   373 0.67 Haemagluttinin repeat
Fil_haemagg          PF05594.9     77 seq565_BIOID50933    -           1270   2.1e-11   43.8 232.4   3   7   0.00033       2.3    8.5  11.2     9    76   365   434   360   435 0.92 Haemagluttinin repeat
Fil_haemagg          PF05594.9     77 seq565_BIOID50933    -           1270   2.1e-11   43.8 232.4   4   7   0.00022       1.5    9.1   1.0     4    41   658   689   631   696 0.80 Haemagluttinin repeat
Fil_haemagg          PF05594.9     77 seq565_BIOID50933    -           1270   2.1e-11   43.8 232.4   5   7   1.9e-07    0.0013   18.8   7.4     2    65   698   765   697   796 0.82 Haemagluttinin repeat
Fil_haemagg          PF05594.9     77 seq565_BIOID50933    -           1270   2.1e-11   43.8 232.4   6   7     3e-07    0.0021   18.2   3.2     5    76   913   989   911   990 0.87 Haemagluttinin repeat
Fil_haemagg          PF05594.9     77 seq565_BIOID50933    -           1270   2.1e-11   43.8 232.4   7   7    0.0013       9.1    6.5   7.6     9    63  1020  1090   991  1096 0.81 Haemagluttinin repeat
DUF4132              PF13569.1    180 seq568_BIOID50933    -            579     1e-54  184.6   0.0   1   1   1.1e-58   1.5e-54  184.1   0.0     1   179   303   488   303   489 0.96 Domain of unknown function (DUF4132)
Inositol_P           PF00459.20   271 seq572_BIOID50933    -            246   5.6e-58  196.2   0.0   1   1   4.9e-62   6.6e-58  196.0   0.0     8   253     4   238     1   243 0.86 Inositol monophosphatase family
PALP                 PF00291.20   307 seq573_BIOID50933    -            323   1.3e-63  214.9   0.3   1   1   1.1e-67   1.5e-63  214.7   0.2     3   306    10   300     8   301 0.87 Pyridoxal-phosphate dependent enzyme
DUF1019              PF06254.6     89 seq574_BIOID50933    -            141     1e-23   83.1   0.3   1   1     1e-27   1.4e-23   82.7   0.2     1    89    46   121    46   121 0.97 Protein of unknown function (DUF1019)
TPR_3                PF07720.7     36 seq576_BIOID50933    -            151   7.6e-10   38.2   0.2   1   1   5.5e-14   7.6e-10   38.2   0.2     1    36    32    65    32    65 0.96 Tetratricopeptide repeat
Rz1                  PF06085.6     40 seq577_BIOID50933    -             61     8e-23   79.4  10.5   1   1   7.2e-27   9.8e-23   79.1   7.3     1    39    20    60    20    61 0.97 Lipoprotein Rz1 precursor
NinB                 PF05772.7    127 seq578_BIOID50933    -             52   4.9e-10   39.0   0.1   1   1   3.9e-14   5.4e-10   38.8   0.1     2    38     8    44     7    48 0.94 NinB protein
NinG                 PF05766.7    189 seq579_BIOID50933    -            181   8.7e-61  204.8   9.4   1   1   7.5e-65     1e-60  204.6   6.5    37   186    26   175     8   181 0.94 Bacteriophage Lambda NinG protein
DUF2810              PF10928.3     54 seq580_BIOID50933    -            120   3.1e-32  109.9   2.6   1   1   2.4e-36   3.3e-32  109.8   1.1     1    53    66   118    66   119 0.96 Protein of unknown function (DUF2810)
Phage_integrase      PF00589.17   173 seq581_BIOID50933    -            415   3.6e-22   78.7   0.2   1   1   1.2e-25   8.1e-22   77.5   0.0     1   171   219   381   219   383 0.89 Phage integrase family
DUF4102              PF13356.1     89 seq581_BIOID50933    -            415   1.2e-20   73.0   0.0   1   1   1.5e-23     1e-19   70.1   0.0     1    84    14   102    14   107 0.88 Domain of unknown function (DUF4102)
Molybdopterin        PF00384.17   432 seq584_BIOID50933    -            808   2.8e-88  296.4   0.0   1   1   7.7e-92   3.5e-88  296.1   0.0     1   432   115   566   115   566 0.92 Molybdopterin oxidoreductase
Molydop_binding      PF01568.16   109 seq584_BIOID50933    -            808   5.3e-27   93.6   0.0   1   1   2.2e-30     1e-26   92.7   0.0     1   107   687   800   687   802 0.97 Molydopterin dinucleotide binding domain
Molybdop_Fe4S4       PF04879.11    55 seq584_BIOID50933    -            808   2.7e-13   49.4   0.9   1   1     1e-16   4.7e-13   48.6   0.6     1    55    53   112    53   112 0.96 Molybdopterin oxidoreductase Fe4S4 domain
MCE                  PF02470.15    81 seq586_BIOID50933    -            879   1.8e-64  213.6  11.1   1   3   3.5e-21   4.8e-17   61.6   0.1     2    81    48   139    47   139 0.97 mce related protein
MCE                  PF02470.15    81 seq586_BIOID50933    -            879   1.8e-64  213.6  11.1   2   3   1.6e-11   2.2e-07   30.6   0.0     2    76   282   357   281   371 0.88 mce related protein
MCE                  PF02470.15    81 seq586_BIOID50933    -            879   1.8e-64  213.6  11.1   3   3   1.2e-14   1.6e-10   40.7   0.0     4    81   638   726   636   726 0.96 mce related protein
FliL                 PF03748.9     99 seq587_BIOID50933    -            154   4.4e-23   81.0   0.0   1   1     4e-27   5.5e-23   80.7   0.0     1    98    54   153    54   154 0.94 Flagellar basal body-associated protein FliL
FCD                  PF07729.7    125 seq588_BIOID50933    -            220   5.2e-18   65.4  11.5   1   1   1.2e-21   8.1e-18   64.8   8.0     1   124    76   207    76   208 0.85 FCD domain
GntR                 PF00392.16    64 seq588_BIOID50933    -            220   9.6e-13   47.2   0.0   1   1   3.1e-16   2.1e-12   46.1   0.0     7    64    10    66     6    66 0.96 Bacterial regulatory proteins, gntR family
Cyto_ox_2            PF02322.10   328 seq589_BIOID50933    -            378  6.8e-112  373.7  32.9   1   1  5.7e-116  7.8e-112  373.5  22.8     1   328     6   362     6   362 0.99 Cytochrome oxidase subunit II
NinB                 PF05772.7    127 seq591_BIOID50933    -             43   2.1e-06   27.2   0.0   1   1     2e-10   2.8e-06   26.8   0.0   102   127     1    26     1    26 0.98 NinB protein
Inositol_P           PF00459.20   271 seq592_BIOID50933    -            267   2.5e-77  259.7   0.0   1   1   2.1e-81   2.8e-77  259.5   0.0     3   268     2   260     1   263 0.97 Inositol monophosphatase family
Usher                PF00577.15   552 seq595_BIOID50933    -            835  1.5e-174  581.7  25.2   1   1  3.9e-178  1.8e-174  581.4  17.5     2   552   197   749   196   749 0.97 Type VII secretion system (T7SS), usher protein
PapC_N               PF13954.1    146 seq595_BIOID50933    -            835   3.2e-41  140.2   0.0   1   1   1.3e-44   5.8e-41  139.3   0.0     2   145    29   181    28   182 0.95 PapC N-terminal domain
PapC_C               PF13953.1     68 seq595_BIOID50933    -            835     9e-18   63.5   0.0   1   1   4.9e-21   2.2e-17   62.3   0.0     3    63   761   819   759   824 0.94 PapC C-terminal domain
HOK_GEF              PF01848.11    43 seq603_BIOID50933    -             70   7.7e-19   66.6   4.6   1   1   6.8e-23   9.3e-19   66.3   3.2     1    43    24    66    24    66 0.99 Hok/gef family
FliM                 PF02154.10   192 seq604_BIOID50933    -            349   1.4e-80  269.3   0.2   1   1   3.6e-84   2.5e-80  268.6   0.0     1   192    53   246    53   246 0.99 Flagellar motor switch protein FliM
SpoA                 PF01052.15    77 seq604_BIOID50933    -            349   1.5e-15   56.3   0.0   1   1   4.7e-19   3.2e-15   55.3   0.0     3    75   267   337   265   338 0.96 Surface presentation of antigens (SPOA)
NinF                 PF05810.7     58 seq605_BIOID50933    -             56   2.2e-30  104.0   8.8   1   1   1.7e-34   2.4e-30  104.0   6.1     1    58     1    55     1    56 0.96 NinF protein
DUF1187              PF06688.6     61 seq609_BIOID50933    -             93   1.5e-38  130.6   2.8   1   1   1.4e-42     2e-38  130.1   1.9     1    61    26    86    26    86 0.99 Protein of unknown function (DUF1187)
DnaB_C               PF03796.10   265 seq611_BIOID50933    -            471  4.1e-108  360.1   0.2   1   1  1.2e-111  5.4e-108  359.7   0.1     1   263   206   463   206   465 0.97 DnaB-like helicase C terminal domain
DnaB                 PF00772.16   103 seq611_BIOID50933    -            471   9.9e-38  128.0   0.0   1   1   4.8e-41   2.2e-37  126.9   0.0     1   103    26   128    26   128 0.99 DnaB-like helicase N terminal domain
AAA_25               PF13481.1    194 seq611_BIOID50933    -            471     1e-13   51.0   0.1   1   1   3.6e-17   1.6e-13   50.3   0.0    29   190   220   386   179   390 0.84 AAA domain
NinG                 PF05766.7    189 seq612_BIOID50933    -            207   1.6e-72  243.0  20.6   1   1   2.3e-76   3.2e-72  242.1  14.3     1   186     2   201     2   207 0.95 Bacteriophage Lambda NinG protein
Pep_deformylase      PF01327.16   157 seq615_BIOID50933    -            169   6.4e-53  178.2   0.1   1   1   5.6e-57   7.6e-53  177.9   0.1     2   156     4   152     3   153 0.94 Polypeptide deformylase
DUF1233              PF06806.7     72 seq623_BIOID50933    -             71   3.3e-28   96.9   0.1   1   1   2.8e-32   3.8e-28   96.7   0.1     4    67     5    69     3    71 0.97 Putative excisionase (DUF1233)
DUF3251              PF11622.3    165 seq624_BIOID50933    -            193   2.1e-07   30.3   3.3   1   1   9.4e-11   1.3e-06   27.8   2.3    12   152    16   169     6   181 0.67 Protein of unknown function (DUF3251)
PMI_typeI            PF01238.16   373 seq625_BIOID50933    -            417  2.6e-124  414.8   0.1   1   1    3e-127    2e-123  411.9   0.0     1   373    27   383    27   383 0.99 Phosphomannose isomerase type I
ABC_tran             PF00005.22   118 seq626_BIOID50933    -            637     1e-36  125.7   1.1   1   2   2.4e-18   3.3e-15   56.3   0.0     1   118    41   178    41   178 0.87 ABC transporter
ABC_tran             PF00005.22   118 seq626_BIOID50933    -            637     1e-36  125.7   1.1   2   2   2.6e-21   3.6e-18   65.9   0.0     1   118   352   459   352   459 0.92 ABC transporter
ABC_tran_2           PF12848.2     85 seq626_BIOID50933    -            637   6.6e-29   99.4   4.3   1   1   4.8e-32   6.6e-29   99.4   3.0     1    83   217   298   217   302 0.93 ABC transporter
tRNA-synt_1e         PF01406.14   301 seq628_BIOID50933    -            461  4.2e-144  479.1   0.1   1   1  2.1e-147  5.7e-144  478.6   0.1     2   300    15   313    14   314 0.99 tRNA synthetases class I (C) catalytic domain
DALR_2               PF09190.6     63 seq628_BIOID50933    -            461     4e-26   90.9   1.1   1   1   1.5e-29     4e-26   90.9   0.8     1    63   341   402   341   402 0.99 DALR domain
tRNA-synt_1g         PF09334.6    391 seq628_BIOID50933    -            461   2.2e-16   59.4   1.6   1   2   3.9e-10   1.1e-06   27.5   0.1    13   112    35   133    29   147 0.82 tRNA synthetases class I (M)
tRNA-synt_1g         PF09334.6    391 seq628_BIOID50933    -            461   2.2e-16   59.4   1.6   2   2   3.1e-11   8.6e-08   31.1   0.1   312   373   251   311   231   317 0.85 tRNA synthetases class I (M)
tRNA-synt_1f         PF01921.13   360 seq628_BIOID50933    -            461   1.7e-07   30.1   0.0   1   1     2e-08   5.6e-05   21.8   0.0   276   317   261   301   214   329 0.85 tRNA synthetases class I (K)
tRNA-synt_1          PF00133.17   601 seq628_BIOID50933    -            461   1.1e-06   26.8   0.2   1   1   3.5e-09   9.5e-06   23.7   0.0   515   596   221   300   206   305 0.81 tRNA synthetases class I (I, L, M and V)
AceK                 PF06315.6    562 seq629_BIOID50933    -            578  3.4e-240  798.0   0.0   1   1  2.8e-244  3.8e-240  797.8   0.0     1   562     9   568     9   568 0.99 Isocitrate dehydrogenase kinase/phosphatase (AceK)
BOF                  PF04076.8    103 seq631_BIOID50933    -            130   1.1e-39  134.2   0.0   1   1     1e-43   1.4e-39  133.9   0.0     4   103    30   130    25   130 0.98 Bacterial OB fold (BOF) protein
MMR_HSR1             PF01926.18   114 seq632_BIOID50933    -            303   3.4e-13   49.4   0.0   1   1   3.9e-16   1.8e-12   47.1   0.0     3   103    53   153    52   167 0.75 50S ribosome-binding GTPase
DUF258               PF03193.11   161 seq632_BIOID50933    -            303   4.9e-06   25.7   0.0   1   1   1.9e-09   8.8e-06   24.8   0.0    26   103    39   113    17   130 0.69 Protein of unknown function, DUF258
DUF3596              PF12167.3     88 seq633_BIOID50933    -            411   9.4e-28   95.5   0.0   1   1   4.2e-31   2.9e-27   93.9   0.0     1    87     5    91     5    92 0.96 Domain of unknown function (DUF3596)
Phage_integrase      PF00589.17   173 seq633_BIOID50933    -            411   1.9e-22   79.6   0.0   1   1   6.6e-26   4.5e-22   78.4   0.0     4   166   203   391   201   397 0.83 Phage integrase family
Polyketide_cyc       PF03364.15   130 seq634_BIOID50933    -            149   9.2e-32  109.6   0.0   1   1   1.6e-35   1.1e-31  109.4   0.0     1   130    14   139    14   139 0.99 Polyketide cyclase / dehydrase and lipid transport
Polyketide_cyc2      PF10604.4    139 seq634_BIOID50933    -            149   6.9e-11   42.3   0.0   1   1   1.2e-14   8.4e-11   42.0   0.0     1   128     5   136     5   145 0.74 Polyketide cyclase / dehydrase and lipid transport
PTS-HPr              PF00381.14    84 seq635_BIOID50933    -             85   1.3e-31  108.2   0.2   1   1   9.9e-36   1.4e-31  108.1   0.1     1    82     1    82     1    84 0.98 PTS HPr component phosphorylation site
Abhydrolase_5        PF12695.2    142 seq636_BIOID50933    -            293   5.3e-27   94.2   0.0   1   1     3e-30   6.7e-27   93.8   0.0     1   141    89   265    89   266 0.89 Alpha/beta hydrolase family
Abhydrolase_6        PF12697.2    228 seq636_BIOID50933    -            293   2.5e-16   60.1   0.3   1   1   6.6e-15   1.5e-11   44.5   0.0     1   102    90   194    90   212 0.88 Alpha/beta hydrolase family
Abhydrolase_1        PF00561.15   230 seq636_BIOID50933    -            293     5e-11   42.4   0.2   1   1   2.2e-09   4.9e-06   26.1   0.0     1    79   115   193   115   217 0.91 alpha/beta hydrolase fold
Peptidase_S9         PF00326.16   213 seq636_BIOID50933    -            293   1.8e-10   40.2   0.0   1   1   5.4e-13   1.2e-09   37.5   0.0     8   212   108   291   103   292 0.71 Prolyl oligopeptidase family
Hydrolase_4          PF12146.3     79 seq636_BIOID50933    -            293   2.1e-07   30.5   0.0   1   1   6.9e-10   1.6e-06   27.7   0.0    11    61    82   132    76   149 0.82 Putative lysophospholipase
NLPC_P60             PF00877.14   105 seq637_BIOID50933    -            257   2.9e-29  100.8   0.0   1   1   7.4e-33   5.1e-29  100.0   0.0     1   105   139   249   139   249 0.97 NlpC/P60 family
Transaldolase        PF00923.14   287 seq638_BIOID50933    -            316  1.8e-102  342.2   0.0   1   1  1.5e-106    2e-102  342.0   0.0     1   285    13   310    13   312 0.94 Transaldolase
Formyl_trans_N       PF00551.14   181 seq639_BIOID50933    -            315   9.3e-56  188.1   0.0   1   1     2e-59   1.3e-55  187.5   0.0     2   180     6   183     5   184 0.98 Formyl transferase
Formyl_trans_C       PF02911.13   100 seq639_BIOID50933    -            315   1.3e-33  114.9   0.1   1   1   2.9e-37     2e-33  114.3   0.1     1    99   207   304   207   305 0.98 Formyl transferase, C-terminal domain
OmpA                 PF00691.15    97 seq640_BIOID50933    -            219   1.2e-23   83.2   0.1   1   1     4e-27   1.8e-23   82.6   0.1     1    97   115   210   115   210 0.97 OmpA family
Gly-zipper_Omp       PF13488.1     46 seq640_BIOID50933    -            219   1.2e-12   47.1  16.5   1   1   2.7e-16   1.2e-12   47.1  11.4     1    46    37    85    37    85 0.95 Glycine zipper
Gly-zipper_YMGG      PF13441.1     45 seq640_BIOID50933    -            219   6.8e-09   34.9  18.1   1   1   1.5e-12   6.8e-09   34.9  12.5     5    45    33    80    29    80 0.81 YMGG-like Gly-zipper
Metallophos          PF00149.23   201 seq641_BIOID50933    -            157   1.4e-14   53.9   0.2   1   1   2.5e-18   1.7e-14   53.6   0.1     2   123    14   106    13   135 0.77 Calcineurin-like phosphoesterase
EamA                 PF00892.15   126 seq643_BIOID50933    -            308   1.6e-47  160.5  35.9   1   2   3.9e-25   2.7e-21   75.8  11.2     1   125    31   152    31   153 0.93 EamA-like transporter family
EamA                 PF00892.15   126 seq643_BIOID50933    -            308   1.6e-47  160.5  35.9   2   2   7.8e-30   5.4e-26   91.0   8.2     1   125   173   300   173   301 0.98 EamA-like transporter family
HTH_3                PF01381.17    55 seq644_BIOID50933    -            207   6.6e-17   60.9   0.3   1   1   1.5e-19   4.1e-16   58.4   0.5     2    55    19    72    18    72 0.96 Helix-turn-helix
HTH_31               PF13560.1     64 seq644_BIOID50933    -            207   4.9e-12   45.7   0.1   1   1   2.7e-15   7.3e-12   45.1   0.1     2    58    14    69    13    78 0.92 Helix-turn-helix domain
HTH_19               PF12844.2     64 seq644_BIOID50933    -            207   6.5e-12   45.2   0.1   1   1   3.7e-15     1e-11   44.5   0.1     3    62    17    76    15    77 0.94 Helix-turn-helix domain
HTH_26               PF13443.1     63 seq644_BIOID50933    -            207     4e-09   36.4   0.1   1   1   2.9e-12   7.9e-09   35.4   0.1     4    58    20    73    17    78 0.93 Cro/C1-type HTH DNA-binding domain
PEP-utilizers_C      PF02896.13   294 seq647_BIOID50933    -            575  1.6e-124  414.4   0.2   1   1  4.8e-128  2.2e-124  414.0   0.1     1   293   250   541   250   542 0.99 PEP-utilising enzyme, TIM barrel domain
PEP-utilisers_N      PF05524.8    123 seq647_BIOID50933    -            575   1.9e-31  108.3   5.0   1   1   4.2e-35   1.9e-31  108.3   3.5     2   123     3   127     2   127 0.96 PEP-utilising enzyme, N-terminal
PEP-utilizers        PF00391.18    81 seq647_BIOID50933    -            575     7e-25   86.2   0.2   1   1   4.5e-28   2.1e-24   84.7   0.1     9    80   152   224   147   225 0.93 PEP-utilising enzyme, mobile domain
His_Phos_2           PF00328.17   347 seq648_BIOID50933    -            444   1.3e-40  139.6   0.0   1   1   1.2e-44   1.6e-40  139.4   0.0     1   345    41   385    41   389 0.86 Histidine phosphatase superfamily (branch 2)
Aminotran_4          PF01063.14   231 seq653_BIOID50933    -            331   1.3e-46  158.8   0.0   1   1   1.2e-50   1.6e-46  158.5   0.0     3   231    76   311    74   311 0.96 Aminotransferase class IV
SpoA                 PF01052.15    77 seq654_BIOID50933    -            137   2.8e-24   84.4   0.7   1   1   2.5e-28   3.4e-24   84.1   0.5     3    76    55   128    54   129 0.97 Surface presentation of antigens (SPOA)
HIM                  PF05662.9     21 seq655_BIOID50933    -           1588     3e-85  276.5  95.7   1   8   1.4e-09   4.7e-06   26.0   0.2     1    21   354   377   354   377 0.99 Haemagglutinin
HIM                  PF05662.9     21 seq655_BIOID50933    -           1588     3e-85  276.5  95.7   2   8   5.7e-11     2e-07   30.3   1.2     2    21   542   564   541   564 0.97 Haemagglutinin
HIM                  PF05662.9     21 seq655_BIOID50933    -           1588     3e-85  276.5  95.7   3   8   2.7e-11   9.4e-08   31.4   0.9     2    21   627   649   626   649 0.97 Haemagglutinin
HIM                  PF05662.9     21 seq655_BIOID50933    -           1588     3e-85  276.5  95.7   4   8   2.4e-11   8.3e-08   31.5   0.7     3    21  1000  1021   998  1021 0.97 Haemagglutinin
HIM                  PF05662.9     21 seq655_BIOID50933    -           1588     3e-85  276.5  95.7   5   8     1e-09   3.4e-06   26.4   0.0     1    21  1155  1175  1155  1175 0.98 Haemagglutinin
HIM                  PF05662.9     21 seq655_BIOID50933    -           1588     3e-85  276.5  95.7   6   8   2.8e-12   9.6e-09   34.5   1.9     1    21  1291  1311  1291  1311 0.98 Haemagglutinin
HIM                  PF05662.9     21 seq655_BIOID50933    -           1588     3e-85  276.5  95.7   7   8   1.4e-12   4.7e-09   35.5   1.6     1    21  1412  1432  1412  1432 0.98 Haemagglutinin
HIM                  PF05662.9     21 seq655_BIOID50933    -           1588     3e-85  276.5  95.7   8   8   4.8e-10   1.6e-06   27.4   1.5     1    21  1465  1485  1465  1485 0.96 Haemagglutinin
Hep_Hag              PF05658.9     28 seq655_BIOID50933    -           1588   7.5e-66  215.4 172.5   1  12   8.9e-08   0.00031   20.7   0.0     1    27   130   156   130   157 0.94 Hep_Hag
Hep_Hag              PF05658.9     28 seq655_BIOID50933    -           1588   7.5e-66  215.4 172.5   2  12   4.6e-09   1.6e-05   24.8   1.5     1    26   158   183   158   185 0.94 Hep_Hag
Hep_Hag              PF05658.9     28 seq655_BIOID50933    -           1588   7.5e-66  215.4 172.5   3  12   7.7e-09   2.6e-05   24.1   1.4     1    26   200   225   200   227 0.94 Hep_Hag
Hep_Hag              PF05658.9     28 seq655_BIOID50933    -           1588   7.5e-66  215.4 172.5   4  12   5.8e-09     2e-05   24.5   2.2     3    27   229   253   228   254 0.94 Hep_Hag
Hep_Hag              PF05658.9     28 seq655_BIOID50933    -           1588   7.5e-66  215.4 172.5   5  12   4.2e-10   1.4e-06   28.1   0.4     1    28   241   268   241   268 0.97 Hep_Hag
Hep_Hag              PF05658.9     28 seq655_BIOID50933    -           1588   7.5e-66  215.4 172.5   6  12   1.3e-09   4.6e-06   26.5   2.4     1    28   269   296   269   296 0.95 Hep_Hag
Hep_Hag              PF05658.9     28 seq655_BIOID50933    -           1588   7.5e-66  215.4 172.5   7  12   3.3e-09   1.1e-05   25.2   2.4     3    27   299   323   297   324 0.94 Hep_Hag
Hep_Hag              PF05658.9     28 seq655_BIOID50933    -           1588   7.5e-66  215.4 172.5   8  12   1.7e-08   5.9e-05   22.9   2.5     1    27   325   351   325   352 0.96 Hep_Hag
Hep_Hag              PF05658.9     28 seq655_BIOID50933    -           1588   7.5e-66  215.4 172.5   9  12   2.7e-10   9.1e-07   28.7   3.9     1    27  1071  1097  1071  1098 0.95 Hep_Hag
Hep_Hag              PF05658.9     28 seq655_BIOID50933    -           1588   7.5e-66  215.4 172.5  10  12   9.8e-08   0.00034   20.6   4.4     1    28  1231  1258  1231  1258 0.96 Hep_Hag
Hep_Hag              PF05658.9     28 seq655_BIOID50933    -           1588   7.5e-66  215.4 172.5  11  12   2.3e-10     8e-07   28.9   4.5     1    28  1369  1396  1369  1396 0.96 Hep_Hag
Hep_Hag              PF05658.9     28 seq655_BIOID50933    -           1588   7.5e-66  215.4 172.5  12  12   1.2e-07   0.00042   20.2   3.4     1    27  1383  1409  1383  1410 0.93 Hep_Hag
YadA                 PF03895.10    78 seq655_BIOID50933    -           1588   7.3e-24   83.4  10.1   1   1   2.1e-27   7.3e-24   83.4   7.0     2    78  1511  1588  1510  1588 0.98 YadA-like C-terminal region
ESPR                 PF13018.1     24 seq655_BIOID50933    -           1588   1.6e-09   36.8   1.3   1   1     3e-12     1e-08   34.3   0.2     1    24     1    24     1    24 0.98 Extended Signal Peptide of Type V secretion system
Phage_integrase      PF00589.17   173 seq656_BIOID50933    -            246   3.3e-27   95.1   0.1   1   1   3.4e-31   4.6e-27   94.6   0.0     2   171    44   217    43   219 0.88 Phage integrase family
Ub-RnfH              PF03658.9     84 seq657_BIOID50933    -             96   1.8e-38  130.1   0.1   1   1   1.5e-42     2e-38  130.0   0.1     1    84     5    88     5    88 0.99 RnfH family Ubiquitin
adh_short            PF00106.20   167 seq658_BIOID50933    -            240   3.5e-31  108.2   1.1   1   1   2.1e-34   5.9e-31  107.5   0.8     1   165     3   168     3   170 0.95 short chain dehydrogenase
adh_short_C2         PF13561.1    243 seq658_BIOID50933    -            240   1.4e-13   51.1   0.2   1   1   6.5e-17   1.8e-13   50.7   0.1     5   201    11   200     9   229 0.87 Enoyl-(Acyl carrier protein) reductase
KR                   PF08659.5    181 seq658_BIOID50933    -            240   5.5e-12   45.6   1.7   1   1   4.1e-15   1.1e-11   44.5   0.5     3   174     5   178     4   185 0.82 KR domain
NAD_binding_10       PF13460.1    183 seq658_BIOID50933    -            240   4.2e-08   33.2   2.0   1   1   2.1e-11   5.7e-08   32.8   1.4     1   182     5   221     5   222 0.77 NADH(P)-binding
SLT                  PF01464.15   121 seq659_BIOID50933    -            158   3.9e-33  113.4   0.6   1   1   3.5e-37   4.8e-33  113.1   0.4     1   120    25   144    25   145 0.97 Transglycosylase SLT domain
GGDEF                PF00990.16   161 seq660_BIOID50933    -            296   1.8e-44  151.0   0.0   1   1   4.2e-48   2.9e-44  150.3   0.0     2   161   130   283   129   283 0.96 GGDEF domain
MCPsignal_assoc      PF13682.1     70 seq660_BIOID50933    -            296   6.4e-09   35.7   0.2   1   1   2.2e-12   1.5e-08   34.5   0.1     1    68    19    90    19    92 0.87 MCP-signal associated domain
HTH_5                PF01022.15    47 seq662_BIOID50933    -             99   8.9e-15   53.9   0.1   1   1   5.2e-18   1.4e-14   53.3   0.1     1    47    23    70    23    70 0.97 Bacterial regulatory protein, arsR family
HTH_20               PF12840.2     61 seq662_BIOID50933    -             99   2.5e-11   43.1   0.3   1   1   1.3e-14   3.5e-11   42.6   0.2     2    58    16    72    15    75 0.96 Helix-turn-helix domain
MarR_2               PF12802.2     62 seq662_BIOID50933    -             99   3.5e-09   36.0   0.1   1   1     2e-12   5.5e-09   35.4   0.1     5    59    24    74    19    77 0.89 MarR family
HTH_24               PF13412.1     48 seq662_BIOID50933    -             99   2.9e-08   32.8   0.0   1   1   2.6e-11   7.1e-08   31.5   0.0     5    47    26    68    24    69 0.96 Winged helix-turn-helix DNA-binding
MarR                 PF01047.17    59 seq662_BIOID50933    -             99   4.6e-06   26.1   0.0   1   1   3.1e-09   8.6e-06   25.2   0.0     5    53    26    74    23    75 0.95 MarR family
DUF1627              PF07789.7    155 seq666_BIOID50933    -            238   4.5e-93  308.7   0.1   1   1   4.7e-97   6.4e-93  308.2   0.0     1   155    76   230    76   230 1.00 Protein of unknown function (DUF1627)
Autotransporter      PF03797.14   265 seq668_BIOID50933    -           1181   3.7e-48  164.0  19.6   1   1   5.5e-52   3.7e-48  164.0  13.6     2   262   915  1164   914  1166 0.95 Autotransporter beta-domain
Pertactin            PF03212.9    121 seq668_BIOID50933    -           1181   1.6e-45  153.5   4.7   1   1   1.7e-48   1.1e-44  150.8   3.3     1   120   684   806   684   807 0.97 Pertactin
FliO                 PF04347.8     84 seq669_BIOID50933    -            121     3e-24   84.7   0.2   1   1   2.9e-28     4e-24   84.3   0.2     1    84    36   117    36   117 0.88 Flagellar biosynthesis protein, FliO
DNA_pol_A            PF00476.15   383 seq670_BIOID50933    -            928  8.4e-160  531.4   0.0   1   1  3.3e-163  1.1e-159  531.0   0.0     2   383   548   927   547   927 0.99 DNA polymerase family A
5_3_exonuc_N         PF02739.11   169 seq670_BIOID50933    -            928   1.7e-59  199.8   0.0   1   1   1.1e-62   3.9e-59  198.7   0.0     2   169     8   169     7   169 0.99 5'-3' exonuclease, N-terminal resolvase-like domain
DNA_pol_A_exo1       PF01612.15   174 seq670_BIOID50933    -            928   6.5e-45  152.5   0.1   1   1   3.6e-48   1.2e-44  151.6   0.1     1   174   330   517   330   517 0.97 3'-5' exonuclease
5_3_exonuc           PF01367.15   101 seq670_BIOID50933    -            928     3e-31  107.5   0.0   1   1   2.2e-34   7.5e-31  106.2   0.0     1    99   171   275   171   277 0.97 5'-3' exonuclease, C-terminal SAM fold
2-Hacid_dh_C         PF02826.14   178 seq671_BIOID50933    -            324   1.3e-62  209.9   0.0   1   1   4.8e-66   2.2e-62  209.2   0.0     1   178   108   287   108   287 0.97 D-isomer specific 2-hydroxyacid dehydrogenase, NAD binding domain
2-Hacid_dh           PF00389.25   133 seq671_BIOID50933    -            324   2.4e-31  107.8   0.1   1   1     6e-35   2.7e-31  107.6   0.1     1   133     5   319     5   319 0.97 D-isomer specific 2-hydroxyacid dehydrogenase, catalytic domain
NAD_binding_2        PF03446.10   162 seq671_BIOID50933    -            324   3.2e-05   23.7   0.0   1   1   2.9e-08   0.00013   21.7   0.0     2   116   146   259   145   267 0.85 NAD binding domain of 6-phosphogluconate dehydrogenase
Ala_racemase_N       PF01168.15   217 seq672_BIOID50933    -            359   3.1e-61  206.5   0.0   1   1   5.7e-65   3.9e-61  206.2   0.0     1   217     8   219     8   219 0.94 Alanine racemase, N-terminal domain
Ala_racemase_C       PF00842.16   129 seq672_BIOID50933    -            359   8.7e-39  131.7   0.1   1   1     2e-42   1.3e-38  131.1   0.1     1   129   234   358   234   358 0.97 Alanine racemase, C-terminal domain
Methyltransf_11      PF08241.7     95 seq674_BIOID50933    -            240   2.3e-12   47.1   0.0   1   1   2.6e-16   3.6e-12   46.4   0.0    45    95    67   125    50   125 0.83 Methyltransferase domain
Nol1_Nop2_Fmu        PF01189.12   283 seq676_BIOID50933    -            454  1.9e-104  348.8   0.0   1   1  1.3e-107  2.4e-104  348.5   0.0     1   282   189   451   189   452 0.99 NOL1/NOP2/sun family
NusB                 PF01029.13   134 seq676_BIOID50933    -            454   1.8e-25   89.3   0.0   1   1   1.5e-28   2.9e-25   88.6   0.0     1   134    30   152    30   152 0.97 NusB family
Methyltransf_26      PF13659.1    117 seq676_BIOID50933    -            454   4.1e-11   42.8   0.0   1   1   4.2e-14   8.1e-11   41.8   0.0     2   116   273   400   272   401 0.90 Methyltransferase domain
Methyltransf_18      PF12847.2    112 seq676_BIOID50933    -            454   2.4e-10   40.8   0.0   1   1   2.4e-13   4.7e-10   39.9   0.0     2   112   272   400   271   400 0.84 Methyltransferase domain
Methyltransf_31      PF13847.1    152 seq676_BIOID50933    -            454   2.1e-09   37.0   0.0   1   1     2e-12   3.9e-09   36.1   0.0     2   113   270   405   269   441 0.82 Methyltransferase domain
MTS                  PF05175.9    170 seq676_BIOID50933    -            454   1.2e-06   27.9   0.0   1   1   1.2e-09   2.4e-06   26.9   0.0    24   151   264   410   254   422 0.86 Methyltransferase small domain
FtsJ                 PF01728.14   181 seq676_BIOID50933    -            454   9.5e-05   22.3   0.0   1   1     1e-07    0.0002   21.3   0.0    19    70   267   313   258   425 0.60 FtsJ-like methyltransferase
Transketolase_N      PF00456.16   333 seq680_BIOID50933    -            667  6.3e-169  560.9   0.0   1   1    2e-172  9.1e-169  560.3   0.0     2   333     3   333     2   333 1.00 Transketolase, thiamine diphosphate binding domain
Transket_pyr         PF02779.19   178 seq680_BIOID50933    -            667   5.9e-47  159.3   0.0   1   1   2.4e-50   1.1e-46  158.4   0.0     2   176   353   523   352   525 0.97 Transketolase, pyrimidine binding domain
Transketolase_C      PF02780.15   124 seq680_BIOID50933    -            667   1.1e-16   60.8   0.0   1   1   6.9e-20   3.1e-16   59.3   0.0     1   124   539   654   539   654 0.86 Transketolase, C-terminal domain
Dynamin_N            PF00350.18   168 seq681_BIOID50933    -            798   4.7e-19   68.6   0.3   1   1   3.6e-22   2.5e-18   66.3   0.0     1   167    71   299    71   300 0.74 Dynamin family
MMR_HSR1             PF01926.18   114 seq681_BIOID50933    -            798   3.6e-08   33.2   0.2   1   1   6.2e-11   4.2e-07   29.8   0.2     2   114    71   299    70   299 0.72 50S ribosome-binding GTPase
Acetyltransf_4       PF13420.1    155 seq683_BIOID50933    -            212   2.7e-21   75.9   0.0   1   1   1.7e-24   3.3e-21   75.7   0.0     1   152    43   194    43   197 0.91 Acetyltransferase (GNAT) domain
Acetyltransf_1       PF00583.19    83 seq683_BIOID50933    -            212   1.4e-17   63.3   0.0   1   1   1.3e-20   2.6e-17   62.5   0.0     2    82    97   176    96   177 0.95 Acetyltransferase (GNAT) family
Acetyltransf_3       PF13302.1    142 seq683_BIOID50933    -            212   1.9e-11   44.3   0.0   1   1   1.3e-14   2.5e-11   43.9   0.0     4   142    43   177    40   177 0.82 Acetyltransferase (GNAT) domain
Acetyltransf_10      PF13673.1    117 seq683_BIOID50933    -            212   7.2e-09   35.6   0.1   1   1     5e-12   9.7e-09   35.2   0.0     1   117    50   176    50   176 0.72 Acetyltransferase (GNAT) domain
Acetyltransf_7       PF13508.1     79 seq683_BIOID50933    -            212   8.7e-09   35.3   0.0   1   1   6.9e-12   1.3e-08   34.7   0.0     5    78    93   177    89   178 0.75 Acetyltransferase (GNAT) domain
FR47                 PF08445.5     86 seq683_BIOID50933    -            212   7.2e-09   35.1   0.0   1   1     7e-12   1.4e-08   34.2   0.0    26    79   124   178   119   183 0.91 FR47-like protein
PRD                  PF00874.15    90 seq684_BIOID50933    -            433   2.5e-25   88.3   0.0   1   2   1.7e-13   2.3e-09   37.1   0.0     2    89   138   224   137   225 0.97 PRD domain
PRD                  PF00874.15    90 seq684_BIOID50933    -            433   2.5e-25   88.3   0.0   2   2   2.9e-17     4e-13   49.2   0.0     2    89   247   335   246   336 0.97 PRD domain
DUF945               PF06097.6    459 seq685_BIOID50933    -            502  5.7e-150  499.9  18.0   1   1  4.7e-154  6.4e-150  499.7  12.5     1   459     1   482     1   482 0.99 Bacterial protein of unknown function (DUF945)
Iso_dh               PF00180.15   348 seq686_BIOID50933    -            416  3.4e-116  387.8   0.0   1   1  2.9e-120  3.9e-116  387.6   0.0     2   348    29   412    28   412 0.98 Isocitrate/isopropylmalate dehydrogenase
FliP                 PF00813.15   194 seq687_BIOID50933    -            245   4.7e-81  271.0  10.9   1   1   4.8e-85   6.5e-81  270.5   7.5     2   193    48   239    47   240 0.99 FliP family
ATP_bind_3           PF01171.15   182 seq690_BIOID50933    -            311   1.1e-14   54.2   0.0   1   1   1.3e-18   1.7e-14   53.5   0.0     2   161    42   205    41   209 0.84 PP-loop family
Fer4_11              PF13247.1     99 seq691_BIOID50933    -            205   1.2e-31  108.4  10.9   1   1   8.5e-35   1.2e-31  108.4   7.5     3    97    60   153    58   155 0.97 4Fe-4S dicluster domain
Fer4_2               PF12797.2     22 seq691_BIOID50933    -            205   1.1e-13   50.0  30.8   1   1   6.7e-10   9.1e-07   28.3   0.6     2    20     6    24     5    33 0.89 4Fe-4S binding domain
Fer4                 PF00037.22    24 seq691_BIOID50933    -            205   9.1e-13   47.1  35.1   1   1   8.5e-11   1.2e-07   30.9   3.3     1    23    92   114    92   115 0.94 4Fe-4S binding domain
Fer4_7               PF12838.2     52 seq691_BIOID50933    -            205   2.4e-12   46.9  28.1   1   1   9.2e-10   1.3e-06   28.6   7.3     2    50    99   147    98   149 0.87 4Fe-4S dicluster domain
Fer4_9               PF13187.1     55 seq691_BIOID50933    -            205   8.2e-12   45.0  26.6   1   1   5.5e-10   7.5e-07   29.2   7.4     2    53    99   148    98   150 0.95 4Fe-4S dicluster domain
Fer4_10              PF13237.1     52 seq691_BIOID50933    -            205   4.5e-11   42.2  30.2   1   1   8.2e-09   1.1e-05   24.9   8.0     2    52    92   146    91   146 0.76 4Fe-4S dicluster domain
Fer4_4               PF12800.2     17 seq691_BIOID50933    -            205   1.7e-10   40.2  32.5   1   3     3e-05      0.04   14.1   2.3     1    15    11    25    11    29 0.90 4Fe-4S binding domain
Fer4_4               PF12800.2     17 seq691_BIOID50933    -            205   1.7e-10   40.2  32.5   2   3   3.3e-05     0.045   13.9   2.0     2    16    65    81    64    85 0.86 4Fe-4S binding domain
Fer4_4               PF12800.2     17 seq691_BIOID50933    -            205   1.7e-10   40.2  32.5   3   3   2.9e-07    0.0004   20.3   2.0     2    17    97   112    96   112 0.91 4Fe-4S binding domain
Fer4_6               PF12837.2     24 seq691_BIOID50933    -            205   2.4e-10   39.7  39.6   1   1   3.1e-09   4.2e-06   26.2   3.2     1    23    91   113    91   114 0.95 4Fe-4S binding domain
Fer4_3               PF12798.2     15 seq691_BIOID50933    -            205   7.3e-07   29.1  40.1   1   2   9.4e-06     0.013   15.9   4.2     1    15    67    83    67    83 0.98 4Fe-4S binding domain
Fer4_3               PF12798.2     15 seq691_BIOID50933    -            205   7.3e-07   29.1  40.1   2   2   4.8e-05     0.065   13.7   1.6     1    13   126   147   126   149 0.94 4Fe-4S binding domain
ILVD_EDD             PF00920.16   521 seq695_BIOID50933    -            616  5.3e-195  648.6   1.8   1   1  4.4e-199  6.1e-195  648.4   1.2     1   521    34   607    34   607 0.95 Dehydratase family
DUF1107              PF06526.7     64 seq696_BIOID50933    -             68   6.4e-31  105.8   0.8   1   1   5.1e-35     7e-31  105.7   0.5     1    64     1    64     1    64 0.99 Protein of unknown function (DUF1107)
Nol1_Nop2_Fmu        PF01189.12   283 seq702_BIOID50933    -            481  1.7e-106  355.6   0.0   1   2   1.6e-30   5.4e-27   94.7   0.0    13   177    43   210    32   211 0.83 NOL1/NOP2/sun family
Nol1_Nop2_Fmu        PF01189.12   283 seq702_BIOID50933    -            481  1.7e-106  355.6   0.0   2   2   5.3e-83   1.8e-79  266.9   0.0     8   282   200   480   200   481 0.99 NOL1/NOP2/sun family
Nol1_Nop2_Fmu_2      PF13636.1    102 seq702_BIOID50933    -            481   2.2e-23   82.1   0.0   1   1   1.1e-26   3.7e-23   81.4   0.0     3   102   368   470   366   470 0.91 pre-rRNA processing and ribosome biogenesis
Methyltransf_26      PF13659.1    117 seq702_BIOID50933    -            481   3.9e-07   29.9   0.2   1   1   2.7e-10   9.3e-07   28.7   0.0     2   116   121   249   120   250 0.86 Methyltransferase domain
DmsC                 PF04976.7    276 seq704_BIOID50933    -            364  1.5e-114  381.7  20.6   1   1  1.4e-118  1.9e-114  381.5  14.3     1   276    81   354    81   354 0.99 DMSO reductase anchor subunit (DmsC)
Abhydrolase_1        PF00561.15   230 seq705_BIOID50933    -            340   3.1e-26   92.2   0.0   1   1   2.6e-29     9e-26   90.7   0.0     4   218   105   312   102   315 0.96 alpha/beta hydrolase fold
Abhydrolase_6        PF12697.2    228 seq705_BIOID50933    -            340     3e-16   59.9   0.7   1   1   1.2e-19   4.2e-16   59.4   0.5     1   219    75   312    75   320 0.70 Alpha/beta hydrolase family
Abhydrolase_5        PF12695.2    142 seq705_BIOID50933    -            340   7.6e-11   41.8   0.4   1   1   7.2e-14   2.5e-10   40.1   0.2     2   141    75   308    74   309 0.65 Alpha/beta hydrolase family
DUF606               PF04657.8    138 seq706_BIOID50933    -            149   9.9e-22   77.3  22.3   1   1   8.2e-26   1.1e-21   77.2  15.5     2   138     6   143     5   143 0.95 Protein of unknown function, DUF606
Pili_assembly_N      PF00345.15   122 seq708_BIOID50933    -            243   2.4e-39  133.7   0.5   1   1   5.8e-43     4e-39  133.0   0.3     1   122    27   147    27   147 0.91 Gram-negative pili assembly chaperone, N-terminal domain
Pili_assembly_C      PF02753.12    68 seq708_BIOID50933    -            243   3.8e-12   45.7   1.5   1   1   8.9e-16   6.1e-12   45.0   0.3     2    63   168   226   167   230 0.86 Gram-negative pili assembly chaperone, C-terminal domain
HTH_3                PF01381.17    55 seq709_BIOID50933    -            215   4.4e-12   45.5   0.1   1   1   2.7e-15   9.2e-12   44.5   0.1     1    55     9    63     9    63 0.98 Helix-turn-helix
HTH_19               PF12844.2     64 seq709_BIOID50933    -            215   1.2e-10   41.1   0.0   1   1   6.4e-14   2.2e-10   40.3   0.0     1    62     6    67     6    69 0.97 Helix-turn-helix domain
HTH_31               PF13560.1     64 seq709_BIOID50933    -            215   2.5e-10   40.2   0.0   1   1   1.1e-13   3.6e-10   39.7   0.0     2    59     5    61     4    65 0.96 Helix-turn-helix domain
Peptidase_S24        PF00717.18    70 seq709_BIOID50933    -            215     3e-08   33.0   0.1   1   1   1.6e-11   5.6e-08   32.1   0.0     3    66   125   197   123   201 0.85 Peptidase S24-like
Bac_export_3         PF01313.14    76 seq712_BIOID50933    -             89   2.3e-30  103.9   9.5   1   1   1.9e-34   2.6e-30  103.8   6.6     2    75     5    78     4    79 0.97 Bacterial export proteins, family 3
PTS_EIIA_1           PF00358.15   133 seq715_BIOID50933    -            169   5.4e-54  181.2   2.2   1   1   4.7e-58   6.5e-54  180.9   1.5     3   132    20   149    18   150 0.98 phosphoenolpyruvate-dependent sugar phosphotransferase system, EIIA 1
RNase_T              PF00929.19   164 seq718_BIOID50933    -            246   4.9e-40  137.3   0.4   1   1   9.7e-44   1.3e-39  135.9   0.1     1   164    12   178    12   178 0.93 Exonuclease
Bac_export_1         PF01311.15   249 seq719_BIOID50933    -            261   1.8e-76  256.5  29.0   1   1   1.5e-80     2e-76  256.4  20.1     1   248     7   251     7   252 0.99 Bacterial export proteins, family 1
DUF4132              PF13569.1    180 seq720_BIOID50933    -            581   1.2e-42  145.3   0.0   1   1   1.4e-46   1.9e-42  144.7   0.0     3   180   338   523   336   523 0.96 Domain of unknown function (DUF4132)
Aminotran_1_2        PF00155.16   363 seq721_BIOID50933    -            411   8.6e-86  288.0   0.0   1   1   7.1e-90   9.8e-86  287.8   0.0     2   362    41   406    40   407 0.98 Aminotransferase class I and II
DUF4014              PF13198.1     72 seq728_BIOID50933    -             72     3e-36  123.5   2.8   1   1   2.4e-40   3.3e-36  123.4   1.9     1    72     1    72     1    72 0.99 Protein of unknown function (DUF4014)
TrkA_N               PF02254.13   116 seq731_BIOID50933    -            458   4.2e-58  194.2   3.5   1   2   5.4e-33   5.3e-30  103.6   0.0     1   108     3   111     3   125 0.92 TrkA-N domain
TrkA_N               PF02254.13   116 seq731_BIOID50933    -            458   4.2e-58  194.2   3.5   2   2   5.9e-29   5.7e-26   90.6   0.7     1   116   235   350   235   350 0.95 TrkA-N domain
TrkA_C               PF02080.16    71 seq731_BIOID50933    -            458   1.9e-21   75.3   0.7   1   2   4.7e-13   4.5e-10   38.8   0.0     3    70   157   225   155   226 0.91 TrkA-C domain
TrkA_C               PF02080.16    71 seq731_BIOID50933    -            458   1.9e-21   75.3   0.7   2   2     2e-11   1.9e-08   33.6   0.2     8    70   390   451   388   452 0.89 TrkA-C domain
F420_oxidored        PF03807.12    96 seq731_BIOID50933    -            458   1.9e-12   47.2   2.2   1   2   1.5e-07   0.00015   22.0   0.0     1    52     2    49     2    88 0.87 NADP oxidoreductase coenzyme F420-dependent
F420_oxidored        PF03807.12    96 seq731_BIOID50933    -            458   1.9e-12   47.2   2.2   2   2   1.5e-07   0.00015   22.0   0.3     2    48   235   279   234   355 0.80 NADP oxidoreductase coenzyme F420-dependent
NAD_binding_7        PF13241.1    103 seq731_BIOID50933    -            458   1.2e-11   44.6   3.0   1   1   7.5e-08   7.3e-05   22.8   0.0     8    82   233   319   228   323 0.75 Putative NAD(P)-binding
Shikimate_DH         PF01488.15   135 seq731_BIOID50933    -            458   1.4e-11   44.4   0.6   1   1   5.3e-09   5.2e-06   26.4   0.2    12   102   232   332   222   367 0.77 Shikimate / quinate 5-dehydrogenase
ShlB                 PF03865.8    404 seq733_BIOID50933    -            539   3.7e-29  101.5   4.1   1   1   7.5e-33   5.2e-29  101.0   2.8    11   355   161   494   155   526 0.86 Haemolysin secretion/activation protein ShlB/FhaC/HecB
POTRA_2              PF08479.6     76 seq733_BIOID50933    -            539     1e-19   69.8   0.1   1   1   4.2e-23   2.8e-19   68.4   0.1     1    76    70   144    70   144 0.97 POTRA domain, ShlB-type
DUF1144              PF06610.8    143 seq734_BIOID50933    -            149   4.1e-71  237.2   7.6   1   1   3.3e-75   4.5e-71  237.0   5.3     4   143     3   142     1   142 0.98 Protein of unknown function (DUF1144)
DUF551               PF04448.7     69 seq736_BIOID50933    -            185   5.8e-18   65.3   0.0   1   1     1e-21   1.4e-17   64.0   0.0     1    69   115   181   115   181 0.97 Protein of unknown function (DUF551)
UPF0270              PF06794.7     70 seq739_BIOID50933    -             72   9.2e-36  121.3   0.1   1   1   7.4e-40     1e-35  121.2   0.0     1    70     1    70     1    70 0.99 Uncharacterised protein family (UPF0270)
AAA_25               PF13481.1    194 seq741_BIOID50933    -            466     1e-40  139.1   0.0   1   1   1.5e-44   2.1e-40  138.1   0.0    18   193   147   315   130   316 0.88 AAA domain
DUF1391              PF07151.7     49 seq744_BIOID50933    -             50   9.7e-36  120.9   0.6   1   1   7.6e-40     1e-35  120.8   0.4     1    49     2    50     2    50 0.98 Protein of unknown function (DUF1391)
Nitrate_red_del      PF02613.10   136 seq746_BIOID50933    -            204     4e-31  107.5   1.1   1   1   4.1e-35   5.6e-31  107.0   0.7     7   134    41   164    19   166 0.93 Nitrate reductase delta subunit
Rhodanese            PF00581.15   113 seq748_BIOID50933    -            131   1.4e-10   41.4   0.0   1   1   1.2e-14   1.6e-10   41.2   0.0    22   112    52   123    30   124 0.84 Rhodanese-like domain
PRK                  PF00485.13   194 seq749_BIOID50933    -            289     3e-74  248.6   0.0   1   1   2.7e-78   3.6e-74  248.4   0.0     1   194     7   214     7   214 0.99 Phosphoribulokinase / Uridine kinase family
HTH_3                PF01381.17    55 seq751_BIOID50933    -             96   8.2e-06   25.4   0.0   1   1   8.4e-10   1.2e-05   24.9   0.0     1    43    38    80    38    82 0.95 Helix-turn-helix
Ald_Xan_dh_C2        PF02738.13   543 seq753_BIOID50933    -            765  7.1e-173  575.6   0.0   1   1  1.3e-176  9.1e-173  575.3   0.0    12   543   159   700   147   700 0.98 Molybdopterin-binding domain of aldehyde dehydrogenase
Ald_Xan_dh_C         PF01315.17   111 seq753_BIOID50933    -            765   2.1e-34  117.7   0.0   1   1   6.6e-38   4.5e-34  116.7   0.0     1   111    23   139    23   139 0.92 Aldehyde oxidase and xanthine dehydrogenase, a/b hammerhead domain
DUF1480              PF07351.8     80 seq757_BIOID50933    -             78   3.5e-42  142.1   0.0   1   1   2.8e-46   3.8e-42  142.0   0.0     3    79     2    77     1    78 0.98 Protein of unknown function (DUF1480)
Fimbrial             PF00419.15   145 seq758_BIOID50933    -            177     3e-19   69.5   0.7   1   1   2.6e-23   3.5e-19   69.3   0.5     1   144    30   176    30   177 0.87 Fimbrial protein
GerE                 PF00196.14    58 seq762_BIOID50933    -            207   3.2e-19   67.8   1.4   1   1   4.6e-23   6.3e-19   66.9   1.0     3    57   137   191   135   192 0.96 Bacterial regulatory proteins, luxR family
OmpA                 PF00691.15    97 seq763_BIOID50933    -            282   4.2e-15   55.8   0.1   1   1   1.2e-18   1.7e-14   53.8   0.0     1    92   141   234   141   238 0.84 OmpA family
PALP                 PF00291.20   307 seq764_BIOID50933    -            514   9.6e-70  235.0   2.1   1   1   1.9e-73   1.3e-69  234.6   1.5     5   307    29   316    25   316 0.91 Pyridoxal-phosphate dependent enzyme
Thr_dehydrat_C       PF00585.13    91 seq764_BIOID50933    -            514   3.8e-64  212.2   0.0   1   2   3.6e-35   2.4e-31  107.0   0.0     1    91   329   419   329   419 0.98 C-terminal regulatory domain of Threonine dehydratase
Thr_dehydrat_C       PF00585.13    91 seq764_BIOID50933    -            514   3.8e-64  212.2   0.0   2   2   6.7e-34   4.6e-30  102.9   0.0     2    91   425   512   424   512 0.96 C-terminal regulatory domain of Threonine dehydratase
Bac_Ubq_Cox          PF01654.12   436 seq765_BIOID50933    -            523  1.2e-183  610.3  21.3   1   1    1e-187  1.4e-183  610.1  14.7     1   435     8   503     8   504 0.98 Bacterial Cytochrome Ubiquinol Oxidase
HOK_GEF              PF01848.11    43 seq767_BIOID50933    -             70   2.7e-18   64.8   3.7   1   1   2.4e-22   3.2e-18   64.6   2.5     1    43    24    66    24    66 0.97 Hok/gef family
DicB                 PF05358.6     62 seq769_BIOID50933    -             62   1.2e-38  130.2   0.1   1   1   9.5e-43   1.3e-38  130.1   0.0     1    62     1    62     1    62 1.00 DicB protein
DUF1482              PF07358.6     57 seq770_BIOID50933    -             91     5e-32  109.1   0.1   1   1   4.4e-36     6e-32  108.9   0.1     1    57    29    86    29    86 0.99 Protein of unknown function (DUF1482)
Abhydrolase_6        PF12697.2    228 seq771_BIOID50933    -            382   4.7e-13   49.4   0.1   1   1   6.2e-16   2.1e-12   47.3   0.1    18   220   110   362    97   366 0.77 Alpha/beta hydrolase family
Abhydrolase_5        PF12695.2    142 seq771_BIOID50933    -            382   2.7e-12   46.5   0.3   1   1   1.6e-14   5.6e-11   42.2   0.2    14   141   105   357    90   358 0.76 Alpha/beta hydrolase family
Peptidase_S15        PF02129.13   272 seq771_BIOID50933    -            382   3.2e-05   23.3   0.1   1   1   1.9e-08   6.3e-05   22.4   0.0     2   140    71   201    71   359 0.66 X-Pro dipeptidyl-peptidase (S15 family)
Fimbrial             PF00419.15   145 seq772_BIOID50933    -            180     8e-20   71.4   7.7   1   1     7e-24   9.6e-20   71.1   5.3     1   145    30   180    30   180 0.87 Fimbrial protein
YjcZ                 PF13990.1    270 seq774_BIOID50933    -            301  7.6e-118  392.3   6.6   1   1  6.3e-122  8.7e-118  392.2   4.6     1   270    26   296    26   296 1.00 YjcZ-like protein
DUF883               PF05957.8     94 seq777_BIOID50933    -            113   6.8e-27   93.5   1.2   1   1   5.9e-31   8.1e-27   93.3   0.9     1    94    19   111    19   111 0.97 Bacterial protein of unknown function (DUF883)
Voltage_CLC          PF00654.15   355 seq781_BIOID50933    -            430   1.6e-72  244.4  34.2   1   1   1.2e-76   1.6e-72  244.4  23.7     5   354    75   414    71   415 0.91 Voltage gated chloride channel
DUF1482              PF07358.6     57 seq782_BIOID50933    -             62   3.6e-26   90.3   0.0   1   1   2.9e-30     4e-26   90.2   0.0     1    57     4    62     4    62 0.98 Protein of unknown function (DUF1482)
CSD                  PF00313.17    66 seq784_BIOID50933    -             70   3.6e-33  113.0   0.2   1   1   5.8e-37   3.9e-33  112.9   0.1     1    65     5    69     5    70 0.98 'Cold-shock' DNA-binding domain
OB_RNB               PF08206.6     58 seq784_BIOID50933    -             70   9.9e-06   24.8   0.4   1   1     2e-09   1.4e-05   24.4   0.3     7    29    15    37     7    39 0.86 Ribonuclease B OB domain
BOF                  PF04076.8    103 seq786_BIOID50933    -            114   1.2e-41  140.6   1.3   1   1     1e-45   1.4e-41  140.3   0.9    10   102    19   111    12   112 0.97 Bacterial OB fold (BOF) protein
GrpE                 PF01025.14   166 seq796_BIOID50933    -            197   1.4e-47  161.2   3.3   1   1   1.2e-51   1.7e-47  160.9   2.3     5   166    35   194     7   194 0.87 GrpE
DUF1398              PF07166.6    125 seq797_BIOID50933    -            148   1.9e-59  198.9   8.9   1   1   1.6e-63   2.2e-59  198.6   6.2     1   125     8   132     8   132 0.99 Protein of unknown function (DUF1398)
ACPS                 PF01648.15   113 seq800_BIOID50933    -            122   6.2e-15   54.9   0.0   1   1   5.4e-19   7.3e-15   54.7   0.0     1   113     2   119     2   119 0.92 4'-phosphopantetheinyl transferase superfamily
IMS                  PF00817.15   148 seq803_BIOID50933    -            351   9.6e-48  161.6   0.0   1   1   3.4e-51   1.6e-47  160.9   0.0     1   148     7   154     7   154 0.98 impB/mucB/samB family
IMS_C                PF11799.3    137 seq803_BIOID50933    -            351   1.6e-09   38.1   0.1   1   1   5.8e-13   2.6e-09   37.4   0.0     3    99   211   309   209   327 0.85 impB/mucB/samB family C-terminal
IMS_HHH              PF11798.3     32 seq803_BIOID50933    -            351   3.6e-08   32.8   0.0   1   1     2e-11   9.2e-08   31.6   0.0     1    32   166   197   166   197 0.96 IMS family HHH motif
Pili_assembly_N      PF00345.15   122 seq805_BIOID50933    -            230   2.2e-37  127.4   0.2   1   1   8.5e-41   5.8e-37  126.0   0.0     1   121    26   145    26   146 0.91 Gram-negative pili assembly chaperone, N-terminal domain
Pili_assembly_C      PF02753.12    68 seq805_BIOID50933    -            230     2e-16   59.4   0.3   1   1   5.2e-20   3.6e-16   58.6   0.2     1    65   165   223   165   226 0.96 Gram-negative pili assembly chaperone, C-terminal domain
Bac_surface_Ag       PF01103.18   323 seq806_BIOID50933    -            577   1.3e-59  202.1   7.0   1   1   3.2e-63   2.2e-59  201.4   4.9     1   322   290   576   290   577 0.92 Surface antigen
Surf_Ag_VNR          PF07244.10    78 seq806_BIOID50933    -            577     1e-15   57.7   0.3   1   1   9.2e-13   6.3e-09   36.0   0.0     1    67   189   249   189   263 0.83 Surface antigen variable number repeat
DUF2525              PF10733.4     58 seq807_BIOID50933    -             76   5.4e-38  128.5   4.1   1   1   5.1e-42     7e-38  128.1   2.9     1    58    19    76    19    76 0.99 Protein of unknown function (DUF2525)
Patatin              PF01734.17   204 seq811_BIOID50933    -            356   3.3e-20   72.7   4.2   1   1   1.4e-23   1.9e-19   70.3   2.9     1   199     9   237     9   242 0.73 Patatin-like phospholipase
DUF968               PF06147.6    200 seq813_BIOID50933    -            360     6e-79  264.4   0.1   1   1   4.4e-83     6e-79  264.4   0.0     2   199   141   356   140   357 0.99 Protein of unknown function (DUF968)
HTH_38               PF13936.1     44 seq814_BIOID50933    -            383   5.6e-23   80.1   2.1   1   1   5.6e-21   1.9e-17   62.4   0.9     4    44    58    98    55    98 0.97 Helix-turn-helix domain
rve                  PF00665.21   120 seq814_BIOID50933    -            383     1e-16   61.0   0.0   1   1   6.5e-20   2.2e-16   59.9   0.0     3   120   228   337   226   337 0.94 Integrase core domain
DUF2592              PF10766.4     41 seq816_BIOID50933    -             49     1e-26   91.8   4.7   1   1   8.2e-31   1.1e-26   91.7   3.3     1    41     4    44     4    44 0.98 Protein of unknown function (DUF2592)
adh_short            PF00106.20   167 seq817_BIOID50933    -            253   1.2e-37  129.2   1.1   1   1   6.4e-41   2.2e-37  128.4   0.1     1   166    12   178    12   179 0.94 short chain dehydrogenase
adh_short_C2         PF13561.1    243 seq817_BIOID50933    -            253     4e-34  118.3   0.9   1   1   1.4e-37   4.8e-34  118.1   0.6     6   242    21   250    18   251 0.94 Enoyl-(Acyl carrier protein) reductase
KR                   PF08659.5    181 seq817_BIOID50933    -            253   1.2e-18   67.2   0.6   1   1   1.1e-21   3.6e-18   65.7   0.1     2   169    13   180    12   196 0.87 KR domain
Epimerase            PF01370.16   236 seq817_BIOID50933    -            253   9.2e-07   28.4   0.1   1   1   4.5e-10   1.5e-06   27.6   0.0     1   123    14   155    14   246 0.82 NAD dependent epimerase/dehydratase family
cNMP_binding         PF00027.24    91 seq819_BIOID50933    -            210   8.9e-24   83.0   0.0   1   1     4e-27   1.4e-23   82.4   0.0     3    90    23   111    21   112 0.97 Cyclic nucleotide-binding domain
Crp                  PF00325.15    32 seq819_BIOID50933    -            210   2.1e-15   55.7   0.4   1   1   1.1e-18   3.9e-15   54.8   0.3     1    32   166   197   166   197 0.98 Bacterial regulatory proteins, crp family
HTH_Crp_2            PF13545.1     76 seq819_BIOID50933    -            210   2.2e-11   43.2   0.1   1   1   1.5e-14     5e-11   42.1   0.1     1    67   142   206   142   207 0.94 Crp-like helix-turn-helix domain
MFS_1                PF07690.11   354 seq820_BIOID50933    -            397   1.4e-32  112.6  67.1   1   1   4.7e-33   3.2e-29  101.6  41.4     2   353    24   355    23   356 0.85 Major Facilitator Superfamily
Sugar_tr             PF00083.19   451 seq820_BIOID50933    -            397   2.7e-06   26.1  52.3   1   1   1.3e-09   8.6e-06   24.4  13.1    58   189    65   190    51   196 0.89 Sugar (and other) transporter
Ring_hydroxyl_A      PF00848.14   209 seq823_BIOID50933    -            453   2.4e-32  112.1   0.0   1   1   4.9e-36   3.4e-32  111.6   0.0     2   208   164   433   163   435 0.90 Ring hydroxylating alpha subunit (catalytic domain)
Rieske               PF00355.21    98 seq823_BIOID50933    -            453   2.5e-24   84.5   0.1   1   1   6.3e-28   4.3e-24   83.7   0.1     1    86    42   125    42   142 0.90 Rieske [2Fe-2S] domain
EamA                 PF00892.15   126 seq824_BIOID50933    -            306   3.9e-27   94.6  38.1   1   2   9.2e-16   6.3e-12   45.5  11.0     1   124    21   137    21   138 0.80 EamA-like transporter family
EamA                 PF00892.15   126 seq824_BIOID50933    -            306   3.9e-27   94.6  38.1   2   2   9.9e-19   6.8e-15   55.1   9.8     1   124   160   292   160   294 0.91 EamA-like transporter family
TPT                  PF03151.11   153 seq824_BIOID50933    -            306   3.5e-07   29.8  23.7   1   1   7.3e-09     5e-05   22.8   7.7     1   149   151   290   151   291 0.89 Triose-phosphate Transporter family
Sugar_tr             PF00083.19   451 seq826_BIOID50933    -            438   3.4e-27   95.0  35.2   1   1   5.8e-29   2.6e-25   88.7  24.4     6   417    27   407    23   432 0.76 Sugar (and other) transporter
MFS_1                PF07690.11   354 seq826_BIOID50933    -            438     1e-26   93.4  52.5   1   2   5.9e-19   2.7e-15   55.8  17.7    38   258    70   296    27   301 0.69 Major Facilitator Superfamily
MFS_1                PF07690.11   354 seq826_BIOID50933    -            438     1e-26   93.4  52.5   2   2   1.1e-14   5.2e-11   41.7  14.9    44   172   298   430   291   437 0.84 Major Facilitator Superfamily
MFS_2                PF13347.1    427 seq826_BIOID50933    -            438   5.2e-09   34.8  22.7   1   1   1.1e-12   5.2e-09   34.8  15.8    26   344    48   373    38   390 0.80 MFS/sugar transport protein
SBP_bac_11           PF13531.1    231 seq827_BIOID50933    -            257     3e-55  187.2   4.9   1   1   5.1e-59   3.5e-55  187.0   3.4     1   231    29   255    29   255 0.95 Bacterial extracellular solute-binding protein
SBP_bac_1            PF01547.20   314 seq827_BIOID50933    -            257   8.5e-17   61.7   7.1   1   1   1.6e-20   1.1e-16   61.3   5.0     1   313    34   246    34   247 0.89 Bacterial extracellular solute-binding protein
Hydrolase_3          PF08282.7    254 seq829_BIOID50933    -            271   1.6e-15   57.3   0.0   1   1   1.2e-17   8.2e-14   51.6   0.0     1   229    10   233    10   241 0.76 haloacid dehalogenase-like hydrolase
S6PP                 PF05116.8    247 seq829_BIOID50933    -            271   9.5e-08   31.5   0.0   1   1   1.9e-09   1.3e-05   24.5   0.0   116   245   141   267     6   268 0.65 Sucrose-6F-phosphate phosphohydrolase
Cyto_ox_2            PF02322.10   328 seq834_BIOID50933    -            379  7.9e-121  403.1  36.0   1   1  6.7e-125  9.2e-121  402.8  25.0     2   327     7   362     6   363 0.99 Cytochrome oxidase subunit II
Usher                PF00577.15   552 seq835_BIOID50933    -            869    2e-208  693.5  22.8   1   1  5.2e-212  2.4e-208  693.2  15.8     5   552   202   777   198   777 0.99 Type VII secretion system (T7SS), usher protein
PapC_N               PF13954.1    146 seq835_BIOID50933    -            869   7.2e-49  165.0   0.0   1   1   2.8e-52   1.3e-48  164.1   0.0     2   146    38   189    37   189 0.98 PapC N-terminal domain
PapC_C               PF13953.1     68 seq835_BIOID50933    -            869   7.4e-23   79.8   0.1   1   1   4.5e-26   2.1e-22   78.4   0.0     1    67   787   852   787   853 0.96 PapC C-terminal domain
S-methyl_trans       PF02574.11   305 seq838_BIOID50933    -           1232  5.9e-105  350.8   0.1   1   1    4e-108  1.1e-104  349.9   0.1     1   304    21   331    21   332 0.98 Homocysteine S-methyltransferase
Met_synt_B12         PF02965.12   136 seq838_BIOID50933    -           1232   9.2e-54  180.5   0.0   1   1     9e-57   2.4e-53  179.2   0.0     1   136  1060  1197  1060  1197 0.99 Vitamin B12 dependent methionine synthase, activation domain
Pterin_bind          PF00809.17   210 seq838_BIOID50933    -           1232   7.7e-49  165.7   0.4   1   1   8.9e-52   2.4e-48  164.1   0.3     1   210   361   573   361   573 0.98 Pterin binding enzyme
B12-binding_2        PF02607.12    79 seq838_BIOID50933    -           1232   4.3e-21   74.6   0.0   1   1   6.5e-24   1.8e-20   72.6   0.0     4    79   664   739   662   739 0.96 B12 binding domain
B12-binding          PF02310.14   121 seq838_BIOID50933    -           1232   6.1e-20   71.1   0.2   1   1   1.8e-22     5e-19   68.2   0.1     2    94   753   845   752   856 0.93 B12 binding domain
GerE                 PF00196.14    58 seq841_BIOID50933    -             66   4.2e-10   38.6   0.1   1   1   3.6e-14   4.9e-10   38.4   0.1     3    49    20    66    18    66 0.94 Bacterial regulatory proteins, luxR family
FabA                 PF07977.8    138 seq842_BIOID50933    -            182   1.2e-15   57.1   0.0   1   1   8.4e-19   1.2e-14   53.9   0.0     4    70    18    81    17    92 0.94 FabA-like domain
YihI                 PF04220.7    169 seq843_BIOID50933    -            168   7.8e-56  187.9  14.6   1   1   6.2e-60   8.5e-56  187.7  10.1     6   167     7   164     1   166 0.94 Der GTPase activator (YihI)
PhdYeFM_antitox      PF02604.14    75 seq844_BIOID50933    -             97   4.4e-09   35.7   0.1   1   1     6e-13   8.2e-09   34.8   0.1     2    73     8    74     7    79 0.89 Antitoxin Phd_YefM, type II toxin-antitoxin system
FUSC-like            PF12805.2    284 seq845_BIOID50933    -            696     3e-72  242.8   3.3   1   1   8.7e-76     3e-72  242.8   2.3     2   280    63   335    62   340 0.95 FUSC-like inner membrane protein yccS
FUSC_2               PF13515.1    128 seq845_BIOID50933    -            696   8.6e-20   70.8  11.0   1   1   2.5e-23   8.6e-20   70.8   7.6     2   126   377   498   375   500 0.90 Fusaric acid resistance protein-like
FUSC                 PF04632.7    650 seq845_BIOID50933    -            696   5.1e-08   31.7   4.2   1   1   1.5e-11   5.1e-08   31.7   2.9     7   280   369   659   363   690 0.80 Fusaric acid resistance protein family
ALMT                 PF11744.3    406 seq845_BIOID50933    -            696   1.5e-05   23.7   1.9   1   1   1.7e-08   5.7e-05   21.8   1.0    41   193   389   528   373   594 0.80 Aluminium activated malate transporter
GGDEF                PF00990.16   161 seq846_BIOID50933    -            430   1.3e-45  154.7   0.0   1   1   4.8e-49   2.2e-45  154.0   0.0     1   161   273   426   273   426 0.96 GGDEF domain
PAS_4                PF08448.5    110 seq846_BIOID50933    -            430     1e-08   35.0   0.0   1   1   1.1e-11     5e-08   32.8   0.0     6   110   162   264   156   264 0.89 PAS fold
PAS_8                PF13188.1     64 seq846_BIOID50933    -            430   6.1e-07   28.9   0.0   1   2   6.3e-05      0.29   10.9   0.0     5    34    27    58    24    98 0.75 PAS domain
PAS_8                PF13188.1     64 seq846_BIOID50933    -            430   6.1e-07   28.9   0.0   2   2   3.7e-06     0.017   14.8   0.0     9    37   157   191   150   217 0.74 PAS domain
UPF0047              PF01894.12   118 seq847_BIOID50933    -            138   4.5e-39  132.8   0.0   1   1   3.7e-43   5.1e-39  132.6   0.0     1   117    17   135    17   136 0.97 Uncharacterised protein family UPF0047
FAD_binding_5        PF00941.16   171 seq852_BIOID50933    -            292   3.7e-50  169.5   0.0   1   1   7.6e-54   5.2e-50  169.1   0.0     4   170     6   173     3   174 0.98 FAD binding domain in molybdopterin dehydrogenase
CO_deh_flav_C        PF03450.12   103 seq852_BIOID50933    -            292   5.8e-25   87.1   0.1   1   1   2.5e-28   1.7e-24   85.6   0.0     2   103   183   283   182   283 0.97 CO dehydrogenase flavoprotein C-terminal domain
CMD                  PF02627.15    85 seq853_BIOID50933    -            143   1.5e-20   72.7   0.2   1   1   1.6e-24   2.2e-20   72.1   0.2     1    84    13    94    13    95 0.92 Carboxymuconolactone decarboxylase family
RusA                 PF05866.6    116 seq855_BIOID50933    -            119   7.5e-20   71.3   0.0   1   1   6.3e-24   8.6e-20   71.1   0.0     1   115     7   115     7   116 0.89 Endodeoxyribonuclease RusA
Lactate_perm         PF02652.9    522 seq856_BIOID50933    -            558  6.7e-234  777.0  41.5   1   1  5.6e-238  7.7e-234  776.9  28.8     1   522    23   549    23   549 0.99 L-lactate permease
BPD_transp_1         PF00528.17   185 seq858_BIOID50933    -            229     4e-22   78.5  13.4   1   1   3.7e-26     5e-22   78.1   9.3     2   175    26   215    25   227 0.78 Binding-protein-dependent transport system inner membrane component
AAA_5                PF07728.9    139 seq859_BIOID50933    -            384   4.2e-37  126.8   0.0   1   1     5e-41   6.9e-37  126.1   0.0     2   139   101   242   100   242 0.98 AAA domain (dynein-related subfamily)
YafO_toxin           PF13957.1    109 seq860_BIOID50933    -            132   1.6e-33  114.6   0.0   1   1   1.3e-37   1.8e-33  114.4   0.0     1   109    25   132    25   132 0.98 Toxin YafO, type II toxin-antitoxin system
DUF419               PF04237.8     92 seq863_BIOID50933    -            118   1.2e-22   79.9   0.1   1   1   1.1e-26   1.5e-22   79.6   0.0     1    91    10   102    10   103 0.98 Protein of unknown function (DUF419)
IlvN                 PF07991.7    165 seq864_BIOID50933    -            536   8.1e-61  204.0   0.2   1   1   1.9e-64   1.3e-60  203.3   0.1     2   165    80   249    79   249 0.98 Acetohydroxy acid isomeroreductase, catalytic domain
IlvC                 PF01450.14   145 seq864_BIOID50933    -            536   9.8e-56  187.5   0.1   1   2   3.9e-21   2.7e-17   62.9   0.0     1   128   255   382   255   390 0.91 Acetohydroxy acid isomeroreductase, catalytic domain
IlvC                 PF01450.14   145 seq864_BIOID50933    -            536   9.8e-56  187.5   0.1   2   2   1.8e-39   1.2e-35  122.4   0.0    15   145   404   530   394   530 0.93 Acetohydroxy acid isomeroreductase, catalytic domain
PP-binding           PF00550.20    67 seq865_BIOID50933    -             93   8.4e-08   32.2   0.5   1   1   8.1e-12   1.1e-07   31.8   0.3     5    66    21    86    17    87 0.83 Phosphopantetheine attachment site
DUF1133              PF06576.6    176 seq866_BIOID50933    -            184  1.4e-102  340.1   0.7   1   1  1.2e-106  1.6e-102  339.9   0.5     1   176     1   176     1   176 1.00 Protein of unknown function (DUF1133)
Radical_SAM          PF04055.16   166 seq868_BIOID50933    -            457   3.7e-15   56.3   0.0   1   1     8e-19   5.4e-15   55.8   0.0     2   164    57   227    56   229 0.79 Radical SAM superfamily
HemN_C               PF06969.11    66 seq868_BIOID50933    -            457     4e-12   45.8   0.3   1   1   2.7e-15   1.8e-11   43.7   0.0     1    66   363   431   363   431 0.94 HemN C-terminal domain
DUF490               PF04357.8    379 seq869_BIOID50933    -           1259   7.5e-80  268.7   3.6   1   1   5.5e-84   7.5e-80  268.7   2.5     6   379   922  1259   914  1259 0.92 Family of unknown function (DUF490)
Glutaredoxin         PF00462.19    60 seq870_BIOID50933    -             81   7.9e-14   51.2   0.0   1   1   6.6e-18     9e-14   51.0   0.0     1    57     3    58     3    61 0.95 Glutaredoxin
AMNp_N               PF10423.4    160 seq871_BIOID50933    -            519   9.2e-51  171.4   0.1   1   1     2e-54   1.4e-50  170.9   0.1     2   158    47   205    46   207 0.96 Bacterial AMP nucleoside phosphorylase N-terminus
PNP_UDP_1            PF01048.15   234 seq871_BIOID50933    -            519   5.3e-20   71.2   0.0   1   1   1.2e-23   8.5e-20   70.6   0.0    33   200   297   464   264   487 0.83 Phosphorylase superfamily
YbgT_YccB            PF08173.6     28 seq872_BIOID50933    -             37   6.1e-16   57.8   4.2   1   1   4.9e-20   6.7e-16   57.6   2.9     1    28     1    28     1    28 0.97 Membrane bound YbgT-like protein
Ring_hydroxyl_B      PF00866.13   145 seq873_BIOID50933    -            172   1.6e-47  160.7   4.1   1   1   1.4e-51   1.9e-47  160.4   2.8     1   145    19   166    19   166 0.98 Ring hydroxylating beta subunit
Acetyltransf_10      PF13673.1    117 seq874_BIOID50933    -            125   1.8e-16   60.2   0.0   1   1   4.7e-20   2.2e-16   59.9   0.0    17   117     5    99     1    99 0.91 Acetyltransferase (GNAT) domain
Acetyltransf_7       PF13508.1     79 seq874_BIOID50933    -            125     2e-07   30.9   0.0   1   1   9.1e-11   4.1e-07   29.9   0.0     3    78    31   100    29   101 0.87 Acetyltransferase (GNAT) domain
Acetyltransf_1       PF00583.19    83 seq874_BIOID50933    -            125   2.5e-06   27.3   0.0   1   1   1.6e-09   7.4e-06   25.8   0.0    22    83    43   100     8   100 0.68 Acetyltransferase (GNAT) family
GCV_T                PF01571.16   211 seq876_BIOID50933    -            386   5.1e-25   87.9   0.1   1   1   9.9e-29   6.7e-25   87.5   0.0     1   211    43   259    43   259 0.90 Aminomethyltransferase folate-binding domain
GCV_T_C              PF08669.6     95 seq876_BIOID50933    -            386   5.9e-10   38.9   0.0   1   1   1.6e-13   1.1e-09   38.1   0.0     2    76   266   339   265   358 0.86 Glycine cleavage T-protein C-terminal barrel domain
Cyd_oper_YbgE        PF09600.5     82 seq877_BIOID50933    -             97   1.5e-33  114.6   7.9   1   1   1.4e-37   1.9e-33  114.3   5.5     1    81    16    96    16    97 0.97 Cyd operon protein YbgE (Cyd_oper_YbgE)
ABC_tran             PF00005.22   118 seq882_BIOID50933    -            352   6.2e-26   90.9   0.0   1   1   2.9e-29   1.3e-25   89.9   0.0     1   117    38   156    38   157 0.91 ABC transporter
TOBE                 PF03459.12    64 seq882_BIOID50933    -            352   3.5e-19   68.5   0.0   1   1     2e-20   9.2e-17   60.7   0.0     1    62   290   350   290   352 0.97 TOBE domain
Fer2_2               PF01799.15    75 seq884_BIOID50933    -            159     4e-27   93.8   0.4   1   1   5.8e-31     4e-27   93.8   0.3     1    73    78   152    78   154 0.93 [2Fe-2S] binding domain
Fer2                 PF00111.22    78 seq884_BIOID50933    -            159   4.4e-07   29.4   1.1   1   1   6.5e-11   4.4e-07   29.4   0.8     2    55    12    64    11    85 0.81 2Fe-2S iron-sulfur cluster binding domain
Flavodoxin_NdrI      PF07972.6    122 seq885_BIOID50933    -            136   5.1e-47  158.6   0.0   1   1   4.3e-51   5.8e-47  158.4   0.0     1   122     5   123     5   123 0.97 NrdI Flavodoxin like
DNA_pol3_theta       PF06440.6     75 seq888_BIOID50933    -             82   1.8e-38  129.8   0.3   1   1   1.5e-42   2.1e-38  129.6   0.2     3    74     9    80     7    81 0.97 DNA polymerase III, theta subunit
Rieske               PF00355.21    98 seq891_BIOID50933    -            106   1.7e-17   62.6   0.0   1   1   2.8e-21   1.9e-17   62.4   0.0     3    97     4    94     2    95 0.85 Rieske [2Fe-2S] domain
Rieske_2             PF13806.1    104 seq891_BIOID50933    -            106   1.9e-12   46.6   0.0   1   1   3.3e-16   2.2e-12   46.4   0.0    18   103    17    99     4   100 0.82 Rieske-like [2Fe-2S] domain
4HBT                 PF03061.17    79 seq893_BIOID50933    -            134     8e-19   67.4   0.4   1   1   2.4e-22   1.1e-18   66.9   0.3     1    77    20   103    20   105 0.98 Thioesterase superfamily
4HBT_2               PF13279.1    121 seq893_BIOID50933    -            134   2.7e-12   47.0   0.2   1   1   7.1e-16   3.2e-12   46.8   0.1     3   117    14   128    12   132 0.88 Thioesterase-like superfamily
Acyl-ACP_TE          PF01643.12   249 seq893_BIOID50933    -            134   1.3e-05   24.2   0.1   1   1   3.1e-09   1.4e-05   24.0   0.0    31   132    33   132     4   134 0.79 Acyl-ACP thioesterase
Ribonuc_red_lgC      PF02867.10   537 seq894_BIOID50933    -            714  1.7e-151  505.3   0.0   1   1  1.7e-153  7.5e-150  499.9   0.0     1   537   175   694   175   694 0.97 Ribonucleotide reductase, barrel domain
RNR_N                PF08343.5     82 seq894_BIOID50933    -            714   1.8e-29  101.2   0.1   1   1   9.8e-33   4.5e-29   99.9   0.1     1    82    16    97    16    97 0.99 Ribonucleotide reductase N-terminal
Ribonuc_red_lgN      PF00317.16    83 seq894_BIOID50933    -            714   3.1e-12   45.9   0.0   1   1   1.8e-15     8e-12   44.6   0.0     2    82    99   171    98   172 0.95 Ribonucleotide reductase, all-alpha domain
UPF0027              PF01139.12   420 seq897_BIOID50933    -             88   3.7e-12   45.8   0.0   1   1     3e-16   4.1e-12   45.7   0.0     6    60    18    72    13    74 0.91 Uncharacterized protein family UPF0027
CN_hydrolase         PF00795.17   184 seq899_BIOID50933    -            218   3.6e-14   52.4   0.0   1   1   3.4e-18   4.7e-14   52.0   0.0     1   119     5   114     5   150 0.92 Carbon-nitrogen hydrolase
DUF932               PF06067.6    239 seq902_BIOID50933    -            273   4.1e-63  212.7   0.0   1   1   3.5e-67   4.8e-63  212.5   0.0     2   239    38   262    37   262 0.99 Domain of unknown function (DUF932)
adh_short            PF00106.20   167 seq903_BIOID50933    -            270   2.4e-22   79.4   0.3   1   1   8.7e-26     4e-22   78.7   0.2     2   166     8   174     7   175 0.87 short chain dehydrogenase
adh_short_C2         PF13561.1    243 seq903_BIOID50933    -            270   5.9e-13   49.0   0.0   1   1   1.5e-16   6.9e-13   48.8   0.0     6   225    16   238    13   257 0.74 Enoyl-(Acyl carrier protein) reductase
KR                   PF08659.5    181 seq903_BIOID50933    -            270   2.2e-06   27.3   0.0   1   1   1.2e-09   5.7e-06   26.0   0.0     4   103    10   103     8   120 0.84 KR domain
SRP54                PF00448.17   196 seq905_BIOID50933    -            453   7.9e-76  253.7   0.3   1   1   5.5e-79   1.2e-75  253.1   0.2     1   196   100   296   100   296 0.99 SRP54-type protein, GTPase domain
SRP_SPB              PF02978.14   104 seq905_BIOID50933    -            453   1.1e-36  125.1   7.9   1   1   4.7e-40   1.1e-36  125.1   5.5     2   104   329   427   328   427 0.99 Signal peptide binding domain
SRP54_N              PF02881.14    75 seq905_BIOID50933    -            453   2.1e-21   75.6   0.5   1   1   9.2e-25   2.1e-21   75.6   0.3     1    75     5    82     5    82 0.99 SRP54-type protein, helical bundle domain
CbiA                 PF01656.18   195 seq905_BIOID50933    -            453   2.8e-08   33.2   2.5   1   1   3.8e-11   8.6e-08   31.7   1.3     9   164   110   256   102   288 0.68 CobQ/CobB/MinD/ParA nucleotide binding domain
cobW                 PF02492.14   178 seq905_BIOID50933    -            453   6.4e-05   22.3   0.4   1   1   7.5e-08   0.00017   20.9   0.3     2   152   102   251   100   260 0.79 CobW/HypB/UreG, nucleotide-binding domain
RF-1                 PF00472.15   114 seq906_BIOID50933    -            185   8.7e-23   80.1   1.4   1   1   8.8e-27   1.2e-22   79.7   0.9     9   103    84   177    78   181 0.84 RF-1 domain
MarC                 PF01914.12   203 seq907_BIOID50933    -            221   7.9e-69  230.7  11.1   1   1   6.5e-73   8.9e-69  230.5   7.7     1   203     5   217     5   217 0.98 MarC family integral membrane protein
Fels1                PF05666.6     45 seq909_BIOID50933    -            122   3.1e-38  128.7   2.3   1   2   5.7e-20   7.8e-16   57.0   0.1     2    45    20    62    19    62 0.94 Fels-1 Prophage Protein-like
Fels1                PF05666.6     45 seq909_BIOID50933    -            122   3.1e-38  128.7   2.3   2   2   1.2e-24   1.7e-20   72.0   0.2     1    45    66   121    66   121 0.98 Fels-1 Prophage Protein-like
HTH_AraC             PF00165.18    42 seq910_BIOID50933    -            229     6e-15   54.4   1.7   1   2   1.5e-09   1.1e-05   25.0   0.0     1    35   133   167   133   173 0.89 Bacterial regulatory helix-turn-helix proteins, AraC family
HTH_AraC             PF00165.18    42 seq910_BIOID50933    -            229     6e-15   54.4   1.7   2   2   2.9e-10     2e-06   27.3   0.4    14    38   194   219   192   223 0.91 Bacterial regulatory helix-turn-helix proteins, AraC family
HTH_18               PF12833.2     81 seq910_BIOID50933    -            229   1.6e-09   37.6   0.1   1   1   4.4e-13     3e-09   36.7   0.1     2    80   147   223   146   224 0.91 Helix-turn-helix domain
MotA_ExbB            PF01618.11   139 seq911_BIOID50933    -            230   6.2e-47  158.6   0.2   1   1     6e-51   8.1e-47  158.2   0.1     2   138    74   210    73   211 0.98 MotA/TolQ/ExbB proton channel family
PilJ                 PF13675.1    112 seq915_BIOID50933    -            571   1.4e-24   86.4   0.9   1   1     4e-28   1.4e-24   86.4   0.6     1   112    34   138    34   138 0.97 Type IV pili methyl-accepting chemotaxis transducer N-term
HisKA_3              PF07730.8     68 seq915_BIOID50933    -            571     6e-19   68.0   1.8   1   1   1.8e-22     6e-19   68.0   1.2     1    65   366   430   366   434 0.97 Histidine kinase
HAMP                 PF00672.20    70 seq915_BIOID50933    -            571     6e-13   48.6   0.0   1   1   1.7e-16     6e-13   48.6   0.0     2    69   160   228   159   229 0.91 HAMP domain
HATPase_c            PF02518.21   111 seq915_BIOID50933    -            571   1.3e-12   47.2   0.0   1   1   7.5e-16   2.6e-12   46.3   0.0     4   108   473   560   470   563 0.89 Histidine kinase-, DNA gyrase B-, and HSP90-like ATPase
EspG                 PF06872.6    383 seq916_BIOID50933    -            398  8.5e-201  666.1   1.7   1   1    7e-205  9.6e-201  665.9   1.2     1   383    15   397    15   397 1.00 EspG protein
FCD                  PF07729.7    125 seq920_BIOID50933    -            258   3.2e-23   82.2   2.5   1   1   4.7e-27   3.2e-23   82.2   1.8     1   124   100   223   100   224 0.90 FCD domain
GntR                 PF00392.16    64 seq920_BIOID50933    -            258   2.3e-22   78.0   0.4   1   1   6.1e-26   4.2e-22   77.2   0.3     1    64     8    71     8    71 0.98 Bacterial regulatory proteins, gntR family
CesT                 PF05932.8    119 seq921_BIOID50933    -            127   2.5e-18   65.9   0.5   1   1     2e-22   2.8e-18   65.7   0.4     2   115     5   111     4   115 0.91 Tir chaperone protein (CesT) family
Ecotin               PF03974.8    128 seq922_BIOID50933    -            162   1.9e-52  176.2   0.1   1   1   1.6e-56   2.2e-52  175.9   0.1     2   128    28   153    27   153 0.97 Ecotin
ketoacyl-synt        PF00109.21   255 seq923_BIOID50933    -            852   1.9e-50  171.6   1.5   1   2   3.8e-33   2.6e-29  102.3   0.1     2   255     6   237     5   237 0.83 Beta-ketoacyl synthase, N-terminal domain
ketoacyl-synt        PF00109.21   255 seq923_BIOID50933    -            852   1.9e-50  171.6   1.5   2   2   1.7e-19   1.2e-15   57.6   0.0     2   252   413   684   412   687 0.71 Beta-ketoacyl synthase, N-terminal domain
Ketoacyl-synt_C      PF02801.17   119 seq923_BIOID50933    -            852   4.6e-48  161.8   1.0   1   2   4.4e-39     3e-35  120.5   0.0     1   118   245   358   245   359 0.97 Beta-ketoacyl synthase, C-terminal domain
Ketoacyl-synt_C      PF02801.17   119 seq923_BIOID50933    -            852   4.6e-48  161.8   1.0   2   2   4.2e-14   2.9e-10   39.9   0.1     1   117   696   811   696   813 0.92 Beta-ketoacyl synthase, C-terminal domain
RNase_T              PF00929.19   164 seq924_BIOID50933    -            220     4e-18   66.1   0.0   1   1   7.2e-22   9.8e-18   64.8   0.0     2   164     4   147     3   147 0.91 Exonuclease
Fimbrial             PF00419.15   145 seq926_BIOID50933    -            335   8.3e-19   68.1   0.1   1   1   9.9e-23   1.4e-18   67.4   0.0     2   145   188   335   187   335 0.92 Fimbrial protein
ExbD                 PF02472.11   130 seq930_BIOID50933    -            142     5e-23   81.3   0.1   1   1   4.1e-27   5.6e-23   81.2   0.1     2   129    10   141     9   142 0.89 Biopolymer transport protein ExbD/TolR
Pyr_redox_2          PF07992.9    200 seq931_BIOID50933    -            400   1.8e-28   99.6   0.0   1   1   8.6e-31   1.2e-27   97.0   0.0     2   196     6   277     5   281 0.89 Pyridine nucleotide-disulphide oxidoreductase
Pyr_redox            PF00070.22    80 seq931_BIOID50933    -            400   5.2e-20   71.4   0.5   1   1   4.2e-20   5.8e-17   61.7   0.1     1    77   146   222   146   226 0.92 Pyridine nucleotide-disulphide oxidoreductase
Antirestrict         PF03230.8     94 seq933_BIOID50933    -            159   8.7e-39  131.2   0.2   1   1   8.2e-43   1.1e-38  130.9   0.1     1    94    62   159    62   159 0.98 Antirestriction protein
Transcrip_reg        PF01709.15   234 seq936_BIOID50933    -            238   1.2e-82  276.5   0.7   1   1   9.4e-87   1.3e-82  276.3   0.5     1   233     3   235     3   236 0.98 Transcriptional regulator
FMN_dh               PF01070.13   357 seq937_BIOID50933    -            396  3.2e-125  417.5   0.0   1   1  1.3e-128  4.4e-125  417.1   0.0     1   355    13   375    13   377 0.96 FMN-dependent dehydrogenase
NMO                  PF03060.10   330 seq937_BIOID50933    -            396     3e-05   23.1   2.9   1   1   1.3e-08   4.5e-05   22.6   2.0   138   225   248   335   244   372 0.87 Nitronate monooxygenase
MFS_1                PF07690.11   354 seq938_BIOID50933    -            417   3.4e-39  134.4  62.3   1   2     2e-31   1.4e-27   96.3  18.8     1   224    41   261    41   270 0.82 Major Facilitator Superfamily
MFS_1                PF07690.11   354 seq938_BIOID50933    -            417   3.4e-39  134.4  62.3   2   2   8.5e-15   5.8e-11   41.6  23.0     7   168   249   407   247   415 0.82 Major Facilitator Superfamily
Sugar_tr             PF00083.19   451 seq938_BIOID50933    -            417   3.6e-14   52.0  34.6   1   1   1.2e-17   8.2e-14   50.9   7.2    46   197    71   217    11   222 0.90 Sugar (and other) transporter
Acyl_transf_3        PF01757.17   340 seq939_BIOID50933    -            331   2.3e-34  118.6  35.2   1   1   2.1e-38   2.8e-34  118.3  24.4     2   339     6   318     5   322 0.87 Acyltransferase family
YcgL                 PF05166.8     74 seq941_BIOID50933    -             97   3.5e-34  116.6   0.2   1   1   3.4e-38   4.6e-34  116.2   0.1     1    74     3    76     3    76 0.99 YcgL domain
TerB                 PF05099.8    140 seq943_BIOID50933    -            143   1.2e-14   54.0   7.1   1   1   1.6e-18   2.1e-14   53.3   4.9     8   131    10   138     3   141 0.81 Tellurite resistance protein TerB
TolA                 PF06519.6     96 seq944_BIOID50933    -            394     2e-38  130.1   0.0   1   1   2.9e-42     2e-38  130.1   0.0     1    96   298   392   298   392 0.98 TolA C-terminal
TonB_2               PF13103.1     85 seq944_BIOID50933    -            394   2.4e-05   24.1   0.0   1   1   1.2e-08   8.5e-05   22.4   0.0     2    73   311   378   310   387 0.86 TonB C terminal
Lactonase            PF10282.4    344 seq947_BIOID50933    -            331   6.5e-87  291.6   0.0   1   1   1.8e-90   8.3e-87  291.3   0.0     2   343     5   327     4   328 0.95 Lactonase, 7-bladed beta-propeller
RadC                 PF04002.10   123 seq948_BIOID50933    -            158   4.9e-47  158.5   0.0   1   1   4.6e-51   6.2e-47  158.1   0.0     2   123    37   158    36   158 0.98 RadC-like JAB domain
Ribosomal_S16        PF00886.14    62 seq949_BIOID50933    -             82     6e-26   89.8   0.1   1   1   5.2e-30   7.1e-26   89.5   0.0     1    62     8    68     8    68 0.96 Ribosomal protein S16
SdiA-regulated       PF06977.6    249 seq952_BIOID50933    -            272   3.1e-71  239.1   0.1   1   1   5.6e-75   3.9e-71  238.8   0.1     7   248    32   268    27   269 0.93 SdiA-regulated
FAA_hydrolase        PF01557.13   217 seq953_BIOID50933    -            219   3.5e-56  189.9   0.0   1   1   2.9e-60     4e-56  189.7   0.0     1   208    18   210    18   219 0.93 Fumarylacetoacetate (FAA) hydrolase family
UvrD_C               PF13361.1    319 seq956_BIOID50933    -            690   8.9e-93  311.1   0.0   1   1   3.7e-95   8.4e-92  307.9   0.0     1   318   288   630   288   631 0.97 UvrD-like helicase C-terminal domain
UvrD-helicase        PF00580.16   315 seq956_BIOID50933    -            690   2.2e-74  250.5   0.4   1   1   1.4e-76   3.1e-73  246.6   0.3     1   314    20   282    20   283 0.94 UvrD/REP helicase N-terminal domain
AAA_19               PF13245.1     76 seq956_BIOID50933    -            690   2.2e-13   49.6   0.6   1   1   2.1e-16   4.9e-13   48.5   0.4     8    75    32   104    25   105 0.82 Part of AAA domain
UvrD_C_2             PF13538.1    104 seq956_BIOID50933    -            690   2.2e-10   40.4   0.0   1   1   5.8e-13   1.3e-09   37.9   0.0    54   103   563   626   513   627 0.80 Family description
DUF3927              PF13064.1     46 seq957_BIOID50933    -             55   1.6e-25   88.2  11.3   1   1   1.3e-29   1.7e-25   88.0   7.8     1    46     3    48     3    48 0.98 Protein of unknown function (DUF3927)
Fimbrial             PF00419.15   145 seq958_BIOID50933    -            171   2.4e-15   56.8   0.0   1   1   2.2e-19     3e-15   56.6   0.0     1   145    29   171    27   171 0.88 Fimbrial protein
Peptidase_M20        PF01546.23   171 seq960_BIOID50933    -            441   1.7e-24   86.2   4.7   1   1   5.2e-28   3.6e-24   85.1   3.2     1   170   117   433   117   434 0.91 Peptidase family M20/M25/M40
M20_dimer            PF07687.9    109 seq960_BIOID50933    -            441     4e-10   39.2   0.2   1   1   1.6e-13   1.1e-09   37.8   0.2     9    98   236   325   231   331 0.83 Peptidase dimerisation domain
RimM                 PF01782.13    84 seq962_BIOID50933    -            183   8.8e-28   95.9   0.0   1   1     2e-31   1.3e-27   95.3   0.0     2    84    17    98    16    98 0.98 RimM N-terminal domain
PRC                  PF05239.11    79 seq962_BIOID50933    -            183   8.9e-10   38.1   0.7   1   1   2.1e-13   1.4e-09   37.5   0.5     2    73   105   178   104   182 0.89 PRC-barrel domain
Ribonuc_red_sm       PF00268.16   281 seq967_BIOID50933    -            319   1.5e-79  266.8   0.1   1   1   1.3e-83   1.8e-79  266.5   0.0     1   280     1   280     1   281 0.97 Ribonucleotide reductase, small chain
DUF987               PF06174.6     66 seq968_BIOID50933    -             73   4.5e-43  144.4   0.1   1   1   3.7e-47     5e-43  144.3   0.1     1    66     1    66     1    66 0.99 Protein of unknown function (DUF987)
CSD                  PF00313.17    66 seq970_BIOID50933    -             70   3.4e-21   74.6   0.0   1   1   2.7e-25   3.7e-21   74.5   0.0     1    65     5    69     5    70 0.98 'Cold-shock' DNA-binding domain
PTS_IIB              PF02302.12    90 seq974_BIOID50933    -            106   5.2e-21   74.7   1.5   1   1   4.5e-25   6.1e-21   74.5   1.0     2    88     6    95     5    97 0.94 PTS system, Lactose/Cellobiose specific IIB subunit
Na_Pi_cotrans        PF02690.10   142 seq975_BIOID50933    -            543   1.8e-44  150.7  30.3   1   2   1.4e-39   9.8e-36  122.4   7.1     1   140    13   148    13   150 0.98 Na+/Pi-cotransporter
Na_Pi_cotrans        PF02690.10   142 seq975_BIOID50933    -            543   1.8e-44  150.7  30.3   2   2   1.7e-13   1.1e-09   37.9  10.2     1   123   139   265   139   283 0.90 Na+/Pi-cotransporter
VWA_CoxE             PF05762.9    222 seq976_BIOID50933    -            378   6.3e-66  221.5   0.2   1   1   1.9e-69   8.7e-66  221.1   0.1     1   222   151   372   151   372 0.98 VWA domain containing CoxE-like protein
VWA_2                PF13519.1    172 seq976_BIOID50933    -            378     2e-09   37.6   0.4   1   1   1.9e-12   8.7e-09   35.6   0.1     2   151   217   353   216   375 0.80 von Willebrand factor type A domain
DoxX                 PF07681.7     85 seq977_BIOID50933    -            155   9.8e-17   61.0  14.4   1   1   2.5e-20   1.7e-16   60.2  10.0     1    85    31   113    31   113 0.98 DoxX
SURF4                PF02077.10   267 seq977_BIOID50933    -            155   5.9e-08   32.2   5.8   1   1   3.6e-11   2.4e-07   30.2   4.0   154   262    30   154    21   155 0.74 SURF4 family
ACR_tran             PF00873.14  1021 seq978_BIOID50933    -           1037         0 1447.8   9.7   1   1         0         0 1447.6   6.7     1  1021     1  1027     1  1027 1.00 AcrB/AcrD/AcrF family
MMPL                 PF03176.10   333 seq978_BIOID50933    -           1037   8.3e-13   47.6  29.7   1   2   1.6e-12   7.4e-09   34.6   6.2   138   317   333   513   309   537 0.82 MMPL family
MMPL                 PF03176.10   333 seq978_BIOID50933    -           1037   8.3e-13   47.6  29.7   2   2   1.1e-08     5e-05   22.0   4.6   145   311   871  1035   858  1037 0.85 MMPL family
DUF1019              PF06254.6     89 seq979_BIOID50933    -            179   6.5e-34  115.8   0.1   1   1     7e-38   9.6e-34  115.2   0.1     1    89    65   157    65   157 0.98 Protein of unknown function (DUF1019)
OTCace_N             PF02729.16   142 seq980_BIOID50933    -            192   1.3e-28   99.3   0.0   1   1   1.3e-32   1.8e-28   98.8   0.0     1   142    22   179    22   179 0.88 Aspartate/ornithine carbamoyltransferase, carbamoyl-P binding domain
DUF1737              PF08410.5     54 seq981_BIOID50933    -             33   7.7e-09   35.0   0.0   1   1   6.1e-13   8.4e-09   34.9   0.0     1    28     1    28     1    31 0.97 Domain of unknown function (DUF1737)
YagB_YeeU_YfjZ       PF06154.6    105 seq982_BIOID50933    -            122     1e-50  170.2   0.0   1   1   8.7e-55   1.2e-50  170.0   0.0     2   104    16   118    15   119 0.98 YagB/YeeU/YfjZ family
DUF303               PF03629.13   255 seq983_BIOID50933    -            581   3.5e-29  101.6   0.0   1   1   3.4e-33   4.7e-29  101.2   0.0     1   200    29   260    29   320 0.79 Domain of unknown function (DUF303)
FliB                 PF03692.10    85 seq985_BIOID50933    -            153   1.3e-08   35.0  10.3   1   1   1.7e-12   2.4e-08   34.2   7.1     2    85    29    97    28    97 0.97 Flagellin N-methylase
SSB                  PF00436.20   104 seq986_BIOID50933    -            178   8.4e-43  144.3   0.5   1   1   7.4e-47     1e-42  144.1   0.4     1   103     6   112     6   113 0.97 Single-strand binding protein family
tRNA_m1G_MT          PF01746.16   186 seq987_BIOID50933    -            255   4.9e-60  202.2   0.0   1   1   4.3e-64   5.8e-60  201.9   0.0     2   186    23   221    22   221 0.98 tRNA (Guanine-1)-methyltransferase
Pribosyltran         PF00156.22   125 seq988_BIOID50933    -            152   2.2e-11   43.4   0.0   1   1   2.3e-15   3.2e-11   42.9   0.0     2   112     4   105     3   112 0.87 Phosphoribosyl transferase domain
PFL                  PF02901.10   648 seq990_BIOID50933    -            765    1e-202  675.0   0.0   1   1  1.8e-206  1.3e-202  674.7   0.0     1   648     1   626     1   626 0.98 Pyruvate formate lyase
Gly_radical          PF01228.16   106 seq990_BIOID50933    -            765   2.9e-25   88.5   0.0   1   1   9.7e-29   6.6e-25   87.4   0.0     3   106   645   747   643   747 0.97 Glycine radical
SpoU_methylase       PF00588.14   142 seq991_BIOID50933    -            157   2.4e-34  118.0   0.0   1   1     2e-38   2.7e-34  117.9   0.0     1   142     1   142     1   142 0.95 SpoU rRNA Methylase family
NUDIX                PF00293.23   135 seq993_BIOID50933    -            257   2.3e-21   75.7   0.0   1   1   1.3e-24   5.8e-21   74.4   0.0     6   125   132   240   128   249 0.90 NUDIX domain
zf-NADH-PPase        PF09297.6     32 seq993_BIOID50933    -            257   2.9e-10   39.3   5.4   1   1     1e-13   4.8e-10   38.6   3.8     1    32    93   124    93   124 0.98 NADH pyrophosphatase zinc ribbon domain
NUDIX-like           PF09296.6     98 seq993_BIOID50933    -            257   9.8e-06   25.7   0.1   1   1   4.5e-09     2e-05   24.7   0.1     2    97    11    90    10    91 0.96 NADH pyrophosphatase-like rudimentary NUDIX domain
PD40                 PF07676.7     39 seq997_BIOID50933    -            431   1.2e-35  120.5   5.0   1   4   2.5e-08   8.6e-05   21.9   0.0    11    34   203   224   198   227 0.82 WD40-like Beta Propeller Repeat
PD40                 PF07676.7     39 seq997_BIOID50933    -            431   1.2e-35  120.5   5.0   2   4   8.4e-13   2.9e-09   36.2   0.0     2    39   238   273   237   273 0.95 WD40-like Beta Propeller Repeat
PD40                 PF07676.7     39 seq997_BIOID50933    -            431   1.2e-35  120.5   5.0   3   4   6.4e-13   2.2e-09   36.6   0.1     2    38   282   316   281   317 0.96 WD40-like Beta Propeller Repeat
PD40                 PF07676.7     39 seq997_BIOID50933    -            431   1.2e-35  120.5   5.0   4   4   4.2e-07    0.0014   18.0   0.0     3    30   370   397   368   403 0.93 WD40-like Beta Propeller Repeat
TolB_N               PF04052.8    105 seq997_BIOID50933    -            431   9.2e-32  109.1   0.0   1   1   7.2e-35   2.5e-31  107.7   0.0     1    99    24   122    24   127 0.97 TolB amino-terminal domain
DPPIV_N              PF00930.16   353 seq997_BIOID50933    -            431   1.6e-13   49.8   0.0   1   1   2.3e-13     8e-10   37.7   0.0   239   348   249   353   220   358 0.87 Dipeptidyl peptidase IV (DPP IV) N-terminal region
Phage_rep_O          PF04492.8    100 seq998_BIOID50933    -            339   5.4e-38  129.1   0.0   1   1   7.2e-42   9.9e-38  128.2   0.0     2   100    47   145    46   145 0.99 Bacteriophage replication protein O
DUF1219              PF06755.7    117 seq1000_BIOID50933   -             87   6.1e-40  135.2   0.0   1   1   5.1e-44   6.9e-40  135.0   0.0     1    73     1    73     1    81 0.97 Protein of unknown function (DUF1219)
OTCace               PF00185.19   158 seq1001_BIOID50933   -            204   9.4e-34  116.4   0.0   1   1     1e-37   1.4e-33  115.9   0.0    11   156    11   181     4   182 0.90 Aspartate/ornithine carbamoyltransferase, Asp/Orn binding domain
Asr                  PF06392.6     19 seq1002_BIOID50933   -            111   7.1e-07   29.3  23.9   1   1   5.2e-11   7.1e-07   29.3  16.6     1    19    53    71    53    71 0.99 Acid shock protein repeat
AIG2                 PF06094.7    102 seq1004_BIOID50933   -            113   1.1e-18   67.4   0.1   1   1   9.9e-23   1.3e-18   67.1   0.1     1   102     3    94     3    94 0.95 AIG2-like family
DUF1100              PF06500.6    411 seq1005_BIOID50933   -            414    3e-222  737.3   0.0   1   1  9.7e-226  3.3e-222  737.2   0.0     1   411     1   414     1   414 0.99 Alpha/beta hydrolase of unknown function (DUF1100)
Abhydrolase_5        PF12695.2    142 seq1005_BIOID50933   -            414   1.8e-08   34.1   0.0   1   1   9.6e-12   3.3e-08   33.2   0.0     1   121   196   375   196   392 0.76 Alpha/beta hydrolase family
Abhydrolase_6        PF12697.2    228 seq1005_BIOID50933   -            414   2.6e-06   27.4   0.4   1   1   1.6e-09   5.4e-06   26.3   0.0    12   107   208   326   197   390 0.71 Alpha/beta hydrolase family
Ketoacyl-synt_C      PF02801.17   119 seq1008_BIOID50933   -            425   4.6e-11   42.4   1.2   1   1   1.7e-14   1.2e-10   41.1   0.8    27   113   288   370   266   375 0.87 Beta-ketoacyl synthase, C-terminal domain
ketoacyl-synt        PF00109.21   255 seq1008_BIOID50933   -            425   9.2e-11   41.6   0.0   1   1     4e-14   2.7e-10   40.0   0.0    86   252    82   252    20   255 0.68 Beta-ketoacyl synthase, N-terminal domain
Peptidase_M20        PF01546.23   171 seq1009_BIOID50933   -            481   2.3e-05   23.9   0.0   1   1   5.6e-09   3.8e-05   23.2   0.0     2    92    78   287    77   371 0.71 Peptidase family M20/M25/M40
FxsA                 PF04186.8    120 seq1011_BIOID50933   -            158   1.1e-36  124.9   8.3   1   1   9.6e-41   1.3e-36  124.7   5.7     1   113     6   118     6   127 0.93 FxsA cytoplasmic membrane protein
Ribosomal_L19        PF01245.15   113 seq1014_BIOID50933   -            115   8.8e-51  170.3   2.5   1   1   7.2e-55   9.8e-51  170.1   1.8     2   112     3   113     2   114 0.99 Ribosomal protein L19
SWIM                 PF04434.12    40 seq1016_BIOID50933   -            667     3e-07   29.6   0.6   1   2   8.1e-07     0.011   15.0   0.1    12    39    65    88    55    89 0.84 SWIM zinc finger
SWIM                 PF04434.12    40 seq1016_BIOID50933   -            667     3e-07   29.6   0.6   2   2   4.6e-06     0.063   12.6   0.0    10    38   159   183   143   184 0.82 SWIM zinc finger
ABC_tran             PF00005.22   118 seq1017_BIOID50933   -            400   2.6e-26   92.1   0.0   1   1   1.7e-29   5.7e-26   91.1   0.0     1   117    68   192    68   193 0.97 ABC transporter
CBS                  PF00571.23    57 seq1017_BIOID50933   -            400   1.8e-06   27.4   0.0   1   1   3.5e-07    0.0012   18.3   0.0    32    55   369   392   346   394 0.86 CBS domain
URO-D                PF01208.12   343 seq1020_BIOID50933   -            354  1.3e-140  468.1   0.0   1   1    1e-144  1.4e-140  467.9   0.0     2   342     5   347     4   348 0.98 Uroporphyrinogen decarboxylase (URO-D)
PTS_EIIC             PF02378.13   321 seq1023_BIOID50933   -            598   5.5e-83  278.3  28.9   1   1   1.3e-86   8.7e-83  277.6  20.0     1   321    87   429    87   429 0.94 Phosphotransferase system, EIIC
PTS_EIIB             PF00367.15    35 seq1023_BIOID50933   -            598   1.4e-16   59.2   0.1   1   1   4.6e-20   3.1e-16   58.1   0.1     3    35   522   554   520   554 0.97 phosphotransferase system, EIIB
Trypsin              PF00089.21   220 seq1025_BIOID50933   -            273   8.6e-12   44.9   0.0   1   1   3.3e-15   2.2e-11   43.6   0.0     9   198    50   244    44   266 0.75 Trypsin
Trypsin_2            PF13365.1    120 seq1025_BIOID50933   -            273   1.4e-07   31.4   0.0   1   1   3.3e-11   2.3e-07   30.7   0.0     1   120    69   240    69   240 0.67 Trypsin-like peptidase domain
PALP                 PF00291.20   307 seq1026_BIOID50933   -            398   1.1e-44  152.7   0.2   1   1     1e-48   1.4e-44  152.4   0.1     4   305    41   374    39   377 0.81 Pyridoxal-phosphate dependent enzyme
EamA                 PF00892.15   126 seq1027_BIOID50933   -            230   2.9e-19   69.2  26.9   1   1   2.3e-20   3.1e-16   59.4   9.7     1   126    16   145    16   145 0.85 EamA-like transporter family
Antitoxin-MazE       PF04014.13    47 seq1028_BIOID50933   -             83   9.4e-10   37.8   0.0   1   1     1e-13   1.4e-09   37.3   0.0     1    45     6    49     6    51 0.94 Antidote-toxin recognition MazE
CSD                  PF00313.17    66 seq1030_BIOID50933   -             70   2.6e-33  113.5   0.3   1   1   4.1e-37   2.8e-33  113.3   0.2     1    65     5    69     5    70 0.98 'Cold-shock' DNA-binding domain
OB_RNB               PF08206.6     58 seq1030_BIOID50933   -             70   1.5e-05   24.2   0.3   1   1   3.5e-09   2.4e-05   23.6   0.2     7    28    15    36    11    40 0.87 Ribonuclease B OB domain
PrpF                 PF04303.8    371 seq1031_BIOID50933   -            343  2.5e-157  523.2   1.6   1   1  4.1e-161  2.8e-157  523.1   1.1     8   371     1   343     1   343 0.99 PrpF protein
Phage_lambda_P       PF06992.6    233 seq1032_BIOID50933   -            233  8.5e-168  555.3   4.1   1   1  6.9e-172  9.5e-168  555.1   2.9     1   233     1   233     1   233 1.00 Replication protein P
PemK                 PF02452.12   110 seq1033_BIOID50933   -            116   1.2e-20   73.6   0.0   1   1   9.4e-25   1.3e-20   73.5   0.0     1   109     8   114     8   115 0.93 PemK-like protein
PduV-EutP            PF10662.4    143 seq1035_BIOID50933   -            118   6.8e-15   54.6   0.0   1   1   7.3e-19     1e-14   54.1   0.0    86   142    57   112    42   113 0.92 Ethanolamine utilisation - propanediol utilisation
EAL                  PF00563.15   236 seq1036_BIOID50933   -            528   5.1e-66  222.4   0.2   1   1   1.1e-69   7.3e-66  221.9   0.1     2   235   273   505   272   506 0.96 EAL domain
CSS-motif            PF12792.2    208 seq1036_BIOID50933   -            528   9.9e-39  132.7   0.8   1   1   2.1e-42   1.4e-38  132.1   0.6     2   207    37   246    36   247 0.93 CSS motif domain associated with EAL
SIS                  PF01380.17   131 seq1041_BIOID50933   -            298   4.5e-08   32.6   0.0   1   1   6.5e-12   4.5e-08   32.6   0.0    52   128   130   208   126   211 0.95 SIS domain
SIS_2                PF13580.1    138 seq1041_BIOID50933   -            298   5.6e-07   29.2   1.4   1   1   2.2e-10   1.5e-06   27.8   0.1    20   136    47   164    39   166 0.84 SIS domain
EamA                 PF00892.15   126 seq1043_BIOID50933   -             83   4.7e-12   45.9   7.5   1   1   3.8e-16   5.1e-12   45.8   5.2    61   126     2    67     1    67 0.98 EamA-like transporter family
DUF2554              PF10829.3     76 seq1044_BIOID50933   -             76   5.7e-52  173.6   0.6   1   1   4.6e-56   6.3e-52  173.5   0.4     1    76     1    76     1    76 0.99 Protein of unknown function (DUF2554)
GnsAB                PF08178.6     54 seq1045_BIOID50933   -             57   6.1e-33  112.1   4.2   1   1     5e-37   6.8e-33  111.9   2.9     1    54     1    54     1    54 1.00 GnsA/GnsB family
MFS_1                PF07690.11   354 seq1046_BIOID50933   -            393   4.8e-24   84.6  59.7   1   1   3.6e-26   4.9e-22   78.0  35.6     2   328    14   320    10   327 0.84 Major Facilitator Superfamily
Crl                  PF07417.7    127 seq1048_BIOID50933   -            133   6.6e-54  180.9   0.1   1   1   5.6e-58   7.6e-54  180.6   0.1     2   122     3   123     2   131 0.96 Transcriptional regulator Crl
Aldedh               PF00171.17   462 seq1049_BIOID50933   -            470  3.1e-141  470.7   1.6   1   1  2.7e-145  3.7e-141  470.5   1.1    10   462    18   465    11   465 0.97 Aldehyde dehydrogenase family
Peptidase_S24        PF00717.18    70 seq1053_BIOID50933   -            139   1.7e-13   49.8   0.0   1   1   1.8e-17   2.5e-13   49.3   0.0     2    68    56   120    55   122 0.91 Peptidase S24-like
DUF1440              PF07274.7    136 seq1054_BIOID50933   -            204   3.9e-55  185.4   2.3   1   1   3.4e-59   4.7e-55  185.1   1.6     1   136    26   182    26   182 0.99 Protein of unknown function (DUF1440)
Endonuclease_5       PF04493.9    206 seq1056_BIOID50933   -            223   1.1e-70  237.0   0.0   1   1   9.5e-75   1.3e-70  236.8   0.0     1   205     9   208     9   209 0.98 Endonuclease V
BPD_transp_1         PF00528.17   185 seq1058_BIOID50933   -            354   2.5e-26   92.2  16.2   1   1   1.8e-30   2.5e-26   92.2  11.2     1   176   163   324   163   332 0.91 Binding-protein-dependent transport system inner membrane component
Lysis_S              PF04971.7     68 seq1059_BIOID50933   -             68   1.3e-46  155.9   0.6   1   1   1.1e-50   1.5e-46  155.8   0.4     1    68     1    68     1    68 1.00 Lysis protein S
ABG_transport        PF03806.8    502 seq1060_BIOID50933   -            168   1.1e-54  185.1   5.1   1   1   9.4e-59   1.3e-54  184.9   3.5     1   148    14   158    14   165 0.97 AbgT putative transporter family
HTH_38               PF13936.1     44 seq1061_BIOID50933   -            383   5.6e-23   80.1   2.1   1   1   5.6e-21   1.9e-17   62.4   0.9     4    44    58    98    55    98 0.97 Helix-turn-helix domain
rve                  PF00665.21   120 seq1061_BIOID50933   -            383     1e-16   61.0   0.0   1   1   6.5e-20   2.2e-16   59.9   0.0     3   120   228   337   226   337 0.94 Integrase core domain
DUF3521              PF12035.3     35 seq1063_BIOID50933   -             51   1.7e-14   53.2   0.6   1   1   1.5e-18     2e-14   52.9   0.4     1    33     6    38     6    40 0.94 Protein of unknown function (DUF3521)
Peptidase_M20        PF01546.23   171 seq1065_BIOID50933   -            403   4.4e-20   71.8   0.0   1   1     1e-23   7.1e-20   71.1   0.0     1   168    77   395    77   398 0.94 Peptidase family M20/M25/M40
M20_dimer            PF07687.9    109 seq1065_BIOID50933   -            403   2.4e-17   62.5   0.0   1   1   6.5e-21   4.5e-17   61.6   0.0     2   100   183   282   182   290 0.96 Peptidase dimerisation domain
DUF1327              PF07041.6    113 seq1066_BIOID50933   -            114   4.3e-63  210.1   0.0   1   1   3.5e-67   4.7e-63  209.9   0.0     1   112     1   112     1   113 0.99 Protein of unknown function (DUF1327)
Na_sulph_symp        PF00939.14   471 seq1067_BIOID50933   -            477  1.2e-176  588.1  45.9   1   1  9.6e-181  1.3e-176  587.9  31.8     2   471     4   474     3   474 0.99 Sodium:sulfate symporter transmembrane region
IMS                  PF00817.15   148 seq1068_BIOID50933   -            422   4.5e-39  133.5   0.0   1   1   3.9e-42   1.3e-38  132.0   0.0     1   147     5   150     5   151 0.96 impB/mucB/samB family
DUF4113              PF13438.1     75 seq1068_BIOID50933   -            422     9e-29   99.0   0.2   1   1   1.2e-31     4e-28   97.0   0.0     1    75   347   421   347   421 0.98 Domain of unknown function (DUF4113)
IMS_C                PF11799.3    137 seq1068_BIOID50933   -            422     1e-09   38.8   0.0   1   1     6e-13     2e-09   37.8   0.0     3   122   214   333   212   344 0.89 impB/mucB/samB family C-terminal
IMS_HHH              PF11798.3     32 seq1068_BIOID50933   -            422   1.4e-07   31.0   0.0   1   1   1.1e-10   3.8e-07   29.6   0.0     4    32   172   200   169   200 0.92 IMS family HHH motif
Radical_SAM          PF04055.16   166 seq1069_BIOID50933   -            292   1.9e-22   80.0   0.0   1   1   5.8e-26   2.6e-22   79.6   0.0     1   157    41   222    41   231 0.94 Radical SAM superfamily
Fer4_12              PF13353.1    139 seq1069_BIOID50933   -            292   1.1e-10   41.6   0.1   1   1   9.2e-14   4.2e-10   39.7   0.1     2    82    34   145    33   186 0.81 4Fe-4S single cluster domain
Fer4_14              PF13394.1    117 seq1069_BIOID50933   -            292     1e-06   28.6   0.6   1   1     6e-09   2.7e-05   24.0   0.4     3   103    42   171    40   183 0.83 4Fe-4S single cluster domain
Multi_Drug_Res       PF00893.14    93 seq1070_BIOID50933   -            110   2.1e-34  117.7   5.0   1   1     6e-38   2.7e-34  117.3   3.4     2    93     3    94     2    94 0.99 Small Multidrug Resistance protein
EmrE                 PF13536.1    113 seq1070_BIOID50933   -            110   5.7e-07   29.6   9.8   1   1   1.6e-10   7.1e-07   29.3   6.8    36   106    31   103     7   107 0.85 Multidrug resistance efflux transporter
EamA                 PF00892.15   126 seq1070_BIOID50933   -            110   1.3e-05   25.1   9.4   1   1   3.4e-09   1.6e-05   24.8   6.5    60   125    36   102     5   103 0.89 EamA-like transporter family
PTS_EIIC             PF02378.13   321 seq1075_BIOID50933   -            474   1.2e-39  135.9  28.8   1   1   1.8e-43   1.2e-39  135.9  20.0     2   321   119   401   118   401 0.88 Phosphotransferase system, EIIC
PTS_EIIB             PF00367.15    35 seq1075_BIOID50933   -            474   1.8e-12   46.1   0.3   1   1     5e-16   3.4e-12   45.2   0.2     4    35    13    44    11    44 0.96 phosphotransferase system, EIIB
Peripla_BP_4         PF13407.1    258 seq1076_BIOID50933   -            318   1.8e-44  151.9   6.7   1   1   4.9e-48   2.2e-44  151.6   4.6     1   243    26   274    26   287 0.91 Periplasmic binding protein domain
Peripla_BP_1         PF00532.16   279 seq1076_BIOID50933   -            318   1.2e-16   60.6   0.1   1   1   3.4e-20   1.6e-16   60.2   0.1    15   223    37   252    25   295 0.85 Periplasmic binding proteins and sugar binding domain of LacI family
Phage_lysozyme       PF00959.14   110 seq1079_BIOID50933   -            177     4e-29  100.9   0.0   1   1   3.9e-33   5.4e-29  100.5   0.0     1   110    48   166    48   166 0.97 Phage lysozyme
ABG_transport        PF03806.8    502 seq1080_BIOID50933   -            320  2.2e-130  434.9  18.4   1   1  1.8e-134  2.4e-130  434.7  12.8   180   500     2   317     1   319 0.98 AbgT putative transporter family
DUF416               PF04222.7    191 seq1081_BIOID50933   -            196   1.4e-86  288.3   0.1   1   1   1.2e-90   1.6e-86  288.2   0.1     1   189     4   192     4   194 0.99 Protein of unknown function (DUF416)
Cpn10                PF00166.16    93 seq1082_BIOID50933   -             97   5.2e-29   99.9   1.8   1   1   4.2e-33   5.7e-29   99.7   1.3     1    93     2    95     2    95 0.97 Chaperonin 10 Kd subunit
CcdA                 PF07362.7     72 seq1085_BIOID50933   -             72   9.1e-28   95.8   0.9   1   1   7.2e-32   9.9e-28   95.7   0.6     1    72     1    72     1    72 0.99 Post-segregation antitoxin CcdA
Aminotran_1_2        PF00155.16   363 seq1087_BIOID50933   -            390   7.1e-60  202.7   0.0   1   1   5.9e-64   8.1e-60  202.5   0.0     3   360    30   379    28   382 0.94 Aminotransferase class I and II
GTP_EFTU             PF00009.22   188 seq1089_BIOID50933   -            607     1e-56  191.2   0.0   1   1   7.2e-60     2e-56  190.3   0.0     2   187     4   195     3   196 0.96 Elongation factor Tu GTP binding domain
EFG_C                PF00679.19    89 seq1089_BIOID50933   -            607   1.9e-21   75.6   0.0   1   1   1.6e-24   4.3e-21   74.4   0.0     3    83   397   477   395   483 0.96 Elongation factor G C-terminus
GTP_EFTU_D2          PF03144.20    74 seq1089_BIOID50933   -            607   7.4e-10   38.6   3.2   1   1   8.1e-13   2.2e-09   37.1   2.2     1    74   219   289   219   289 0.94 Elongation factor Tu domain 2
MMR_HSR1             PF01926.18   114 seq1089_BIOID50933   -            607   1.3e-05   25.0   0.2   1   1   1.5e-08   4.1e-05   23.4   0.0     2   113     8   128     7   129 0.55 50S ribosome-binding GTPase
Resolvase            PF00239.16   141 seq1093_BIOID50933   -            508   7.4e-21   74.3   0.1   1   1   6.5e-24     3e-20   72.4   0.0     1   137     4   161     4   164 0.85 Resolvase, N terminal domain
Recombinase          PF07508.8    102 seq1093_BIOID50933   -            508   1.2e-14   54.2   0.0   1   1   5.2e-18   2.4e-14   53.2   0.0     1    99   191   284   191   286 0.94 Recombinase
Zn_ribbon_recom      PF13408.1     58 seq1093_BIOID50933   -            508     1e-06   28.7   0.5   1   1   6.2e-10   2.8e-06   27.3   0.4     1    57   302   357   302   358 0.87 Recombinase zinc beta ribbon domain
DUF1307              PF06998.6    123 seq1094_BIOID50933   -            157   4.8e-43  145.9   7.3   1   1   4.2e-47   5.7e-43  145.7   5.0     1   123    32   155    32   155 0.98 Protein of unknown function (DUF1307)
UPF0118              PF01594.11   327 seq1095_BIOID50933   -            344   1.4e-74  250.8  42.5   1   1   1.2e-78   1.6e-74  250.7  29.4     2   326    14   328    13   329 0.99 Domain of unknown function DUF20
CcdB                 PF01845.12   102 seq1096_BIOID50933   -            101   7.3e-43  144.5   0.0   1   1   5.9e-47     8e-43  144.4   0.0     1   102     1   101     1   101 0.99 CcdB protein
ATP-grasp            PF02222.17   172 seq1098_BIOID50933   -            392   1.4e-55  187.2   0.0   1   1   7.8e-59   2.1e-55  186.5   0.0     2   171   123   294   122   295 0.98 ATP-grasp domain
ATP-grasp_4          PF13535.1    184 seq1098_BIOID50933   -            392   3.8e-19   69.0   0.0   1   1   2.8e-22   7.5e-19   68.0   0.0    10   179   120   284   110   289 0.87 ATP-grasp domain
Dala_Dala_lig_C      PF07478.8    203 seq1098_BIOID50933   -            392   4.8e-08   32.5   0.0   1   1   2.4e-10   6.5e-07   28.8   0.0    23   175   139   284   113   295 0.77 D-ala D-ala ligase C-terminus
ATP-grasp_3          PF02655.9    161 seq1098_BIOID50933   -            392   1.5e-07   31.2   0.0   1   1   1.2e-10   3.4e-07   30.1   0.0     9   159   118   285   113   287 0.83 ATP-grasp domain
CPSase_L_D2          PF02786.12   211 seq1098_BIOID50933   -            392   1.9e-06   27.2   0.0   1   1   9.4e-10   2.6e-06   26.7   0.0    15    90   126   199   114   283 0.85 Carbamoyl-phosphate synthase L chain, ATP binding domain
Cpn60_TCP1           PF00118.19   488 seq1101_BIOID50933   -            548  1.2e-126  423.1  10.9   1   1  9.8e-131  1.3e-126  422.9   7.5     1   486    23   523    23   525 0.94 TCP-1/cpn60 chaperonin family
OpuAC                PF04069.7    257 seq1102_BIOID50933   -            330   3.7e-56  190.2   3.9   1   1   3.3e-60   4.5e-56  189.9   2.7     2   256    30   312    29   313 0.94 Substrate binding domain of ABC-type glycine betaine transport system
PTS_IIB              PF02302.12    90 seq1103_BIOID50933   -            113   3.1e-12   46.6   0.0   1   1   2.8e-16   3.8e-12   46.3   0.0     2    88     6    95     5    97 0.92 PTS system, Lactose/Cellobiose specific IIB subunit
Pyr_redox_2          PF07992.9    200 seq1105_BIOID50933   -            847     2e-36  125.6   0.0   1   1   3.9e-39   8.8e-36  123.5   0.0     1   198     5   285     5   287 0.95 Pyridine nucleotide-disulphide oxidoreductase
NIR_SIR              PF01077.17   157 seq1105_BIOID50933   -            847   2.8e-27   94.8   0.1   1   1   3.5e-30     8e-27   93.4   0.0     2   150   632   770   631   776 0.94 Nitrite and sulphite reductase 4Fe-4S domain
Fer2_BFD             PF04324.10    55 seq1105_BIOID50933   -            847   2.8e-21   75.1   4.8   1   1     7e-19   1.6e-15   56.7   2.0     2    53   423   472   422   474 0.93 BFD-like [2Fe-2S] binding domain
Pyr_redox            PF00070.22    80 seq1105_BIOID50933   -            847   1.5e-15   57.2   0.7   1   1   6.4e-19   1.5e-15   57.2   0.5     2    72   148   219   147   229 0.91 Pyridine nucleotide-disulphide oxidoreductase
NIR_SIR_ferr         PF03460.12    69 seq1105_BIOID50933   -            847   4.4e-12   45.3   0.0   1   1     4e-15   9.1e-12   44.3   0.0     3    68   560   622   558   623 0.95 Nitrite/Sulfite reductase ferredoxin-like half domain
Pyr_redox_3          PF13738.1    203 seq1105_BIOID50933   -            847     2e-08   34.3   0.4   1   1   1.5e-09   3.5e-06   27.1   0.0    78   196    55   174    42   179 0.83 Pyridine nucleotide-disulphide oxidoreductase
Phage_integrase      PF00589.17   173 seq1106_BIOID50933   -            268     2e-35  121.8   0.1   1   1   2.1e-39   2.8e-35  121.3   0.1     1   171    50   242    50   244 0.89 Phage integrase family
MerR-DNA-bind        PF09278.6     65 seq1107_BIOID50933   -            154     7e-15   55.0   0.1   1   1   2.6e-18   1.2e-14   54.3   0.0     2    65    55   119    54   119 0.96 MerR, DNA binding
MerR                 PF00376.18    38 seq1107_BIOID50933   -            154   4.6e-14   51.5   0.3   1   1   2.5e-17   1.1e-13   50.3   0.1     1    38    13    49    13    49 0.98 MerR family regulatory protein
MerR_1               PF13411.1     69 seq1107_BIOID50933   -            154   2.8e-12   46.1   0.0   1   1     1e-15   4.6e-12   45.4   0.0     2    65    13    76    12    78 0.96 MerR HTH family regulatory protein
Glutaminase          PF04960.10   286 seq1110_BIOID50933   -            308    7e-127  422.1   0.1   1   1  5.8e-131    8e-127  422.0   0.0     1   286    24   308    24   308 1.00 Glutaminase
ArsC                 PF03960.10   110 seq1112_BIOID50933   -            118   4.5e-32  110.2   0.0   1   1   3.7e-36   5.1e-32  110.1   0.0     1   110     5   114     5   114 0.97 ArsC family
Bac_DNA_binding      PF00216.16    90 seq1114_BIOID50933   -             90   3.2e-33  113.4   1.4   1   1   2.6e-37   3.6e-33  113.3   1.0     1    90     1    90     1    90 0.99 Bacterial DNA-binding protein
Amidohydro_4         PF13147.1    304 seq1115_BIOID50933   -            461   1.9e-28  100.1   0.7   1   1     7e-32   2.4e-28   99.8   0.5     1   304    45   392    45   392 0.90 Amidohydrolase
Amidohydro_1         PF01979.15   333 seq1115_BIOID50933   -            461   7.7e-13   48.6   0.0   1   1   3.8e-15   1.3e-11   44.6   0.0     1   333    50   395    50   395 0.73 Amidohydrolase family
Amidohydro_5         PF13594.1     68 seq1115_BIOID50933   -            461   1.7e-11   43.6   0.6   1   1   2.3e-14   7.9e-11   41.5   0.4     2    68    22    90     3    90 0.76 Amidohydrolase
AA_kinase            PF00696.23   241 seq1116_BIOID50933   -            396   4.4e-43  147.4   2.1   1   1   8.2e-47   5.6e-43  147.1   1.5     2   240    35   263    34   264 0.93 Amino acid kinase family
PUA                  PF01472.15    74 seq1116_BIOID50933   -            396     1e-22   79.4   0.1   1   1   4.6e-26   3.1e-22   77.9   0.1     1    74   305   379   305   379 0.98 PUA domain
ABC_tran             PF00005.22   118 seq1120_BIOID50933   -            500   7.9e-38  129.3   0.0   1   2   1.8e-25     5e-22   78.3   0.0     1   118    49   174    49   174 0.95 ABC transporter
ABC_tran             PF00005.22   118 seq1120_BIOID50933   -            500   7.9e-38  129.3   0.0   2   2   2.4e-16   6.6e-13   48.9   0.0     5   117   304   430   300   431 0.88 ABC transporter
AAA_21               PF13304.1    303 seq1120_BIOID50933   -            500   1.5e-14   54.5   1.7   1   1   1.5e-12   4.2e-09   36.6   0.2     1   297    37   203    37   203 0.84 AAA domain
DNA_binding_1        PF01035.15    85 seq1122_BIOID50933   -            171   7.5e-33  112.0   0.0   1   1   1.5e-36     1e-32  111.5   0.0     1    82    87   168    87   171 0.98 6-O-methylguanine DNA methyltransferase, DNA binding domain
Methyltransf_1N      PF02870.10    77 seq1122_BIOID50933   -            171   1.6e-20   73.3   0.0   1   1   3.2e-24   2.2e-20   72.9   0.0     2    76     4    83     3    84 0.97 6-O-methylguanine DNA methyltransferase, ribonuclease-like domain
Peptidase_M20        PF01546.23   171 seq1125_BIOID50933   -            375   1.7e-36  125.2   0.1   1   1     3e-40   2.1e-36  125.0   0.1     1   170    62   371    62   372 0.95 Peptidase family M20/M25/M40
M20_dimer            PF07687.9    109 seq1125_BIOID50933   -            375   3.1e-25   87.8   0.1   1   1   1.3e-28   8.7e-25   86.4   0.0     1   108   175   282   175   283 0.98 Peptidase dimerisation domain
DUF1481              PF07356.7    195 seq1126_BIOID50933   -            211   5.4e-71  237.9   0.6   1   1   4.5e-75   6.2e-71  237.7   0.4     1   195    22   207    22   207 0.99 Protein of unknown function (DUF1481)
Aconitase            PF00330.15   465 seq1128_BIOID50933   -            753   2.6e-47  161.2   0.1   1   1   5.5e-51   3.7e-47  160.7   0.1    91   450   113   456    38   471 0.87 Aconitase family (aconitate hydratase)
Aconitase_C          PF00694.14   131 seq1128_BIOID50933   -            753   1.1e-05   25.4   0.0   1   1   3.3e-09   2.2e-05   24.4   0.0    84   128   637   682   624   685 0.89 Aconitase C-terminal domain
Beta-lactamase       PF00144.19   330 seq1130_BIOID50933   -            434   1.4e-69  234.5   1.2   1   1   1.2e-73   1.7e-69  234.2   0.9     1   328    43   412    43   414 0.95 Beta-lactamase
Peripla_BP_4         PF13407.1    258 seq1131_BIOID50933   -            356   2.5e-62  210.4  13.3   1   1   4.2e-66   2.9e-62  210.2   9.2    13   258    66   312    54   312 0.95 Periplasmic binding protein domain
Peripla_BP_1         PF00532.16   279 seq1131_BIOID50933   -            356   4.8e-13   48.8   1.9   1   1   2.1e-16   1.4e-12   47.2   1.3    23   214    73   270    52   304 0.78 Periplasmic binding proteins and sugar binding domain of LacI family
ABC_tran             PF00005.22   118 seq1132_BIOID50933   -            264   3.8e-24   85.2   0.0   1   1   1.8e-27   6.1e-24   84.5   0.0     1   117    83   208    83   209 0.92 ABC transporter
DUF258               PF03193.11   161 seq1132_BIOID50933   -            264   1.5e-05   24.0   0.1   1   1     8e-09   2.7e-05   23.2   0.0    13    59    46    93    34   124 0.84 Protein of unknown function, DUF258
Rad17                PF03215.10   498 seq1132_BIOID50933   -            264   6.4e-05   21.7   0.0   1   1   2.7e-08   9.2e-05   21.2   0.0    34    70    58    94    55   113 0.90 Rad17 cell cycle checkpoint protein
Porin_1              PF00267.16   337 seq1135_BIOID50933   -            407  4.7e-141  469.8  31.7   1   1    4e-145  5.5e-141  469.5  22.0     1   337    37   407    37   407 0.98 Gram-negative porin
A_deaminase          PF00962.17   330 seq1136_BIOID50933   -            333  2.6e-100  335.5   0.0   1   1  2.1e-104  2.9e-100  335.3   0.0     2   329     6   328     5   329 0.99 Adenosine/AMP deaminase
Metalloenzyme        PF01676.13   262 seq1138_BIOID50933   -            514  4.5e-101  337.4   0.5   1   1  1.1e-104  5.2e-101  337.2   0.3     1   261     6   507     6   508 0.99 Metalloenzyme superfamily
iPGM_N               PF06415.8    223 seq1138_BIOID50933   -            514   6.9e-89  296.9   0.6   1   1   2.2e-92     1e-88  296.3   0.4     2   223    85   308    84   308 0.99 BPG-independent PGAM N-terminus (iPGM_N)
Phosphodiest         PF01663.17   364 seq1138_BIOID50933   -            514   2.3e-05   23.7   0.0   1   1   7.7e-09   3.5e-05   23.1   0.0   104   246   303   449   259   491 0.73 Type I phosphodiesterase / nucleotide pyrophosphatase
DAHP_synth_1         PF00793.15   272 seq1139_BIOID50933   -            379  2.5e-102  341.0   0.0   1   1  2.3e-106  3.2e-102  340.7   0.0     8   271    64   363    43   364 0.96 DAHP synthetase I family
FlxA                 PF14282.1    106 seq1140_BIOID50933   -            110   2.5e-16   59.4  15.9   1   1   2.2e-20   2.9e-16   59.1  11.0     5   100    10   102     3   107 0.80 FlxA-like protein
Phage_lysis          PF03245.8    125 seq1141_BIOID50933   -            155   1.7e-48  163.5   6.7   1   1   1.4e-52     2e-48  163.4   4.6     1   124    29   153    29   154 0.99 Bacteriophage lysis protein
DUF4186              PF13811.1    112 seq1144_BIOID50933   -            119   2.1e-55  185.1   0.0   1   1   1.7e-59   2.4e-55  184.9   0.0     3   110     5   112     3   114 0.98 Domain of unknown function (DUF4186)
Xan_ur_permease      PF00860.15   389 seq1146_BIOID50933   -            449   1.7e-88  296.6  48.3   1   1   1.6e-92   2.1e-88  296.3  33.5     1   388    26   409    26   410 0.99 Permease family
cNMP_binding         PF00027.24    91 seq1147_BIOID50933   -            264   5.3e-16   58.1   0.0   1   1     2e-19     9e-16   57.3   0.0     4    90    66   151    63   152 0.95 Cyclic nucleotide-binding domain
Crp                  PF00325.15    32 seq1147_BIOID50933   -            264   3.7e-15   54.9   1.4   1   1   9.7e-19   4.4e-15   54.7   0.3     1    32   207   238   207   238 0.97 Bacterial regulatory proteins, crp family
HTH_Crp_2            PF13545.1     76 seq1147_BIOID50933   -            264   5.5e-13   48.4   0.0   1   1   2.2e-16     1e-12   47.5   0.0     1    76   182   256   182   256 0.96 Crp-like helix-turn-helix domain
MFS_1                PF07690.11   354 seq1148_BIOID50933   -            394   1.1e-36  126.2  55.3   1   2   6.9e-30   9.5e-26   90.2  17.2     2   188    17   198    16   218 0.87 Major Facilitator Superfamily
MFS_1                PF07690.11   354 seq1148_BIOID50933   -            394   1.1e-36  126.2  55.3   2   2   4.1e-15   5.6e-11   41.6  15.8     3   175   218   387   216   394 0.89 Major Facilitator Superfamily
Thioredoxin          PF00085.15   104 seq1150_BIOID50933   -            109   3.5e-34  116.5   0.0   1   1   8.4e-38   3.8e-34  116.3   0.0     2   103     5   106     4   107 0.98 Thioredoxin
Thioredoxin_2        PF13098.1    112 seq1150_BIOID50933   -            109   1.6e-10   41.0   0.1   1   1   3.2e-13   1.4e-09   37.9   0.0     7   112    23   104    17   104 0.90 Thioredoxin-like domain
Rz1                  PF06085.6     40 seq1151_BIOID50933   -             68   8.3e-22   76.1   7.6   1   1   7.7e-26   1.1e-21   75.8   5.3     1    40    20    61    20    61 0.99 Lipoprotein Rz1 precursor
BenE                 PF03594.8    378 seq1154_BIOID50933   -            431  1.3e-155  517.4  48.7   1   1  1.1e-159  1.6e-155  517.2  33.7     4   378    48   422    45   422 0.99 Benzoate membrane transport protein
Aldedh               PF00171.17   462 seq1159_BIOID50933   -            417   4.5e-20   71.2   2.8   1   1   9.9e-20   1.4e-15   56.5   0.7    37   299     8   283     2   304 0.80 Aldehyde dehydrogenase family
DUF1044              PF06296.7    120 seq1160_BIOID50933   -            117   3.6e-36  123.4   0.9   1   1     3e-40     4e-36  123.3   0.7     4   120     2   111     1   111 0.99 Protein of unknown function (DUF1044)
GGDEF                PF00990.16   161 seq1161_BIOID50933   -            472   3.3e-40  137.1   0.0   1   1   3.3e-44   4.5e-40  136.7   0.0     1   161   303   461   303   461 0.91 GGDEF domain
Rep_3                PF01051.16   218 seq1162_BIOID50933   -            251     1e-48  165.6   0.0   1   1   8.5e-53   1.2e-48  165.4   0.0     2   218    15   242    14   242 0.89 Initiator Replication protein
DUF4156              PF13698.1     93 seq1163_BIOID50933   -            121   4.1e-32  109.8   0.1   1   1   3.6e-36   4.9e-32  109.5   0.0     2    93    27   119    26   119 0.98 Domain of unknown function (DUF4156)
UPF0370              PF13980.1     63 seq1164_BIOID50933   -             74   5.1e-34  115.7  11.7   1   1   4.1e-38   5.6e-34  115.6   8.1     1    61     9    70     9    74 0.94 Uncharacterised protein family (UPF0370)
UTRA                 PF07702.8    141 seq1165_BIOID50933   -            236   2.1e-20   72.6   0.0   1   1   5.6e-24   3.8e-20   71.8   0.0     1   140    91   230    91   231 0.97 UTRA domain
GntR                 PF00392.16    64 seq1165_BIOID50933   -            236   6.3e-20   70.2   0.0   1   1   1.4e-23   9.4e-20   69.7   0.0     2    64     8    70     7    70 0.97 Bacterial regulatory proteins, gntR family
AA_kinase            PF00696.23   241 seq1167_BIOID50933   -            310   1.1e-27   96.9   0.8   1   1     1e-31   1.4e-27   96.6   0.5     1   239     3   290     3   291 0.89 Amino acid kinase family
ATP-synt_ab          PF00006.20   215 seq1169_BIOID50933   -            443   5.9e-42  143.4   0.0   1   1   2.9e-45   7.9e-42  143.0   0.0     3   214   183   388   181   389 0.95 ATP synthase alpha/beta family, nucleotide-binding domain
Rho_RNA_bind         PF07497.7     78 seq1169_BIOID50933   -            443   6.5e-42  140.9   0.1   1   1   4.2e-45   1.1e-41  140.1   0.0     1    78    73   150    73   150 0.98 Rho termination factor, RNA-binding domain
Rho_N                PF07498.7     43 seq1169_BIOID50933   -            443   8.2e-18   63.7   0.8   1   1   1.7e-20   4.8e-17   61.3   0.2     1    43    29    71    29    71 0.98 Rho termination factor, N-terminal domain
NACHT                PF05729.7    167 seq1169_BIOID50933   -            443   8.9e-05   22.0   0.0   1   1   6.2e-08   0.00017   21.1   0.0    12    96   207   297   203   311 0.80 NACHT domain
HTH_3                PF01381.17    55 seq1170_BIOID50933   -            107   1.1e-07   31.4   0.0   1   1   1.6e-11   2.2e-07   30.5   0.0     1    45    52    96    52    98 0.94 Helix-turn-helix
ABC_tran             PF00005.22   118 seq1171_BIOID50933   -            513   2.7e-35  121.1   0.2   1   2   4.3e-23   2.9e-19   69.4   0.1     1   118    44   171    44   171 0.89 ABC transporter
ABC_tran             PF00005.22   118 seq1171_BIOID50933   -            513   2.7e-35  121.1   0.2   2   2   6.3e-17   4.3e-13   49.5   0.0    15   117   316   433   302   434 0.79 ABC transporter
HATPase_c            PF02518.21   111 seq1172_BIOID50933   -            458   4.1e-27   93.9   0.5   1   1     2e-30   1.3e-26   92.3   0.0     2   110   346   449   345   450 0.98 Histidine kinase-, DNA gyrase B-, and HSP90-like ATPase
HisKA                PF00512.20    68 seq1172_BIOID50933   -            458   1.6e-14   53.5   0.4   1   1     8e-18   5.5e-14   51.7   0.0     2    65   238   300   237   302 0.91 His Kinase A (phospho-acceptor) domain
BPD_transp_2         PF02653.11   267 seq1173_BIOID50933   -            340   5.5e-48  163.1  44.1   1   1   5.3e-52   7.2e-48  162.7  30.6     4   267    57   320    54   320 0.91 Branched-chain amino acid transport system / permease component
PDH                  PF02153.12   258 seq1175_BIOID50933   -            373   4.6e-32  110.7   0.0   1   1   2.5e-35   1.1e-31  109.5   0.0    38   257   135   344   124   345 0.93 Prephenate dehydrogenase
CM_2                 PF01817.16    81 seq1175_BIOID50933   -            373   4.6e-24   84.2   0.2   1   1   2.2e-27     1e-23   83.1   0.1     1    80     9    88     9    89 0.98 Chorismate mutase type II
Usp                  PF00582.21   140 seq1176_BIOID50933   -            316   1.9e-33  115.5   0.0   1   2   4.8e-21   6.6e-17   61.9   0.0     1   140     3   146     3   146 0.98 Universal stress protein family
Usp                  PF00582.21   140 seq1176_BIOID50933   -            316   1.9e-33  115.5   0.0   2   2   6.6e-18   9.1e-14   51.7   0.1    16   140   174   300   156   300 0.88 Universal stress protein family
MacB_PCD             PF12704.2    232 seq1178_BIOID50933   -            436   1.7e-22   80.0   2.4   1   1   6.4e-26   4.4e-22   78.6   0.1     1   230    33   267    33   269 0.83 MacB-like periplasmic core domain
FtsX                 PF02687.16   121 seq1178_BIOID50933   -            436   1.7e-17   63.1  11.3   1   1   2.5e-21   1.7e-17   63.1   7.8     5   121   305   429   301   429 0.93 FtsX-like permease family
Exonuc_X-T_C         PF08411.5    269 seq1180_BIOID50933   -            491  3.1e-104  347.6   0.1   1   1  5.5e-108  3.8e-104  347.3   0.1     1   268   228   489   228   490 0.99 Exonuclease C-terminal
RNase_T              PF00929.19   164 seq1180_BIOID50933   -            491   2.2e-25   89.7   0.0   1   1   6.2e-29   4.2e-25   88.8   0.0     2   162    29   208    28   210 0.95 Exonuclease
DUF1364              PF07102.7     94 seq1181_BIOID50933   -             96   3.8e-39  132.3   0.8   1   1     3e-43   4.1e-39  132.2   0.6     1    94     1    94     1    94 0.98 Protein of unknown function (DUF1364)
AP_endonuc_2         PF01261.19   211 seq1183_BIOID50933   -            326   2.3e-14   53.0   0.2   1   1   2.6e-18   3.5e-14   52.5   0.1     1   201    41   219    41   229 0.91 Xylose isomerase-like TIM barrel
Peptidase_M23        PF01551.17    96 seq1185_BIOID50933   -            427   2.2e-25   88.4   0.2   1   1   3.6e-29     5e-25   87.2   0.1     3    96   328   421   327   421 0.98 Peptidase family M23
AzlC                 PF03591.9    143 seq1186_BIOID50933   -            245   7.3e-42  142.5  10.2   1   1   5.3e-46   7.3e-42  142.5   7.1     1   141    23   165    23   167 0.97 AzlC protein
Rieske_2             PF13806.1    104 seq1189_BIOID50933   -            108   2.3e-40  136.3   0.0   1   1   1.9e-44   2.6e-40  136.2   0.0     1   103     3   106     3   107 0.98 Rieske-like [2Fe-2S] domain
Na_H_Exchanger       PF00999.16   384 seq1190_BIOID50933   -            549   3.4e-72  242.9  43.6   1   1   3.1e-76   4.2e-72  242.6  30.2     2   383     8   421     5   422 0.91 Sodium/hydrogen exchanger family
DJ-1_PfpI            PF01965.19   147 seq1193_BIOID50933   -            283   2.4e-12   46.3   0.0   1   1     3e-16   4.2e-12   45.6   0.0    22   143   125   274   108   278 0.81 DJ-1/PfpI family
RusA                 PF05866.6    116 seq1194_BIOID50933   -            120   3.9e-25   88.4   0.0   1   1   3.2e-29   4.4e-25   88.2   0.0     1   116     8   117     8   117 0.94 Endodeoxyribonuclease RusA
Peripla_BP_1         PF00532.16   279 seq1196_BIOID50933   -            342     2e-94  315.7   0.0   1   1   3.4e-98   2.3e-94  315.5   0.0     2   279    45   337    44   337 0.98 Periplasmic binding proteins and sugar binding domain of LacI family
Peripla_BP_4         PF13407.1    258 seq1196_BIOID50933   -            342   7.7e-20   71.2   0.1   1   1   1.4e-23   9.7e-20   70.8   0.1     5   257    51   296    49   297 0.88 Periplasmic binding protein domain
FadR_C               PF07840.7    164 seq1197_BIOID50933   -            239   6.9e-73  243.5   0.0   1   1   1.9e-76   8.5e-73  243.2   0.0     1   163    72   234    72   235 0.99 FadR C-terminal domain
GntR                 PF00392.16    64 seq1197_BIOID50933   -            239   2.3e-20   71.6   0.0   1   1     1e-23   4.7e-20   70.6   0.0     4    64    11    71     8    71 0.96 Bacterial regulatory proteins, gntR family
CbiA                 PF01656.18   195 seq1199_BIOID50933   -            388     2e-34  118.6   0.0   1   1   3.9e-38   2.7e-34  118.1   0.0     2   194   110   339   109   340 0.80 CobQ/CobB/MinD/ParA nucleotide binding domain
BPD_transp_2         PF02653.11   267 seq1200_BIOID50933   -            331   2.5e-44  151.1  42.9   1   1   2.8e-48   3.8e-44  150.5  29.7     2   266    35   304    34   305 0.88 Branched-chain amino acid transport system / permease component
Form_Nir_trans       PF01226.12   250 seq1202_BIOID50933   -            268   5.6e-62  208.7  28.4   1   1   4.9e-66   6.6e-62  208.5  19.7    16   249    20   248     4   249 0.92 Formate/nitrite transporter
DUF4102              PF13356.1     89 seq1203_BIOID50933   -            410   9.2e-28   95.8   0.1   1   1   2.4e-31   1.7e-27   95.0   0.1     1    88    20   106    20   107 0.97 Domain of unknown function (DUF4102)
Phage_integrase      PF00589.17   173 seq1203_BIOID50933   -            410   1.3e-26   93.1   0.0   1   1   3.4e-30   2.3e-26   92.3   0.0     2   170   223   387   222   389 0.95 Phage integrase family
Phage_antiter_Q      PF06323.6    230 seq1205_BIOID50933   -            229  3.5e-109  363.4   9.8   1   1  2.8e-113  3.9e-109  363.3   6.8     1   229     1   228     1   229 1.00 Phage antitermination protein Q
AzlD                 PF05437.7     99 seq1207_BIOID50933   -            111   2.4e-12   46.5   5.6   1   1   2.1e-16   2.9e-12   46.2   3.9     1    98     5   104     5   105 0.92 Branched-chain amino acid transport protein (AzlD)
Mannitol_dh_C        PF08125.8    245 seq1208_BIOID50933   -            483   1.2e-79  266.8   0.0   1   1   2.4e-83   1.6e-79  266.4   0.0     2   244   204   458   203   459 0.98 Mannitol dehydrogenase C-terminal domain
Mannitol_dh          PF01232.18   151 seq1208_BIOID50933   -            483     8e-42  142.6   0.0   1   1   2.6e-45   1.8e-41  141.4   0.0     2   150    17   172    16   173 0.98 Mannitol dehydrogenase Rossmann domain
Sigma54_activat      PF00158.21   168 seq1209_BIOID50933   -            441   1.1e-72  242.8   0.1   1   1   6.6e-76   1.8e-72  242.1   0.1     1   168   141   308   141   308 0.99 Sigma-54 interaction domain
Response_reg         PF00072.19   112 seq1209_BIOID50933   -            441   1.2e-29  102.4   0.2   1   1     9e-33   2.5e-29  101.4   0.1     1   111     8   117     8   118 0.98 Response regulator receiver domain
HTH_8                PF02954.14    42 seq1209_BIOID50933   -            441     2e-14   52.7   0.6   1   1   7.2e-18     2e-14   52.7   0.4     3    39   403   439   401   441 0.93 Bacterial regulatory protein, Fis family
AAA_5                PF07728.9    139 seq1209_BIOID50933   -            441   1.3e-07   31.2   0.0   1   1   9.7e-11   2.7e-07   30.3   0.0     2   123   165   283   164   301 0.84 AAA domain (dynein-related subfamily)
AAA                  PF00004.24   132 seq1209_BIOID50933   -            441   1.6e-05   24.9   0.0   1   1   1.2e-08   3.4e-05   23.9   0.0     1   126   165   296   165   302 0.72 ATPase family associated with various cellular activities (AAA)
Glycos_transf_4      PF00953.16   159 seq1213_BIOID50933   -            367   1.6e-28   99.4  21.9   1   1   1.2e-32   1.6e-28   99.4  15.2     3   157    75   233    73   235 0.94 Glycosyl transferase family 4
MerR_1               PF13411.1     69 seq1215_BIOID50933   -            243   2.2e-18   65.6   0.2   1   1   2.6e-21   1.8e-17   62.7   0.0     1    68     4    72     4    73 0.98 MerR HTH family regulatory protein
MerR                 PF00376.18    38 seq1215_BIOID50933   -            243   7.2e-13   47.7   0.0   1   1   2.1e-16   1.4e-12   46.7   0.0     1    38     5    42     5    42 0.98 MerR family regulatory protein
BPD_transp_2         PF02653.11   267 seq1216_BIOID50933   -            393     4e-50  170.1  43.2   1   1   2.9e-54     4e-50  170.1  30.0     2   267    57   383    56   383 0.98 Branched-chain amino acid transport system / permease component
MFS_1                PF07690.11   354 seq1217_BIOID50933   -            421   1.6e-22   79.6  39.5   1   1   1.6e-26   2.2e-22   79.1  22.6    22   351    33   365    25   366 0.78 Major Facilitator Superfamily
MS_channel           PF00924.13   206 seq1219_BIOID50933   -            343   1.1e-63  214.2   0.4   1   1   7.9e-68   1.1e-63  214.2   0.3     2   205   120   323   119   324 0.99 Mechanosensitive ion channel
HHA                  PF05321.6     57 seq1220_BIOID50933   -             71   3.8e-25   87.6   0.0   1   1   3.2e-29   4.3e-25   87.4   0.0     1    57     8    68     8    68 0.97 Haemolysin expression modulating protein
MarR                 PF01047.17    59 seq1221_BIOID50933   -            176   1.6e-17   62.8   2.8   1   1   1.3e-20     6e-17   60.9   0.1     1    58    53   112    53   113 0.98 MarR family
MarR_2               PF12802.2     62 seq1221_BIOID50933   -            176     1e-08   34.5   0.1   1   1   4.8e-12   2.2e-08   33.5   0.0     5    61    55   111    51   112 0.90 MarR family
HTH_27               PF13463.1     68 seq1221_BIOID50933   -            176   3.6e-07   30.3   0.1   1   1   1.8e-10   8.1e-07   29.1   0.0    17    68    70   121    54   121 0.86 Winged helix DNA-binding domain
Polysacc_deac_2      PF04748.8    213 seq1222_BIOID50933   -            319   9.7e-81  269.7   0.4   1   1   8.6e-85   1.2e-80  269.4   0.3     1   212    28   238    28   239 0.99 Divergent polysaccharide deacetylase
TP_methylase         PF00590.15   210 seq1224_BIOID50933   -            457   9.3e-50  169.1   0.1   1   1   3.2e-53   1.5e-49  168.4   0.1     2   209   218   426   217   427 0.92 Tetrapyrrole (Corrin/Porphyrin) Methylases
NAD_binding_7        PF13241.1    103 seq1224_BIOID50933   -            457   6.1e-28   96.9   0.1   1   1   1.3e-29     6e-26   90.5   0.0     1   103     6   115     6   115 0.89 Putative NAD(P)-binding
CysG_dimeriser       PF10414.4     60 seq1224_BIOID50933   -            457   1.7e-19   68.9   0.9   1   1   3.7e-23   1.7e-19   68.9   0.6     2    60   150   209   149   209 0.97 Sirohaem synthase dimerisation region
DUF2569              PF10754.4    149 seq1225_BIOID50933   -            146   1.9e-48  164.3  11.3   1   1   1.5e-52   2.1e-48  164.2   7.8     2   149     4   145     3   145 0.99 Protein of unknown function (DUF2569)
Hpt                  PF01627.18    90 seq1227_BIOID50933   -            890   2.1e-13   49.9   0.0   1   1   5.7e-16   3.9e-12   45.8   0.0     3    83   811   885   809   890 0.89 Hpt domain
HATPase_c            PF02518.21   111 seq1227_BIOID50933   -            890   3.4e-11   42.7   0.0   1   1   1.2e-14   8.5e-11   41.4   0.0     1   109   565   675   565   677 0.94 Histidine kinase-, DNA gyrase B-, and HSP90-like ATPase
TerC                 PF03741.11   184 seq1228_BIOID50933   -            540   4.9e-49  166.1  13.4   1   1   1.6e-52   7.4e-49  165.5   9.3     1   183    27   216    27   217 0.94 Integral membrane protein TerC family
CorC_HlyC            PF03471.12    81 seq1228_BIOID50933   -            540   2.4e-20   72.0   0.1   1   1   5.5e-23   2.5e-19   68.7   0.0     2    79   453   529   452   531 0.93 Transporter associated domain
CBS                  PF00571.23    57 seq1228_BIOID50933   -            540   7.2e-16   57.4   1.3   1   2   8.5e-09   3.9e-05   23.1   0.4     1    53   315   371   315   374 0.94 CBS domain
CBS                  PF00571.23    57 seq1228_BIOID50933   -            540   7.2e-16   57.4   1.3   2   2   9.7e-12   4.4e-08   32.5   0.0     3    53   382   432   381   436 0.93 CBS domain
ParBc                PF02195.13    90 seq1229_BIOID50933   -            323   9.5e-10   38.3   0.0   1   1   1.4e-13     2e-09   37.3   0.0    11    88    78   152    69   154 0.91 ParB-like nuclease domain
HlyD                 PF00529.15   306 seq1234_BIOID50933   -            390   3.8e-79  266.0  16.0   1   1   1.4e-82   4.7e-79  265.7  11.1     1   306    60   343    60   343 0.99 HlyD family secretion protein
HlyD_2               PF12700.2    328 seq1234_BIOID50933   -            390   1.3e-17   63.8   1.8   1   1   5.6e-21   1.9e-17   63.3   1.2    20   234    60   290    51   316 0.76 HlyD family secretion protein
HlyD_3               PF13437.1    105 seq1234_BIOID50933   -            390   1.1e-15   57.7   3.2   1   1   1.4e-16   4.9e-13   49.2   0.2     2   105   218   338   217   338 0.79 HlyD family secretion protein
Biotin_lipoyl_2      PF13533.1     50 seq1234_BIOID50933   -            390   8.5e-09   34.8   1.2   1   1   5.4e-11   1.9e-07   30.5   0.1     2    49    61   108    60   109 0.91 Biotin-lipoyl like
Adenine_deam_C       PF13382.1    171 seq1237_BIOID50933   -            588   3.7e-58  195.3   0.0   1   1   2.1e-61   5.7e-58  194.7   0.0    23   171   433   581   416   581 0.96 Adenine deaminase C-terminal domain
Amidohydro_1         PF01979.15   333 seq1237_BIOID50933   -            588   6.1e-38  131.1   0.0   1   1   9.1e-41   2.5e-37  129.1   0.0     2   333    82   347    81   347 0.95 Amidohydrolase family
Amidohydro_5         PF13594.1     68 seq1237_BIOID50933   -            588   3.3e-12   45.9   0.4   1   1   4.4e-15   1.2e-11   44.1   0.3     1    68    52   115    52   115 0.84 Amidohydrolase
Amidohydro_4         PF13147.1    304 seq1237_BIOID50933   -            588   2.6e-11   43.9   0.4   1   1   1.8e-12   4.8e-09   36.5   0.2     1   304    76   344    76   344 0.80 Amidohydrolase
Elong-fact-P_C       PF09285.6     56 seq1238_BIOID50933   -            188   5.3e-27   92.8   1.0   1   1   2.4e-30   1.1e-26   91.8   0.2     1    56   131   186   131   186 0.99 Elongation factor P, C-terminal
EFP                  PF01132.15    55 seq1238_BIOID50933   -            188   3.2e-24   84.2   0.1   1   1   1.2e-27   5.5e-24   83.4   0.0     3    55    71   123    69   123 0.97 Elongation factor P (EF-P) OB domain
EFP_N                PF08207.7     58 seq1238_BIOID50933   -            188   5.8e-24   83.6   0.0   1   1   4.5e-27     2e-23   81.8   0.0     3    57     7    61     5    62 0.97 Elongation factor P (EF-P) KOW-like domain
Rnf-Nqr              PF02508.9    190 seq1240_BIOID50933   -            193   2.6e-71  239.0  21.0   1   1   2.1e-75   2.9e-71  238.8  14.6     1   189     1   191     1   192 0.99 Rnf-Nqr subunit, membrane protein
Phage_lysozyme       PF00959.14   110 seq1241_BIOID50933   -            158   3.5e-23   81.8   0.0   1   1   3.7e-27   5.1e-23   81.3   0.0     1   109    33   140    33   141 0.98 Phage lysozyme
Wzz                  PF02706.10   152 seq1243_BIOID50933   -            348   5.4e-15   55.4   1.7   1   1   8.6e-19   1.2e-14   54.3   1.2     1   113    15   188    15   247 0.69 Chain length determinant protein
Cytochrom_NNT        PF03264.9    174 seq1245_BIOID50933   -            390   4.5e-65  218.1   8.1   1   1   4.6e-68   3.1e-64  215.4   4.3     2   174    11   184    10   184 0.98 NapC/NirT cytochrome c family, N-terminal region
Peripla_BP_3         PF13377.1    160 seq1246_BIOID50933   -            392   2.7e-38  131.3   0.7   1   1   6.8e-40   2.3e-36  125.0   0.1     3   160   113   277   111   277 0.95 Periplasmic binding protein-like domain
HTH_AraC             PF00165.18    42 seq1246_BIOID50933   -            392   3.3e-22   77.5   0.1   1   2   2.8e-11   9.7e-08   31.4   0.0     1    42   294   335   294   335 0.97 Bacterial regulatory helix-turn-helix proteins, AraC family
HTH_AraC             PF00165.18    42 seq1246_BIOID50933   -            392   3.3e-22   77.5   0.1   2   2   9.9e-15   3.4e-11   42.4   0.1     6    41   348   384   346   385 0.95 Bacterial regulatory helix-turn-helix proteins, AraC family
HTH_18               PF12833.2     81 seq1246_BIOID50933   -            392   8.3e-20   70.5   0.1   1   1   1.7e-22   5.8e-19   67.8   0.0     3    79   309   384   307   385 0.97 Helix-turn-helix domain
Peripla_BP_4         PF13407.1    258 seq1246_BIOID50933   -            392   5.4e-13   48.7   0.0   1   1   2.6e-16   8.8e-13   48.0   0.0    75   258    72   258    52   258 0.85 Periplasmic binding protein domain
Bestrophin           PF01062.16   296 seq1249_BIOID50933   -            321   3.5e-88  295.2   5.5   1   1     3e-92   4.1e-88  295.0   3.8     1   296    18   301    14   301 0.99 Bestrophin, RFP-TM, chloride channel
Amidase_3            PF01520.13   175 seq1250_BIOID50933   -            289   2.7e-52  176.9   0.0   1   1     5e-56   6.8e-52  175.6   0.0     1   174    59   273    59   274 0.99 N-acetylmuramoyl-L-alanine amidase
Phage_lysis          PF03245.8    125 seq1253_BIOID50933   -            153   1.7e-48  163.6  12.7   1   1   1.4e-52   1.9e-48  163.4   8.8     1   125    29   153    29   153 0.99 Bacteriophage lysis protein
Entericidin          PF08085.6     21 seq1254_BIOID50933   -             41   5.3e-09   35.3   0.0   1   1   4.6e-13   6.3e-09   35.1   0.0     1    21    20    40    20    40 0.99 Entericidin EcnA/B family
FeS                  PF04060.8     35 seq1255_BIOID50933   -            192     1e-14   53.6   5.2   1   1   1.9e-17   2.8e-14   52.2   3.6     1    35    43    77    43    77 0.97 Putative Fe-S cluster
Fer4                 PF00037.22    24 seq1255_BIOID50933   -            192   8.5e-13   47.2  25.0   1   2     1e-10   1.5e-07   30.5   4.8     2    23   111   132   110   133 0.95 4Fe-4S binding domain
Fer4                 PF00037.22    24 seq1255_BIOID50933   -            192   8.5e-13   47.2  25.0   2   2   2.5e-09   3.8e-06   26.1   2.4     2    24   141   163   140   163 0.91 4Fe-4S binding domain
Fer4_9               PF13187.1     55 seq1255_BIOID50933   -            192   2.1e-10   40.5  31.8   1   1   1.1e-10   1.6e-07   31.3  10.3     1    55   116   162   116   162 0.95 4Fe-4S dicluster domain
Fer4_6               PF12837.2     24 seq1255_BIOID50933   -            192   2.9e-08   33.0  28.2   1   1   4.9e-10   7.5e-07   28.6   4.5     1    24   109   132   109   132 0.96 4Fe-4S binding domain
Fer4_10              PF13237.1     52 seq1255_BIOID50933   -            192   3.3e-08   33.0  25.8   1   1   1.2e-10   1.8e-07   30.7   9.6     3    52   111   158   109   158 0.86 4Fe-4S dicluster domain
Fer4_2               PF12797.2     22 seq1255_BIOID50933   -            192   1.6e-07   30.6  20.1   1   1   8.7e-09   1.3e-05   24.6   2.9     3    22   110   129   108   129 0.93 4Fe-4S binding domain
Rz1                  PF06085.6     40 seq1259_BIOID50933   -             60   4.4e-24   83.4  10.6   1   1   4.2e-28   5.7e-24   83.1   7.3     1    40    20    60    20    60 0.98 Lipoprotein Rz1 precursor
Mur_ligase_M         PF08245.7    189 seq1260_BIOID50933   -            457   4.5e-17   62.5   0.0   1   1   1.4e-20   6.4e-17   62.1   0.0     1   189   108   291   108   291 0.77 Mur ligase middle domain
Mur_ligase           PF01225.20    83 seq1260_BIOID50933   -            457   9.2e-16   57.5   0.0   1   1   4.7e-19   2.1e-15   56.4   0.0     1    80     2   100     2   103 0.96 Mur ligase family, catalytic domain
Mur_ligase_C         PF02875.16    91 seq1260_BIOID50933   -            457   1.5e-10   40.8   0.0   1   1   1.3e-13     6e-10   38.9   0.0     2    50   312   361   311   390 0.83 Mur ligase family, glutamate ligase domain
Entericidin          PF08085.6     21 seq1262_BIOID50933   -             48   1.2e-08   34.2   2.6   1   1   1.2e-12   1.7e-08   33.7   1.8     1    21    23    43    23    43 0.98 Entericidin EcnA/B family
HTH_3                PF01381.17    55 seq1263_BIOID50933   -            152   1.6e-15   56.5   0.0   1   1   1.3e-18   4.5e-15   55.1   0.0     1    55    27    81    27    81 0.99 Helix-turn-helix
HTH_31               PF13560.1     64 seq1263_BIOID50933   -            152   9.3e-13   48.0   1.4   1   1   9.1e-16   3.1e-12   46.3   0.1     2    58    23    78    22    89 0.95 Helix-turn-helix domain
HTH_19               PF12844.2     64 seq1263_BIOID50933   -            152   1.8e-12   47.0   0.0   1   1   4.1e-15   1.4e-11   44.1   0.0     1    63    24    86    24    87 0.98 Helix-turn-helix domain
PseudoU_synth_2      PF00849.17   164 seq1265_BIOID50933   -            290     1e-15   57.8   0.1   1   1   6.3e-18   4.3e-14   52.5   0.1     2   164    69   195    68   195 0.87 RNA pseudouridylate synthase
S4                   PF01479.20    48 seq1265_BIOID50933   -            290   2.8e-14   52.1   1.5   1   1   1.1e-17   7.6e-14   50.7   0.0     1    48     7    52     7    52 0.98 S4 domain
Hexapep              PF00132.19    36 seq1267_BIOID50933   -            303   9.6e-07   27.9  17.5   1   1     5e-07    0.0034   16.7   0.5     8    36   209   237   203   237 0.89 Bacterial transferase hexapeptide (six repeats)
MFS_1                PF07690.11   354 seq1268_BIOID50933   -            512   5.7e-55  186.3  38.3   1   1   4.2e-59   5.7e-55  186.3  26.5     1   353    19   413    19   414 0.89 Major Facilitator Superfamily
Multi_Drug_Res       PF00893.14    93 seq1269_BIOID50933   -            126   9.9e-33  112.3  10.3   1   1   9.2e-37   1.3e-32  112.0   7.2     1    93    22   114    22   114 0.99 Small Multidrug Resistance protein
DUF4223              PF13978.1     56 seq1271_BIOID50933   -             55   1.2e-36  124.0   0.7   1   1   9.5e-41   1.3e-36  123.9   0.5     1    55     1    55     1    55 0.99 Protein of unknown function (DUF4223)
DAO                  PF01266.19   358 seq1272_BIOID50933   -            432   5.6e-74  249.0   0.5   1   1   4.8e-77   6.5e-74  248.8   0.3     2   358     3   397     2   397 0.95 FAD dependent oxidoreductase
Pyr_redox_2          PF07992.9    200 seq1272_BIOID50933   -            432   7.5e-09   35.6   0.3   1   1   3.9e-08   5.3e-05   23.0   0.2     1    36     2    37     2    65 0.92 Pyridine nucleotide-disulphide oxidoreductase
Pyr_redox            PF00070.22    80 seq1272_BIOID50933   -            432   3.2e-08   33.7   0.2   1   1     7e-09   9.6e-06   25.7   0.2     1    33     2    34     2    47 0.91 Pyridine nucleotide-disulphide oxidoreductase
NAD_binding_8        PF13450.1     68 seq1272_BIOID50933   -            432   8.6e-07   28.7   0.1   1   1   5.6e-09   7.6e-06   25.7   0.0     1    34     5    38     5    69 0.85 NAD(P)-binding Rossmann-like domain
ApbA                 PF02558.11   151 seq1272_BIOID50933   -            432   2.3e-05   23.7   0.2   1   1   3.8e-08   5.3e-05   22.6   0.1     1    33     3    34     3    48 0.87 Ketopantoate reductase PanE/ApbA
AlaDh_PNT_C          PF01262.16   168 seq1272_BIOID50933   -            432   0.00013   21.5   0.1   1   1   1.7e-07   0.00023   20.6   0.1    22    59     2    39     1    52 0.85 Alanine dehydrogenase/PNT, C-terminal domain
Epimerase_2          PF02350.14   346 seq1273_BIOID50933   -            390  1.3e-126  421.9   0.0   1   1  1.2e-130  1.6e-126  421.6   0.0     2   346    36   384    35   384 0.97 UDP-N-acetylglucosamine 2-epimerase
Complex1_51K         PF01512.12   151 seq1274_BIOID50933   -            772   3.7e-48  162.9   1.8   1   1   4.3e-51   4.6e-48  162.6   0.0     1   151   139   284   139   284 0.98 Respiratory-chain NADH dehydrogenase 51 Kd subunit
RnfC_N               PF13375.1    101 seq1274_BIOID50933   -            772   2.3e-34  117.0   0.2   1   1   7.6e-37     8e-34  115.2   0.0     1   101    14   115    14   115 0.96 RnfC Barrel sandwich hybrid domain
SLBB                 PF10531.4     59 seq1274_BIOID50933   -            772   2.4e-11   43.2   0.1   1   1   6.2e-14   6.5e-11   41.8   0.0     1    58   296   344   296   345 0.95 SLBB domain
Fer4_7               PF12838.2     52 seq1274_BIOID50933   -            772   1.8e-09   37.7   8.8   1   1   5.6e-12   5.9e-09   36.0   6.1     1    52   376   430   376   430 0.81 4Fe-4S dicluster domain
Fer4_8               PF13183.1     57 seq1274_BIOID50933   -            772   7.1e-09   35.4   5.5   1   1   2.1e-11   2.2e-08   33.8   3.8     3    57   375   430   373   458 0.78 4Fe-4S dicluster domain
Fer4_10              PF13237.1     52 seq1274_BIOID50933   -            772   6.4e-08   32.1  10.5   1   1   1.7e-10   1.8e-07   30.7   7.3     6    52   374   427   370   427 0.91 4Fe-4S dicluster domain
Fer4_9               PF13187.1     55 seq1274_BIOID50933   -            772     4e-07   30.0   8.6   1   1   1.4e-09   1.4e-06   28.3   5.9     2    53   377   429   376   430 0.71 4Fe-4S dicluster domain
Fer4_4               PF12800.2     17 seq1274_BIOID50933   -            772   5.9e-07   29.1  11.4   1   2     6e-06    0.0063   16.6   2.0     2    16   375   389   374   395 0.90 4Fe-4S binding domain
Fer4_4               PF12800.2     17 seq1274_BIOID50933   -            772   5.9e-07   29.1  11.4   2   2   5.6e-06    0.0059   16.7   1.0     3    16   415   428   413   436 0.91 4Fe-4S binding domain
Fer4_17              PF13534.1     61 seq1274_BIOID50933   -            772   1.7e-06   28.1  10.5   1   1   1.4e-08   1.5e-05   25.1   7.0     2    61   377   431   376   431 0.82 4Fe-4S dicluster domain
HTH_6                PF01418.12    77 seq1276_BIOID50933   -            289   3.5e-33  113.0   0.2   1   1   3.7e-36   1.7e-32  110.8   0.0     1    76     1    76     1    77 0.99 Helix-turn-helix domain, rpiR family
SIS                  PF01380.17   131 seq1276_BIOID50933   -            289   2.9e-27   94.7   0.1   1   1   1.1e-30     5e-27   93.9   0.1     2   130   125   252   124   253 0.98 SIS domain
SIS_2                PF13580.1    138 seq1276_BIOID50933   -            289     1e-12   47.7   0.9   1   1   1.2e-11   5.3e-08   32.5   0.0    99   138   171   210   157   210 0.89 SIS domain
Gp49                 PF05973.9     91 seq1278_BIOID50933   -            112   4.1e-26   90.7   0.0   1   1   3.5e-30   4.8e-26   90.4   0.0     1    91    13   102    13   102 0.97 Phage derived protein Gp49-like (DUF891)
Coprogen_oxidas      PF01218.13   296 seq1279_BIOID50933   -            299  6.6e-147  487.6   0.1   1   1  5.4e-151  7.4e-147  487.4   0.1     2   296     7   299     6   299 0.99 Coproporphyrinogen III oxidase
Acyl_transf_1        PF00698.16   318 seq1280_BIOID50933   -            314   1.1e-26   93.8   0.1   1   1   9.7e-31   1.3e-26   93.5   0.0     1   277    10   290    10   306 0.87 Acyl transferase domain
Molybdopterin        PF00384.17   432 seq1281_BIOID50933   -            848  7.6e-107  357.5   0.0   1   1  1.4e-110  9.3e-107  357.3   0.0     1   431    99   572    99   573 0.95 Molybdopterin oxidoreductase
Molydop_binding      PF01568.16   109 seq1281_BIOID50933   -            848   1.9e-23   82.2   0.0   1   1   5.3e-27   3.6e-23   81.3   0.0     1   108   690   811   690   812 0.95 Molydopterin dinucleotide binding domain
Transthyretin        PF00576.16   112 seq1282_BIOID50933   -            137   1.9e-42  143.5   0.1   1   1   1.6e-46   2.2e-42  143.3   0.1     2   112    28   136    27   136 0.98 HIUase/Transthyretin family
DUF1281              PF06924.6    134 seq1283_BIOID50933   -            318     2e-59  198.7   0.0   1   1   2.1e-63   2.9e-59  198.1   0.0     1   134    19   152    19   152 0.99 Protein of unknown function (DUF1281)
AA_permease_2        PF13520.1    426 seq1285_BIOID50933   -            462   7.8e-59  199.1  45.5   1   1   1.4e-62   9.7e-59  198.8  31.5     1   405    27   427    27   448 0.85 Amino acid permease
AA_permease          PF00324.16   479 seq1285_BIOID50933   -            462   4.5e-36  124.0  41.3   1   1   1.2e-39   7.9e-36  123.2  28.6     2   475    32   457    31   461 0.83 Amino acid permease
DUF1391              PF07151.7     49 seq1286_BIOID50933   -             51   2.8e-34  116.2   0.5   1   1   2.2e-38     3e-34  116.1   0.4     1    48     2    49     2    50 0.97 Protein of unknown function (DUF1391)
HTH_37               PF13744.1     80 seq1287_BIOID50933   -             96   5.2e-24   83.7   0.5   1   1   8.4e-28   5.8e-24   83.5   0.3     3    76    14    86    12    91 0.95 Helix-turn-helix domain
HTH_3                PF01381.17    55 seq1287_BIOID50933   -             96   4.8e-07   29.3   0.0   1   1   8.8e-11     6e-07   29.0   0.0     5    47    37    80    33    88 0.87 Helix-turn-helix
Plug                 PF07715.10   108 seq1288_BIOID50933   -            313     2e-24   85.8   1.3   1   1   1.5e-28     2e-24   85.8   0.9     4   108    54   159    51   159 0.93 TonB-dependent Receptor Plug Domain
ROK                  PF00480.15   179 seq1290_BIOID50933   -            397   1.1e-27   96.8   0.0   1   1   1.2e-31   1.6e-27   96.3   0.0    26   179   111   267    85   267 0.89 ROK family
PseudoU_synth_2      PF00849.17   164 seq1293_BIOID50933   -            326   8.4e-32  110.1   0.1   1   1   1.8e-35   1.2e-31  109.6   0.1     1   164    92   242    92   242 0.96 RNA pseudouridylate synthase
S4                   PF01479.20    48 seq1293_BIOID50933   -            326   1.1e-11   43.8   0.0   1   1   2.9e-15     2e-11   43.0   0.0     1    48    18    65    18    65 0.97 S4 domain
Oxidored_molyb       PF00174.14   169 seq1297_BIOID50933   -            334   8.2e-41  139.1   0.0   1   1   9.6e-45   1.3e-40  138.4   0.0    11   168   108   268    97   269 0.94 Oxidoreductase molybdopterin binding domain
PK                   PF00224.16   348 seq1299_BIOID50933   -            527  8.8e-144  478.2   4.6   1   1  1.8e-147  1.2e-143  477.8   3.2     2   345    53   394    52   397 0.98 Pyruvate kinase, barrel domain
PK_C                 PF02887.11   117 seq1299_BIOID50933   -            527   1.7e-31  108.0   1.5   1   1   7.7e-35   5.3e-31  106.4   1.1     2   116   410   524   409   525 0.98 Pyruvate kinase, alpha/beta domain
NTP_transf_3         PF12804.2    179 seq1300_BIOID50933   -            192   6.9e-31  107.6   0.0   1   1   5.7e-35   7.8e-31  107.5   0.0     1   179     6   182     6   182 0.86 MobA-like NTP transferase domain
Response_reg         PF00072.19   112 seq1302_BIOID50933   -            216   1.7e-24   85.8   0.1   1   1   6.7e-28     3e-24   85.0   0.0     1   111     6   120     6   121 0.96 Response regulator receiver domain
GerE                 PF00196.14    58 seq1302_BIOID50933   -            216     7e-19   66.7   0.1   1   1   2.5e-22   1.2e-18   66.0   0.1     2    57   149   204   148   205 0.96 Bacterial regulatory proteins, luxR family
UDPG_MGDP_dh_N       PF03721.9    185 seq1307_BIOID50933   -            420   2.5e-61  206.1   0.2   1   1   7.1e-63   2.4e-59  199.7   0.0     2   183     5   189     4   191 0.96 UDP-glucose/GDP-mannose dehydrogenase family, NAD binding domain
UDPG_MGDP_dh         PF00984.14    96 seq1307_BIOID50933   -            420     4e-30  103.7   0.0   1   1   2.3e-33     8e-30  102.7   0.0     2    93   206   292   205   296 0.88 UDP-glucose/GDP-mannose dehydrogenase family, central domain
UDPG_MGDP_dh_C       PF03720.10   106 seq1307_BIOID50933   -            420   7.5e-19   67.7   0.0   1   1   5.7e-22   1.9e-18   66.4   0.0     1   104   324   419   324   420 0.91 UDP-glucose/GDP-mannose dehydrogenase family, UDP binding domain
NAD_binding_2        PF03446.10   162 seq1307_BIOID50933   -            420     7e-07   29.1   0.1   1   1   2.1e-09   7.1e-06   25.8   0.0     2   110     4   136     3   141 0.76 NAD binding domain of 6-phosphogluconate dehydrogenase
Ala_racemase_N       PF01168.15   217 seq1309_BIOID50933   -            356   1.2e-58  198.1   0.1   1   1   2.3e-62   1.6e-58  197.7   0.0     2   217    10   217     9   217 0.95 Alanine racemase, N-terminal domain
Ala_racemase_C       PF00842.16   129 seq1309_BIOID50933   -            356   2.5e-39  133.5   0.4   1   1   6.2e-43   4.2e-39  132.7   0.3     1   127   232   354   232   356 0.97 Alanine racemase, C-terminal domain
TonB_dep_Rec         PF00593.19   276 seq1313_BIOID50933   -            392   2.5e-27   96.3  16.7   1   1   1.8e-31   2.5e-27   96.3  11.6     5   272   143   387   141   391 0.90 TonB dependent receptor
Peptidase_A24        PF01478.13   106 seq1314_BIOID50933   -            155   4.3e-23   81.3   8.3   1   1   3.1e-27   4.3e-23   81.3   5.7     2   104    10   117     8   120 0.87 Type IV leader peptidase family
Cu-oxidase_4         PF02578.10   233 seq1315_BIOID50933   -            243   7.6e-79  263.9   0.0   1   1   6.3e-83   8.6e-79  263.7   0.0     2   233    20   242    19   242 0.97 Multi-copper polyphenol oxidoreductase laccase
Alpha-amylase        PF00128.19   316 seq1316_BIOID50933   -            676   1.7e-42  145.8   6.2   1   1   3.2e-46   4.4e-42  144.4   4.3     1   308   226   595   226   598 0.74 Alpha amylase, catalytic domain
DicB                 PF05358.6     62 seq1317_BIOID50933   -             62   5.3e-41  137.8   0.2   1   1   4.3e-45   5.8e-41  137.6   0.1     1    62     1    62     1    62 1.00 DicB protein
AsnA                 PF03590.10   244 seq1318_BIOID50933   -            330  1.1e-129  430.9   0.0   1   1    2e-133  1.4e-129  430.6   0.0     2   244     4   246     3   246 0.99 Aspartate-ammonia ligase
SIS                  PF01380.17   131 seq1319_BIOID50933   -            347   4.3e-21   74.7   0.0   1   2   1.7e-12   2.3e-08   33.5   0.0     5   122    51   170    48   175 0.87 SIS domain
SIS                  PF01380.17   131 seq1319_BIOID50933   -            347   4.3e-21   74.7   0.0   2   2   2.9e-14     4e-10   39.2   0.0     4    87   214   299   211   305 0.92 SIS domain
Ferric_reduct        PF01794.14   125 seq1321_BIOID50933   -            211   1.2e-13   51.0   9.6   1   1   8.9e-18   1.2e-13   51.0   6.7     5   124    51   161    46   162 0.89 Ferric reductase like transmembrane component
DUF1482              PF07358.6     57 seq1322_BIOID50933   -             63   3.2e-27   93.7   0.2   1   1   2.6e-31   3.5e-27   93.6   0.1     1    57     4    62     4    62 0.98 Protein of unknown function (DUF1482)
PmbA_TldD            PF01523.11   293 seq1323_BIOID50933   -            450   6.2e-66  222.5   0.0   1   1   7.1e-70   9.7e-66  221.8   0.0     1   292    34   326    34   327 0.96 Putative modulator of DNA gyrase
Pyr_redox_2          PF07992.9    200 seq1324_BIOID50933   -           1032     2e-19   70.1   0.0   1   1     3e-22   4.6e-19   68.9   0.0     2   198   553   829   552   831 0.85 Pyridine nucleotide-disulphide oxidoreductase
NAD_binding_8        PF13450.1     68 seq1324_BIOID50933   -           1032   1.7e-08   34.2   1.3   1   1   3.4e-11   5.2e-08   32.6   0.1     1    37   555   591   555   615 0.90 NAD(P)-binding Rossmann-like domain
Fer4_9               PF13187.1     55 seq1324_BIOID50933   -           1032   3.1e-06   27.2   7.6   1   1     2e-09   3.1e-06   27.2   5.3     1    53   897   951   867   952 0.90 4Fe-4S dicluster domain
Thi4                 PF01946.12   230 seq1324_BIOID50933   -           1032   4.2e-06   25.9   0.1   1   1   6.6e-08    0.0001   21.4   0.0    20    54   553   587   538   591 0.93 Thi4 family
FAD_binding_3        PF01494.14   356 seq1324_BIOID50933   -           1032   5.4e-05   22.2   0.1   1   1   7.4e-08   0.00011   21.2   0.1     3    35   552   584   550   590 0.92 FAD binding domain
FAD_binding_2        PF00890.19   421 seq1324_BIOID50933   -           1032    0.0001   21.2   0.8   1   1   6.6e-08    0.0001   21.2   0.5     2    36   553   587   552   591 0.94 FAD binding domain
Semialdhyde_dh       PF01118.19   121 seq1328_BIOID50933   -            334   1.9e-32  111.9   0.0   1   1   4.9e-36   3.3e-32  111.2   0.0     3   121     5   146     3   146 0.97 Semialdehyde dehydrogenase, NAD binding domain
Semialdhyde_dhC      PF02774.13   184 seq1328_BIOID50933   -            334   4.9e-20   72.0   0.0   1   1   1.1e-23   7.4e-20   71.4   0.0     1   184   163   311   163   311 0.95 Semialdehyde dehydrogenase, dimerisation domain
Abhydrolase_5        PF12695.2    142 seq1330_BIOID50933   -            306   7.6e-17   61.2   0.0   1   1   3.9e-20   1.3e-16   60.4   0.0     2   142    37   282    36   282 0.86 Alpha/beta hydrolase family
Abhydrolase_6        PF12697.2    228 seq1330_BIOID50933   -            306   5.6e-13   49.1   0.0   1   1     2e-16   6.9e-13   48.9   0.0     1   227    37   293    37   294 0.66 Alpha/beta hydrolase family
DLH                  PF01738.13   218 seq1330_BIOID50933   -            306   1.3e-08   34.3   0.1   1   1   8.1e-12   2.8e-08   33.2   0.1    10   124    30   135    19   140 0.83 Dienelactone hydrolase family
Peptidase_S9         PF00326.16   213 seq1330_BIOID50933   -            306   7.9e-06   25.1   0.4   1   1   4.2e-09   1.4e-05   24.2   0.1    10    86    58   132    50   177 0.87 Prolyl oligopeptidase family
Phage_Nu1            PF07471.7    164 seq1331_BIOID50933   -            181   6.1e-92  305.3   1.4   1   1   5.1e-96   6.9e-92  305.1   1.0     1   164     1   164     1   164 0.99 Phage DNA packaging protein Nu1
NQR2_RnfD_RnfE       PF03116.10   314 seq1334_BIOID50933   -            352    1e-121  405.8  15.7   1   1  8.6e-126  1.2e-121  405.6  10.9     3   314     4   350     2   350 0.93 NQR2, RnfD, RnfE family
AAA_2                PF07724.9    171 seq1336_BIOID50933   -            861   3.2e-58  196.3   0.0   1   1   7.1e-59   8.8e-56  188.3   0.0     1   171   600   764   600   764 0.98 AAA domain (Cdc48 subfamily)
ClpB_D2-small        PF10431.4     81 seq1336_BIOID50933   -            861   1.1e-28   98.8   2.2   1   1   1.4e-31   1.7e-28   98.2   0.2     1    80   770   849   770   850 0.98 C-terminal, D2-small domain, of ClpB protein
AAA                  PF00004.24   132 seq1336_BIOID50933   -            861   5.6e-28   97.6   0.0   1   2   5.7e-17   7.1e-14   52.0   0.0     2   128   207   341   206   345 0.82 ATPase family associated with various cellular activities (AAA)
AAA                  PF00004.24   132 seq1336_BIOID50933   -            861   5.6e-28   97.6   0.0   2   2   6.4e-14     8e-11   42.1   0.0     2   117   606   731   605   742 0.86 ATPase family associated with various cellular activities (AAA)
Clp_N                PF02861.15    53 seq1336_BIOID50933   -            861     2e-27   94.7   6.1   1   2   3.4e-16   4.2e-13   48.8   0.1     1    53    21    73    21    73 0.98 Clp amino terminal domain
Clp_N                PF02861.15    53 seq1336_BIOID50933   -            861     2e-27   94.7   6.1   2   2   4.7e-16   5.8e-13   48.4   0.1     1    53    98   149    98   149 0.96 Clp amino terminal domain
AAA_5                PF07728.9    139 seq1336_BIOID50933   -            861   2.5e-19   69.2   0.8   1   1   3.9e-16   4.9e-13   48.8   0.0     2   124   605   725   604   766 0.87 AAA domain (dynein-related subfamily)
AAA_16               PF13191.1    166 seq1336_BIOID50933   -            861   5.2e-11   43.0   7.3   1   1   9.9e-10   1.2e-06   28.8   0.2     2   141   184   285   183   310 0.81 AAA ATPase domain
Sigma54_activat      PF00158.21   168 seq1336_BIOID50933   -            861   7.3e-10   38.4   0.1   1   1   7.2e-10     9e-07   28.4   0.0    23   156   603   735   574   746 0.78 Sigma-54 interaction domain
Epimerase            PF01370.16   236 seq1339_BIOID50933   -            355   2.3e-79  266.0   0.0   1   1   1.3e-82   2.9e-79  265.7   0.0     1   236     4   252     4   252 0.97 NAD dependent epimerase/dehydratase family
RmlD_sub_bind        PF04321.12   287 seq1339_BIOID50933   -            355   3.8e-17   61.9   0.0   1   1   2.3e-20   5.3e-17   61.5   0.0     2   236     3   276     1   333 0.79 RmlD substrate binding domain
Polysacc_synt_2      PF02719.10   294 seq1339_BIOID50933   -            355   1.8e-16   59.8   0.0   1   1   1.3e-19   2.9e-16   59.0   0.0     1   117     4   114     4   135 0.93 Polysaccharide biosynthesis protein
NAD_binding_4        PF07993.7    249 seq1339_BIOID50933   -            355   2.8e-15   55.8   0.1   1   1   2.8e-14   6.3e-11   41.5   0.0    87   197    74   189    56   250 0.85 Male sterility protein
3Beta_HSD            PF01073.14   280 seq1339_BIOID50933   -            355     3e-15   55.5   0.0   1   1   2.1e-18   4.7e-15   54.9   0.0     1   229     5   240     5   250 0.82 3-beta hydroxysteroid dehydrogenase/isomerase family
adh_short            PF00106.20   167 seq1339_BIOID50933   -            355   4.3e-08   33.1   0.4   1   1   3.1e-10     7e-07   29.1   0.1     3    96     4    91     2   126 0.79 short chain dehydrogenase
2-Hacid_dh_C         PF02826.14   178 seq1341_BIOID50933   -            312   4.4e-45  152.8   0.0   1   1   8.3e-49   5.7e-45  152.5   0.0     2   178   105   277   104   277 0.95 D-isomer specific 2-hydroxyacid dehydrogenase, NAD binding domain
NAD_binding_2        PF03446.10   162 seq1341_BIOID50933   -            312   1.5e-06   28.0   0.0   1   1   5.1e-10   3.5e-06   26.9   0.0     3    91   138   224   136   242 0.92 NAD binding domain of 6-phosphogluconate dehydrogenase
YodA                 PF09223.6    182 seq1343_BIOID50933   -            223   1.3e-85  285.5   4.7   1   1   1.1e-89   1.5e-85  285.3   3.2     2   182    43   223    42   223 0.99 YodA lipocalin-like domain
Terminase_GpA        PF05876.7    557 seq1344_BIOID50933   -            641  3.1e-177  590.2   0.6   1   1  2.9e-181  3.9e-177  589.8   0.4     1   547    39   600    39   607 0.97 Phage terminase large subunit (GpA)
Nitrate_red_del      PF02613.10   136 seq1346_BIOID50933   -            199   8.4e-22   77.3   2.1   1   1   1.1e-25   1.5e-21   76.5   1.4     2   136    40   172    14   172 0.88 Nitrate reductase delta subunit
AP_endonuc_2         PF01261.19   211 seq1348_BIOID50933   -            123   8.1e-12   44.7   0.0   1   1   6.8e-16   9.2e-12   44.5   0.0     1    90    19   110    19   121 0.92 Xylose isomerase-like TIM barrel
Peptidase_S15        PF02129.13   272 seq1350_BIOID50933   -            126     2e-07   30.5   0.1   1   1   7.2e-11   2.5e-07   30.3   0.0     5   111    15   117    12   123 0.87 X-Pro dipeptidyl-peptidase (S15 family)
Abhydrolase_6        PF12697.2    228 seq1350_BIOID50933   -            126   2.1e-06   27.6   0.0   1   1   7.2e-10   2.5e-06   27.4   0.0     3    79    36   120    34   124 0.85 Alpha/beta hydrolase family
DLH                  PF01738.13   218 seq1350_BIOID50933   -            126   2.8e-06   26.6   0.0   1   1   1.3e-09   4.3e-06   26.0   0.0    12   109    29   118    17   124 0.83 Dienelactone hydrolase family
PGI                  PF00342.14   486 seq1352_BIOID50933   -            549  8.9e-235  779.5   0.1   1   1  7.4e-239    1e-234  779.3   0.0     1   486    52   541    52   541 0.99 Phosphoglucose isomerase
AA_kinase            PF00696.23   241 seq1353_BIOID50933   -            258     1e-39  136.4   2.0   1   1   8.4e-44   1.1e-39  136.2   1.4     3   240     5   235     3   236 0.93 Amino acid kinase family
AP_endonuc_2         PF01261.19   211 seq1356_BIOID50933   -            133   1.3e-07   31.0   0.0   1   1   1.4e-11   1.9e-07   30.5   0.0   126   210     2    83     1    84 0.96 Xylose isomerase-like TIM barrel
ACT_6                PF13740.1     76 seq1357_BIOID50933   -            190   7.6e-29   99.1   0.5   1   1     2e-30   9.3e-27   92.4   0.0     1    76     7    82     7    82 0.98 ACT domain
ACT                  PF01842.20    66 seq1357_BIOID50933   -            190   1.5e-13   49.7   0.3   1   2   1.3e-08     6e-05   22.3   0.0     2    38    10    46     9    65 0.85 ACT domain
ACT                  PF01842.20    66 seq1357_BIOID50933   -            190   1.5e-13   49.7   0.3   2   2     1e-09   4.6e-06   25.8   0.0     2    65    97   166    96   167 0.97 ACT domain
Globin               PF00042.17   108 seq1360_BIOID50933   -            403   3.4e-15   56.1   0.0   1   1   1.7e-18   7.7e-15   55.0   0.0     2   107    14   109    13   110 0.96 Globin
NAD_binding_1        PF00175.16   109 seq1360_BIOID50933   -            403   1.5e-14   54.3   0.0   1   1   6.1e-18   2.8e-14   53.4   0.0     1   108   271   379   271   380 0.83 Oxidoreductase NAD-binding domain
FAD_binding_6        PF00970.19    99 seq1360_BIOID50933   -            403   1.1e-13   51.0   0.0   1   1   4.8e-17   2.2e-13   50.0   0.0     2    97   162   259   161   261 0.90 Oxidoreductase FAD-binding domain
Cytochrom_B562       PF07361.6    103 seq1361_BIOID50933   -            128   1.1e-35  122.0   5.3   1   1   9.2e-40   1.3e-35  121.8   3.7     1   103    23   128    23   128 0.99 Cytochrome b562
FMN_bind             PF04205.9     81 seq1363_BIOID50933   -            206   4.2e-18   65.1   0.1   1   1   6.4e-22   8.7e-18   64.1   0.0     1    77    99   187    99   191 0.98 FMN-binding domain
NTP_transferase      PF00483.18   248 seq1367_BIOID50933   -            293   1.8e-72  243.5   0.0   1   1     3e-76   2.1e-72  243.3   0.0     1   246     2   238     2   240 0.98 Nucleotidyl transferase
NTP_transf_3         PF12804.2    179 seq1367_BIOID50933   -            293   1.8e-08   34.6   0.0   1   1   3.3e-12   2.3e-08   34.3   0.0     1   119     3   132     3   186 0.83 MobA-like NTP transferase domain
PHP                  PF02811.14   175 seq1369_BIOID50933   -            245   1.5e-17   63.8   1.3   1   1   1.9e-21   2.6e-17   63.0   0.9     1   169     4   164     4   174 0.91 PHP domain
Cytochrom_B_N        PF00033.14   188 seq1371_BIOID50933   -            184   1.7e-22   79.5  12.3   1   1   2.9e-26     2e-22   79.3   8.5     2   187    10   181     9   182 0.96 Cytochrome b(N-terminal)/b6/petB
Ni_hydr_CYTB         PF01292.15   182 seq1371_BIOID50933   -            184   1.2e-18   67.0  11.5   1   1   2.1e-22   1.4e-18   66.7   8.0     1   181    11   181    11   182 0.85 Prokaryotic cytochrome b561
PfkB                 PF00294.19   301 seq1372_BIOID50933   -            110   3.4e-11   42.7   0.1   1   1   2.6e-15   3.6e-11   42.6   0.1    34   108    22    94     3   108 0.84 pfkB family carbohydrate kinase
Aminotran_1_2        PF00155.16   363 seq1373_BIOID50933   -            452   1.4e-21   76.7   0.0   1   1   3.1e-25   4.3e-21   75.1   0.0   127   348   201   426    68   440 0.79 Aminotransferase class I and II
HisG                 PF01634.13   163 seq1374_BIOID50933   -            299   1.5e-54  183.8   0.0   1   1   3.2e-58   2.2e-54  183.3   0.0     1   163    53   221    53   221 0.94 ATP phosphoribosyltransferase
HisG_C               PF08029.6     75 seq1374_BIOID50933   -            299     1e-27   95.7   0.1   1   1   3.9e-31   2.7e-27   94.4   0.0     1    75   222   297   222   297 0.98 HisG, C-terminal domain
AhpC-TSA             PF00578.16   124 seq1376_BIOID50933   -            156   5.2e-40  135.8   0.0   1   1   1.9e-43   6.6e-40  135.5   0.0     2   123     7   134     6   135 0.99 AhpC/TSA family
Redoxin              PF08534.5    146 seq1376_BIOID50933   -            156   2.1e-27   95.3   0.0   1   1   7.3e-31   2.5e-27   95.1   0.0     1   131     5   136     5   148 0.90 Redoxin
SCO1-SenC            PF02630.9    174 seq1376_BIOID50933   -            156   3.3e-10   39.7   0.0   1   1   1.4e-13   4.7e-10   39.2   0.0    32   171    10   136     4   140 0.89 SCO1/SenC
DUF899               PF05988.7    211 seq1376_BIOID50933   -            156   0.00024   20.4   0.0   1   1   7.9e-08   0.00027   20.3   0.0    48   173    12   137     3   152 0.81 Bacterial protein of unknown function (DUF899)
Lyase_1              PF00206.15   312 seq1377_BIOID50933   -            457  3.9e-102  341.5   0.0   1   1  1.4e-105    2e-101  339.1   0.0     1   312     6   301     6   301 0.99 Lyase
NAD_binding_10       PF13460.1    183 seq1379_BIOID50933   -            212   1.3e-33  116.3   0.0   1   1   4.4e-37   1.5e-33  116.2   0.0     1   182     4   187     4   188 0.96 NADH(P)-binding
NmrA                 PF05368.8    233 seq1379_BIOID50933   -            212   2.7e-09   36.5   0.3   1   1   3.2e-12   1.1e-08   34.5   0.1     1   100     4   100     4   118 0.87 NmrA-like family
Epimerase            PF01370.16   236 seq1379_BIOID50933   -            212   9.1e-07   28.4   0.0   1   1   2.1e-08   7.2e-05   22.2   0.0     1   148     4   137     4   151 0.73 NAD dependent epimerase/dehydratase family
3Beta_HSD            PF01073.14   280 seq1379_BIOID50933   -            212     3e-05   22.7   0.1   1   1   3.7e-08   0.00013   20.6   0.0     1    71     5    71     5   112 0.80 3-beta hydroxysteroid dehydrogenase/isomerase family
PfkB                 PF00294.19   301 seq1380_BIOID50933   -            144   1.4e-23   83.3   0.1   1   1   1.1e-27   1.5e-23   83.2   0.1   167   294    29   143     8   144 0.83 pfkB family carbohydrate kinase
Rnf-Nqr              PF02508.9    190 seq1381_BIOID50933   -            231   7.9e-59  198.3   9.5   1   1   6.7e-63   9.1e-59  198.1   6.6     1   189     1   200     1   201 0.98 Rnf-Nqr subunit, membrane protein
Epimerase            PF01370.16   236 seq1382_BIOID50933   -            310   6.2e-50  169.7   0.0   1   1   2.8e-53   7.7e-50  169.3   0.0     1   236     2   236     2   236 0.92 NAD dependent epimerase/dehydratase family
3Beta_HSD            PF01073.14   280 seq1382_BIOID50933   -            310   1.7e-12   46.5   0.0   1   1   8.5e-16   2.3e-12   46.0   0.0     1   223     3   219     3   224 0.79 3-beta hydroxysteroid dehydrogenase/isomerase family
RmlD_sub_bind        PF04321.12   287 seq1382_BIOID50933   -            310   7.2e-10   38.1   0.0   1   1   7.5e-13   2.1e-09   36.6   0.0     3   155     2   174     1   267 0.79 RmlD substrate binding domain
NAD_binding_4        PF07993.7    249 seq1382_BIOID50933   -            310   1.8e-07   30.2   0.0   1   1   3.6e-08   9.9e-05   21.2   0.0    86   210    67   184    47   220 0.84 Male sterility protein
MASE1                PF05231.9    299 seq1385_BIOID50933   -            351   8.2e-35  120.1  42.3   1   1   7.1e-39   9.8e-35  119.8  29.3     2   298    19   294    18   295 0.88 MASE1
Nitrate_red_del      PF02613.10   136 seq1387_BIOID50933   -            184   4.5e-19   68.5   0.3   1   1   4.9e-23   6.6e-19   67.9   0.2     3   135    31   150    29   151 0.89 Nitrate reductase delta subunit
Acetyltransf_1       PF00583.19    83 seq1389_BIOID50933   -            224   1.6e-05   24.6   0.5   1   1   7.7e-09   5.3e-05   23.0   0.4    39    78   170   209   144   214 0.93 Acetyltransferase (GNAT) family
Acetyltransf_10      PF13673.1    117 seq1389_BIOID50933   -            224   3.5e-05   23.7   0.5   1   1   8.5e-09   5.8e-05   23.0   0.3     1   114    92   207    92   212 0.80 Acetyltransferase (GNAT) domain
UTRA                 PF07702.8    141 seq1390_BIOID50933   -            265   2.9e-32  111.1   0.0   1   1   1.5e-35   6.8e-32  109.9   0.0     1   140   118   256   118   257 0.99 UTRA domain
GntR                 PF00392.16    64 seq1390_BIOID50933   -            265   8.6e-24   82.6   0.0   1   1   2.9e-27   1.3e-23   82.0   0.0     1    64    34    97    34    97 0.99 Bacterial regulatory proteins, gntR family
HTH_DeoR             PF08220.7     57 seq1390_BIOID50933   -            265   8.1e-05   21.9   0.0   1   1   3.8e-08   0.00017   20.9   0.0    18    54    61    97    46   100 0.88 DeoR-like helix-turn-helix domain
Fer4_7               PF12838.2     52 seq1392_BIOID50933   -            205   3.7e-15   55.9  24.4   1   1   7.2e-11   8.2e-08   32.3   4.7     2    52    82   166    81   166 0.62 4Fe-4S dicluster domain
Fer4_9               PF13187.1     55 seq1392_BIOID50933   -            205   4.4e-13   49.1  18.7   1   1   6.3e-10   7.2e-07   29.2   2.2     2    54    82   166    81   167 0.93 4Fe-4S dicluster domain
Fer4_11              PF13247.1     99 seq1392_BIOID50933   -            205   1.1e-12   47.5  15.0   1   1   2.5e-13   2.8e-10   39.8   3.4     4    59    45    98    42   105 0.91 4Fe-4S dicluster domain
Fer4                 PF00037.22    24 seq1392_BIOID50933   -            205   1.3e-12   46.5  38.2   1   1   2.5e-12   2.8e-09   36.0   1.1     2    24    76    98    75    98 0.93 4Fe-4S binding domain
Fer4_10              PF13237.1     52 seq1392_BIOID50933   -            205   5.3e-11   42.0  23.9   1   1   2.9e-09   3.3e-06   26.6   4.3     2    52    75   163    74   163 0.70 4Fe-4S dicluster domain
Fer4_6               PF12837.2     24 seq1392_BIOID50933   -            205   4.6e-10   38.8  37.1   1   1   1.4e-09   1.6e-06   27.6   0.9     3    24    76    97    74    97 0.92 4Fe-4S binding domain
Fer4_3               PF12798.2     15 seq1392_BIOID50933   -            205   1.6e-08   34.4  45.7   1   3   1.4e-05     0.016   15.6   5.3     1    15    51    67    51    67 0.98 4Fe-4S binding domain
Fer4_3               PF12798.2     15 seq1392_BIOID50933   -            205   1.6e-08   34.4  45.7   2   3   3.7e-05     0.042   14.2   4.0     1    15    82    96    82    96 0.98 4Fe-4S binding domain
Fer4_3               PF12798.2     15 seq1392_BIOID50933   -            205   1.6e-08   34.4  45.7   3   3   1.2e-05     0.014   15.8   2.8     1    15   146   166   146   166 0.96 4Fe-4S binding domain
Fer4_4               PF12800.2     17 seq1392_BIOID50933   -            205   4.7e-08   32.6  28.8   1   2   3.4e-05     0.039   14.1   0.8     3    15    11    23     9    32 0.91 4Fe-4S binding domain
Fer4_4               PF12800.2     17 seq1392_BIOID50933   -            205   4.7e-08   32.6  28.8   2   2   1.1e-06    0.0013   18.7   1.5     3    17    81    95    79    95 0.90 4Fe-4S binding domain
gpW                  PF02831.10    68 seq1393_BIOID50933   -             68   3.5e-37  125.6   1.1   1   1   2.7e-41   3.8e-37  125.5   0.8     1    68     1    68     1    68 0.99 gpW
Histidinol_dh        PF00815.15   413 seq1396_BIOID50933   -            434  1.2e-181  603.7   1.7   1   1    1e-185  1.4e-181  603.5   1.2     2   413    18   428    17   428 0.99 Histidinol dehydrogenase
HhH-GPD              PF00730.20   121 seq1397_BIOID50933   -            211   9.8e-19   67.6   0.0   1   1   3.1e-22   1.4e-18   67.1   0.0     1   120    34   168    34   169 0.95 HhH-GPD superfamily base excision DNA repair protein
HHH                  PF00633.18    30 seq1397_BIOID50933   -            211   7.1e-08   31.6   0.0   1   1   3.7e-11   1.7e-07   30.4   0.0     2    29   100   127    99   128 0.94 Helix-hairpin-helix motif
EndIII_4Fe-2S        PF10576.4     17 seq1397_BIOID50933   -            211   9.7e-05   22.2   3.3   1   1   3.7e-08   0.00017   21.5   2.3     1    17   187   203   187   203 0.99 Iron-sulfur binding domain of endonuclease III
Phage_portal_2       PF05136.8    355 seq1400_BIOID50933   -            114   2.4e-20   72.2   0.0   1   1   1.9e-24   2.6e-20   72.1   0.0     2    80    30   113    29   114 0.98 Phage portal protein, lambda family
Peptidase_M14        PF00246.19   279 seq1404_BIOID50933   -            242   8.1e-17   61.5   0.0   1   1   2.9e-20   1.3e-16   60.8   0.0    45   177    38   158    16   195 0.82 Zinc carboxypeptidase
DUF2817              PF10994.3    341 seq1404_BIOID50933   -            242   5.2e-06   25.6   0.0   1   1   1.5e-09   6.8e-06   25.2   0.0    55   122    43   105    29   150 0.67 Protein of unknown function (DUF2817)
Amidohydro_1         PF01979.15   333 seq1406_BIOID50933   -            442   5.3e-49  167.5   0.2   1   1   1.1e-52   7.6e-49  167.0   0.1     1   333    53   375    53   375 0.96 Amidohydrolase family
Amidohydro_5         PF13594.1     68 seq1406_BIOID50933   -            442   2.5e-08   33.4   0.0   1   1   8.8e-12     6e-08   32.2   0.0     1    68    23   122    23   122 0.66 Amidohydrolase
Cytochrom_C552       PF02335.10   435 seq1407_BIOID50933   -            441  9.2e-173  574.8   8.0   1   1  1.7e-176  1.1e-172  574.5   5.5     3   433     6   435     4   437 0.98 Cytochrome c552
DUF1097              PF06496.6    144 seq1408_BIOID50933   -            173     2e-46  157.2  24.7   1   1   1.8e-50   2.5e-46  156.9  17.1     1   143    18   156    18   157 0.99 Protein of unknown function (DUF1097)
Glyco_transf_9       PF01075.12   247 seq1412_BIOID50933   -            348   2.6e-89  298.5   0.0   1   1   2.3e-93   3.1e-89  298.3   0.0     1   247    69   324    69   324 0.98 Glycosyltransferase family 9 (heptosyltransferase)
DegT_DnrJ_EryC1      PF01041.12   363 seq1413_BIOID50933   -            376   6.2e-87  291.8   0.0   1   1   1.6e-90   7.4e-87  291.6   0.0     7   361    13   370     9   372 0.92 DegT/DnrJ/EryC1/StrS aminotransferase family
Aminotran_1_2        PF00155.16   363 seq1413_BIOID50933   -            376   7.4e-11   41.4   0.1   1   1   3.7e-14   1.7e-10   40.3   0.0    67   189    46   154     9   187 0.88 Aminotransferase class I and II
Aminotran_5          PF00266.14   371 seq1413_BIOID50933   -            376   4.4e-08   32.1   0.2   1   1   1.2e-11   5.6e-08   31.8   0.1    62   182    47   159    33   317 0.90 Aminotransferase class-V
LysR_substrate       PF03466.15   209 seq1415_BIOID50933   -            354   1.2e-33  115.8   0.0   1   1   2.6e-37   1.8e-33  115.3   0.0     5   208   147   352   143   353 0.97 LysR substrate binding domain
HTH_1                PF00126.22    60 seq1415_BIOID50933   -            354   6.2e-19   67.3   2.6   1   1   1.9e-22   1.3e-18   66.3   1.8     1    60    60   119    60   119 0.94 Bacterial regulatory helix-turn-helix protein, lysR family
Phage_portal_2       PF05136.8    355 seq1417_BIOID50933   -            398   2.8e-69  233.2   0.8   1   1   2.6e-73   3.5e-69  232.9   0.5   102   355     2   266     1   266 0.97 Phage portal protein, lambda family
Oxidored_q1          PF00361.15   270 seq1418_BIOID50933   -            672   2.6e-50  171.0  23.6   1   1   1.9e-54   2.6e-50  171.0  16.3     3   267   133   411   131   414 0.94 NADH-Ubiquinone/plastoquinone (complex I), various chains
Lact-deh-memb        PF09330.6    291 seq1419_BIOID50933   -            581  1.2e-153  510.4   1.9   1   1  1.8e-157  1.2e-153  510.4   1.3     1   291   288   577   288   577 1.00 D-lactate dehydrogenase, membrane binding
FAD_binding_4        PF01565.18   139 seq1419_BIOID50933   -            581   2.6e-08   33.3   0.0   1   1   6.3e-12   4.3e-08   32.6   0.0     2   115    57   176    56   196 0.84 FAD binding domain
YjbE                 PF11106.3     80 seq1420_BIOID50933   -             85   4.6e-42  141.7  27.3   1   1   3.8e-46   5.2e-42  141.5  19.0     2    80     7    85     6    85 0.99 Exopolysaccharide production protein YjbE
GGDEF                PF00990.16   161 seq1424_BIOID50933   -            730   1.1e-45  154.9   0.6   1   1   1.3e-48   2.6e-45  153.7   0.2     1   160   307   463   307   464 0.97 GGDEF domain
PAS_9                PF13426.1    104 seq1424_BIOID50933   -            730   1.6e-19   70.0   0.1   1   1   1.8e-12   3.6e-09   36.8   0.0     2   104   191   295   190   295 0.92 PAS domain
EAL                  PF00563.15   236 seq1424_BIOID50933   -            730   9.1e-17   61.2   1.3   1   1   7.9e-20   1.6e-16   60.4   0.1    37   233   521   712   516   715 0.92 EAL domain
PAS_3                PF08447.6     91 seq1424_BIOID50933   -            730   7.3e-17   61.1   0.0   1   1   7.7e-14   1.5e-10   40.9   0.0     2    91    77   162    76   162 0.96 PAS fold
PAS_4                PF08448.5    110 seq1424_BIOID50933   -            730   2.4e-16   59.6   0.0   1   1   5.6e-14   1.1e-10   41.4   0.0     1   109   186   297   186   298 0.94 PAS fold
PAS                  PF00989.19   113 seq1424_BIOID50933   -            730   2.7e-14   52.8   0.0   1   1   2.8e-11   5.5e-08   32.4   0.0     7   113   186   293   180   293 0.94 PAS fold
PAS_8                PF13188.1     64 seq1424_BIOID50933   -            730   8.1e-06   25.3   0.1   1   1   8.3e-08   0.00016   21.2   0.0     1    53   180   233   180   244 0.80 PAS domain
LysR_substrate       PF03466.15   209 seq1427_BIOID50933   -            315   9.6e-55  184.8   0.6   1   1   1.9e-58   1.3e-54  184.3   0.4     4   208    99   303    96   304 0.99 LysR substrate binding domain
HTH_1                PF00126.22    60 seq1427_BIOID50933   -            315   8.8e-22   76.4   0.5   1   1   2.5e-25   1.7e-21   75.5   0.1     1    59    13    71    13    72 0.98 Bacterial regulatory helix-turn-helix protein, lysR family
DUF2886              PF11102.3    200 seq1429_BIOID50933   -            212   8.9e-55  185.2   1.0   1   1   7.3e-59     1e-54  185.0   0.7     1   199    13   206    13   207 0.98 Protein of unknown function (DUF2886)
tRNA-synt_2          PF00152.15   335 seq1433_BIOID50933   -            335   5.4e-70  235.6   0.0   1   1     5e-74   6.9e-70  235.3   0.0    21   333    25   333    14   335 0.88 tRNA synthetases class II (D, K and N)
K_trans              PF02705.11   534 seq1434_BIOID50933   -            622  2.1e-205  683.0  26.5   1   1  1.7e-209  2.4e-205  682.8  18.3     2   534    14   544    13   544 0.99 K+ potassium transporter
PTR2                 PF00854.16   373 seq1435_BIOID50933   -            508   8.7e-75  251.7  26.1   1   1   1.6e-78   1.1e-74  251.4  16.0     2   370    97   436    96   439 0.97 POT family
MFS_1                PF07690.11   354 seq1435_BIOID50933   -            508     2e-20   72.7  53.8   1   1   3.2e-21   2.2e-17   62.7  25.3    10   299    43   378    34   388 0.77 Major Facilitator Superfamily
Aminotran_1_2        PF00155.16   363 seq1436_BIOID50933   -            356   4.1e-68  229.8   0.0   1   1   3.6e-72   4.9e-68  229.5   0.0    31   363    46   351    30   351 0.94 Aminotransferase class I and II
ABC_tran             PF00005.22   118 seq1437_BIOID50933   -            251   3.4e-21   75.6   0.0   1   1   8.5e-25   5.8e-21   74.9   0.0     1   118    44   149    44   149 0.90 ABC transporter
AAA_21               PF13304.1    303 seq1437_BIOID50933   -            251   2.8e-10   40.5   0.0   1   1   4.8e-11   3.3e-07   30.4   0.0     4   302    35   184    32   186 0.87 AAA domain
Glyco_transf_9       PF01075.12   247 seq1438_BIOID50933   -            330     6e-85  284.2   0.1   1   1   5.4e-89   7.4e-85  283.9   0.1     1   245    75   315    75   317 0.98 Glycosyltransferase family 9 (heptosyltransferase)
Caps_synth_GfcC      PF06251.6    229 seq1439_BIOID50933   -            277     3e-91  304.5   0.0   1   1   2.5e-95   3.5e-91  304.3   0.0     2   229    52   277    51   277 0.99 Capsule biosynthesis GfcC
Polysacc_synt        PF01943.12   273 seq1440_BIOID50933   -            416   1.5e-13   50.5  18.5   1   1   1.1e-17   1.5e-13   50.5  12.9     1   272     3   283     3   284 0.83 Polysaccharide biosynthesis protein
EspF                 PF04806.7     47 seq1443_BIOID50933   -            290  1.5e-137  447.4  79.8   1   5   3.6e-08   6.2e-05   22.9   0.2    31    47    79    95    70    95 0.92 EspF protein repeat
EspF                 PF04806.7     47 seq1443_BIOID50933   -            290  1.5e-137  447.4  79.8   2   5   4.2e-36   7.1e-33  112.4   8.9     1    47    96   142    96   142 0.99 EspF protein repeat
EspF                 PF04806.7     47 seq1443_BIOID50933   -            290  1.5e-137  447.4  79.8   3   5   1.1e-34     2e-31  107.8   8.7     1    47   143   189   143   189 0.99 EspF protein repeat
EspF                 PF04806.7     47 seq1443_BIOID50933   -            290  1.5e-137  447.4  79.8   4   5   1.5e-36   2.6e-33  113.8   8.6     1    47   190   236   190   236 0.99 EspF protein repeat
EspF                 PF04806.7     47 seq1443_BIOID50933   -            290  1.5e-137  447.4  79.8   5   5   1.5e-36   2.6e-33  113.8   8.6     1    47   237   283   237   283 0.99 EspF protein repeat
LysR_substrate       PF03466.15   209 seq1445_BIOID50933   -            329   1.4e-30  105.8   0.0   1   1     3e-34   2.1e-30  105.3   0.0     3   206   115   322   113   324 0.95 LysR substrate binding domain
HTH_1                PF00126.22    60 seq1445_BIOID50933   -            329   8.4e-18   63.7   0.3   1   1     2e-21   1.4e-17   63.0   0.2     4    60    33    89    30    89 0.96 Bacterial regulatory helix-turn-helix protein, lysR family
FAD_binding_5        PF00941.16   171 seq1446_BIOID50933   -            259   3.7e-23   81.6   0.0   1   1   9.2e-27   6.3e-23   80.9   0.0     4   167     4   153     1   156 0.90 FAD binding domain in molybdopterin dehydrogenase
CO_deh_flav_C        PF03450.12   103 seq1446_BIOID50933   -            259   7.3e-10   38.6   0.3   1   1   2.3e-13   1.6e-09   37.5   0.2     4   102   165   250   161   251 0.85 CO dehydrogenase flavoprotein C-terminal domain
Peptidase_S49        PF01343.13   154 seq1448_BIOID50933   -            439     6e-46  155.9   0.5   1   1   8.4e-50   1.1e-45  154.9   0.4     2   151   149   297   148   300 0.96 Peptidase family S49
Paired_CXXCH_1       PF09699.5     41 seq1449_BIOID50933   -            188   6.2e-08   31.9  26.0   1   1   1.9e-08   6.6e-05   22.2   3.7     4    40   133   171   129   172 0.78 Doubled CXXCH motif (Paired_CXXCH_1)
His_Phos_2           PF00328.17   347 seq1452_BIOID50933   -            413   9.1e-40  136.9   0.0   1   1   7.9e-44   1.1e-39  136.6   0.0     1   344    30   359    30   364 0.85 Histidine phosphatase superfamily (branch 2)
Redoxin              PF08534.5    146 seq1454_BIOID50933   -            168   4.5e-29  100.7   0.1   1   1     8e-33   5.5e-29  100.4   0.1     1   146    20   163    20   163 0.96 Redoxin
AhpC-TSA             PF00578.16   124 seq1454_BIOID50933   -            168   4.3e-16   58.5   0.0   1   1   7.6e-20   5.2e-16   58.3   0.0     2   122    22   145    21   147 0.95 AhpC/TSA family
ABC-3                PF00950.12   258 seq1455_BIOID50933   -            261     9e-88  293.7  25.4   1   1   1.5e-91     1e-87  293.6  17.6     2   257     2   257     1   258 0.99 ABC 3 transport family
FecCD                PF01032.13   311 seq1455_BIOID50933   -            261   1.4e-06   27.2  26.0   1   1     2e-10   1.4e-06   27.2  18.0   103   308    56   254    30   257 0.74 FecCD transport family
AA_permease_2        PF13520.1    426 seq1457_BIOID50933   -            514     2e-32  112.1  60.9   1   1   4.1e-36   2.8e-32  111.6  42.2     2   419    23   482    22   497 0.77 Amino acid permease
AA_permease          PF00324.16   479 seq1457_BIOID50933   -            514   2.4e-14   52.4  52.7   1   1   2.2e-17   1.5e-13   49.8  36.5    12   446    33   479    22   500 0.71 Amino acid permease
Fer4_11              PF13247.1     99 seq1458_BIOID50933   -            223   1.4e-26   92.1  10.8   1   1     1e-29   1.4e-26   92.1   7.5     2    98    84   181    83   182 0.95 4Fe-4S dicluster domain
Fer4_7               PF12838.2     52 seq1458_BIOID50933   -            223     4e-17   62.2  26.6   1   2   2.1e-12   2.9e-09   37.0   5.6     2    52    46   108    45   108 0.75 4Fe-4S dicluster domain
Fer4_7               PF12838.2     52 seq1458_BIOID50933   -            223     4e-17   62.2  26.6   2   2   1.5e-09   2.1e-06   27.9   8.5     2    52   125   176   124   176 0.81 4Fe-4S dicluster domain
Fer4_9               PF13187.1     55 seq1458_BIOID50933   -            223   1.2e-15   57.3  25.1   1   2   4.7e-10   6.4e-07   29.4   4.8     2    54    46   108    45   111 0.87 4Fe-4S dicluster domain
Fer4_9               PF13187.1     55 seq1458_BIOID50933   -            223   1.2e-15   57.3  25.1   2   2     2e-11   2.8e-08   33.7   7.1     2    54   125   176   124   177 0.96 4Fe-4S dicluster domain
Fer4                 PF00037.22    24 seq1458_BIOID50933   -            223   3.5e-13   48.4  40.5   1   1   2.7e-09   3.7e-06   26.1   2.2     2    21   119   138   118   141 0.90 4Fe-4S binding domain
Fer4_10              PF13237.1     52 seq1458_BIOID50933   -            223   3.3e-12   45.8  50.0   1   2   7.1e-09   9.7e-06   25.1   8.5     7    52    90   136    84   136 0.93 4Fe-4S dicluster domain
Fer4_10              PF13237.1     52 seq1458_BIOID50933   -            223   3.3e-12   45.8  50.0   2   2   2.1e-09   2.9e-06   26.8   7.1     4    52   120   173   117   173 0.85 4Fe-4S dicluster domain
Fer4_2               PF12797.2     22 seq1458_BIOID50933   -            223     4e-10   38.8  36.2   1   1   9.6e-09   1.3e-05   24.6   1.2     2    20    38    56    37    64 0.89 4Fe-4S binding domain
Fer4_3               PF12798.2     15 seq1458_BIOID50933   -            223   1.6e-09   37.5  44.1   1   3   2.8e-05     0.039   14.4   5.2     1    15    92   108    92   108 0.98 4Fe-4S binding domain
Fer4_3               PF12798.2     15 seq1458_BIOID50933   -            223   1.6e-09   37.5  44.1   2   3   0.00027      0.37   11.3   3.7     1    13   125   137   125   139 0.94 4Fe-4S binding domain
Fer4_3               PF12798.2     15 seq1458_BIOID50933   -            223   1.6e-09   37.5  44.1   3   3   2.6e-07   0.00036   20.7   1.5     1    15   152   176   152   176 0.98 4Fe-4S binding domain
Fer4_4               PF12800.2     17 seq1458_BIOID50933   -            223   4.8e-07   29.4  37.0   1   3    0.0002      0.27   11.5   1.9     3    15    45    57    43    61 0.90 4Fe-4S binding domain
Fer4_4               PF12800.2     17 seq1458_BIOID50933   -            223   4.8e-07   29.4  37.0   2   3   0.00016      0.22   11.8   3.0     2    17    90   107    89   107 0.86 4Fe-4S binding domain
Fer4_4               PF12800.2     17 seq1458_BIOID50933   -            223   4.8e-07   29.4  37.0   3   3   1.9e-06    0.0026   17.8   2.4     2    17   123   138   122   138 0.91 4Fe-4S binding domain
MFS_2                PF13347.1    427 seq1459_BIOID50933   -            466  8.7e-105  350.4  38.8   1   1  2.3e-108  1.1e-104  350.1  26.9     1   426    24   448    24   449 0.97 MFS/sugar transport protein
MFS_1                PF07690.11   354 seq1459_BIOID50933   -            466     7e-09   34.7  45.4   1   1   1.5e-12     7e-09   34.7  31.5    12   326    38   361    33   396 0.72 Major Facilitator Superfamily
DUF940               PF06082.6    658 seq1460_BIOID50933   -            698  8.4e-258  857.1  13.7   1   1    7e-262  9.5e-258  856.9   9.5     1   658    29   693    29   693 0.97 Bacterial putative lipoprotein (DUF940)
IGPD                 PF00475.13   145 seq1461_BIOID50933   -            355   1.3e-64  216.3   0.3   1   1   6.7e-68   2.3e-64  215.5   0.2     1   145   196   338   196   338 0.99 Imidazoleglycerol-phosphate dehydratase
HAD_2                PF13419.1    176 seq1461_BIOID50933   -            355   1.3e-07   31.9   0.1   1   1   1.2e-09     4e-06   27.0   0.0    75   173    29   145    16   148 0.81 Haloacid dehalogenase-like hydrolase
PNK3P                PF08645.6    158 seq1461_BIOID50933   -            355   8.6e-07   28.4   0.0   1   1   4.4e-10   1.5e-06   27.6   0.0     5   129     8   134     4   183 0.77 Polynucleotide kinase 3 phosphatase
Hydrolase_like       PF13242.1     75 seq1461_BIOID50933   -            355   1.8e-06   27.4   0.0   1   1   1.1e-09   3.9e-06   26.3   0.0     1    44   102   144   102   148 0.90 HAD-hyrolase-like
Sugar-bind           PF04198.8    255 seq1462_BIOID50933   -            317   2.7e-72  242.6   1.8   1   1   2.7e-76   3.6e-72  242.2   1.2     2   255    67   316    66   316 0.97 Putative sugar-binding domain
Ald_Xan_dh_C2        PF02738.13   543 seq1463_BIOID50933   -            952  7.8e-184  611.8   0.0   1   1  2.5e-187  1.1e-183  611.3   0.0    17   543   363   889   351   889 0.98 Molybdopterin-binding domain of aldehyde dehydrogenase
Ald_Xan_dh_C         PF01315.17   111 seq1463_BIOID50933   -            952   3.3e-31  107.5   0.0   1   1   1.5e-34   6.9e-31  106.5   0.0     2   111   187   298   186   298 0.96 Aldehyde oxidase and xanthine dehydrogenase, a/b hammerhead domain
Fer2_2               PF01799.15    75 seq1463_BIOID50933   -            952   7.1e-13   48.1   0.0   1   1   4.3e-16   1.9e-12   46.7   0.0     1    73    73   145    73   147 0.97 [2Fe-2S] binding domain
Wzy_C                PF04932.10   163 seq1464_BIOID50933   -            357   4.6e-18   65.4   9.6   1   1   6.8e-22   4.6e-18   65.4   6.6     3   162   151   292   148   293 0.82 O-Antigen ligase
O-antigen_lig        PF13425.1    137 seq1464_BIOID50933   -            357   3.1e-16   59.5  13.9   1   1   4.5e-20   3.1e-16   59.5   9.7     2   136   145   295   125   296 0.87 O-antigen ligase like membrane protein
NADHdh               PF00146.16   311 seq1465_BIOID50933   -            138   7.3e-07   28.4   2.8   1   1   6.7e-11   9.2e-07   28.0   1.9     6   124    14   125     8   130 0.83 NADH dehydrogenase
NADHdh               PF00146.16   311 seq1468_BIOID50933   -            239   1.8e-17   63.2   5.6   1   1   1.6e-21   2.2e-17   63.0   3.9   120   308    45   238    34   239 0.87 NADH dehydrogenase
Glyco_transf_56      PF07429.6    361 seq1469_BIOID50933   -            359  5.5e-194  643.9   0.0   1   1  4.5e-198  6.2e-194  643.7   0.0     1   360     1   358     1   359 0.99 4-alpha-L-fucosyltransferase glycosyl transferase group 56
SLT                  PF01464.15   121 seq1470_BIOID50933   -            203   1.4e-25   89.0   0.1   1   1   1.3e-29   1.8e-25   88.6   0.1     3   120    43   168    41   169 0.95 Transglycosylase SLT domain
GST_C                PF00043.20    95 seq1471_BIOID50933   -            201   3.2e-15   55.7   0.1   1   1   1.9e-18   5.3e-15   55.0   0.1     5    95   104   189   100   189 0.94 Glutathione S-transferase, C-terminal domain
GST_N_2              PF13409.1     70 seq1471_BIOID50933   -            201   9.7e-12   44.6   0.0   1   1   1.4e-14   3.7e-11   42.7   0.0     5    69    11    75     9    76 0.95 Glutathione S-transferase, N-terminal domain
GST_N_3              PF13417.1     75 seq1471_BIOID50933   -            201   3.7e-11   42.9   0.0   1   1   2.8e-14   7.6e-11   41.9   0.0    15    73    16    79    11    81 0.89 Glutathione S-transferase, N-terminal domain
GST_C_2              PF13410.1     69 seq1471_BIOID50933   -            201   7.1e-10   38.5   0.1   1   1   3.8e-13   1.1e-09   37.9   0.0     7    69   125   184    71   184 0.90 Glutathione S-transferase, C-terminal domain
GST_N                PF02798.15    76 seq1471_BIOID50933   -            201   8.4e-09   35.3   0.0   1   1     9e-12   2.5e-08   33.8   0.0     3    76     1    75     1    75 0.94 Glutathione S-transferase, N-terminal domain
NrfD                 PF03916.9    313 seq1472_BIOID50933   -            318  3.9e-110  368.0  31.5   1   1  3.2e-114  4.4e-110  367.8  21.8     2   313     5   318     4   318 0.99 Polysulphide reductase, NrfD
HDPD                 PF02924.9    118 seq1474_BIOID50933   -            112     1e-15   57.4   0.9   1   1   8.7e-20   1.2e-15   57.2   0.6     4   114     7   108     4   111 0.87 Bacteriophage lambda head decoration protein D
RbsD_FucU            PF05025.8    142 seq1476_BIOID50933   -            143   1.4e-50  171.1   0.4   1   1   1.2e-54   1.6e-50  171.0   0.3     1   142     5   143     5   143 0.99 RbsD / FucU transport protein family
Phage_cap_E          PF03864.10   329 seq1480_BIOID50933   -            350   5.8e-63  212.6   0.1   1   1   4.7e-67   6.5e-63  212.5   0.1     1   328    13   348    13   349 0.93 Phage major capsid protein E
GATase               PF00117.23   192 seq1481_BIOID50933   -            196   6.2e-28   97.4   0.0   1   1   2.1e-31   7.1e-28   97.2   0.0     1   189     4   194     4   196 0.81 Glutamine amidotransferase class-I
GATase_3             PF07685.9    158 seq1481_BIOID50933   -            196   9.7e-06   25.1   0.0   1   1   4.3e-09   1.5e-05   24.5   0.0     8    79    39   100    32   106 0.87 CobB/CobQ-like glutamine amidotransferase domain
FGGY_N               PF00370.16   245 seq1482_BIOID50933   -            530   7.2e-51  172.7   0.0   1   1   2.5e-54   1.7e-50  171.5   0.0     1   245    13   260    13   260 0.94 FGGY family of carbohydrate kinases, N-terminal domain
FGGY_C               PF02782.11   197 seq1482_BIOID50933   -            530   7.7e-20   71.2   0.0   1   1   2.1e-23   1.5e-19   70.3   0.0    31   196   298   467   268   468 0.84 FGGY family of carbohydrate kinases, C-terminal domain
Oxidored_q1          PF00361.15   270 seq1484_BIOID50933   -            479   3.5e-50  170.6  13.3   1   1   2.6e-54   3.5e-50  170.6   9.2     1   268   132   400   132   402 0.93 NADH-Ubiquinone/plastoquinone (complex I), various chains
Peptidase_M20        PF01546.23   171 seq1485_BIOID50933   -            388   2.7e-26   92.0   0.1   1   1     5e-30   3.4e-26   91.7   0.1     2   170    72   384    71   385 0.93 Peptidase family M20/M25/M40
M20_dimer            PF07687.9    109 seq1485_BIOID50933   -            388   6.2e-13   48.3   0.1   1   1   1.8e-16   1.2e-12   47.4   0.1     8   106   184   280   180   283 0.94 Peptidase dimerisation domain
ABC_tran             PF00005.22   118 seq1486_BIOID50933   -            501   1.4e-34  118.8   0.0   1   2   1.6e-21   7.4e-18   64.9   0.0     1   117    44   169    44   170 0.91 ABC transporter
ABC_tran             PF00005.22   118 seq1486_BIOID50933   -            501   1.4e-34  118.8   0.0   2   2   1.9e-17   8.5e-14   51.8   0.0     3   117   294   423   292   424 0.77 ABC transporter
DUF1680              PF07944.7    520 seq1488_BIOID50933   -            664  2.9e-197  655.9   0.0   1   1  2.4e-201  3.3e-197  655.7   0.0     2   520    19   568    18   568 0.98 Putative glycosyl hydrolase of unknown function (DUF1680)
WzyE                 PF06899.6    449 seq1491_BIOID50933   -            450  1.2e-277  920.6  45.5   1   1  9.8e-282  1.3e-277  920.4  31.5     1   448     1   449     1   450 1.00 WzyE protein
Cytochrom_C_asm      PF01578.15   214 seq1493_BIOID50933   -            534   6.2e-50  169.5  20.9   1   1   4.5e-54   6.2e-50  169.5  14.5     1   212    72   279    72   281 0.97 Cytochrome C assembly protein
Curlin_rpt           PF07012.7     34 seq1494_BIOID50933   -            160   8.3e-22   76.5  32.2   1   3   1.1e-15   1.5e-11   43.7   0.8     1    34    62    95    62    95 0.99 Curlin associated repeat
Curlin_rpt           PF07012.7     34 seq1494_BIOID50933   -            160   8.3e-22   76.5  32.2   2   3   2.3e-09   3.2e-05   23.4   2.1     9    32    92   115    91   116 0.95 Curlin associated repeat
Curlin_rpt           PF07012.7     34 seq1494_BIOID50933   -            160   8.3e-22   76.5  32.2   3   3   7.8e-12   1.1e-07   31.3   4.2     1    34   106   139   106   139 0.98 Curlin associated repeat
HSP70                PF00012.15   602 seq1495_BIOID50933   -            471   1.4e-24   85.8   0.0   1   2   2.3e-18   1.5e-14   52.7   0.0     2   207    24   249    23   280 0.77 Hsp70 protein
HSP70                PF00012.15   602 seq1495_BIOID50933   -            471   1.4e-24   85.8   0.0   2   2     2e-11   1.4e-07   29.7   0.0   250   352   350   444   326   469 0.80 Hsp70 protein
His_biosynth         PF00977.16   228 seq1496_BIOID50933   -            245   6.1e-76  254.5   0.2   1   1   2.5e-79   6.8e-76  254.3   0.2     1   228     1   234     1   234 0.98 Histidine biosynthesis protein
Trp_syntA            PF00290.15   259 seq1496_BIOID50933   -            245   3.7e-06   25.4   1.1   1   1   1.3e-08   3.5e-05   22.2   0.1   174   232    51   108    33   114 0.88 Tryptophan synthase alpha chain
DUF796               PF05638.7    134 seq1497_BIOID50933   -            172   9.9e-35  119.3   0.0   1   1   8.3e-39   1.1e-34  119.1   0.0     1   133     6   155     6   156 0.94 Protein of unknown function (DUF796)
SNARE_assoc          PF09335.6    123 seq1499_BIOID50933   -            192   6.2e-18   65.0   1.8   1   1   4.5e-22   6.2e-18   65.0   1.2     4   122    24   143    21   144 0.91 SNARE associated Golgi protein
Transgly_assoc       PF04226.8     48 seq1502_BIOID50933   -             84     2e-13   50.0  14.1   1   1   1.5e-17     2e-13   50.0   9.8     2    48    34    83    33    83 0.98 Transglycosylase associated protein
KGG                  PF10685.4     23 seq1503_BIOID50933   -             57   2.5e-20   71.7  18.2   1   2   5.5e-14   7.5e-10   38.3   4.3     1    23    10    31    10    31 0.98 Stress-induced bacterial acidophilic repeat motif
KGG                  PF10685.4     23 seq1503_BIOID50933   -             57   2.5e-20   71.7  18.2   2   2   2.5e-14   3.4e-10   39.5   2.8     1    23    32    53    32    53 0.99 Stress-induced bacterial acidophilic repeat motif
Packaging_FI         PF14000.1    125 seq1506_BIOID50933   -            132   7.7e-43  145.5   2.3   1   1   6.3e-47   8.6e-43  145.3   1.6     1   125     2   129     2   129 0.99 DNA packaging protein FI
Curlin_rpt           PF07012.7     34 seq1507_BIOID50933   -            152     6e-28   96.1  27.3   1   3   8.9e-16   1.2e-11   43.9   0.5     1    34    41    75    41    75 0.99 Curlin associated repeat
Curlin_rpt           PF07012.7     34 seq1507_BIOID50933   -            152     6e-28   96.1  27.3   2   3   5.7e-16   7.8e-12   44.5   0.2     2    34    87   120    86   120 0.98 Curlin associated repeat
Curlin_rpt           PF07012.7     34 seq1507_BIOID50933   -            152     6e-28   96.1  27.3   3   3   6.2e-10   8.5e-06   25.2   3.5     8    34   116   142   115   142 0.95 Curlin associated repeat
DUF3442              PF11924.3    280 seq1510_BIOID50933   -           1417  1.4e-105  352.8   0.4   1   1  1.1e-108  3.9e-105  351.3   0.3     2   280    71   350    70   350 0.99 Protein of unknown function (DUF3442)
Big_1                PF02369.11   100 seq1510_BIOID50933   -           1417   1.9e-54  181.6 103.6   1   3   1.4e-16   4.8e-13   48.7   8.2     4    97   993  1086   990  1088 0.87 Bacterial Ig-like domain (group 1)
Big_1                PF02369.11   100 seq1510_BIOID50933   -           1417   1.9e-54  181.6 103.6   2   3     1e-16   3.5e-13   49.2   2.8    14    97  1104  1187  1090  1192 0.85 Bacterial Ig-like domain (group 1)
Big_1                PF02369.11   100 seq1510_BIOID50933   -           1417   1.9e-54  181.6 103.6   3   3   6.1e-17   2.1e-13   49.9   8.2     6    92  1197  1284  1191  1292 0.83 Bacterial Ig-like domain (group 1)
His_biosynth         PF00977.16   228 seq1513_BIOID50933   -            258   9.3e-79  263.7   0.6   1   1   3.1e-82   1.1e-78  263.5   0.4     1   227     5   239     5   240 0.96 Histidine biosynthesis protein
Sugar_tr             PF00083.19   451 seq1514_BIOID50933   -            438   2.1e-34  118.7  36.4   1   2     8e-27   5.5e-23   81.1   9.8     3   191    22   221    20   223 0.87 Sugar (and other) transporter
Sugar_tr             PF00083.19   451 seq1514_BIOID50933   -            438   2.1e-34  118.7  36.4   2   2   1.2e-15     8e-12   44.3   9.6   239   406   238   401   222   434 0.76 Sugar (and other) transporter
MFS_1                PF07690.11   354 seq1514_BIOID50933   -            438   1.7e-30  105.8  80.8   1   1   9.2e-30   6.3e-26   90.8  33.0     3   341    26   382    24   383 0.74 Major Facilitator Superfamily
Phage_GPD            PF05954.6    292 seq1516_BIOID50933   -            713   4.7e-63  212.9   0.1   1   1   9.8e-67   6.7e-63  212.4   0.0     2   291    28   328    27   329 0.92 Phage late control gene D protein (GPD)
Phage_base_V         PF04717.7     79 seq1516_BIOID50933   -            713   4.1e-27   93.8   0.1   1   1   1.2e-30     8e-27   92.8   0.1     1    77   366   458   366   460 0.93 Phage-related baseplate assembly protein
Phage_attach         PF05354.6    117 seq1518_BIOID50933   -            117   7.2e-62  206.0   0.2   1   1   1.2e-65   7.9e-62  205.8   0.1     1   117     1   117     1   117 1.00 Phage Head-Tail Attachment
Gifsy-2              PF13856.1     95 seq1518_BIOID50933   -            117     3e-30  104.0   0.0   1   1     5e-34   3.4e-30  103.9   0.0     1    95     4   105     4   105 0.99 ATP-binding sugar transporter from pro-phage
Gp_dh_C              PF02800.15   157 seq1519_BIOID50933   -            333   1.6e-60  202.9   0.1   1   1   4.8e-64   3.3e-60  201.9   0.1     1   157   155   313   155   313 0.98 Glyceraldehyde 3-phosphate dehydrogenase, C-terminal domain
Gp_dh_N              PF00044.19   151 seq1519_BIOID50933   -            333   2.5e-52  176.7   0.0   1   1   7.1e-56   4.8e-52  175.8   0.0     2   151     3   150     2   150 0.98 Glyceraldehyde 3-phosphate dehydrogenase, NAD binding domain
Tafi-CsgC            PF10610.4    106 seq1520_BIOID50933   -            142   2.1e-66  220.2   4.2   1   1     2e-70   2.7e-66  219.9   2.9     1   106    37   142    37   142 0.99 Thin aggregative fimbriae synthesis protein
DUF830               PF05708.7    158 seq1521_BIOID50933   -            233   4.4e-42  143.6   0.0   1   1   3.8e-46   5.2e-42  143.3   0.0     2   158    42   218    41   218 0.98 Orthopoxvirus protein of unknown function (DUF830)
Oxidored_q2          PF00420.19    95 seq1522_BIOID50933   -            216   4.6e-11   42.0   1.2   1   1   3.4e-15   4.6e-11   42.0   0.9     3    95   128   216   126   216 0.94 NADH-ubiquinone/plastoquinone oxidoreductase chain 4L
PsiE                 PF06146.7     69 seq1523_BIOID50933   -            136   1.7e-16   60.0   5.3   1   1   1.3e-20   1.7e-16   60.0   3.7     5    69    62   123    58   123 0.95 Phosphate-starvation-inducible E
BPD_transp_2         PF02653.11   267 seq1525_BIOID50933   -            321   8.2e-53  178.9  42.6   1   1   9.2e-57   1.3e-52  178.3  29.6     1   267    45   314    45   314 0.95 Branched-chain amino acid transport system / permease component
Glyco_tran_WecB      PF03808.8    172 seq1526_BIOID50933   -            246   3.8e-56  189.0   0.2   1   1   3.8e-60   5.2e-56  188.6   0.1     2   172    61   231    60   231 0.96 Glycosyl transferase WecB/TagA/CpsF family
Minor_tail_Z         PF06763.6    189 seq1527_BIOID50933   -            192   1.2e-91  305.3  15.2   1   1     1e-95   1.4e-91  305.2  10.5     1   189     3   192     3   192 1.00 Prophage minor tail protein Z (GPZ)
Xan_ur_permease      PF00860.15   389 seq1529_BIOID50933   -            485  2.4e-110  368.5  44.5   1   1    2e-114  2.7e-110  368.3  30.8     1   389    41   435    41   435 0.98 Permease family
PRA-CH               PF01502.13    75 seq1530_BIOID50933   -            203   1.2e-33  114.4   0.0   1   1   3.4e-37   2.3e-33  113.5   0.0     1    74    33   106    33   107 0.99 Phosphoribosyl-AMP cyclohydrolase
PRA-PH               PF01503.12    83 seq1530_BIOID50933   -            203   1.5e-13   50.6   0.5   1   1   3.2e-17   2.2e-13   50.1   0.4     2    82   116   201   115   202 0.96 Phosphoribosyl-ATP pyrophosphohydrolase
PfkB                 PF00294.19   301 seq1533_BIOID50933   -            300   6.6e-63  212.5   0.6   1   1   5.5e-67   7.5e-63  212.3   0.4     3   299     5   287     3   289 0.93 pfkB family carbohydrate kinase
ESPR                 PF13018.1     24 seq1534_BIOID50933   -           1343   6.9e-11   41.2   0.4   1   1   1.3e-14   1.8e-10   39.8   0.3     1    24     1    24     1    24 0.99 Extended Signal Peptide of Type V secretion system
CcmH                 PF03918.9    148 seq1536_BIOID50933   -            127   1.9e-47  159.8   0.8   1   1   1.6e-51   2.2e-47  159.6   0.5     4   125     7   126     3   127 0.91 Cytochrome C biogenesis protein
Oxidored_q1          PF00361.15   270 seq1537_BIOID50933   -            526     1e-50  172.3  21.1   1   1   7.7e-55     1e-50  172.3  14.6     1   266   132   409   132   413 0.96 NADH-Ubiquinone/plastoquinone (complex I), various chains
Phage_tail_U         PF06141.6    133 seq1539_BIOID50933   -            131   4.2e-63  211.1   0.4   1   1   3.4e-67   4.6e-63  211.0   0.3     1   133     1   131     1   131 0.99 Phage minor tail protein U
Macro                PF01661.16   118 seq1541_BIOID50933   -            177     3e-41  139.8   0.0   1   1   2.8e-45   3.8e-41  139.5   0.0     1   118    21   137    21   137 0.99 Macro domain
TPR_11               PF13414.1     69 seq1543_BIOID50933   -            198   3.4e-15   55.3   9.6   1   1   2.2e-15     1e-11   44.1   4.9     1    68    71   140    71   141 0.90 TPR repeat
TPR_2                PF07719.12    34 seq1543_BIOID50933   -            198   1.9e-06   27.2  11.9   1   2   6.1e-07    0.0028   17.3   1.1     2    32    74   104    73   106 0.90 Tetratricopeptide repeat
TPR_2                PF07719.12    34 seq1543_BIOID50933   -            198   1.9e-06   27.2  11.9   2   2   4.4e-06      0.02   14.6   0.0     3    31   146   174   144   176 0.93 Tetratricopeptide repeat
TPR_1                PF00515.23    34 seq1543_BIOID50933   -            198   5.9e-06   25.5   9.1   1   1   1.7e-07   0.00075   18.8   0.7     2    32    74   104    73   106 0.91 Tetratricopeptide repeat
Peripla_BP_4         PF13407.1    258 seq1545_BIOID50933   -            296   9.7e-59  198.6  12.1   1   1   3.4e-62   1.1e-58  198.4   8.4     1   258    29   281    29   281 0.97 Periplasmic binding protein domain
Peripla_BP_1         PF00532.16   279 seq1545_BIOID50933   -            296   4.4e-27   94.8   2.4   1   1   1.6e-30   5.4e-27   94.6   1.7     2   250    27   268    26   289 0.86 Periplasmic binding proteins and sugar binding domain of LacI family
Peripla_BP_3         PF13377.1    160 seq1545_BIOID50933   -            296   1.7e-15   57.2   0.0   1   1   2.4e-18   8.1e-15   55.0   0.0    19   145   158   284   148   296 0.81 Periplasmic binding protein-like domain
Peripla_BP_6         PF13458.1    343 seq1545_BIOID50933   -            296   2.2e-12   46.9   4.2   1   1     8e-16   2.7e-12   46.5   2.9    44   235    58   249    19   283 0.86 Periplasmic binding protein
TetR_N               PF00440.18    47 seq1547_BIOID50933   -            234   1.3e-13   50.2   2.0   1   1   1.5e-17   2.1e-13   49.5   0.1     1    46    34    80    34    81 0.95 Bacterial regulatory proteins, tetR family
AA_permease          PF00324.16   479 seq1549_BIOID50933   -            461   4.9e-99  331.7  55.9   1   1  9.1e-103   6.2e-99  331.3  38.8     1   435    16   427    16   455 0.94 Amino acid permease
AA_permease_2        PF13520.1    426 seq1549_BIOID50933   -            461   1.6e-43  148.7  59.1   1   1   3.1e-47   2.1e-43  148.3  41.0     9   425    20   440    15   441 0.88 Amino acid permease
Big_2                PF02368.13    79 seq1550_BIOID50933   -            256   2.9e-13   49.4  10.1   1   1   2.1e-17   2.9e-13   49.4   7.0     2    76   171   248   170   251 0.94 Bacterial Ig-like domain (group 2)
PLDc_2               PF13091.1    126 seq1552_BIOID50933   -            493   1.1e-34  118.8   0.0   1   2   2.2e-13   1.5e-09   37.5   0.0     8   126    61   204    56   204 0.67 PLD-like domain
PLDc_2               PF13091.1    126 seq1552_BIOID50933   -            493   1.1e-34  118.8   0.0   2   2   2.6e-26   1.8e-22   79.3   0.0     5   123   295   437   291   440 0.92 PLD-like domain
HTH_DeoR             PF08220.7     57 seq1554_BIOID50933   -            122   7.8e-24   82.8   0.9   1   1     1e-26   1.2e-23   82.2   0.6     1    56    11    66    11    67 0.97 DeoR-like helix-turn-helix domain
HTH_11               PF08279.7     55 seq1554_BIOID50933   -            122   1.8e-10   40.1   0.1   1   1   2.5e-13   2.8e-10   39.5   0.1     4    44    14    53    11    60 0.86 HTH domain
MarR_2               PF12802.2     62 seq1554_BIOID50933   -            122   1.1e-07   31.2   0.1   1   1   1.5e-10   1.7e-07   30.6   0.1     5    61    10    63     4    64 0.88 MarR family
MarR                 PF01047.17    59 seq1554_BIOID50933   -            122   1.5e-07   30.9   0.1   1   1     2e-10   2.3e-07   30.2   0.0     8    50    15    57     9    59 0.94 MarR family
HTH_20               PF12840.2     61 seq1554_BIOID50933   -            122   9.5e-07   28.4   0.1   1   1   1.1e-09   1.3e-06   28.0   0.1     6    57     6    57     2    61 0.85 Helix-turn-helix domain
HTH_27               PF13463.1     68 seq1554_BIOID50933   -            122   1.6e-06   28.2   0.1   1   1   2.2e-09   2.5e-06   27.6   0.0     2    53     9    59     9    70 0.88 Winged helix DNA-binding domain
GntR                 PF00392.16    64 seq1554_BIOID50933   -            122   2.6e-06   26.6   0.1   1   1   4.1e-09   4.7e-06   25.8   0.1    27    60    27    60    14    63 0.93 Bacterial regulatory proteins, gntR family
HTH_24               PF13412.1     48 seq1554_BIOID50933   -            122     8e-06   25.0   0.1   1   1   1.1e-08   1.3e-05   24.3   0.1     7    48    14    55     9    55 0.95 Winged helix-turn-helix DNA-binding
HTH_5                PF01022.15    47 seq1554_BIOID50933   -            122   4.3e-05   22.9   0.0   1   1   5.6e-08   6.3e-05   22.4   0.0     6    46    14    55     9    56 0.95 Bacterial regulatory protein, arsR family
HTH_Mga              PF08280.6     59 seq1554_BIOID50933   -            122   5.6e-05   22.7   0.0   1   1     1e-07   0.00012   21.7   0.0     9    44    14    49    11    53 0.94 M protein trans-acting positive regulator (MGA) HTH domain
LysR_substrate       PF03466.15   209 seq1555_BIOID50933   -            324     3e-16   59.0   0.0   1   1     8e-20   5.5e-16   58.1   0.0    55   207   147   303    91   305 0.81 LysR substrate binding domain
HTH_1                PF00126.22    60 seq1555_BIOID50933   -            324   1.6e-11   43.6   0.0   1   1   4.1e-15   2.8e-11   42.8   0.0     2    59     9    66     8    67 0.96 Bacterial regulatory helix-turn-helix protein, lysR family
DUF1422              PF07226.6    118 seq1557_BIOID50933   -            119   1.1e-54  183.0   1.2   1   1   9.1e-59   1.2e-54  182.9   0.9     3   116     2   115     1   117 0.97 Protein of unknown function (DUF1422)
DeoRC                PF00455.17   162 seq1558_BIOID50933   -            141   3.2e-32  111.2   0.2   1   1   2.7e-36   3.7e-32  111.0   0.2    45   161     1   117     1   118 0.99 DeoR C terminal sensor domain
E1-E2_ATPase         PF00122.15   230 seq1559_BIOID50933   -            898     8e-57  191.7   1.7   1   1   3.5e-60     8e-57  191.7   1.2     1   229   123   362   123   363 0.97 E1-E2 ATPase
Hydrolase            PF00702.21   204 seq1559_BIOID50933   -            898   1.9e-24   87.2   0.5   1   1   1.9e-27   4.2e-24   86.0   0.2     1   204   367   653   367   653 0.83 haloacid dehalogenase-like hydrolase
HAD                  PF12710.2    191 seq1559_BIOID50933   -            898   1.6e-16   60.9   0.1   1   1   1.4e-19   3.3e-16   59.9   0.0     2   191   371   650   370   650 0.78 haloacid dehalogenase-like hydrolase
Cation_ATPase_N      PF00690.21    69 seq1559_BIOID50933   -            898   2.2e-15   55.7   0.0   1   1   2.2e-18   5.1e-15   54.5   0.0     4    69    48   112    46   112 0.97 Cation transporter/ATPase, N-terminus
Hydrolase_like2      PF13246.1     91 seq1559_BIOID50933   -            898   5.2e-11   42.2   0.0   1   1   4.8e-14   1.1e-10   41.1   0.0    40    91   411   481   369   481 0.68 Putative hydrolase of sodium-potassium ATPase alpha subunit
Peripla_BP_3         PF13377.1    160 seq1560_BIOID50933   -            332   1.3e-26   93.4   0.0   1   1   7.2e-29     2e-25   89.5   0.0     2   146   176   322   175   331 0.91 Periplasmic binding protein-like domain
Peripla_BP_1         PF00532.16   279 seq1560_BIOID50933   -            332   1.9e-23   82.9   0.1   1   1   1.2e-26   3.3e-23   82.1   0.1    13   269    77   323    61   331 0.89 Periplasmic binding proteins and sugar binding domain of LacI family
LacI                 PF00356.16    46 seq1560_BIOID50933   -            332   6.7e-22   76.7   0.4   1   1   4.6e-25   1.2e-21   75.8   0.3     1    46     4    49     4    49 0.99 Bacterial regulatory proteins, lacI family
Peripla_BP_4         PF13407.1    258 seq1560_BIOID50933   -            332   1.1e-17   64.2   0.0   1   1   7.3e-21     2e-17   63.2   0.0     7   257    74   317    70   318 0.93 Periplasmic binding protein domain
Amidohydro_1         PF01979.15   333 seq1561_BIOID50933   -            439   6.9e-61  206.6   0.0   1   1   2.5e-64   8.5e-61  206.3   0.0     2   332    74   391    73   392 0.97 Amidohydrolase family
Amidohydro_5         PF13594.1     68 seq1561_BIOID50933   -            439   1.3e-09   37.6   0.0   1   1   1.3e-12   4.3e-09   35.9   0.0     2    67    41   137    40   138 0.67 Amidohydrolase
Amidohydro_3         PF07969.6    404 seq1561_BIOID50933   -            439   1.3e-08   34.4   1.3   1   1   4.3e-09   1.5e-05   24.3   0.0   314   404   308   390   113   390 0.89 Amidohydrolase family
SDF                  PF00375.13   390 seq1562_BIOID50933   -            437  2.2e-120  401.8  38.4   1   1  1.8e-124  2.5e-120  401.7  26.6     1   390     8   411     8   411 0.97 Sodium:dicarboxylate symporter family
Phage_lambd_GpG      PF06894.6    127 seq1563_BIOID50933   -            140   6.2e-56  187.3   0.9   1   1   5.2e-60   7.1e-56  187.1   0.6     1   126     1   125     1   126 0.98 Bacteriophage lambda minor tail protein (GpG)
PfkB                 PF00294.19   301 seq1564_BIOID50933   -            314   5.2e-75  252.2   3.5   1   1   8.7e-79     6e-75  252.0   2.4     3   300    11   302     9   303 0.95 pfkB family carbohydrate kinase
Phos_pyr_kin         PF08543.7    246 seq1564_BIOID50933   -            314   1.9e-15   56.6   0.4   1   1   3.9e-19   2.6e-15   56.1   0.2   104   231   170   290   132   299 0.82 Phosphomethylpyrimidine kinase
TisB_toxin           PF13939.1     28 seq1565_BIOID50933   -             29   4.8e-16   57.9  11.3   1   1   3.7e-20   5.1e-16   57.8   7.8     1    28     1    28     1    28 0.99 Toxin TisB, type I toxin-antitoxin system
Complex1_49kDa       PF00346.14   272 seq1567_BIOID50933   -            571     2e-32  112.1   0.0   1   2     5e-27   2.3e-23   82.4   0.0     2   163   297   458   296   471 0.96 Respiratory-chain NADH dehydrogenase, 49 Kd subunit
Complex1_49kDa       PF00346.14   272 seq1567_BIOID50933   -            571     2e-32  112.1   0.0   2   2   1.7e-10   7.9e-07   28.2   0.0   207   272   474   539   459   539 0.89 Respiratory-chain NADH dehydrogenase, 49 Kd subunit
Complex1_30kDa       PF00329.14   103 seq1567_BIOID50933   -            571   2.7e-25   88.4   0.0   1   1   1.2e-28   5.3e-25   87.5   0.0     2   103    48   153    47   153 0.94 Respiratory-chain NADH dehydrogenase, 30 Kd subunit
NiFeSe_Hases         PF00374.14   507 seq1567_BIOID50933   -            571   1.4e-15   56.9   0.1   1   1   3.5e-16   1.6e-12   46.9   0.0     1    68   220   288   220   297 0.91 Nickel-dependent hydrogenase
HAD_2                PF13419.1    176 seq1573_BIOID50933   -            199   1.4e-28  100.1   0.1   1   1   4.9e-32   1.7e-28   99.9   0.1     2   176     4   184     3   184 0.84 Haloacid dehalogenase-like hydrolase
Hydrolase_like       PF13242.1     75 seq1573_BIOID50933   -            199   2.6e-08   33.3   0.0   1   1   1.6e-11   5.5e-08   32.2   0.0     2    50   139   186   138   198 0.93 HAD-hyrolase-like
Hydrolase            PF00702.21   204 seq1573_BIOID50933   -            199     2e-06   28.3   0.0   1   1   6.6e-10   2.2e-06   28.2   0.0   110   203    74   177     8   178 0.77 haloacid dehalogenase-like hydrolase
Phage_tail_T         PF06223.7    103 seq1574_BIOID50933   -            144   1.1e-57  192.6   0.9   1   1   5.4e-56   7.3e-52  173.9   0.1     1   103    11   113    11   113 0.99 Minor tail protein T
MFS_1                PF07690.11   354 seq1575_BIOID50933   -            394     2e-39  135.2  46.6   1   1   4.4e-43     2e-39  135.2  32.3     2   352    14   349    13   351 0.83 Major Facilitator Superfamily
MFS_3                PF05977.8    524 seq1575_BIOID50933   -            394   5.2e-08   31.3   5.9   1   1   1.2e-11   5.2e-08   31.3   4.1    32   206    30   199     3   205 0.84 Transmembrane secretion effector
TRI12                PF06609.8    599 seq1575_BIOID50933   -            394   2.4e-06   25.9   4.2   1   1   5.2e-10   2.4e-06   25.9   2.9    87   212    52   177    13   188 0.80 Fungal trichothecene efflux pump (TRI12)
TMP_2                PF06791.8    210 seq1576_BIOID50933   -            849   2.1e-67  226.6  13.9   1   1   3.1e-71   2.1e-67  226.6   9.6     2   209    50   257    49   258 0.97 Prophage tail length tape measure protein
Tape_meas_lam_C      PF09718.5     78 seq1576_BIOID50933   -            849   2.1e-20   72.2   5.7   1   1   3.1e-24   2.1e-20   72.2   3.9     1    78   626   703   626   703 0.98 Lambda phage tail tape-measure protein (Tape_meas_lam_C)
Virul_fac_BrkB       PF03631.10   260 seq1578_BIOID50933   -            290     1e-55  188.8  24.6   1   1   8.7e-60   1.2e-55  188.6  17.0     2   258    29   274    28   276 0.88 Virulence factor BrkB
Peripla_BP_3         PF13377.1    160 seq1579_BIOID50933   -            330   1.3e-42  145.4   0.0   1   1   4.3e-45   1.5e-41  141.9   0.0     2   159   170   329   169   330 0.92 Periplasmic binding protein-like domain
Peripla_BP_1         PF00532.16   279 seq1579_BIOID50933   -            330   7.6e-35  120.3   0.0   1   1   2.9e-38   9.7e-35  119.9   0.0     1   272    59   321    59   327 0.91 Periplasmic binding proteins and sugar binding domain of LacI family
LacI                 PF00356.16    46 seq1579_BIOID50933   -            330   2.7e-21   74.8   0.9   1   1   1.3e-24   4.4e-21   74.0   0.6     1    46     3    48     3    48 0.99 Bacterial regulatory proteins, lacI family
Peripla_BP_4         PF13407.1    258 seq1579_BIOID50933   -            330   3.7e-19   68.9   0.0   1   1   1.7e-22   5.7e-19   68.3   0.0     1   251    62   305    62   310 0.90 Periplasmic binding protein domain
EII-GUT              PF03608.8    168 seq1581_BIOID50933   -            187     7e-77  256.8   0.7   1   1   5.9e-81     8e-77  256.6   0.5     2   168     5   171     4   171 0.99 PTS system enzyme II sorbitol-specific factor
Xan_ur_permease      PF00860.15   389 seq1583_BIOID50933   -            455   1.3e-78  264.1  50.1   1   1   1.3e-82   1.8e-78  263.6  34.7     1   388    32   415    32   416 0.98 Permease family
OEP                  PF02321.13   188 seq1585_BIOID50933   -            460   3.7e-52  176.5  38.9   1   2   7.1e-28   9.7e-24   83.8  12.6     3   188    65   247    63   247 0.97 Outer membrane efflux protein
OEP                  PF02321.13   188 seq1585_BIOID50933   -            460   3.7e-52  176.5  38.9   2   2   1.8e-32   2.5e-28   98.8   8.8     7   188   275   455   270   455 0.94 Outer membrane efflux protein
Radical_SAM          PF04055.16   166 seq1586_BIOID50933   -            411     4e-13   49.7   0.0   1   1     2e-16   6.7e-13   49.0   0.0     6   160    20   182    16   208 0.83 Radical SAM superfamily
DUF4008              PF13186.1     64 seq1586_BIOID50933   -            411     2e-12   47.1   0.6   1   1   1.3e-15   4.3e-12   46.0   0.4     4    64   282   343   276   343 0.90 Domain of unknown function (DUF4008)
Fer4_12              PF13353.1    139 seq1586_BIOID50933   -            411   3.5e-07   30.2   0.0   1   1     2e-10   6.7e-07   29.3   0.0    13   115    19   126    17   150 0.64 4Fe-4S single cluster domain
EIIBC-GUT_N          PF03612.9    183 seq1588_BIOID50933   -            319   6.2e-72  240.9   1.8   1   1   1.7e-75   1.2e-71  240.0   1.3     2   183     3   171     2   171 0.95 Sorbitol phosphotransferase enzyme II N-terminus
EIIBC-GUT_C          PF07663.6     93 seq1588_BIOID50933   -            319   6.4e-48  160.7   5.0   1   1   9.3e-52   6.4e-48  160.7   3.5     1    93   226   318   226   318 0.99 Sorbitol phosphotransferase enzyme II C-terminus
TonB_dep_Rec         PF00593.19   276 seq1589_BIOID50933   -            628   1.4e-30  107.0  21.3   1   1     2e-34   1.4e-30  107.0  14.8     1   276   404   627   404   627 0.90 TonB dependent receptor
Plug                 PF07715.10   108 seq1589_BIOID50933   -            628   6.4e-30  103.5   1.5   1   1   9.4e-34   6.4e-30  103.5   1.0     4   108    55   160    52   160 0.97 TonB-dependent Receptor Plug Domain
SBP_bac_3            PF00497.15   225 seq1591_BIOID50933   -            518   1.1e-30  106.4   0.2   1   1   4.4e-34     2e-30  105.6   0.0    10   224    52   267    45   268 0.91 Bacterial extracellular solute-binding proteins, family 3
SLT                  PF01464.15   121 seq1591_BIOID50933   -            518   3.1e-27   94.3   0.1   1   1   1.1e-30   5.1e-27   93.6   0.1     5   118   295   404   292   407 0.95 Transglycosylase SLT domain
Lysozyme_like        PF13702.1    160 seq1591_BIOID50933   -            518   6.8e-07   28.7   0.1   1   1   5.4e-10   2.5e-06   26.9   0.1     8   123   291   413   283   448 0.64 Lysozyme-like
Tyr_Deacylase        PF02580.11   145 seq1594_BIOID50933   -            145   6.3e-55  185.0   0.1   1   1   5.1e-59     7e-55  184.8   0.0     2   144     3   144     2   145 0.99 D-Tyr-tRNA(Tyr) deacylase
Fer4_7               PF12838.2     52 seq1596_BIOID50933   -            181   2.6e-14   53.2  33.1   1   1   9.9e-15   1.9e-11   44.0   9.8     1    52    39    89    39    89 0.91 4Fe-4S dicluster domain
Fer4                 PF00037.22    24 seq1596_BIOID50933   -            181   1.3e-13   49.7  22.9   1   2   1.1e-09   2.1e-06   26.9   4.3     4    24    36    56    33    56 0.91 4Fe-4S binding domain
Fer4                 PF00037.22    24 seq1596_BIOID50933   -            181   1.3e-13   49.7  22.9   2   2   1.3e-11   2.5e-08   33.0   1.0     6    24    73    91    69    91 0.92 4Fe-4S binding domain
Fer4_9               PF13187.1     55 seq1596_BIOID50933   -            181   2.9e-09   36.9  13.6   1   1   1.5e-12   2.9e-09   36.9   9.5     2    55    40    90    39    90 0.95 4Fe-4S dicluster domain
Fer4_10              PF13237.1     52 seq1596_BIOID50933   -            181   4.5e-07   29.4  35.5   1   1     2e-09     4e-06   26.4  11.6     6    52    37    86    32    86 0.87 4Fe-4S dicluster domain
YiiD_Cterm           PF09500.5    144 seq1601_BIOID50933   -            329   6.7e-49  165.0   0.0   1   1   2.9e-52   9.9e-49  164.4   0.0     1   143   174   313   174   314 0.99 Putative thioesterase (yiiD_Cterm)
Acetyltransf_7       PF13508.1     79 seq1601_BIOID50933   -            329   4.5e-13   49.0   0.0   1   1   2.4e-16   8.3e-13   48.1   0.0     3    78    60   139    58   140 0.87 Acetyltransferase (GNAT) domain
Acetyltransf_1       PF00583.19    83 seq1601_BIOID50933   -            329   2.5e-12   46.5   0.0   1   1   2.1e-15   7.1e-12   45.0   0.0     2    82    66   138    65   139 0.96 Acetyltransferase (GNAT) family
Acetyltransf_10      PF13673.1    117 seq1601_BIOID50933   -            329   1.6e-08   34.5   0.0   1   1   7.8e-12   2.7e-08   33.8   0.0    38   117    55   138    16   138 0.81 Acetyltransferase (GNAT) domain
MdoG                 PF04349.7    484 seq1604_BIOID50933   -            517  8.5e-263  871.7   1.2   1   1  7.2e-267  9.8e-263  871.5   0.8     1   483    29   514    29   515 1.00 Periplasmic glucan biosynthesis protein, MdoG
Oxidored_q6          PF01058.17   131 seq1605_BIOID50933   -            252   5.2e-20   71.2   0.2   1   1   5.6e-24   7.6e-20   70.7   0.1     1   127    44   151    44   155 0.93 NADH ubiquinone oxidoreductase, 20 Kd subunit
RNase_T              PF00929.19   164 seq1606_BIOID50933   -            181   5.9e-33  114.3   0.0   1   1   4.9e-37   6.7e-33  114.1   0.0     1   163     9   170     9   171 0.97 Exonuclease
DUF1656              PF07869.7     58 seq1607_BIOID50933   -             78   3.3e-18   65.1   9.6   1   1   2.4e-22   3.3e-18   65.1   6.7     3    57    16    70    14    72 0.95 Protein of unknown function (DUF1656)
PTSIIA_gutA          PF03829.8    117 seq1608_BIOID50933   -            123   7.6e-45  151.2   0.0   1   1   6.7e-49   9.1e-45  150.9   0.0     1   116     1   116     1   118 0.98 PTS system glucitol/sorbitol-specific IIA component
Autotransporter      PF03797.14   265 seq1609_BIOID50933   -            326   1.3e-26   93.4  20.4   1   1   1.8e-30   1.3e-26   93.4  14.1     2   135   180   320   179   324 0.95 Autotransporter beta-domain
Pertactin            PF03212.9    121 seq1609_BIOID50933   -            326   1.6e-10   40.6   3.3   1   1   2.3e-14   1.6e-10   40.6   2.3    32   120    20   112     3   113 0.81 Pertactin
Isochorismatase      PF00857.15   174 seq1610_BIOID50933   -            188   1.7e-38  132.1   0.0   1   1   1.5e-42     2e-38  131.9   0.0     1   173     9   182     9   183 0.90 Isochorismatase family
CusF_Ec              PF11604.3     70 seq1612_BIOID50933   -            110   3.8e-21   74.5   0.2   1   1   3.7e-25   5.1e-21   74.2   0.2     1    67    42   107    42   110 0.93 Copper binding periplasmic protein CusF
HlyD                 PF00529.15   306 seq1613_BIOID50933   -            285   6.2e-46  156.9   6.6   1   2   1.4e-22   3.8e-19   68.9   1.7     1    78    43   120    43   128 0.92 HlyD family secretion protein
HlyD                 PF00529.15   306 seq1613_BIOID50933   -            285   6.2e-46  156.9   6.6   2   2   2.7e-29   7.3e-26   91.0   0.2   139   302   127   278   116   282 0.91 HlyD family secretion protein
HlyD_2               PF12700.2    328 seq1613_BIOID50933   -            285   1.2e-21   77.1   0.3   1   1   5.9e-25   1.6e-21   76.7   0.2    15   239    38   229    31   242 0.87 HlyD family secretion protein
HlyD_3               PF13437.1    105 seq1613_BIOID50933   -            285     9e-19   67.6   0.1   1   1   2.1e-15   5.7e-12   45.7   0.0     1    82   153   232   153   248 0.90 HlyD family secretion protein
Biotin_lipoyl_2      PF13533.1     50 seq1613_BIOID50933   -            285   2.8e-18   65.2   1.6   1   1   1.9e-18   5.1e-15   54.7   0.7     1    50    43    92    43   103 0.89 Biotin-lipoyl like
HlyD_2               PF12700.2    328 seq1614_BIOID50933   -            464   8.9e-26   90.6   1.6   1   1   3.3e-29   1.1e-25   90.3   1.1     9   328   123   425   115   425 0.81 HlyD family secretion protein
HlyD                 PF00529.15   306 seq1614_BIOID50933   -            464   9.5e-24   84.1  16.6   1   1   3.6e-27   1.2e-23   83.7  11.3     1   241   135   360   135   425 0.87 HlyD family secretion protein
HlyD_3               PF13437.1    105 seq1614_BIOID50933   -            464   4.8e-15   55.6   4.0   1   1   8.9e-13     3e-09   37.0   0.5     1   101   246   351   246   356 0.93 HlyD family secretion protein
Biotin_lipoyl_2      PF13533.1     50 seq1614_BIOID50933   -            464   8.1e-14   50.9   9.0   1   1   7.9e-17   2.7e-13   49.2   0.3     2    50   136   184   135   184 0.97 Biotin-lipoyl like
adh_short            PF00106.20   167 seq1618_BIOID50933   -            259   6.2e-25   87.9   1.9   1   1   1.1e-28   7.5e-25   87.6   1.3     2   166     4   172     3   173 0.92 short chain dehydrogenase
adh_short_C2         PF13561.1    243 seq1618_BIOID50933   -            259   6.4e-15   55.5   0.0   1   1   1.4e-18   9.3e-15   54.9   0.0     7   241    13   255     9   256 0.86 Enoyl-(Acyl carrier protein) reductase
Aldo_ket_red         PF00248.16   283 seq1619_BIOID50933   -            294   1.1e-46  158.7   0.1   1   1     1e-50   1.4e-46  158.5   0.0     2   281    20   267    19   269 0.92 Aldo/keto reductase family
HlyD_2               PF12700.2    328 seq1620_BIOID50933   -            407   3.2e-14   52.6   0.0   1   1   1.5e-17     1e-13   51.0   0.0   136   327   187   378    98   379 0.81 HlyD family secretion protein
HlyD_3               PF13437.1    105 seq1620_BIOID50933   -            407   3.2e-13   49.8   0.2   1   1     2e-14   1.4e-10   41.3   0.0     1   105   209   310   209   310 0.96 HlyD family secretion protein
HycH                 PF07450.6    131 seq1623_BIOID50933   -            137   1.4e-52  177.1   0.0   1   1   1.1e-56   1.5e-52  177.0   0.0     2   130     7   135     6   136 0.99 Formate hydrogenlyase maturation protein HycH
TetR_C_3             PF08362.6    143 seq1625_BIOID50933   -            212   3.2e-59  198.6   0.0   1   1     6e-63   4.1e-59  198.2   0.0     1   143    70   212    70   212 0.99 YcdC-like protein, C-terminal region
TetR_N               PF00440.18    47 seq1625_BIOID50933   -            212   1.3e-16   59.8   0.2   1   1   2.9e-20     2e-16   59.2   0.1     1    47    23    69    23    69 0.98 Bacterial regulatory proteins, tetR family
Phage_min_tail       PF05939.8    109 seq1626_BIOID50933   -            109   2.5e-38  130.2   0.0   1   1     2e-42   2.7e-38  130.1   0.0     1   109     1   109     1   109 0.99 Phage minor tail protein
Asp_Glu_race         PF01177.17   217 seq1627_BIOID50933   -            285   6.1e-30  104.6   0.1   1   1   6.1e-34   8.3e-30  104.2   0.1     2   215    25   234    24   236 0.85 Asp/Glu/Hydantoin racemase
DinI                 PF06183.8     65 seq1629_BIOID50933   -             82   1.8e-29  101.4   0.3   1   1   1.6e-33   2.1e-29  101.1   0.2     1    65    15    81    15    81 0.98 DinI-like family
FUSC                 PF04632.7    650 seq1633_BIOID50933   -            670  9.9e-163  542.8  47.6   1   1  1.7e-166  1.1e-162  542.7  33.0     1   649    20   662    20   663 0.97 Fusaric acid resistance protein family
FUSC_2               PF13515.1    128 seq1633_BIOID50933   -            670   2.7e-16   59.5  13.2   1   1     4e-20   2.7e-16   59.5   9.2     1   125    33   163    31   166 0.86 Fusaric acid resistance protein-like
Sigma54_activat      PF00158.21   168 seq1634_BIOID50933   -            670   8.7e-74  246.4   0.0   1   1   9.4e-77   1.6e-73  245.5   0.0     1   167   347   513   347   514 0.99 Sigma-54 interaction domain
GAF_3                PF13492.1    129 seq1634_BIOID50933   -            670   1.9e-11   44.0   0.0   1   1   1.1e-13   1.9e-10   40.8   0.0     1   129   169   313   169   313 0.81 GAF domain
GAF_2                PF13185.1    148 seq1634_BIOID50933   -            670   3.7e-09   37.1   0.1   1   1     8e-12   1.4e-08   35.2   0.0     2   147   168   311   167   311 0.73 GAF domain
GAF                  PF01590.21   154 seq1634_BIOID50933   -            670   1.8e-08   34.5   0.3   1   1   3.2e-11   5.5e-08   32.9   0.2     1   154   169   311   169   311 0.86 GAF domain
AAA_5                PF07728.9    139 seq1634_BIOID50933   -            670   1.1e-07   31.5   0.0   1   1   1.6e-10   2.7e-07   30.2   0.0     2   123   371   489   370   503 0.79 AAA domain (dynein-related subfamily)
AAA                  PF00004.24   132 seq1634_BIOID50933   -            670   3.7e-06   27.0   0.0   1   1   6.5e-09   1.1e-05   25.4   0.0     1   115   371   495   371   512 0.79 ATPase family associated with various cellular activities (AAA)
HTH_8                PF02954.14    42 seq1634_BIOID50933   -            670   5.4e-05   22.5   1.8   1   1   4.8e-08   8.1e-05   21.9   0.4     4    42   621   662   619   662 0.90 Bacterial regulatory protein, Fis family
Autotransporter      PF03797.14   265 seq1635_BIOID50933   -            123   3.6e-14   52.6   1.5   1   1     3e-18   4.1e-14   52.4   1.0   153   262     4   111     1   120 0.84 Autotransporter beta-domain
Phage_tail_L         PF05100.7    206 seq1637_BIOID50933   -            232   2.3e-97  324.0   0.2   1   1    2e-101   2.7e-97  323.7   0.1     1   206    29   230    29   230 0.99 Phage minor tail protein L
GutM                 PF06923.6    109 seq1638_BIOID50933   -            119   1.4e-36  124.3   0.0   1   1   1.2e-40   1.6e-36  124.1   0.0     2   109     3   110     2   110 0.98 Glucitol operon activator protein (GutM)
Glycos_transf_2      PF00535.21   169 seq1639_BIOID50933   -            847   1.4e-19   70.2   0.0   1   1   6.3e-23   2.2e-19   69.6   0.0     2   168   246   429   245   430 0.98 Glycosyl transferase family 2
Glyco_tranf_2_3      PF13641.1    230 seq1639_BIOID50933   -            847   3.3e-15   56.4   0.3   1   1     3e-18     1e-14   54.8   0.0     2   230   243   493   242   493 0.84 Glycosyltransferase like family 2
Glyco_trans_2_3      PF13632.1    192 seq1639_BIOID50933   -            847   2.9e-13   49.8  14.5   1   1   8.6e-17   2.9e-13   49.8  10.1     1   185   341   533   341   708 0.82 Glycosyl transferase family group 2
Glyco_transf_21      PF13506.1    174 seq1639_BIOID50933   -            847   4.5e-08   32.5   0.0   1   1   4.7e-11   1.6e-07   30.6   0.0     6   147   312   468   308   492 0.77 Glycosyl transferase family 21
Transgly             PF00912.17   178 seq1640_BIOID50933   -            858   1.4e-67  226.3   0.0   1   1   4.3e-71   2.9e-67  225.2   0.0     1   177    62   237    62   238 0.98 Transglycosylase
Transpeptidase       PF00905.17   304 seq1640_BIOID50933   -            858   2.9e-28   98.6   3.2   1   1   1.5e-29     1e-25   90.3   0.0     2   204   436   617   435   681 0.79 Penicillin binding protein transpeptidase domain
Glycos_transf_N      PF04413.11   186 seq1641_BIOID50933   -            425   4.5e-75  250.8   0.0   1   1   6.1e-78   4.2e-74  247.6   0.0     1   185    31   212    31   213 0.98 3-Deoxy-D-manno-octulosonic-acid transferase (kdotransferase)
Glycos_transf_1      PF00534.15   172 seq1641_BIOID50933   -            425   3.5e-10   39.4   0.0   1   1   9.8e-14   6.7e-10   38.5   0.0    65   169   291   398   231   401 0.75 Glycosyl transferases group 1
HTH_3                PF01381.17    55 seq1644_BIOID50933   -             88   6.7e-15   54.5   0.0   1   1   3.8e-18     1e-14   53.9   0.0     2    53    18    69    17    70 0.95 Helix-turn-helix
HTH_19               PF12844.2     64 seq1644_BIOID50933   -             88   7.5e-12   45.0   0.1   1   1   3.3e-15   9.1e-12   44.7   0.0     3    54    16    67    14    75 0.89 Helix-turn-helix domain
HTH_37               PF13744.1     80 seq1644_BIOID50933   -             88   1.2e-07   31.3   0.2   1   1   5.4e-11   1.5e-07   31.0   0.1    18    72    12    65    10    70 0.91 Helix-turn-helix domain
HTH_26               PF13443.1     63 seq1644_BIOID50933   -             88   1.1e-06   28.5   0.2   1   1   1.3e-09   3.5e-06   26.9   0.0     7    53    22    67    16    70 0.90 Cro/C1-type HTH DNA-binding domain
HTH_31               PF13560.1     64 seq1644_BIOID50933   -             88   1.7e-06   27.9   0.0   1   1   7.2e-10     2e-06   27.7   0.0     2    57    13    67    12    83 0.89 Helix-turn-helix domain
ACR_tran             PF00873.14  1021 seq1645_BIOID50933   -           1040         0 1230.4  34.8   1   1         0         0 1230.2  24.1     2  1020    13  1022    12  1023 1.00 AcrB/AcrD/AcrF family
SecD_SecF            PF02355.11   189 seq1645_BIOID50933   -           1040   1.8e-08   33.6  32.6   1   1   1.6e-09   1.1e-05   24.6  10.9    36   183   348   495   338   501 0.82 Protein export membrane protein
DeoRC                PF00455.17   162 seq1646_BIOID50933   -            257   1.9e-52  177.0   0.7   1   1   6.5e-56   2.9e-52  176.4   0.3     3   161    74   232    72   233 0.97 DeoR C terminal sensor domain
HTH_DeoR             PF08220.7     57 seq1646_BIOID50933   -            257   9.1e-22   76.2   0.1   1   1   3.8e-25   1.7e-21   75.3   0.1     1    56     6    61     6    62 0.98 DeoR-like helix-turn-helix domain
HTH_11               PF08279.7     55 seq1646_BIOID50933   -            257   5.4e-09   35.4   0.1   1   1   3.9e-12   1.8e-08   33.8   0.0     1    46     6    50     6    56 0.92 HTH domain
ACR_tran             PF00873.14  1021 seq1647_BIOID50933   -           1045  1.9e-237  790.2   2.5   1   1  3.5e-241  2.4e-237  789.9   1.8     2  1019     6  1035     2  1037 0.98 AcrB/AcrD/AcrF family
ABC_tran             PF00005.22   118 seq1648_BIOID50933   -            401   5.6e-22   78.2   0.0   1   1   3.6e-25   1.2e-21   77.0   0.0     1   117    73   191    73   192 0.92 ABC transporter
TOBE_2               PF08402.5     75 seq1648_BIOID50933   -            401   9.6e-12   44.6   0.3   1   1   1.2e-14   4.2e-11   42.5   0.1     1    75   313   385   313   385 0.95 TOBE domain
Prok-JAB             PF14464.1    105 seq1649_BIOID50933   -            247   1.5e-19   69.4   0.1   1   1   3.7e-23   2.5e-19   68.6   0.1     3    96     3    98     1   109 0.93 Prokaryotic homologs of the JAB domain
NLPC_P60             PF00877.14   105 seq1649_BIOID50933   -            247   6.4e-14   51.5   0.0   1   1   1.3e-17   9.1e-14   51.0   0.0     1   104   111   223   111   224 0.92 NlpC/P60 family
Couple_hipA          PF13657.1     99 seq1650_BIOID50933   -            459   5.2e-25   87.5   0.0   1   1     2e-28     9e-25   86.7   0.0     4    98    26   122    23   123 0.97 HipA N-terminal domain
HipA_N               PF07805.7     82 seq1650_BIOID50933   -            459   4.8e-21   74.6   0.0   1   1   2.6e-24   1.2e-20   73.4   0.0     1    82   169   257   169   257 0.98 HipA-like N-terminal domain
HipA_C               PF07804.7     79 seq1650_BIOID50933   -            459     4e-17   61.9   0.0   1   1   3.1e-20   1.4e-16   60.2   0.0     1    79   268   351   268   351 0.95 HipA-like C-terminal domain
SIS                  PF01380.17   131 seq1651_BIOID50933   -            306   1.7e-30  105.2   0.5   1   1   4.3e-34     3e-30  104.4   0.3     1   131   152   282   152   282 0.99 SIS domain
HTH_6                PF01418.12    77 seq1651_BIOID50933   -            306   1.1e-29  101.9   0.2   1   1   3.1e-33   2.1e-29  100.9   0.1     1    76    25   100    25   101 0.98 Helix-turn-helix domain, rpiR family
Carb_kinase          PF01256.12   242 seq1654_BIOID50933   -            515     1e-82  276.9   5.0   1   1   5.5e-86   3.7e-82  275.1   1.2     2   242   258   496   257   496 0.99 Carbohydrate kinase
YjeF_N               PF03853.10   173 seq1654_BIOID50933   -            515   5.6e-47  159.3   0.1   1   1   1.4e-50   9.9e-47  158.5   0.0     2   173    35   199    34   199 0.98 YjeF-related protein N-terminus
SIS                  PF01380.17   131 seq1656_BIOID50933   -            321   3.9e-27   94.3   0.0   1   1   9.9e-31   6.8e-27   93.5   0.0     2   130    39   169    38   170 0.98 SIS domain
CBS                  PF00571.23    57 seq1656_BIOID50933   -            321   7.1e-15   54.3   0.0   1   2   1.9e-08   0.00013   21.4   0.0     1    56   199   256   199   257 0.92 CBS domain
CBS                  PF00571.23    57 seq1656_BIOID50933   -            321   7.1e-15   54.3   0.0   2   2   4.7e-10   3.2e-06   26.5   0.0     8    51   272   315   265   318 0.82 CBS domain
Lambda_tail_I        PF06805.7     82 seq1658_BIOID50933   -            182   1.8e-12   46.7   0.0   1   1   2.3e-16   3.2e-12   45.9   0.0    25    82     2    64     1    64 0.98 Bacteriophage lambda tail assembly protein I
CTP_transf_2         PF01467.21   157 seq1660_BIOID50933   -            159   6.5e-25   87.9   0.1   1   1   1.1e-28   7.8e-25   87.6   0.0     1   156     6   134     6   135 0.98 Cytidylyltransferase
Citrate_ly_lig       PF08218.6    182 seq1660_BIOID50933   -            159   1.1e-06   28.0   0.1   1   1   2.7e-10   1.9e-06   27.3   0.0     9   106    12   113    10   117 0.81 Citrate lyase ligase C-terminal domain
Xan_ur_permease      PF00860.15   389 seq1661_BIOID50933   -            525  5.6e-121  403.5  46.5   1   1  5.7e-125  7.8e-121  403.0  32.2     2   385    72   451    71   455 0.98 Permease family
Methyltransf_23      PF13489.1    162 seq1663_BIOID50933   -            256   2.7e-24   85.5   0.0   1   1   3.3e-27   3.5e-24   85.2   0.0    23   121    73   198    26   228 0.78 Methyltransferase domain
Methyltransf_31      PF13847.1    152 seq1663_BIOID50933   -            256   8.9e-20   70.7   0.0   1   1   1.1e-22   1.1e-19   70.3   0.0     4   112    73   177    72   227 0.88 Methyltransferase domain
Methyltransf_11      PF08241.7     95 seq1663_BIOID50933   -            256   2.7e-19   69.3   0.1   1   1   3.9e-22   4.1e-19   68.7   0.1     1    95    77   173    77   173 0.96 Methyltransferase domain
Methyltransf_12      PF08242.7     99 seq1663_BIOID50933   -            256   3.8e-14   52.8   0.0   1   1   5.8e-17   6.1e-14   52.1   0.0     1    98    77   170    77   171 0.84 Methyltransferase domain
Methyltransf_18      PF12847.2    112 seq1663_BIOID50933   -            256   1.4e-13   51.2   0.0   1   1   2.2e-16   2.3e-13   50.6   0.0     2   110    73   174    73   176 0.90 Methyltransferase domain
Methyltransf_25      PF13649.1    101 seq1663_BIOID50933   -            256   4.5e-12   46.0   0.1   1   1     7e-15   7.3e-12   45.4   0.1     1   101    76   169    76   169 0.92 Methyltransferase domain
Ubie_methyltran      PF01209.13   233 seq1663_BIOID50933   -            256   9.3e-10   37.8   0.0   1   1   1.1e-12   1.1e-09   37.6   0.0    38   151    63   173    29   199 0.87 ubiE/COQ5 methyltransferase family
Methyltransf_26      PF13659.1    117 seq1663_BIOID50933   -            256     3e-09   36.8   0.1   1   1   7.4e-12   7.8e-09   35.4   0.1     1   115    73   175    73   177 0.89 Methyltransferase domain
CMAS                 PF02353.15   273 seq1663_BIOID50933   -            256     2e-08   33.5   0.0   1   1   2.3e-11   2.4e-08   33.2   0.0    62   193    72   200    49   232 0.80 Mycolic acid cyclopropane synthetase
NodS                 PF05401.6    201 seq1663_BIOID50933   -            256   4.9e-08   32.4   0.0   1   1   5.8e-11   6.1e-08   32.1   0.0    45   175    74   204    27   212 0.78 Nodulation protein S (NodS)
MTS                  PF05175.9    170 seq1663_BIOID50933   -            256     7e-07   28.6   0.0   1   1   9.8e-10     1e-06   28.1   0.0    32   103    73   143    61   186 0.88 Methyltransferase small domain
Methyltransf_9       PF08003.6    315 seq1663_BIOID50933   -            256   8.9e-06   24.5   0.0   1   1   1.1e-08   1.2e-05   24.0   0.0   113   229    70   185    60   219 0.80 Protein of unknown function (DUF1698)
PrmA                 PF06325.8    295 seq1663_BIOID50933   -            256   1.9e-05   23.8   0.0   1   1   2.6e-08   2.7e-05   23.3   0.0   162   258    73   174    64   190 0.79 Ribosomal protein L11 methyltransferase (PrmA)
Fer4_10              PF13237.1     52 seq1664_BIOID50933   -             86   4.7e-13   48.5  11.7   1   1   2.4e-16   6.4e-13   48.1   8.1     4    52     5    55     2    55 0.88 4Fe-4S dicluster domain
Fer4_7               PF12838.2     52 seq1664_BIOID50933   -             86   5.1e-08   33.0  11.8   1   1   2.6e-11   7.1e-08   32.5   8.2     1    49     8    55     8    60 0.88 4Fe-4S dicluster domain
Fer4_9               PF13187.1     55 seq1664_BIOID50933   -             86   1.1e-06   28.6  12.9   1   1   7.5e-10     2e-06   27.8   9.0     1    51     8    55     8    60 0.93 4Fe-4S dicluster domain
Fer4                 PF00037.22    24 seq1664_BIOID50933   -             86   9.2e-07   28.1  17.0   1   1   1.3e-09   3.5e-06   26.2   1.9     5    24     6    25     3    25 0.92 4Fe-4S binding domain
LamB                 PF02264.10   398 seq1665_BIOID50933   -            446    1e-168  561.4  25.1   1   1  8.3e-173  1.1e-168  561.3  17.4     1   398    28   446    28   446 0.97 LamB porin
Form_Nir_trans       PF01226.12   250 seq1667_BIOID50933   -            282   7.5e-66  221.4  27.9   1   1   6.2e-70   8.5e-66  221.2  19.4     5   250    16   277    12   277 0.97 Formate/nitrite transporter
Phage-tail_3         PF13550.1    164 seq1668_BIOID50933   -           1137   5.3e-40  136.7   0.0   1   1   3.7e-43   1.3e-39  135.5   0.0     1   161   330   497   330   500 0.94 Putative phage tail protein
DUF3672              PF12421.3    136 seq1668_BIOID50933   -           1137   5.4e-37  126.8   1.8   1   1   3.7e-40   1.3e-36  125.6   1.2     1   136   949  1099   949  1099 0.94 Fibronectin type III protein
DUF1983              PF09327.6     81 seq1668_BIOID50933   -           1137   1.2e-27   95.4   0.1   1   1   9.1e-31   3.1e-27   94.2   0.0     2    81   846   925   845   925 0.97 Domain of unknown function (DUF1983)
RHH_1                PF01402.16    39 seq1674_BIOID50933   -             81   4.8e-11   41.9   0.5   1   1   5.7e-15   7.7e-11   41.2   0.4     2    39    15    52    14    52 0.96 Ribbon-helix-helix protein, copG family
TetR_N               PF00440.18    47 seq1676_BIOID50933   -            197   9.9e-13   47.4   0.1   1   1   1.5e-16   2.1e-12   46.3   0.0     2    46    22    66    21    67 0.95 Bacterial regulatory proteins, tetR family
UPF0079              PF02367.12   123 seq1677_BIOID50933   -            153   3.3e-45  152.5   0.0   1   1   2.8e-49   3.9e-45  152.3   0.0     1   121    14   134    14   136 0.98 Uncharacterised P-loop hydrolase UPF0079
Cupin_6              PF12852.2    186 seq1680_BIOID50933   -            284   1.8e-26   92.7   0.5   1   1   1.2e-29   5.6e-26   91.1   0.4     1   186     2   162     2   162 0.93 Cupin
HTH_18               PF12833.2     81 seq1680_BIOID50933   -            284   1.5e-20   72.9   0.2   1   1   2.3e-23     1e-19   70.2   0.1     1    81   199   278   199   278 0.97 Helix-turn-helix domain
HTH_AraC             PF00165.18    42 seq1680_BIOID50933   -            284   3.3e-15   55.2   0.0   1   2   1.4e-08   6.2e-05   22.5   0.0     7    41   192   226   188   227 0.94 Bacterial regulatory helix-turn-helix proteins, AraC family
HTH_AraC             PF00165.18    42 seq1680_BIOID50933   -            284   3.3e-15   55.2   0.0   2   2   4.5e-11   2.1e-07   30.4   0.0    13    41   247   276   238   277 0.92 Bacterial regulatory helix-turn-helix proteins, AraC family
DUF1375              PF07119.7     76 seq1682_BIOID50933   -             75   8.9e-21   73.3   0.2   1   1   9.2e-25   1.3e-20   72.9   0.1     6    75     8    69     3    70 0.91 Protein of unknown function (DUF1375)
HTH_AraC             PF00165.18    42 seq1685_BIOID50933   -            307   1.1e-21   75.8   0.1   1   2   2.4e-14   1.1e-10   40.8   0.0     1    41   203   243   203   244 0.96 Bacterial regulatory helix-turn-helix proteins, AraC family
HTH_AraC             PF00165.18    42 seq1685_BIOID50933   -            307   1.1e-21   75.8   0.1   2   2   7.6e-12   3.5e-08   32.9   0.0     1    41   255   293   255   294 0.93 Bacterial regulatory helix-turn-helix proteins, AraC family
HTH_18               PF12833.2     81 seq1685_BIOID50933   -            307   8.5e-17   60.9   0.1   1   1   2.8e-20   1.3e-16   60.3   0.0     2    80   217   294   216   295 0.94 Helix-turn-helix domain
AraC_binding         PF02311.14   136 seq1685_BIOID50933   -            307   2.7e-07   30.2   0.2   1   1   1.4e-10   6.3e-07   29.0   0.1    27    91    75   139    65   215 0.87 AraC-like ligand binding domain
Fimbrial             PF00419.15   145 seq1686_BIOID50933   -            187   1.3e-19   70.7   3.5   1   1   1.3e-23   1.8e-19   70.2   2.4     1   144    39   186    39   187 0.89 Fimbrial protein
Amidase_3            PF01520.13   175 seq1690_BIOID50933   -            445   3.6e-49  166.7   0.0   1   1   9.5e-53   6.5e-49  165.9   0.0     1   174   194   413   194   414 0.99 N-acetylmuramoyl-L-alanine amidase
LysR_substrate       PF03466.15   209 seq1692_BIOID50933   -            318   7.1e-34  116.6   0.0   1   1   1.4e-37   9.5e-34  116.2   0.0     2   206   111   317   110   318 0.97 LysR substrate binding domain
HTH_1                PF00126.22    60 seq1692_BIOID50933   -            318   1.6e-18   66.0   0.0   1   1   4.3e-22   2.9e-18   65.2   0.0     1    59    26    84    26    85 0.97 Bacterial regulatory helix-turn-helix protein, lysR family
DUF386               PF04074.7    153 seq1693_BIOID50933   -            150   4.9e-52  175.4   0.0   1   1   3.9e-56   5.4e-52  175.2   0.0     1   152     1   149     1   150 0.99 Domain of unknown function (DUF386)
MalM                 PF07148.7    136 seq1695_BIOID50933   -            306   2.3e-50  169.4   0.1   1   1   2.4e-54   3.3e-50  168.9   0.0     2   136    75   210    74   210 0.98 Maltose operon periplasmic protein precursor (MalM)
NUDIX                PF00293.23   135 seq1697_BIOID50933   -            182   3.8e-18   65.3   0.0   1   1   3.4e-22   4.6e-18   65.0   0.0     2   131    32   161    31   165 0.83 NUDIX domain
ACR_tran             PF00873.14  1021 seq1699_BIOID50933   -           1025         0 1227.9  15.5   1   1         0         0 1227.7  10.8     2  1020     4  1008     3  1009 0.99 AcrB/AcrD/AcrF family
MMPL                 PF03176.10   333 seq1699_BIOID50933   -           1025   5.9e-13   48.1  19.8   1   2   4.8e-11   2.2e-07   29.7   5.7   138   313   327   501   226   521 0.83 MMPL family
MMPL                 PF03176.10   333 seq1699_BIOID50933   -           1025   5.9e-13   48.1  19.8   2   2   4.2e-09   1.9e-05   23.4   2.5    73   306   785  1012   687  1024 0.76 MMPL family
SecD_SecF            PF02355.11   189 seq1699_BIOID50933   -           1025   5.9e-12   45.0  19.3   1   2     3e-10   1.4e-06   27.5   6.0    35   186   336   489   317   492 0.80 Protein export membrane protein
SecD_SecF            PF02355.11   189 seq1699_BIOID50933   -           1025   5.9e-12   45.0  19.3   2   2   8.1e-09   3.7e-05   22.8   2.0    25   183   844  1005   831  1022 0.87 Protein export membrane protein
TetR_N               PF00440.18    47 seq1703_BIOID50933   -            199   2.5e-11   42.8   0.0   1   1   2.9e-15   3.9e-11   42.2   0.0     1    46    13    58    13    59 0.93 Bacterial regulatory proteins, tetR family
AA_permease          PF00324.16   479 seq1704_BIOID50933   -            470  6.5e-115  384.0  41.5   1   1  1.1e-118  7.3e-115  383.9  28.8     1   464    39   462    39   470 0.93 Amino acid permease
AA_permease_2        PF13520.1    426 seq1704_BIOID50933   -            470   2.3e-42  144.8  45.8   1   1   4.4e-46     3e-42  144.5  31.8     9   410    43   444    39   464 0.82 Amino acid permease
IgaA                 PF07095.6    706 seq1705_BIOID50933   -            711         0 1236.8   0.0   1   1         0         0 1236.5   0.0     1   705     1   706     1   707 1.00 Intracellular growth attenuator protein IgaA
Lactamase_B          PF00753.22   194 seq1707_BIOID50933   -            479   5.4e-28   97.8   0.2   1   1   1.6e-31   7.4e-28   97.4   0.1     2   158    31   179    30   246 0.90 Metallo-beta-lactamase superfamily
Rubredoxin           PF00301.15    47 seq1707_BIOID50933   -            479   1.2e-19   69.8   2.7   1   1   4.7e-23   2.2e-19   68.9   1.9     1    47   425   471   425   471 0.98 Rubredoxin
Flavodoxin_1         PF00258.20   143 seq1707_BIOID50933   -            479     1e-11   44.9   0.0   1   1   3.8e-15   1.7e-11   44.1   0.0     1   142   256   388   256   389 0.78 Flavodoxin
Pili_assembly_N      PF00345.15   122 seq1708_BIOID50933   -            239   2.5e-41  140.1   0.5   1   1   5.4e-45   3.7e-41  139.6   0.4     2   121    36   154    35   155 0.91 Gram-negative pili assembly chaperone, N-terminal domain
Pili_assembly_C      PF02753.12    68 seq1708_BIOID50933   -            239   1.3e-17   63.2   0.6   1   1     2e-21   1.3e-17   63.2   0.4     1    66   174   233   174   235 0.95 Gram-negative pili assembly chaperone, C-terminal domain
Peptidase_M48        PF01435.13   226 seq1709_BIOID50933   -            471   1.3e-26   93.4   1.6   1   1     4e-30   1.8e-26   92.9   0.1     8   225    31   238    24   239 0.85 Peptidase family M48
CCG                  PF02754.11    85 seq1711_BIOID50933   -            239     2e-30  104.5   0.2   1   2   2.2e-17   3.1e-13   49.4   0.0     1    84     3    84     3    85 0.95 Cysteine-rich domain
CCG                  PF02754.11    85 seq1711_BIOID50933   -            239     2e-30  104.5   0.2   2   2   1.3e-18   1.7e-14   53.4   0.0     2    84   133   216   132   217 0.92 Cysteine-rich domain
LrgA                 PF03788.9     96 seq1713_BIOID50933   -            132     5e-29   99.7  10.2   1   1   4.5e-33   6.2e-29   99.4   7.0     1    94    21   114    21   116 0.98 LrgA family
DFP                  PF04127.10   183 seq1714_BIOID50933   -            430   5.9e-72  241.0   0.2   1   1   8.7e-76   5.9e-72  241.0   0.2     2   182   211   395   210   396 0.97 DNA / pantothenate metabolism flavoprotein
Flavoprotein         PF02441.14   129 seq1714_BIOID50933   -            430   2.7e-31  107.8   0.3   1   1   8.1e-35   5.6e-31  106.7   0.2     1   128    30   157    30   158 0.90 Flavoprotein
Oxidored_FMN         PF00724.15   341 seq1715_BIOID50933   -            365   1.2e-90  303.9   0.0   1   1   9.6e-95   1.3e-90  303.7   0.0     1   340     5   343     5   344 0.93 NADH:flavin oxidoreductase / NADH oxidase family
SopA                 PF13981.1    135 seq1717_BIOID50933   -            422   2.1e-17   63.2   6.5   1   1   6.2e-21   2.1e-17   63.2   4.5     3    94   293   385   291   400 0.94 SopA-like central domain
Pentapeptide_4       PF13599.1     78 seq1717_BIOID50933   -            422   6.1e-17   61.0  21.9   1   1   3.6e-17   1.2e-13   50.4   4.8     5    78   173   249   169   249 0.94 Pentapeptide repeats (9 copies)
DNA_mis_repair       PF01119.14   119 seq1720_BIOID50933   -            615   4.9e-37  125.8   0.0   1   1   2.5e-40   8.6e-37  125.1   0.0     2   118   213   330   212   331 0.95 DNA mismatch repair protein, C-terminal domain
MutL_C               PF08676.6    144 seq1720_BIOID50933   -            615   4.3e-22   78.1   1.6   1   1   1.3e-25   4.5e-22   78.1   0.1     2   134   435   563   434   572 0.92 MutL C terminal dimerisation domain
HATPase_c_3          PF13589.1    137 seq1720_BIOID50933   -            615   9.9e-14   51.0   0.0   1   1   5.1e-17   1.7e-13   50.2   0.0     4   103    24   123    21   142 0.80 Histidine kinase-, DNA gyrase B-, and HSP90-like ATPase
HATPase_c            PF02518.21   111 seq1720_BIOID50933   -            615   5.4e-11   42.0   0.0   1   1   3.7e-14   1.3e-10   40.8   0.0     2    72    19    87    18   147 0.78 Histidine kinase-, DNA gyrase B-, and HSP90-like ATPase
SSF                  PF00474.12   406 seq1722_BIOID50933   -            502  3.6e-148  493.4  29.5   1   1  4.1e-152  5.6e-148  492.7  20.5     1   406    35   437    35   437 0.99 Sodium:solute symporter family
Usher                PF00577.15   552 seq1724_BIOID50933   -            883  2.4e-198  660.2  31.1   1   1  6.7e-202    3e-198  659.8  21.5     1   552   213   795   213   795 0.98 Type VII secretion system (T7SS), usher protein
PapC_N               PF13954.1    146 seq1724_BIOID50933   -            883   1.2e-40  138.3   0.0   1   1   5.1e-44   2.3e-40  137.4   0.0     1   146    42   196    42   196 0.96 PapC N-terminal domain
PapC_C               PF13953.1     68 seq1724_BIOID50933   -            883   2.5e-23   81.3   0.1   1   1   1.5e-26   6.8e-23   79.9   0.1     1    65   805   868   805   871 0.96 PapC C-terminal domain
LrgB                 PF04172.11   215 seq1725_BIOID50933   -             44   2.5e-06   26.7   0.9   1   1     2e-10   2.7e-06   26.6   0.6     1    33    12    44    12    44 0.96 LrgB-like family
LrgB                 PF04172.11   215 seq1726_BIOID50933   -            186   5.2e-70  234.8  12.0   1   1   4.2e-74   5.8e-70  234.7   8.3    35   215     1   181     1   181 0.99 LrgB-like family
DUF162               PF02589.10   189 seq1728_BIOID50933   -            475   1.5e-51  174.5   0.1   1   1   1.3e-54     2e-51  174.0   0.1     3   189    72   294    70   294 0.99 Uncharacterised ACR, YkgG family COG1556
Fer4_8               PF13183.1     57 seq1728_BIOID50933   -            475     1e-11   44.5   2.2   1   1   1.6e-14   2.4e-11   43.3   1.5     2    57   309   376   308   376 0.79 4Fe-4S dicluster domain
DUF3390              PF11870.3     93 seq1728_BIOID50933   -            475   4.5e-10   39.1   0.6   1   1   7.1e-13   1.1e-09   37.9   0.4    13    92   387   470   379   471 0.83 Domain of unknown function (DUF3390)
Fer4_9               PF13187.1     55 seq1728_BIOID50933   -            475   9.3e-09   35.3   0.7   1   1   1.8e-11   2.7e-08   33.8   0.5     1    53   311   375   311   376 0.94 4Fe-4S dicluster domain
Fer4_7               PF12838.2     52 seq1728_BIOID50933   -            475   1.7e-07   31.3   4.0   1   1     3e-10   4.6e-07   30.0   2.7     1    51   311   375   311   376 0.77 4Fe-4S dicluster domain
Fer4_17              PF13534.1     61 seq1728_BIOID50933   -            475   2.1e-07   31.0   2.1   1   1   4.4e-10   6.7e-07   29.4   1.5     1    60   311   376   311   377 0.71 4Fe-4S dicluster domain
Fer4_10              PF13237.1     52 seq1728_BIOID50933   -            475   4.2e-07   29.5   5.9   1   1   1.3e-09     2e-06   27.3   4.5     7    52   310   373   305   373 0.69 4Fe-4S dicluster domain
Pyr_redox_2          PF07992.9    200 seq1729_BIOID50933   -            377   2.8e-26   92.5   0.0   1   1   5.4e-29   9.2e-26   90.8   0.0     2   198     5   277     4   279 0.90 Pyridine nucleotide-disulphide oxidoreductase
Pyr_redox            PF00070.22    80 seq1729_BIOID50933   -            377   4.4e-18   65.3   0.0   1   1     7e-20   1.2e-16   60.7   0.0     1    75   143   216   143   224 0.95 Pyridine nucleotide-disulphide oxidoreductase
K_oxygenase          PF13434.1    341 seq1729_BIOID50933   -            377   6.5e-10   38.3   0.1   1   1   4.7e-09     8e-06   24.8   0.0   139   214    91   165    67   175 0.85 L-lysine 6-monooxygenase (NADPH-requiring)
Ail_Lom              PF06316.6    199 seq1731_BIOID50933   -            199  9.9e-132  436.3   7.0   1   1  1.6e-135  1.1e-131  436.1   4.8     1   199     1   199     1   199 1.00 Enterobacterial Ail/Lom protein
OMP_b-brl            PF13505.1    176 seq1731_BIOID50933   -            199   1.3e-25   90.2   6.7   1   1   2.3e-29   1.6e-25   89.9   4.6     2   176    11   199     7   199 0.81 Outer membrane protein beta-barrel domain
dCMP_cyt_deam_2      PF08211.6    124 seq1732_BIOID50933   -            294   1.1e-48  164.1   0.3   1   1   3.2e-50   2.2e-46  156.8   0.0     1   123   157   278   157   279 0.98 Cytidine and deoxycytidylate deaminase zinc-binding region
dCMP_cyt_deam_1      PF00383.17   102 seq1732_BIOID50933   -            294   1.3e-17   63.2   0.0   1   1   4.4e-18     3e-14   52.3   0.0    10    93    56   139    47   143 0.86 Cytidine and deoxycytidylate deaminase zinc-binding region
ArsC                 PF03960.10   110 seq1733_BIOID50933   -            119   5.4e-34  116.4   0.1   1   1   8.9e-38   6.1e-34  116.2   0.0     1   110     8   117     8   117 0.99 ArsC family
Glyoxalase           PF00903.20   128 seq1734_BIOID50933   -            135   3.7e-25   88.2   0.0   1   1   9.3e-29   4.2e-25   88.0   0.0     2   128     3   123     2   123 0.92 Glyoxalase/Bleomycin resistance protein/Dioxygenase superfamily
Glyoxalase_2         PF12681.2    108 seq1734_BIOID50933   -            135   3.6e-18   66.0   0.0   1   1   9.1e-22   4.2e-18   65.8   0.0     1   108     8   124     8   124 0.77 Glyoxalase-like domain
Glyoxalase_4         PF13669.1    110 seq1734_BIOID50933   -            135   5.7e-09   35.8   0.0   1   1   6.2e-12   2.8e-08   33.6   0.0     2   106     5   108     4   112 0.88 Glyoxalase/Bleomycin resistance protein/Dioxygenase superfamily
dUTPase              PF00692.14   129 seq1736_BIOID50933   -            152   1.2e-41  141.0   0.0   1   1   9.9e-46   1.4e-41  140.9   0.0     2   129    17   150    16   150 0.98 dUTPase
Adenylate_cycl       PF01295.13   605 seq1738_BIOID50933   -            848    9e-275  912.5   0.0   1   1  1.6e-278  1.1e-274  912.3   0.0     1   601   228   826   228   830 0.98 Adenylate cyclase, class-I
Adenyl_cycl_N        PF12633.2    204 seq1738_BIOID50933   -            848   3.3e-87  291.1   0.0   1   1   2.2e-86   1.5e-82  275.9   0.0     1   203     1   200     1   201 0.96 Adenylate cyclase NT domain
HAD_2                PF13419.1    176 seq1740_BIOID50933   -            237   4.6e-23   82.2   0.1   1   1   8.7e-27     6e-23   81.8   0.1     1   174    28   205    28   206 0.87 Haloacid dehalogenase-like hydrolase
Sigma54_activat      PF00158.21   168 seq1741_BIOID50933   -            642   6.2e-36  123.2   0.0   1   1   4.9e-39   1.1e-35  122.4   0.0     5   168   334   494   330   494 0.96 Sigma-54 interaction domain
PAS                  PF00989.19   113 seq1741_BIOID50933   -            642   4.5e-14   52.0   0.0   1   1     6e-17   1.4e-13   50.5   0.0     2   113   207   309   206   309 0.97 PAS fold
HTH_8                PF02954.14    42 seq1741_BIOID50933   -            642   1.7e-13   49.7   0.1   1   1   7.4e-17   1.7e-13   49.7   0.1     2    42   591   631   590   631 0.96 Bacterial regulatory protein, Fis family
GAF                  PF01590.21   154 seq1741_BIOID50933   -            642   4.1e-06   26.9   0.2   1   1   4.7e-09   1.1e-05   25.5   0.2     4   151    58   189    56   192 0.92 GAF domain
PAS_8                PF13188.1     64 seq1741_BIOID50933   -            642   0.00012   21.6   0.0   1   1   1.4e-07   0.00032   20.3   0.0     2    46   207   255   206   276 0.70 PAS domain
Rhodanese            PF00581.15   113 seq1742_BIOID50933   -            350   4.8e-17   62.2   0.1   1   1   9.6e-21   1.3e-16   60.8   0.0     2   112   138   233   137   234 0.94 Rhodanese-like domain
RNase_T              PF00929.19   164 seq1743_BIOID50933   -            215   9.4e-37  126.7   0.1   1   1   7.9e-41   1.1e-36  126.5   0.0     1   164    20   194    20   194 0.96 Exonuclease
phage_tail_N         PF08400.5    134 seq1745_BIOID50933   -            438   6.5e-60  200.5   0.2   1   1   1.9e-63   6.5e-60  200.5   0.2     2   134     3   135     1   135 0.99 Prophage tail fibre N-terminal
Phage_fiber_C        PF06820.7     64 seq1745_BIOID50933   -            438   3.9e-34  116.4   0.2   1   1   1.8e-37   6.3e-34  115.8   0.2     1    64   364   427   364   427 0.99 Putative prophage tail fibre C-terminus
Collagen             PF01391.13    60 seq1745_BIOID50933   -            438   8.8e-18   63.4  72.1   1   2   9.7e-12   3.3e-08   32.8  27.1     1    59   252   310   250   312 0.62 Collagen triple helix repeat (20 copies)
Collagen             PF01391.13    60 seq1745_BIOID50933   -            438   8.8e-18   63.4  72.1   2   2   6.8e-13   2.3e-09   36.5  21.9     1    59   303   361   303   364 0.93 Collagen triple helix repeat (20 copies)
CarboxypepD_reg      PF13620.1     82 seq1745_BIOID50933   -            438   1.5e-07   31.2   0.2   1   1     1e-10   3.5e-07   30.0   0.1     1    74     5    83     5    90 0.81 Carboxypeptidase regulatory-like domain
TetR_N               PF00440.18    47 seq1746_BIOID50933   -            198   2.9e-11   42.7   0.0   1   1   3.4e-15   4.6e-11   42.0   0.0     3    46    18    61    16    62 0.94 Bacterial regulatory proteins, tetR family
Chor_lyase           PF04345.8    168 seq1747_BIOID50933   -            165   4.5e-31  107.4   0.0   1   1   3.9e-35   5.4e-31  107.1   0.0    12   163    17   165    10   165 0.90 Chorismate lyase
IPPT                 PF01715.12   253 seq1748_BIOID50933   -            316  4.1e-107  356.8   0.0   1   1  6.9e-111  4.7e-107  356.5   0.0     2   252    45   297    44   298 0.99 IPP transferase
IPT                  PF01745.11   233 seq1748_BIOID50933   -            316   9.5e-07   28.1   0.0   1   1   1.7e-08   0.00012   21.2   0.0     5   100    14   109    10   120 0.80 Isopentenyl transferase
DUF162               PF02589.10   189 seq1749_BIOID50933   -            231   1.1e-36  126.0   0.1   1   1   1.2e-40   1.6e-36  125.4   0.0    19   189    65   228    47   228 0.91 Uncharacterised ACR, YkgG family COG1556
DUF218               PF02698.12   155 seq1752_BIOID50933   -            239   3.3e-21   75.2   0.0   1   1   3.3e-25   4.6e-21   74.8   0.0     4   132    47   172    45   186 0.93 DUF218 domain
MFS_1                PF07690.11   354 seq1755_BIOID50933   -            471   3.3e-50  170.7  49.5   1   1   4.8e-54   3.3e-50  170.7  34.3     1   353    15   405    15   406 0.91 Major Facilitator Superfamily
MFS_3                PF05977.8    524 seq1755_BIOID50933   -            471   5.2e-10   37.9  13.6   1   1   7.6e-14   5.2e-10   37.9   9.4    20   187    20   183     6   238 0.86 Transmembrane secretion effector
S4                   PF01479.20    48 seq1756_BIOID50933   -            133   7.7e-13   47.5   0.0   1   1   9.3e-17   1.3e-12   46.8   0.0     1    46     9    53     9    55 0.95 S4 domain
UbiA                 PF01040.13   257 seq1757_BIOID50933   -            290   1.1e-40  139.4  25.2   1   1   9.5e-45   1.3e-40  139.1  17.5     2   256    26   277    25   283 0.86 UbiA prenyltransferase family
DEAD_assoc           PF08494.6    187 seq1758_BIOID50933   -           1538   4.2e-58  196.0   0.0   1   1   3.9e-61   1.3e-57  194.4   0.0     2   186   679   867   678   868 0.96 DEAD/H associated
DEAD                 PF00270.24   173 seq1758_BIOID50933   -           1538   4.7e-28   97.6   0.0   1   1   3.2e-31   1.1e-27   96.4   0.0     1   167    31   218    31   224 0.88 DEAD/DEAH box helicase
Helicase_C           PF00271.26    78 seq1758_BIOID50933   -           1538   3.7e-13   49.0   0.1   1   1   3.5e-16   1.2e-12   47.3   0.0    12    75   354   417   348   419 0.96 Helicase conserved C-terminal domain
ResIII               PF04851.10   184 seq1758_BIOID50933   -           1538   2.3e-07   30.7   0.0   1   1   1.5e-10   5.1e-07   29.5   0.0    10   182    31   217    23   219 0.74 Type III restriction enzyme, res subunit
DUF1260              PF06877.6    104 seq1759_BIOID50933   -            138   1.8e-34  118.3   1.1   1   1   1.7e-38   2.3e-34  118.0   0.8     2   104    10   113     9   113 0.98 Protein of unknown function (DUF1260)
Ribonuc_red_lgC      PF02867.10   537 seq1761_BIOID50933   -            761  5.3e-134  447.6   0.0   1   1  2.5e-136  1.1e-132  443.2   0.0     1   536   222   731   222   732 0.95 Ribonucleotide reductase, barrel domain
ATP-cone             PF03477.11    90 seq1761_BIOID50933   -            761   5.9e-15   55.3   0.1   1   1   2.8e-18   1.3e-14   54.2   0.1     3    90     7    92     5    92 0.97 ATP cone domain
Ribonuc_red_lgN      PF00317.16    83 seq1761_BIOID50933   -            761   1.4e-12   47.0   1.0   1   1     5e-16   2.3e-12   46.4   0.1     2    82   142   219   141   220 0.93 Ribonucleotide reductase, all-alpha domain
HSP33                PF01430.14   280 seq1762_BIOID50933   -            294     1e-97  326.5   0.0   1   1  8.3e-102   1.1e-97  326.3   0.0     1   279     6   275     6   276 0.96 Hsp33 protein
UTRA                 PF07702.8    141 seq1766_BIOID50933   -            199   1.2e-31  109.1   0.0   1   1   2.1e-35   1.5e-31  108.8   0.0     1   140    47   185    47   186 0.98 UTRA domain
GntR                 PF00392.16    64 seq1766_BIOID50933   -            199   2.6e-06   26.6   2.5   1   1   4.8e-10   3.3e-06   26.3   0.0    39    63     1    25     1    26 0.97 Bacterial regulatory proteins, gntR family
DUF2542              PF10808.3     79 seq1767_BIOID50933   -             79     5e-46  154.7   5.7   1   1     4e-50   5.5e-46  154.6   3.9     1    79     1    79     1    79 1.00 Protein of unknown function (DUF2542)
Fimbrial             PF00419.15   145 seq1770_BIOID50933   -            176   3.1e-19   69.5   0.2   1   1   2.6e-23   3.6e-19   69.3   0.1     3   145    29   176    27   176 0.91 Fimbrial protein
Phage_fiber_C        PF06820.7     64 seq1771_BIOID50933   -            102   5.9e-36  122.3   0.7   1   1   6.2e-40   8.5e-36  121.8   0.5     1    64    41   102    41   102 0.99 Putative prophage tail fibre C-terminus
LSM                  PF01423.17    68 seq1772_BIOID50933   -            102   7.6e-09   34.8   0.2   1   1   1.1e-12   1.4e-08   33.9   0.1     6    68    17    64    10    64 0.85 LSM domain
Pyr_redox_2          PF07992.9    200 seq1774_BIOID50933   -            412   2.1e-16   60.2   0.2   1   1   3.3e-18   3.8e-15   56.1   0.2     1   198   126   384   126   386 0.82 Pyridine nucleotide-disulphide oxidoreductase
Pyr_redox            PF00070.22    80 seq1774_BIOID50933   -            412   8.4e-14   51.6   1.2   1   1   1.9e-10   2.1e-07   31.0   0.1     2    77   256   329   255   333 0.78 Pyridine nucleotide-disulphide oxidoreductase
NAD_binding_8        PF13450.1     68 seq1774_BIOID50933   -            412   3.6e-09   36.4   0.0   1   1   7.7e-12   8.7e-09   35.1   0.0     1    37   129   165   129   184 0.92 NAD(P)-binding Rossmann-like domain
HI0933_like          PF03486.9    409 seq1774_BIOID50933   -            412   1.1e-06   27.2   0.8   1   1   1.2e-08   1.4e-05   23.6   0.0     2    36   126   160   125   164 0.94 HI0933-like protein
FAD_binding_3        PF01494.14   356 seq1774_BIOID50933   -            412   2.6e-05   23.3   0.5   1   1     1e-07   0.00012   21.1   0.0     3    34   126   157   125   169 0.93 FAD binding domain
Thi4                 PF01946.12   230 seq1774_BIOID50933   -            412   5.9e-05   22.1   0.2   1   1   1.1e-07   0.00013   21.0   0.0    20    59   127   166   121   199 0.89 Thi4 family
MMR_HSR1             PF01926.18   114 seq1775_BIOID50933   -            426   3.4e-21   75.2   0.1   1   1   3.3e-24   9.1e-21   73.8   0.1     2   114   200   318   199   318 0.83 50S ribosome-binding GTPase
GTP-bdg_N            PF13167.1     95 seq1775_BIOID50933   -            426   1.6e-15   56.9   0.0   1   1   1.4e-18   3.8e-15   55.6   0.0     8    95    25   112    18   112 0.96 GTP-binding GTPase N-terminal
FeoB_N               PF02421.13   189 seq1775_BIOID50933   -            426     1e-08   34.5   0.1   1   1   7.5e-12   2.1e-08   33.5   0.0     2   168   199   369   198   390 0.81 Ferrous iron transport protein B
Arf                  PF00025.16   175 seq1775_BIOID50933   -            426   1.2e-05   24.4   0.6   1   1   2.8e-08   7.6e-05   21.9   0.4    19   132   202   326   190   360 0.79 ADP-ribosylation factor family
Fimbrial             PF00419.15   145 seq1778_BIOID50933   -            167   1.9e-09   37.8   5.6   1   1   1.7e-13   2.3e-09   37.4   3.9     1   143    28   165    26   167 0.73 Fimbrial protein
DUF898               PF05987.8    339 seq1780_BIOID50933   -             97   5.1e-27   94.5   1.9   1   1   4.4e-31     6e-27   94.3   1.3     2    73    20    91    19    95 0.94 Bacterial protein of unknown function (DUF898)
HATPase_c            PF02518.21   111 seq1782_BIOID50933   -            467   1.5e-24   85.7   0.0   1   1   7.1e-28   3.2e-24   84.6   0.0     1   111   349   460   349   460 0.98 Histidine kinase-, DNA gyrase B-, and HSP90-like ATPase
HAMP                 PF00672.20    70 seq1782_BIOID50933   -            467   1.5e-17   63.4   0.4   1   1   3.3e-21   1.5e-17   63.4   0.2     2    69   168   235   167   236 0.96 HAMP domain
HisKA                PF00512.20    68 seq1782_BIOID50933   -            467   9.5e-14   51.0   0.2   1   1   2.1e-17   9.5e-14   51.0   0.1     1    68   240   304   240   304 0.97 His Kinase A (phospho-acceptor) domain
Response_reg         PF00072.19   112 seq1783_BIOID50933   -            241   3.9e-24   84.7   0.7   1   1   1.2e-27   8.2e-24   83.6   0.2     1   111    11   121    11   122 0.96 Response regulator receiver domain
Trans_reg_C          PF00486.23    77 seq1783_BIOID50933   -            241   1.8e-21   75.6   0.2   1   1   5.2e-25   3.5e-21   74.7   0.1     2    77   161   236   160   236 0.98 Transcriptional regulatory protein, C terminal
DUF898               PF05987.8    339 seq1785_BIOID50933   -            309   1.9e-45  155.1  19.8   1   1   2.4e-48   3.3e-44  151.0  13.7    87   328     8   289     1   298 0.95 Bacterial protein of unknown function (DUF898)
YicC_N               PF03755.8    159 seq1786_BIOID50933   -            287   2.6e-49  167.0   0.1   1   1   3.8e-53   2.6e-49  167.0   0.1     1   158     2   154     2   155 0.96 YicC-like family, N-terminal region
DUF1732              PF08340.6     87 seq1786_BIOID50933   -            287     2e-34  117.1   7.3   1   1   2.9e-38     2e-34  117.1   5.0     1    87   202   287   202   287 0.97 Domain of unknown function (DUF1732)
FimH_man-bind        PF09160.5    147 seq1787_BIOID50933   -            304   5.5e-61  204.5   0.7   1   1   1.3e-64   8.7e-61  203.9   0.1     1   147    27   171    27   171 0.99 FimH, mannose binding
Fimbrial             PF00419.15   145 seq1787_BIOID50933   -            304     3e-07   30.6   5.2   1   1   4.3e-11     3e-07   30.6   3.6     6   145   177   304   171   304 0.82 Fimbrial protein
FTR1                 PF03239.9    306 seq1791_BIOID50933   -            276   1.8e-76  256.9  18.6   1   1   1.4e-80     2e-76  256.7  12.9     1   304     1   274     1   276 0.98 Iron permease FTR1 family
Peptidase_M85        PF13678.1    251 seq1792_BIOID50933   -            339    9e-114  378.9   0.2   1   1  8.1e-118  1.1e-113  378.6   0.1     2   251    34   283    33   283 0.99 NFkB-p65-degrading zinc protease
DHO_dh               PF01180.16   293 seq1793_BIOID50933   -            411   6.9e-35  120.3   0.0   1   1   1.9e-38   8.7e-35  120.0   0.0     2   293     6   304     5   304 0.84 Dihydroorotate dehydrogenase
Dus                  PF01207.12   310 seq1793_BIOID50933   -            411   5.9e-08   31.7   0.1   1   1   2.4e-11   1.1e-07   30.9   0.1    43   153    91   198    80   203 0.83 Dihydrouridine synthase (Dus)
FdhD-NarQ            PF02634.10   236 seq1794_BIOID50933   -            277   7.6e-73  244.7   0.0   1   1   6.6e-77     9e-73  244.4   0.0     1   235    38   275    38   276 0.92 FdhD/NarQ family
Band_7               PF01145.20   179 seq1795_BIOID50933   -            419   4.9e-33  114.4   1.1   1   1   1.2e-36   8.4e-33  113.6   0.7     1   178    98   271    98   272 0.96 SPFH domain / Band 7 family
HflK_N               PF12221.3     42 seq1795_BIOID50933   -            419   7.8e-17   60.6  18.5   1   1   4.1e-20   2.8e-16   58.8  12.8     1    42     1    60     1    60 0.96 Bacterial membrane protein N terminal
AIRS_C               PF02769.17   153 seq1796_BIOID50933   -            350   8.8e-35  119.8   0.0   1   1   1.9e-38   1.3e-34  119.2   0.0     2   148   182   344   181   349 0.96 AIR synthase related protein, C-terminal domain
AIRS                 PF00586.19    96 seq1796_BIOID50933   -            350   2.3e-18   66.0   0.1   1   1   5.8e-22     4e-18   65.3   0.1     4    96    51   147    25   147 0.91 AIR synthase related protein, N-terminal domain
LPAM_2               PF13627.1     24 seq1797_BIOID50933   -             67   1.6e-08   33.8   3.3   1   1   1.6e-12   2.1e-08   33.4   2.3     1    24     6    29     6    29 0.94 Prokaryotic lipoprotein-attachment site
Bro-N                PF02498.12    87 seq1799_BIOID50933   -            278   2.1e-07   30.9   0.0   1   1   5.3e-11   7.2e-07   29.2   0.0     1    75    14   105    14   113 0.74 BRO family, N-terminal domain
Ribonuc_red_sm       PF00268.16   281 seq1800_BIOID50933   -            420   1.1e-29  103.1   2.5   1   2   5.3e-17   7.3e-13   48.0   0.3    13   143    75   202    66   209 0.91 Ribonucleotide reductase, small chain
Ribonuc_red_sm       PF00268.16   281 seq1800_BIOID50933   -            420   1.1e-29  103.1   2.5   2   2   3.6e-19   4.9e-15   55.1   0.1   155   274   244   373   226   380 0.89 Ribonucleotide reductase, small chain
Response_reg         PF00072.19   112 seq1801_BIOID50933   -            240   2.7e-25   88.4   0.0   1   1   5.9e-29     4e-25   87.8   0.0     1   112    13   122    13   122 0.98 Response regulator receiver domain
Trans_reg_C          PF00486.23    77 seq1801_BIOID50933   -            240   9.8e-23   79.7   0.1   1   1   2.7e-26   1.8e-22   78.8   0.0     2    77   157   232   156   232 0.96 Transcriptional regulatory protein, C terminal
DAP_epimerase        PF01678.14   121 seq1802_BIOID50933   -            275   1.3e-77  257.4   0.7   1   2   1.8e-43   1.2e-39  134.8   0.0     1   120     4   124     4   125 0.98 Diaminopimelate epimerase
DAP_epimerase        PF01678.14   121 seq1802_BIOID50933   -            275   1.3e-77  257.4   0.7   2   2   2.5e-39   1.7e-35  121.4   0.1     2   121   153   268   152   268 0.97 Diaminopimelate epimerase
PhzC-PhzF            PF02567.11   282 seq1802_BIOID50933   -            275   3.6e-05   23.0   0.0   1   1   7.7e-09   5.2e-05   22.5   0.0    45   224    51   224    46   229 0.86 Phenazine biosynthesis-like protein
HOK_GEF              PF01848.11    43 seq1803_BIOID50933   -             98     1e-15   56.6   0.4   1   1   1.1e-19   1.5e-15   56.0   0.2     1    43    52    94    52    94 0.99 Hok/gef family
Peptidase_M75        PF09375.5    285 seq1805_BIOID50933   -            375   3.4e-52  177.4   5.4   1   1   6.5e-56   4.5e-52  177.0   3.7     1   285   135   368   135   368 0.96 Imelysin
Cupredoxin_1         PF13473.1    104 seq1805_BIOID50933   -            375   3.4e-25   87.8   0.1   1   1   8.1e-29   5.6e-25   87.1   0.1     4   104    13   115    10   115 0.95 Cupredoxin-like domain
Molybdopterin        PF00384.17   432 seq1806_BIOID50933   -            759   4.6e-29  101.3   0.0   1   1   1.6e-32   1.1e-28  100.0   0.0     1   358   108   475   108   508 0.76 Molybdopterin oxidoreductase
Molydop_binding      PF01568.16   109 seq1806_BIOID50933   -            759   4.2e-06   26.4   0.0   1   1   2.4e-09   1.7e-05   24.5   0.0     1   108   642   751   642   752 0.77 Molydopterin dinucleotide binding domain
HOK_GEF              PF01848.11    43 seq1810_BIOID50933   -             83   7.2e-18   63.5   1.4   1   1   6.8e-22   9.3e-18   63.1   1.0     1    43    37    79    37    79 0.99 Hok/gef family
DUF3829              PF12889.2    277 seq1811_BIOID50933   -            351   3.4e-79  265.8  11.8   1   1   2.9e-83   3.9e-79  265.5   8.2     2   277    71   351    70   351 0.97 Protein of unknown function (DUF3829)
PEPCK_ATP            PF01293.15   467 seq1812_BIOID50933   -            540  3.3e-216  718.1   0.0   1   1  2.8e-220  3.8e-216  717.9   0.0     3   467    21   493    19   493 0.98 Phosphoenolpyruvate carboxykinase
Flavodoxin_1         PF00258.20   143 seq1813_BIOID50933   -            173     1e-27   96.7   0.0   1   1   8.7e-32   1.2e-27   96.5   0.0     1   143     5   160     5   160 0.94 Flavodoxin
Formyl_trans_N       PF00551.14   181 seq1814_BIOID50933   -            212   6.3e-66  221.2   0.0   1   1   5.3e-70   7.2e-66  221.0   0.0     1   181     1   181     1   181 0.99 Formyl transferase
DUF484               PF04340.7    225 seq1816_BIOID50933   -            235   1.4e-89  299.2   0.4   1   1   1.2e-93   1.6e-89  299.0   0.3     1   224    10   232    10   233 0.99 Protein of unknown function, DUF484
DUF1508              PF07411.7     49 seq1817_BIOID50933   -            123   1.5e-47  158.6   5.8   1   2   2.9e-27   3.9e-23   80.5   0.1     1    49    23    71    23    71 0.97 Domain of unknown function (DUF1508)
DUF1508              PF07411.7     49 seq1817_BIOID50933   -            123   1.5e-47  158.6   5.8   2   2   2.5e-27   3.4e-23   80.7   0.9     1    48    74   121    74   122 0.97 Domain of unknown function (DUF1508)
Band_7               PF01145.20   179 seq1818_BIOID50933   -            334   1.4e-37  129.2   0.7   1   1   1.5e-41   2.1e-37  128.6   0.5     2   178    22   243    21   245 0.97 SPFH domain / Band 7 family
DAGK_prokar          PF01219.14   104 seq1819_BIOID50933   -            122   5.5e-39  131.8   8.1   1   1   4.6e-43   6.3e-39  131.6   5.6     2   104    16   118    15   118 0.99 Prokaryotic diacylglycerol kinase
UPF0126              PF03458.8     81 seq1820_BIOID50933   -            205   1.5e-44  149.3  24.6   1   2   3.2e-25   4.3e-21   74.1   4.6     2    78     4    80     3    83 0.96 UPF0126 domain
UPF0126              PF03458.8     81 seq1820_BIOID50933   -            205   1.5e-44  149.3  24.6   2   2   1.8e-28   2.5e-24   84.5   4.1     1    79    89   166    89   168 0.97 UPF0126 domain
Fer2                 PF00111.22    78 seq1823_BIOID50933   -             84   9.2e-11   41.2   2.6   1   1   7.5e-15     1e-10   41.0   1.8     7    78    10    77     4    77 0.83 2Fe-2S iron-sulfur cluster binding domain
Dyp_perox            PF04261.7    313 seq1825_BIOID50933   -            423  4.4e-111  370.4   0.0   1   1  3.7e-115    5e-111  370.2   0.0     1   312    61   410    61   411 0.99 Dyp-type peroxidase family
Peptidase_U32        PF01136.14   233 seq1826_BIOID50933   -            453   6.3e-95  316.4   0.0   1   1     6e-99   8.2e-95  316.0   0.0     1   232    75   344    75   345 0.98 Peptidase family U32
DUF1375              PF07119.7     76 seq1827_BIOID50933   -            135   7.7e-22   76.7   0.7   1   1     9e-26   1.2e-21   76.1   0.5     5    75    40   102    31   103 0.93 Protein of unknown function (DUF1375)
LexA_DNA_bind        PF01726.11    65 seq1829_BIOID50933   -            202   6.6e-32  108.7   0.1   1   1   1.5e-35   1.1e-31  108.1   0.1     1    65     1    65     1    65 0.99 LexA DNA binding domain
Peptidase_S24        PF00717.18    70 seq1829_BIOID50933   -            202   8.9e-17   60.3   0.8   1   1   1.9e-20   1.3e-16   59.8   0.5     1    68   114   180   114   182 0.96 Peptidase S24-like
PTS_EIIC             PF02378.13   321 seq1831_BIOID50933   -            485     1e-41  142.7  32.0   1   1   1.5e-45     1e-41  142.7  22.2     3   321   113   396   111   396 0.92 Phosphotransferase system, EIIC
PTS_EIIB             PF00367.15    35 seq1831_BIOID50933   -            485   2.5e-16   58.4   0.3   1   1   6.2e-20   4.2e-16   57.7   0.2     1    35     9    43     9    43 0.98 phosphotransferase system, EIIB
PP_kinase_C          PF13090.1    353 seq1832_BIOID50933   -            688  2.4e-147  490.0   0.2   1   1  9.1e-151  3.1e-147  489.6   0.1     3   352   333   681   331   682 0.99 Polyphosphate kinase C-terminal domain
PP_kinase            PF02503.12   207 seq1832_BIOID50933   -            688   1.1e-49  168.6   0.9   1   1   5.3e-53   1.8e-49  167.9   0.6     2   204   118   321   117   324 0.95 Polyphosphate kinase middle domain
PP_kinase_N          PF13089.1    109 seq1832_BIOID50933   -            688   9.3e-32  109.2   3.0   1   1   3.2e-35   1.1e-31  109.0   1.0     1   109     6   111     6   111 0.96 Polyphosphate kinase N-terminal domain
PLDc_2               PF13091.1    126 seq1832_BIOID50933   -            688     4e-13   49.1   0.2   1   1   5.1e-12   1.7e-08   34.0   0.3    12   123   369   489   354   491 0.85 PLD-like domain
Phage_integrase      PF00589.17   173 seq1833_BIOID50933   -            298   2.2e-50  170.5   0.0   1   1   5.3e-54   3.6e-50  169.8   0.0     3   172   114   281   112   282 0.97 Phage integrase family
Phage_integr_N       PF02899.12    84 seq1833_BIOID50933   -            298     2e-27   95.0   0.8   1   1   7.9e-31   5.4e-27   93.6   0.6     1    83     8    90     8    91 0.98 Phage integrase, N-terminal SAM-like domain
DUF2065              PF09838.4     57 seq1837_BIOID50933   -             65   9.4e-23   79.5   3.3   1   1   7.6e-27     1e-22   79.4   2.3     1    57     5    61     5    61 0.98 Uncharacterized protein conserved in bacteria (DUF2065)
MatE                 PF01554.13   162 seq1838_BIOID50933   -            441   6.6e-39  133.0  30.1   1   2   7.8e-35   1.1e-30  106.3   5.9     1   161    17   177    17   178 0.99 MatE
MatE                 PF01554.13   162 seq1838_BIOID50933   -            441   6.6e-39  133.0  30.1   2   2   4.9e-13   6.7e-09   35.4   6.9     2   143   241   382   241   404 0.91 MatE
GCV_T                PF01571.16   211 seq1840_BIOID50933   -            326   1.2e-28   99.8   0.3   1   1   1.3e-32   1.7e-28   99.3   0.2     4   209    24   217    21   219 0.90 Aminomethyltransferase folate-binding domain
Adenylsucc_synt      PF00709.16   421 seq1842_BIOID50933   -             64   5.8e-23   81.0   0.2   1   1   4.3e-27   5.8e-23   81.0   0.2     2    47     5    50     4    64 0.88 Adenylosuccinate synthetase
HAD_2                PF13419.1    176 seq1844_BIOID50933   -            238     9e-20   71.5   0.1   1   1   2.5e-23   1.2e-19   71.1   0.0     1   176    13   207    13   207 0.76 Haloacid dehalogenase-like hydrolase
Hydrolase_like       PF13242.1     75 seq1844_BIOID50933   -            238   4.5e-09   35.7   0.0   1   1   2.2e-12   9.9e-09   34.6   0.0     2    50   161   209   160   223 0.93 HAD-hyrolase-like
Hydrolase            PF00702.21   204 seq1844_BIOID50933   -            238   1.4e-08   35.4   0.0   1   1   4.3e-12     2e-08   34.9   0.0     1   202    10   199    10   201 0.71 haloacid dehalogenase-like hydrolase
Adenylsucc_synt      PF00709.16   421 seq1845_BIOID50933   -            359  1.5e-135  451.9   0.0   1   1  1.3e-139  1.7e-135  451.8   0.0    72   420     2   351     1   352 0.99 Adenylosuccinate synthetase
Sigma54_activat      PF00158.21   168 seq1848_BIOID50933   -            325   1.2e-62  210.2   0.0   1   1   5.1e-66   1.7e-62  209.6   0.0     2   163     9   170     8   175 0.98 Sigma-54 interaction domain
AAA_5                PF07728.9    139 seq1848_BIOID50933   -            325   1.2e-07   31.4   0.0   1   1   6.6e-11   2.2e-07   30.5   0.0     1   122    31   149    31   169 0.82 AAA domain (dynein-related subfamily)
HTH_8                PF02954.14    42 seq1848_BIOID50933   -            325   1.2e-05   24.5   0.7   1   1   7.1e-09   2.4e-05   23.6   0.5     6    41   287   322   283   323 0.89 Bacterial regulatory protein, Fis family
NLPC_P60             PF00877.14   105 seq1849_BIOID50933   -            271   1.2e-33  114.8   0.0   1   1   4.7e-37   3.2e-33  113.5   0.0     1   105   153   263   153   263 0.98 NlpC/P60 family
Glyco_hydro_1        PF00232.13   455 seq1852_BIOID50933   -            476  5.1e-130  433.5   0.1   1   1  4.6e-134  6.3e-130  433.2   0.1     4   454     5   472     2   473 0.92 Glycosyl hydrolase family 1
PhoH                 PF02562.11   205 seq1853_BIOID50933   -            354     9e-76  253.5   0.0   1   1   8.5e-80   1.2e-75  253.1   0.0     2   204   149   353   148   354 0.98 PhoH-like protein
HTH_AraC             PF00165.18    42 seq1854_BIOID50933   -            253   1.3e-16   59.7   0.4   1   2   4.1e-10   2.8e-06   26.8   0.0     5    41   147   182   146   183 0.94 Bacterial regulatory helix-turn-helix proteins, AraC family
HTH_AraC             PF00165.18    42 seq1854_BIOID50933   -            253   1.3e-16   59.7   0.4   2   2   4.4e-11     3e-07   29.9   0.1    10    39   199   229   199   230 0.94 Bacterial regulatory helix-turn-helix proteins, AraC family
HTH_18               PF12833.2     81 seq1854_BIOID50933   -            253   1.1e-14   54.1   0.1   1   1   6.2e-18   4.2e-14   52.2   0.0     1    78   156   230   156   233 0.94 Helix-turn-helix domain
FAD_binding_2        PF00890.19   421 seq1855_BIOID50933   -            540  3.9e-107  358.5   1.3   1   1  1.7e-110  4.7e-107  358.3   0.9     1   421    10   392    10   392 0.95 FAD binding domain
Succ_DH_flav_C       PF02910.15   129 seq1855_BIOID50933   -            540   3.1e-19   68.9   0.2   1   1     2e-22   5.5e-19   68.1   0.1     2    88   441   521   440   526 0.96 Fumarate reductase flavoprotein C-term
Pyr_redox_2          PF07992.9    200 seq1855_BIOID50933   -            540   4.5e-12   46.1   3.0   1   1   4.3e-13   1.2e-09   38.2   2.1     1   196    10   377    10   380 0.81 Pyridine nucleotide-disulphide oxidoreductase
FAD_binding_3        PF01494.14   356 seq1858_BIOID50933   -            360   8.5e-09   34.8   0.0   1   1   2.4e-09   3.3e-05   23.0   0.0   148   178   141   171   119   239 0.87 FAD binding domain
UvrD_C               PF13361.1    319 seq1859_BIOID50933   -            738   1.3e-99  333.6   0.0   1   1  7.6e-103   1.7e-99  333.1   0.0     1   318   295   634   295   635 0.98 UvrD-like helicase C-terminal domain
UvrD-helicase        PF00580.16   315 seq1859_BIOID50933   -            738   2.2e-76  257.0   0.0   1   1   2.7e-79   6.1e-76  255.6   0.0     1   314    28   289    28   290 0.98 UvrD/REP helicase N-terminal domain
AAA_19               PF13245.1     76 seq1859_BIOID50933   -            738   5.5e-14   51.5   0.2   1   1   8.5e-17   1.9e-13   49.8   0.1     1    75    34   111    34   112 0.85 Part of AAA domain
UvrD_C_2             PF13538.1    104 seq1859_BIOID50933   -            738   1.1e-10   41.4   0.0   1   1   1.1e-13   2.6e-10   40.2   0.0    54   103   561   630   509   631 0.77 Family description
CsbD                 PF05532.7     53 seq1862_BIOID50933   -             69   1.5e-21   75.6   8.3   1   1   1.3e-25   1.8e-21   75.4   5.8     1    53     4    56     4    56 0.97 CsbD-like
Ppx-GppA             PF02541.11   285 seq1863_BIOID50933   -            513  2.1e-105  351.8   0.1   1   1  4.1e-109  5.5e-105  350.5   0.0     1   284    26   308    26   309 0.99 Ppx/GppA phosphatase family
LysR_substrate       PF03466.15   209 seq1864_BIOID50933   -            292   5.2e-35  120.3   0.0   1   1   1.1e-38   7.6e-35  119.7   0.0     2   188    88   267    87   275 0.93 LysR substrate binding domain
HTH_1                PF00126.22    60 seq1864_BIOID50933   -            292   1.1e-18   66.6   1.0   1   1   7.6e-22   5.2e-18   64.4   0.5     1    60     3    63     3    63 0.95 Bacterial regulatory helix-turn-helix protein, lysR family
Guanylate_kin        PF00625.16   183 seq1865_BIOID50933   -            207   5.8e-70  234.3   0.0   1   1   4.9e-74   6.7e-70  234.1   0.0     2   183     4   186     3   186 0.98 Guanylate kinase
Sod_Fe_C             PF02777.13   106 seq1866_BIOID50933   -            193   1.9e-45  152.9   1.9   1   1   1.5e-48     1e-44  150.5   0.1     1   105    87   190    87   191 0.98 Iron/manganese superoxide dismutases, C-terminal domain
Sod_Fe_N             PF00081.17    82 seq1866_BIOID50933   -            193     3e-35  120.2   0.6   1   1   7.4e-39   5.1e-35  119.5   0.4     1    82     2    82     2    82 0.98 Iron/manganese superoxide dismutases, alpha-hairpin domain
DAGK_cat             PF00781.19   130 seq1872_BIOID50933   -            299   1.6e-26   92.1   0.3   1   1   3.7e-30   2.5e-26   91.4   0.2     3   129     8   131     6   132 0.96 Diacylglycerol kinase catalytic domain
NAD_kinase           PF01513.16   285 seq1872_BIOID50933   -            299   7.2e-06   24.8   0.1   1   1   1.3e-09   8.6e-06   24.6   0.1    64   134    45   121    12   196 0.82 ATP-NAD kinase
Rrf2                 PF02082.15    83 seq1873_BIOID50933   -            141   2.1e-25   88.5   0.1   1   1   2.4e-29   3.3e-25   87.9   0.1     1    82     1    82     1    83 0.99 Transcriptional regulator
Sulfatase            PF00884.18   379 seq1880_BIOID50933   -            560  3.9e-114  381.4   8.1   1   1  7.3e-118    5e-114  381.1   5.6     1   371    58   497    58   505 0.96 Sulfatase
Phosphodiest         PF01663.17   364 seq1880_BIOID50933   -            560   3.4e-11   42.9   0.4   1   1   1.3e-14   8.6e-11   41.6   0.2    18   244   106   348    98   350 0.67 Type I phosphodiesterase / nucleotide pyrophosphatase
Esterase             PF00756.15   251 seq1881_BIOID50933   -            400     3e-48  164.3   0.0   1   1   4.5e-52     3e-48  164.3   0.0     1   251   172   391   172   391 0.98 Putative esterase
DUF3327              PF11806.3    122 seq1881_BIOID50933   -            400   2.9e-37  127.5   0.5   1   1   4.2e-41   2.9e-37  127.5   0.3     3   121    29   155    21   156 0.97 Domain of unknown function (DUF3327)
RNB                  PF00773.14   325 seq1882_BIOID50933   -            827  2.1e-105  352.4   0.0   1   1  9.1e-109  3.1e-105  351.9   0.0     1   325   274   602   274   602 0.97 RNB domain
OB_RNB               PF08206.6     58 seq1882_BIOID50933   -            827   1.9e-29  100.8   9.9   1   2   2.4e-25   8.1e-22   76.3   0.1     1    58   101   158   101   158 0.99 Ribonuclease B OB domain
OB_RNB               PF08206.6     58 seq1882_BIOID50933   -            827   1.9e-29  100.8   9.9   2   2     2e-09   6.7e-06   25.4   0.0     6    58   172   227   170   227 0.96 Ribonuclease B OB domain
S1                   PF00575.18    74 seq1882_BIOID50933   -            827   8.7e-20   70.4   0.4   1   1   6.9e-23   2.4e-19   69.0   0.3     2    73   655   738   654   739 0.98 S1 RNA binding domain
HTH_12               PF08461.5     66 seq1882_BIOID50933   -            827   1.7e-13   49.9   0.8   1   1   1.1e-16   3.8e-13   48.8   0.5     2    64    37    97    36    99 0.93 Ribonuclease R winged-helix domain
RNA_pol_Rpb6         PF01192.17    57 seq1884_BIOID50933   -             91     1e-17   63.4   0.1   1   1   9.7e-22   1.3e-17   63.1   0.1     1    56     7    62     7    63 0.95 RNA polymerase Rpb6
DUF2583              PF10762.4     89 seq1885_BIOID50933   -             92     1e-51  172.9   1.0   1   1   8.5e-56   1.2e-51  172.7   0.7     1    89     1    89     1    89 0.99 Protein of unknown function (DUF2583)
Glyco_hydro_1        PF00232.13   455 seq1886_BIOID50933   -            479  2.6e-132  441.1   2.1   1   1  2.2e-136    3e-132  440.9   1.5     3   454     6   476     4   477 0.92 Glycosyl hydrolase family 1
HD_4                 PF13328.1    153 seq1890_BIOID50933   -            702   6.5e-54  181.6   1.2   1   1   2.4e-57   6.5e-54  181.6   0.8     2   152    27   175    26   176 0.97 HD domain
RelA_SpoT            PF04607.12   116 seq1890_BIOID50933   -            702   1.1e-36  125.2   0.5   1   1   1.1e-39   3.1e-36  123.7   0.0     1   115   235   345   235   346 0.98 Region found in RelA / SpoT proteins
TGS                  PF02824.16    60 seq1890_BIOID50933   -            702   6.9e-22   76.9   0.0   1   1   6.1e-25   1.7e-21   75.7   0.0     1    60   388   447   388   447 0.99 TGS domain
ACT_4                PF13291.1     80 seq1890_BIOID50933   -            702   2.2e-18   66.2   2.5   1   1   2.1e-21   5.7e-18   64.9   1.0     2    80   622   699   621   699 0.97 ACT domain
HD                   PF01966.17   122 seq1890_BIOID50933   -            702   1.3e-13   50.8   1.9   1   1   1.7e-16   4.7e-13   49.0   0.3     1   122    45   144    45   144 0.81 HD domain
GreA_GreB_N          PF03449.10    74 seq1891_BIOID50933   -            170   1.1e-29  102.1   0.7   1   1   2.7e-33   1.9e-29  101.4   0.5     1    74    13    86    13    86 0.97 Transcription elongation factor, N-terminal
GreA_GreB            PF01272.14    77 seq1891_BIOID50933   -            170   1.6e-22   78.9   0.0   1   1   3.8e-26   2.6e-22   78.2   0.0     2    77    93   167    92   167 0.98 Transcription elongation factor, GreA/GreB, C-term
DUF2713              PF10897.3    246 seq1892_BIOID50933   -            318  2.7e-166  550.7   5.5   1   1  2.6e-170  3.6e-166  550.3   3.8     1   246    73   318    73   318 1.00 Protein of unknown function (DUF2713)
Tex_N                PF09371.5    193 seq1901_BIOID50933   -            773   7.7e-80  266.6   0.2   1   1   3.2e-83   1.5e-79  265.7   0.1     1   192    10   201    10   202 0.99 Tex-like protein N-terminal domain
HHH_3                PF12836.2     65 seq1901_BIOID50933   -            773   5.1e-27   93.5   0.0   1   1   2.5e-30   1.1e-26   92.3   0.0     1    65   491   555   491   555 0.99 Helix-hairpin-helix motif
S1                   PF00575.18    74 seq1901_BIOID50933   -            773   4.2e-24   84.3   0.6   1   1   1.7e-27   7.8e-24   83.4   0.4     2    74   648   720   647   720 0.98 S1 RNA binding domain
YjgP_YjgQ            PF03739.9    354 seq1902_BIOID50933   -            366   2.7e-70  236.7   6.1   1   1   2.3e-74   3.2e-70  236.5   4.2     1   351     5   345     5   348 0.97 Predicted permease YjgP/YjgQ family
Acetyltransf_3       PF13302.1    142 seq1904_BIOID50933   -            194   8.5e-20   71.3   0.1   1   1     3e-23     1e-19   71.1   0.0     1   142    17   162    17   162 0.87 Acetyltransferase (GNAT) domain
Acetyltransf_4       PF13420.1    155 seq1904_BIOID50933   -            194   6.1e-14   52.1   0.2   1   1   2.4e-17   8.2e-14   51.7   0.1     2   154    21   181    20   182 0.78 Acetyltransferase (GNAT) domain
Acetyltransf_1       PF00583.19    83 seq1904_BIOID50933   -            194   1.9e-08   34.0   0.1   1   1   8.7e-12     3e-08   33.4   0.0     2    83    83   162    82   162 0.96 Acetyltransferase (GNAT) family
[truncated: 1,466,817 more chars]
