# Supplementary material for: A domain sequence approach to pangenomics: applications to Escherichia coli
Source: F1000Res. 2013 May 29;1:19. Originally published 2012 Oct 1. [Version 2] doi: 10.12688/f1000research.1-19.v2 (PMC3901455; doi:10.12688/f1000research.1-19.v2)
Supplement: The 347 text files show the results from scanning each of the fasta-files against the Pfam-A database [file f1000research-1-1101-s0002.tgz › Escherichia_coli_DEC4A_BIOID50935.txt]

#                                                                            --- full sequence --- -------------- this domain -------------   hmm coord   ali coord   env coord
# target name        accession   tlen query name           accession   qlen   E-value  score  bias   #  of  c-Evalue  i-Evalue  score  bias  from    to  from    to  from    to  acc description of target
#------------------- ---------- ----- -------------------- ---------- ----- --------- ------ ----- --- --- --------- --------- ------ ----- ----- ----- ----- ----- ----- ----- ---- ---------------------
Lysis_S              PF04971.7     68 seq2_BIOID50935      -             71   7.2e-47  156.8   0.6   1   1   5.8e-51   7.9e-47  156.7   0.4     1    68     4    71     4    71 1.00 Lysis protein S
Tape_meas_lam_C      PF09718.5     78 seq3_BIOID50935      -            406   2.2e-21   75.4   2.2   1   1   4.5e-25   6.2e-21   73.9   1.5     1    77   184   260   184   261 0.97 Lambda phage tail tape-measure protein (Tape_meas_lam_C)
DUF646               PF04883.7    106 seq5_BIOID50935      -            148   3.6e-20   72.6   0.0   1   1   3.5e-24   4.8e-20   72.2   0.0     2   105    13   131    12   132 0.86 Bacteriophage protein of unknown function (DUF646)
DDE_Tnp_IS66         PF03050.9    271 seq6_BIOID50935      -            512  3.4e-100  334.6   0.0   1   1  9.9e-104  3.4e-100  334.6   0.0     1   271   175   462   175   462 0.98 Transposase IS66 family
DDE_Tnp_IS66_C       PF13817.1     39 seq6_BIOID50935      -            512   4.3e-19   68.1   0.1   1   1   3.3e-22   1.1e-18   66.7   0.0     1    39   468   506   468   506 0.98 IS66 C-terminal element
HTH_Tnp_IS66         PF13005.2     59 seq6_BIOID50935      -            512   3.4e-17   61.8   0.7   1   1   1.8e-20     6e-17   61.1   0.5     3    59   115   169   113   169 0.95 putative Helix-turn-helix domain of transposase IS66
LZ_Tnp_IS66          PF13007.2     78 seq6_BIOID50935      -            512   3.7e-13   49.8   3.2   1   1   1.1e-16   3.7e-13   49.8   2.2     1    77    38   110    38   111 0.82 Transposase C of IS166 homeodomain
DUF1382              PF07131.6     61 seq7_BIOID50935      -             63   8.3e-40  134.6   0.6   1   1   6.7e-44   9.1e-40  134.4   0.4     1    61     1    61     1    61 0.99 Protein of unknown function (DUF1382)
rve                  PF00665.21   120 seq8_BIOID50935      -            295   4.9e-25   87.8   0.0   1   1     4e-28   1.1e-24   86.7   0.0     2   119   125   239   124   240 0.97 Integrase core domain
HTH_21               PF13276.1     60 seq8_BIOID50935      -            295   2.1e-16   59.5   3.6   1   1   1.7e-19   4.7e-16   58.4   2.5     2    60    46   103    44   103 0.92 HTH-like domain
rve_3                PF13683.1     67 seq8_BIOID50935      -            295   3.9e-11   42.2   0.1   1   1   3.4e-14   9.4e-11   40.9   0.0     7    67   217   277   212   277 0.92 Integrase core domain
DDE_Tnp_IS240        PF13610.1    140 seq8_BIOID50935      -            295   1.7e-06   27.9   0.0   1   1   9.4e-10   2.6e-06   27.3   0.0     2   137   130   267   129   269 0.93 DDE domain
rve_2                PF13333.1     52 seq8_BIOID50935      -            295   5.1e-06   26.3   0.0   1   1   3.8e-09     1e-05   25.3   0.0     1    46   230   279   230   284 0.84 Integrase core domain
PhageMin_Tail        PF10145.4    202 seq10_BIOID50935     -            557   1.5e-44  151.9  21.4   1   1   1.1e-48   1.5e-44  151.9  14.8     1   202   238   440   238   440 0.98 Phage-related minor tail protein
PTS_EIIC             PF02378.13   321 seq12_BIOID50935     -            648     5e-71  239.0  33.0   1   1   1.1e-74     5e-71  239.0  22.9     2   321    12   300    11   300 0.94 Phosphotransferase system, EIIC
PTS_EIIA_1           PF00358.15   133 seq12_BIOID50935     -            648   1.6e-52  176.4   0.6   1   1   5.5e-56   2.5e-52  175.8   0.4     4   131   499   626   496   628 0.98 phosphoenolpyruvate-dependent sugar phosphotransferase system, EIIA 1
PTS_EIIB             PF00367.15    35 seq12_BIOID50935     -            648   1.2e-12   46.6   0.9   1   1   5.3e-16   2.4e-12   45.7   0.7     1    35   393   427   393   427 0.97 phosphotransferase system, EIIB
Ead_Ea22             PF13935.1    139 seq14_BIOID50935     -            315   1.3e-43  148.5   2.1   1   1   9.4e-48   1.3e-43  148.5   1.4     1   139     2   145     2   145 0.98 Ead/Ea22-like protein
Transgly             PF00912.17   178 seq15_BIOID50935     -            844   2.6e-56  189.6   0.0   1   1     6e-60   4.1e-56  188.9   0.0    10   177   209   380   198   381 0.95 Transglycosylase
Transpeptidase       PF00905.17   304 seq15_BIOID50935     -            844   1.1e-25   90.2   0.2   1   1   1.3e-28   8.9e-25   87.2   0.2     2   284   473   725   472   744 0.86 Penicillin binding protein transpeptidase domain
RusA                 PF05866.6    116 seq17_BIOID50935     -            123   5.7e-21   74.9   0.0   1   1   4.8e-25   6.5e-21   74.7   0.0     1   116     7   116     7   116 0.90 Endodeoxyribonuclease RusA
RHS                  PF03527.9     41 seq22_BIOID50935     -            434   2.2e-20   72.0   0.9   1   1   1.6e-24   2.2e-20   72.0   0.7     1    41   188   228   188   228 0.98 RHS protein
DUF977               PF06163.6    127 seq23_BIOID50935     -            135   2.6e-53  179.0   0.1   1   1   4.2e-57   2.9e-53  178.8   0.1     1   127     6   131     6   131 0.99 Bacterial protein of unknown function (DUF977)
Trp_repressor        PF01371.14    88 seq23_BIOID50935     -            135   3.3e-06   26.8   0.0   1   1   8.8e-10     6e-06   25.9   0.0    21    74     4    56     2    62 0.89 Trp repressor protein
DDE_Tnp_IS66         PF03050.9    271 seq24_BIOID50935     -            512  3.4e-100  334.6   0.0   1   1  9.9e-104  3.4e-100  334.6   0.0     1   271   175   462   175   462 0.98 Transposase IS66 family
DDE_Tnp_IS66_C       PF13817.1     39 seq24_BIOID50935     -            512   4.3e-19   68.1   0.1   1   1   3.3e-22   1.1e-18   66.7   0.0     1    39   468   506   468   506 0.98 IS66 C-terminal element
HTH_Tnp_IS66         PF13005.2     59 seq24_BIOID50935     -            512   3.4e-17   61.9   0.7   1   1   1.8e-20     6e-17   61.1   0.5     3    59   115   169   113   169 0.95 putative Helix-turn-helix domain of transposase IS66
LZ_Tnp_IS66          PF13007.2     78 seq24_BIOID50935     -            512   3.7e-13   49.8   3.2   1   1   1.1e-16   3.7e-13   49.8   2.2     1    77    38   110    38   111 0.82 Transposase C of IS166 homeodomain
DUF1327              PF07041.6    113 seq26_BIOID50935     -            114   2.9e-61  204.2   0.0   1   1   2.3e-65   3.2e-61  204.0   0.0     1   112     1   112     1   113 0.99 Protein of unknown function (DUF1327)
Caudo_TAP            PF02413.12   130 seq29_BIOID50935     -            131   3.8e-27   94.8   0.0   1   1   3.2e-31   4.4e-27   94.6   0.0    19   130    17   130     3   130 0.91 Caudovirales tail fibre assembly protein
Antiterm             PF03589.8     95 seq30_BIOID50935     -             96   1.1e-12   47.6   0.0   1   1   1.2e-16   1.7e-12   47.1   0.0    41    95     1    56     1    56 0.99 Antitermination protein
HOK_GEF              PF01848.11    43 seq36_BIOID50935     -             70   3.7e-19   67.6   4.5   1   1   3.3e-23   4.5e-19   67.3   3.1     1    43    24    66    24    66 0.99 Hok/gef family
Phage-tail_3         PF13550.1    164 seq39_BIOID50935     -            179   2.4e-24   85.8   0.0   1   1   2.2e-28     3e-24   85.5   0.0     1   109    59   171    59   173 0.96 Putative phage tail protein
Phage_lambd_GpG      PF06894.6    127 seq41_BIOID50935     -            143   2.9e-57  191.6   0.3   1   1   2.4e-61   3.3e-57  191.4   0.2     1   127     1   127     1   127 0.98 Bacteriophage lambda minor tail protein (GpG)
Resolvase            PF00239.16   141 seq43_BIOID50935     -            184   4.7e-51  172.2   0.0   1   1   8.8e-55     6e-51  171.8   0.0     2   140     3   135     2   136 0.98 Resolvase, N terminal domain
HTH_7                PF02796.10    45 seq43_BIOID50935     -            184   1.5e-14   53.4   0.0   1   1   4.3e-18   2.9e-14   52.5   0.0     1    44   138   181   138   182 0.98 Helix-turn-helix domain of resolvase
DUF3168              PF11367.3    121 seq46_BIOID50935     -            114   5.6e-15   55.4   0.1   1   1   5.3e-19   7.2e-15   55.0   0.1    12   121    10   110     4   110 0.85 Protein of unknown function (DUF3168)
Phage_antitermQ      PF06530.7    126 seq47_BIOID50935     -            123   9.2e-57  189.9   0.1   1   1   7.6e-61     1e-56  189.7   0.1     2   121     3   122     2   123 0.99 Phage antitermination protein Q
Antiterm             PF03589.8     95 seq48_BIOID50935     -             84   3.3e-14   52.6   2.3   1   1   2.4e-18   3.3e-14   52.6   1.6     2    46    35    78    34    81 0.95 Antitermination protein
Ail_Lom              PF06316.6    199 seq52_BIOID50935     -            199  1.1e-117  390.4   5.3   1   1  1.8e-121  1.2e-117  390.3   3.7     1   199     1   199     1   199 1.00 Enterobacterial Ail/Lom protein
OMP_b-brl            PF13505.1    176 seq52_BIOID50935     -            199   1.6e-25   89.9   5.8   1   1   2.9e-29     2e-25   89.6   4.0     2   176    11   199    10   199 0.88 Outer membrane protein beta-barrel domain
Ail_Lom              PF06316.6    199 seq53_BIOID50935     -            199  2.8e-118  392.4   5.0   1   1  4.6e-122  3.1e-118  392.2   3.4     1   199     1   199     1   199 1.00 Enterobacterial Ail/Lom protein
OMP_b-brl            PF13505.1    176 seq53_BIOID50935     -            199   2.7e-26   92.4   6.1   1   1     5e-30   3.4e-26   92.1   4.2     2   176    11   199    10   199 0.88 Outer membrane protein beta-barrel domain
DUF4406              PF14359.1     92 seq54_BIOID50935     -             98   4.5e-36  122.7   0.1   1   1   7.3e-40     5e-36  122.5   0.0     1    92     5    94     5    94 0.99 Domain of unknown function (DUF4406)
Caudo_TAP            PF02413.12   130 seq55_BIOID50935     -            197   3.9e-27   94.8   1.9   1   1   7.6e-31     1e-26   93.4   1.3     2   130    76   196    22   196 0.86 Caudovirales tail fibre assembly protein
Peptidase_M66        PF10462.4    305 seq57_BIOID50935     -            898  1.8e-130  434.1   0.7   1   1  1.3e-134  1.8e-130  434.1   0.5     1   305   249   550   249   550 0.99 Peptidase M66
Phage_lysozyme       PF00959.14   110 seq58_BIOID50935     -            177   8.5e-30  103.1   0.0   1   1   8.1e-34   1.1e-29  102.7   0.0     1   110    48   166    48   166 0.97 Phage lysozyme
zf-dskA_traR         PF01258.12    36 seq60_BIOID50935     -             73   4.7e-10   38.9   7.6   1   1   4.5e-14   6.2e-10   38.5   5.3     4    35    33    64    28    65 0.92 Prokaryotic dksA/traR C4-type zinc finger
DUF3491              PF11996.3    936 seq61_BIOID50935     -           1367    4e-197  656.6   9.1   1   1  4.3e-201  5.9e-197  656.1   6.3     1   534   829  1364   829  1366 0.99 Protein of unknown function (DUF3491)
Antiterm             PF03589.8     95 seq64_BIOID50935     -             72   5.5e-13   48.7   0.2   1   1   5.1e-17   6.9e-13   48.3   0.1    43    95    17    69    15    69 0.96 Antitermination protein
Transposase_mut      PF00872.13   381 seq66_BIOID50935     -            293   7.6e-89  297.7   0.4   1   1   1.4e-92   9.2e-89  297.5   0.3   124   379    15   268     9   270 0.97 Transposase, Mutator family
MULE                 PF10551.4     93 seq66_BIOID50935     -            293   3.5e-13   49.4   0.0   1   1   1.3e-16   8.8e-13   48.1   0.0    16    91    76   151    62   153 0.84 MULE transposase domain
Sel1                 PF08238.7     39 seq67_BIOID50935     -            154   0.00028   21.3   0.2   1   2   0.00093        13    6.5   0.1    28    39    79    90    76    90 0.94 Sel1 repeat
Sel1                 PF08238.7     39 seq67_BIOID50935     -            154   0.00028   21.3   0.2   2   2   1.8e-05      0.25   11.9   0.0     3    39    93   129    91   129 0.73 Sel1 repeat
HTH_3                PF01381.17    55 seq69_BIOID50935     -             99   5.1e-06   26.1   0.1   1   1   5.3e-10   7.3e-06   25.6   0.1     1    46     9    54     9    59 0.94 Helix-turn-helix
Phage_tail_T         PF06223.7    103 seq70_BIOID50935     -            137   3.1e-42  143.0   0.5   1   1   1.8e-41   2.4e-37  127.3   0.1     6   100     1    99     1   102 0.88 Minor tail protein T
TonB_dep_Rec         PF00593.19   276 seq73_BIOID50935     -            215   4.1e-30  105.5   3.6   1   1   3.4e-34   4.7e-30  105.3   2.5    53   275    12   213     3   214 0.94 TonB dependent receptor
DUF4102              PF13356.1     89 seq75_BIOID50935     -            410   9.2e-28   95.8   0.1   1   1   2.4e-31   1.7e-27   95.0   0.1     1    88    20   106    20   107 0.97 Domain of unknown function (DUF4102)
Phage_integrase      PF00589.17   173 seq75_BIOID50935     -            410   1.3e-26   93.1   0.0   1   1   3.4e-30   2.3e-26   92.3   0.0     2   170   223   387   222   389 0.95 Phage integrase family
DUF3672              PF12421.3    136 seq76_BIOID50935     -            671   5.2e-45  152.8   2.4   1   1   2.6e-48   1.2e-44  151.6   1.6     1   136   488   630   488   630 0.93 Fibronectin type III protein
DUF1983              PF09327.6     81 seq76_BIOID50935     -            671   4.9e-28   96.7   0.1   1   1   3.4e-31   1.6e-27   95.1   0.0     2    81   385   464   384   464 0.97 Domain of unknown function (DUF1983)
Ank_2                PF12796.2     89 seq79_BIOID50935     -            253     5e-52  174.0   0.1   1   4   4.6e-16   1.3e-12   47.7   0.0    23    89    33    97    16    97 0.89 Ankyrin repeats (3 copies)
Ank_2                PF12796.2     89 seq79_BIOID50935     -            253     5e-52  174.0   0.1   2   4   1.9e-18   5.3e-15   55.4   0.0     3    81    40   122    38   128 0.95 Ankyrin repeats (3 copies)
Ank_2                PF12796.2     89 seq79_BIOID50935     -            253     5e-52  174.0   0.1   3   4     2e-13   5.6e-10   39.3   0.0    20    85   151   218   144   218 0.86 Ankyrin repeats (3 copies)
Ank_2                PF12796.2     89 seq79_BIOID50935     -            253     5e-52  174.0   0.1   4   4   7.6e-16   2.1e-12   47.0   0.0     1    78   161   244   161   252 0.91 Ankyrin repeats (3 copies)
Ank                  PF00023.25    33 seq79_BIOID50935     -            253   2.7e-28   96.2   0.1   1   3   2.2e-06    0.0059   16.2   0.0     4    33    36    65    34    65 0.90 Ankyrin repeat
Ank                  PF00023.25    33 seq79_BIOID50935     -            253   2.7e-28   96.2   0.1   2   3   4.1e-10   1.1e-06   27.9   0.0     2    32    67    97    66    98 0.97 Ankyrin repeat
Ank                  PF00023.25    33 seq79_BIOID50935     -            253   2.7e-28   96.2   0.1   3   3   2.2e-08     6e-05   22.5   0.0     3    29   193   219   191   222 0.94 Ankyrin repeat
Ank_4                PF13637.1     54 seq79_BIOID50935     -            253   3.3e-27   94.2   0.1   1   3   3.3e-11   8.9e-08   32.3   0.0     5    54    38    87    35    87 0.95 Ankyrin repeats (many copies)
Ank_4                PF13637.1     54 seq79_BIOID50935     -            253   3.3e-27   94.2   0.1   2   3   2.3e-08   6.2e-05   23.2   0.0    15    53    81   119    80   119 0.97 Ankyrin repeats (many copies)
Ank_4                PF13637.1     54 seq79_BIOID50935     -            253   3.3e-27   94.2   0.1   3   3   5.4e-11   1.5e-07   31.6   0.1     4    54   160   212   157   212 0.90 Ankyrin repeats (many copies)
Ank_5                PF13857.1     56 seq79_BIOID50935     -            253   3.4e-25   87.3   0.0   1   2   1.6e-12   4.2e-09   36.2   0.0     1    56    53   107    53   107 0.95 Ankyrin repeats (many copies)
Ank_5                PF13857.1     56 seq79_BIOID50935     -            253   3.4e-25   87.3   0.0   2   2   8.5e-13   2.3e-09   37.0   0.0     3    56   178   232   177   232 0.87 Ankyrin repeats (many copies)
Ank_3                PF13606.1     30 seq79_BIOID50935     -            253   5.8e-22   75.4   0.1   1   2   2.7e-08   7.3e-05   22.5   0.0     2    28    67    93    66    95 0.95 Ankyrin repeat
Ank_3                PF13606.1     30 seq79_BIOID50935     -            253   5.8e-22   75.4   0.1   2   2   1.7e-07   0.00047   20.0   0.0     3    29   193   219   189   220 0.93 Ankyrin repeat
DUF968               PF06147.6    200 seq81_BIOID50935     -            349   1.5e-77  259.9   0.1   1   1   1.4e-81     2e-77  259.5   0.0     2   199   130   345   129   346 0.99 Protein of unknown function (DUF968)
Peptidase_S6         PF02395.11   769 seq89_BIOID50935     -           1300  4.3e-214  712.8  51.0   1   1  1.7e-217  7.7e-214  712.0  31.1     2   767    48   728    47   730 0.98 Immunoglobulin A1 protease
Autotransporter      PF03797.14   265 seq89_BIOID50935     -           1300   9.8e-44  149.5  13.3   1   1   2.1e-47   9.8e-44  149.5   9.2     4   260  1038  1281  1036  1290 0.90 Autotransporter beta-domain
ESPR                 PF13018.1     24 seq89_BIOID50935     -           1300   6.3e-06   25.4   0.3   1   1   5.1e-09   2.3e-05   23.6   0.0     1    22     1    22     1    23 0.97 Extended Signal Peptide of Type V secretion system
I-set                PF07679.11    90 seq91_BIOID50935     -            143   4.2e-07   29.6   0.4   1   1   2.3e-10   1.6e-06   27.7   0.3     5    83    56   127    52   138 0.84 Immunoglobulin I-set domain
Ig_2                 PF13895.1     80 seq91_BIOID50935     -            143   5.6e-07   29.4   0.9   1   1   1.7e-10   1.2e-06   28.4   0.7    20    80    73   138    53   138 0.76 Immunoglobulin domain
TMP_2                PF06791.8    210 seq92_BIOID50935     -            427   4.8e-69  232.0  11.5   1   1   3.5e-73   4.8e-69  232.0   8.0     2   209    50   257    49   258 0.98 Prophage tail length tape measure protein
Phage_integrase      PF00589.17   173 seq96_BIOID50935     -            337   5.2e-33  114.0   0.0   1   1   6.6e-37     9e-33  113.2   0.0     2   171   164   309   163   311 0.91 Phage integrase family
Phage_min_tail       PF05939.8    109 seq98_BIOID50935     -             39   4.1e-09   36.2   0.0   1   1   3.2e-13   4.4e-09   36.1   0.0     1    36     4    39     4    39 0.96 Phage minor tail protein
phage_tail_N         PF08400.5    134 seq100_BIOID50935    -            107   1.7e-52  176.5   0.1   1   1   2.7e-56   1.8e-52  176.4   0.0     1   106     1   106     1   107 0.99 Prophage tail fibre N-terminal
CarboxypepD_reg      PF13620.1     82 seq100_BIOID50935    -            107   7.9e-09   35.3   0.2   1   1   1.5e-12     1e-08   34.9   0.2     1    74     4    82     4    89 0.82 Carboxypeptidase regulatory-like domain
phage_tail_N         PF08400.5    134 seq102_BIOID50935    -            437   1.1e-60  203.0   0.1   1   1   3.3e-64   1.1e-60  203.0   0.1     1   134     1   134     1   134 0.99 Prophage tail fibre N-terminal
Phage_fiber_C        PF06820.7     64 seq102_BIOID50935    -            437   2.5e-36  123.5   0.2   1   1   1.1e-39   3.8e-36  122.9   0.1     1    64   363   426   363   426 0.99 Putative prophage tail fibre C-terminus
Collagen             PF01391.13    60 seq102_BIOID50935    -            437   2.2e-18   65.4  70.3   1   2   4.9e-13   1.7e-09   36.9  23.8     1    59   251   309   249   310 0.73 Collagen triple helix repeat (20 copies)
Collagen             PF01391.13    60 seq102_BIOID50935    -            437   2.2e-18   65.4  70.3   2   2   1.3e-12   4.6e-09   35.5  22.7     1    59   302   360   302   363 0.91 Collagen triple helix repeat (20 copies)
CarboxypepD_reg      PF13620.1     82 seq102_BIOID50935    -            437   1.3e-07   31.4   0.2   1   1   9.4e-11   3.2e-07   30.1   0.1     1    74     4    82     4    89 0.82 Carboxypeptidase regulatory-like domain
Abi                  PF02517.11    92 seq110_BIOID50935    -            167   1.7e-17   63.2  14.8   1   1   3.2e-21   4.4e-17   61.8  10.0     6    91    67   153    26   154 0.94 CAAX protease self-immunity
Phage_P2_GpU         PF06995.6    121 seq111_BIOID50935    -            159   7.2e-48  160.8   0.0   1   1   6.5e-52   8.9e-48  160.5   0.0     1   120     6   125     6   126 0.99 Phage P2 GpU
Phage_min_tail       PF05939.8    109 seq112_BIOID50935    -             64   4.9e-16   58.5   0.1   1   1   3.8e-20   5.2e-16   58.4   0.0    48   109     2    64     1    64 0.93 Phage minor tail protein
TerB                 PF05099.8    140 seq113_BIOID50935    -             48     2e-08   33.9   0.7   1   1   1.6e-12   2.1e-08   33.8   0.5    92   131     4    43     1    46 0.93 Tellurite resistance protein TerB
Resolvase            PF00239.16   141 seq116_BIOID50935    -            199   3.6e-52  175.8   0.1   1   1   6.6e-56   4.5e-52  175.5   0.0     2   140     5   137     4   138 0.98 Resolvase, N terminal domain
HTH_7                PF02796.10    45 seq116_BIOID50935    -            199   1.7e-11   43.6   0.0   1   1   4.5e-15   3.1e-11   42.8   0.0     1    44   140   183   140   184 0.97 Helix-turn-helix domain of resolvase
DUF3927              PF13064.1     46 seq118_BIOID50935    -             43   1.2e-21   75.8  12.9   1   1   9.2e-26   1.3e-21   75.7   8.9     1    41     3    43     3    43 0.97 Protein of unknown function (DUF3927)
Phage_tail_L         PF05100.7    206 seq120_BIOID50935    -            232   5.9e-96  319.4   0.0   1   1  4.9e-100   6.7e-96  319.2   0.0     1   206    29   230    29   230 0.99 Phage minor tail protein L
Phage_TAC            PF06222.6    127 seq123_BIOID50935    -            124   4.4e-59  197.4   0.2   1   1   3.5e-63   4.8e-59  197.3   0.2     1   127     1   124     1   124 0.99 Phage tail assembly chaperone
Phage_lysis          PF03245.8    125 seq125_BIOID50935    -            155   2.4e-47  159.8   7.2   1   1     2e-51   2.8e-47  159.7   5.0     1   124    29   153    29   154 0.99 Bacteriophage lysis protein
Phage_AlpA           PF05930.7     51 seq131_BIOID50935    -             65   1.5e-17   62.9   0.2   1   1   1.3e-21   1.8e-17   62.6   0.1     3    50    18    64    16    65 0.96 Prophage CP4-57 regulatory protein (AlpA)
FKBP_C               PF00254.23    94 seq132_BIOID50935    -            206   3.6e-27   94.0   0.0   1   1   9.7e-31   6.6e-27   93.2   0.0     5    94   117   203   114   203 0.96 FKBP-type peptidyl-prolyl cis-trans isomerase
FKBP_N               PF01346.13   124 seq132_BIOID50935    -            206   1.2e-23   83.3   0.0   1   1   2.2e-27   1.5e-23   83.0   0.0    17   124     5   108     1   108 0.96 Domain amino terminal to FKBP-type peptidyl-prolyl isomerase
tRNA-synt_1g         PF09334.6    391 seq133_BIOID50935    -            677  2.3e-156  520.2   0.1   1   1  1.1e-159  2.9e-156  519.9   0.0     1   390     8   397     8   398 0.98 tRNA synthetases class I (M)
tRNA_bind            PF01588.15    95 seq133_BIOID50935    -            677   1.5e-22   79.0   0.0   1   1   1.2e-25   3.4e-22   77.9   0.0     1    94   581   674   581   675 0.98 Putative tRNA binding domain
tRNA-synt_1          PF00133.17   601 seq133_BIOID50935    -            677   3.1e-18   64.9   1.5   1   1   3.8e-15     1e-11   43.4   0.1    28   103    11    85     2   112 0.83 tRNA synthetases class I (I, L, M and V)
tRNA-synt_1e         PF01406.14   301 seq133_BIOID50935    -            677   3.9e-14   52.3   0.4   1   2     6e-09   1.6e-05   24.0   0.0    14   120    12   119     2   132 0.87 tRNA synthetases class I (C) catalytic domain
tRNA-synt_1e         PF01406.14   301 seq133_BIOID50935    -            677   3.9e-14   52.3   0.4   2   2   1.5e-09   4.2e-06   25.9   0.0   213   282   294   362   287   380 0.82 tRNA synthetases class I (C) catalytic domain
Ail_Lom              PF06316.6    199 seq135_BIOID50935    -            199  1.2e-120  400.2   5.3   1   1  1.9e-124  1.3e-120  400.0   3.7     1   199     1   199     1   199 1.00 Enterobacterial Ail/Lom protein
OMP_b-brl            PF13505.1    176 seq135_BIOID50935    -            199   1.8e-25   89.7   5.3   1   1   3.2e-29   2.2e-25   89.4   3.7     2   176    11   199     8   199 0.86 Outer membrane protein beta-barrel domain
RHS                  PF03527.9     41 seq136_BIOID50935    -            510   1.5e-20   72.5   0.8   1   1   2.2e-24   1.5e-20   72.5   0.6     1    41   255   295   255   295 0.96 RHS protein
DUF551               PF04448.7     69 seq143_BIOID50935    -            120   2.8e-19   69.4   6.6   1   1   3.1e-23   4.2e-19   68.9   4.6     1    69    51   117    51   117 0.99 Protein of unknown function (DUF551)
Phage_fiber_C        PF06820.7     64 seq144_BIOID50935    -            189   2.9e-37  126.5   0.1   1   1   5.9e-41     4e-37  126.0   0.1     1    64   115   178   115   178 0.99 Putative prophage tail fibre C-terminus
Collagen             PF01391.13    60 seq144_BIOID50935    -            189   1.4e-19   69.2  70.2   1   2     6e-14   4.1e-10   38.9  23.9     1    59     3    61     1    62 0.72 Collagen triple helix repeat (20 copies)
Collagen             PF01391.13    60 seq144_BIOID50935    -            189   1.4e-19   69.2  70.2   2   2   1.7e-11   1.2e-07   31.0  29.3     4    55    48    99    41   115 0.39 Collagen triple helix repeat (20 copies)
DUF4035              PF13227.1     53 seq146_BIOID50935    -             93   4.5e-24   83.4   0.1   1   1   4.4e-28     6e-24   83.0   0.0     1    53    27    79    27    79 0.98 Protein of unknown function (DUF4035)
RusA                 PF05866.6    116 seq147_BIOID50935    -            124   1.4e-19   70.4   0.0   1   1   1.3e-23   1.7e-19   70.2   0.0     3   116     9   116     7   116 0.89 Endodeoxyribonuclease RusA
DUF303               PF03629.13   255 seq150_BIOID50935    -            500   5.9e-30  104.2   0.0   1   1   1.1e-33   7.5e-30  103.8   0.0     1   200    59   290    59   352 0.79 Domain of unknown function (DUF303)
DUF1737              PF08410.5     54 seq150_BIOID50935    -            500   6.7e-11   41.6   0.0   1   1   2.8e-14   1.9e-10   40.2   0.0    15    53    10    45     6    46 0.95 Domain of unknown function (DUF1737)
Phage_sheath_1       PF04984.9    464 seq156_BIOID50935    -            396   1.2e-77  261.2   1.6   1   2   1.1e-20   1.5e-16   59.7   0.1     1    89     1    91     1   102 0.93 Phage tail sheath protein
Phage_sheath_1       PF04984.9    464 seq156_BIOID50935    -            396   1.2e-77  261.2   1.6   2   2     1e-63   1.4e-59  201.6   0.1   175   464   101   382    92   382 0.98 Phage tail sheath protein
Ead_Ea22             PF13935.1    139 seq160_BIOID50935    -            239   1.8e-32  112.4   3.9   1   1   6.7e-35   9.2e-31  106.9   2.6     1   139     2   184     2   210 0.81 Ead/Ea22-like protein
tRNA-synt_1c         PF00749.16   314 seq162_BIOID50935    -            554  2.5e-124  413.9   0.0   1   1  4.6e-128  3.2e-124  413.5   0.0     2   313    28   337    27   338 0.99 tRNA synthetases class I (E and Q), catalytic domain
tRNA-synt_1c_C       PF03950.13   174 seq162_BIOID50935    -            554   8.8e-64  214.2   0.0   1   1   2.7e-67   1.8e-63  213.2   0.0     1   174   340   528   340   528 0.97 tRNA synthetases class I (E and Q), anti-codon binding domain
Phage_HK97_TLTM      PF06120.6    301 seq164_BIOID50935    -            841  2.4e-126  421.0  10.5   1   1  1.8e-130  2.4e-126  421.0   7.3     1   301   395   695   395   695 0.99 Tail length tape measure protein
DUF4222              PF13973.1     53 seq169_BIOID50935    -             80   1.4e-15   56.2   0.6   1   1   1.3e-19   1.7e-15   56.0   0.4     2    53     4    54     3    54 0.97 Domain of unknown function (DUF4222)
Antiterm             PF03589.8     95 seq171_BIOID50935    -            273   1.3e-55  185.3   7.3   1   2   2.9e-28   3.9e-24   84.4   0.0     2    95    15   111    14   111 0.97 Antitermination protein
Antiterm             PF03589.8     95 seq171_BIOID50935    -            273   1.3e-55  185.3   7.3   2   2     1e-34   1.4e-30  105.1   0.1     2    95   178   270   177   270 0.98 Antitermination protein
PTS_EIIA_2           PF00359.17   142 seq175_BIOID50935    -            637   6.7e-33  113.2   0.0   1   1   2.5e-36   1.1e-32  112.5   0.0     5   140   498   634   495   636 0.95 Phosphoenolpyruvate-dependent sugar phosphotransferase system, EIIA 2
PTS_EIIC             PF02378.13   321 seq175_BIOID50935    -            637   2.3e-19   69.3  33.4   1   1     5e-23   2.3e-19   69.3  23.1     1   321    17   277    17   277 0.92 Phosphotransferase system, EIIC
PTS_IIB              PF02302.12    90 seq175_BIOID50935    -            637   1.9e-09   37.7   0.3   1   1   1.1e-12   4.9e-09   36.3   0.0     1    79   379   453   379   458 0.87 PTS system, Lactose/Cellobiose specific IIB subunit
HTH_AraC             PF00165.18    42 seq176_BIOID50935    -            229   7.2e-11   41.4   0.4   1   1   1.8e-08   0.00012   21.6   0.1    14    38   194   219   192   223 0.91 Bacterial regulatory helix-turn-helix proteins, AraC family
HTH_18               PF12833.2     81 seq176_BIOID50935    -            229   1.1e-10   41.3   0.1   1   1   2.6e-14   1.8e-10   40.6   0.0     2    80   147   223   146   224 0.93 Helix-turn-helix domain
Phage_GPO            PF05929.6    276 seq177_BIOID50935    -            284  7.9e-141  468.0   0.6   1   1  6.5e-145  8.9e-141  467.8   0.4     1   276     6   284     6   284 1.00 Phage capsid scaffolding protein (GPO) serine peptidase
phage_tail_N         PF08400.5    134 seq178_BIOID50935    -            311   5.6e-60  200.7   0.1   1   1   8.2e-64   5.6e-60  200.7   0.1     1   134     1   134     1   134 0.99 Prophage tail fibre N-terminal
CarboxypepD_reg      PF13620.1     82 seq178_BIOID50935    -            311   1.3e-07   31.4   0.2   1   1   5.4e-11   3.7e-07   30.0   0.1     1    74     4    82     4    89 0.82 Carboxypeptidase regulatory-like domain
Phage_fiber_C        PF06820.7     64 seq183_BIOID50935    -             89   4.4e-36  122.7   0.7   1   1   4.1e-40   5.7e-36  122.3   0.5     1    64    28    89    28    89 0.99 Putative prophage tail fibre C-terminus
Phage_P2_GpU         PF06995.6    121 seq184_BIOID50935    -            159   7.2e-48  160.8   0.0   1   1   6.5e-52   8.9e-48  160.5   0.0     1   120     6   125     6   126 0.99 Phage P2 GpU
PerC                 PF06069.6     90 seq185_BIOID50935    -            133   4.8e-44  148.2   2.1   1   1   4.5e-48   6.2e-44  147.8   1.5     1    89     1    89     1    90 0.99 PerC transcriptional activator
Phage_fiber_C        PF06820.7     64 seq186_BIOID50935    -             82   1.8e-34  117.5   0.8   1   1   1.6e-38   2.2e-34  117.2   0.5     1    64    21    82    21    82 0.99 Putative prophage tail fibre C-terminus
HTH_AraC             PF00165.18    42 seq188_BIOID50935    -            247   8.4e-20   69.8   1.7   1   2     4e-11   2.8e-07   30.0   0.0     1    41   144   183   144   184 0.96 Bacterial regulatory helix-turn-helix proteins, AraC family
HTH_AraC             PF00165.18    42 seq188_BIOID50935    -            247   8.4e-20   69.8   1.7   2   2   7.2e-14   4.9e-10   38.7   0.2     6    40   196   232   194   234 0.92 Bacterial regulatory helix-turn-helix proteins, AraC family
HTH_18               PF12833.2     81 seq188_BIOID50935    -            247   2.5e-14   53.0   0.1   1   1   6.7e-18   4.6e-14   52.1   0.1     2    81   158   235   157   235 0.95 Helix-turn-helix domain
Arc                  PF03869.9     50 seq189_BIOID50935    -             46     5e-05   22.7   0.0   1   1   4.2e-09   5.8e-05   22.5   0.0     8    34    19    45    12    46 0.92 Arc-like DNA binding domain
AA_permease          PF00324.16   479 seq193_BIOID50935    -            470  1.5e-119  399.3  46.0   1   1  2.5e-123  1.7e-119  399.1  31.9     1   477    27   468    27   470 0.98 Amino acid permease
AA_permease_2        PF13520.1    426 seq193_BIOID50935    -            470   5.5e-51  173.3  50.0   1   1     1e-54   7.1e-51  172.9  34.6     8   419    30   446    26   459 0.84 Amino acid permease
DUF1233              PF06806.7     72 seq197_BIOID50935    -             84   2.7e-34  116.4   0.5   1   1   2.3e-38   3.2e-34  116.1   0.3     1    72     4    76     4    76 0.97 Putative excisionase (DUF1233)
TonB_dep_Rec         PF00593.19   276 seq199_BIOID50935    -            747   7.1e-28   98.1  10.2   1   1     1e-31   7.1e-28   98.1   7.1     1   276   510   746   510   746 0.98 TonB dependent receptor
Plug                 PF07715.10   108 seq199_BIOID50935    -            747     2e-21   76.2   0.1   1   1   6.6e-25   4.5e-21   75.0   0.1     2   107    76   180    75   181 0.94 TonB-dependent Receptor Plug Domain
DUF1205              PF06722.7     97 seq202_BIOID50935    -            307   1.4e-26   92.3   0.0   1   1   4.3e-30     3e-26   91.3   0.0     1    97    77   172    77   172 0.96 Protein of unknown function (DUF1205)
UDPGT                PF00201.13   500 seq202_BIOID50935    -            307   1.9e-07   29.9   0.0   1   1     1e-10   6.9e-07   28.0   0.0   319   398   165   242   108   293 0.85 UDP-glucoronosyl and UDP-glucosyl transferase
DUF1076              PF06416.7    113 seq203_BIOID50935    -            192   8.2e-44  147.8   0.0   1   1   9.7e-48   1.3e-43  147.1   0.0    14   113    91   190    76   190 0.96 Protein of unknown function (DUF1076)
DUF1076              PF06416.7    113 seq207_BIOID50935    -            191   4.8e-45  151.7   0.1   1   1   5.5e-49   7.5e-45  151.1   0.1     7   113    87   189    79   189 0.93 Protein of unknown function (DUF1076)
Hexapep              PF00132.19    36 seq208_BIOID50935    -            293   8.6e-19   66.0   6.7   1   3   1.6e-09   2.2e-05   23.5   0.0     2    36   122   156   121   156 0.96 Bacterial transferase hexapeptide (six repeats)
Hexapep              PF00132.19    36 seq208_BIOID50935    -            293   8.6e-19   66.0   6.7   2   3   2.3e-10   3.1e-06   26.3   0.7     3    33   191   220   189   221 0.94 Bacterial transferase hexapeptide (six repeats)
Hexapep              PF00132.19    36 seq208_BIOID50935    -            293   8.6e-19   66.0   6.7   3   3   1.8e-11   2.5e-07   29.7   0.6     1    34   206   239   206   241 0.95 Bacterial transferase hexapeptide (six repeats)
Ail_Lom              PF06316.6    199 seq209_BIOID50935    -            199  3.4e-121  401.9   4.9   1   1  5.5e-125  3.8e-121  401.7   3.4     1   199     1   199     1   199 1.00 Enterobacterial Ail/Lom protein
OMP_b-brl            PF13505.1    176 seq209_BIOID50935    -            199   7.4e-26   91.0   5.0   1   1   1.4e-29   9.2e-26   90.7   3.5     2   176    11   199     9   199 0.87 Outer membrane protein beta-barrel domain
TonB_dep_Rec         PF00593.19   276 seq211_BIOID50935    -            715   1.1e-26   94.3  16.7   1   1   1.6e-30   1.1e-26   94.3  11.6     5   272   466   710   464   714 0.90 TonB dependent receptor
Plug                 PF07715.10   108 seq211_BIOID50935    -            715   2.9e-24   85.3   1.3   1   1   1.3e-27   8.7e-24   83.8   0.9     4   108    54   159    51   159 0.93 TonB-dependent Receptor Plug Domain
Phage_GPD            PF05954.6    292 seq212_BIOID50935    -            387   7.7e-59  199.1   0.6   1   1   7.1e-63   9.8e-59  198.8   0.4     1   292    42   365    42   365 0.91 Phage late control gene D protein (GPD)
P22_AR_C             PF10548.4     74 seq213_BIOID50935    -            292     3e-26   90.9   0.0   1   1   7.3e-30     5e-26   90.2   0.0     1    74   191   264   191   264 0.98 P22AR C-terminal domain
Bro-N                PF02498.12    87 seq213_BIOID50935    -            292   5.7e-22   77.6   0.0   1   1   1.6e-25   1.1e-21   76.7   0.0     1    87    20   110    20   110 0.88 BRO family, N-terminal domain
DUF3596              PF12167.3     88 seq214_BIOID50935    -            126   6.6e-31  105.6   0.0   1   1     6e-35   8.2e-31  105.3   0.0     1    88     7    93     7    93 0.98 Domain of unknown function (DUF3596)
Tape_meas_lam_C      PF09718.5     78 seq215_BIOID50935    -             58   1.6e-11   43.8   3.7   1   1   1.4e-15   1.9e-11   43.5   2.6     5    54     1    50     1    50 0.98 Lambda phage tail tape-measure protein (Tape_meas_lam_C)
AAA_23               PF13476.1    202 seq217_BIOID50935    -            360   7.1e-07   29.6   7.6   1   1   8.8e-11   1.2e-06   28.9   5.2     1   176   160   352   158   359 0.59 AAA domain
Phage_tube           PF04985.9    167 seq223_BIOID50935    -             53   4.1e-12   45.7   0.0   1   1   3.3e-16   4.4e-12   45.6   0.0     1    39     2    40     2    46 0.93 Phage tail tube protein FII
Pilus_PilP           PF11356.3     87 seq224_BIOID50935    -            291   3.6e-16   59.0   0.0   1   1   2.9e-19   3.9e-15   55.7   0.0     1    87    81   170    81   170 0.94 Type IV pilus biogenesis
Phage_cap_P2         PF05125.7    333 seq225_BIOID50935    -            357    2e-175  582.3   0.9   1   1  1.7e-179  2.3e-175  582.2   0.6     1   333     6   342     6   342 0.99 Phage major capsid protein, P2 family
Phage_integrase      PF00589.17   173 seq230_BIOID50935    -            290   9.5e-20   70.8   0.1   1   1     1e-23   1.4e-19   70.3   0.1     3   166    65   258    63   264 0.87 Phage integrase family
Phage_tube           PF04985.9    167 seq233_BIOID50935    -            130   6.7e-47  158.9   0.1   1   1   5.4e-51   7.4e-47  158.7   0.1    42   167     1   130     1   130 0.98 Phage tail tube protein FII
Phage_fiber_C        PF06820.7     64 seq235_BIOID50935    -             92   6.1e-37  125.4   0.2   1   1   5.4e-41   7.4e-37  125.2   0.1     1    64    18    81    18    81 0.99 Putative prophage tail fibre C-terminus
DUF1076              PF06416.7    113 seq237_BIOID50935    -            209   1.4e-46  156.7   0.8   1   1   1.3e-50   1.8e-46  156.3   0.6     2   113    98   209    97   209 0.98 Protein of unknown function (DUF1076)
phage_tail_N         PF08400.5    134 seq242_BIOID50935    -            971   1.3e-59  199.5   0.3   1   1   3.8e-63   1.3e-59  199.5   0.2     1   134     1   134     1   134 0.99 Prophage tail fibre N-terminal
Phage_fiber_2        PF03406.8     44 seq242_BIOID50935    -            971   1.1e-56  188.0  35.0   1   3   4.1e-25   1.4e-21   75.7   4.9     1    44   462   505   462   505 0.98 Phage tail fibre repeat
Phage_fiber_2        PF03406.8     44 seq242_BIOID50935    -            971   1.1e-56  188.0  35.0   2   3   7.3e-24   2.5e-20   71.7   3.9     1    44   506   549   506   549 0.97 Phage tail fibre repeat
Phage_fiber_2        PF03406.8     44 seq242_BIOID50935    -            971   1.1e-56  188.0  35.0   3   3   1.5e-23     5e-20   70.7   4.4     1    42   550   591   550   593 0.95 Phage tail fibre repeat
Collar               PF07484.7     57 seq242_BIOID50935    -            971   1.4e-11   43.8   0.2   1   1   9.7e-15   3.3e-11   42.6   0.1     1    56   761   807   761   808 0.97 Phage Tail Collar Domain
Phage_fiber          PF03335.8     14 seq242_BIOID50935    -            971   6.2e-07   28.0  64.4   1   7   0.00054       1.8    8.3   1.5     1    14   824   837   824   837 0.88 Phage tail fibre repeat
Phage_fiber          PF03335.8     14 seq242_BIOID50935    -            971   6.2e-07   28.0  64.4   2   7   2.4e-05     0.083   12.4   2.6     1    14   856   869   856   869 0.92 Phage tail fibre repeat
Phage_fiber          PF03335.8     14 seq242_BIOID50935    -            971   6.2e-07   28.0  64.4   3   7   0.00027      0.91    9.3   2.4     2    13   871   882   870   883 0.89 Phage tail fibre repeat
Phage_fiber          PF03335.8     14 seq242_BIOID50935    -            971   6.2e-07   28.0  64.4   4   7   3.8e-05      0.13   11.8   3.2     1    14   906   919   906   919 0.92 Phage tail fibre repeat
Phage_fiber          PF03335.8     14 seq242_BIOID50935    -            971   6.2e-07   28.0  64.4   5   7   0.00053       1.8    8.3   1.7     2    12   921   931   920   932 0.89 Phage tail fibre repeat
Phage_fiber          PF03335.8     14 seq242_BIOID50935    -            971   6.2e-07   28.0  64.4   6   7   0.00045       1.5    8.6   0.8     2    11   930   939   929   940 0.86 Phage tail fibre repeat
Phage_fiber          PF03335.8     14 seq242_BIOID50935    -            971   6.2e-07   28.0  64.4   7   7   0.00053       1.8    8.4   0.9     2    13   939   950   938   951 0.87 Phage tail fibre repeat
TerB                 PF05099.8    140 seq246_BIOID50935    -             48   1.6e-08   34.2   0.6   1   1   1.2e-12   1.7e-08   34.2   0.4    92   131     4    43     1    47 0.92 Tellurite resistance protein TerB
DUF551               PF04448.7     69 seq248_BIOID50935    -            237   4.3e-19   68.9   0.0   1   1   1.5e-22   2.1e-18   66.7   0.0     1    69   170   233   170   233 0.98 Protein of unknown function (DUF551)
Phage_min_tail       PF05939.8    109 seq249_BIOID50935    -            109   8.2e-38  128.5   0.1   1   1   6.6e-42     9e-38  128.4   0.1     1   109     1   109     1   109 0.99 Phage minor tail protein
Collar               PF07484.7     57 seq251_BIOID50935    -            177   6.7e-15   54.5   0.1   1   1     1e-18   1.4e-14   53.5   0.1     1    57    25    72    25    72 0.98 Phage Tail Collar Domain
DUF3927              PF13064.1     46 seq252_BIOID50935    -             55   2.9e-25   87.3   9.7   1   1   2.3e-29   3.2e-25   87.2   6.7     1    46     3    48     3    48 0.98 Protein of unknown function (DUF3927)
Phage_fiber_C        PF06820.7     64 seq253_BIOID50935    -             82   3.6e-36  122.9   0.7   1   1   3.2e-40   4.4e-36  122.7   0.5     1    64    21    82    21    82 0.99 Putative prophage tail fibre C-terminus
DUF1019              PF06254.6     89 seq258_BIOID50935    -            141   1.1e-22   79.8   0.1   1   1   1.1e-26   1.5e-22   79.3   0.1     1    88    46   120    46   121 0.96 Protein of unknown function (DUF1019)
DUF303               PF03629.13   255 seq259_BIOID50935    -            616   3.5e-29  101.6   0.0   1   1   6.8e-33   4.6e-29  101.2   0.0     2   200    65   295    64   355 0.79 Domain of unknown function (DUF303)
DUF1737              PF08410.5     54 seq259_BIOID50935    -            616   2.6e-17   62.2   0.0   1   1   8.6e-21   5.9e-17   61.0   0.0     1    53     1    50     1    51 0.96 Domain of unknown function (DUF1737)
FluMu_gp41           PF10109.4     82 seq260_BIOID50935    -             91     5e-14   51.8   0.1   1   1   4.1e-18   5.6e-14   51.7   0.1     1    81     6    85     6    86 0.97 Mu-like prophage FluMu protein gp41
HTH_3                PF01381.17    55 seq262_BIOID50935    -            194   5.4e-17   61.2   0.2   1   1   1.3e-19   3.7e-16   58.6   0.5     2    55    19    72    18    72 0.96 Helix-turn-helix
HTH_31               PF13560.1     64 seq262_BIOID50935    -            194   4.3e-12   45.9   0.1   1   1   2.4e-15   6.5e-12   45.3   0.1     2    58    14    69    13    78 0.92 Helix-turn-helix domain
HTH_19               PF12844.2     64 seq262_BIOID50935    -            194   5.8e-12   45.3   0.1   1   1   3.3e-15     9e-12   44.7   0.1     3    62    17    76    15    77 0.94 Helix-turn-helix domain
HTH_26               PF13443.1     63 seq262_BIOID50935    -            194   3.6e-09   36.5   0.1   1   1   2.5e-12     7e-09   35.6   0.1     4    58    20    73    17    78 0.93 Cro/C1-type HTH DNA-binding domain
AAA_23               PF13476.1    202 seq263_BIOID50935    -            395   1.5e-09   38.3  12.6   1   1   4.2e-13   5.7e-09   36.4   8.6    11   198    18   379     5   383 0.62 AAA domain
WGR                  PF05406.10    81 seq264_BIOID50935    -            242   1.1e-17   63.5   1.0   1   1   1.8e-21   2.5e-17   62.4   0.7    11    78     4    68     1    71 0.92 WGR domain
Prok-JAB             PF14464.1    105 seq265_BIOID50935    -            245   1.2e-19   69.6   0.1   1   1   3.3e-23   2.3e-19   68.8   0.1     5    99     3    97     1   106 0.91 Prokaryotic homologs of the JAB domain
NLPC_P60             PF00877.14   105 seq265_BIOID50935    -            245   1.7e-14   53.3   0.0   1   1   3.5e-18   2.4e-14   52.8   0.0     1   105   109   222   109   222 0.94 NlpC/P60 family
Terminase_GpA        PF05876.7    557 seq266_BIOID50935    -            106   2.5e-11   42.5   0.0   1   1   2.9e-15     4e-11   41.8   0.0     1    51    51    99    51   101 0.96 Phage terminase large subunit (GpA)
Zn_Tnp_IS91          PF14319.1    111 seq267_BIOID50935    -            154     3e-29  100.6   3.2   1   1   3.1e-33   4.3e-29  100.1   2.2     2   109     7   118     6   121 0.92 Transposase zinc-binding domain
HTH_Tnp_1            PF01527.15    76 seq268_BIOID50935    -            108   5.5e-11   42.1   1.3   1   1   1.6e-14   2.2e-10   40.2   0.9     1    74     1    87     1    88 0.86 Transposase
DUF1076              PF06416.7    113 seq269_BIOID50935    -            238   6.6e-46  154.5   0.2   1   1   8.3e-50   1.1e-45  153.7   0.1     1   113   128   236   126   236 0.96 Protein of unknown function (DUF1076)
Lysis_S              PF04971.7     68 seq270_BIOID50935    -             71   7.2e-47  156.8   0.6   1   1   5.8e-51   7.9e-47  156.7   0.4     1    68     4    71     4    71 1.00 Lysis protein S
Phage_tail_L         PF05100.7    206 seq271_BIOID50935    -            183   2.8e-73  245.3   0.0   1   1   2.4e-77   3.2e-73  245.1   0.0     1   156    29   183    29   183 0.99 Phage minor tail protein L
DUF1076              PF06416.7    113 seq277_BIOID50935    -            222   8.1e-48  160.7   1.1   1   1     1e-51   1.4e-47  159.9   0.8     1   113   100   212   100   212 0.98 Protein of unknown function (DUF1076)
Secretin             PF00263.16   165 seq281_BIOID50935    -            655     6e-48  162.2   4.1   1   1   2.1e-51   1.4e-47  161.0   2.8     1   165   426   591   426   591 0.93 Bacterial type II and III secretion system protein
Secretin_N           PF03958.12    82 seq281_BIOID50935    -            655   1.4e-44  150.0  13.1   1   3   8.6e-15   5.9e-11   42.2   0.2     1    79   129   189   129   192 0.96 Bacterial type II/III secretion system short domain
Secretin_N           PF03958.12    82 seq281_BIOID50935    -            655   1.4e-44  150.0  13.1   2   3     1e-17   6.8e-14   51.6   0.3     1    80   194   263   194   265 0.91 Bacterial type II/III secretion system short domain
Secretin_N           PF03958.12    82 seq281_BIOID50935    -            655   1.4e-44  150.0  13.1   3   3   2.3e-21   1.6e-17   63.3   0.1     1    82   269   346   269   346 0.97 Bacterial type II/III secretion system short domain
Ogr_Delta            PF04606.7     47 seq283_BIOID50935    -             72   3.7e-21   74.4   7.3   1   1   3.1e-25   4.2e-21   74.2   5.1     1    47     3    49     3    49 0.99 Ogr/Delta-like zinc finger
DUF1076              PF06416.7    113 seq284_BIOID50935    -            213   1.8e-43  146.6   0.3   1   1   1.9e-47   2.5e-43  146.2   0.2    14   113   113   212    99   212 0.94 Protein of unknown function (DUF1076)
DUF303               PF03629.13   255 seq285_BIOID50935    -            645   8.9e-28   97.0   0.0   1   1   1.8e-31   1.2e-27   96.6   0.0     2   206    79   326    78   381 0.78 Domain of unknown function (DUF303)
DUF1737              PF08410.5     54 seq285_BIOID50935    -            645     5e-17   61.2   0.0   1   1   2.4e-20   1.7e-16   59.6   0.0     1    53     1    50     1    51 0.97 Domain of unknown function (DUF1737)
DUF1327              PF07041.6    113 seq286_BIOID50935    -            263   1.3e-37  128.0   0.0   1   1   1.8e-41   2.4e-37  127.1   0.0     1    90     1    90     1   104 0.93 Protein of unknown function (DUF1327)
Caudo_TAP            PF02413.12   130 seq287_BIOID50935    -            200   2.9e-30  104.9   1.3   1   1   2.9e-34     4e-30  104.5   0.9     1   130    78   199    78   199 0.97 Caudovirales tail fibre assembly protein
Mannitol_dh_C        PF08125.8    245 seq288_BIOID50935    -            425   3.2e-71  239.2   0.0   1   1   9.3e-75   6.3e-71  238.2   0.0     1   243   191   415   191   417 0.98 Mannitol dehydrogenase C-terminal domain
Mannitol_dh          PF01232.18   151 seq288_BIOID50935    -            425   2.2e-27   95.7   0.1   1   1   7.3e-31     5e-27   94.5   0.0     1   151    44   166    44   166 0.97 Mannitol dehydrogenase Rossmann domain
Terminase_GpA        PF05876.7    557 seq291_BIOID50935    -            189   4.5e-53  180.3   0.2   1   1   3.9e-57   5.4e-53  180.0   0.1    79   258     1   184     1   188 0.97 Phage terminase large subunit (GpA)
MerR_1               PF13411.1     69 seq292_BIOID50935    -            215   3.7e-09   36.1   0.2   1   1   2.7e-12   3.6e-08   32.9   0.0    26    68     2    44     1    45 0.96 MerR HTH family regulatory protein
Phage_term_smal      PF05944.7    132 seq294_BIOID50935    -            247   3.1e-47  159.4   0.1   1   1   3.3e-51   4.6e-47  158.8   0.1     1   132    34   165    34   165 0.99 Phage small terminase subunit
DAGK_cat             PF00781.19   130 seq298_BIOID50935    -            299   1.6e-26   92.1   0.3   1   1   3.7e-30   2.5e-26   91.4   0.2     3   129     8   131     6   132 0.96 Diacylglycerol kinase catalytic domain
NAD_kinase           PF01513.16   285 seq298_BIOID50935    -            299   7.2e-06   24.8   0.1   1   1   1.3e-09   8.6e-06   24.6   0.1    64   134    45   121    12   196 0.82 ATP-NAD kinase
Phage_tail_L         PF05100.7    206 seq302_BIOID50935    -             51   3.7e-14   52.2   0.2   1   1     3e-18   4.1e-14   52.0   0.1   158   206     4    49     2    49 0.96 Phage minor tail protein L
Autotransporter      PF03797.14   265 seq304_BIOID50935    -            251     9e-46  156.2  15.0   1   1   8.2e-50   1.1e-45  155.9  10.4    24   262     6   234     3   236 0.95 Autotransporter beta-domain
Cation_efflux        PF01545.16   285 seq307_BIOID50935    -            300   2.3e-65  220.4   5.4   1   1   1.9e-69   2.5e-65  220.2   3.7     2   283    14   289    13   291 0.97 Cation efflux family
DDE_Tnp_1_assoc      PF13808.1     90 seq308_BIOID50935    -            378   1.3e-32  111.1   0.0   1   1   3.6e-36   2.5e-32  110.3   0.0     1    90     6    95     6    95 0.99 DDE_Tnp_1-associated
DDE_Tnp_1            PF01609.16   211 seq308_BIOID50935    -            378   1.5e-29  102.9   0.2   1   1   3.7e-33   2.5e-29  102.2   0.1     3   211   102   343   100   343 0.93 Transposase DDE domain
DUF3491              PF11996.3    936 seq310_BIOID50935    -            465  1.2e-113  380.4   5.9   1   1  1.2e-117  1.6e-113  379.9   4.1   545   935     2   360     1   361 0.99 Protein of unknown function (DUF3491)
DUF1076              PF06416.7    113 seq313_BIOID50935    -            209   8.4e-47  157.4   0.6   1   1   8.2e-51   1.1e-46  157.0   0.4     2   113    98   209    97   209 0.98 Protein of unknown function (DUF1076)
HOK_GEF              PF01848.11    43 seq314_BIOID50935    -             70   3.2e-19   67.8   4.6   1   1   2.8e-23   3.8e-19   67.6   3.2     1    43    24    66    24    66 0.99 Hok/gef family
DUF4132              PF13569.1    180 seq315_BIOID50935    -            963   2.1e-53  180.3   0.1   1   1   2.6e-57   3.5e-53  179.6   0.1     1   180   697   881   697   881 0.97 Domain of unknown function (DUF4132)
Tape_meas_lam_C      PF09718.5     78 seq316_BIOID50935    -             77   6.7e-13   48.2   1.5   1   1   6.1e-17   8.3e-13   47.9   1.0     1    51     3    53     3    55 0.96 Lambda phage tail tape-measure protein (Tape_meas_lam_C)
OprD                 PF03573.8    391 seq318_BIOID50935    -            323   3.8e-18   65.3   7.8   1   1   3.5e-22   4.8e-18   65.0   5.4   151   365    51   286     5   298 0.81 outer membrane porin, OprD family
Terminase_GpA        PF05876.7    557 seq320_BIOID50935    -            189   5.2e-56  190.0   0.4   1   1   4.4e-60     6e-56  189.8   0.3   260   424    18   180     2   186 0.96 Phage terminase large subunit (GpA)
NLPC_P60             PF00877.14   105 seq322_BIOID50935    -            189   6.6e-14   51.4   0.0   1   1   1.3e-17   9.1e-14   51.0   0.0     2   105    54   166    53   166 0.93 NlpC/P60 family
Prok-JAB             PF14464.1    105 seq322_BIOID50935    -            189   7.3e-08   31.8   0.1   1   1   2.2e-11   1.5e-07   30.7   0.1    59    99     3    41     1    50 0.87 Prokaryotic homologs of the JAB domain
Transposase_mut      PF00872.13   381 seq324_BIOID50935    -            140   4.1e-27   94.5   0.1   1   1   3.3e-31   4.4e-27   94.4   0.0     5   134     5   134     1   137 0.84 Transposase, Mutator family
SopA                 PF13981.1    135 seq325_BIOID50935    -            583   2.9e-43  147.0   2.6   1   1   9.6e-46   3.3e-42  143.5   0.3     1   135   376   512   376   512 0.98 SopA-like central domain
Pentapeptide         PF00805.17    40 seq325_BIOID50935    -            583   1.5e-14   52.7  16.1   1   2   7.8e-09   2.7e-05   23.1   0.5     4    40   204   240   204   240 0.93 Pentapeptide repeats (8 copies)
Pentapeptide         PF00805.17    40 seq325_BIOID50935    -            583   1.5e-14   52.7  16.1   2   2   9.8e-09   3.4e-05   22.8   0.2     7    38   237   268   236   270 0.95 Pentapeptide repeats (8 copies)
Pentapeptide_4       PF13599.1     78 seq325_BIOID50935    -            583   7.1e-14   51.2  17.9   1   2   2.9e-12   9.8e-09   34.8   1.6     9    76   199   266   194   268 0.89 Pentapeptide repeats (9 copies)
Pentapeptide_4       PF13599.1     78 seq325_BIOID50935    -            583   7.1e-14   51.2  17.9   2   2   6.3e-11   2.1e-07   30.5   5.5     2    53   242   291   241   309 0.92 Pentapeptide repeats (9 copies)
ABC_tran             PF00005.22   118 seq329_BIOID50935    -            265   1.1e-20   74.1   0.0   1   1   2.3e-24   1.6e-20   73.5   0.0     1   118    51   176    51   176 0.94 ABC transporter
Phage_GPL            PF05926.6    140 seq333_BIOID50935    -            189   1.7e-54  183.3   0.1   1   1   1.5e-58     2e-54  183.1   0.1     1   140    50   189    50   189 0.99 Phage head completion protein (GPL)
Ureidogly_hydro      PF04115.7    165 seq335_BIOID50935    -            160   1.7e-52  177.0   0.0   1   1   1.4e-56   1.9e-52  176.8   0.0     3   159     2   153     1   158 0.95 Ureidoglycolate hydrolase
Aldo_ket_red         PF00248.16   283 seq337_BIOID50935    -            267   1.5e-57  194.4   0.6   1   1   1.4e-61   1.9e-57  194.1   0.4     2   281     6   250     5   251 0.95 Aldo/keto reductase family
Lambda_tail_I        PF06805.7     82 seq340_BIOID50935    -            226   1.2e-22   79.4   0.0   1   1   1.4e-26   1.9e-22   78.7   0.0     2    82    14    97    13    97 0.98 Bacteriophage lambda tail assembly protein I
Terminase_GpA        PF05876.7    557 seq342_BIOID50935    -            140   5.1e-29  100.9   0.1   1   1   4.4e-33     6e-29  100.7   0.0   432   547     2   116     1   124 0.94 Phage terminase large subunit (GpA)
HTH_Tnp_1            PF01527.15    76 seq344_BIOID50935    -            108   1.6e-11   43.9   1.4   1   1   4.7e-15   6.4e-11   41.9   1.0     1    74     1    87     1    88 0.83 Transposase
Phage_min_tail       PF05939.8    109 seq345_BIOID50935    -            113   1.2e-35  121.6   0.0   1   1   9.7e-40   1.3e-35  121.4   0.0     1   109     4   113     4   113 0.98 Phage minor tail protein
Phage_lysozyme       PF00959.14   110 seq346_BIOID50935    -            177   2.4e-29  101.7   0.0   1   1   2.3e-33   3.1e-29  101.3   0.0     1   110    48   166    48   166 0.97 Phage lysozyme
MtlR                 PF05068.7    170 seq348_BIOID50935    -            195   4.1e-76  254.0   0.0   1   1   3.5e-80   4.8e-76  253.8   0.0     5   169    26   188     2   189 0.96 Mannitol repressor
DUF1076              PF06416.7    113 seq350_BIOID50935    -            164   1.5e-41  140.4   0.1   1   1   1.5e-45     2e-41  140.0   0.1    13   113    63   163    50   163 0.94 Protein of unknown function (DUF1076)
PFK                  PF00365.15   282 seq352_BIOID50935    -            304    2e-104  348.4   0.2   1   1  1.6e-108  2.2e-104  348.2   0.2     1   216    23   237    23   274 0.97 Phosphofructokinase
Phage_tail_X         PF05489.7     60 seq353_BIOID50935    -             67   5.9e-36  121.6   0.4   1   1   4.9e-40   6.6e-36  121.4   0.3     1    60     1    60     1    60 0.98 Phage Tail Protein X
IclR                 PF01614.13   129 seq354_BIOID50935    -            271   1.9e-40  137.3   0.0   1   1   4.5e-44   3.1e-40  136.7   0.0     2   128   140   263   139   264 0.98 Bacterial transcriptional regulator
HTH_IclR             PF09339.5     52 seq354_BIOID50935    -            271   1.2e-12   47.1   0.1   1   1   5.9e-16     4e-12   45.4   0.0     1    51    23    73    23    74 0.98 IclR helix-turn-helix domain
rve                  PF00665.21   120 seq356_BIOID50935    -            296   3.2e-26   91.6   0.1   1   1   5.3e-29   2.4e-25   88.8   0.0     2   119   126   240   125   241 0.97 Integrase core domain
HTH_21               PF13276.1     60 seq356_BIOID50935    -            296   6.2e-17   61.2   2.7   1   1   3.5e-20   1.6e-16   59.9   1.9     3    60    48   104    46   104 0.94 HTH-like domain
rve_3                PF13683.1     67 seq356_BIOID50935    -            296   1.5e-10   40.3   0.0   1   1   6.4e-14   2.9e-10   39.3   0.0     6    67   217   278   212   278 0.93 Integrase core domain
RHS                  PF03527.9     41 seq357_BIOID50935    -            586   1.9e-20   72.2   0.8   1   1   2.7e-24   1.9e-20   72.2   0.5     1    41   333   373   333   373 0.97 RHS protein
RHS_repeat           PF05593.9     38 seq357_BIOID50935    -            586   2.8e-11   43.1  24.4   1   1   9.8e-09   6.7e-05   22.8   0.8     1    29   129   166   129   175 0.84 RHS Repeat
Phage_tail_L         PF05100.7    206 seq358_BIOID50935    -            145   5.5e-42  143.1   0.0   1   1   4.9e-46   6.7e-42  142.8   0.0     1    93    29   121    29   133 0.97 Phage minor tail protein L
YbfN                 PF13982.1     89 seq359_BIOID50935    -            108   6.2e-50  167.2   6.7   1   1   5.2e-54   7.2e-50  166.9   4.6     1    89    19   107    19   107 0.99 YbfN-like lipoprotein
Peripla_BP_2         PF01497.13   238 seq360_BIOID50935    -            296     9e-27   93.6   0.0   1   1   7.6e-31     1e-26   93.3   0.0     1   235    38   270    38   273 0.94 Periplasmic binding protein
Phage_holin_2        PF04550.7     90 seq362_BIOID50935    -             93   6.6e-40  134.9   4.6   1   1   5.4e-44   7.4e-40  134.8   3.2     1    89     1    89     1    90 0.98 Phage holin family 2
Phage_portal_2       PF05136.8    355 seq369_BIOID50935    -            530  1.5e-107  359.1   0.2   1   1  1.3e-111  1.8e-107  358.8   0.1     1   355    26   398    26   398 0.98 Phage portal protein, lambda family
IstB_IS21            PF01695.12   178 seq370_BIOID50935    -            248   1.7e-20   73.1   0.1   1   1   5.1e-24   2.3e-20   72.6   0.0     4   160    55   216    52   226 0.83 IstB-like ATP binding protein
Bac_DnaA             PF00308.13   219 seq370_BIOID50935    -            248   6.6e-09   35.6   0.0   1   1   1.8e-12   8.2e-09   35.3   0.0     6   123    72   189    67   224 0.86 Bacterial dnaA  protein
ArsA_ATPase          PF02374.10   305 seq370_BIOID50935    -            248   4.9e-06   25.6   0.1   1   1   1.5e-09     7e-06   25.1   0.1     4    90   104   196   101   222 0.72 Anion-transporting ATPase
OEP                  PF02321.13   188 seq371_BIOID50935    -            495   6.5e-60  201.8  39.5   1   2   1.2e-30   1.7e-26   92.9  13.5     2   188    28   211    27   211 0.98 Outer membrane efflux protein
OEP                  PF02321.13   188 seq371_BIOID50935    -            495   6.5e-60  201.8  39.5   2   2   1.7e-37   2.4e-33  115.2   8.3     2   188   234   429   233   429 0.98 Outer membrane efflux protein
T2SE                 PF00437.15   272 seq373_BIOID50935    -            501   4.9e-88  294.4   3.7   1   1     5e-92   6.8e-88  293.9   2.6     3   271   125   390   123   391 0.98 Type II/IV secretion system protein
DUF1040              PF06288.8     86 seq377_BIOID50935    -             89   1.6e-46  156.3   0.5   1   1   1.3e-50   1.8e-46  156.2   0.3     1    86     1    86     1    86 1.00 Protein of unknown function (DUF1040)
DUF413               PF04219.7     94 seq378_BIOID50935    -            112   1.5e-38  130.2   0.1   1   1   1.4e-42   1.9e-38  129.9   0.1     1    90    10    99    10   102 0.97 Protein of unknown function, DUF
Phage_lysozyme       PF00959.14   110 seq380_BIOID50935    -            165   1.1e-19   70.5   0.0   1   1     1e-23   1.4e-19   70.2   0.0     1   110    34   152    34   152 0.98 Phage lysozyme
DUF1378              PF07125.6     59 seq383_BIOID50935    -             60   3.2e-40  135.7   0.1   1   1   2.5e-44   3.5e-40  135.6   0.1     1    59     1    59     1    59 0.99 Protein of unknown function (DUF1378)
Phage_lysis          PF03245.8    125 seq384_BIOID50935    -            207   2.1e-43  147.1   9.1   1   1   2.6e-47   3.6e-43  146.4   6.3     1   115    29   144    29   148 0.98 Bacteriophage lysis protein
SlyX                 PF04102.7     69 seq387_BIOID50935    -             72   4.1e-26   91.0   2.4   1   1   3.4e-30   4.6e-26   90.8   1.7     1    69     5    72     5    72 0.99 SlyX
Caudo_TAP            PF02413.12   130 seq388_BIOID50935    -            193   1.8e-39  134.7   0.5   1   1   1.6e-43   2.2e-39  134.4   0.3     1   130    72   192    72   192 0.97 Caudovirales tail fibre assembly protein
Dus                  PF01207.12   310 seq390_BIOID50935    -            345  8.1e-100  333.5   0.0   1   1  6.8e-104  9.3e-100  333.3   0.0     2   308    30   340    29   342 0.98 Dihydrouridine synthase (Dus)
DUF826               PF05696.6     78 seq392_BIOID50935    -             89     1e-36  124.7   1.7   1   1   8.4e-41   1.1e-36  124.6   1.2     1    78     1    83     1    83 0.98 Protein of unknown function (DUF826)
APH                  PF01636.18   239 seq395_BIOID50935    -            328   1.6e-41  142.5   1.8   1   1   3.7e-45   2.5e-41  141.8   1.2     2   232    31   259    30   269 0.84 Phosphotransferase enzyme family
EcKinase             PF02958.15   293 seq395_BIOID50935    -            328   0.00012   21.2   0.0   1   1   3.1e-08   0.00021   20.4   0.0   197   280   176   252   149   257 0.79 Ecdysteroid kinase
TPP_enzyme_N         PF02776.13   172 seq396_BIOID50935    -            623   2.4e-54  183.2   2.8   1   1   4.8e-56   2.2e-52  176.9   0.9     1   170    34   203    34   205 0.98 Thiamine pyrophosphate enzyme, N-terminal TPP binding domain
TPP_enzyme_C         PF02775.16   153 seq396_BIOID50935    -            623   7.1e-36  122.9   0.3   1   1   1.6e-37   7.2e-34  116.4   0.0     2   153   423   583   422   583 0.96 Thiamine pyrophosphate enzyme, C-terminal TPP binding domain
TPP_enzyme_M         PF00205.17   137 seq396_BIOID50935    -            623     1e-34  119.1   0.6   1   1   4.8e-38   2.2e-34  118.0   0.0     1   136   223   358   223   359 0.94 Thiamine pyrophosphate enzyme, central domain
DUF968               PF06147.6    200 seq397_BIOID50935    -            349   6.9e-80  267.5   0.1   1   1   8.4e-84   1.1e-79  266.8   0.0     2   199   130   345   129   346 0.99 Protein of unknown function (DUF968)
HTH_39               PF14090.1     70 seq398_BIOID50935    -            207   2.1e-05   23.7   0.1   1   1   6.2e-09   8.5e-05   21.8   0.0     4    67   144   207   142   207 0.93 Helix-turn-helix domain
MFS_1                PF07690.11   354 seq401_BIOID50935    -            427   2.3e-33  115.3  38.8   1   2   6.4e-26   2.9e-22   78.7  17.4    33   256    27   263     5   266 0.80 Major Facilitator Superfamily
MFS_1                PF07690.11   354 seq401_BIOID50935    -            427   2.3e-33  115.3  38.8   2   2   5.6e-15   2.5e-11   42.8   5.9    38   181   255   402   250   422 0.81 Major Facilitator Superfamily
Sugar_tr             PF00083.19   451 seq401_BIOID50935    -            427     1e-24   86.8  31.9   1   1   5.6e-27   2.6e-23   82.2   9.4    51   200    34   193    10   203 0.88 Sugar (and other) transporter
MFS_2                PF13347.1    427 seq401_BIOID50935    -            427   1.1e-10   40.3  28.2   1   1   1.4e-10   6.2e-07   28.0   7.5   137   334   123   325   112   338 0.76 MFS/sugar transport protein
SopA_C               PF13979.1    172 seq402_BIOID50935    -            135   1.8e-20   73.1   0.0   1   1   1.6e-24   2.2e-20   72.8   0.0     2    86    34   112    33   124 0.96 SopA-like catalytic domain
FecCD                PF01032.13   311 seq405_BIOID50935    -            660  3.1e-145  482.7  86.1   1   2   3.6e-73   4.9e-69  232.4  27.4     5   310    11   324     6   325 0.95 FecCD transport family
FecCD                PF01032.13   311 seq405_BIOID50935    -            660  3.1e-145  482.7  86.1   2   2   2.5e-80   3.5e-76  255.9  27.0     2   311   358   657   347   657 0.94 FecCD transport family
DUF2810              PF10928.3     54 seq407_BIOID50935    -             53   1.1e-32  111.4   1.3   1   1   8.4e-37   1.2e-32  111.3   0.9     4    53     2    51     1    52 0.96 Protein of unknown function (DUF2810)
HxlR                 PF01638.12    91 seq408_BIOID50935    -            126   1.8e-32  110.7   0.1   1   1   2.8e-36   3.8e-32  109.6   0.0     2    89    29   116    28   118 0.97 HxlR-like helix-turn-helix
Lysis_S              PF04971.7     68 seq409_BIOID50935    -             71   7.2e-47  156.8   0.6   1   1   5.8e-51   7.9e-47  156.7   0.4     1    68     4    71     4    71 1.00 Lysis protein S
DUF1627              PF07789.7    155 seq410_BIOID50935    -            256   1.3e-90  300.7   0.5   1   1   1.3e-94   1.8e-90  300.2   0.3     1   155    91   245    91   245 1.00 Protein of unknown function (DUF1627)
DUF3672              PF12421.3    136 seq411_BIOID50935    -           1157   9.5e-40  135.7   0.0   1   1   5.9e-43   2.7e-39  134.3   0.0     1   135   975  1115   975  1116 0.89 Fibronectin type III protein
Phage-tail_3         PF13550.1    164 seq411_BIOID50935    -           1157   3.9e-37  127.4   0.0   1   1   1.6e-40   7.5e-37  126.5   0.0     1   163   330   499   330   500 0.95 Putative phage tail protein
DUF1983              PF09327.6     81 seq411_BIOID50935    -           1157     8e-25   86.5   0.0   1   1   5.8e-28   2.6e-24   84.8   0.0     1    81   871   951   871   951 0.99 Domain of unknown function (DUF1983)
SBP_bac_11           PF13531.1    231 seq414_BIOID50935    -            329   1.8e-43  148.7   0.1   1   1   6.5e-47   2.2e-43  148.4   0.1     4   231    28   280    25   280 0.87 Bacterial extracellular solute-binding protein
SBP_bac_1            PF01547.20   314 seq414_BIOID50935    -            329     6e-19   68.7   2.3   1   1   2.3e-22   7.7e-19   68.4   1.6     4   314    32   272    29   272 0.88 Bacterial extracellular solute-binding protein
SBP_bac_8            PF13416.1    281 seq414_BIOID50935    -            329   4.4e-13   49.5   0.9   1   1   2.3e-16     8e-13   48.6   0.6    85   262   108   281    34   300 0.74 Bacterial extracellular solute-binding protein
SBP_bac_6            PF13343.1    242 seq414_BIOID50935    -            329   7.2e-12   45.0   1.0   1   1   4.3e-15   1.5e-11   44.0   0.7    53   235   112   303    77   306 0.82 Bacterial extracellular solute-binding protein
TraI                 PF07057.6    126 seq415_BIOID50935    -            418   5.4e-59  197.5   0.0   1   1   9.1e-63   1.2e-58  196.3   0.0     1   126    96   222    96   222 0.98 DNA helicase TraI
DUF1327              PF07041.6    113 seq416_BIOID50935    -            114   2.7e-62  207.5   0.0   1   1   2.2e-66     3e-62  207.3   0.0     1   112     1   112     1   113 0.99 Protein of unknown function (DUF1327)
Polysacc_deac_1      PF01522.16   124 seq417_BIOID50935    -            273   1.1e-35  121.7   0.0   1   1   1.1e-39   1.6e-35  121.3   0.0     2   123    56   214    55   215 0.98 Polysaccharide deacetylase
Exo_endo_phos        PF03372.18   251 seq420_BIOID50935    -            259   5.8e-12   45.9   0.4   1   1   7.6e-16     1e-11   45.1   0.3     2   251    41   245    40   245 0.65 Endonuclease/Exonuclease/phosphatase family
Phage_Nu1            PF07471.7    164 seq422_BIOID50935    -            181   1.2e-92  307.6   1.4   1   1   9.9e-97   1.3e-92  307.4   1.0     1   164     1   164     1   164 0.99 Phage DNA packaging protein Nu1
Phage_lysozyme       PF00959.14   110 seq424_BIOID50935    -            177   4.1e-29  100.9   0.0   1   1   3.9e-33   5.4e-29  100.5   0.0     1   110    48   166    48   166 0.97 Phage lysozyme
DSBA                 PF01323.15   193 seq425_BIOID50935    -            208   6.8e-32  110.4   3.3   1   1   7.9e-35   5.4e-31  107.5   2.3     1   192    40   197    40   198 0.95 DSBA-like thioredoxin domain
Thioredoxin_4        PF13462.1    163 seq425_BIOID50935    -            208   4.4e-10   39.7   0.0   1   1   9.2e-14   6.3e-10   39.1   0.0    16   149    40   180    33   191 0.69 Thioredoxin
RusA                 PF05866.6    116 seq430_BIOID50935    -            124   4.8e-21   75.2   0.0   1   1     4e-25   5.5e-21   75.0   0.0     1   116     7   116     7   116 0.89 Endodeoxyribonuclease RusA
DUF3251              PF11622.3    165 seq431_BIOID50935    -            193   2.1e-07   30.3   3.3   1   1   9.4e-11   1.3e-06   27.8   2.3    12   152    16   169     6   181 0.67 Protein of unknown function (DUF3251)
T2SF                 PF00482.18   124 seq433_BIOID50935    -            407   2.5e-60  201.7  10.6   1   2   1.6e-34   2.2e-30  104.9   1.5     1   124    72   195    72   195 0.99 Type II secretion system (T2SS), protein F
T2SF                 PF00482.18   124 seq433_BIOID50935    -            407   2.5e-60  201.7  10.6   2   2   1.6e-33   2.1e-29  101.8   1.0     2   124   276   397   275   397 0.98 Type II secretion system (T2SS), protein F
Pep_deformylase      PF01327.16   157 seq434_BIOID50935    -            169   6.4e-53  178.2   0.1   1   1   5.6e-57   7.6e-53  177.9   0.1     2   156     4   152     3   153 0.94 Polypeptide deformylase
Phageshock_PspG      PF09583.5     65 seq435_BIOID50935    -             80   1.4e-25   89.0  25.7   1   1   1.1e-29   1.5e-25   88.8  17.8     1    64     1    64     1    65 0.98 Phage shock protein G (Phageshock_PspG)
Peptidase_S49        PF01343.13   154 seq436_BIOID50935    -            501     3e-46  156.9   0.7   1   1   3.9e-50   5.3e-46  156.0   0.5     2   153   145   295   144   296 0.97 Peptidase family S49
P2_Phage_GpR         PF06891.6    135 seq437_BIOID50935    -            155   5.4e-41  139.4   0.0   1   1   4.6e-45   6.3e-41  139.2   0.0     1   135     1   131     1   131 0.98 P2 phage tail completion protein R (GpR)
WGR                  PF05406.10    81 seq440_BIOID50935    -            426   5.3e-17   61.4   2.7   1   1   7.9e-21   1.1e-16   60.4   0.7    13    77     6    67     2    71 0.93 WGR domain
DUF1190              PF06693.6    165 seq441_BIOID50935    -            223   6.3e-56  188.8  12.3   1   1   5.7e-60   7.8e-56  188.5   8.5     2   164    40   210    39   211 0.96 Protein of unknown function (DUF1190)
Iso_dh               PF00180.15   348 seq443_BIOID50935    -            416  3.4e-116  387.8   0.0   1   1  2.9e-120  3.9e-116  387.6   0.0     2   348    29   412    28   412 0.98 Isocitrate/isopropylmalate dehydrogenase
Terminase_GpA        PF05876.7    557 seq446_BIOID50935    -            655  6.8e-164  546.1   0.3   1   1  6.4e-168  8.7e-164  545.8   0.2     1   521    39   575    39   583 0.97 Phage terminase large subunit (GpA)
Glycos_transf_1      PF00534.15   172 seq451_BIOID50935    -            368   1.1e-30  106.1   0.0   1   1     8e-34   1.8e-30  105.4   0.0    13   171   183   340   176   341 0.95 Glycosyl transferases group 1
Glyco_trans_1_4      PF13692.1    135 seq451_BIOID50935    -            368   1.5e-13   50.9   0.0   1   1   5.8e-16   1.3e-12   47.8   0.0     2   133   185   325   184   327 0.82 Glycosyl transferases group 1
Glyco_trans_4_4      PF13579.1    160 seq451_BIOID50935    -            368   1.7e-12   47.6   1.2   1   1   7.6e-14   1.7e-10   41.1   0.0     1   160    14   157    14   157 0.84 Glycosyl transferase 4-like domain
Glyco_transf_4       PF13439.1    177 seq451_BIOID50935    -            368   1.1e-11   44.6   0.0   1   1   9.4e-15   2.1e-11   43.7   0.0     4   172     6   159     3   160 0.72 Glycosyltransferase Family 4
Glyco_trans_1_2      PF13524.1     92 seq451_BIOID50935    -            368   3.1e-09   36.8   0.0   1   1   2.5e-12   5.6e-09   36.0   0.0     1    89   264   354   264   357 0.94 Glycosyl transferases group 1
Glyco_trans_4_2      PF13477.1    139 seq451_BIOID50935    -            368   5.3e-09   35.9   0.0   1   1   4.3e-12   9.9e-09   35.0   0.0    15   102    22   106     3   132 0.76 Glycosyl transferase 4-like
Antiterm             PF03589.8     95 seq454_BIOID50935    -             58   3.6e-05   23.6   0.0   1   1   2.9e-09     4e-05   23.5   0.0     1    41    14    56    14    58 0.93 Antitermination protein
Fels1                PF05666.6     45 seq455_BIOID50935    -            122   9.1e-38  127.2   2.2   1   2   5.7e-20   7.8e-16   57.0   0.1     2    45    20    62    19    62 0.94 Fels-1 Prophage Protein-like
Fels1                PF05666.6     45 seq455_BIOID50935    -            122   9.1e-38  127.2   2.2   2   2   3.8e-24   5.2e-20   70.4   0.2     1    45    66   121    66   121 0.98 Fels-1 Prophage Protein-like
Mannitol_dh_C        PF08125.8    245 seq456_BIOID50935    -            486   4.6e-98  327.1   0.0   1   1  1.5e-101     1e-97  326.0   0.0     1   244   213   459   213   460 0.98 Mannitol dehydrogenase C-terminal domain
Mannitol_dh          PF01232.18   151 seq456_BIOID50935    -            486   7.9e-52  175.0   0.0   1   1   1.9e-55   1.3e-51  174.4   0.0     2   151    23   185    22   185 0.99 Mannitol dehydrogenase Rossmann domain
Methyltransf_11      PF08241.7     95 seq457_BIOID50935    -            256   7.1e-25   87.2   0.0   1   1   1.3e-27   1.3e-24   86.4   0.0     1    95    49   145    49   145 0.97 Methyltransferase domain
Methyltransf_31      PF13847.1    152 seq457_BIOID50935    -            256     1e-20   73.7   0.0   1   1   1.4e-23   1.4e-20   73.3   0.0     5   113    46   155    43   234 0.85 Methyltransferase domain
Methyltransf_23      PF13489.1    162 seq457_BIOID50935    -            256   1.3e-18   67.1   0.0   1   1   1.8e-21   1.7e-18   66.6   0.0    20   159    42   191    27   194 0.83 Methyltransferase domain
Ubie_methyltran      PF01209.13   233 seq457_BIOID50935    -            256     3e-18   65.6   0.0   1   1   4.1e-21     4e-18   65.2   0.0    29   158    24   152     2   163 0.84 ubiE/COQ5 methyltransferase family
Methyltransf_18      PF12847.2    112 seq457_BIOID50935    -            256   3.6e-17   62.8   0.1   1   1   7.7e-20   7.5e-17   61.8   0.0     1   109    44   145    44   148 0.92 Methyltransferase domain
Methyltransf_12      PF08242.7     99 seq457_BIOID50935    -            256   5.7e-14   52.2   0.0   1   1   9.6e-17   9.4e-14   51.5   0.0     1    99    49   143    49   143 0.88 Methyltransferase domain
Methyltransf_25      PF13649.1    101 seq457_BIOID50935    -            256     9e-13   48.3   0.1   1   1   1.9e-15   1.8e-12   47.3   0.0     1   101    48   141    48   141 0.91 Methyltransferase domain
Methyltransf_26      PF13659.1    117 seq457_BIOID50935    -            256   4.2e-11   42.7   0.4   1   1   8.6e-14   8.4e-11   41.8   0.2     3   113    47   145    45   147 0.93 Methyltransferase domain
MTS                  PF05175.9    170 seq457_BIOID50935    -            256   5.6e-10   38.7   0.1   1   1   1.1e-12   1.1e-09   37.8   0.0    21   144    34   150    28   174 0.82 Methyltransferase small domain
Methyltransf_8       PF05148.10   219 seq457_BIOID50935    -            256   2.9e-08   33.5   0.0   1   1     2e-10     2e-07   30.7   0.0    71   166    43   155     6   178 0.69 Hypothetical methyltransferase
Methyltransf_29      PF03141.11   506 seq457_BIOID50935    -            256   1.4e-07   30.1   0.1   1   1   1.8e-10   1.7e-07   29.8   0.1   118   217    45   145     9   169 0.79 Putative S-adenosyl-L-methionine-dependent methyltransferase
TehB                 PF03848.9    192 seq457_BIOID50935    -            256   1.9e-05   23.7   0.0   1   1   3.4e-08   3.3e-05   23.0   0.0    31   132    45   146    17   158 0.79 Tellurite resistance protein TehB
NodS                 PF05401.6    201 seq457_BIOID50935    -            256   4.6e-05   22.7   0.0   1   1   7.3e-08   7.1e-05   22.1   0.0     2   144     3   145     2   151 0.80 Nodulation protein S (NodS)
PrmA                 PF06325.8    295 seq457_BIOID50935    -            256   4.6e-05   22.5   0.0   1   1   6.3e-08   6.2e-05   22.1   0.0   161   262    44   150    32   188 0.75 Ribosomal protein L11 methyltransferase (PrmA)
CDH                  PF02611.10   222 seq459_BIOID50935    -            261     1e-95  319.1   0.0   1   1  8.6e-100   1.2e-95  318.8   0.0     2   221    41   260    40   261 0.99 CDP-diacylglycerol pyrophosphatase
Phage_tail_S         PF05069.8    148 seq464_BIOID50935    -            150   1.5e-41  141.4   0.7   1   1   1.3e-45   1.7e-41  141.3   0.5     2   148     3   149     2   149 0.97 Phage virion morphogenesis family
Formyl_trans_N       PF00551.14   181 seq467_BIOID50935    -            315   9.3e-56  188.1   0.0   1   1     2e-59   1.3e-55  187.5   0.0     2   180     6   183     5   184 0.98 Formyl transferase
Formyl_trans_C       PF02911.13   100 seq467_BIOID50935    -            315   1.3e-33  114.9   0.1   1   1   2.9e-37     2e-33  114.3   0.1     1    99   207   304   207   305 0.98 Formyl transferase, C-terminal domain
DDE_Tnp_1_assoc      PF13808.1     90 seq469_BIOID50935    -            390   6.4e-33  112.1   0.0   1   1   2.1e-36   1.4e-32  111.0   0.0     1    90     6    95     6    95 0.99 DDE_Tnp_1-associated
DDE_Tnp_1            PF01609.16   211 seq469_BIOID50935    -            390     3e-26   92.1   0.1   1   1   6.1e-30   4.1e-26   91.7   0.1     4   211   103   342   100   342 0.91 Transposase DDE domain
Phage_AlpA           PF05930.7     51 seq470_BIOID50935    -             86   1.4e-24   85.4   0.0   1   1   2.5e-28   1.7e-24   85.1   0.0     1    51    23    73    23    73 0.99 Prophage CP4-57 regulatory protein (AlpA)
HTH_17               PF12728.2     51 seq470_BIOID50935    -             86     1e-06   28.7   0.0   1   1   1.9e-10   1.3e-06   28.4   0.0     2    49    26    75    25    77 0.84 Helix-turn-helix domain
HIM                  PF05662.9     21 seq473_BIOID50935    -           1588   3.5e-84  273.2  95.6   1   7   1.4e-09   4.7e-06   26.0   0.2     1    21   354   377   354   377 0.99 Haemagglutinin
HIM                  PF05662.9     21 seq473_BIOID50935    -           1588   3.5e-84  273.2  95.6   2   7   5.7e-11     2e-07   30.3   1.2     2    21   542   564   541   564 0.97 Haemagglutinin
HIM                  PF05662.9     21 seq473_BIOID50935    -           1588   3.5e-84  273.2  95.6   3   7   2.7e-11   9.4e-08   31.4   0.9     2    21   627   649   626   649 0.97 Haemagglutinin
HIM                  PF05662.9     21 seq473_BIOID50935    -           1588   3.5e-84  273.2  95.6   4   7   2.4e-11   8.3e-08   31.5   0.7     3    21  1000  1021   998  1021 0.97 Haemagglutinin
HIM                  PF05662.9     21 seq473_BIOID50935    -           1588   3.5e-84  273.2  95.6   5   7     1e-09   3.4e-06   26.4   0.0     1    21  1155  1175  1155  1175 0.98 Haemagglutinin
HIM                  PF05662.9     21 seq473_BIOID50935    -           1588   3.5e-84  273.2  95.6   6   7   2.8e-12   9.6e-09   34.5   1.9     1    21  1291  1311  1291  1311 0.98 Haemagglutinin
HIM                  PF05662.9     21 seq473_BIOID50935    -           1588   3.5e-84  273.2  95.6   7   7   1.4e-12   4.7e-09   35.5   1.6     1    21  1412  1432  1412  1432 0.98 Haemagglutinin
Hep_Hag              PF05658.9     28 seq473_BIOID50935    -           1588   7.5e-66  215.4 172.5   1  12   8.9e-08   0.00031   20.7   0.0     1    27   130   156   130   157 0.94 Hep_Hag
Hep_Hag              PF05658.9     28 seq473_BIOID50935    -           1588   7.5e-66  215.4 172.5   2  12   4.6e-09   1.6e-05   24.8   1.5     1    26   158   183   158   185 0.94 Hep_Hag
Hep_Hag              PF05658.9     28 seq473_BIOID50935    -           1588   7.5e-66  215.4 172.5   3  12   7.7e-09   2.6e-05   24.1   1.4     1    26   200   225   200   227 0.94 Hep_Hag
Hep_Hag              PF05658.9     28 seq473_BIOID50935    -           1588   7.5e-66  215.4 172.5   4  12   5.8e-09     2e-05   24.5   2.2     3    27   229   253   228   254 0.94 Hep_Hag
Hep_Hag              PF05658.9     28 seq473_BIOID50935    -           1588   7.5e-66  215.4 172.5   5  12   4.2e-10   1.4e-06   28.1   0.4     1    28   241   268   241   268 0.97 Hep_Hag
Hep_Hag              PF05658.9     28 seq473_BIOID50935    -           1588   7.5e-66  215.4 172.5   6  12   1.3e-09   4.6e-06   26.5   2.4     1    28   269   296   269   296 0.95 Hep_Hag
Hep_Hag              PF05658.9     28 seq473_BIOID50935    -           1588   7.5e-66  215.4 172.5   7  12   3.3e-09   1.1e-05   25.2   2.4     3    27   299   323   297   324 0.94 Hep_Hag
Hep_Hag              PF05658.9     28 seq473_BIOID50935    -           1588   7.5e-66  215.4 172.5   8  12   1.7e-08   5.9e-05   22.9   2.5     1    27   325   351   325   352 0.96 Hep_Hag
Hep_Hag              PF05658.9     28 seq473_BIOID50935    -           1588   7.5e-66  215.4 172.5   9  12   2.7e-10   9.1e-07   28.7   3.9     1    27  1071  1097  1071  1098 0.95 Hep_Hag
Hep_Hag              PF05658.9     28 seq473_BIOID50935    -           1588   7.5e-66  215.4 172.5  10  12   9.8e-08   0.00034   20.6   4.4     1    28  1231  1258  1231  1258 0.96 Hep_Hag
Hep_Hag              PF05658.9     28 seq473_BIOID50935    -           1588   7.5e-66  215.4 172.5  11  12   2.3e-10     8e-07   28.9   4.5     1    28  1369  1396  1369  1396 0.96 Hep_Hag
Hep_Hag              PF05658.9     28 seq473_BIOID50935    -           1588   7.5e-66  215.4 172.5  12  12   1.2e-07   0.00042   20.2   3.4     1    27  1383  1409  1383  1410 0.93 Hep_Hag
YadA                 PF03895.10    78 seq473_BIOID50935    -           1588   7.3e-24   83.4  10.1   1   1   2.1e-27   7.3e-24   83.4   7.0     2    78  1511  1588  1510  1588 0.98 YadA-like C-terminal region
ESPR                 PF13018.1     24 seq473_BIOID50935    -           1588   1.6e-09   36.8   1.3   1   1     3e-12     1e-08   34.3   0.2     1    24     1    24     1    24 0.98 Extended Signal Peptide of Type V secretion system
P22_AR_N             PF10547.4    120 seq475_BIOID50935    -            184   5.3e-55  184.2   0.1   1   1   1.2e-58     8e-55  183.7   0.0     1   120     1   119     1   119 0.99 P22_AR N-terminal domain
ORF11CD3             PF10549.4     57 seq475_BIOID50935    -            184   6.3e-25   86.5   0.5   1   1   1.4e-27   9.8e-24   82.7   0.2     1    56   120   175   120   176 0.98 ORF11CD3 domain
TraX                 PF05857.6    219 seq476_BIOID50935    -            267   9.2e-52  175.7   8.1   1   1   7.8e-56   1.1e-51  175.5   5.6     2   218    51   266    50   267 0.96 TraX protein
DUF945               PF06097.6    459 seq477_BIOID50935    -            490  4.8e-106  355.1  12.4   1   1  4.1e-110  5.6e-106  354.9   8.6     3   459    18   481    16   481 0.98 Bacterial protein of unknown function (DUF945)
Antiterm             PF03589.8     95 seq479_BIOID50935    -            151   3.1e-24   84.7   1.6   1   1   2.8e-28   3.9e-24   84.4   0.2     2    76    62   135    61   150 0.92 Antitermination protein
GSP_synth            PF03738.9     97 seq481_BIOID50935    -            386   2.8e-29  101.0   0.1   1   1   5.1e-33     7e-29   99.8   0.1     2    97   174   265   173   265 0.97 Glutathionylspermidine synthase preATP-grasp
AP_endonuc_2         PF01261.19   211 seq482_BIOID50935    -            258   2.2e-33  115.2   0.2   1   1   1.9e-37   2.6e-33  115.0   0.1     1   211    21   219    21   219 0.95 Xylose isomerase-like TIM barrel
Phage_ASH            PF10554.4    108 seq484_BIOID50935    -            185   4.7e-38  129.7   0.2   1   1   4.5e-42   6.1e-38  129.3   0.1     1   107    22   132    22   133 0.99 Ash protein family
Phage_base_V         PF04717.7     79 seq490_BIOID50935    -            211   7.1e-28   96.2   2.2   1   1   3.6e-31   4.9e-27   93.5   0.3     1    79    21    96    21    96 0.97 Phage-related baseplate assembly protein
TPP_enzyme_N         PF02776.13   172 seq491_BIOID50935    -            548   1.7e-58  196.7   0.3   1   1   3.8e-62   1.7e-58  196.7   0.2     1   169     1   167     1   170 0.98 Thiamine pyrophosphate enzyme, N-terminal TPP binding domain
TPP_enzyme_C         PF02775.16   153 seq491_BIOID50935    -            548   2.3e-52  176.4   0.3   1   1     2e-54     9e-51  171.3   0.0     1   153   374   522   374   522 0.98 Thiamine pyrophosphate enzyme, C-terminal TPP binding domain
TPP_enzyme_M         PF00205.17   137 seq491_BIOID50935    -            548     2e-41  140.8   0.1   1   1   1.1e-44   4.9e-41  139.5   0.1     1   137   186   321   186   321 0.98 Thiamine pyrophosphate enzyme, central domain
T2SG                 PF08334.6    108 seq498_BIOID50935    -            108   3.5e-23   81.2   0.1   1   1   9.7e-27   4.4e-23   80.9   0.1     1    69    31   103    31   105 0.98 Type II secretion system (T2SS), protein G
N_methyl_2           PF13544.1     31 seq498_BIOID50935    -            108   2.6e-09   36.0   0.8   1   1   1.2e-12   5.6e-09   34.9   0.5     1    31     1    24     1    24 0.94 Type IV pilin N-term methylation site GFxxxE
N_methyl             PF07963.7     20 seq498_BIOID50935    -            108   1.1e-07   30.9   3.8   1   1     4e-11   1.8e-07   30.3   2.6     1    20     7    26     7    26 0.96 Prokaryotic N-terminal methylation motif
DUF4132              PF13569.1    180 seq500_BIOID50935    -            579   2.8e-54  183.2   0.0   1   1     3e-58   4.1e-54  182.7   0.0     1   179   303   488   303   489 0.96 Domain of unknown function (DUF4132)
Phage_lysis          PF03245.8    125 seq502_BIOID50935    -            155   1.7e-48  163.5   6.7   1   1   1.4e-52     2e-48  163.4   4.6     1   124    29   153    29   154 0.99 Bacteriophage lysis protein
DUF1019              PF06254.6     89 seq504_BIOID50935    -            183   2.8e-25   88.1   0.0   1   1   3.1e-29   4.2e-25   87.6   0.0     4    89    58   149    45   149 0.95 Protein of unknown function (DUF1019)
SeqA                 PF03925.8    189 seq508_BIOID50935    -            181   7.9e-71  237.5   0.1   1   1   6.5e-75   8.8e-71  237.3   0.1     1   189     1   181     1   181 0.91 SeqA protein
YcgL                 PF05166.8     74 seq509_BIOID50935    -            108   4.9e-34  116.1   0.2   1   1   4.7e-38   6.5e-34  115.7   0.1     1    74    14    87    14    87 0.99 YcgL domain
DnaB                 PF00772.16   103 seq510_BIOID50935    -            225   2.4e-38  129.9   0.0   1   1   3.6e-42   4.9e-38  129.0   0.0     1   103    26   128    26   128 0.99 DnaB-like helicase N terminal domain
Abhydrolase_5        PF12695.2    142 seq511_BIOID50935    -            286   4.2e-20   71.8   0.0   1   1   1.9e-22     3e-19   69.1   0.0     1   141    27   262    27   263 0.85 Alpha/beta hydrolase family
Abhydrolase_6        PF12697.2    228 seq511_BIOID50935    -            286   9.1e-19   68.1   0.0   1   1     8e-22   1.2e-18   67.7   0.0     1   213    28   258    28   272 0.76 Alpha/beta hydrolase family
Abhydrolase_1        PF00561.15   230 seq511_BIOID50935    -            286   8.1e-18   64.6   0.0   1   1   6.2e-21   9.4e-18   64.4   0.0     1   228    54   274    54   276 0.91 alpha/beta hydrolase fold
Peptidase_S15        PF02129.13   272 seq511_BIOID50935    -            286   1.1e-14   54.4   0.0   1   1   1.6e-17   2.4e-14   53.3   0.0    52   255    48   249    19   259 0.78 X-Pro dipeptidyl-peptidase (S15 family)
Peptidase_S9         PF00326.16   213 seq511_BIOID50935    -            286   6.1e-12   45.0   0.1   1   1   7.8e-12   1.2e-08   34.3   0.1    10   101    49   135    45   164 0.84 Prolyl oligopeptidase family
DLH                  PF01738.13   218 seq511_BIOID50935    -            286   9.3e-09   34.7   0.2   1   1   7.2e-08   0.00011   21.4   0.0     8   127    19   128    13   149 0.81 Dienelactone hydrolase family
Hydrolase_4          PF12146.3     79 seq511_BIOID50935    -            286     3e-08   33.2   0.0   1   1   3.5e-11   5.3e-08   32.4   0.0    11    64    19    74    11    88 0.81 Putative lysophospholipase
Abhydrolase_3        PF07859.8    211 seq511_BIOID50935    -            286   6.9e-05   22.4   0.0   1   1   8.8e-08   0.00013   21.4   0.0    48   180    79   235    50   265 0.57 alpha/beta hydrolase fold
Sulfatase            PF00884.18   379 seq513_BIOID50935    -            573   1.2e-43  149.4   4.8   1   1   1.2e-47   1.6e-43  149.0   3.3     2   321   238   534   237   567 0.91 Sulfatase
Nol1_Nop2_Fmu        PF01189.12   283 seq514_BIOID50935    -            429  2.4e-104  348.5   0.0   1   1  1.5e-107    3e-104  348.2   0.0     1   282   164   426   164   427 0.99 NOL1/NOP2/sun family
NusB                 PF01029.13   134 seq514_BIOID50935    -            429   1.6e-25   89.5   0.0   1   1   1.3e-28   2.6e-25   88.8   0.0     1   134     5   127     5   127 0.97 NusB family
Methyltransf_26      PF13659.1    117 seq514_BIOID50935    -            429   3.8e-11   42.9   0.0   1   1   3.7e-14   7.3e-11   42.0   0.0     2   116   248   375   247   376 0.90 Methyltransferase domain
Methyltransf_18      PF12847.2    112 seq514_BIOID50935    -            429   2.3e-10   40.8   0.0   1   1   2.2e-13   4.2e-10   40.0   0.0     2   112   247   375   246   375 0.84 Methyltransferase domain
Methyltransf_31      PF13847.1    152 seq514_BIOID50935    -            429   1.9e-09   37.1   0.0   1   1   1.8e-12   3.5e-09   36.3   0.0     2   113   245   380   244   416 0.82 Methyltransferase domain
MTS                  PF05175.9    170 seq514_BIOID50935    -            429   1.1e-06   28.0   0.0   1   1   1.1e-09   2.1e-06   27.1   0.0    24   151   239   385   229   397 0.86 Methyltransferase small domain
FtsJ                 PF01728.14   181 seq514_BIOID50935    -            429     9e-05   22.4   0.0   1   1   9.1e-08   0.00018   21.4   0.0    19    99   242   323   233   400 0.60 FtsJ-like methyltransferase
T2SG                 PF08334.6    108 seq515_BIOID50935    -             43   3.1e-05   23.5   0.1   1   1   2.4e-09   3.3e-05   23.4   0.0    69   108     2    36     1    36 0.92 Type II secretion system (T2SS), protein G
Rz1                  PF06085.6     40 seq517_BIOID50935    -             68   8.3e-22   76.1   7.6   1   1   7.7e-26   1.1e-21   75.8   5.3     1    40    20    61    20    61 0.99 Lipoprotein Rz1 precursor
TerB                 PF05099.8    140 seq519_BIOID50935    -             48     2e-08   33.9   0.7   1   1   1.6e-12   2.1e-08   33.8   0.5    92   131     4    43     1    46 0.93 Tellurite resistance protein TerB
GPW_gp25             PF04965.9     99 seq522_BIOID50935    -            115   1.7e-19   69.0   0.0   1   1   1.5e-23   2.1e-19   68.7   0.0     5    94    17   106    14   111 0.93 Gene 25-like lysozyme
NAD_binding_2        PF03446.10   162 seq524_BIOID50935    -            292   5.1e-49  166.1   0.7   1   1   1.7e-52   1.2e-48  165.0   0.3     2   161     1   160     1   162 0.97 NAD binding domain of 6-phosphogluconate dehydrogenase
F420_oxidored        PF03807.12    96 seq524_BIOID50935    -            292   1.1e-07   32.0   0.2   1   1   7.7e-11   5.3e-07   29.8   0.1     1    93     2    92     2    94 0.82 NADP oxidoreductase coenzyme F420-dependent
GspH                 PF12019.3    114 seq525_BIOID50935    -            184   2.8e-05   24.1   0.0   1   1   2.7e-09   3.7e-05   23.7   0.0     3   108    42   165    40   173 0.87 Type II transport protein GspH
DUF3927              PF13064.1     46 seq528_BIOID50935    -             43   1.2e-21   75.8  12.9   1   1   9.2e-26   1.3e-21   75.7   8.9     1    41     3    43     3    43 0.97 Protein of unknown function (DUF3927)
Inositol_P           PF00459.20   271 seq529_BIOID50935    -            246   5.6e-58  196.2   0.0   1   1   4.9e-62   6.6e-58  196.0   0.0     8   253     4   238     1   243 0.86 Inositol monophosphatase family
FAA_hydrolase        PF01557.13   217 seq533_BIOID50935    -            219   3.5e-56  189.9   0.0   1   1   2.9e-60     4e-56  189.7   0.0     1   208    18   210    18   219 0.93 Fumarylacetoacetate (FAA) hydrolase family
Pox_D5               PF03288.11    86 seq534_BIOID50935    -            796   8.8e-20   70.6   0.0   1   1   5.3e-23   1.5e-19   69.9   0.0     1    86   689   788   689   788 0.96 Poxvirus D5 protein-like
Prim_Zn_Ribbon       PF08273.7     40 seq534_BIOID50935    -            796   3.1e-18   65.4   8.0   1   1   2.4e-21   6.5e-18   64.4   5.6     1    40    50    86    50    86 0.97 Zinc-binding domain of primase-helicase
D5_N                 PF08706.6    150 seq534_BIOID50935    -            796   3.9e-09   36.6   0.0   1   1   4.1e-12   1.1e-08   35.1   0.0    52   148   356   487   298   489 0.63 D5 N terminal like
Toprim_3             PF13362.1     96 seq534_BIOID50935    -            796   3.5e-08   33.4   0.3   1   1   5.4e-11   1.5e-07   31.4   0.0     2    96   229   320   228   320 0.82 Toprim domain
Toprim_4             PF13662.1     81 seq534_BIOID50935    -            796   2.2e-06   27.4   0.0   1   1   2.9e-09     8e-06   25.6   0.0     1    60   227   285   227   300 0.91 Toprim domain
PGM_PMM_I            PF02878.11   138 seq536_BIOID50935    -            546   8.8e-36  122.3   0.2   1   1   9.4e-39   3.2e-35  120.4   0.1     2   134    40   180    39   183 0.97 Phosphoglucomutase/phosphomannomutase, alpha/beta/alpha domain I
PGM_PMM_III          PF02880.11   111 seq536_BIOID50935    -            546     3e-27   94.7   0.0   1   1   1.7e-30   5.8e-27   93.8   0.0     1   111   320   440   320   440 0.93 Phosphoglucomutase/phosphomannomutase, alpha/beta/alpha domain III
PGM_PMM_II           PF02879.11   104 seq536_BIOID50935    -            546   3.4e-13   49.6   0.0   1   1   3.2e-16   1.1e-12   48.0   0.0     2   104   210   317   209   317 0.90 Phosphoglucomutase/phosphomannomutase, alpha/beta/alpha domain II
PGM_PMM_IV           PF00408.15    73 seq536_BIOID50935    -            546   3.6e-13   49.1   0.0   1   1   3.2e-16   1.1e-12   47.6   0.0    12    72   479   539   465   542 0.90 Phosphoglucomutase/phosphomannomutase, C-terminal domain
POTRA_2              PF08479.6     76 seq539_BIOID50935    -            377   1.9e-24   84.9   0.0   1   1   2.9e-28   3.9e-24   83.9   0.0     1    76    94   170    94   170 0.99 POTRA domain, ShlB-type
gpW                  PF02831.10    68 seq540_BIOID50935    -             68   9.5e-37  124.2   1.1   1   1   7.6e-41     1e-36  124.1   0.8     1    68     1    68     1    68 0.99 gpW
DnaB_C               PF03796.10   265 seq544_BIOID50935    -            246  3.8e-100  333.9   0.4   1   1  6.3e-104  4.3e-100  333.8   0.3    21   263     1   238     1   240 0.97 DnaB-like helicase C terminal domain
AAA_25               PF13481.1    194 seq544_BIOID50935    -            246   8.8e-13   47.9   0.0   1   1   1.6e-16   1.1e-12   47.6   0.0    36   190     2   161     1   165 0.85 AAA domain
T2SI                 PF02501.12    81 seq547_BIOID50935    -            121   9.7e-24   83.0   1.0   1   1   9.5e-28   1.3e-23   82.6   0.7     1    80    39   119    39   120 0.97 Type II secretion system (T2SS), protein I
Phage_portal_2       PF05136.8    355 seq548_BIOID50935    -            533    1e-104  349.8   1.6   1   1  8.9e-109  1.2e-104  349.5   1.1     2   355    30   401    29   401 0.98 Phage portal protein, lambda family
DUF303               PF03629.13   255 seq551_BIOID50935    -            315   1.4e-30  106.2   0.0   1   1   2.7e-34   1.9e-30  105.8   0.0     1   200    64   295    64   309 0.78 Domain of unknown function (DUF303)
DUF1737              PF08410.5     54 seq551_BIOID50935    -            315   1.6e-18   66.0   0.0   1   1   4.5e-22   3.1e-18   65.1   0.0     1    53     1    50     1    51 0.98 Domain of unknown function (DUF1737)
YfiO                 PF13525.1    203 seq552_BIOID50935    -            245   1.1e-84  282.8   5.8   1   1   2.8e-88   1.3e-84  282.6   4.0     1   202    28   236    28   238 0.97 Outer membrane lipoprotein
TPR_18               PF13512.1    142 seq552_BIOID50935    -            245   5.1e-65  217.7   7.3   1   1     3e-68   1.4e-64  216.3   1.2     2   142    24   167    23   167 0.98 Tetratricopeptide repeat
HTH_Tnp_1            PF01527.15    76 seq556_BIOID50935    -            126   2.5e-21   75.2   0.0   1   1   2.5e-25   3.5e-21   74.8   0.0     1    70    10    86    10    92 0.86 Transposase
ABC_tran             PF00005.22   118 seq557_BIOID50935    -            637     1e-36  125.7   1.1   1   2   2.4e-18   3.3e-15   56.3   0.0     1   118    41   178    41   178 0.87 ABC transporter
ABC_tran             PF00005.22   118 seq557_BIOID50935    -            637     1e-36  125.7   1.1   2   2   2.6e-21   3.6e-18   65.9   0.0     1   118   352   459   352   459 0.92 ABC transporter
ABC_tran_2           PF12848.2     85 seq557_BIOID50935    -            637   6.6e-29   99.4   4.3   1   1   4.8e-32   6.6e-29   99.4   3.0     1    83   217   298   217   302 0.93 ABC transporter
ProQ                 PF04352.8    115 seq558_BIOID50935    -            186   1.8e-30  104.7   2.4   1   1   4.2e-33   2.9e-29  100.9   0.0     5   113    72   180    68   181 0.96 ProQ/FINO family
FinO_N               PF12602.3     72 seq558_BIOID50935    -            186   9.1e-25   86.6  12.4   1   1   2.8e-28   1.9e-24   85.5   8.6     1    72     1    62     1    62 0.98 Fertility inhibition protein N terminal
T2SJ                 PF11612.3    169 seq562_BIOID50935    -            151     5e-27   94.5   0.4   1   1   9.3e-31   6.4e-27   94.2   0.3     2   110    40   142    39   144 0.89 Type II secretion system (T2SS), protein J
N_methyl             PF07963.7     20 seq562_BIOID50935    -            151   3.9e-06   26.1   1.6   1   1   8.5e-10   5.8e-06   25.6   1.1     1    19     7    25     7    26 0.93 Prokaryotic N-terminal methylation motif
Voltage_CLC          PF00654.15   355 seq563_BIOID50935    -            473   1.9e-90  303.3  36.0   1   1   1.5e-92   2.1e-88  296.6  20.9     2   354    89   437    88   438 0.94 Voltage gated chloride channel
ACT_5                PF13710.1     63 seq564_BIOID50935    -             87   2.1e-26   91.4   0.1   1   1   1.9e-30   2.6e-26   91.0   0.1     2    63    13    73    12    73 0.98 ACT domain
Transp_cyt_pur       PF02133.10   439 seq566_BIOID50935    -            463  4.7e-140  466.9  42.3   1   1  3.9e-144  5.3e-140  466.7  29.3     1   439    19   457    19   457 0.99 Permease for cytosine/purines, uracil, thiamine, allantoin
Ail_Lom              PF06316.6    199 seq568_BIOID50935    -            199  3.3e-119  395.4   4.7   1   1  5.5e-123  3.7e-119  395.2   3.3     1   199     1   199     1   199 1.00 Enterobacterial Ail/Lom protein
OMP_b-brl            PF13505.1    176 seq568_BIOID50935    -            199   3.6e-25   88.8   4.7   1   1   6.4e-29   4.3e-25   88.5   3.2     2   176    11   199     8   199 0.86 Outer membrane protein beta-barrel domain
Ivy                  PF08816.6    118 seq570_BIOID50935    -            149   5.8e-35  119.7   0.1   1   1   5.1e-39     7e-35  119.4   0.1     1   118    29   144    29   144 0.98 Inhibitor of vertebrate lysozyme (Ivy)
DUF805               PF05656.9    117 seq572_BIOID50935    -            146   2.4e-20   72.4  11.7   1   1   3.8e-24   5.2e-20   71.3   8.1     2   116     7   134     6   135 0.82 Protein of unknown function (DUF805)
TrkA_N               PF02254.13   116 seq573_BIOID50935    -            458   4.2e-58  194.2   3.5   1   2   5.4e-33   5.3e-30  103.6   0.0     1   108     3   111     3   125 0.92 TrkA-N domain
TrkA_N               PF02254.13   116 seq573_BIOID50935    -            458   4.2e-58  194.2   3.5   2   2   5.9e-29   5.7e-26   90.6   0.7     1   116   235   350   235   350 0.95 TrkA-N domain
TrkA_C               PF02080.16    71 seq573_BIOID50935    -            458   1.9e-21   75.3   0.7   1   2   4.7e-13   4.5e-10   38.8   0.0     3    70   157   225   155   226 0.91 TrkA-C domain
TrkA_C               PF02080.16    71 seq573_BIOID50935    -            458   1.9e-21   75.3   0.7   2   2     2e-11   1.9e-08   33.6   0.2     8    70   390   451   388   452 0.89 TrkA-C domain
F420_oxidored        PF03807.12    96 seq573_BIOID50935    -            458   1.9e-12   47.2   2.2   1   2   1.5e-07   0.00015   22.0   0.0     1    52     2    49     2    88 0.87 NADP oxidoreductase coenzyme F420-dependent
F420_oxidored        PF03807.12    96 seq573_BIOID50935    -            458   1.9e-12   47.2   2.2   2   2   1.5e-07   0.00015   22.0   0.3     2    48   235   279   234   355 0.80 NADP oxidoreductase coenzyme F420-dependent
NAD_binding_7        PF13241.1    103 seq573_BIOID50935    -            458   1.2e-11   44.6   3.0   1   1   7.5e-08   7.3e-05   22.8   0.0     8    82   233   319   228   323 0.75 Putative NAD(P)-binding
Shikimate_DH         PF01488.15   135 seq573_BIOID50935    -            458   1.4e-11   44.4   0.6   1   1   5.3e-09   5.2e-06   26.4   0.2    12   102   232   332   222   367 0.77 Shikimate / quinate 5-dehydrogenase
Zip                  PF02535.17   319 seq574_BIOID50935    -            265   2.2e-32  112.2  21.1   1   1   4.2e-31   5.7e-27   94.4   3.7   150   317    94   254    89   256 0.96 ZIP Zinc transporter
Phage_rep_O          PF04492.8    100 seq575_BIOID50935    -            274   1.8e-23   82.4   0.0   1   1   2.4e-27   3.3e-23   81.6   0.0    33   100    13    80     2    80 0.96 Bacteriophage replication protein O
DicB                 PF05358.6     62 seq578_BIOID50935    -             62   4.5e-38  128.4   0.0   1   1   3.6e-42   4.9e-38  128.3   0.0     1    62     1    62     1    62 0.99 DicB protein
Aminotran_4          PF01063.14   231 seq579_BIOID50935    -            309   1.1e-46  159.0   0.0   1   1   9.6e-51   1.3e-46  158.8   0.0     3   231    54   289    52   289 0.96 Aminotransferase class IV
Caudo_TAP            PF02413.12   130 seq580_BIOID50935    -             82   1.9e-19   70.0   0.2   1   1   1.6e-23   2.2e-19   69.7   0.2    69   120    26    77     5    80 0.89 Caudovirales tail fibre assembly protein
Ala_racemase_N       PF01168.15   217 seq581_BIOID50935    -            359   3.1e-61  206.5   0.0   1   1   5.7e-65   3.9e-61  206.2   0.0     1   217     8   219     8   219 0.94 Alanine racemase, N-terminal domain
Ala_racemase_C       PF00842.16   129 seq581_BIOID50935    -            359   8.7e-39  131.7   0.1   1   1     2e-42   1.3e-38  131.1   0.1     1   129   234   358   234   358 0.97 Alanine racemase, C-terminal domain
HTH_Tnp_1            PF01527.15    76 seq583_BIOID50935    -            108   5.5e-11   42.1   1.3   1   1   1.6e-14   2.2e-10   40.2   0.9     1    74     1    87     1    88 0.86 Transposase
DUF1482              PF07358.6     57 seq585_BIOID50935    -             66   2.5e-28   97.3   0.2   1   1   2.1e-32   2.8e-28   97.1   0.1     1    57     7    65     7    65 0.98 Protein of unknown function (DUF1482)
Lip_A_acyltrans      PF03279.8    295 seq588_BIOID50935    -            343  5.4e-111  370.0   0.0   1   1  4.5e-115  6.2e-111  369.8   0.0     2   295    42   334    41   334 0.99 Bacterial lipid A biosynthesis acyltransferase
HTH_Tnp_1            PF01527.15    76 seq589_BIOID50935    -            126   2.5e-21   75.2   0.0   1   1   2.5e-25   3.5e-21   74.8   0.0     1    70    10    86    10    92 0.86 Transposase
Ribosomal_S30AE      PF02482.14    94 seq591_BIOID50935    -            113   3.8e-29  100.7   0.1   1   1   3.5e-33   4.8e-29  100.4   0.1     2    92     3    93     2    95 0.97 Sigma 54 modulation protein / S30EA ribosomal protein
rve                  PF00665.21   120 seq593_BIOID50935    -            296   4.9e-26   91.0   0.1   1   1   3.8e-29   1.3e-25   89.7   0.0     2   119   126   240   125   241 0.97 Integrase core domain
HTH_21               PF13276.1     60 seq593_BIOID50935    -            296   1.6e-16   59.9   2.9   1   1   1.1e-19   3.9e-16   58.7   2.0     3    60    48   104    45   104 0.93 HTH-like domain
rve_3                PF13683.1     67 seq593_BIOID50935    -            296   2.7e-11   42.7   0.0   1   1   1.8e-14   6.1e-11   41.5   0.0     6    67   217   278   212   278 0.92 Integrase core domain
rve_2                PF13333.1     52 seq593_BIOID50935    -            296   2.6e-06   27.2   0.0   1   1   1.6e-09   5.5e-06   26.2   0.0     1    44   231   277   231   284 0.88 Integrase core domain
Methyltransf_11      PF08241.7     95 seq595_BIOID50935    -            240   2.3e-12   47.1   0.0   1   1   2.6e-16   3.6e-12   46.4   0.0    45    95    67   125    50   125 0.83 Methyltransferase domain
phage_tail_N         PF08400.5    134 seq596_BIOID50935    -            489   1.4e-60  202.7   0.1   1   1     4e-64   1.4e-60  202.7   0.1     1   134     1   134     1   134 0.99 Prophage tail fibre N-terminal
Phage_fiber_C        PF06820.7     64 seq596_BIOID50935    -            489   9.1e-23   80.0   0.0   1   1   4.4e-26   1.5e-22   79.3   0.0     1    46   363   408   363   421 0.95 Putative prophage tail fibre C-terminus
Collagen             PF01391.13    60 seq596_BIOID50935    -            489   3.1e-18   64.9  70.0   1   2   5.3e-13   1.8e-09   36.8  23.8     1    59   251   309   249   310 0.73 Collagen triple helix repeat (20 copies)
Collagen             PF01391.13    60 seq596_BIOID50935    -            489   3.1e-18   64.9  70.0   2   2   1.9e-12   6.4e-09   35.1  22.4     1    59   302   360   302   363 0.88 Collagen triple helix repeat (20 copies)
CarboxypepD_reg      PF13620.1     82 seq596_BIOID50935    -            489   1.7e-07   31.1   0.2   1   1   1.1e-10   3.9e-07   29.9   0.1     1    74     4    82     4    89 0.82 Carboxypeptidase regulatory-like domain
DNA_pol_A            PF00476.15   383 seq597_BIOID50935    -            928  8.4e-160  531.4   0.0   1   1  3.3e-163  1.1e-159  531.0   0.0     2   383   548   927   547   927 0.99 DNA polymerase family A
5_3_exonuc_N         PF02739.11   169 seq597_BIOID50935    -            928   1.7e-59  199.8   0.0   1   1   1.1e-62   3.9e-59  198.7   0.0     2   169     8   169     7   169 0.99 5'-3' exonuclease, N-terminal resolvase-like domain
DNA_pol_A_exo1       PF01612.15   174 seq597_BIOID50935    -            928   6.5e-45  152.5   0.1   1   1   3.6e-48   1.2e-44  151.6   0.1     1   174   330   517   330   517 0.97 3'-5' exonuclease
5_3_exonuc           PF01367.15   101 seq597_BIOID50935    -            928     3e-31  107.5   0.0   1   1   2.2e-34   7.5e-31  106.2   0.0     1    99   171   275   171   277 0.97 5'-3' exonuclease, C-terminal SAM fold
DUF406               PF04175.7     94 seq598_BIOID50935    -             99     2e-28   98.5   3.2   1   1   1.6e-32   2.2e-28   98.4   2.2     4    94     3    96     1    96 0.96 Protein of unknown function (DUF406)
SNase                PF00565.12   108 seq599_BIOID50935    -            173   1.4e-28   99.1   0.1   1   1   1.3e-32   1.8e-28   98.8   0.0     1   108    64   160    64   160 0.98 Staphylococcal nuclease homologue
TnpB_IS66            PF05717.8    108 seq600_BIOID50935    -            115   2.6e-42  142.4   0.0   1   1   2.1e-46   2.9e-42  142.3   0.0     2   104     7   107     6   111 0.97 IS66 Orf2 like protein
Phage_lambda_P       PF06992.6    233 seq604_BIOID50935    -            233  8.5e-168  555.3   4.1   1   1  6.9e-172  9.5e-168  555.1   2.9     1   233     1   233     1   233 1.00 Replication protein P
Usp                  PF00582.21   140 seq607_BIOID50935    -            142   5.6e-17   62.1   0.0   1   1   4.8e-21   6.5e-17   61.9   0.0     2   139     3   137     2   138 0.93 Universal stress protein family
Peptidase_S49        PF01343.13   154 seq608_BIOID50935    -            439   1.1e-45  155.0   0.5   1   1   3.1e-49   2.2e-45  154.1   0.4     2   151   149   297   148   300 0.96 Peptidase family S49
AAA_11               PF13086.1    241 seq609_BIOID50935    -            233     3e-16   59.6   0.7   1   1   1.3e-19   4.4e-16   59.1   0.5     2   156     7   151     6   193 0.66 AAA domain
AAA_19               PF13245.1     76 seq609_BIOID50935    -            233   1.2e-12   47.3   0.0   1   1   5.4e-16   1.9e-12   46.6   0.0     2    62    14    69    13    90 0.90 Part of AAA domain
AAA_30               PF13604.1    196 seq609_BIOID50935    -            233   1.4e-07   31.1   0.0   1   1   5.1e-11   1.7e-07   30.8   0.0     2    67     7    70     6   128 0.86 AAA domain
DUF2075              PF09848.4    352 seq609_BIOID50935    -            233   1.3e-07   30.8   0.4   1   1   5.4e-11   1.8e-07   30.3   0.1     2    63    22    84    21   116 0.80 Uncharacterized conserved protein (DUF2075)
Peptidase_M3         PF01432.15   458 seq610_BIOID50935    -            681  7.3e-147  489.9   0.1   1   1    9e-151  1.2e-146  489.2   0.0     2   457   230   678   229   679 0.97 Peptidase family M3
Lact-deh-memb        PF09330.6    291 seq612_BIOID50935    -            581  1.2e-153  510.4   1.9   1   1  1.8e-157  1.2e-153  510.4   1.3     1   291   288   577   288   577 1.00 D-lactate dehydrogenase, membrane binding
FAD_binding_4        PF01565.18   139 seq612_BIOID50935    -            581   2.6e-08   33.3   0.0   1   1   6.3e-12   4.3e-08   32.6   0.0     2   115    57   176    56   196 0.84 FAD binding domain
PDT                  PF00800.13   182 seq613_BIOID50935    -            386   9.1e-61  204.4   0.2   1   1     2e-64   1.3e-60  203.9   0.1     1   180   106   286   106   288 0.96 Prephenate dehydratase
CM_2                 PF01817.16    81 seq613_BIOID50935    -            386   1.9e-22   79.0   2.0   1   1   6.3e-26   4.3e-22   77.8   1.4     1    80    11    90    11    91 0.99 Chorismate mutase type II
ILVD_EDD             PF00920.16   521 seq615_BIOID50935    -            616  5.3e-195  648.6   1.8   1   1  4.4e-199  6.1e-195  648.4   1.2     1   521    34   607    34   607 0.95 Dehydratase family
HHA                  PF05321.6     57 seq616_BIOID50935    -             69   7.4e-29   99.5   0.1   1   1   6.3e-33   8.6e-29   99.3   0.0     1    57    10    66    10    66 0.99 Haemolysin expression modulating protein
Fe-S_biosyn          PF01521.15    91 seq617_BIOID50935    -            114   4.3e-29   99.9   0.0   1   1   3.7e-33     5e-29   99.7   0.0     1    91     9   100     9   100 0.99 Iron-sulphur cluster biosynthesis
Amidohydro_5         PF13594.1     68 seq618_BIOID50935    -            296   2.3e-17   62.4   0.9   1   1   1.1e-20     5e-17   61.3   0.6     1    68    23    88    23    88 0.84 Amidohydrolase
Amidohydro_4         PF13147.1    304 seq618_BIOID50935    -            296   2.9e-15   56.9   0.5   1   1   2.4e-18   1.1e-14   55.0   0.4     1   219    45   292    45   295 0.80 Amidohydrolase
Amidohydro_1         PF01979.15   333 seq618_BIOID50935    -            296     5e-10   39.4   0.0   1   1   1.5e-13   6.7e-10   39.0   0.0     1    61    50   131    50   293 0.76 Amidohydrolase family
HTH_3                PF01381.17    55 seq619_BIOID50935    -            215   4.5e-12   45.5   0.1   1   1   2.7e-15   9.2e-12   44.5   0.1     1    55     9    63     9    63 0.98 Helix-turn-helix
HTH_19               PF12844.2     64 seq619_BIOID50935    -            215   3.8e-10   39.5   0.0   1   1     2e-13   6.9e-10   38.7   0.0     3    62     8    67     6    69 0.97 Helix-turn-helix domain
HTH_31               PF13560.1     64 seq619_BIOID50935    -            215   6.7e-10   38.8   0.0   1   1   2.9e-13   9.9e-10   38.3   0.0     2    59     5    61     4    65 0.96 Helix-turn-helix domain
Peptidase_S24        PF00717.18    70 seq619_BIOID50935    -            215     3e-08   33.0   0.1   1   1   1.6e-11   5.6e-08   32.1   0.0     3    66   125   197   123   201 0.85 Peptidase S24-like
Aminotran_1_2        PF00155.16   363 seq621_BIOID50935    -            411   8.6e-86  288.0   0.0   1   1   7.1e-90   9.8e-86  287.8   0.0     2   362    41   406    40   407 0.98 Aminotransferase class I and II
rve_3                PF13683.1     67 seq622_BIOID50935    -            110   2.4e-14   52.4   0.1   1   1     7e-18   3.2e-14   52.0   0.1     2    67    26    92    25    92 0.97 Integrase core domain
rve                  PF00665.21   120 seq622_BIOID50935    -            110   7.4e-08   32.4   0.0   1   1   2.2e-11     1e-07   31.9   0.0    84   120    18    54     4    54 0.86 Integrase core domain
rve_2                PF13333.1     52 seq622_BIOID50935    -            110   3.8e-07   29.9   0.1   1   1   1.2e-10   5.5e-07   29.4   0.1     1    50    44    98    44   100 0.88 Integrase core domain
MscL                 PF01741.13   128 seq623_BIOID50935    -            136   2.3e-57  192.5   3.1   1   1   1.9e-61   2.6e-57  192.3   2.2     1   128     3   132     3   132 0.98 Large-conductance mechanosensitive channel, MscL
Abhydrolase_1        PF00561.15   230 seq624_BIOID50935    -            340   3.1e-26   92.2   0.0   1   1   2.6e-29     9e-26   90.7   0.0     4   218   105   312   102   315 0.96 alpha/beta hydrolase fold
Abhydrolase_6        PF12697.2    228 seq624_BIOID50935    -            340     3e-16   59.9   0.7   1   1   1.2e-19   4.2e-16   59.4   0.5     1   219    75   312    75   320 0.70 Alpha/beta hydrolase family
Abhydrolase_5        PF12695.2    142 seq624_BIOID50935    -            340   7.6e-11   41.8   0.4   1   1   7.2e-14   2.5e-10   40.1   0.2     2   141    75   308    74   309 0.65 Alpha/beta hydrolase family
Peptidase_S24        PF00717.18    70 seq630_BIOID50935    -            139   1.7e-13   49.8   0.0   1   1   1.8e-17   2.5e-13   49.3   0.0     2    68    56   120    55   122 0.91 Peptidase S24-like
DUF1107              PF06526.7     64 seq632_BIOID50935    -             81   1.1e-30  105.0   0.8   1   1   9.6e-35   1.3e-30  104.8   0.5     1    64    14    77    14    77 0.99 Protein of unknown function (DUF1107)
AAA_12               PF13087.1    199 seq635_BIOID50935    -            412   2.2e-22   79.3   0.2   1   1   2.8e-17   1.3e-13   50.7   0.0   111   196   197   279   180   282 0.83 AAA domain
AAA_11               PF13086.1    241 seq635_BIOID50935    -            412   3.3e-08   33.3   0.0   1   1   1.6e-11   7.2e-08   32.2   0.0   158   237    17    92     3    94 0.81 AAA domain
Viral_helicase1      PF01443.13   226 seq635_BIOID50935    -            412   3.7e-08   33.1   0.1   1   1     2e-09     9e-06   25.3   0.1    33   226    31   279     4   279 0.70 Viral (Superfamily 1) RNA helicase
RNase_T              PF00929.19   164 seq636_BIOID50935    -            246   4.9e-40  137.3   0.4   1   1   9.7e-44   1.3e-39  135.9   0.1     1   164    12   178    12   178 0.93 Exonuclease
Multi_Drug_Res       PF00893.14    93 seq639_BIOID50935    -            110   2.1e-34  117.7   5.0   1   1     6e-38   2.7e-34  117.3   3.4     2    93     3    94     2    94 0.99 Small Multidrug Resistance protein
EmrE                 PF13536.1    113 seq639_BIOID50935    -            110   5.7e-07   29.6   9.8   1   1   1.6e-10   7.1e-07   29.3   6.8    36   106    31   103     7   107 0.85 Multidrug resistance efflux transporter
EamA                 PF00892.15   126 seq639_BIOID50935    -            110   1.3e-05   25.1   9.4   1   1   3.4e-09   1.6e-05   24.8   6.5    60   125    36   102     5   103 0.89 EamA-like transporter family
HTH_Tnp_1            PF01527.15    76 seq641_BIOID50935    -            126   2.5e-21   75.2   0.0   1   1   2.5e-25   3.5e-21   74.8   0.0     1    70    10    86    10    92 0.86 Transposase
RepB-RCR_reg         PF10723.4     85 seq642_BIOID50935    -             84   3.2e-36  122.8   0.8   1   1   2.6e-40   3.5e-36  122.6   0.5     1    83     1    83     1    84 0.99 Replication regulatory protein RepB
IMS                  PF00817.15   148 seq643_BIOID50935    -            422   4.5e-39  133.5   0.0   1   1   3.9e-42   1.3e-38  132.0   0.0     1   147     5   150     5   151 0.96 impB/mucB/samB family
DUF4113              PF13438.1     75 seq643_BIOID50935    -            422     9e-29   99.0   0.2   1   1   1.2e-31     4e-28   97.0   0.0     1    75   347   421   347   421 0.98 Domain of unknown function (DUF4113)
IMS_C                PF11799.3    137 seq643_BIOID50935    -            422     1e-09   38.8   0.0   1   1     6e-13     2e-09   37.8   0.0     3   122   214   333   212   344 0.89 impB/mucB/samB family C-terminal
IMS_HHH              PF11798.3     32 seq643_BIOID50935    -            422   1.4e-07   31.0   0.0   1   1   1.1e-10   3.8e-07   29.6   0.0     4    32   172   200   169   200 0.92 IMS family HHH motif
Amidohydro_4         PF13147.1    304 seq647_BIOID50935    -            154   1.5e-09   38.1   0.0   1   1   2.8e-13   1.9e-09   37.8   0.0   236   304     8    90     7    90 0.97 Amidohydrolase
Amidohydro_1         PF01979.15   333 seq647_BIOID50935    -            154     7e-06   25.8   0.0   1   1   1.2e-09   8.4e-06   25.5   0.0   260   332    13    92     7    93 0.72 Amidohydrolase family
DUF1391              PF07151.7     49 seq648_BIOID50935    -             50   9.7e-36  120.9   0.6   1   1   7.6e-40     1e-35  120.8   0.4     1    49     2    50     2    50 0.98 Protein of unknown function (DUF1391)
HlyC                 PF02794.11   134 seq650_BIOID50935    -            171   2.4e-50  169.4   0.2   1   1   2.1e-54   2.9e-50  169.2   0.2     2   131     8   135     7   159 0.97 RTX toxin acyltransferase family
HDPD                 PF02924.9    118 seq652_BIOID50935    -            112     1e-15   57.4   0.9   1   1   8.7e-20   1.2e-15   57.2   0.6     4   114     7   108     4   111 0.87 Bacteriophage lambda head decoration protein D
BMFP                 PF04380.8     79 seq653_BIOID50935    -             99   8.7e-27   92.9   5.7   1   1   7.5e-31     1e-26   92.7   3.9     1    79     1    79     1    79 0.98 Membrane fusogenic activity
TnpB_IS66            PF05717.8    108 seq656_BIOID50935    -            115   2.6e-42  142.4   0.0   1   1   2.1e-46   2.9e-42  142.3   0.0     2   104     7   107     6   111 0.97 IS66 Orf2 like protein
UPF0270              PF06794.7     70 seq660_BIOID50935    -             72   9.2e-36  121.3   0.1   1   1   7.4e-40     1e-35  121.2   0.0     1    70     1    70     1    70 0.99 Uncharacterised protein family (UPF0270)
Resolvase            PF00239.16   141 seq662_BIOID50935    -            508   7.4e-21   74.3   0.1   1   1   6.5e-24     3e-20   72.4   0.0     1   137     4   161     4   164 0.85 Resolvase, N terminal domain
Recombinase          PF07508.8    102 seq662_BIOID50935    -            508   1.2e-14   54.2   0.0   1   1   5.2e-18   2.4e-14   53.2   0.0     1    99   191   284   191   286 0.94 Recombinase
Zn_ribbon_recom      PF13408.1     58 seq662_BIOID50935    -            508     1e-06   28.7   0.5   1   1   6.2e-10   2.8e-06   27.3   0.4     1    57   302   357   302   358 0.87 Recombinase zinc beta ribbon domain
Transposase_mut      PF00872.13   381 seq663_BIOID50935    -             99   3.8e-11   42.0   0.0   1   1   3.3e-15   4.5e-11   41.8   0.0   333   379    28    74    23    76 0.96 Transposase, Mutator family
IncFII_repA          PF02387.10   281 seq666_BIOID50935    -            289   3.7e-97  324.7   0.0   1   1  3.2e-101   4.4e-97  324.5   0.0     3   271     9   269     1   276 0.98 IncFII RepA protein family
Xan_ur_permease      PF00860.15   389 seq667_BIOID50935    -            433   2.9e-98  328.8  32.9   1   1  2.5e-102   3.5e-98  328.5  22.8     2   387     9   394     8   396 0.97 Permease family
Nuc_H_symport        PF03825.11   400 seq669_BIOID50935    -            425  7.2e-185  614.3  32.5   1   1  1.2e-188  8.2e-185  614.1  22.6     1   400     1   405     1   405 0.99 Nucleoside H+ symporter
MFS_1                PF07690.11   354 seq669_BIOID50935    -            425   2.5e-21   75.7  61.7   1   1   4.3e-20     3e-16   59.0  30.4     2   353     8   353     7   354 0.77 Major Facilitator Superfamily
PRK                  PF00485.13   194 seq671_BIOID50935    -            289     3e-74  248.6   0.0   1   1   2.7e-78   3.6e-74  248.4   0.0     1   194     7   214     7   214 0.99 Phosphoribulokinase / Uridine kinase family
RTX                  PF02382.10   653 seq672_BIOID50935    -            998         0 1078.9  21.1   1   1         0         0 1078.9  14.6    14   653     4   641     1   641 0.99 RTX N-terminal domain
RTX_C                PF08339.5    145 seq672_BIOID50935    -            998   3.8e-37  127.0   8.4   1   1   8.4e-41   3.8e-37  127.0   5.8     1   144   854   997   854   998 0.96 RTX C-terminal domain
HemolysinCabind      PF00353.14    18 seq672_BIOID50935    -            998   3.7e-13   48.4  79.9   1   6   1.6e-05     0.072   13.3   1.1     2    18   717   733   716   733 0.94 Hemolysin-type calcium-binding repeat (2 copies)
HemolysinCabind      PF00353.14    18 seq672_BIOID50935    -            998   3.7e-13   48.4  79.9   2   6   1.8e-05      0.08   13.2   4.0     2    18   735   751   734   751 0.92 Hemolysin-type calcium-binding repeat (2 copies)
HemolysinCabind      PF00353.14    18 seq672_BIOID50935    -            998   3.7e-13   48.4  79.9   3   6   3.9e-07    0.0018   18.3   2.1     1    18   752   769   752   769 0.94 Hemolysin-type calcium-binding repeat (2 copies)
HemolysinCabind      PF00353.14    18 seq672_BIOID50935    -            998   3.7e-13   48.4  79.9   4   6     2e-06     0.009   16.1   4.2     1    18   770   787   770   787 0.93 Hemolysin-type calcium-binding repeat (2 copies)
HemolysinCabind      PF00353.14    18 seq672_BIOID50935    -            998   3.7e-13   48.4  79.9   5   6   0.00011      0.52   10.7   4.4     1    18   797   814   797   814 0.92 Hemolysin-type calcium-binding repeat (2 copies)
HemolysinCabind      PF00353.14    18 seq672_BIOID50935    -            998   3.7e-13   48.4  79.9   6   6   6.9e-06     0.031   14.5   5.6     1    18   815   832   815   832 0.94 Hemolysin-type calcium-binding repeat (2 copies)
Lactate_perm         PF02652.9    522 seq673_BIOID50935    -            560  6.8e-234  777.0  41.5   1   1  5.7e-238  7.8e-234  776.8  28.8     1   522    25   551    25   551 0.99 L-lactate permease
DicB                 PF05358.6     62 seq675_BIOID50935    -             62   1.2e-38  130.2   0.1   1   1   9.5e-43   1.3e-38  130.1   0.0     1    62     1    62     1    62 1.00 DicB protein
PALP                 PF00291.20   307 seq677_BIOID50935    -            514   9.6e-70  235.0   2.1   1   1   1.9e-73   1.3e-69  234.6   1.5     5   307    29   316    25   316 0.91 Pyridoxal-phosphate dependent enzyme
Thr_dehydrat_C       PF00585.13    91 seq677_BIOID50935    -            514   3.8e-64  212.2   0.0   1   2   3.6e-35   2.4e-31  107.0   0.0     1    91   329   419   329   419 0.98 C-terminal regulatory domain of Threonine dehydratase
Thr_dehydrat_C       PF00585.13    91 seq677_BIOID50935    -            514   3.8e-64  212.2   0.0   2   2   6.7e-34   4.6e-30  102.9   0.0     2    91   425   512   424   512 0.96 C-terminal regulatory domain of Threonine dehydratase
SIS_2                PF13580.1    138 seq679_BIOID50935    -            246   3.3e-31  107.7   0.3   1   1   9.4e-35   6.4e-31  106.7   0.2    15   138    78   200    56   200 0.92 SIS domain
SIS                  PF01380.17   131 seq679_BIOID50935    -            246   7.1e-08   32.0   0.0   1   1   2.3e-11   1.6e-07   30.9   0.0    51   104   163   216   152   229 0.91 SIS domain
DUF1482              PF07358.6     57 seq681_BIOID50935    -             62   3.6e-26   90.3   0.0   1   1   2.9e-30     4e-26   90.2   0.0     1    57     4    62     4    62 0.98 Protein of unknown function (DUF1482)
DUF1233              PF06806.7     72 seq682_BIOID50935    -             29     9e-06   25.0   0.1   1   1   6.6e-10   9.1e-06   25.0   0.1     1    23     4    27     4    29 0.92 Putative excisionase (DUF1233)
DUF1449              PF07290.6    202 seq684_BIOID50935    -            204  2.2e-111  369.8   0.4   1   1  1.8e-115  2.5e-111  369.6   0.3     1   201     4   204     4   204 1.00 Protein of unknown function (DUF1449)
DUF4132              PF13569.1    180 seq685_BIOID50935    -            224   7.3e-36  123.2   0.0   1   1   7.3e-40     1e-35  122.7   0.0    37   180     6   153     1   153 0.94 Domain of unknown function (DUF4132)
DUF3596              PF12167.3     88 seq688_BIOID50935    -             56     5e-09   35.5   0.0   1   1   4.2e-13   5.7e-09   35.3   0.0     1    30     9    38     9    48 0.86 Domain of unknown function (DUF3596)
HTH_3                PF01381.17    55 seq691_BIOID50935    -            124   3.2e-11   42.7   0.0   1   1   7.4e-15   5.1e-11   42.1   0.0     3    50    23    70    20    71 0.94 Helix-turn-helix
HTH_19               PF12844.2     64 seq691_BIOID50935    -            124   9.5e-08   31.8   0.0   1   1   3.1e-11   2.1e-07   30.7   0.0     8    56    25    76    18    79 0.89 Helix-turn-helix domain
DUF3440              PF11922.3    181 seq692_BIOID50935    -            410     4e-56  189.3   0.7   1   2   3.6e-46   1.6e-42  144.9   0.1     2   108   243   354   242   359 0.95 Domain of unknown function (DUF3440)
DUF3440              PF11922.3    181 seq692_BIOID50935    -            410     4e-56  189.3   0.7   2   2   3.8e-15   1.7e-11   43.8   0.0   138   181   355   395   352   395 0.90 Domain of unknown function (DUF3440)
PAPS_reduct          PF01507.14   174 seq692_BIOID50935    -            410   1.3e-17   64.0   0.2   1   2   4.2e-11   1.9e-07   30.9   0.0     3    52    35    89    33    98 0.89 Phosphoadenosine phosphosulfate reductase family
PAPS_reduct          PF01507.14   174 seq692_BIOID50935    -            410   1.3e-17   64.0   0.2   2   2   4.7e-11   2.1e-07   30.7   0.0   101   164   165   240   158   241 0.84 Phosphoadenosine phosphosulfate reductase family
Acid_phosphat_B      PF03767.9    230 seq693_BIOID50935    -            237   5.9e-50  169.6   0.0   1   1   4.9e-54   6.7e-50  169.4   0.0     2   229    11   220    10   221 0.96 HAD superfamily, subfamily IIIB (Acid phosphatase)
Band_7               PF01145.20   179 seq695_BIOID50935    -            553   4.8e-19   68.8   2.2   1   1   3.5e-23   4.8e-19   68.8   1.5     5   148    38   188    34   220 0.85 SPFH domain / Band 7 family
GATase_4             PF13230.1    272 seq696_BIOID50935    -            255  6.4e-107  356.1   0.0   1   1    1e-110    7e-107  356.0   0.0     1   252     1   252     1   255 0.99 Glutamine amidotransferases class-II
GATase_2             PF00310.16   361 seq696_BIOID50935    -            255   5.3e-17   61.4   0.2   1   1   4.5e-15   3.1e-11   42.4   0.1   189   359    65   215    60   217 0.87 Glutamine amidotransferases class-II
Peptidase_S24        PF00717.18    70 seq699_BIOID50935    -            124   7.3e-17   60.6   0.0   1   1   7.4e-21     1e-16   60.2   0.0     1    69    32   105    32   106 0.97 Peptidase S24-like
BOF                  PF04076.8    103 seq700_BIOID50935    -            130   1.1e-39  134.2   0.0   1   1     1e-43   1.4e-39  133.9   0.0     4   103    30   130    25   130 0.98 Bacterial OB fold (BOF) protein
Oxidored_q6          PF01058.17   131 seq701_BIOID50935    -            381   4.1e-29  100.7   0.3   1   1   4.9e-33   6.7e-29  100.0   0.2     1   130    71   216    71   217 0.96 NADH ubiquinone oxidoreductase, 20 Kd subunit
Gly_kinase           PF02595.10   378 seq703_BIOID50935    -            381  2.3e-183  609.0  19.6   1   1  1.9e-187  2.6e-183  608.8  13.6     1   377     1   377     1   378 1.00 Glycerate kinase family
ADP_ribosyl_GH       PF03747.9    289 seq704_BIOID50935    -            334   3.5e-62  210.6   2.1   1   1     3e-66   4.1e-62  210.4   1.5     1   287     8   303     8   305 0.95 ADP-ribosylglycohydrolase
HD                   PF01966.17   122 seq705_BIOID50935    -            443   5.3e-11   42.4   0.0   1   1   2.7e-14   1.8e-10   40.7   0.0     1    64     4    84     4   116 0.93 HD domain
adh_short            PF00106.20   167 seq706_BIOID50935    -            240   3.5e-31  108.2   1.1   1   1   2.1e-34   5.9e-31  107.5   0.8     1   165     3   168     3   170 0.95 short chain dehydrogenase
adh_short_C2         PF13561.1    243 seq706_BIOID50935    -            240   1.4e-13   51.1   0.2   1   1   6.5e-17   1.8e-13   50.7   0.1     5   201    11   200     9   229 0.87 Enoyl-(Acyl carrier protein) reductase
KR                   PF08659.5    181 seq706_BIOID50935    -            240   5.5e-12   45.6   1.7   1   1   4.1e-15   1.1e-11   44.5   0.5     3   174     5   178     4   185 0.82 KR domain
NAD_binding_10       PF13460.1    183 seq706_BIOID50935    -            240   4.2e-08   33.2   2.0   1   1   2.1e-11   5.7e-08   32.8   1.4     1   182     5   221     5   222 0.77 NADH(P)-binding
RHH_1                PF01402.16    39 seq708_BIOID50935    -             94   2.1e-08   33.5   0.0   1   1   2.8e-12   3.9e-08   32.7   0.0     2    39    14    51    13    51 0.96 Ribbon-helix-helix protein, copG family
cNMP_binding         PF00027.24    91 seq709_BIOID50935    -            210   8.9e-24   83.0   0.0   1   1     4e-27   1.4e-23   82.4   0.0     3    90    23   111    21   112 0.97 Cyclic nucleotide-binding domain
Crp                  PF00325.15    32 seq709_BIOID50935    -            210   2.1e-15   55.7   0.4   1   1   1.1e-18   3.9e-15   54.8   0.3     1    32   166   197   166   197 0.98 Bacterial regulatory proteins, crp family
HTH_Crp_2            PF13545.1     76 seq709_BIOID50935    -            210   2.2e-11   43.2   0.1   1   1   1.5e-14     5e-11   42.1   0.1     1    67   142   206   142   207 0.94 Crp-like helix-turn-helix domain
FCD                  PF07729.7    125 seq713_BIOID50935    -            258   3.2e-23   82.2   2.5   1   1   4.7e-27   3.2e-23   82.2   1.8     1   124   100   223   100   224 0.90 FCD domain
GntR                 PF00392.16    64 seq713_BIOID50935    -            258   2.3e-22   78.0   0.4   1   1   6.1e-26   4.2e-22   77.2   0.3     1    64     8    71     8    71 0.98 Bacterial regulatory proteins, gntR family
UPF0047              PF01894.12   118 seq714_BIOID50935    -            138   4.5e-39  132.8   0.0   1   1   3.7e-43   5.1e-39  132.6   0.0     1   117    17   135    17   136 0.97 Uncharacterised protein family UPF0047
GGDEF                PF00990.16   161 seq716_BIOID50935    -            296   1.8e-44  151.0   0.0   1   1   4.2e-48   2.9e-44  150.3   0.0     2   161   130   283   129   283 0.96 GGDEF domain
MCPsignal_assoc      PF13682.1     70 seq716_BIOID50935    -            296   3.6e-08   33.3   0.3   1   1   1.2e-11   8.4e-08   32.1   0.2     1    68    19    90    19    92 0.84 MCP-signal associated domain
Bac_surface_Ag       PF01103.18   323 seq717_BIOID50935    -            577   1.3e-59  202.1   7.0   1   1   3.2e-63   2.2e-59  201.4   4.9     1   322   290   576   290   577 0.92 Surface antigen
Surf_Ag_VNR          PF07244.10    78 seq717_BIOID50935    -            577     1e-15   57.7   0.3   1   1   9.2e-13   6.3e-09   36.0   0.0     1    67   189   249   189   263 0.83 Surface antigen variable number repeat
DUF2799              PF10973.3     89 seq719_BIOID50935    -            134   3.4e-17   62.1   0.9   1   1   3.3e-21   4.5e-17   61.7   0.6     1    88    44   126    44   127 0.93 Protein of unknown function (DUF2799)
Plasmid_stabil       PF05016.9     90 seq721_BIOID50935    -             91   1.6e-16   60.3   0.1   1   1   1.3e-20   1.7e-16   60.2   0.1     1    89     3    90     3    91 0.91 Plasmid stabilisation system protein
SNARE_assoc          PF09335.6    123 seq723_BIOID50935    -            192   6.2e-18   65.0   1.8   1   1   4.5e-22   6.2e-18   65.0   1.2     4   122    24   143    21   144 0.91 SNARE associated Golgi protein
DUF1283              PF06932.6     85 seq725_BIOID50935    -            113   5.2e-46  154.4   5.7   1   1   4.5e-50   6.1e-46  154.2   4.0     1    85    29   113    29   113 0.99 Protein of unknown function (DUF1283)
ParBc                PF02195.13    90 seq730_BIOID50935    -            212   2.8e-09   36.8   0.0   1   1   3.3e-13   4.5e-09   36.1   0.0     2    89    54   148    53   149 0.87 ParB-like nuclease domain
DUF419               PF04237.8     92 seq731_BIOID50935    -            118   1.2e-22   79.9   0.1   1   1   1.1e-26   1.5e-22   79.6   0.0     1    91    10   102    10   103 0.98 Protein of unknown function (DUF419)
YihI                 PF04220.7    169 seq732_BIOID50935    -            168   7.8e-56  187.9  14.6   1   1   6.2e-60   8.5e-56  187.7  10.1     6   167     7   164     1   166 0.94 Der GTPase activator (YihI)
PfkB                 PF00294.19   301 seq734_BIOID50935    -            321   7.9e-51  172.8   0.0   1   1     7e-55   9.6e-51  172.5   0.0     4   294    19   305    16   311 0.91 pfkB family carbohydrate kinase
FUSC-like            PF12805.2    284 seq737_BIOID50935    -            696     3e-72  242.8   3.3   1   1   8.7e-76     3e-72  242.8   2.3     2   280    63   335    62   340 0.95 FUSC-like inner membrane protein yccS
FUSC_2               PF13515.1    128 seq737_BIOID50935    -            696   8.6e-20   70.8  11.0   1   1   2.5e-23   8.6e-20   70.8   7.6     2   126   377   498   375   500 0.90 Fusaric acid resistance protein-like
FUSC                 PF04632.7    650 seq737_BIOID50935    -            696   5.1e-08   31.7   4.2   1   1   1.5e-11   5.1e-08   31.7   2.9     7   280   369   659   363   690 0.80 Fusaric acid resistance protein family
ALMT                 PF11744.3    406 seq737_BIOID50935    -            696   1.5e-05   23.7   1.9   1   1   1.7e-08   5.7e-05   21.8   1.0    41   193   389   528   373   594 0.80 Aluminium activated malate transporter
NiFeSe_Hases         PF00374.14   507 seq738_BIOID50935    -            597  2.7e-243  808.1   0.0   1   1  2.3e-247  3.1e-243  808.0   0.0     1   507    54   582    54   582 0.98 Nickel-dependent hydrogenase
Acetyltransf_3       PF13302.1    142 seq739_BIOID50935    -            186   5.7e-23   81.6   0.0   1   1     4e-26   7.7e-23   81.2   0.0     3   141     8   140     7   141 0.80 Acetyltransferase (GNAT) domain
Acetyltransf_4       PF13420.1    155 seq739_BIOID50935    -            186   7.2e-15   55.1   0.6   1   1   4.7e-18   9.1e-15   54.8   0.4     1   152     9   158     9   160 0.93 Acetyltransferase (GNAT) domain
Acetyltransf_1       PF00583.19    83 seq739_BIOID50935    -            186     6e-15   54.9   0.1   1   1   4.5e-18   8.9e-15   54.3   0.1     2    82    63   140    62   141 0.97 Acetyltransferase (GNAT) family
Acetyltransf_8       PF13523.1    152 seq739_BIOID50935    -            186   1.2e-13   51.1   0.2   1   1   8.2e-17   1.6e-13   50.6   0.2     1   141     9   145     9   157 0.89 Acetyltransferase (GNAT) domain
Acetyltransf_7       PF13508.1     79 seq739_BIOID50935    -            186   3.7e-07   30.1   0.2   1   1   3.4e-10   6.7e-07   29.2   0.1     2    78    56   141    55   142 0.80 Acetyltransferase (GNAT) domain
Acetyltransf_10      PF13673.1    117 seq739_BIOID50935    -            186   1.3e-05   25.1   0.0   1   1   9.3e-09   1.8e-05   24.7   0.0     1   117    16   140    16   140 0.75 Acetyltransferase (GNAT) domain
FR47                 PF08445.5     86 seq739_BIOID50935    -            186   2.1e-05   24.0   0.0   1   1   1.9e-08   3.8e-05   23.2   0.0    26    79    87   142    69   150 0.92 FR47-like protein
DUF1364              PF07102.7     94 seq740_BIOID50935    -             96   3.8e-39  132.3   0.8   1   1     3e-43   4.1e-39  132.2   0.6     1    94     1    94     1    94 0.98 Protein of unknown function (DUF1364)
DUF4154              PF13689.1    145 seq742_BIOID50935    -            172     6e-33  113.3   0.0   1   1   5.4e-37   7.3e-33  113.0   0.0     6   145    32   168    27   168 0.95 Domain of unknown function (DUF4154)
FMN_dh               PF01070.13   357 seq745_BIOID50935    -            396  3.2e-125  417.5   0.0   1   1  1.3e-128  4.4e-125  417.1   0.0     1   355    13   375    13   377 0.96 FMN-dependent dehydrogenase
NMO                  PF03060.10   330 seq745_BIOID50935    -            396     3e-05   23.1   2.9   1   1   1.3e-08   4.5e-05   22.6   2.0   138   225   248   335   244   372 0.87 Nitronate monooxygenase
AAA_5                PF07728.9    139 seq747_BIOID50935    -            384   4.2e-37  126.8   0.0   1   1     5e-41   6.9e-37  126.1   0.0     2   139   101   242   100   242 0.98 AAA domain (dynein-related subfamily)
IlvN                 PF07991.7    165 seq748_BIOID50935    -            536   8.1e-61  204.0   0.2   1   1   1.9e-64   1.3e-60  203.3   0.1     2   165    80   249    79   249 0.98 Acetohydroxy acid isomeroreductase, catalytic domain
IlvC                 PF01450.14   145 seq748_BIOID50935    -            536   9.8e-56  187.5   0.1   1   2   3.9e-21   2.7e-17   62.9   0.0     1   128   255   382   255   390 0.91 Acetohydroxy acid isomeroreductase, catalytic domain
IlvC                 PF01450.14   145 seq748_BIOID50935    -            536   9.8e-56  187.5   0.1   2   2   1.8e-39   1.2e-35  122.4   0.0    15   145   404   530   394   530 0.93 Acetohydroxy acid isomeroreductase, catalytic domain
RusA                 PF05866.6    116 seq750_BIOID50935    -            120   3.9e-25   88.4   0.0   1   1   3.2e-29   4.4e-25   88.2   0.0     1   116     8   117     8   117 0.94 Endodeoxyribonuclease RusA
CesT                 PF05932.8    119 seq751_BIOID50935    -             51   5.1e-05   22.9   0.1   1   1   4.2e-09   5.8e-05   22.8   0.1     2    46     5    48     4    50 0.83 Tir chaperone protein (CesT) family
PDZ                  PF00595.19    81 seq754_BIOID50935    -            474   3.1e-29  100.8   8.2   1   2   2.7e-19   9.1e-16   57.6   0.1     7    80   285   367   279   368 0.90 PDZ domain (Also known as DHR or GLGF)
PDZ                  PF00595.19    81 seq754_BIOID50935    -            474   3.1e-29  100.8   8.2   2   2   3.7e-15   1.3e-11   44.4   2.2    11    81   394   463   385   463 0.89 PDZ domain (Also known as DHR or GLGF)
PDZ_2                PF13180.1     82 seq754_BIOID50935    -            474     2e-26   91.5   2.4   1   2   1.2e-18   4.1e-15   55.3   0.0    12    82   300   380   285   380 0.88 PDZ domain
PDZ_2                PF13180.1     82 seq754_BIOID50935    -            474     2e-26   91.5   2.4   2   2   2.5e-12   8.6e-09   35.0   0.4     4    59   399   454   396   471 0.87 PDZ domain
Trypsin_2            PF13365.1    120 seq754_BIOID50935    -            474   8.2e-21   74.0   0.6   1   1   5.5e-24   1.9e-20   72.9   0.4     1   120   114   250   114   250 0.79 Trypsin-like peptidase domain
Trypsin              PF00089.21   220 seq754_BIOID50935    -            474   1.4e-20   73.7   0.3   1   1   6.5e-24   2.2e-20   73.0   0.2    21   218   114   275    87   277 0.83 Trypsin
PerC                 PF06069.6     90 seq757_BIOID50935    -             89   7.3e-37  125.1   0.0   1   1   5.8e-41   7.9e-37  125.0   0.0     6    89     2    87     1    88 0.98 PerC transcriptional activator
Radical_SAM          PF04055.16   166 seq759_BIOID50935    -            457   3.7e-15   56.3   0.0   1   1     8e-19   5.4e-15   55.8   0.0     2   164    57   227    56   229 0.79 Radical SAM superfamily
HemN_C               PF06969.11    66 seq759_BIOID50935    -            457     4e-12   45.8   0.3   1   1   2.7e-15   1.8e-11   43.7   0.0     1    66   363   431   363   431 0.94 HemN C-terminal domain
CesT                 PF05932.8    119 seq760_BIOID50935    -             63   1.2e-05   25.0   0.0   1   1   8.9e-10   1.2e-05   24.9   0.0    71   116     3    48     1    51 0.89 Tir chaperone protein (CesT) family
GGDEF                PF00990.16   161 seq761_BIOID50935    -            408   2.7e-44  150.4   0.3   1   1   3.1e-48   4.2e-44  149.8   0.2     1   159   249   403   249   405 0.96 GGDEF domain
FadR_C               PF07840.7    164 seq764_BIOID50935    -            239   6.9e-73  243.5   0.0   1   1   1.9e-76   8.5e-73  243.2   0.0     1   163    72   234    72   235 0.99 FadR C-terminal domain
GntR                 PF00392.16    64 seq764_BIOID50935    -            239   2.3e-20   71.6   0.0   1   1     1e-23   4.7e-20   70.6   0.0     4    64    11    71     8    71 0.96 Bacterial regulatory proteins, gntR family
ABC_membrane         PF00664.18   275 seq765_BIOID50935    -            706   7.5e-51  173.0  18.4   1   1   3.8e-54   1.1e-50  172.5  12.8    11   275   160   424   151   424 0.94 ABC transporter transmembrane region
Peptidase_C39        PF03412.10   131 seq765_BIOID50935    -            706   3.6e-23   81.6   0.4   1   1   4.4e-26   1.2e-22   79.9   0.1    15   130    11   129     4   130 0.95 Peptidase C39 family
ABC_tran             PF00005.22   118 seq765_BIOID50935    -            706   1.2e-21   77.2   0.1   1   1   1.3e-24   3.5e-21   75.6   0.0     1   118   509   634   509   634 0.96 ABC transporter
DUF4224              PF13986.1     47 seq767_BIOID50935    -             67   1.2e-18   66.2   0.0   1   1   9.7e-23   1.3e-18   66.1   0.0     2    46     5    49     4    50 0.97 Domain of unknown function (DUF4224)
Phage_antiter_Q      PF06323.6    230 seq771_BIOID50935    -            229  3.5e-109  363.4   9.8   1   1  2.8e-113  3.9e-109  363.3   6.8     1   229     1   228     1   229 1.00 Phage antitermination protein Q
Phage_integrase      PF00589.17   173 seq774_BIOID50935    -            340   2.5e-11   43.4   0.0   1   1   5.2e-15   7.1e-11   41.9   0.0     3   169   165   319   163   323 0.84 Phage integrase family
NLPC_P60             PF00877.14   105 seq777_BIOID50935    -            257   5.7e-31  106.3   0.0   1   1   1.4e-34   9.9e-31  105.5   0.0     1   105   139   249   139   249 0.98 NlpC/P60 family
DUF904               PF06005.7     72 seq780_BIOID50935    -             59   3.4e-16   59.1   1.1   1   1   2.6e-20   3.6e-16   59.1   0.7     1    36     3    38     3    51 0.91 Protein of unknown function (DUF904)
DUF490               PF04357.8    379 seq782_BIOID50935    -           1259     7e-80  268.8  39.8   1   1   5.5e-84   7.5e-80  268.7   2.5     6   379   922  1259   914  1259 0.92 Family of unknown function (DUF490)
DUF904               PF06005.7     72 seq784_BIOID50935    -             43   2.9e-10   40.1   8.4   1   1   2.2e-14   2.9e-10   40.1   5.8    33    72     4    43     1    43 0.91 Protein of unknown function (DUF904)
DUF1161              PF06649.7     52 seq787_BIOID50935    -            102   1.3e-25   88.9   0.0   1   1   1.2e-29   1.6e-25   88.6   0.0     1    52    27    80    27    80 0.99 Protein of unknown function (DUF1161)
SpoU_methylase       PF00588.14   142 seq790_BIOID50935    -            157   2.4e-34  118.0   0.0   1   1     2e-38   2.7e-34  117.9   0.0     1   142     1   142     1   142 0.95 SpoU rRNA Methylase family
DUF2528              PF10800.3    102 seq792_BIOID50935    -            122   6.1e-48  161.3   0.5   1   1   5.2e-52   7.1e-48  161.0   0.4     1   101    14   121    14   122 0.98 Protein of unknown function (DUF2528)
HTH_32               PF13565.1     77 seq794_BIOID50935    -             99   5.4e-11   43.0   1.4   1   1   4.9e-15   6.7e-11   42.7   0.9     4    77    23    94    21    94 0.77 Homeodomain-like domain
Cytochrom_B_N        PF00033.14   188 seq795_BIOID50935    -            235   5.8e-37  126.7  21.4   1   1   9.6e-41   6.6e-37  126.5  14.8     2   188    12   220    11   220 0.98 Cytochrome b(N-terminal)/b6/petB
Ni_hydr_CYTB         PF01292.15   182 seq795_BIOID50935    -            235   6.3e-36  123.3  19.2   1   1   1.1e-39   7.3e-36  123.1  13.3     2   182    14   220    13   220 0.95 Prokaryotic cytochrome b561
Rhodanese            PF00581.15   113 seq796_BIOID50935    -            131   1.4e-10   41.4   0.0   1   1   1.2e-14   1.6e-10   41.2   0.0    22   112    52   123    30   124 0.84 Rhodanese-like domain
OmpA                 PF00691.15    97 seq797_BIOID50935    -            160   3.6e-18   65.6   0.1   1   1     4e-22   5.5e-18   65.0   0.1     1    97    55   151    55   151 0.95 OmpA family
Molybdopterin        PF00384.17   432 seq802_BIOID50935    -            808   1.4e-95  320.4   0.0   1   1     4e-99   1.8e-95  320.1   0.0     1   432   111   566   111   566 0.91 Molybdopterin oxidoreductase
Molydop_binding      PF01568.16   109 seq802_BIOID50935    -            808   2.2e-28   98.1   0.1   1   1   1.7e-31   7.6e-28   96.3   0.0     1   107   687   800   687   802 0.97 Molydopterin dinucleotide binding domain
Molybdop_Fe4S4       PF04879.11    55 seq802_BIOID50935    -            808   5.9e-14   51.5   0.7   1   1   2.3e-17   1.1e-13   50.6   0.5     1    55    49   108    49   108 0.96 Molybdopterin oxidoreductase Fe4S4 domain
Abhydrolase_6        PF12697.2    228 seq804_BIOID50935    -            382   4.7e-13   49.4   0.1   1   1   6.2e-16   2.1e-12   47.3   0.1    18   220   110   362    97   366 0.77 Alpha/beta hydrolase family
Abhydrolase_5        PF12695.2    142 seq804_BIOID50935    -            382   2.7e-12   46.5   0.3   1   1   1.6e-14   5.6e-11   42.2   0.2    14   141   105   357    90   358 0.76 Alpha/beta hydrolase family
Peptidase_S15        PF02129.13   272 seq804_BIOID50935    -            382   3.2e-05   23.3   0.1   1   1   1.9e-08   6.3e-05   22.4   0.0     2   140    71   201    71   359 0.66 X-Pro dipeptidyl-peptidase (S15 family)
Diacid_rec           PF05651.8    135 seq805_BIOID50935    -            385     2e-52  176.0   0.9   1   1   4.7e-56   3.2e-52  175.4   0.6     1   135     6   140     6   140 0.99 Putative sugar diacid recognition
HTH_30               PF13556.1     59 seq805_BIOID50935    -            385   2.9e-23   81.0   2.8   1   1     6e-26   4.1e-22   77.3   1.7     1    59   323   381   323   381 0.98 PucR C-terminal helix-turn-helix domain
Lambda_CIII          PF02061.11    45 seq806_BIOID50935    -             54   9.1e-31  105.4   0.1   1   1   7.8e-35   1.1e-30  105.2   0.1     1    45     1    43     1    43 1.00 Lambda Phage CIII
Lambda_Kil           PF06301.6     43 seq807_BIOID50935    -             89   1.1e-28   98.2   0.9   1   1     1e-32   1.4e-28   97.8   0.6     1    43    43    85    43    85 0.99 Bacteriophage lambda Kil protein
Phage_lysozyme       PF00959.14   110 seq809_BIOID50935    -            158   3.5e-23   81.8   0.0   1   1   3.7e-27   5.1e-23   81.3   0.0     1   109    33   140    33   141 0.98 Phage lysozyme
MtfA                 PF06167.7    253 seq811_BIOID50935    -            278   5.9e-75  251.7   0.1   1   1   5.3e-79   7.2e-75  251.5   0.1    11   253    18   256     9   256 0.95 Phosphoenolpyruvate:glucose-phosphotransferase regulator
Peptidase_M20        PF01546.23   171 seq814_BIOID50935    -            408   2.5e-19   69.3   0.2   1   1   8.2e-23   3.7e-19   68.8   0.1    23   170   139   402    74   403 0.84 Peptidase family M20/M25/M40
M20_dimer            PF07687.9    109 seq814_BIOID50935    -            408   1.2e-11   44.2   0.1   1   1   5.7e-15   2.6e-11   43.0   0.1     2   105   206   302   205   308 0.89 Peptidase dimerisation domain
Peptidase_M42        PF05343.9    292 seq814_BIOID50935    -            408   2.8e-06   26.2   0.0   1   1   3.1e-08   0.00014   20.6   0.0   134   194   140   201   110   235 0.90 M42 glutamyl aminopeptidase
HTH_Tnp_1            PF01527.15    76 seq815_BIOID50935    -            141   3.7e-18   65.1   0.5   1   1   1.3e-21     6e-18   64.4   0.1     3    49    10    61     8    94 0.77 Transposase
HTH_28               PF13518.1     52 seq815_BIOID50935    -            141   2.5e-05   24.0   0.1   1   1     1e-08   4.6e-05   23.1   0.0     1    41    18    59    18    64 0.94 Helix-turn-helix domain
Gam                  PF06064.6     98 seq816_BIOID50935    -             98   1.8e-62  207.4   4.2   1   1   1.5e-66     2e-62  207.2   2.9     1    98     1    98     1    98 0.99 Host-nuclease inhibitor protein Gam
HycI                 PF01750.13   130 seq817_BIOID50935    -            195   5.4e-39  132.5   0.0   1   1   4.8e-43   6.5e-39  132.3   0.0     1   129    23   151    23   152 0.99 Hydrogenase maturation protease
Phage_lysis          PF03245.8    125 seq819_BIOID50935    -            153   4.5e-48  162.2  12.3   1   1   3.7e-52   5.1e-48  162.0   8.5     1   125    29   153    29   153 0.99 Bacteriophage lysis protein
RecT                 PF03837.9    199 seq823_BIOID50935    -            261     1e-28   99.8   0.0   1   1   1.6e-30   2.2e-26   92.2   0.0     5   195    24   182    22   190 0.91 RecT family
Rz1                  PF06085.6     40 seq824_BIOID50935    -             60   4.3e-24   83.5  10.6   1   1   4.2e-28   5.7e-24   83.1   7.3     1    40    20    60    20    60 0.98 Lipoprotein Rz1 precursor
UvrD_C               PF13361.1    319 seq830_BIOID50935    -            690   8.9e-93  311.1   0.0   1   1   3.7e-95   8.4e-92  307.9   0.0     1   318   288   630   288   631 0.97 UvrD-like helicase C-terminal domain
UvrD-helicase        PF00580.16   315 seq830_BIOID50935    -            690   2.2e-74  250.5   0.4   1   1   1.4e-76   3.1e-73  246.6   0.3     1   314    20   282    20   283 0.94 UvrD/REP helicase N-terminal domain
AAA_19               PF13245.1     76 seq830_BIOID50935    -            690   2.2e-13   49.6   0.6   1   1   2.1e-16   4.9e-13   48.5   0.4     8    75    32   104    25   105 0.82 Part of AAA domain
UvrD_C_2             PF13538.1    104 seq830_BIOID50935    -            690   2.2e-10   40.4   0.0   1   1   5.8e-13   1.3e-09   37.9   0.0    54   103   563   626   513   627 0.80 Family description
HyaE                 PF07449.6    107 seq831_BIOID50935    -            132   1.9e-39  133.7   0.0   1   1   1.6e-43   2.2e-39  133.5   0.0     1   107    10   116    10   116 0.99 Hydrogenase-1 expression protein HyaE
MFS_1                PF07690.11   354 seq833_BIOID50935    -            397   1.8e-32  112.4  67.1   1   1   1.1e-32   7.8e-29  100.4  41.5     2   353    24   355    23   355 0.85 Major Facilitator Superfamily
Sugar_tr             PF00083.19   451 seq833_BIOID50935    -            397   1.3e-06   27.1  51.9   1   1   1.2e-09   7.9e-06   24.5  13.1    58   189    65   190    51   196 0.89 Sugar (and other) transporter
HlyD                 PF00529.15   306 seq834_BIOID50935    -            208   4.7e-13   48.9   2.7   1   1   4.4e-17     6e-13   48.6   1.9    41   220     9   196     2   202 0.95 HlyD family secretion protein
SSB                  PF00436.20   104 seq836_BIOID50935    -            178   8.4e-43  144.3   0.5   1   1   7.4e-47     1e-42  144.1   0.4     1   103     6   112     6   113 0.97 Single-strand binding protein family
DAO                  PF01266.19   358 seq839_BIOID50935    -            432   5.6e-74  249.0   0.5   1   1   4.8e-77   6.5e-74  248.8   0.3     2   358     3   397     2   397 0.95 FAD dependent oxidoreductase
Pyr_redox_2          PF07992.9    200 seq839_BIOID50935    -            432   7.5e-09   35.6   0.3   1   1   3.9e-08   5.3e-05   23.0   0.2     1    36     2    37     2    65 0.92 Pyridine nucleotide-disulphide oxidoreductase
Pyr_redox            PF00070.22    80 seq839_BIOID50935    -            432   3.2e-08   33.7   0.2   1   1     7e-09   9.6e-06   25.7   0.2     1    33     2    34     2    47 0.91 Pyridine nucleotide-disulphide oxidoreductase
NAD_binding_8        PF13450.1     68 seq839_BIOID50935    -            432   8.6e-07   28.7   0.1   1   1   5.6e-09   7.6e-06   25.7   0.0     1    34     5    38     5    69 0.85 NAD(P)-binding Rossmann-like domain
ApbA                 PF02558.11   151 seq839_BIOID50935    -            432   2.3e-05   23.7   0.2   1   1   3.8e-08   5.3e-05   22.6   0.1     1    33     3    34     3    48 0.87 Ketopantoate reductase PanE/ApbA
AlaDh_PNT_C          PF01262.16   168 seq839_BIOID50935    -            432   0.00013   21.5   0.1   1   1   1.7e-07   0.00023   20.6   0.1    22    59     2    39     1    52 0.85 Alanine dehydrogenase/PNT, C-terminal domain
HupH_C               PF04809.8    120 seq840_BIOID50935    -            305   1.1e-49  167.0   0.0   1   2   2.9e-11   3.9e-07   29.7   0.0     6    96    70   160    67   175 0.82 HupH hydrogenase expression protein, C-terminal conserved region
HupH_C               PF04809.8    120 seq840_BIOID50935    -            305   1.1e-49  167.0   0.0   2   2   5.3e-44   7.2e-40  135.3   0.0     1   119   183   299   183   300 0.99 HupH hydrogenase expression protein, C-terminal conserved region
Big_1                PF02369.11   100 seq842_BIOID50935    -           2669         0 1106.5 272.7   1  16     5e-21   1.4e-17   63.3   8.8     2    94   749   837   744   843 0.88 Bacterial Ig-like domain (group 1)
Big_1                PF02369.11   100 seq842_BIOID50935    -           2669         0 1106.5 272.7   2  16   2.2e-25   6.1e-22   77.2   9.1     3    97   845   937   842   940 0.92 Bacterial Ig-like domain (group 1)
Big_1                PF02369.11   100 seq842_BIOID50935    -           2669         0 1106.5 272.7   3  16   2.9e-27     8e-24   83.3   2.6     2    97   942  1040   941  1042 0.95 Bacterial Ig-like domain (group 1)
Big_1                PF02369.11   100 seq842_BIOID50935    -           2669         0 1106.5 272.7   4  16   5.1e-19   1.4e-15   56.8   3.6     4    96  1054  1139  1051  1143 0.88 Bacterial Ig-like domain (group 1)
Big_1                PF02369.11   100 seq842_BIOID50935    -           2669         0 1106.5 272.7   5  16   1.4e-26   3.9e-23   81.1   7.4     3   100  1146  1245  1144  1245 0.94 Bacterial Ig-like domain (group 1)
Big_1                PF02369.11   100 seq842_BIOID50935    -           2669         0 1106.5 272.7   6  16   1.1e-20     3e-17   62.2   6.8     4    96  1257  1342  1253  1346 0.91 Bacterial Ig-like domain (group 1)
Big_1                PF02369.11   100 seq842_BIOID50935    -           2669         0 1106.5 272.7   7  16   1.9e-27   5.2e-24   83.9   7.9     3   100  1349  1448  1347  1448 0.95 Bacterial Ig-like domain (group 1)
Big_1                PF02369.11   100 seq842_BIOID50935    -           2669         0 1106.5 272.7   8  16   4.3e-22   1.2e-18   66.7   7.5     5   100  1461  1548  1451  1548 0.84 Bacterial Ig-like domain (group 1)
Big_1                PF02369.11   100 seq842_BIOID50935    -           2669         0 1106.5 272.7   9  16   1.9e-27   5.1e-24   83.9   6.7     2   100  1559  1661  1558  1661 0.93 Bacterial Ig-like domain (group 1)
Big_1                PF02369.11   100 seq842_BIOID50935    -           2669         0 1106.5 272.7  10  16   5.6e-25   1.5e-21   76.0   4.2     2    98  1663  1759  1662  1761 0.90 Bacterial Ig-like domain (group 1)
Big_1                PF02369.11   100 seq842_BIOID50935    -           2669         0 1106.5 272.7  11  16   1.1e-28   3.1e-25   87.8   6.6     6    99  1767  1863  1764  1864 0.92 Bacterial Ig-like domain (group 1)
Big_1                PF02369.11   100 seq842_BIOID50935    -           2669         0 1106.5 272.7  12  16   1.4e-28   3.9e-25   87.5   6.2     2    99  1866  1965  1865  1966 0.95 Bacterial Ig-like domain (group 1)
Big_1                PF02369.11   100 seq842_BIOID50935    -           2669         0 1106.5 272.7  13  16   1.1e-24   2.9e-21   75.1   3.9     7    97  1978  2062  1970  2065 0.92 Bacterial Ig-like domain (group 1)
Big_1                PF02369.11   100 seq842_BIOID50935    -           2669         0 1106.5 272.7  14  16   4.1e-21   1.1e-17   63.6   0.8     8    94  2075  2160  2068  2166 0.84 Bacterial Ig-like domain (group 1)
Big_1                PF02369.11   100 seq842_BIOID50935    -           2669         0 1106.5 272.7  15  16   7.9e-24   2.2e-20   72.3   5.1     4    99  2170  2260  2167  2261 0.90 Bacterial Ig-like domain (group 1)
Big_1                PF02369.11   100 seq842_BIOID50935    -           2669         0 1106.5 272.7  16  16   2.3e-21   6.4e-18   64.3   7.4     3   100  2266  2364  2264  2364 0.94 Bacterial Ig-like domain (group 1)
DUF3442              PF11924.3    280 seq842_BIOID50935    -           2669   2.1e-99  332.5   2.6   1   1  7.7e-103   2.1e-99  332.5   1.8     3   280   150   428   148   428 0.99 Protein of unknown function (DUF3442)
YqaJ                 PF09588.5    152 seq843_BIOID50935    -            226   1.5e-25   89.8   0.0   1   1   9.7e-29   6.6e-25   87.7   0.0     2   150    24   166    23   168 0.85 YqaJ-like viral recombinase domain
EamA                 PF00892.15   126 seq845_BIOID50935    -            306   4.8e-27   94.3  37.3   1   2   1.1e-15   7.7e-12   45.2  10.5     1   124    21   137    21   138 0.80 EamA-like transporter family
EamA                 PF00892.15   126 seq845_BIOID50935    -            306   4.8e-27   94.3  37.3   2   2   9.9e-19   6.8e-15   55.1   9.8     1   124   160   292   160   294 0.91 EamA-like transporter family
TPT                  PF03151.11   153 seq845_BIOID50935    -            306   6.1e-07   29.0  23.1   1   1   7.3e-09     5e-05   22.8   7.7     1   149   151   290   151   291 0.89 Triose-phosphate Transporter family
MMR_HSR1             PF01926.18   114 seq849_BIOID50935    -            303   1.4e-13   50.6   0.0   1   1   2.6e-16   5.9e-13   48.7   0.0     2   111    52   163    51   169 0.75 50S ribosome-binding GTPase
DUF258               PF03193.11   161 seq849_BIOID50935    -            303   1.2e-06   27.7   0.0   1   1     8e-10   1.8e-06   27.1   0.0    24   103    37   113    17   130 0.72 Protein of unknown function, DUF258
VWA_CoxE             PF05762.9    222 seq851_BIOID50935    -            378   6.3e-66  221.5   0.2   1   1   1.9e-69   8.7e-66  221.1   0.1     1   222   151   372   151   372 0.98 VWA domain containing CoxE-like protein
VWA_2                PF13519.1    172 seq851_BIOID50935    -            378     2e-09   37.6   0.4   1   1   1.9e-12   8.7e-09   35.6   0.1     2   151   217   353   216   375 0.80 von Willebrand factor type A domain
Ligase_CoA           PF00549.14   153 seq852_BIOID50935    -            555   3.5e-52  175.9   0.8   1   1   8.7e-56   5.9e-52  175.2   0.0     1   152   336   491   336   492 0.98 CoA-ligase
CoA_binding          PF02629.14    96 seq852_BIOID50935    -            555   5.3e-17   62.0   0.0   1   1   1.4e-19   9.6e-16   57.9   0.1     3    96   193   288   191   288 0.96 CoA binding domain
HlyD_3               PF13437.1    105 seq855_BIOID50935    -            145   1.5e-17   63.7   1.1   1   1   2.9e-21     2e-17   63.3   0.7     7    98     2   105     1   112 0.84 HlyD family secretion protein
HlyD                 PF00529.15   306 seq855_BIOID50935    -            145   2.3e-15   56.5   0.3   1   1   3.4e-19   2.3e-15   56.5   0.2   234   305     2    74     1    75 0.97 HlyD family secretion protein
OmpA                 PF00691.15    97 seq859_BIOID50935    -            296   4.9e-15   55.5   0.1   1   1   1.4e-18   1.9e-14   53.7   0.0     1    92   155   248   155   252 0.84 OmpA family
DUF1317              PF07026.6     60 seq861_BIOID50935    -             60   7.3e-41  137.7   0.0   1   1   5.8e-45   7.9e-41  137.6   0.0     1    60     1    60     1    60 0.99 Protein of unknown function (DUF1317)
DUF1382              PF07131.6     61 seq864_BIOID50935    -             63   9.8e-41  137.5   1.4   1   1   7.9e-45   1.1e-40  137.4   1.0     1    61     1    61     1    61 0.99 Protein of unknown function (DUF1382)
Molybdopterin        PF00384.17   432 seq866_BIOID50935    -            808   2.8e-88  296.4   0.0   1   1   7.7e-92   3.5e-88  296.1   0.0     1   432   115   566   115   566 0.92 Molybdopterin oxidoreductase
Molydop_binding      PF01568.16   109 seq866_BIOID50935    -            808   5.3e-27   93.6   0.0   1   1   2.2e-30     1e-26   92.7   0.0     1   107   687   800   687   802 0.97 Molydopterin dinucleotide binding domain
Molybdop_Fe4S4       PF04879.11    55 seq866_BIOID50935    -            808   2.7e-13   49.4   0.9   1   1     1e-16   4.7e-13   48.6   0.6     1    55    53   112    53   112 0.96 Molybdopterin oxidoreductase Fe4S4 domain
Bac_Ubq_Cox          PF01654.12   436 seq868_BIOID50935    -            514  3.9e-184  612.0  24.8   1   1  3.7e-188  5.1e-184  611.6  17.2     1   435     7   502     7   503 0.97 Bacterial Cytochrome Ubiquinol Oxidase
EAL                  PF00563.15   236 seq871_BIOID50935    -            528   5.1e-66  222.4   0.2   1   1   1.1e-69   7.3e-66  221.9   0.1     2   235   273   505   272   506 0.96 EAL domain
CSS-motif            PF12792.2    208 seq871_BIOID50935    -            528   9.9e-39  132.7   0.8   1   1   2.1e-42   1.4e-38  132.1   0.6     2   207    37   246    36   247 0.93 CSS motif domain associated with EAL
Ala_racemase_N       PF01168.15   217 seq872_BIOID50935    -            356   1.2e-58  198.1   0.1   1   1   2.3e-62   1.6e-58  197.7   0.0     2   217    10   217     9   217 0.95 Alanine racemase, N-terminal domain
Ala_racemase_C       PF00842.16   129 seq872_BIOID50935    -            356   2.5e-39  133.5   0.4   1   1   6.2e-43   4.2e-39  132.7   0.3     1   127   232   354   232   356 0.97 Alanine racemase, C-terminal domain
Autotransporter      PF03797.14   265 seq875_BIOID50935    -           1005   1.8e-55  188.0  17.8   1   1   2.6e-59   1.8e-55  188.0  12.3     2   265   705   989   704   989 0.98 Autotransporter beta-domain
ESPR                 PF13018.1     24 seq875_BIOID50935    -           1005   3.3e-08   32.7   0.1   1   1   1.1e-11   7.4e-08   31.5   0.1     2    24    62    84    62    84 0.96 Extended Signal Peptide of Type V secretion system
SWIM                 PF04434.12    40 seq876_BIOID50935    -            667     3e-07   29.6   0.6   1   2   8.1e-07     0.011   15.0   0.1    12    39    65    88    55    89 0.84 SWIM zinc finger
SWIM                 PF04434.12    40 seq876_BIOID50935    -            667     3e-07   29.6   0.6   2   2   4.6e-06     0.063   12.6   0.0    10    38   159   183   143   184 0.82 SWIM zinc finger
Phage_integrase      PF00589.17   173 seq880_BIOID50935    -            415   3.6e-22   78.7   0.2   1   1   1.2e-25   8.1e-22   77.5   0.0     1   171   219   381   219   383 0.89 Phage integrase family
DUF4102              PF13356.1     89 seq880_BIOID50935    -            415   1.2e-20   73.0   0.0   1   1   1.5e-23     1e-19   70.1   0.0     1    84    14   102    14   107 0.88 Domain of unknown function (DUF4102)
zf-dskA_traR         PF01258.12    36 seq881_BIOID50935    -             73   4.7e-10   38.9   7.6   1   1   4.5e-14   6.2e-10   38.5   5.3     4    35    33    64    28    65 0.92 Prokaryotic dksA/traR C4-type zinc finger
AIG2                 PF06094.7    102 seq882_BIOID50935    -            113   1.1e-18   67.4   0.1   1   1   9.9e-23   1.3e-18   67.1   0.1     1   102     3    94     3    94 0.95 AIG2-like family
IMS                  PF00817.15   148 seq885_BIOID50935    -            351   9.6e-48  161.6   0.0   1   1   3.4e-51   1.6e-47  160.9   0.0     1   148     7   154     7   154 0.98 impB/mucB/samB family
IMS_C                PF11799.3    137 seq885_BIOID50935    -            351   1.6e-09   38.1   0.1   1   1   5.8e-13   2.6e-09   37.4   0.0     3    99   211   309   209   327 0.85 impB/mucB/samB family C-terminal
IMS_HHH              PF11798.3     32 seq885_BIOID50935    -            351   3.6e-08   32.8   0.0   1   1     2e-11   9.2e-08   31.6   0.0     1    32   166   197   166   197 0.96 IMS family HHH motif
Ead_Ea22             PF13935.1    139 seq886_BIOID50935    -            315   4.9e-44  149.9   1.3   1   1   3.6e-48   4.9e-44  149.9   0.9     1   139     2   145     2   145 0.98 Ead/Ea22-like protein
Phage_Nu1            PF07471.7    164 seq889_BIOID50935    -            181   2.7e-92  306.5   1.4   1   1   2.2e-96     3e-92  306.3   0.9     1   164     1   164     1   164 0.99 Phage DNA packaging protein Nu1
DUF1116              PF06545.6    216 seq890_BIOID50935    -            419   3.2e-99  330.2   1.3   1   1  3.3e-103   4.5e-99  329.7   0.9     1   216    87   303    87   303 0.99 Protein of unknown function (DUF1116)
Phage_integrase      PF00589.17   173 seq891_BIOID50935    -            246   3.3e-27   95.1   0.1   1   1   3.4e-31   4.6e-27   94.6   0.0     2   171    44   217    43   219 0.88 Phage integrase family
Antitoxin-MazE       PF04014.13    47 seq893_BIOID50935    -             85   9.9e-10   37.8   0.0   1   1   1.1e-13   1.5e-09   37.2   0.0     1    45     8    51     8    53 0.94 Antidote-toxin recognition MazE
Metalloenzyme        PF01676.13   262 seq894_BIOID50935    -            514  4.5e-101  337.4   0.5   1   1  1.1e-104  5.2e-101  337.2   0.3     1   261     6   507     6   508 0.99 Metalloenzyme superfamily
iPGM_N               PF06415.8    223 seq894_BIOID50935    -            514   6.9e-89  296.9   0.6   1   1   2.2e-92     1e-88  296.3   0.4     2   223    85   308    84   308 0.99 BPG-independent PGAM N-terminus (iPGM_N)
Phosphodiest         PF01663.17   364 seq894_BIOID50935    -            514   2.3e-05   23.7   0.0   1   1   7.7e-09   3.5e-05   23.1   0.0   104   246   303   449   259   491 0.73 Type I phosphodiesterase / nucleotide pyrophosphatase
MFS_1                PF07690.11   354 seq897_BIOID50935    -            393   4.8e-24   84.6  59.7   1   1   3.6e-26   4.9e-22   78.0  35.6     2   328    14   320    10   327 0.84 Major Facilitator Superfamily
PemK                 PF02452.12   110 seq898_BIOID50935    -            116   1.2e-20   73.6   0.0   1   1   9.4e-25   1.3e-20   73.5   0.0     1   109     8   114     8   115 0.93 PemK-like protein
Terminase_GpA        PF05876.7    557 seq902_BIOID50935    -            584  2.2e-164  547.8   0.5   1   1    2e-168  2.7e-164  547.5   0.4     1   516    39   570    39   582 0.97 Phage terminase large subunit (GpA)
MarC                 PF01914.12   203 seq903_BIOID50935    -            221   7.9e-69  230.7  11.1   1   1   6.5e-73   8.9e-69  230.5   7.7     1   203     5   217     5   217 0.98 MarC family integral membrane protein
Cytochrom_C_asm      PF01578.15   214 seq904_BIOID50935    -            288   5.7e-45  153.3  17.3   1   1   4.2e-49   5.7e-45  153.3  12.0     5   212    62   286    58   288 0.97 Cytochrome C assembly protein
Cyto_ox_2            PF02322.10   328 seq905_BIOID50935    -            378  6.8e-112  373.7  32.9   1   1  5.7e-116  7.8e-112  373.5  22.8     1   328     6   362     6   362 0.99 Cytochrome oxidase subunit II
HTH_Tnp_1            PF01527.15    76 seq906_BIOID50935    -            108   1.5e-11   43.9   1.2   1   1   4.5e-15   6.2e-11   41.9   0.8     1    74     1    87     1    88 0.86 Transposase
PhdYeFM_antitox      PF02604.14    75 seq913_BIOID50935    -             97   1.5e-09   37.1   0.1   1   1     2e-13   2.8e-09   36.3   0.1     2    73     8    74     7    79 0.90 Antitoxin Phd_YefM, type II toxin-antitoxin system
rve                  PF00665.21   120 seq916_BIOID50935    -            295   3.4e-26   91.5   0.0   1   1   2.7e-29   7.5e-26   90.4   0.0     2   119   125   239   124   240 0.97 Integrase core domain
HTH_21               PF13276.1     60 seq916_BIOID50935    -            295     2e-16   59.5   3.6   1   1   1.7e-19   4.7e-16   58.4   2.5     2    60    46   103    44   103 0.92 HTH-like domain
rve_3                PF13683.1     67 seq916_BIOID50935    -            295   3.9e-11   42.2   0.1   1   1   3.4e-14   9.4e-11   40.9   0.0     7    67   217   277   212   277 0.92 Integrase core domain
DDE_Tnp_IS240        PF13610.1    140 seq916_BIOID50935    -            295   9.7e-07   28.7   0.0   1   1   5.3e-10   1.5e-06   28.1   0.0     2   137   130   267   129   269 0.93 DDE domain
rve_2                PF13333.1     52 seq916_BIOID50935    -            295   5.1e-06   26.3   0.0   1   1   3.8e-09     1e-05   25.3   0.0     1    46   230   279   230   284 0.84 Integrase core domain
HTH_Tnp_1            PF01527.15    76 seq917_BIOID50935    -            108   5.5e-11   42.1   1.3   1   1   1.6e-14   2.2e-10   40.2   0.9     1    74     1    87     1    88 0.86 Transposase
YafO_toxin           PF13957.1    109 seq920_BIOID50935    -            132   1.6e-33  114.6   0.0   1   1   1.3e-37   1.8e-33  114.4   0.0     1   109    25   132    25   132 0.98 Toxin YafO, type II toxin-antitoxin system
DUF2877              PF11392.3    111 seq922_BIOID50935    -            271   2.4e-28   98.4   0.0   1   1   3.7e-32   5.1e-28   97.3   0.0     1   110   158   265   158   266 0.89 Protein of unknown function (DUF2877)
MerR-DNA-bind        PF09278.6     65 seq924_BIOID50935    -            154     7e-15   55.0   0.1   1   1   2.6e-18   1.2e-14   54.3   0.0     2    65    55   119    54   119 0.96 MerR, DNA binding
MerR                 PF00376.18    38 seq924_BIOID50935    -            154   4.6e-14   51.5   0.3   1   1   2.5e-17   1.1e-13   50.3   0.1     1    38    13    49    13    49 0.98 MerR family regulatory protein
MerR_1               PF13411.1     69 seq924_BIOID50935    -            154   2.8e-12   46.1   0.0   1   1     1e-15   4.6e-12   45.4   0.0     2    65    13    76    12    78 0.96 MerR HTH family regulatory protein
GTP_EFTU             PF00009.22   188 seq927_BIOID50935    -            607     1e-56  191.2   0.0   1   1   7.2e-60     2e-56  190.3   0.0     2   187     4   195     3   196 0.96 Elongation factor Tu GTP binding domain
EFG_C                PF00679.19    89 seq927_BIOID50935    -            607   1.9e-21   75.6   0.0   1   1   1.6e-24   4.3e-21   74.4   0.0     3    83   397   477   395   483 0.96 Elongation factor G C-terminus
GTP_EFTU_D2          PF03144.20    74 seq927_BIOID50935    -            607   7.4e-10   38.6   3.2   1   1   8.1e-13   2.2e-09   37.1   2.2     1    74   219   289   219   289 0.94 Elongation factor Tu domain 2
MMR_HSR1             PF01926.18   114 seq927_BIOID50935    -            607   1.3e-05   25.0   0.2   1   1   1.5e-08   4.1e-05   23.4   0.0     2   113     8   128     7   129 0.55 50S ribosome-binding GTPase
Fer4_11              PF13247.1     99 seq928_BIOID50935    -            205   1.2e-31  108.4  10.9   1   1   8.5e-35   1.2e-31  108.4   7.5     3    97    60   153    58   155 0.97 4Fe-4S dicluster domain
Fer4_2               PF12797.2     22 seq928_BIOID50935    -            205   1.1e-13   50.0  30.8   1   1   6.7e-10   9.1e-07   28.3   0.6     2    20     6    24     5    33 0.89 4Fe-4S binding domain
Fer4                 PF00037.22    24 seq928_BIOID50935    -            205   9.1e-13   47.1  35.1   1   1   8.5e-11   1.2e-07   30.9   3.3     1    23    92   114    92   115 0.94 4Fe-4S binding domain
Fer4_7               PF12838.2     52 seq928_BIOID50935    -            205   2.4e-12   46.9  28.1   1   1   9.2e-10   1.3e-06   28.6   7.3     2    50    99   147    98   149 0.87 4Fe-4S dicluster domain
Fer4_9               PF13187.1     55 seq928_BIOID50935    -            205   8.2e-12   45.0  26.6   1   1   5.5e-10   7.5e-07   29.2   7.4     2    53    99   148    98   150 0.95 4Fe-4S dicluster domain
Fer4_10              PF13237.1     52 seq928_BIOID50935    -            205   4.5e-11   42.2  30.2   1   1   8.2e-09   1.1e-05   24.9   8.0     2    52    92   146    91   146 0.76 4Fe-4S dicluster domain
Fer4_4               PF12800.2     17 seq928_BIOID50935    -            205   1.7e-10   40.2  32.5   1   3     3e-05      0.04   14.1   2.3     1    15    11    25    11    29 0.90 4Fe-4S binding domain
Fer4_4               PF12800.2     17 seq928_BIOID50935    -            205   1.7e-10   40.2  32.5   2   3   3.3e-05     0.045   13.9   2.0     2    16    65    81    64    85 0.86 4Fe-4S binding domain
Fer4_4               PF12800.2     17 seq928_BIOID50935    -            205   1.7e-10   40.2  32.5   3   3   2.9e-07    0.0004   20.3   2.0     2    17    97   112    96   112 0.91 4Fe-4S binding domain
Fer4_6               PF12837.2     24 seq928_BIOID50935    -            205   2.4e-10   39.7  39.6   1   1   3.1e-09   4.2e-06   26.2   3.2     1    23    91   113    91   114 0.95 4Fe-4S binding domain
Fer4_3               PF12798.2     15 seq928_BIOID50935    -            205   7.3e-07   29.1  40.1   1   2   9.4e-06     0.013   15.9   4.2     1    15    67    83    67    83 0.98 4Fe-4S binding domain
Fer4_3               PF12798.2     15 seq928_BIOID50935    -            205   7.3e-07   29.1  40.1   2   2   4.8e-05     0.065   13.7   1.6     1    13   126   147   126   149 0.94 4Fe-4S binding domain
Peptidase_S24        PF00717.18    70 seq930_BIOID50935    -            230   3.3e-13   48.9   0.1   1   1   1.2e-16   5.4e-13   48.2   0.1     2    65   139   201   138   206 0.90 Peptidase S24-like
HTH_3                PF01381.17    55 seq930_BIOID50935    -            230     2e-06   27.4   0.1   1   1   8.3e-10   3.8e-06   26.5   0.0     4    55    13    63     4    63 0.95 Helix-turn-helix
DUF21                PF01595.15   183 seq931_BIOID50935    -            420   3.5e-55  186.0   4.7   1   1   1.1e-58   4.9e-55  185.5   3.3     3   175     2   175     1   180 0.98 Domain of unknown function DUF21
CorC_HlyC            PF03471.12    81 seq931_BIOID50935    -            420   1.6e-20   72.5   0.3   1   1   1.1e-23     5e-20   70.9   0.2     2    79   335   410   334   412 0.95 Transporter associated domain
CBS                  PF00571.23    57 seq931_BIOID50935    -            420   9.3e-06   25.1   0.2   1   1   8.6e-08   0.00039   19.9   0.0     8    56   270   318   249   319 0.87 CBS domain
NicO                 PF03824.11   282 seq932_BIOID50935    -            283   1.7e-59  201.3  17.6   1   1   4.1e-63   1.9e-59  201.2  12.2     1   280    13   282    13   283 0.91 High-affinity nickel-transport protein
DUF2910              PF11139.3    214 seq932_BIOID50935    -            283     4e-08   32.4   0.0   1   1   1.7e-11     8e-08   31.5   0.0    34   213    53   278    21   279 0.88 Protein of unknown function (DUF2910)
DsbD_2               PF13386.1    199 seq932_BIOID50935    -            283   1.8e-07   30.9  18.6   1   1     5e-10   2.3e-06   27.3   3.0   109   186   168   249   155   272 0.87 Family description
DUF1307              PF06998.6    123 seq934_BIOID50935    -            157   4.8e-43  145.9   7.3   1   1   4.2e-47   5.7e-43  145.7   5.0     1   123    32   155    32   155 0.98 Protein of unknown function (DUF1307)
DUF551               PF04448.7     69 seq935_BIOID50935    -            116     6e-10   39.6   0.3   1   1   7.3e-14     1e-09   38.9   0.2     1    63    51   104    51   112 0.85 Protein of unknown function (DUF551)
SH3_3                PF08239.6     52 seq936_BIOID50935    -            206   9.6e-06   25.0   0.1   1   1   1.4e-09   1.9e-05   24.0   0.0     5    46    36    80    30    86 0.91 Bacterial SH3 domain
SepZ                 PF06066.6     99 seq938_BIOID50935    -             99   8.4e-52  173.1   9.8   1   1   6.8e-56   9.3e-52  173.0   6.8     1    99     1    99     1    99 1.00 SepZ
Acetyltransf_10      PF13673.1    117 seq939_BIOID50935    -            125   1.8e-16   60.2   0.0   1   1   4.7e-20   2.2e-16   59.9   0.0    17   117     5    99     1    99 0.91 Acetyltransferase (GNAT) domain
Acetyltransf_7       PF13508.1     79 seq939_BIOID50935    -            125     2e-07   30.9   0.0   1   1   9.1e-11   4.1e-07   29.9   0.0     3    78    31   100    29   101 0.87 Acetyltransferase (GNAT) domain
Acetyltransf_1       PF00583.19    83 seq939_BIOID50935    -            125   2.5e-06   27.3   0.0   1   1   1.6e-09   7.4e-06   25.8   0.0    22    83    43   100     8   100 0.68 Acetyltransferase (GNAT) family
Peripla_BP_4         PF13407.1    258 seq940_BIOID50935    -            318   1.8e-44  151.9   6.7   1   1   4.9e-48   2.2e-44  151.6   4.6     1   243    26   274    26   287 0.91 Periplasmic binding protein domain
Peripla_BP_1         PF00532.16   279 seq940_BIOID50935    -            318   1.2e-16   60.6   0.1   1   1   3.4e-20   1.6e-16   60.2   0.1    15   223    37   252    25   295 0.85 Periplasmic binding proteins and sugar binding domain of LacI family
Peptidase_M23        PF01551.17    96 seq943_BIOID50935    -            427   2.2e-25   88.4   0.2   1   1   3.6e-29     5e-25   87.2   0.1     3    96   328   421   327   421 0.98 Peptidase family M23
Pyr_redox_2          PF07992.9    200 seq944_BIOID50935    -            847     2e-36  125.6   0.0   1   1   3.9e-39   8.8e-36  123.5   0.0     1   198     5   285     5   287 0.95 Pyridine nucleotide-disulphide oxidoreductase
NIR_SIR              PF01077.17   157 seq944_BIOID50935    -            847   2.8e-27   94.8   0.1   1   1   3.5e-30     8e-27   93.4   0.0     2   150   632   770   631   776 0.94 Nitrite and sulphite reductase 4Fe-4S domain
Fer2_BFD             PF04324.10    55 seq944_BIOID50935    -            847   2.8e-21   75.1   4.8   1   1     7e-19   1.6e-15   56.7   2.0     2    53   423   472   422   474 0.93 BFD-like [2Fe-2S] binding domain
Pyr_redox            PF00070.22    80 seq944_BIOID50935    -            847   1.5e-15   57.2   0.7   1   1   6.4e-19   1.5e-15   57.2   0.5     2    72   148   219   147   229 0.91 Pyridine nucleotide-disulphide oxidoreductase
NIR_SIR_ferr         PF03460.12    69 seq944_BIOID50935    -            847   4.4e-12   45.3   0.0   1   1     4e-15   9.1e-12   44.3   0.0     3    68   560   622   558   623 0.95 Nitrite/Sulfite reductase ferredoxin-like half domain
Pyr_redox_3          PF13738.1    203 seq944_BIOID50935    -            847     2e-08   34.3   0.4   1   1   1.5e-09   3.5e-06   27.1   0.0    78   196    55   174    42   179 0.83 Pyridine nucleotide-disulphide oxidoreductase
DmsC                 PF04976.7    276 seq945_BIOID50935    -            364  1.5e-114  381.7  20.6   1   1  1.4e-118  1.9e-114  381.5  14.3     1   276    81   354    81   354 0.99 DMSO reductase anchor subunit (DmsC)
His_Phos_2           PF00328.17   347 seq947_BIOID50935    -            444   1.3e-40  139.6   0.0   1   1   1.2e-44   1.6e-40  139.4   0.0     1   345    41   385    41   389 0.86 Histidine phosphatase superfamily (branch 2)
MxiH                 PF09392.5     90 seq950_BIOID50935    -            125   2.2e-12   47.2   0.9   1   1   2.7e-16   3.7e-12   46.5   0.6     2    90    39   124    38   124 0.96 Type III secretion needle MxiH like
AA_kinase            PF00696.23   241 seq951_BIOID50935    -            297   2.8e-24   85.9   0.0   1   1   7.3e-28     1e-23   84.0   0.0     1   239     2   277     2   279 0.75 Amino acid kinase family
SIR2_2               PF13289.1    140 seq959_BIOID50935    -            543   5.5e-25   87.7   2.9   1   1   1.4e-28   1.9e-24   86.0   1.4     2   126   154   283   153   298 0.82 SIR2-like domain
Xan_ur_permease      PF00860.15   389 seq960_BIOID50935    -            449   1.7e-88  296.6  48.3   1   1   1.6e-92   2.1e-88  296.3  33.5     1   388    26   409    26   410 0.99 Permease family
PolyA_pol            PF01743.15   126 seq962_BIOID50935    -            412   2.5e-28   98.6   0.0   1   1   1.3e-31   6.1e-28   97.4   0.0     1   126     3   122     3   122 0.88 Poly A polymerase head domain
PolyA_pol_RNAbd      PF12627.2     64 seq962_BIOID50935    -            412   3.3e-17   61.7   0.1   1   1     2e-20   9.2e-17   60.2   0.0     1    62   149   212   149   214 0.97 Probable RNA and SrmB- binding site of polymerase A
HD                   PF01966.17   122 seq962_BIOID50935    -            412   5.7e-12   45.6   0.1   1   1   7.7e-15   3.5e-11   43.0   0.0     2   121   229   328   228   329 0.96 HD domain
UPF0027              PF01139.12   420 seq963_BIOID50935    -             88   3.7e-12   45.8   0.0   1   1     3e-16   4.1e-12   45.7   0.0     6    60    18    72    13    74 0.91 Uncharacterized protein family UPF0027
gpW                  PF02831.10    68 seq964_BIOID50935    -             68   9.5e-37  124.2   1.1   1   1   7.6e-41     1e-36  124.1   0.8     1    68     1    68     1    68 0.99 gpW
YscJ_FliF            PF01514.12   207 seq965_BIOID50935    -            190   8.5e-59  198.0   5.3   1   1   7.4e-63     1e-58  197.8   3.7     1   196     1   185     1   189 0.97 Secretory protein of YscJ/FliF family
Dynamin_N            PF00350.18   168 seq968_BIOID50935    -            795   2.2e-19   69.7   0.5   1   1   2.5e-22   1.1e-18   67.4   0.0     1   167    72   300    72   301 0.75 Dynamin family
MMR_HSR1             PF01926.18   114 seq968_BIOID50935    -            795   1.6e-08   34.3   0.1   1   1   4.9e-11   2.2e-07   30.7   0.1     2   114    72   300    71   300 0.74 50S ribosome-binding GTPase
RF-1                 PF00472.15   114 seq969_BIOID50935    -            185   8.7e-23   80.1   1.4   1   1   8.8e-27   1.2e-22   79.7   0.9     9   103    84   177    78   181 0.84 RF-1 domain
Phage_AlpA           PF05930.7     51 seq970_BIOID50935    -             63   8.4e-06   25.3   0.1   1   1   8.5e-10   1.2e-05   24.8   0.1     3    50     6    52     4    53 0.80 Prophage CP4-57 regulatory protein (AlpA)
DUF2517              PF10725.4     63 seq971_BIOID50935    -             68   1.6e-36  123.7   1.7   1   1   1.3e-40   1.7e-36  123.5   1.2     1    62     3    64     3    65 0.98 Protein of unknown function (DUF2517)
DUF3315              PF11776.3     52 seq972_BIOID50935    -            112   5.6e-23   80.1   0.2   1   1   7.5e-27     1e-22   79.2   0.1     1    51    52   102    52   103 0.98 Domain of unknown function (DUF3315)
Phage_portal_2       PF05136.8    355 seq973_BIOID50935    -            253   6.6e-40  136.6   0.1   1   1   5.4e-44   7.4e-40  136.4   0.1     2   147    30   181    29   226 0.94 Phage portal protein, lambda family
ABC_tran             PF00005.22   118 seq979_BIOID50935    -            500   1.2e-37  128.8   0.0   1   2   1.8e-25     5e-22   78.3   0.0     1   118    49   174    49   174 0.95 ABC transporter
ABC_tran             PF00005.22   118 seq979_BIOID50935    -            500   1.2e-37  128.8   0.0   2   2   3.5e-16   9.6e-13   48.4   0.0     5   117   304   430   300   431 0.88 ABC transporter
AAA_21               PF13304.1    303 seq979_BIOID50935    -            500   1.5e-14   54.5   1.6   1   1   1.5e-12   4.2e-09   36.6   0.2     1   297    37   203    37   203 0.84 AAA domain
Thioredoxin          PF00085.15   104 seq982_BIOID50935    -            109   3.5e-34  116.5   0.0   1   1   8.4e-38   3.8e-34  116.3   0.0     2   103     5   106     4   107 0.98 Thioredoxin
Thioredoxin_2        PF13098.1    112 seq982_BIOID50935    -            109   1.6e-10   41.0   0.1   1   1   3.2e-13   1.4e-09   37.9   0.0     7   112    23   104    17   104 0.90 Thioredoxin-like domain
Nitrate_red_del      PF02613.10   136 seq985_BIOID50935    -            204     4e-31  107.5   1.1   1   1   4.1e-35   5.6e-31  107.0   0.7     7   134    41   164    19   166 0.93 Nitrate reductase delta subunit
RHS_repeat           PF05593.9     38 seq987_BIOID50935    -           1010   2.8e-57  189.7  86.8   1   7   2.3e-11   3.2e-07   30.2   1.4     1    38   425   463   425   463 0.97 RHS Repeat
RHS_repeat           PF05593.9     38 seq987_BIOID50935    -           1010   2.8e-57  189.7  86.8   2   7   7.2e-11   9.9e-07   28.6   0.1     1    37   468   504   468   505 0.96 RHS Repeat
RHS_repeat           PF05593.9     38 seq987_BIOID50935    -           1010   2.8e-57  189.7  86.8   3   7   1.1e-09   1.6e-05   24.8   0.8     1    25   489   513   489   515 0.95 RHS Repeat
RHS_repeat           PF05593.9     38 seq987_BIOID50935    -           1010   2.8e-57  189.7  86.8   4   7   1.6e-09   2.2e-05   24.3   0.0     1    36   533   568   533   570 0.92 RHS Repeat
RHS_repeat           PF05593.9     38 seq987_BIOID50935    -           1010   2.8e-57  189.7  86.8   5   7     1e-13   1.4e-09   37.7   0.4     1    37   575   611   575   612 0.98 RHS Repeat
RHS_repeat           PF05593.9     38 seq987_BIOID50935    -           1010   2.8e-57  189.7  86.8   6   7   6.2e-13   8.5e-09   35.2   0.4     1    38   637   674   637   674 0.99 RHS Repeat
RHS_repeat           PF05593.9     38 seq987_BIOID50935    -           1010   2.8e-57  189.7  86.8   7   7   9.5e-09   0.00013   21.9   1.4     1    31   699   729   699   737 0.93 RHS Repeat
Polysacc_deac_2      PF04748.8    213 seq988_BIOID50935    -            319   9.8e-81  269.7   0.4   1   1   8.6e-85   1.2e-80  269.4   0.3     1   212    28   238    28   239 0.99 Divergent polysaccharide deacetylase
Ribosomal_S2         PF00318.15   211 seq989_BIOID50935    -            306   3.3e-85  284.4   0.0   1   1   2.9e-89     4e-85  284.2   0.0     1   211    74   290    74   290 0.99 Ribosomal protein S2
DUF4222              PF13973.1     53 seq990_BIOID50935    -             99   9.1e-24   82.5   5.4   1   1   8.3e-28   1.1e-23   82.2   3.7     2    53    17    68    16    68 0.96 Domain of unknown function (DUF4222)
Phage_portal_2       PF05136.8    355 seq992_BIOID50935    -            279   4.5e-37  127.3   2.2   1   1   4.3e-41   5.9e-37  126.9   1.5   220   355     1   147     1   147 0.98 Phage portal protein, lambda family
ATP-synt_ab          PF00006.20   215 seq994_BIOID50935    -            443   5.9e-42  143.4   0.0   1   1   2.9e-45   7.9e-42  143.0   0.0     3   214   183   388   181   389 0.95 ATP synthase alpha/beta family, nucleotide-binding domain
Rho_RNA_bind         PF07497.7     78 seq994_BIOID50935    -            443   6.5e-42  140.9   0.1   1   1   4.2e-45   1.1e-41  140.1   0.0     1    78    73   150    73   150 0.98 Rho termination factor, RNA-binding domain
Rho_N                PF07498.7     43 seq994_BIOID50935    -            443   8.2e-18   63.7   0.8   1   1   1.7e-20   4.8e-17   61.3   0.2     1    43    29    71    29    71 0.98 Rho termination factor, N-terminal domain
NACHT                PF05729.7    167 seq994_BIOID50935    -            443   8.9e-05   22.0   0.0   1   1   6.2e-08   0.00017   21.1   0.0    12    96   207   297   203   311 0.80 NACHT domain
UTRA                 PF07702.8    141 seq995_BIOID50935    -            236   2.1e-20   72.6   0.0   1   1   5.6e-24   3.8e-20   71.8   0.0     1   140    91   230    91   231 0.97 UTRA domain
GntR                 PF00392.16    64 seq995_BIOID50935    -            236   6.3e-20   70.2   0.0   1   1   1.4e-23   9.4e-20   69.7   0.0     2    64     8    70     7    70 0.97 Bacterial regulatory proteins, gntR family
Secretin             PF00263.16   165 seq997_BIOID50935    -            514   1.8e-32  111.9   3.4   1   1   2.6e-36   1.8e-32  111.9   2.4     1   162   338   506   338   509 0.93 Bacterial type II and III secretion system protein
Secretin_N           PF03958.12    82 seq997_BIOID50935    -            514   2.6e-24   85.1   2.8   1   1   1.7e-22   1.1e-18   67.0   0.2     1    82   182   277   182   277 0.99 Bacterial type II/III secretion system short domain
NAD_kinase           PF01513.16   285 seq999_BIOID50935    -            292   2.1e-72  243.2   0.0   1   1   1.7e-76   2.3e-72  243.0   0.0     2   284     8   271     7   272 0.98 ATP-NAD kinase
Voltage_CLC          PF00654.15   355 seq1003_BIOID50935   -            438   1.7e-72  244.3  34.2   1   1   1.2e-76   1.7e-72  244.3  23.7     5   354    83   422    79   423 0.91 Voltage gated chloride channel
Na_H_Exchanger       PF00999.16   384 seq1004_BIOID50935   -            549   3.4e-72  242.9  43.6   1   1   3.1e-76   4.2e-72  242.6  30.2     2   383     8   421     5   422 0.91 Sodium/hydrogen exchanger family
AAA_25               PF13481.1    194 seq1006_BIOID50935   -            327   7.7e-41  139.5   0.0   1   1   1.1e-44   1.5e-40  138.5   0.0    19   193     9   176     4   177 0.89 AAA domain
LysR_substrate       PF03466.15   209 seq1007_BIOID50935   -            318   7.2e-34  116.6   0.0   1   1   1.4e-37   9.5e-34  116.2   0.0     2   206   111   317   110   318 0.97 LysR substrate binding domain
HTH_1                PF00126.22    60 seq1007_BIOID50935   -            318   1.6e-18   66.0   0.0   1   1   4.3e-22   2.9e-18   65.2   0.0     1    59    26    84    26    85 0.97 Bacterial regulatory helix-turn-helix protein, lysR family
Exonuc_X-T_C         PF08411.5    269 seq1008_BIOID50935   -            474  2.8e-104  347.7   0.1   1   1    5e-108  3.4e-104  347.5   0.1     1   268   211   472   211   473 0.99 Exonuclease C-terminal
RNase_T              PF00929.19   164 seq1008_BIOID50935   -            474   2.1e-25   89.8   0.0   1   1   5.8e-29   3.9e-25   88.9   0.0     2   162    12   191    11   193 0.95 Exonuclease
AP_endonuc_2         PF01261.19   211 seq1009_BIOID50935   -            326   2.3e-14   53.0   0.2   1   1   2.6e-18   3.5e-14   52.5   0.1     1   201    41   219    41   229 0.91 Xylose isomerase-like TIM barrel
Peptidase_S49        PF01343.13   154 seq1011_BIOID50935   -            217   2.5e-21   75.9   0.1   1   1   3.4e-25   4.6e-21   75.0   0.1     2    69   149   216   148   217 0.96 Peptidase family S49
BPD_transp_2         PF02653.11   267 seq1012_BIOID50935   -            340   5.5e-48  163.1  44.1   1   1   5.3e-52   7.2e-48  162.7  30.6     4   267    57   320    54   320 0.91 Branched-chain amino acid transport system / permease component
EF_TS                PF00889.14   221 seq1013_BIOID50935   -            283   2.3e-71  239.5   5.7   1   1   3.3e-75   2.3e-71  239.5   4.0     1   221    57   263    57   263 0.98 Elongation factor TS
UBA                  PF00627.26    37 seq1013_BIOID50935   -            283   3.5e-11   42.4   0.1   1   1   3.4e-14   2.3e-10   39.8   0.1     1    35     4    39     4    40 0.96 UBA/TS-N domain
Rieske_2             PF13806.1    104 seq1014_BIOID50935   -            108   2.3e-40  136.3   0.0   1   1   1.9e-44   2.6e-40  136.2   0.0     1   103     3   106     3   107 0.98 Rieske-like [2Fe-2S] domain
CcdA                 PF07362.7     72 seq1015_BIOID50935   -             72   9.1e-28   95.8   0.9   1   1   7.2e-32   9.9e-28   95.7   0.6     1    72     1    72     1    72 0.99 Post-segregation antitoxin CcdA
DUF1440              PF07274.7    136 seq1017_BIOID50935   -            204   3.9e-55  185.4   2.3   1   1   3.4e-59   4.7e-55  185.1   1.6     1   136    26   182    26   182 0.99 Protein of unknown function (DUF1440)
AAA_23               PF13476.1    202 seq1018_BIOID50935   -            553   1.8e-18   67.5   2.1   1   1     2e-20   1.4e-16   61.3   0.0     1   195     4   215     4   251 0.64 AAA domain
SMC_N                PF02463.14   220 seq1018_BIOID50935   -            553   9.6e-19   67.3   0.0   1   1   2.4e-22   1.6e-18   66.5   0.0     1   217     1   511     1   514 0.94 RecF/RecN/SMC N terminal domain
CcdB                 PF01845.12   102 seq1019_BIOID50935   -            101   7.3e-43  144.5   0.0   1   1   5.9e-47     8e-43  144.4   0.0     1   102     1   101     1   101 0.99 CcdB protein
Aldedh               PF00171.17   462 seq1020_BIOID50935   -            470  1.5e-140  468.4   1.4   1   1  1.3e-144  1.8e-140  468.2   1.0    10   462    18   465    11   465 0.97 Aldehyde dehydrogenase family
Gam                  PF06064.6     98 seq1023_BIOID50935   -             98   4.5e-61  202.9   4.8   1   1   3.6e-65     5e-61  202.8   3.3     1    98     1    98     1    98 0.99 Host-nuclease inhibitor protein Gam
Form_Nir_trans       PF01226.12   250 seq1024_BIOID50935   -            268   5.6e-62  208.7  28.4   1   1   4.9e-66   6.6e-62  208.5  19.7    16   249    20   248     4   249 0.92 Formate/nitrite transporter
Peptidase_S49        PF01343.13   154 seq1026_BIOID50935   -            221     3e-16   59.4   0.3   1   1   4.2e-20   5.7e-16   58.5   0.0    74   151     3    79     1    82 0.92 Peptidase family S49
Pribosyltran         PF00156.22   125 seq1028_BIOID50935   -            152   2.2e-11   43.4   0.0   1   1   2.3e-15   3.2e-11   42.9   0.0     2   112     4   105     3   112 0.87 Phosphoribosyl transferase domain
YjcZ                 PF13990.1    270 seq1029_BIOID50935   -            301  4.3e-118  393.2   6.1   1   1  3.5e-122  4.8e-118  393.0   4.2     1   270    26   296    26   296 1.00 YjcZ-like protein
Phage_integrase      PF00589.17   173 seq1030_BIOID50935   -            268     2e-35  121.8   0.1   1   1   2.1e-39   2.8e-35  121.3   0.1     1   171    50   242    50   244 0.89 Phage integrase family
SLT                  PF01464.15   121 seq1031_BIOID50935   -            203   1.4e-25   89.0   0.1   1   1   1.3e-29   1.8e-25   88.6   0.1     3   120    43   168    41   169 0.95 Transglycosylase SLT domain
G3P_acyltransf       PF02660.10   178 seq1033_BIOID50935   -            248   6.1e-57  191.9  10.4   1   1   5.5e-61   7.5e-57  191.6   7.2     1   177    53   227    53   228 0.96 Glycerol-3-phosphate acyltransferase
Glycos_transf_4      PF00953.16   159 seq1034_BIOID50935   -            367   1.6e-28   99.4  21.9   1   1   1.2e-32   1.6e-28   99.4  15.2     3   157    75   233    73   235 0.94 Glycosyl transferase family 4
TPR_3                PF07720.7     36 seq1036_BIOID50935   -            151   7.6e-10   38.2   0.2   1   1   5.5e-14   7.6e-10   38.2   0.2     1    36    32    65    32    65 0.96 Tetratricopeptide repeat
RecT                 PF03837.9    199 seq1037_BIOID50935   -            261   1.1e-28   99.8   0.0   1   1   1.6e-30   2.2e-26   92.2   0.0     5   195    24   182    22   190 0.91 RecT family
LrgA                 PF03788.9     96 seq1040_BIOID50935   -            132     5e-29   99.7  10.2   1   1   4.5e-33   6.2e-29   99.4   7.0     1    94    21   114    21   116 0.98 LrgA family
MFS_1                PF07690.11   354 seq1041_BIOID50935   -            421   1.6e-22   79.6  39.5   1   1   1.6e-26   2.2e-22   79.1  22.6    22   351    33   365    25   366 0.78 Major Facilitator Superfamily
BPD_transp_2         PF02653.11   267 seq1044_BIOID50935   -            331   2.3e-44  151.2  43.5   1   1   2.6e-48   3.6e-44  150.6  30.2     2   266    35   304    34   305 0.88 Branched-chain amino acid transport system / permease component
AA_kinase            PF00696.23   241 seq1045_BIOID50935   -            241   1.7e-27   96.3   0.2   1   1   1.9e-31   2.7e-27   95.7   0.2     1   241    10   219    10   219 0.77 Amino acid kinase family
SSB                  PF00436.20   104 seq1047_BIOID50935   -            136     2e-16   59.6   0.1   1   1     2e-20   2.7e-16   59.2   0.0     3   101     4    99     2   101 0.94 Single-strand binding protein family
DUF1100              PF06500.6    411 seq1049_BIOID50935   -            414  1.8e-221  734.8   0.0   1   1  5.9e-225    2e-221  734.6   0.0     1   411     1   414     1   414 0.99 Alpha/beta hydrolase of unknown function (DUF1100)
Abhydrolase_5        PF12695.2    142 seq1049_BIOID50935   -            414   2.5e-08   33.6   0.0   1   1   1.3e-11   4.6e-08   32.8   0.0     1   121   196   375   196   392 0.76 Alpha/beta hydrolase family
Abhydrolase_6        PF12697.2    228 seq1049_BIOID50935   -            414   4.9e-06   26.5   0.3   1   1   3.1e-09   1.1e-05   25.3   0.0    12   107   208   326   197   390 0.70 Alpha/beta hydrolase family
DinI                 PF06183.8     65 seq1050_BIOID50935   -             82   1.8e-29  101.4   0.3   1   1   1.6e-33   2.1e-29  101.1   0.2     1    65    15    81    15    81 0.98 DinI-like family
HDPD                 PF02924.9    118 seq1051_BIOID50935   -            112     1e-15   57.4   0.9   1   1   8.7e-20   1.2e-15   57.2   0.6     4   114     7   108     4   111 0.87 Bacteriophage lambda head decoration protein D
LrgB                 PF04172.11   215 seq1052_BIOID50935   -            231   1.2e-82  276.1  15.8   1   1     1e-86   1.4e-82  275.9  10.9     1   215    12   226    12   226 0.99 LrgB-like family
TP_methylase         PF00590.15   210 seq1054_BIOID50935   -            457   9.3e-50  169.1   0.1   1   1   3.2e-53   1.5e-49  168.4   0.1     2   209   218   426   217   427 0.92 Tetrapyrrole (Corrin/Porphyrin) Methylases
NAD_binding_7        PF13241.1    103 seq1054_BIOID50935   -            457   6.1e-28   96.9   0.1   1   1   1.3e-29     6e-26   90.5   0.0     1   103     6   115     6   115 0.89 Putative NAD(P)-binding
CysG_dimeriser       PF10414.4     60 seq1054_BIOID50935   -            457   1.7e-19   68.9   0.9   1   1   3.7e-23   1.7e-19   68.9   0.6     2    60   150   209   149   209 0.97 Sirohaem synthase dimerisation region
Ribosomal_L31        PF01197.13    69 seq1055_BIOID50935   -             70   1.4e-30  104.9   0.2   1   1   1.1e-34   1.5e-30  104.8   0.1     1    67     1    65     1    67 0.98 Ribosomal protein L31
PerC                 PF06069.6     90 seq1056_BIOID50935   -             99   5.1e-43  144.9   0.4   1   1   4.2e-47   5.7e-43  144.7   0.3     1    89    10    98    10    99 0.99 PerC transcriptional activator
Patatin              PF01734.17   204 seq1057_BIOID50935   -            356   6.8e-21   75.0   3.8   1   1   2.9e-24   3.9e-20   72.5   2.6     1   199     9   237     9   242 0.73 Patatin-like phospholipase
RHS_repeat           PF05593.9     38 seq1063_BIOID50935   -           1394   2.3e-63  209.1 102.4   1   8     1e-10   4.6e-07   29.7   1.4     1    38   425   463   425   463 0.97 RHS Repeat
RHS_repeat           PF05593.9     38 seq1063_BIOID50935   -           1394   2.3e-63  209.1 102.4   2   8   3.1e-10   1.4e-06   28.1   0.1     1    37   468   504   468   505 0.96 RHS Repeat
RHS_repeat           PF05593.9     38 seq1063_BIOID50935   -           1394   2.3e-63  209.1 102.4   3   8   5.3e-09   2.4e-05   24.2   0.9     1    25   489   513   489   515 0.95 RHS Repeat
RHS_repeat           PF05593.9     38 seq1063_BIOID50935   -           1394   2.3e-63  209.1 102.4   4   8   6.9e-09   3.1e-05   23.8   0.0     1    36   533   568   533   570 0.92 RHS Repeat
RHS_repeat           PF05593.9     38 seq1063_BIOID50935   -           1394   2.3e-63  209.1 102.4   5   8   4.3e-13     2e-09   37.2   0.4     1    37   575   611   575   612 0.98 RHS Repeat
RHS_repeat           PF05593.9     38 seq1063_BIOID50935   -           1394   2.3e-63  209.1 102.4   6   8   2.6e-12   1.2e-08   34.7   0.4     1    38   637   674   637   674 0.99 RHS Repeat
RHS_repeat           PF05593.9     38 seq1063_BIOID50935   -           1394   2.3e-63  209.1 102.4   7   8     3e-08   0.00014   21.8   0.9     1    31   699   729   699   733 0.95 RHS Repeat
RHS_repeat           PF05593.9     38 seq1063_BIOID50935   -           1394   2.3e-63  209.1 102.4   8   8   1.8e-12   8.1e-09   35.3   2.9     1    37   939   984   939   985 0.92 RHS Repeat
DUF4329              PF14220.1    124 seq1063_BIOID50935   -           1394   4.7e-35  120.4   1.2   1   1   2.7e-38   1.2e-34  119.0   0.8     2   123  1256  1393  1255  1394 0.96 Domain of unknown function (DUF4329)
RHS                  PF03527.9     41 seq1063_BIOID50935   -           1394   1.3e-23   82.3   2.2   1   1   1.7e-23   7.9e-20   70.2   0.3     1    41  1143  1183  1143  1183 0.98 RHS protein
RHS                  PF03527.9     41 seq1064_BIOID50935   -            384   9.4e-21   73.1   0.4   1   1   1.2e-24   1.6e-20   72.4   0.3     1    41   128   168   128   168 0.98 RHS protein
Wzz                  PF02706.10   152 seq1065_BIOID50935   -            348   5.4e-15   55.4   1.7   1   1   8.6e-19   1.2e-14   54.3   1.2     1   113    15   188    15   247 0.69 Chain length determinant protein
Glutaminase          PF04960.10   286 seq1066_BIOID50935   -            308    7e-127  422.1   0.1   1   1  5.8e-131    8e-127  422.0   0.0     1   286    24   308    24   308 1.00 Glutaminase
RRF                  PF01765.14   165 seq1067_BIOID50935   -            185   3.9e-68  227.9   1.7   1   1   3.7e-72     5e-68  227.6   1.2     1   165    19   183    19   183 0.99 Ribosome recycling factor
tRNA-synt_1e         PF01406.14   301 seq1068_BIOID50935   -            461  4.2e-144  479.1   0.1   1   1  2.1e-147  5.7e-144  478.6   0.1     2   300    15   313    14   314 0.99 tRNA synthetases class I (C) catalytic domain
DALR_2               PF09190.6     63 seq1068_BIOID50935   -            461     4e-26   90.9   1.1   1   1   1.5e-29     4e-26   90.9   0.8     1    63   341   402   341   402 0.99 DALR domain
tRNA-synt_1g         PF09334.6    391 seq1068_BIOID50935   -            461   2.2e-16   59.4   1.6   1   2   3.9e-10   1.1e-06   27.5   0.1    13   112    35   133    29   147 0.82 tRNA synthetases class I (M)
tRNA-synt_1g         PF09334.6    391 seq1068_BIOID50935   -            461   2.2e-16   59.4   1.6   2   2   3.1e-11   8.6e-08   31.1   0.1   312   373   251   311   231   317 0.85 tRNA synthetases class I (M)
tRNA-synt_1f         PF01921.13   360 seq1068_BIOID50935   -            461   1.7e-07   30.1   0.0   1   1     2e-08   5.6e-05   21.8   0.0   276   317   261   301   214   329 0.85 tRNA synthetases class I (K)
tRNA-synt_1          PF00133.17   601 seq1068_BIOID50935   -            461   1.1e-06   26.8   0.2   1   1   3.5e-09   9.5e-06   23.7   0.0   515   596   221   300   206   305 0.81 tRNA synthetases class I (I, L, M and V)
SmpA_OmlA            PF04355.8     71 seq1070_BIOID50935   -            113   5.7e-27   93.0   0.3   1   1   5.1e-31     7e-27   92.7   0.2     1    70    35   104    35   105 0.98 SmpA / OmlA family
dCMP_cyt_deam_2      PF08211.6    124 seq1071_BIOID50935   -            294   1.1e-48  164.1   0.3   1   1   3.2e-50   2.2e-46  156.8   0.0     1   123   157   278   157   279 0.98 Cytidine and deoxycytidylate deaminase zinc-binding region
dCMP_cyt_deam_1      PF00383.17   102 seq1071_BIOID50935   -            294   1.3e-17   63.2   0.0   1   1   4.4e-18     3e-14   52.3   0.0    10    93    56   139    47   143 0.86 Cytidine and deoxycytidylate deaminase zinc-binding region
Peptidase_A24        PF01478.13   106 seq1074_BIOID50935   -            155   4.3e-23   81.3   8.3   1   1   3.1e-27   4.3e-23   81.3   5.7     2   104    10   117     8   120 0.87 Type IV leader peptidase family
Crl                  PF07417.7    127 seq1075_BIOID50935   -            133   6.6e-54  180.9   0.1   1   1   5.6e-58   7.6e-54  180.6   0.1     2   122     3   123     2   131 0.96 Transcriptional regulator Crl
DXP_reductoisom      PF02670.11   129 seq1076_BIOID50935   -            398     6e-49  165.7   0.7   1   1   1.3e-52     6e-49  165.7   0.5     1   129     4   132     4   132 0.99 1-deoxy-D-xylulose 5-phosphate reductoisomerase
DXPR_C               PF13288.1    121 seq1076_BIOID50935   -            398   2.7e-45  153.1   0.2   1   1   1.3e-48   5.9e-45  152.0   0.2     1   121   271   389   271   389 0.99 DXP reductoisomerase C-terminal domain
DXP_redisom_C        PF08436.7     84 seq1076_BIOID50935   -            398   7.3e-34  115.3   0.0   1   1   4.4e-37     2e-33  113.9   0.0     1    84   146   239   146   239 0.96 1-deoxy-D-xylulose 5-phosphate reductoisomerase C-terminal
Phage_cap_E          PF03864.10   329 seq1077_BIOID50935   -            351   1.4e-64  218.0   0.1   1   1   1.1e-68   1.5e-64  217.8   0.0    15   329    26   350     8   350 0.91 Phage major capsid protein E
Fumerase             PF05681.9    271 seq1078_BIOID50935   -            303   3.6e-82  275.3   0.0   1   1     3e-86   4.1e-82  275.1   0.0     1   268    14   284    14   287 0.96 Fumarate hydratase (Fumerase)
SLT                  PF01464.15   121 seq1079_BIOID50935   -            152   3.5e-33  113.5   0.6   1   1   3.1e-37   4.2e-33  113.2   0.4     1   120    19   138    19   139 0.97 Transglycosylase SLT domain
DUF4186              PF13811.1    112 seq1081_BIOID50935   -            119   3.5e-55  184.4   0.1   1   1   2.9e-59   3.9e-55  184.2   0.0     3   110     5   112     3   114 0.98 Domain of unknown function (DUF4186)
Epimerase_2          PF02350.14   346 seq1082_BIOID50935   -            390  1.3e-126  421.9   0.0   1   1  1.2e-130  1.6e-126  421.6   0.0     2   346    36   384    35   384 0.97 UDP-N-acetylglucosamine 2-epimerase
DUF932               PF06067.6    239 seq1083_BIOID50935   -            272   1.6e-59  201.0   0.0   1   1   1.3e-63   1.8e-59  200.8   0.0     2   239    37   261    36   261 0.99 Domain of unknown function (DUF932)
DUF4223              PF13978.1     56 seq1084_BIOID50935   -             55   1.2e-36  124.0   0.7   1   1   9.5e-41   1.3e-36  123.9   0.5     1    55     1    55     1    55 0.99 Protein of unknown function (DUF4223)
DUF218               PF02698.12   155 seq1087_BIOID50935   -            239   3.3e-21   75.2   0.0   1   1   3.3e-25   4.6e-21   74.8   0.0     4   132    47   172    45   186 0.93 DUF218 domain
Mur_ligase_M         PF08245.7    189 seq1090_BIOID50935   -            457   4.5e-17   62.5   0.0   1   1   1.4e-20   6.4e-17   62.1   0.0     1   189   108   291   108   291 0.77 Mur ligase middle domain
Mur_ligase           PF01225.20    83 seq1090_BIOID50935   -            457   9.2e-16   57.5   0.0   1   1   4.7e-19   2.1e-15   56.4   0.0     1    80     2   100     2   103 0.96 Mur ligase family, catalytic domain
Mur_ligase_C         PF02875.16    91 seq1090_BIOID50935   -            457   1.5e-10   40.8   0.0   1   1   1.3e-13     6e-10   38.9   0.0     2    50   312   361   311   390 0.83 Mur ligase family, glutamate ligase domain
GGDEF                PF00990.16   161 seq1091_BIOID50935   -            472   3.3e-40  137.1   0.0   1   1   3.3e-44   4.5e-40  136.7   0.0     1   161   303   461   303   461 0.91 GGDEF domain
SmpB                 PF01668.13    68 seq1092_BIOID50935   -            160   1.3e-29  101.6   0.0   1   1   1.5e-33   2.1e-29  100.9   0.0     2    67    13    78    12    80 0.96 SmpB protein
AA_permease_2        PF13520.1    426 seq1093_BIOID50935   -            462   1.4e-58  198.3  44.8   1   1   2.6e-62   1.8e-58  198.0  31.1     1   405    27   427    27   449 0.84 Amino acid permease
AA_permease          PF00324.16   479 seq1093_BIOID50935   -            462     4e-36  124.2  40.0   1   1     1e-39     7e-36  123.4  27.7     2   475    32   457    31   461 0.83 Amino acid permease
Sugar_tr             PF00083.19   451 seq1094_BIOID50935   -            438   3.4e-27   95.0  35.2   1   1   5.8e-29   2.6e-25   88.7  24.4     6   417    27   407    23   432 0.76 Sugar (and other) transporter
MFS_1                PF07690.11   354 seq1094_BIOID50935   -            438     1e-26   93.4  52.5   1   2   5.9e-19   2.7e-15   55.8  17.7    38   258    70   296    27   301 0.69 Major Facilitator Superfamily
MFS_1                PF07690.11   354 seq1094_BIOID50935   -            438     1e-26   93.4  52.5   2   2   1.1e-14   5.2e-11   41.7  14.9    44   172   298   430   291   437 0.84 Major Facilitator Superfamily
MFS_2                PF13347.1    427 seq1094_BIOID50935   -            438   5.2e-09   34.8  22.7   1   1   1.1e-12   5.2e-09   34.8  15.8    26   344    48   373    38   390 0.80 MFS/sugar transport protein
Transgly_assoc       PF04226.8     48 seq1095_BIOID50935   -             84     2e-13   50.0  14.1   1   1   1.5e-17     2e-13   50.0   9.8     2    48    34    83    33    83 0.98 Transglycosylase associated protein
Fumerase_C           PF05683.7    206 seq1097_BIOID50935   -            201   2.3e-48  163.9   0.0   1   1   1.9e-52   2.6e-48  163.7   0.0    31   203     5   178     1   181 0.97 Fumarase C-terminus
HDPD                 PF02924.9    118 seq1099_BIOID50935   -            111   3.7e-16   58.8   0.0   1   1   3.3e-20   4.5e-16   58.5   0.0    14   113     9   102     6   106 0.90 Bacteriophage lambda head decoration protein D
DUF2542              PF10808.3     79 seq1103_BIOID50935   -             79     5e-46  154.7   5.7   1   1     4e-50   5.5e-46  154.6   3.9     1    79     1    79     1    79 1.00 Protein of unknown function (DUF2542)
Antirestrict         PF03230.8     94 seq1105_BIOID50935   -            161   5.1e-39  132.0   0.2   1   1   4.7e-43   6.4e-39  131.7   0.1     1    94    64   161    64   161 0.98 Antirestriction protein
MFS_1                PF07690.11   354 seq1107_BIOID50935   -            417   3.4e-39  134.4  62.3   1   2     2e-31   1.4e-27   96.3  18.8     1   224    41   261    41   270 0.82 Major Facilitator Superfamily
MFS_1                PF07690.11   354 seq1107_BIOID50935   -            417   3.4e-39  134.4  62.3   2   2   8.5e-15   5.8e-11   41.6  23.0     7   168   249   407   247   415 0.82 Major Facilitator Superfamily
Sugar_tr             PF00083.19   451 seq1107_BIOID50935   -            417   3.6e-14   52.0  34.6   1   1   1.2e-17   8.2e-14   50.9   7.2    46   197    71   217    11   222 0.90 Sugar (and other) transporter
Prenyltransf         PF01255.14   223 seq1108_BIOID50935   -            252   6.7e-82  273.8   0.0   1   1   5.6e-86   7.7e-82  273.6   0.0     1   222    23   243    23   244 0.99 Putative undecaprenyl diphosphate synthase
UDPG_MGDP_dh_N       PF03721.9    185 seq1110_BIOID50935   -            420   2.5e-61  206.1   0.2   1   1   7.1e-63   2.4e-59  199.7   0.0     2   183     5   189     4   191 0.96 UDP-glucose/GDP-mannose dehydrogenase family, NAD binding domain
UDPG_MGDP_dh         PF00984.14    96 seq1110_BIOID50935   -            420     4e-30  103.7   0.0   1   1   2.3e-33     8e-30  102.7   0.0     2    93   206   292   205   296 0.88 UDP-glucose/GDP-mannose dehydrogenase family, central domain
UDPG_MGDP_dh_C       PF03720.10   106 seq1110_BIOID50935   -            420   7.5e-19   67.7   0.0   1   1   5.7e-22   1.9e-18   66.4   0.0     1   104   324   419   324   420 0.91 UDP-glucose/GDP-mannose dehydrogenase family, UDP binding domain
NAD_binding_2        PF03446.10   162 seq1110_BIOID50935   -            420     7e-07   29.1   0.1   1   1   2.1e-09   7.1e-06   25.8   0.0     2   110     4   136     3   141 0.76 NAD binding domain of 6-phosphogluconate dehydrogenase
AA_kinase            PF00696.23   241 seq1113_BIOID50935   -            396   4.4e-43  147.4   2.1   1   1   8.2e-47   5.6e-43  147.1   1.5     2   240    35   263    34   264 0.93 Amino acid kinase family
PUA                  PF01472.15    74 seq1113_BIOID50935   -            396     1e-22   79.4   0.1   1   1   4.6e-26   3.1e-22   77.9   0.1     1    74   305   379   305   379 0.98 PUA domain
Na_sulph_symp        PF00939.14   471 seq1114_BIOID50935   -            487  8.2e-183  608.4  40.6   1   1  6.8e-187  9.2e-183  608.2  28.1     2   468     5   485     4   487 0.99 Sodium:sulfate symporter transmembrane region
Pyr_redox_2          PF07992.9    200 seq1117_BIOID50935   -            412   2.1e-16   60.2   0.2   1   1   3.3e-18   3.8e-15   56.1   0.2     1   198   126   384   126   386 0.82 Pyridine nucleotide-disulphide oxidoreductase
Pyr_redox            PF00070.22    80 seq1117_BIOID50935   -            412   8.4e-14   51.6   1.2   1   1   1.9e-10   2.1e-07   31.0   0.1     2    77   256   329   255   333 0.78 Pyridine nucleotide-disulphide oxidoreductase
NAD_binding_8        PF13450.1     68 seq1117_BIOID50935   -            412   3.6e-09   36.4   0.0   1   1   7.7e-12   8.7e-09   35.1   0.0     1    37   129   165   129   184 0.92 NAD(P)-binding Rossmann-like domain
HI0933_like          PF03486.9    409 seq1117_BIOID50935   -            412   1.1e-06   27.2   0.8   1   1   1.2e-08   1.4e-05   23.6   0.0     2    36   126   160   125   164 0.94 HI0933-like protein
FAD_binding_3        PF01494.14   356 seq1117_BIOID50935   -            412   2.6e-05   23.3   0.5   1   1     1e-07   0.00012   21.1   0.0     3    34   126   157   125   169 0.93 FAD binding domain
Thi4                 PF01946.12   230 seq1117_BIOID50935   -            412   5.9e-05   22.1   0.2   1   1   1.1e-07   0.00013   21.0   0.0    20    59   127   166   121   199 0.89 Thi4 family
RadC                 PF04002.10   123 seq1119_BIOID50935   -            163   5.7e-47  158.3   0.0   1   1   5.1e-51   6.9e-47  158.0   0.0     2   123    42   163    41   163 0.98 RadC-like JAB domain
Phage_Nu1            PF07471.7    164 seq1122_BIOID50935   -            180   8.2e-30  103.3   0.6   1   1   1.3e-33   1.7e-29  102.2   0.4     3   163     6   149     4   150 0.86 Phage DNA packaging protein Nu1
DinI                 PF06183.8     65 seq1123_BIOID50935   -             82   1.4e-28   98.6   0.3   1   1   1.2e-32   1.6e-28   98.3   0.2     1    65    15    81    15    81 0.98 DinI-like family
Epimerase            PF01370.16   236 seq1125_BIOID50935   -            310   6.2e-50  169.7   0.0   1   1   2.8e-53   7.7e-50  169.3   0.0     1   236     2   236     2   236 0.92 NAD dependent epimerase/dehydratase family
3Beta_HSD            PF01073.14   280 seq1125_BIOID50935   -            310   1.7e-12   46.5   0.0   1   1   8.5e-16   2.3e-12   46.0   0.0     1   223     3   219     3   224 0.79 3-beta hydroxysteroid dehydrogenase/isomerase family
RmlD_sub_bind        PF04321.12   287 seq1125_BIOID50935   -            310   7.2e-10   38.1   0.0   1   1   7.5e-13   2.1e-09   36.6   0.0     3   155     2   174     1   267 0.79 RmlD substrate binding domain
NAD_binding_4        PF07993.7    249 seq1125_BIOID50935   -            310   1.8e-07   30.2   0.0   1   1   3.6e-08   9.9e-05   21.2   0.0    86   210    67   184    47   220 0.84 Male sterility protein
CTP_transf_1         PF01148.15   259 seq1129_BIOID50935   -            285   1.3e-63  214.9  19.9   1   1   1.1e-67   1.5e-63  214.7  13.8     2   257     4   279     3   281 0.88 Cytidylyltransferase family
SIS                  PF01380.17   131 seq1130_BIOID50935   -            347   4.3e-21   74.7   0.0   1   2   1.7e-12   2.3e-08   33.5   0.0     5   122    51   170    48   175 0.87 SIS domain
SIS                  PF01380.17   131 seq1130_BIOID50935   -            347   4.3e-21   74.7   0.0   2   2   2.9e-14     4e-10   39.2   0.0     4    87   214   299   211   305 0.92 SIS domain
AMNp_N               PF10423.4    160 seq1131_BIOID50935   -            519   9.2e-51  171.4   0.1   1   1     2e-54   1.4e-50  170.9   0.1     2   158    47   205    46   207 0.96 Bacterial AMP nucleoside phosphorylase N-terminus
PNP_UDP_1            PF01048.15   234 seq1131_BIOID50935   -            519   5.3e-20   71.2   0.0   1   1   1.2e-23   8.5e-20   70.6   0.0    33   200   297   464   264   487 0.83 Phosphorylase superfamily
DUF987               PF06174.6     66 seq1132_BIOID50935   -             73   2.6e-43  145.2   0.2   1   1   2.1e-47   2.9e-43  145.0   0.1     1    66     1    66     1    66 0.99 Protein of unknown function (DUF987)
Mannitol_dh_C        PF08125.8    245 seq1134_BIOID50935   -            483   1.2e-79  266.8   0.0   1   1   2.4e-83   1.6e-79  266.4   0.0     2   244   204   458   203   459 0.98 Mannitol dehydrogenase C-terminal domain
Mannitol_dh          PF01232.18   151 seq1134_BIOID50935   -            483     8e-42  142.6   0.0   1   1   2.6e-45   1.8e-41  141.4   0.0     2   150    17   172    16   173 0.98 Mannitol dehydrogenase Rossmann domain
DDE_Tnp_1            PF01609.16   211 seq1138_BIOID50935   -            357   1.4e-29  103.0   0.2   1   1   3.1e-33   2.1e-29  102.4   0.1     3   211    81   322    79   322 0.93 Transposase DDE domain
DDE_Tnp_1_assoc      PF13808.1     90 seq1138_BIOID50935   -            357   8.6e-26   89.3   0.0   1   1   2.4e-29   1.6e-25   88.4   0.0    18    90     2    74     1    74 0.98 DDE_Tnp_1-associated
YagB_YeeU_YfjZ       PF06154.6    105 seq1139_BIOID50935   -            124     4e-53  177.9   0.0   1   1   3.5e-57   4.7e-53  177.7   0.0     2   104    16   118    15   119 0.98 YagB/YeeU/YfjZ family
Epimerase            PF01370.16   236 seq1141_BIOID50935   -            355   2.3e-79  266.0   0.0   1   1   1.3e-82   2.9e-79  265.7   0.0     1   236     4   252     4   252 0.97 NAD dependent epimerase/dehydratase family
RmlD_sub_bind        PF04321.12   287 seq1141_BIOID50935   -            355   3.8e-17   61.9   0.0   1   1   2.3e-20   5.3e-17   61.5   0.0     2   236     3   276     1   333 0.79 RmlD substrate binding domain
Polysacc_synt_2      PF02719.10   294 seq1141_BIOID50935   -            355   1.8e-16   59.8   0.0   1   1   1.3e-19   2.9e-16   59.0   0.0     1   117     4   114     4   135 0.93 Polysaccharide biosynthesis protein
NAD_binding_4        PF07993.7    249 seq1141_BIOID50935   -            355   2.8e-15   55.8   0.1   1   1   2.8e-14   6.3e-11   41.5   0.0    87   197    74   189    56   250 0.85 Male sterility protein
3Beta_HSD            PF01073.14   280 seq1141_BIOID50935   -            355     3e-15   55.5   0.0   1   1   2.1e-18   4.7e-15   54.9   0.0     1   229     5   240     5   250 0.82 3-beta hydroxysteroid dehydrogenase/isomerase family
adh_short            PF00106.20   167 seq1141_BIOID50935   -            355   4.3e-08   33.1   0.4   1   1   3.1e-10     7e-07   29.1   0.1     3    96     4    91     2   126 0.79 short chain dehydrogenase
Aldedh               PF00171.17   462 seq1142_BIOID50935   -            417   4.5e-20   71.2   2.8   1   1   9.9e-20   1.4e-15   56.5   0.7    37   299     8   283     2   304 0.80 Aldehyde dehydrogenase family
PmbA_TldD            PF01523.11   293 seq1144_BIOID50935   -            450   6.2e-66  222.5   0.0   1   1   7.1e-70   9.7e-66  221.8   0.0     1   292    34   326    34   327 0.96 Putative modulator of DNA gyrase
DHO_dh               PF01180.16   293 seq1145_BIOID50935   -            411   6.9e-35  120.3   0.0   1   1   1.9e-38   8.7e-35  120.0   0.0     2   293     6   304     5   304 0.84 Dihydroorotate dehydrogenase
Dus                  PF01207.12   310 seq1145_BIOID50935   -            411   5.9e-08   31.7   0.1   1   1   2.4e-11   1.1e-07   30.9   0.1    43   153    91   198    80   203 0.83 Dihydrouridine synthase (Dus)
Fimbrial             PF00419.15   145 seq1146_BIOID50935   -            180     8e-20   71.4   7.7   1   1     7e-24   9.6e-20   71.1   5.3     1   145    30   180    30   180 0.87 Fimbrial protein
Asr                  PF06392.6     19 seq1147_BIOID50935   -            111   7.1e-07   29.3  23.9   1   1   5.2e-11   7.1e-07   29.3  16.6     1    19    53    71    53    71 0.99 Acid shock protein repeat
Peptidase_M50        PF02163.17   192 seq1148_BIOID50935   -            450   2.7e-70  235.1   0.3   1   1   6.9e-74   3.1e-70  234.9   0.2     2   192    11   446    10   446 0.99 Peptidase family M50
PDZ                  PF00595.19    81 seq1148_BIOID50935   -            450   8.1e-13   48.2   0.3   1   1     1e-13   4.6e-10   39.4   0.0     8    81   209   277   203   277 0.91 PDZ domain (Also known as DHR or GLGF)
PDZ_2                PF13180.1     82 seq1148_BIOID50935   -            450   7.3e-11   41.6   0.0   1   1   1.1e-11   5.1e-08   32.5   0.0    19    78   227   285   211   287 0.84 PDZ domain
Glyco_transf_9       PF01075.12   247 seq1149_BIOID50935   -            348   2.6e-89  298.5   0.0   1   1   2.3e-93   3.1e-89  298.3   0.0     1   247    69   324    69   324 0.98 Glycosyltransferase family 9 (heptosyltransferase)
DUF1219              PF06755.7    117 seq1150_BIOID50935   -            124   2.6e-58  194.5   0.0   1   1   2.2e-62   2.9e-58  194.3   0.0     1   113     1   113     1   123 0.98 Protein of unknown function (DUF1219)
AP_endonuc_2         PF01261.19   211 seq1155_BIOID50935   -            275   8.1e-32  110.1   0.0   1   1   7.4e-36     1e-31  109.8   0.0     1   210    19   225    19   226 0.97 Xylose isomerase-like TIM barrel
Trypsin              PF00089.21   220 seq1162_BIOID50935   -            273   8.6e-12   44.9   0.0   1   1   3.3e-15   2.2e-11   43.6   0.0     9   198    50   244    44   266 0.75 Trypsin
Trypsin_2            PF13365.1    120 seq1162_BIOID50935   -            273   1.4e-07   31.4   0.0   1   1   3.3e-11   2.3e-07   30.7   0.0     1   120    69   240    69   240 0.67 Trypsin-like peptidase domain
DUF1076              PF06416.7    113 seq1164_BIOID50935   -            216   3.5e-46  155.4   0.4   1   1   3.4e-50   4.7e-46  155.0   0.3     2   111    95   204    94   206 0.97 Protein of unknown function (DUF1076)
Pili_assembly_N      PF00345.15   122 seq1167_BIOID50935   -            230   2.2e-37  127.4   0.2   1   1   8.5e-41   5.8e-37  126.0   0.0     1   121    26   145    26   146 0.91 Gram-negative pili assembly chaperone, N-terminal domain
Pili_assembly_C      PF02753.12    68 seq1167_BIOID50935   -            230     2e-16   59.4   0.3   1   1   5.2e-20   3.6e-16   58.6   0.2     1    65   165   223   165   226 0.96 Gram-negative pili assembly chaperone, C-terminal domain
NTP_transferase      PF00483.18   248 seq1168_BIOID50935   -            293   1.8e-72  243.5   0.0   1   1     3e-76   2.1e-72  243.3   0.0     1   246     2   238     2   240 0.98 Nucleotidyl transferase
NTP_transf_3         PF12804.2    179 seq1168_BIOID50935   -            293   1.8e-08   34.6   0.0   1   1   3.3e-12   2.3e-08   34.3   0.0     1   119     3   132     3   186 0.83 MobA-like NTP transferase domain
DUF1722              PF08349.6    117 seq1169_BIOID50935   -            169   1.4e-37  128.0   0.1   1   1   1.2e-41   1.7e-37  127.7   0.1     1   116    41   157    41   158 0.98 Protein of unknown function (DUF1722)
Bestrophin           PF01062.16   296 seq1170_BIOID50935   -            321   3.5e-88  295.2   5.5   1   1     3e-92   4.1e-88  295.0   3.8     1   296    18   301    14   301 0.99 Bestrophin, RFP-TM, chloride channel
DUF957               PF06117.6     65 seq1171_BIOID50935   -             65   5.8e-36  121.7   0.2   1   1   4.6e-40   6.3e-36  121.6   0.2     1    65     1    65     1    65 0.99 Enterobacterial protein of unknown function (DUF957)
Glyco_transf_9       PF01075.12   247 seq1172_BIOID50935   -            330     9e-85  283.7   0.1   1   1   8.1e-89   1.1e-84  283.4   0.0     1   245    75   315    75   317 0.98 Glycosyltransferase family 9 (heptosyltransferase)
Transcrip_reg        PF01709.15   234 seq1173_BIOID50935   -            238   1.2e-82  276.5   0.7   1   1   9.4e-87   1.3e-82  276.3   0.5     1   233     3   235     3   236 0.98 Transcriptional regulator
PfkB                 PF00294.19   301 seq1174_BIOID50935   -            110     2e-11   43.4   0.1   1   1   1.5e-15     2e-11   43.4   0.1    34   108    22    94     3   109 0.84 pfkB family carbohydrate kinase
HisG                 PF01634.13   163 seq1175_BIOID50935   -            299   1.5e-54  183.8   0.0   1   1   3.2e-58   2.2e-54  183.3   0.0     1   163    53   221    53   221 0.94 ATP phosphoribosyltransferase
HisG_C               PF08029.6     75 seq1175_BIOID50935   -            299     1e-27   95.7   0.1   1   1   3.9e-31   2.7e-27   94.4   0.0     1    75   222   297   222   297 0.98 HisG, C-terminal domain
Methyltransf_27      PF13708.1    194 seq1177_BIOID50935   -            280   6.6e-76  254.0   0.1   1   1   6.3e-80   8.5e-76  253.6   0.1     2   194    86   278    85   278 0.99 Methyltransferase domain
FAD_binding_7        PF03441.9    277 seq1178_BIOID50935   -            472  1.2e-106  355.8   1.2   1   1  2.3e-110  1.6e-106  355.5   0.8     3   276   205   468   203   469 0.96 FAD binding domain of DNA photolyase
DNA_photolyase       PF00875.13   165 seq1178_BIOID50935   -            472   2.7e-45  153.9   0.4   1   1   9.5e-49   6.5e-45  152.7   0.1     2   159     5   168     4   174 0.92 DNA photolyase
Ribosomal_S21        PF01165.15    57 seq1179_BIOID50935   -             71   3.2e-24   84.0   8.1   1   1   2.3e-28   3.2e-24   84.0   5.6     2    57     3    58     2    59 0.97 Ribosomal protein S21
Cytochrom_B562       PF07361.6    103 seq1181_BIOID50935   -            128   1.1e-35  122.0   5.3   1   1   9.2e-40   1.3e-35  121.8   3.7     1   103    23   128    23   128 0.99 Cytochrome b562
Bac_surface_Ag       PF01103.18   323 seq1182_BIOID50935   -            810  1.7e-100  336.4  16.0   1   1  1.1e-103  3.7e-100  335.4  11.1     1   323   448   810   448   810 0.96 Surface antigen
Surf_Ag_VNR          PF07244.10    78 seq1182_BIOID50935   -            810   3.1e-65  216.4  10.4   1   5   6.3e-10   2.2e-06   27.8   0.0     1    78    24    91    24    91 0.87 Surface antigen variable number repeat
Surf_Ag_VNR          PF07244.10    78 seq1182_BIOID50935   -            810   3.1e-65  216.4  10.4   2   5   5.9e-15     2e-11   44.0   0.0     1    78    92   172    92   172 0.93 Surface antigen variable number repeat
Surf_Ag_VNR          PF07244.10    78 seq1182_BIOID50935   -            810   3.1e-65  216.4  10.4   3   5   3.5e-17   1.2e-13   51.1   0.1     2    78   176   263   175   263 0.86 Surface antigen variable number repeat
Surf_Ag_VNR          PF07244.10    78 seq1182_BIOID50935   -            810   3.1e-65  216.4  10.4   4   5   5.8e-14     2e-10   40.8   0.0     1    78   266   344   266   344 0.92 Surface antigen variable number repeat
Surf_Ag_VNR          PF07244.10    78 seq1182_BIOID50935   -            810   3.1e-65  216.4  10.4   5   5     1e-18   3.5e-15   56.0   0.1     1    78   347   421   347   421 0.91 Surface antigen variable number repeat
Usher                PF00577.15   552 seq1183_BIOID50935   -            869  2.6e-208  693.1  23.0   1   1  6.7e-212    3e-208  692.8  15.9     5   552   202   777   198   777 0.99 Type VII secretion system (T7SS), usher protein
PapC_N               PF13954.1    146 seq1183_BIOID50935   -            869   3.2e-48  162.8   0.0   1   1   1.3e-51   5.8e-48  162.0   0.0     2   146    38   189    37   189 0.98 PapC N-terminal domain
PapC_C               PF13953.1     68 seq1183_BIOID50935   -            869   7.4e-23   79.8   0.1   1   1   4.5e-26   2.1e-22   78.4   0.0     1    67   787   852   787   853 0.96 PapC C-terminal domain
PfkB                 PF00294.19   301 seq1186_BIOID50935   -            144   1.1e-23   83.7   0.1   1   1   9.2e-28   1.3e-23   83.5   0.1   166   294    28   143     8   144 0.83 pfkB family carbohydrate kinase
Toprim_N             PF08275.6    128 seq1190_BIOID50935   -            581   1.5e-43  147.6   0.0   1   1   1.3e-46   2.5e-43  146.9   0.0     1   127   126   251   126   252 0.98 DNA primase catalytic core, N-terminal domain
zf-CHC2              PF01807.15    98 seq1190_BIOID50935   -            581   1.8e-40  136.2   0.1   1   1   1.7e-43   3.4e-40  135.4   0.1     3    96     7   100     5   102 0.96 CHC2 zinc finger
DnaG_DnaB_bind       PF08278.6    127 seq1190_BIOID50935   -            581   2.2e-39  134.4   1.3   1   1   2.7e-42   5.3e-39  133.2   0.9     1   127   450   575   450   575 0.99 DNA primase DnaG DnaB-binding
DnaB_bind            PF10410.4     59 seq1190_BIOID50935   -            581   7.1e-18   64.2   0.0   1   1     1e-20     2e-17   62.8   0.0     1    58   368   425   368   426 0.97 DnaB-helicase binding domain of primase
Toprim_4             PF13662.1     81 seq1190_BIOID50935   -            581   5.4e-16   58.2   0.0   1   1   6.5e-19   1.3e-15   57.0   0.0     2    70   260   325   259   335 0.90 Toprim domain
Toprim_2             PF13155.1     95 seq1190_BIOID50935   -            581   3.8e-12   46.2   0.0   1   1   4.4e-15   8.6e-12   45.0   0.0     2    93   263   348   262   350 0.86 Toprim-like
Toprim               PF01751.17    88 seq1190_BIOID50935   -            581     1e-11   44.4   0.0   1   1     1e-14     2e-11   43.4   0.0     2    78   261   331   260   339 0.93 Toprim domain
Acetyltransf_1       PF00583.19    83 seq1191_BIOID50935   -            224   1.6e-05   24.6   0.5   1   1   7.7e-09   5.3e-05   23.0   0.4    39    78   170   209   144   214 0.93 Acetyltransferase (GNAT) family
Acetyltransf_10      PF13673.1    117 seq1191_BIOID50935   -            224   3.5e-05   23.7   0.5   1   1   8.5e-09   5.8e-05   23.0   0.3     1   114    92   207    92   212 0.80 Acetyltransferase (GNAT) domain
Cytochrom_C552       PF02335.10   435 seq1192_BIOID50935   -            478  1.2e-172  574.3   8.0   1   1  2.2e-176  1.5e-172  574.0   5.5     3   433    43   472    41   474 0.98 Cytochrome c552
UTRA                 PF07702.8    141 seq1198_BIOID50935   -            265   2.9e-32  111.1   0.0   1   1   1.5e-35   6.8e-32  109.9   0.0     1   140   118   256   118   257 0.99 UTRA domain
GntR                 PF00392.16    64 seq1198_BIOID50935   -            265   8.6e-24   82.6   0.0   1   1   2.9e-27   1.3e-23   82.0   0.0     1    64    34    97    34    97 0.99 Bacterial regulatory proteins, gntR family
HTH_DeoR             PF08220.7     57 seq1198_BIOID50935   -            265   8.1e-05   21.9   0.0   1   1   3.8e-08   0.00017   20.9   0.0    18    54    61    97    46   100 0.88 DeoR-like helix-turn-helix domain
Wzy_C                PF04932.10   163 seq1200_BIOID50935   -            402     6e-18   65.0   9.6   1   1   8.7e-22     6e-18   65.0   6.6     3   162   196   337   193   338 0.82 O-Antigen ligase
O-antigen_lig        PF13425.1    137 seq1200_BIOID50935   -            402   3.8e-16   59.2  13.8   1   1   5.5e-20   3.8e-16   59.2   9.6     2   136   190   340   171   341 0.87 O-antigen ligase like membrane protein
Histidinol_dh        PF00815.15   413 seq1201_BIOID50935   -            434  1.2e-181  603.7   1.7   1   1    1e-185  1.4e-181  603.5   1.2     2   413    18   428    17   428 0.99 Histidinol dehydrogenase
CSD                  PF00313.17    66 seq1203_BIOID50935   -             70   2.6e-33  113.5   0.3   1   1   4.1e-37   2.8e-33  113.3   0.2     1    65     5    69     5    70 0.98 'Cold-shock' DNA-binding domain
OB_RNB               PF08206.6     58 seq1203_BIOID50935   -             70   1.5e-05   24.2   0.3   1   1   3.5e-09   2.4e-05   23.6   0.2     7    28    15    36    11    40 0.87 Ribonuclease B OB domain
DegT_DnrJ_EryC1      PF01041.12   363 seq1204_BIOID50935   -            376   6.3e-87  291.8   0.0   1   1   1.7e-90   7.6e-87  291.5   0.0     7   361    13   370     9   372 0.93 DegT/DnrJ/EryC1/StrS aminotransferase family
Aminotran_1_2        PF00155.16   363 seq1204_BIOID50935   -            376   7.6e-11   41.4   0.1   1   1   3.7e-14   1.7e-10   40.3   0.0    67   189    46   154     9   187 0.88 Aminotransferase class I and II
Aminotran_5          PF00266.14   371 seq1204_BIOID50935   -            376   4.5e-08   32.1   0.0   1   1   1.7e-11   7.8e-08   31.3   0.0    62   182    47   159    33   189 0.90 Aminotransferase class-V
UPF0118              PF01594.11   327 seq1206_BIOID50935   -            344   1.4e-74  250.8  42.5   1   1   1.2e-78   1.6e-74  250.7  29.4     2   326    14   328    13   329 0.99 Domain of unknown function DUF20
2-Hacid_dh_C         PF02826.14   178 seq1208_BIOID50935   -            312   2.7e-45  153.5   0.0   1   1   5.2e-49   3.5e-45  153.2   0.0     2   178   105   277   104   277 0.96 D-isomer specific 2-hydroxyacid dehydrogenase, NAD binding domain
NAD_binding_2        PF03446.10   162 seq1208_BIOID50935   -            312   1.4e-06   28.1   0.0   1   1   5.4e-10   3.7e-06   26.8   0.0     3    90   138   223   136   228 0.92 NAD binding domain of 6-phosphogluconate dehydrogenase
HTH_Tnp_1            PF01527.15    76 seq1210_BIOID50935   -            108   5.5e-11   42.1   1.3   1   1   1.6e-14   2.2e-10   40.2   0.9     1    74     1    87     1    88 0.86 Transposase
Cys_Met_Meta_PP      PF01053.15   386 seq1211_BIOID50935   -            445  1.8e-139  464.2   0.0   1   1  4.6e-143  2.1e-139  464.0   0.0     1   385    65   439    65   440 0.99 Cys/Met metabolism PLP-dependent enzyme
Aminotran_1_2        PF00155.16   363 seq1211_BIOID50935   -            445   3.6e-07   29.3   0.0   1   1   1.2e-10   5.3e-07   28.7   0.0    49   192   116   237   102   270 0.83 Aminotransferase class I and II
rve                  PF00665.21   120 seq1216_BIOID50935   -            296   4.9e-26   91.0   0.1   1   1   3.8e-29   1.3e-25   89.7   0.0     2   119   126   240   125   241 0.97 Integrase core domain
HTH_21               PF13276.1     60 seq1216_BIOID50935   -            296   1.6e-16   59.9   2.9   1   1   1.1e-19   3.9e-16   58.7   2.0     3    60    48   104    45   104 0.93 HTH-like domain
rve_3                PF13683.1     67 seq1216_BIOID50935   -            296   2.7e-11   42.7   0.0   1   1   1.8e-14   6.1e-11   41.5   0.0     6    67   217   278   212   278 0.92 Integrase core domain
rve_2                PF13333.1     52 seq1216_BIOID50935   -            296   2.6e-06   27.2   0.0   1   1   1.6e-09   5.5e-06   26.2   0.0     1    44   231   277   231   284 0.88 Integrase core domain
Paired_CXXCH_1       PF09699.5     41 seq1217_BIOID50935   -            188   6.2e-08   31.9  26.0   1   1   1.9e-08   6.6e-05   22.2   3.7     4    40   133   171   129   172 0.78 Doubled CXXCH motif (Paired_CXXCH_1)
Aminotran_1_2        PF00155.16   363 seq1219_BIOID50935   -            356   4.1e-68  229.8   0.0   1   1   3.6e-72   4.9e-68  229.5   0.0    31   363    46   351    30   351 0.94 Aminotransferase class I and II
Polysacc_synt        PF01943.12   273 seq1221_BIOID50935   -            416   6.1e-14   51.8  18.6   1   1   4.4e-18   6.1e-14   51.8  12.9     1   272     3   283     3   284 0.83 Polysaccharide biosynthesis protein
PHP                  PF02811.14   175 seq1222_BIOID50935   -            245   1.5e-17   63.8   1.3   1   1   1.9e-21   2.6e-17   63.0   0.9     1   169     4   164     4   174 0.91 PHP domain
HTH_Tnp_1            PF01527.15    76 seq1223_BIOID50935   -            108   5.5e-11   42.1   1.3   1   1   1.6e-14   2.2e-10   40.2   0.9     1    74     1    87     1    88 0.86 Transposase
Sigma70_ner          PF04546.8    211 seq1224_BIOID50935   -            613     2e-81  272.5   6.8   1   1   8.7e-85     2e-81  272.5   4.7     1   211   137   348   137   348 0.96 Sigma-70, non-essential region
Sigma70_r1_1         PF03979.9     82 seq1224_BIOID50935   -            613   4.2e-30  103.4   5.1   1   1   1.8e-33   4.2e-30  103.4   3.5     2    81     2    80     1    81 0.96 Sigma-70 factor, region 1.1
Sigma70_r3           PF04539.11    78 seq1224_BIOID50935   -            613     7e-29   99.4   1.1   1   1   3.1e-32     7e-29   99.4   0.7     1    77   458   534   458   535 0.97 Sigma-70 region 3
Sigma70_r2           PF04542.9     71 seq1224_BIOID50935   -            613   1.8e-23   81.8   0.3   1   1   2.3e-26   5.3e-23   80.3   0.2     1    71   379   449   379   449 0.98 Sigma-70 region 2
Sigma70_r4           PF04545.11    50 seq1224_BIOID50935   -            613   3.5e-19   67.7   0.8   1   1   1.5e-22   3.5e-19   67.7   0.6     1    50   547   600   547   600 0.98 Sigma-70, region 4
Sigma70_r1_2         PF00140.15    37 seq1224_BIOID50935   -            613   9.5e-15   53.8   0.7   1   1   2.2e-17   4.9e-14   51.5   0.1     1    32    95   126    95   130 0.96 Sigma-70 factor, region 1.2
EspG                 PF06872.6    383 seq1225_BIOID50935   -            398  8.5e-201  666.1   1.7   1   1    7e-205  9.6e-201  665.9   1.2     1   383    15   397    15   397 1.00 EspG protein
Fer4_11              PF13247.1     99 seq1228_BIOID50935   -            223   1.4e-26   92.1  10.8   1   1     1e-29   1.4e-26   92.1   7.5     2    98    84   181    83   182 0.95 4Fe-4S dicluster domain
Fer4_7               PF12838.2     52 seq1228_BIOID50935   -            223     4e-17   62.2  26.6   1   2   2.1e-12   2.9e-09   37.0   5.6     2    52    46   108    45   108 0.75 4Fe-4S dicluster domain
Fer4_7               PF12838.2     52 seq1228_BIOID50935   -            223     4e-17   62.2  26.6   2   2   1.5e-09   2.1e-06   27.9   8.5     2    52   125   176   124   176 0.81 4Fe-4S dicluster domain
Fer4_9               PF13187.1     55 seq1228_BIOID50935   -            223   1.2e-15   57.3  25.1   1   2   4.7e-10   6.4e-07   29.4   4.8     2    54    46   108    45   111 0.87 4Fe-4S dicluster domain
Fer4_9               PF13187.1     55 seq1228_BIOID50935   -            223   1.2e-15   57.3  25.1   2   2     2e-11   2.8e-08   33.7   7.1     2    54   125   176   124   177 0.96 4Fe-4S dicluster domain
Fer4                 PF00037.22    24 seq1228_BIOID50935   -            223   3.5e-13   48.4  40.5   1   1   2.7e-09   3.7e-06   26.1   2.2     2    21   119   138   118   141 0.90 4Fe-4S binding domain
Fer4_10              PF13237.1     52 seq1228_BIOID50935   -            223   3.3e-12   45.8  50.0   1   2   7.1e-09   9.7e-06   25.1   8.5     7    52    90   136    84   136 0.93 4Fe-4S dicluster domain
Fer4_10              PF13237.1     52 seq1228_BIOID50935   -            223   3.3e-12   45.8  50.0   2   2   2.1e-09   2.9e-06   26.8   7.1     4    52   120   173   117   173 0.85 4Fe-4S dicluster domain
Fer4_2               PF12797.2     22 seq1228_BIOID50935   -            223     4e-10   38.8  36.2   1   1   9.6e-09   1.3e-05   24.6   1.2     2    20    38    56    37    64 0.89 4Fe-4S binding domain
Fer4_3               PF12798.2     15 seq1228_BIOID50935   -            223   1.6e-09   37.5  44.1   1   3   2.8e-05     0.039   14.4   5.2     1    15    92   108    92   108 0.98 4Fe-4S binding domain
Fer4_3               PF12798.2     15 seq1228_BIOID50935   -            223   1.6e-09   37.5  44.1   2   3   0.00027      0.37   11.3   3.7     1    13   125   137   125   139 0.94 4Fe-4S binding domain
Fer4_3               PF12798.2     15 seq1228_BIOID50935   -            223   1.6e-09   37.5  44.1   3   3   2.6e-07   0.00036   20.7   1.5     1    15   152   176   152   176 0.98 4Fe-4S binding domain
Fer4_4               PF12800.2     17 seq1228_BIOID50935   -            223   4.8e-07   29.4  37.0   1   3    0.0002      0.27   11.5   1.9     3    15    45    57    43    61 0.90 4Fe-4S binding domain
Fer4_4               PF12800.2     17 seq1228_BIOID50935   -            223   4.8e-07   29.4  37.0   2   3   0.00016      0.22   11.8   3.0     2    17    90   107    89   107 0.86 4Fe-4S binding domain
Fer4_4               PF12800.2     17 seq1228_BIOID50935   -            223   4.8e-07   29.4  37.0   3   3   1.9e-06    0.0026   17.8   2.4     2    17   123   138   122   138 0.91 4Fe-4S binding domain
OmpH                 PF03938.9    158 seq1229_BIOID50935   -            189   1.1e-22   80.5  16.0   1   1   9.7e-27   1.3e-22   80.2  11.1     3   157    38   188    34   189 0.93 Outer membrane protein (OmpH-like)
rve                  PF00665.21   120 seq1230_BIOID50935   -            296   4.9e-26   91.0   0.1   1   1   3.8e-29   1.3e-25   89.7   0.0     2   119   126   240   125   241 0.97 Integrase core domain
HTH_21               PF13276.1     60 seq1230_BIOID50935   -            296   1.6e-16   59.9   2.9   1   1   1.1e-19   3.9e-16   58.7   2.0     3    60    48   104    45   104 0.93 HTH-like domain
rve_3                PF13683.1     67 seq1230_BIOID50935   -            296   2.7e-11   42.7   0.0   1   1   1.8e-14   6.1e-11   41.5   0.0     6    67   217   278   212   278 0.92 Integrase core domain
rve_2                PF13333.1     52 seq1230_BIOID50935   -            296   2.6e-06   27.2   0.0   1   1   1.6e-09   5.5e-06   26.2   0.0     1    44   231   277   231   284 0.88 Integrase core domain
Fimbrial             PF00419.15   145 seq1231_BIOID50935   -            335   8.3e-19   68.1   0.1   1   1   9.9e-23   1.4e-18   67.4   0.0     2   145   188   335   187   335 0.92 Fimbrial protein
Homoserine_dh        PF00742.14   179 seq1232_BIOID50935   -            810   6.9e-51  172.3   0.0   1   1   2.3e-54   1.1e-50  171.7   0.0     1   178   608   803   608   804 0.99 Homoserine dehydrogenase
AA_kinase            PF00696.23   241 seq1232_BIOID50935   -            810   4.1e-42  144.2   0.0   1   1   1.8e-45     8e-42  143.3   0.0     2   238    12   284    11   287 0.89 Amino acid kinase family
NAD_binding_3        PF03447.11   117 seq1232_BIOID50935   -            810   1.8e-23   83.0   0.0   1   1   9.9e-27   4.5e-23   81.7   0.0     1   116   465   599   465   600 0.98 Homoserine dehydrogenase, NAD binding domain
Nitrate_red_del      PF02613.10   136 seq1234_BIOID50935   -            184   4.5e-19   68.5   0.3   1   1   4.9e-23   6.6e-19   67.9   0.2     3   135    31   150    29   151 0.89 Nitrate reductase delta subunit
Hexapep              PF00132.19    36 seq1235_BIOID50935   -            341   1.9e-32  109.1  41.0   1   3   1.2e-14   8.4e-11   40.7   2.6     2    36   110   144   109   144 0.95 Bacterial transferase hexapeptide (six repeats)
Hexapep              PF00132.19    36 seq1235_BIOID50935   -            341   1.9e-32  109.1  41.0   2   3   1.7e-12   1.2e-08   33.9   0.3     1    35   145   179   145   180 0.96 Bacterial transferase hexapeptide (six repeats)
Hexapep              PF00132.19    36 seq1235_BIOID50935   -            341   1.9e-32  109.1  41.0   3   3   1.8e-11   1.3e-07   30.7   6.3     1    35   222   256   222   257 0.94 Bacterial transferase hexapeptide (six repeats)
LpxD                 PF04613.9     72 seq1235_BIOID50935   -            341   1.9e-23   81.6   0.0   1   1   4.7e-27   3.2e-23   80.9   0.0     1    72    21    90    21    90 0.97 UDP-3-O-[3-hydroxymyristoyl] glucosamine N-acyltransferase, LpxD
NrfD                 PF03916.9    313 seq1236_BIOID50935   -            318  3.9e-110  368.0  31.5   1   1  3.2e-114  4.4e-110  367.8  21.8     2   313     5   318     4   318 0.99 Polysulphide reductase, NrfD
IGPD                 PF00475.13   145 seq1237_BIOID50935   -            355   1.3e-64  216.3   0.3   1   1   6.7e-68   2.3e-64  215.5   0.2     1   145   196   338   196   338 0.99 Imidazoleglycerol-phosphate dehydratase
HAD_2                PF13419.1    176 seq1237_BIOID50935   -            355   1.3e-07   31.9   0.1   1   1   1.2e-09     4e-06   27.0   0.0    75   173    29   145    16   148 0.81 Haloacid dehalogenase-like hydrolase
PNK3P                PF08645.6    158 seq1237_BIOID50935   -            355   8.6e-07   28.4   0.0   1   1   4.4e-10   1.5e-06   27.6   0.0     5   129     8   134     4   183 0.77 Polynucleotide kinase 3 phosphatase
Hydrolase_like       PF13242.1     75 seq1237_BIOID50935   -            355   1.8e-06   27.4   0.0   1   1   1.1e-09   3.9e-06   26.3   0.0     1    44   102   144   102   148 0.90 HAD-hyrolase-like
HTH_Tnp_1            PF01527.15    76 seq1239_BIOID50935   -            126   2.5e-21   75.2   0.0   1   1   2.5e-25   3.5e-21   74.8   0.0     1    70    10    86    10    92 0.86 Transposase
NIF3                 PF01784.13   242 seq1240_BIOID50935   -            247     1e-56  192.1   0.0   1   1   9.1e-61   1.2e-56  191.8   0.0     2   240     6   235     5   238 0.95 NIF3 (NGG1p interacting factor 3)
Glyco_transf_56      PF07429.6    361 seq1242_BIOID50935   -            359  1.2e-193  642.8   0.0   1   1  9.9e-198  1.3e-193  642.6   0.0     1   360     1   358     1   359 0.99 4-alpha-L-fucosyltransferase glycosyl transferase group 56
DUF1097              PF06496.6    144 seq1243_BIOID50935   -            173     2e-46  157.2  24.7   1   1   1.8e-50   2.5e-46  156.9  17.1     1   143    18   156    18   157 0.99 Protein of unknown function (DUF1097)
SdiA-regulated       PF06977.6    249 seq1244_BIOID50935   -            272   3.1e-71  239.1   0.1   1   1   5.6e-75   3.9e-71  238.8   0.1     7   248    32   268    27   269 0.93 SdiA-regulated
TnpB_IS66            PF05717.8    108 seq1245_BIOID50935   -            115   2.6e-42  142.4   0.0   1   1   2.1e-46   2.9e-42  142.3   0.0     2   104     7   107     6   111 0.97 IS66 Orf2 like protein
Fimbrial             PF00419.15   145 seq1247_BIOID50935   -            171   2.4e-15   56.8   0.0   1   1   2.2e-19     3e-15   56.6   0.0     1   145    29   171    27   171 0.88 Fimbrial protein
Cro                  PF09048.5     59 seq1249_BIOID50935   -             67   8.1e-33  111.7   0.0   1   1   6.6e-37     9e-33  111.5   0.0     1    59     1    60     1    60 0.98 Cro
DDE_Tnp_IS66         PF03050.9    271 seq1250_BIOID50935   -            512  3.4e-100  334.6   0.0   1   1  9.9e-104  3.4e-100  334.6   0.0     1   271   175   462   175   462 0.98 Transposase IS66 family
DDE_Tnp_IS66_C       PF13817.1     39 seq1250_BIOID50935   -            512   4.3e-19   68.1   0.1   1   1   3.3e-22   1.1e-18   66.7   0.0     1    39   468   506   468   506 0.98 IS66 C-terminal element
HTH_Tnp_IS66         PF13005.2     59 seq1250_BIOID50935   -            512   3.4e-17   61.8   0.7   1   1   1.8e-20     6e-17   61.1   0.5     3    59   115   169   113   169 0.95 putative Helix-turn-helix domain of transposase IS66
LZ_Tnp_IS66          PF13007.2     78 seq1250_BIOID50935   -            512   3.7e-13   49.8   3.2   1   1   1.1e-16   3.7e-13   49.8   2.2     1    77    38   110    38   111 0.82 Transposase C of IS166 homeodomain
AHS1                 PF02682.11   202 seq1251_BIOID50935   -            218   2.7e-69  232.5   0.0   1   1   2.3e-73   3.1e-69  232.3   0.0     2   202     5   202     4   202 0.95 Allophanate hydrolase subunit 1
Cytochrom_C_asm      PF01578.15   214 seq1252_BIOID50935   -            552   6.7e-50  169.4  20.9   1   1   4.9e-54   6.7e-50  169.4  14.5     1   212    72   279    72   281 0.97 Cytochrome C assembly protein
FabA                 PF07977.8    138 seq1254_BIOID50935   -            151   8.4e-43  145.0   0.0   1   1   7.2e-47   9.8e-43  144.8   0.0     1   137    17   141    17   142 0.97 FabA-like domain
GATase               PF00117.23   192 seq1255_BIOID50935   -            196   6.2e-28   97.4   0.0   1   1   2.1e-31   7.1e-28   97.2   0.0     1   189     4   194     4   196 0.81 Glutamine amidotransferase class-I
GATase_3             PF07685.9    158 seq1255_BIOID50935   -            196   9.7e-06   25.1   0.0   1   1   4.3e-09   1.5e-05   24.5   0.0     8    79    39   100    32   106 0.87 CobB/CobQ-like glutamine amidotransferase domain
Phage_CII            PF05269.6     91 seq1258_BIOID50935   -             38   1.3e-11   44.2   0.0   1   1     1e-15   1.4e-11   44.1   0.0    61    91     2    32     1    32 0.98 Bacteriophage CII protein
WzyE                 PF06899.6    449 seq1260_BIOID50935   -            450  1.2e-277  920.6  45.5   1   1  9.8e-282  1.3e-277  920.4  31.5     1   448     1   449     1   450 1.00 WzyE protein
Phage_rep_O          PF04492.8    100 seq1261_BIOID50935   -            174   2.5e-40  136.5   0.0   1   1   2.6e-44   3.5e-40  136.1   0.0     3   100    18   115    16   115 0.99 Bacteriophage replication protein O
DUF796               PF05638.7    134 seq1262_BIOID50935   -            172   9.9e-35  119.3   0.0   1   1   8.3e-39   1.1e-34  119.1   0.0     1   133     6   155     6   156 0.94 Protein of unknown function (DUF796)
Acetyltransf_11      PF13720.1     83 seq1263_BIOID50935   -            262   2.4e-30  104.4   0.0   1   1   5.6e-34   3.8e-30  103.8   0.0     1    83   180   262   180   262 0.98 Udp N-acetylglucosamine O-acyltransferase; Domain 2
Hexapep              PF00132.19    36 seq1263_BIOID50935   -            262   2.8e-30  102.3  21.3   1   5   3.6e-09   2.5e-05   23.4   0.3     4    35     2    33     1    34 0.91 Bacterial transferase hexapeptide (six repeats)
Hexapep              PF00132.19    36 seq1263_BIOID50935   -            262   2.8e-30  102.3  21.3   2   5   5.4e-13   3.7e-09   35.5   3.3     1    36    17    52    17    52 0.96 Bacterial transferase hexapeptide (six repeats)
Hexapep              PF00132.19    36 seq1263_BIOID50935   -            262   2.8e-30  102.3  21.3   3   5   1.5e-07     0.001   18.3   1.1     1    35    35    69    35    69 0.92 Bacterial transferase hexapeptide (six repeats)
Hexapep              PF00132.19    36 seq1263_BIOID50935   -            262   2.8e-30  102.3  21.3   4   5   3.1e-07    0.0021   17.3   0.0     2    35    66    99    65   100 0.95 Bacterial transferase hexapeptide (six repeats)
Hexapep              PF00132.19    36 seq1263_BIOID50935   -            262   2.8e-30  102.3  21.3   5   5   1.9e-13   1.3e-09   37.0   0.1     2    36   109   143   108   143 0.96 Bacterial transferase hexapeptide (six repeats)
AHS2                 PF02626.10   272 seq1264_BIOID50935   -            310  1.3e-100  336.0   0.0   1   1  1.2e-104  1.6e-100  335.7   0.0     2   272    24   288    23   288 0.98 Allophanate hydrolase subunit 2
His_biosynth         PF00977.16   228 seq1265_BIOID50935   -            245   6.1e-76  254.5   0.2   1   1   2.5e-79   6.8e-76  254.3   0.2     1   228     1   234     1   234 0.98 Histidine biosynthesis protein
Trp_syntA            PF00290.15   259 seq1265_BIOID50935   -            245   3.7e-06   25.4   1.1   1   1   1.3e-08   3.5e-05   22.2   0.1   174   232    51   108    33   114 0.88 Tryptophan synthase alpha chain
TerC                 PF03741.11   184 seq1266_BIOID50935   -            540   4.9e-49  166.1  13.4   1   1   1.6e-52   7.4e-49  165.5   9.3     1   183    27   216    27   217 0.94 Integral membrane protein TerC family
CorC_HlyC            PF03471.12    81 seq1266_BIOID50935   -            540   2.4e-20   72.0   0.1   1   1   5.5e-23   2.5e-19   68.7   0.0     2    79   453   529   452   531 0.93 Transporter associated domain
CBS                  PF00571.23    57 seq1266_BIOID50935   -            540   7.2e-16   57.4   1.3   1   2   8.5e-09   3.9e-05   23.1   0.4     1    53   315   371   315   374 0.94 CBS domain
CBS                  PF00571.23    57 seq1266_BIOID50935   -            540   7.2e-16   57.4   1.3   2   2   9.7e-12   4.4e-08   32.5   0.0     3    53   382   432   381   436 0.93 CBS domain
Phage_GPD            PF05954.6    292 seq1272_BIOID50935   -            713   5.7e-62  209.4   0.0   1   1   1.2e-65     8e-62  208.9   0.0     2   291    28   328    27   329 0.92 Phage late control gene D protein (GPD)
Phage_base_V         PF04717.7     79 seq1272_BIOID50935   -            713   4.1e-27   93.8   0.1   1   1   1.2e-30     8e-27   92.8   0.1     1    77   366   458   366   460 0.93 Phage-related baseplate assembly protein
Phage_lambda_P       PF06992.6    233 seq1273_BIOID50935   -             95   1.4e-08   34.1   0.1   1   1   1.1e-12   1.5e-08   34.1   0.1     1    22     1    22     1    57 0.90 Replication protein P
EamA                 PF00892.15   126 seq1274_BIOID50935   -            307     2e-35  121.4  41.3   1   2   4.7e-20   6.5e-16   58.4   9.7     1   126    16   145    16   145 0.85 EamA-like transporter family
EamA                 PF00892.15   126 seq1274_BIOID50935   -            307     2e-35  121.4  41.3   2   2     2e-23   2.7e-19   69.3  13.4     1   126   167   291   167   291 0.96 EamA-like transporter family
LpxB                 PF02684.10   373 seq1275_BIOID50935   -            382    5e-152  505.7   0.0   1   1  4.1e-156  5.6e-152  505.5   0.0     1   373     9   377     9   377 1.00 Lipid-A-disaccharide synthetase
MTHFR                PF02219.12   287 seq1277_BIOID50935   -            296  3.9e-109  364.0   0.0   1   1  3.2e-113  4.4e-109  363.8   0.0     4   287    14   291    11   291 0.97 Methylenetetrahydrofolate reductase
His_biosynth         PF00977.16   228 seq1278_BIOID50935   -            258   9.3e-79  263.7   0.6   1   1   3.1e-82   1.1e-78  263.5   0.4     1   227     5   239     5   240 0.96 Histidine biosynthesis protein
LamB_YcsF            PF03746.11   242 seq1279_BIOID50935   -            244    1e-102  342.2   0.7   1   1  8.4e-107  1.1e-102  342.0   0.5     1   241     2   237     2   238 0.99 LamB/YcsF family
Peripla_BP_1         PF00532.16   279 seq1280_BIOID50935   -            342     2e-94  315.7   0.0   1   1   3.4e-98   2.3e-94  315.5   0.0     2   279    45   337    44   337 0.98 Periplasmic binding proteins and sugar binding domain of LacI family
Peripla_BP_4         PF13407.1    258 seq1280_BIOID50935   -            342   7.7e-20   71.2   0.1   1   1   1.4e-23   9.7e-20   70.8   0.1     5   257    51   296    49   297 0.88 Periplasmic binding protein domain
DUF1471              PF07338.8     56 seq1281_BIOID50935   -            314   4.1e-62  205.5   5.4   1   3   2.8e-22   3.9e-18   64.7   0.0     2    56    34    90    33    90 0.98 Protein of unknown function (DUF1471)
DUF1471              PF07338.8     56 seq1281_BIOID50935   -            314   4.1e-62  205.5   5.4   2   3     3e-22   4.1e-18   64.6   0.1     3    56   119   174   117   174 0.98 Protein of unknown function (DUF1471)
DUF1471              PF07338.8     56 seq1281_BIOID50935   -            314   4.1e-62  205.5   5.4   3   3   3.1e-26   4.3e-22   77.3   0.1     2    56   259   314   258   314 0.99 Protein of unknown function (DUF1471)
CcmH                 PF03918.9    148 seq1284_BIOID50935   -            127   1.9e-47  159.8   0.8   1   1   1.6e-51   2.2e-47  159.6   0.5     4   125     7   126     3   127 0.91 Cytochrome C biogenesis protein
Glyco_tran_WecB      PF03808.8    172 seq1286_BIOID50935   -            246   3.8e-56  189.0   0.2   1   1   3.8e-60   5.2e-56  188.6   0.1     2   172    61   231    60   231 0.96 Glycosyl transferase WecB/TagA/CpsF family
PadR                 PF03551.9     75 seq1288_BIOID50935   -            207   6.7e-16   57.7   0.1   1   1   8.1e-20   1.1e-15   57.0   0.1     1    74    67   136    67   137 0.93 Transcriptional regulator PadR-like family
TPR_11               PF13414.1     69 seq1289_BIOID50935   -            198   3.4e-15   55.3   9.6   1   1   2.2e-15     1e-11   44.1   4.9     1    68    71   140    71   141 0.90 TPR repeat
TPR_2                PF07719.12    34 seq1289_BIOID50935   -            198   1.9e-06   27.2  11.9   1   2   6.1e-07    0.0028   17.3   1.1     2    32    74   104    73   106 0.90 Tetratricopeptide repeat
TPR_2                PF07719.12    34 seq1289_BIOID50935   -            198   1.9e-06   27.2  11.9   2   2   4.4e-06      0.02   14.6   0.0     3    31   146   174   144   176 0.93 Tetratricopeptide repeat
TPR_1                PF00515.23    34 seq1289_BIOID50935   -            198   5.9e-06   25.5   9.1   1   1   1.7e-07   0.00075   18.8   0.7     2    32    74   104    73   106 0.91 Tetratricopeptide repeat
PfkB                 PF00294.19   301 seq1290_BIOID50935   -            300     3e-62  210.3   0.6   1   1   2.5e-66   3.5e-62  210.1   0.4     3   299     5   287     3   289 0.93 pfkB family carbohydrate kinase
PRA-CH               PF01502.13    75 seq1291_BIOID50935   -            203   1.2e-33  114.4   0.0   1   1   3.4e-37   2.3e-33  113.5   0.0     1    74    33   106    33   107 0.99 Phosphoribosyl-AMP cyclohydrolase
PRA-PH               PF01503.12    83 seq1291_BIOID50935   -            203   1.5e-13   50.6   0.5   1   1   3.2e-17   2.2e-13   50.1   0.4     2    82   116   201   115   202 0.96 Phosphoribosyl-ATP pyrophosphohydrolase
H2TH                 PF06831.9     93 seq1292_BIOID50935   -            263   3.4e-18   65.0   0.0   1   1   1.4e-21   6.5e-18   64.1   0.0     1    77   126   205   126   215 0.86 Formamidopyrimidine-DNA glycosylase H2TH domain
Fapy_DNA_glyco       PF01149.19   116 seq1292_BIOID50935   -            263   1.2e-14   54.5   0.0   1   1   4.6e-18   2.1e-14   53.7   0.0     1   106     2   104     2   111 0.89 Formamidopyrimidine-DNA glycosylase N-terminal domain
zf-FPG_IleRS         PF06827.9     30 seq1292_BIOID50935   -            263   6.9e-07   28.6   2.7   1   1   2.8e-10   1.3e-06   27.8   1.9     1    29   235   263   235   263 0.97 Zinc finger found in FPG and IleRS
RNase_HII            PF01351.13   198 seq1296_BIOID50935   -            198   1.5e-57  194.3   0.0   1   1   1.2e-61   1.7e-57  194.2   0.0     1   197    13   189    13   190 0.99 Ribonuclease HII
Gp49                 PF05973.9     91 seq1298_BIOID50935   -            112   1.5e-26   92.1   0.0   1   1   1.2e-30   1.7e-26   91.9   0.0     1    91    13   102    13   102 0.96 Phage derived protein Gp49-like (DUF891)
peroxidase           PF00141.18   229 seq1299_BIOID50935   -            739   4.5e-87  291.2   0.0   1   2   4.1e-53   5.6e-49  166.5   0.0     3   229    89   409    87   409 0.87 Peroxidase
peroxidase           PF00141.18   229 seq1299_BIOID50935   -            739   4.5e-87  291.2   0.0   2   2   1.3e-39   1.8e-35  122.4   0.0     3   229   416   713   414   713 0.88 Peroxidase
AA_permease          PF00324.16   479 seq1300_BIOID50935   -            461   4.9e-99  331.7  55.9   1   1  9.1e-103   6.2e-99  331.3  38.8     1   435    16   427    16   455 0.94 Amino acid permease
AA_permease_2        PF13520.1    426 seq1300_BIOID50935   -            461   1.6e-43  148.7  59.1   1   1   3.1e-47   2.1e-43  148.3  41.0     9   425    20   440    15   441 0.88 Amino acid permease
AA_permease_2        PF13520.1    426 seq1302_BIOID50935   -            460   3.3e-79  266.2  40.4   1   1   2.9e-83   3.9e-79  266.0  28.0     1   420     5   441     5   449 0.91 Amino acid permease
HTH_37               PF13744.1     80 seq1303_BIOID50935   -             96   5.2e-24   83.7   0.5   1   1   8.4e-28   5.8e-24   83.5   0.3     3    76    14    86    12    91 0.95 Helix-turn-helix domain
HTH_3                PF01381.17    55 seq1303_BIOID50935   -             96   4.8e-07   29.3   0.0   1   1   8.8e-11     6e-07   29.0   0.0     5    47    37    80    33    88 0.87 Helix-turn-helix
SDF                  PF00375.13   390 seq1304_BIOID50935   -            437  2.2e-120  401.8  38.4   1   1  1.8e-124  2.5e-120  401.7  26.6     1   390     8   411     8   411 0.97 Sodium:dicarboxylate symporter family
Esterase             PF00756.15   251 seq1305_BIOID50935   -            278   2.1e-72  243.4   0.0   1   1   7.1e-76   2.4e-72  243.2   0.0     1   251    21   271    21   271 0.99 Putative esterase
Abhydrolase_5        PF12695.2    142 seq1305_BIOID50935   -            278   8.9e-08   31.8   0.0   1   1   3.5e-11   1.2e-07   31.4   0.0     6   142    50   257    44   257 0.62 Alpha/beta hydrolase family
Peptidase_S9         PF00326.16   213 seq1305_BIOID50935   -            278   8.1e-07   28.3   0.0   1   1   3.7e-10   1.3e-06   27.7   0.0    54   208   127   274   118   278 0.77 Prolyl oligopeptidase family
HTH_DeoR             PF08220.7     57 seq1306_BIOID50935   -            122   7.8e-24   82.8   0.9   1   1     1e-26   1.2e-23   82.2   0.6     1    56    11    66    11    67 0.97 DeoR-like helix-turn-helix domain
HTH_11               PF08279.7     55 seq1306_BIOID50935   -            122   1.8e-10   40.1   0.1   1   1   2.5e-13   2.8e-10   39.5   0.1     4    44    14    53    11    60 0.86 HTH domain
MarR_2               PF12802.2     62 seq1306_BIOID50935   -            122   1.1e-07   31.2   0.1   1   1   1.5e-10   1.7e-07   30.6   0.1     5    61    10    63     4    64 0.88 MarR family
MarR                 PF01047.17    59 seq1306_BIOID50935   -            122   1.5e-07   30.9   0.1   1   1     2e-10   2.3e-07   30.2   0.0     8    50    15    57     9    59 0.94 MarR family
HTH_20               PF12840.2     61 seq1306_BIOID50935   -            122   9.5e-07   28.4   0.1   1   1   1.1e-09   1.3e-06   28.0   0.1     6    57     6    57     2    61 0.85 Helix-turn-helix domain
HTH_27               PF13463.1     68 seq1306_BIOID50935   -            122   1.6e-06   28.2   0.1   1   1   2.2e-09   2.5e-06   27.6   0.0     2    53     9    59     9    70 0.88 Winged helix DNA-binding domain
GntR                 PF00392.16    64 seq1306_BIOID50935   -            122   2.6e-06   26.6   0.1   1   1   4.1e-09   4.7e-06   25.8   0.1    27    60    27    60    14    63 0.93 Bacterial regulatory proteins, gntR family
HTH_24               PF13412.1     48 seq1306_BIOID50935   -            122     8e-06   25.0   0.1   1   1   1.1e-08   1.3e-05   24.3   0.1     7    48    14    55     9    55 0.95 Winged helix-turn-helix DNA-binding
HTH_5                PF01022.15    47 seq1306_BIOID50935   -            122   4.3e-05   22.9   0.0   1   1   5.6e-08   6.3e-05   22.4   0.0     6    46    14    55     9    56 0.95 Bacterial regulatory protein, arsR family
HTH_Mga              PF08280.6     59 seq1306_BIOID50935   -            122   5.6e-05   22.7   0.0   1   1     1e-07   0.00012   21.7   0.0     9    44    14    49    11    53 0.94 M protein trans-acting positive regulator (MGA) HTH domain
DNA_pol3_alpha       PF07733.7    426 seq1307_BIOID50935   -           1160  1.9e-177  589.8   0.0   1   1  5.5e-181  2.5e-177  589.4   0.0     2   426   291   735   290   735 0.96 Bacterial DNA polymerase III alpha subunit
PHP                  PF02811.14   175 seq1307_BIOID50935   -           1160     4e-30  104.7   0.0   1   1   2.4e-33   1.1e-29  103.3   0.0     1   170     7   178     7   192 0.96 PHP domain
tRNA_anti            PF01336.20    76 seq1307_BIOID50935   -           1160   2.3e-08   33.6   0.1   1   1   9.9e-12   4.5e-08   32.7   0.1     2    75  1000  1072   994  1073 0.88 OB-fold nucleic acid binding domain
Curlin_rpt           PF07012.7     34 seq1308_BIOID50935   -            160   8.3e-22   76.5  32.2   1   3   1.1e-15   1.5e-11   43.7   0.8     1    34    62    95    62    95 0.99 Curlin associated repeat
Curlin_rpt           PF07012.7     34 seq1308_BIOID50935   -            160   8.3e-22   76.5  32.2   2   3   2.3e-09   3.2e-05   23.4   2.1     9    32    92   115    91   116 0.95 Curlin associated repeat
Curlin_rpt           PF07012.7     34 seq1308_BIOID50935   -            160   8.3e-22   76.5  32.2   3   3   7.8e-12   1.1e-07   31.3   4.2     1    34   106   139   106   139 0.98 Curlin associated repeat
Sugar-bind           PF04198.8    255 seq1310_BIOID50935   -            317   2.7e-72  242.6   1.8   1   1   2.7e-76   3.6e-72  242.2   1.2     2   255    67   316    66   316 0.97 Putative sugar-binding domain
Cytochrom_NNT        PF03264.9    174 seq1312_BIOID50935   -            390   4.5e-65  218.1   8.1   1   1   4.6e-68   3.1e-64  215.4   4.3     2   174    11   184    10   184 0.98 NapC/NirT cytochrome c family, N-terminal region
DeoRC                PF00455.17   162 seq1313_BIOID50935   -            141   3.2e-32  111.2   0.2   1   1   2.7e-36   3.7e-32  111.0   0.2    45   161     1   117     1   118 0.99 DeoR C terminal sensor domain
Curlin_rpt           PF07012.7     34 seq1314_BIOID50935   -            152     6e-28   96.1  27.3   1   3   8.9e-16   1.2e-11   43.9   0.5     1    34    41    75    41    75 0.99 Curlin associated repeat
Curlin_rpt           PF07012.7     34 seq1314_BIOID50935   -            152     6e-28   96.1  27.3   2   3   5.7e-16   7.8e-12   44.5   0.2     2    34    87   120    86   120 0.98 Curlin associated repeat
Curlin_rpt           PF07012.7     34 seq1314_BIOID50935   -            152     6e-28   96.1  27.3   3   3   6.2e-10   8.5e-06   25.2   3.5     8    34   116   142   115   142 0.95 Curlin associated repeat
HAD_2                PF13419.1    176 seq1318_BIOID50935   -            199   1.4e-28  100.1   0.1   1   1   4.9e-32   1.7e-28   99.9   0.1     2   176     4   184     3   184 0.84 Haloacid dehalogenase-like hydrolase
Hydrolase_like       PF13242.1     75 seq1318_BIOID50935   -            199   2.6e-08   33.3   0.0   1   1   1.6e-11   5.5e-08   32.2   0.0     2    50   139   186   138   198 0.93 HAD-hyrolase-like
Hydrolase            PF00702.21   204 seq1318_BIOID50935   -            199     2e-06   28.3   0.0   1   1   6.6e-10   2.2e-06   28.2   0.0   110   203    74   177     8   178 0.77 haloacid dehalogenase-like hydrolase
E1-E2_ATPase         PF00122.15   230 seq1319_BIOID50935   -            898     8e-57  191.7   1.7   1   1   3.5e-60     8e-57  191.7   1.2     1   229   123   362   123   363 0.97 E1-E2 ATPase
Hydrolase            PF00702.21   204 seq1319_BIOID50935   -            898   1.9e-24   87.2   0.5   1   1   1.9e-27   4.2e-24   86.0   0.2     1   204   367   653   367   653 0.83 haloacid dehalogenase-like hydrolase
HAD                  PF12710.2    191 seq1319_BIOID50935   -            898   1.6e-16   60.9   0.1   1   1   1.4e-19   3.3e-16   59.9   0.0     2   191   371   650   370   650 0.78 haloacid dehalogenase-like hydrolase
Cation_ATPase_N      PF00690.21    69 seq1319_BIOID50935   -            898   2.2e-15   55.7   0.0   1   1   2.2e-18   5.1e-15   54.5   0.0     4    69    48   112    46   112 0.97 Cation transporter/ATPase, N-terminus
Hydrolase_like2      PF13246.1     91 seq1319_BIOID50935   -            898   5.2e-11   42.2   0.0   1   1   4.8e-14   1.1e-10   41.1   0.0    40    91   411   481   369   481 0.68 Putative hydrolase of sodium-potassium ATPase alpha subunit
adh_short            PF00106.20   167 seq1320_BIOID50935   -            240   5.3e-16   58.8   0.2   1   1   1.6e-19   7.2e-16   58.4   0.1     3   166     9   170     8   171 0.87 short chain dehydrogenase
adh_short_C2         PF13561.1    243 seq1320_BIOID50935   -            240   2.1e-07   30.9   0.0   1   1   5.8e-11   2.6e-07   30.5   0.0     8   192    18   193    13   238 0.71 Enoyl-(Acyl carrier protein) reductase
KR                   PF08659.5    181 seq1320_BIOID50935   -            240   3.8e-07   29.8   0.5   1   1   1.6e-10   7.1e-07   28.9   0.4     4   172    10   175     8   184 0.84 KR domain
Tafi-CsgC            PF10610.4    106 seq1321_BIOID50935   -            110   9.4e-67  221.3   4.2   1   1   7.9e-71   1.1e-66  221.2   2.9     1   106     5   110     5   110 0.99 Thin aggregative fimbriae synthesis protein
FGGY_N               PF00370.16   245 seq1324_BIOID50935   -            530   7.2e-51  172.7   0.0   1   1   2.5e-54   1.7e-50  171.5   0.0     1   245    13   260    13   260 0.94 FGGY family of carbohydrate kinases, N-terminal domain
FGGY_C               PF02782.11   197 seq1324_BIOID50935   -            530   7.7e-20   71.2   0.0   1   1   2.1e-23   1.5e-19   70.3   0.0    31   196   298   467   268   468 0.84 FGGY family of carbohydrate kinases, C-terminal domain
Aminotran_3          PF00202.16   339 seq1325_BIOID50935   -            496  4.6e-103  344.5   0.0   1   1    5e-107  6.9e-103  343.9   0.0     8   338   111   433   106   434 0.95 Aminotransferase class-III
Molybdopterin        PF00384.17   432 seq1326_BIOID50935   -            848  7.6e-107  357.5   0.0   1   1  1.4e-110  9.3e-107  357.3   0.0     1   431    99   572    99   573 0.95 Molybdopterin oxidoreductase
Molydop_binding      PF01568.16   109 seq1326_BIOID50935   -            848     2e-23   82.1   0.0   1   1   5.5e-27   3.8e-23   81.2   0.0     1   108   690   811   690   812 0.95 Molydopterin dinucleotide binding domain
Virul_fac_BrkB       PF03631.10   260 seq1327_BIOID50935   -            290   6.4e-55  186.2  24.6   1   1   5.4e-59   7.4e-55  185.9  17.1     2   258    29   274    28   276 0.88 Virulence factor BrkB
LysR_substrate       PF03466.15   209 seq1328_BIOID50935   -            329   1.5e-30  105.7   0.0   1   1     3e-34   2.1e-30  105.3   0.0     3   206   115   322   113   324 0.95 LysR substrate binding domain
HTH_1                PF00126.22    60 seq1328_BIOID50935   -            329   1.7e-15   56.3   0.2   1   1   4.1e-19   2.8e-15   55.6   0.1     4    60    33    89    30    89 0.96 Bacterial regulatory helix-turn-helix protein, lysR family
EamA                 PF00892.15   126 seq1332_BIOID50935   -            312   1.7e-47  160.4  35.9   1   2     4e-25   2.8e-21   75.7  11.2     1   125    31   152    31   153 0.93 EamA-like transporter family
EamA                 PF00892.15   126 seq1332_BIOID50935   -            312   1.7e-47  160.4  35.9   2   2   8.1e-30   5.5e-26   90.9   8.2     1   125   173   300   173   301 0.98 EamA-like transporter family
Radical_SAM          PF04055.16   166 seq1333_BIOID50935   -            411     4e-13   49.7   0.0   1   1     2e-16   6.7e-13   49.0   0.0     6   160    20   182    16   208 0.83 Radical SAM superfamily
DUF4008              PF13186.1     64 seq1333_BIOID50935   -            411     2e-12   47.1   0.6   1   1   1.3e-15   4.3e-12   46.0   0.4     4    64   282   343   276   343 0.90 Domain of unknown function (DUF4008)
Fer4_12              PF13353.1    139 seq1333_BIOID50935   -            411   3.5e-07   30.2   0.0   1   1     2e-10   6.7e-07   29.3   0.0    13   115    19   126    17   150 0.64 4Fe-4S single cluster domain
Macro                PF01661.16   118 seq1334_BIOID50935   -            177     3e-41  139.8   0.0   1   1   2.8e-45   3.8e-41  139.5   0.0     1   118    21   137    21   137 0.99 Macro domain
DUF1044              PF06296.7    120 seq1335_BIOID50935   -            117   3.6e-36  123.4   0.9   1   1     3e-40     4e-36  123.3   0.7     4   120     2   111     1   111 0.99 Protein of unknown function (DUF1044)
Glycos_transf_N      PF04413.11   186 seq1336_BIOID50935   -            425   4.5e-75  250.8   0.0   1   1   6.1e-78   4.2e-74  247.6   0.0     1   185    31   212    31   213 0.98 3-Deoxy-D-manno-octulosonic-acid transferase (kdotransferase)
Glycos_transf_1      PF00534.15   172 seq1336_BIOID50935   -            425   3.5e-10   39.4   0.0   1   1   9.8e-14   6.7e-10   38.5   0.0    65   169   291   398   231   401 0.75 Glycosyl transferases group 1
Trans_reg_C          PF00486.23    77 seq1337_BIOID50935   -            251   1.2e-20   73.0   0.2   1   1   6.4e-24   4.3e-20   71.2   0.0     2    77   170   245   169   245 0.98 Transcriptional regulatory protein, C terminal
Response_reg         PF00072.19   112 seq1337_BIOID50935   -            251   2.1e-20   72.6   0.1   1   1   4.9e-24   3.3e-20   72.0   0.1     2   111    17   124    16   125 0.97 Response regulator receiver domain
HTH_3                PF01381.17    55 seq1339_BIOID50935   -            107   1.1e-07   31.4   0.0   1   1   1.6e-11   2.2e-07   30.5   0.0     1    45    52    96    52    98 0.94 Helix-turn-helix
Tyr_Deacylase        PF02580.11   145 seq1340_BIOID50935   -            145   6.3e-55  185.0   0.1   1   1   5.1e-59     7e-55  184.8   0.0     2   144     3   144     2   145 0.99 D-Tyr-tRNA(Tyr) deacylase
PLDc_2               PF13091.1    126 seq1341_BIOID50935   -            493   1.1e-34  118.8   0.0   1   2   2.2e-13   1.5e-09   37.5   0.0     8   126    61   204    56   204 0.67 PLD-like domain
PLDc_2               PF13091.1    126 seq1341_BIOID50935   -            493   1.1e-34  118.8   0.0   2   2   2.6e-26   1.8e-22   79.3   0.0     5   123   295   437   291   440 0.92 PLD-like domain
YiiD_Cterm           PF09500.5    144 seq1343_BIOID50935   -            329   6.7e-49  165.0   0.0   1   1   2.9e-52   9.9e-49  164.4   0.0     1   143   174   313   174   314 0.99 Putative thioesterase (yiiD_Cterm)
Acetyltransf_7       PF13508.1     79 seq1343_BIOID50935   -            329   4.5e-13   49.0   0.0   1   1   2.4e-16   8.3e-13   48.1   0.0     3    78    60   139    58   140 0.87 Acetyltransferase (GNAT) domain
Acetyltransf_1       PF00583.19    83 seq1343_BIOID50935   -            329   2.5e-12   46.5   0.0   1   1   2.1e-15   7.1e-12   45.0   0.0     2    82    66   138    65   139 0.96 Acetyltransferase (GNAT) family
Acetyltransf_10      PF13673.1    117 seq1343_BIOID50935   -            329   1.6e-08   34.5   0.0   1   1   7.8e-12   2.7e-08   33.8   0.0    38   117    55   138    16   138 0.81 Acetyltransferase (GNAT) domain
HATPase_c            PF02518.21   111 seq1346_BIOID50935   -            433   1.9e-22   78.9   0.0   1   1   8.1e-26   3.7e-22   78.0   0.0     6   110   320   423   316   424 0.96 Histidine kinase-, DNA gyrase B-, and HSP90-like ATPase
HisKA                PF00512.20    68 seq1346_BIOID50935   -            433   6.2e-08   32.3   1.3   1   1   3.7e-11   1.7e-07   30.9   0.9     1    67   211   270   211   271 0.90 His Kinase A (phospho-acceptor) domain
HAMP                 PF00672.20    70 seq1346_BIOID50935   -            433   1.6e-06   28.0   0.0   1   1   3.6e-10   1.6e-06   28.0   0.0     3    69   140   206   139   207 0.90 HAMP domain
ESPR                 PF13018.1     24 seq1350_BIOID50935   -            485   2.4e-11   42.6   0.4   1   1   4.1e-15   5.6e-11   41.4   0.3     1    24     1    24     1    24 0.99 Extended Signal Peptide of Type V secretion system
CTP_transf_2         PF01467.21   157 seq1351_BIOID50935   -            159   6.5e-25   87.9   0.1   1   1   1.1e-28   7.8e-25   87.6   0.0     1   156     6   134     6   135 0.98 Cytidylyltransferase
Citrate_ly_lig       PF08218.6    182 seq1351_BIOID50935   -            159   1.1e-06   28.0   0.1   1   1   2.7e-10   1.9e-06   27.3   0.0     9   106    12   113    10   117 0.81 Citrate lyase ligase C-terminal domain
Peripla_BP_3         PF13377.1    160 seq1353_BIOID50935   -            327   5.2e-32  110.9   0.0   1   1   1.8e-35   8.3e-32  110.2   0.0     2   160   167   326   166   326 0.94 Periplasmic binding protein-like domain
LacI                 PF00356.16    46 seq1353_BIOID50935   -            327   7.4e-18   63.7   0.1   1   1     3e-21   1.4e-17   62.9   0.1     1    45     3    49     3    50 0.95 Bacterial regulatory proteins, lacI family
Peripla_BP_1         PF00532.16   279 seq1353_BIOID50935   -            327     1e-06   28.0   0.0   1   1   9.7e-10   4.4e-06   25.9   0.0    59   261   117   306    62   321 0.75 Periplasmic binding proteins and sugar binding domain of LacI family
ACCA                 PF03255.9    145 seq1354_BIOID50935   -            319     6e-65  217.1   0.2   1   1   1.9e-68   8.7e-65  216.5   0.1     2   145     5   151     4   151 0.97 Acetyl co-enzyme A carboxylase carboxyltransferase alpha subunit
Carboxyl_trans       PF01039.17   493 seq1354_BIOID50935   -            319   1.5e-18   66.3   0.1   1   1   4.1e-22   1.9e-18   66.0   0.0   272   473    85   288    58   300 0.84 Carboxyl transferase domain
MdcE                 PF06833.6    234 seq1354_BIOID50935   -            319   6.6e-06   25.3   0.0   1   1     2e-09   9.1e-06   24.9   0.0     5   176    88   262    84   313 0.81 Malonate decarboxylase gamma subunit (MdcE)
MASE1                PF05231.9    299 seq1356_BIOID50935   -            177   7.8e-19   67.6  15.8   1   1   7.2e-23   9.9e-19   67.3  11.0     2   130    19   146    18   148 0.96 MASE1
Nitrate_red_del      PF02613.10   136 seq1360_BIOID50935   -            199   8.4e-22   77.3   2.1   1   1   1.1e-25   1.5e-21   76.5   1.4     2   136    40   172    14   172 0.88 Nitrate reductase delta subunit
GGDEF                PF00990.16   161 seq1362_BIOID50935   -            935   1.9e-45  154.2   0.6   1   1     2e-48   3.8e-45  153.2   0.2     1   160   512   668   512   669 0.97 GGDEF domain
PAS_9                PF13426.1    104 seq1362_BIOID50935   -            935   4.3e-29  100.8   0.0   1   2   2.3e-15   4.5e-12   46.1   0.0     3   104   144   246   142   246 0.95 PAS domain
PAS_9                PF13426.1    104 seq1362_BIOID50935   -            935   4.3e-29  100.8   0.0   2   2   2.6e-12   5.1e-09   36.3   0.0     2   104   396   500   395   500 0.92 PAS domain
PAS_3                PF08447.6     91 seq1362_BIOID50935   -            935   3.6e-26   90.9   0.0   1   2   8.2e-13   1.6e-09   37.6   0.0     5    89   158   239   154   241 0.93 PAS fold
PAS_3                PF08447.6     91 seq1362_BIOID50935   -            935   3.6e-26   90.9   0.0   2   2   1.1e-13   2.1e-10   40.4   0.0     2    91   282   367   281   367 0.96 PAS fold
PAS_4                PF08448.5    110 seq1362_BIOID50935   -            935   2.1e-23   82.3   0.0   1   2   1.3e-09   2.6e-06   27.3   0.0     7   110   144   249   139   249 0.90 PAS fold
PAS_4                PF08448.5    110 seq1362_BIOID50935   -            935   2.1e-23   82.3   0.0   2   2     8e-14   1.6e-10   40.9   0.0     1   109   391   502   391   503 0.94 PAS fold
PAS                  PF00989.19   113 seq1362_BIOID50935   -            935   4.6e-23   81.0   0.1   1   2   2.1e-12   4.2e-09   36.0   0.0     2   113   133   244   132   244 0.91 PAS fold
PAS                  PF00989.19   113 seq1362_BIOID50935   -            935   4.6e-23   81.0   0.1   2   2     4e-11   7.9e-08   31.9   0.0     7   113   391   498   385   498 0.94 PAS fold
EAL                  PF00563.15   236 seq1362_BIOID50935   -            935   7.4e-17   61.4   0.1   1   1   1.2e-19   2.4e-16   59.8   0.1    37   233   726   917   721   920 0.92 EAL domain
PAS_8                PF13188.1     64 seq1362_BIOID50935   -            935   6.9e-12   44.6   0.0   1   2   5.4e-07     0.001   18.7   0.0     2    51   133   188   132   201 0.72 PAS domain
PAS_8                PF13188.1     64 seq1362_BIOID50935   -            935   6.9e-12   44.6   0.0   2   2   1.1e-07   0.00022   20.8   0.0     1    52   385   437   385   449 0.80 PAS domain
Ter                  PF05472.6    290 seq1364_BIOID50935   -            309  7.4e-115  382.9   7.2   1   1    6e-119  8.3e-115  382.7   5.0     2   290     9   307     8   307 0.99 DNA replication terminus site-binding protein (Ter protein)
Glyco_hydro_2_C      PF02836.12   298 seq1366_BIOID50935   -           1081  1.3e-115  385.2   2.2   1   1  6.8e-119  2.3e-115  384.4   1.5     1   298   371   655   371   655 0.98 Glycosyl hydrolases family 2, TIM barrel domain
Bgal_small_N         PF02929.12   276 seq1366_BIOID50935   -           1081   8.3e-86  287.3   0.1   1   1   4.2e-89   1.4e-85  286.5   0.1     1   275   778  1048   778  1049 0.99 Beta galactosidase small chain
Glyco_hydro_2_N      PF02837.13   167 seq1366_BIOID50935   -           1081   6.8e-51  172.0   0.2   1   1   4.5e-54   1.5e-50  170.8   0.1     4   164    92   255    89   258 0.94 Glycosyl hydrolases family 2, sugar binding domain
Glyco_hydro_2        PF00703.16   110 seq1366_BIOID50935   -           1081   2.5e-20   72.8   0.0   1   1   3.8e-23   1.3e-19   70.5   0.0     1   110   260   369   260   369 0.96 Glycosyl hydrolases family 2
Alpha-amylase        PF00128.19   316 seq1367_BIOID50935   -            179     3e-07   30.0   0.1   1   1   2.3e-11   3.2e-07   29.9   0.0    22    78    13    81     9   166 0.85 Alpha amylase, catalytic domain
Transgly             PF00912.17   178 seq1368_BIOID50935   -            858   1.4e-67  226.3   0.0   1   1   4.3e-71   2.9e-67  225.2   0.0     1   177    62   237    62   238 0.98 Transglycosylase
Transpeptidase       PF00905.17   304 seq1368_BIOID50935   -            858   2.9e-28   98.6   3.2   1   1   1.5e-29     1e-25   90.3   0.0     2   204   436   617   435   681 0.79 Penicillin binding protein transpeptidase domain
DUF3442              PF11924.3    280 seq1369_BIOID50935   -           1417  1.4e-105  352.7   0.4   1   1  1.1e-108  3.9e-105  351.3   0.3     2   280    71   350    70   350 0.99 Protein of unknown function (DUF3442)
Big_1                PF02369.11   100 seq1369_BIOID50935   -           1417   7.3e-56  186.1 102.7   1   3   5.4e-18   1.8e-14   53.2   7.5     4    97   993  1086   990  1088 0.87 Bacterial Ig-like domain (group 1)
Big_1                PF02369.11   100 seq1369_BIOID50935   -           1417   7.3e-56  186.1 102.7   2   3     1e-16   3.5e-13   49.2   2.8    14    97  1104  1187  1090  1192 0.85 Bacterial Ig-like domain (group 1)
Big_1                PF02369.11   100 seq1369_BIOID50935   -           1417   7.3e-56  186.1 102.7   3   3   6.1e-17   2.1e-13   49.9   8.2     6    92  1197  1284  1191  1292 0.83 Bacterial Ig-like domain (group 1)
OKR_DC_1             PF01276.15   417 seq1370_BIOID50935   -            713    2e-194  645.8   0.0   1   1  5.3e-198  2.4e-194  645.5   0.0     1   417   130   545   130   545 1.00 Orn/Lys/Arg decarboxylase, major domain
OKR_DC_1_C           PF03711.10   137 seq1370_BIOID50935   -            713   8.5e-53  177.9   0.0   1   1   4.3e-56   1.9e-52  176.8   0.0     1   135   570   702   570   704 0.99 Orn/Lys/Arg decarboxylase, C-terminal domain
OKR_DC_1_N           PF03709.10   115 seq1370_BIOID50935   -            713   3.6e-26   91.3   0.0   1   1   1.6e-29   7.4e-26   90.3   0.0     1   115    14   124    14   124 0.99 Orn/Lys/Arg decarboxylase, N-terminal domain
Adenine_deam_C       PF13382.1    171 seq1375_BIOID50935   -            588   3.7e-58  195.3   0.0   1   1   2.1e-61   5.7e-58  194.7   0.0    23   171   433   581   416   581 0.96 Adenine deaminase C-terminal domain
Amidohydro_1         PF01979.15   333 seq1375_BIOID50935   -            588   6.1e-38  131.1   0.0   1   1   9.1e-41   2.5e-37  129.1   0.0     2   333    82   347    81   347 0.95 Amidohydrolase family
Amidohydro_5         PF13594.1     68 seq1375_BIOID50935   -            588   3.3e-12   45.9   0.4   1   1   4.4e-15   1.2e-11   44.1   0.3     1    68    52   115    52   115 0.84 Amidohydrolase
Amidohydro_4         PF13147.1    304 seq1375_BIOID50935   -            588   2.6e-11   43.9   0.4   1   1   1.8e-12   4.8e-09   36.5   0.2     1   304    76   344    76   344 0.80 Amidohydrolase
Autotrns_rpt         PF12951.2     32 seq1376_BIOID50935   -            868   1.7e-08   33.9  56.0   1   3   1.6e-07    0.0022   17.5   0.5     7    31   229   253   227   254 0.92 Autotransporter-associated beta strand repeat
Autotrns_rpt         PF12951.2     32 seq1376_BIOID50935   -            868   1.7e-08   33.9  56.0   2   3   5.2e-06     0.071   12.7   0.1    12    30   559   578   556   580 0.89 Autotransporter-associated beta strand repeat
Autotrns_rpt         PF12951.2     32 seq1376_BIOID50935   -            868   1.7e-08   33.9  56.0   3   3   2.9e-09     4e-05   23.1   2.0     2    30   778   807   777   809 0.84 Autotransporter-associated beta strand repeat
Alpha-amylase_C      PF02806.13    96 seq1377_BIOID50935   -            335   3.9e-06   26.7   0.0   1   1   7.9e-10   1.1e-05   25.3   0.0     8    90   234   322   232   326 0.77 Alpha amylase, C-terminal all-beta domain
MdoG                 PF04349.7    484 seq1382_BIOID50935   -            517  8.5e-263  871.7   1.2   1   1  7.2e-267  9.8e-263  871.5   0.8     1   483    29   514    29   515 1.00 Periplasmic glucan biosynthesis protein, MdoG
Cons_hypoth698       PF03601.9    305 seq1383_BIOID50935   -            349  3.8e-117  390.1  25.3   1   1  3.3e-121  4.4e-117  389.9  17.5     1   305    18   326    18   326 0.98 Conserved hypothetical protein 698
DFP                  PF04127.10   183 seq1389_BIOID50935   -            430   5.9e-72  241.0   0.2   1   1   8.7e-76   5.9e-72  241.0   0.2     2   182   211   395   210   396 0.97 DNA / pantothenate metabolism flavoprotein
Flavoprotein         PF02441.14   129 seq1389_BIOID50935   -            430   2.7e-31  107.8   0.3   1   1   8.1e-35   5.6e-31  106.7   0.2     1   128    30   157    30   158 0.90 Flavoprotein
CsiD                 PF08943.5    297 seq1390_BIOID50935   -            360  3.5e-148  492.2   0.3   1   1    8e-152  5.5e-148  491.5   0.0     1   297    55   350    55   350 1.00 CsiD
TauD                 PF02668.11   258 seq1390_BIOID50935   -            360   4.6e-10   39.4   0.1   1   1   1.2e-13   8.3e-10   38.6   0.1    34   256   125   344    99   346 0.79 Taurine catabolism dioxygenase TauD, TfdA family
RHH_1                PF01402.16    39 seq1393_BIOID50935   -             81   4.8e-11   41.9   0.5   1   1   5.7e-15   7.7e-11   41.2   0.4     2    39    15    52    14    52 0.96 Ribbon-helix-helix protein, copG family
Glyoxalase           PF00903.20   128 seq1394_BIOID50935   -            129   7.8e-23   80.7   0.0   1   1   1.9e-26   8.7e-23   80.5   0.0     2   128     7   126     6   126 0.97 Glyoxalase/Bleomycin resistance protein/Dioxygenase superfamily
Glyoxalase_2         PF12681.2    108 seq1394_BIOID50935   -            129   3.8e-18   65.9   0.0   1   1   9.7e-22   4.4e-18   65.7   0.0     1   108    12   127    12   127 0.79 Glyoxalase-like domain
Glyoxalase_4         PF13669.1    110 seq1394_BIOID50935   -            129   2.6e-13   49.8   0.0   1   1   6.9e-17   3.2e-13   49.5   0.0     1    96     8   102     8   115 0.85 Glyoxalase/Bleomycin resistance protein/Dioxygenase superfamily
AP_endonuc_2         PF01261.19   211 seq1396_BIOID50935   -            285     8e-39  133.0   0.3   1   1     8e-43   1.1e-38  132.5   0.2     3   211    20   239    19   239 0.93 Xylose isomerase-like TIM barrel
Glycos_transf_2      PF00535.21   169 seq1398_BIOID50935   -            847   1.4e-19   70.2   0.0   1   1   6.3e-23   2.2e-19   69.6   0.0     2   168   246   429   245   430 0.98 Glycosyl transferase family 2
Glyco_tranf_2_3      PF13641.1    230 seq1398_BIOID50935   -            847   3.3e-15   56.4   0.3   1   1     3e-18     1e-14   54.8   0.0     2   230   243   493   242   493 0.84 Glycosyltransferase like family 2
Glyco_trans_2_3      PF13632.1    192 seq1398_BIOID50935   -            847   2.9e-13   49.8  14.5   1   1   8.6e-17   2.9e-13   49.8  10.1     1   185   341   533   341   708 0.82 Glycosyl transferase family group 2
Glyco_transf_21      PF13506.1    174 seq1398_BIOID50935   -            847   4.5e-08   32.5   0.0   1   1   4.7e-11   1.6e-07   30.6   0.0     6   147   312   468   308   492 0.77 Glycosyl transferase family 21
ATP_bind_3           PF01171.15   182 seq1400_BIOID50935   -            431   3.5e-59  199.2   0.0   1   1     1e-62   4.7e-59  198.8   0.0     1   180    14   191    14   193 0.98 PP-loop family
TilS_C               PF11734.3     74 seq1400_BIOID50935   -            431     3e-25   87.1   0.0   1   1   2.8e-28   1.3e-24   85.0   0.0     1    74   356   427   356   427 0.90 TilS substrate C-terminal domain
TilS                 PF09179.6     69 seq1400_BIOID50935   -            431   3.5e-22   78.0   4.7   1   1   7.7e-26   3.5e-22   78.0   3.2     1    69   241   309   241   309 0.98 TilS substrate binding domain
DAO                  PF01266.19   358 seq1402_BIOID50935   -            444     2e-63  214.3   0.0   1   1   1.8e-67   2.4e-63  214.0   0.0     1   356    25   412    25   414 0.86 FAD dependent oxidoreductase
Autotransporter      PF03797.14   265 seq1404_BIOID50935   -            466   1.4e-50  172.0  27.4   1   1     2e-54   1.4e-50  172.0  19.0     2   261   180   453   179   457 0.94 Autotransporter beta-domain
Pertactin            PF03212.9    121 seq1404_BIOID50935   -            466   1.2e-10   41.0   3.3   1   1   4.6e-14   3.1e-10   39.6   2.3    33   120    21   112     4   113 0.81 Pertactin
TetR_N               PF00440.18    47 seq1405_BIOID50935   -            197   9.9e-13   47.3   0.1   1   1   1.5e-16   2.1e-12   46.3   0.0     2    46    22    66    21    67 0.95 Bacterial regulatory proteins, tetR family
dUTPase              PF00692.14   129 seq1407_BIOID50935   -            152   1.2e-41  141.0   0.0   1   1   9.9e-46   1.4e-41  140.9   0.0     2   129    17   150    16   150 0.98 dUTPase
DUF386               PF04074.7    153 seq1410_BIOID50935   -            149   2.5e-39  134.1   1.2   1   1     2e-43   2.8e-39  133.9   0.8     1   153     1   142     1   142 0.98 Domain of unknown function (DUF386)
PfkB                 PF00294.19   301 seq1411_BIOID50935   -            362   7.8e-60  202.4   0.0   1   1   2.2e-63   9.8e-60  202.0   0.0     2   293    58   344    57   352 0.94 pfkB family carbohydrate kinase
HTH_24               PF13412.1     48 seq1411_BIOID50935   -            362   4.5e-09   35.4   1.6   1   1   1.9e-12   8.8e-09   34.5   1.1     1    48     1    48     1    48 0.97 Winged helix-turn-helix DNA-binding
His_Phos_2           PF00328.17   347 seq1412_BIOID50935   -            413   9.1e-40  136.9   0.0   1   1   7.9e-44   1.1e-39  136.6   0.0     1   344    30   359    30   364 0.85 Histidine phosphatase superfamily (branch 2)
HSP70                PF00012.15   602 seq1414_BIOID50935   -            471   1.4e-24   85.8   0.0   1   2   2.3e-18   1.5e-14   52.7   0.0     2   207    24   249    23   280 0.77 Hsp70 protein
HSP70                PF00012.15   602 seq1414_BIOID50935   -            471   1.4e-24   85.8   0.0   2   2     2e-11   1.4e-07   29.7   0.0   250   352   350   444   326   469 0.80 Hsp70 protein
TetR_N               PF00440.18    47 seq1415_BIOID50935   -            198   2.9e-11   42.7   0.0   1   1   3.4e-15   4.6e-11   42.0   0.0     3    46    18    61    16    62 0.94 Bacterial regulatory proteins, tetR family
IgaA                 PF07095.6    706 seq1417_BIOID50935   -            449  6.7e-211  701.6   0.0   1   1    6e-215  8.2e-211  701.3   0.0     1   421     1   421     1   425 0.99 Intracellular growth attenuator protein IgaA
DUF386               PF04074.7    153 seq1419_BIOID50935   -            150   4.9e-52  175.4   0.0   1   1   3.9e-56   5.4e-52  175.2   0.0     1   152     1   149     1   150 0.99 Domain of unknown function (DUF386)
AA_permease_2        PF13520.1    426 seq1420_BIOID50935   -            477   2.5e-37  128.3  62.3   1   1   4.4e-41     3e-37  128.0  43.2     2   418    10   434     9   449 0.86 Amino acid permease
AA_permease          PF00324.16   479 seq1420_BIOID50935   -            477   8.9e-20   70.3  49.5   1   1   1.9e-23   1.3e-19   69.8  34.3    25   466    34   448    21   470 0.85 Amino acid permease
Sdh_cyt              PF01127.17   121 seq1421_BIOID50935   -            134   4.5e-30  103.8   5.0   1   1   3.8e-34   5.2e-30  103.6   3.4     2   120    11   128    10   129 0.90 Succinate dehydrogenase/Fumarate reductase transmembrane subunit
PMI_typeI            PF01238.16   373 seq1424_BIOID50935   -            417  4.3e-125  417.4   0.1   1   1  4.9e-128  3.3e-124  414.5   0.0     1   373    27   383    27   383 0.99 Phosphomannose isomerase type I
Aldedh               PF00171.17   462 seq1425_BIOID50935   -            482    3e-175  582.9   0.1   1   1  2.4e-179  3.3e-175  582.7   0.1     1   461    19   477    19   478 0.99 Aldehyde dehydrogenase family
Sdh_cyt              PF01127.17   121 seq1427_BIOID50935   -            115   3.5e-11   42.8  14.2   1   1   3.1e-15   4.3e-11   42.5   9.9    18   120    11   104     2   113 0.83 Succinate dehydrogenase/Fumarate reductase transmembrane subunit
HipA_N               PF07805.7     82 seq1428_BIOID50935   -            340   3.4e-21   75.1   0.0   1   1     1e-24   6.9e-21   74.1   0.0     1    82    50   138    50   138 0.98 HipA-like N-terminal domain
HipA_C               PF07804.7     79 seq1428_BIOID50935   -            340   2.1e-17   62.8   0.0   1   1   1.1e-20   7.3e-17   61.1   0.0     1    79   149   232   149   232 0.95 HipA-like C-terminal domain
FAD_binding_2        PF00890.19   421 seq1429_BIOID50935   -            588  2.6e-117  392.1   6.1   1   1    7e-121  3.2e-117  391.8   4.2     1   421     9   405     9   405 0.98 FAD binding domain
Succ_DH_flav_C       PF02910.15   129 seq1429_BIOID50935   -            588   3.1e-38  130.4   0.1   1   1   1.1e-41   5.1e-38  129.7   0.1     1   129   460   588   460   588 0.96 Fumarate reductase flavoprotein C-term
YaeQ                 PF07152.7    175 seq1430_BIOID50935   -            181   1.8e-72  242.2   1.2   1   1   1.5e-76     2e-72  242.0   0.8     1   174     1   175     1   176 0.99 YaeQ protein
PTS_IIB              PF02302.12    90 seq1431_BIOID50935   -            106   5.2e-21   74.7   1.5   1   1   4.5e-25   6.1e-21   74.5   1.0     2    88     6    95     5    97 0.94 PTS system, Lactose/Cellobiose specific IIB subunit
IgaA                 PF07095.6    706 seq1433_BIOID50935   -            262  2.7e-134  448.4   0.0   1   1  2.4e-138  3.3e-134  448.1   0.0   451   705     2   257     1   258 0.99 Intracellular growth attenuator protein IgaA
PFL                  PF02901.10   648 seq1436_BIOID50935   -            765    1e-202  675.0   0.0   1   1  1.8e-206  1.3e-202  674.7   0.0     1   648     1   626     1   626 0.98 Pyruvate formate lyase
Gly_radical          PF01228.16   106 seq1436_BIOID50935   -            765   2.9e-25   88.5   0.0   1   1   9.7e-29   6.6e-25   87.4   0.0     3   106   645   747   643   747 0.97 Glycine radical
DUF1375              PF07119.7     76 seq1437_BIOID50935   -             75   8.9e-21   73.3   0.2   1   1   9.2e-25   1.3e-20   72.9   0.1     6    75     8    69     3    70 0.91 Protein of unknown function (DUF1375)
RF-1                 PF00472.15   114 seq1438_BIOID50935   -            136   5.6e-29  100.1   0.5   1   1   4.7e-33   6.4e-29   99.9   0.3     4   114     4   132     1   132 0.91 RF-1 domain
DUF945               PF06097.6    459 seq1442_BIOID50935   -            502  5.7e-150  499.9  18.0   1   1  4.7e-154  6.4e-150  499.7  12.5     1   459     1   482     1   482 0.99 Bacterial protein of unknown function (DUF945)
Aldo_ket_red         PF00248.16   283 seq1443_BIOID50935   -            294   1.1e-46  158.7   0.1   1   1     1e-50   1.4e-46  158.5   0.0     2   281    20   267    19   269 0.92 Aldo/keto reductase family
Adenylate_cycl       PF01295.13   605 seq1444_BIOID50935   -            848    9e-275  912.5   0.0   1   1  1.6e-278  1.1e-274  912.3   0.0     1   601   228   826   228   830 0.98 Adenylate cyclase, class-I
Adenyl_cycl_N        PF12633.2    204 seq1444_BIOID50935   -            848   3.3e-87  291.1   0.0   1   1   2.2e-86   1.5e-82  275.9   0.0     1   203     1   200     1   201 0.96 Adenylate cyclase NT domain
Aminotran_3          PF00202.16   339 seq1445_BIOID50935   -            426  2.8e-121  404.4   0.2   1   1  2.4e-125  3.3e-121  404.1   0.1     2   338    27   360    26   361 0.98 Aminotransferase class-III
NlpE                 PF04170.7     87 seq1446_BIOID50935   -            236   1.6e-35  121.1   0.0   1   1   1.9e-39   2.6e-35  120.5   0.0     1    86    45   130    45   131 0.99 NlpE N-terminal domain
KGG                  PF10685.4     23 seq1447_BIOID50935   -             45   2.7e-10   39.8   5.8   1   1     3e-14   4.2e-10   39.2   4.0     1    23    20    41    20    41 0.99 Stress-induced bacterial acidophilic repeat motif
YicC_N               PF03755.8    159 seq1448_BIOID50935   -            287   2.6e-49  167.0   0.1   1   1   3.8e-53   2.6e-49  167.0   0.1     1   158     2   154     2   155 0.96 YicC-like family, N-terminal region
DUF1732              PF08340.6     87 seq1448_BIOID50935   -            287     2e-34  117.1   7.3   1   1   2.9e-38     2e-34  117.1   5.0     1    87   202   287   202   287 0.97 Domain of unknown function (DUF1732)
HAD_2                PF13419.1    176 seq1449_BIOID50935   -            237   4.6e-23   82.2   0.1   1   1   8.7e-27     6e-23   81.8   0.1     1   174    28   205    28   206 0.87 Haloacid dehalogenase-like hydrolase
Trehalase            PF01204.13   512 seq1450_BIOID50935   -            783   8.3e-13   47.6   0.2   1   1   4.3e-16     2e-12   46.3   0.1   179   488   414   764   408   771 0.84 Trehalase
Fer2_3               PF13085.1    110 seq1451_BIOID50935   -            238   3.8e-31  107.0   0.0   1   1   1.6e-34   5.5e-31  106.5   0.0     2   109     5   111     4   112 0.93 2Fe-2S iron-sulfur cluster binding domain
Fer4_17              PF13534.1     61 seq1451_BIOID50935   -            238     2e-10   40.7   0.8   1   1   1.1e-13   3.9e-10   39.8   0.5     1    61   148   221   148   221 0.80 4Fe-4S dicluster domain
Fer4_8               PF13183.1     57 seq1451_BIOID50935   -            238   1.3e-09   37.8   1.5   1   1     8e-13   2.7e-09   36.7   1.0     2    56   146   219   145   220 0.71 4Fe-4S dicluster domain
Fer4_18              PF13746.1     69 seq1451_BIOID50935   -            238   3.2e-07   30.5   1.1   1   1     1e-09   3.5e-06   27.2   0.1     2    67   155   221   154   223 0.97 4Fe-4S dicluster domain
Fimbrial             PF00419.15   145 seq1452_BIOID50935   -            187   1.3e-19   70.7   3.5   1   1   1.3e-23   1.8e-19   70.2   2.4     1   144    39   186    39   187 0.89 Fimbrial protein
Bro-N                PF02498.12    87 seq1453_BIOID50935   -            278   2.1e-07   30.9   0.0   1   1   5.3e-11   7.2e-07   29.2   0.0     1    75    14   105    14   113 0.74 BRO family, N-terminal domain
cNMP_binding         PF00027.24    91 seq1454_BIOID50935   -            232   3.6e-14   52.2   0.0   1   1   4.4e-18     6e-14   51.5   0.0     3    87    35   119    33   122 0.95 Cyclic nucleotide-binding domain
HSP33                PF01430.14   280 seq1457_BIOID50935   -            294     1e-97  326.5   0.0   1   1  8.3e-102   1.1e-97  326.3   0.0     1   279     6   275     6   276 0.96 Hsp33 protein
AA_permease          PF00324.16   479 seq1458_BIOID50935   -            487  3.5e-122  408.0  47.9   1   1  5.8e-126  3.9e-122  407.8  33.2     1   476    39   476    39   479 0.98 Amino acid permease
AA_permease_2        PF13520.1    426 seq1458_BIOID50935   -            487   1.6e-42  145.4  47.9   1   1   2.8e-46   1.9e-42  145.1  33.2     5   424    39   460    35   466 0.86 Amino acid permease
DUF1260              PF06877.6    104 seq1459_BIOID50935   -            138   1.8e-34  118.3   1.1   1   1   1.7e-38   2.3e-34  118.0   0.8     2   104    10   113     9   113 0.98 Protein of unknown function (DUF1260)
Response_reg         PF00072.19   112 seq1461_BIOID50935   -            241   3.9e-24   84.7   0.7   1   1   1.2e-27   8.2e-24   83.6   0.2     1   111    11   121    11   122 0.96 Response regulator receiver domain
Trans_reg_C          PF00486.23    77 seq1461_BIOID50935   -            241   1.8e-21   75.7   0.2   1   1   5.2e-25   3.5e-21   74.7   0.1     2    77   161   236   160   236 0.98 Transcriptional regulatory protein, C terminal
Pili_assembly_N      PF00345.15   122 seq1462_BIOID50935   -            239   2.5e-41  140.1   0.5   1   1   5.4e-45   3.7e-41  139.6   0.4     2   121    36   154    35   155 0.91 Gram-negative pili assembly chaperone, N-terminal domain
Pili_assembly_C      PF02753.12    68 seq1462_BIOID50935   -            239   1.3e-17   63.2   0.6   1   1     2e-21   1.3e-17   63.2   0.4     1    66   174   233   174   235 0.95 Gram-negative pili assembly chaperone, C-terminal domain
Radical_SAM          PF04055.16   166 seq1464_BIOID50935   -            292   1.9e-22   80.0   0.0   1   1   5.8e-26   2.6e-22   79.6   0.0     1   157    41   222    41   231 0.94 Radical SAM superfamily
Fer4_12              PF13353.1    139 seq1464_BIOID50935   -            292   1.1e-10   41.6   0.1   1   1   9.2e-14   4.2e-10   39.7   0.1     2    82    34   145    33   186 0.81 4Fe-4S single cluster domain
Fer4_14              PF13394.1    117 seq1464_BIOID50935   -            292     1e-06   28.6   0.6   1   1     6e-09   2.7e-05   24.0   0.4     3   103    42   171    40   183 0.83 4Fe-4S single cluster domain
Transket_pyr         PF02779.19   178 seq1465_BIOID50935   -            933   5.3e-67  224.6   0.0   1   1   1.3e-70     9e-67  223.8   0.0     3   178   591   785   589   785 0.99 Transketolase, pyrimidine binding domain
E1_dh                PF00676.15   300 seq1465_BIOID50935   -            933   1.7e-46  158.1   0.0   1   1   5.4e-50   3.7e-46  157.1   0.0    15   282   219   511   207   516 0.84 Dehydrogenase E1 component
UPF0126              PF03458.8     81 seq1467_BIOID50935   -            205   1.5e-44  149.3  24.6   1   2   3.2e-25   4.3e-21   74.1   4.6     2    78     4    80     3    83 0.96 UPF0126 domain
UPF0126              PF03458.8     81 seq1467_BIOID50935   -            205   1.5e-44  149.3  24.6   2   2   1.8e-28   2.5e-24   84.5   4.1     1    79    89   166    89   168 0.97 UPF0126 domain
Usher                PF00577.15   552 seq1469_BIOID50935   -            883  1.2e-197  657.8  30.8   1   1  3.4e-201  1.5e-197  657.5  21.3     1   552   213   795   213   795 0.98 Type VII secretion system (T7SS), usher protein
PapC_N               PF13954.1    146 seq1469_BIOID50935   -            883   1.1e-40  138.4   0.0   1   1   5.1e-44   2.3e-40  137.4   0.0     1   146    42   196    42   196 0.96 PapC N-terminal domain
PapC_C               PF13953.1     68 seq1469_BIOID50935   -            883   2.5e-23   81.3   0.1   1   1   1.5e-26   6.8e-23   79.9   0.1     1    65   805   868   805   871 0.96 PapC C-terminal domain
PTS_IIB              PF02302.12    90 seq1473_BIOID50935   -            113   3.1e-12   46.6   0.0   1   1   2.8e-16   3.8e-12   46.3   0.0     2    88     6    95     5    97 0.92 PTS system, Lactose/Cellobiose specific IIB subunit
DUF898               PF05987.8    339 seq1474_BIOID50935   -            141   4.2e-26   91.5   6.7   1   1   3.7e-30     5e-26   91.2   4.6     2    90    20   106    19   130 0.78 Bacterial protein of unknown function (DUF898)
Rhodanese            PF00581.15   113 seq1475_BIOID50935   -            350   4.8e-17   62.2   0.1   1   1   9.6e-21   1.3e-16   60.8   0.0     2   112   138   233   137   234 0.94 Rhodanese-like domain
FCD                  PF07729.7    125 seq1476_BIOID50935   -            220   5.2e-18   65.4  11.5   1   1   1.2e-21   8.1e-18   64.8   8.0     1   124    76   207    76   208 0.85 FCD domain
GntR                 PF00392.16    64 seq1476_BIOID50935   -            220   9.6e-13   47.2   0.0   1   1   3.1e-16   2.1e-12   46.1   0.0     7    64    10    66     6    66 0.96 Bacterial regulatory proteins, gntR family
DUF898               PF05987.8    339 seq1477_BIOID50935   -            321   5.4e-46  156.9  22.8   1   1   6.8e-49   9.3e-45  152.8  15.8    75   328     7   301     1   309 0.93 Bacterial protein of unknown function (DUF898)
FdhD-NarQ            PF02634.10   236 seq1478_BIOID50935   -            277   7.6e-73  244.7   0.0   1   1   6.6e-77     9e-73  244.4   0.0     1   235    38   275    38   276 0.92 FdhD/NarQ family
LPAM_2               PF13627.1     24 seq1479_BIOID50935   -             67   1.6e-08   33.8   3.3   1   1   1.6e-12   2.1e-08   33.4   2.3     1    24     6    29     6    29 0.94 Prokaryotic lipoprotein-attachment site
Cupin_6              PF12852.2    186 seq1480_BIOID50935   -            284   1.8e-26   92.7   0.5   1   1   1.2e-29   5.6e-26   91.1   0.4     1   186     2   162     2   162 0.93 Cupin
HTH_18               PF12833.2     81 seq1480_BIOID50935   -            284   1.5e-20   72.9   0.2   1   1   2.3e-23     1e-19   70.2   0.1     1    81   199   278   199   278 0.97 Helix-turn-helix domain
HTH_AraC             PF00165.18    42 seq1480_BIOID50935   -            284   3.3e-15   55.2   0.0   1   2   1.4e-08   6.2e-05   22.5   0.0     7    41   192   226   188   227 0.94 Bacterial regulatory helix-turn-helix proteins, AraC family
HTH_AraC             PF00165.18    42 seq1480_BIOID50935   -            284   3.3e-15   55.2   0.0   2   2   4.5e-11   2.1e-07   30.4   0.0    13    41   247   276   238   277 0.92 Bacterial regulatory helix-turn-helix proteins, AraC family
DAP_epimerase        PF01678.14   121 seq1481_BIOID50935   -            275   1.3e-77  257.4   0.7   1   2   1.8e-43   1.2e-39  134.8   0.0     1   120     4   124     4   125 0.98 Diaminopimelate epimerase
DAP_epimerase        PF01678.14   121 seq1481_BIOID50935   -            275   1.3e-77  257.4   0.7   2   2   2.5e-39   1.7e-35  121.4   0.1     2   121   153   268   152   268 0.97 Diaminopimelate epimerase
PhzC-PhzF            PF02567.11   282 seq1481_BIOID50935   -            275   3.6e-05   23.0   0.0   1   1   7.7e-09   5.2e-05   22.5   0.0    45   224    51   224    46   229 0.86 Phenazine biosynthesis-like protein
Oxidored_FMN         PF00724.15   341 seq1483_BIOID50935   -            672  8.3e-104  347.1   0.0   1   1  6.1e-107    1e-103  346.8   0.0     1   341     5   331     5   331 0.97 NADH:flavin oxidoreductase / NADH oxidase family
Pyr_redox_3          PF13738.1    203 seq1483_BIOID50935   -            672   1.1e-13   51.5   0.5   1   1   1.6e-09   2.8e-06   27.4   0.3     1    40   378   416   378   421 0.93 Pyridine nucleotide-disulphide oxidoreductase
Pyr_redox_2          PF07992.9    200 seq1483_BIOID50935   -            672   6.5e-13   48.8   0.1   1   1   6.6e-13   1.1e-09   38.3   0.0     2   159   377   541   376   591 0.69 Pyridine nucleotide-disulphide oxidoreductase
NAD_binding_8        PF13450.1     68 seq1483_BIOID50935   -            672   2.5e-09   36.8   0.9   1   1   4.9e-12   8.4e-09   35.2   0.0     1    35   379   413   379   431 0.92 NAD(P)-binding Rossmann-like domain
HI0933_like          PF03486.9    409 seq1483_BIOID50935   -            672   4.6e-07   28.5   1.6   1   1   5.2e-10     9e-07   27.5   0.2     2    42   376   416   375   418 0.93 HI0933-like protein
FAD_binding_2        PF00890.19   421 seq1483_BIOID50935   -            672     4e-05   22.5   1.0   1   1   5.1e-08   8.7e-05   21.4   0.7     3    41   378   416   376   419 0.91 FAD binding domain
HlyD_2               PF12700.2    328 seq1485_BIOID50935   -            464   7.7e-26   90.9   1.4   1   1   2.9e-29   9.8e-26   90.5   1.0     9   328   123   425   115   425 0.82 HlyD family secretion protein
HlyD                 PF00529.15   306 seq1485_BIOID50935   -            464   1.6e-23   83.3  16.2   1   1   6.1e-27   2.1e-23   83.0  11.0     1   241   135   360   135   425 0.85 HlyD family secretion protein
HlyD_3               PF13437.1    105 seq1485_BIOID50935   -            464   1.8e-16   60.2   3.8   1   1   3.7e-14   1.3e-10   41.4   0.4     1   101   246   351   246   356 0.93 HlyD family secretion protein
Biotin_lipoyl_2      PF13533.1     50 seq1485_BIOID50935   -            464   8.3e-14   50.8   9.0   1   1   7.9e-17   2.7e-13   49.2   0.3     2    50   136   184   135   184 0.97 Biotin-lipoyl like
DUF3829              PF12889.2    277 seq1491_BIOID50935   -            351   3.4e-79  265.8  11.8   1   1   2.9e-83   3.9e-79  265.5   8.2     2   277    71   351    70   351 0.97 Protein of unknown function (DUF3829)
PEPCK_ATP            PF01293.15   467 seq1492_BIOID50935   -            540  3.3e-216  718.1   0.0   1   1  2.8e-220  3.8e-216  717.9   0.0     3   467    21   493    19   493 0.98 Phosphoenolpyruvate carboxykinase
DUF484               PF04340.7    225 seq1493_BIOID50935   -            235   1.4e-89  299.2   0.4   1   1   1.2e-93   1.6e-89  299.0   0.3     1   224    10   232    10   233 0.99 Protein of unknown function, DUF484
HTH_5                PF01022.15    47 seq1494_BIOID50935   -             99   8.9e-15   53.9   0.1   1   1   5.2e-18   1.4e-14   53.3   0.1     1    47    23    70    23    70 0.97 Bacterial regulatory protein, arsR family
HTH_20               PF12840.2     61 seq1494_BIOID50935   -             99   2.5e-11   43.1   0.3   1   1   1.3e-14   3.5e-11   42.6   0.2     2    58    16    72    15    75 0.96 Helix-turn-helix domain
MarR_2               PF12802.2     62 seq1494_BIOID50935   -             99   3.5e-09   36.0   0.1   1   1     2e-12   5.5e-09   35.4   0.1     5    59    24    74    19    77 0.89 MarR family
HTH_24               PF13412.1     48 seq1494_BIOID50935   -             99   2.9e-08   32.8   0.0   1   1   2.6e-11   7.1e-08   31.5   0.0     5    47    26    68    24    69 0.96 Winged helix-turn-helix DNA-binding
MarR                 PF01047.17    59 seq1494_BIOID50935   -             99   4.6e-06   26.1   0.0   1   1   3.1e-09   8.6e-06   25.2   0.0     5    53    26    74    23    75 0.95 MarR family
2-oxoacid_dh         PF00198.18   231 seq1495_BIOID50935   -            405   7.8e-82  273.8   0.0   1   1   2.2e-85     1e-81  273.5   0.0     3   231   175   403   173   403 0.98 2-oxoacid dehydrogenases acyltransferase (catalytic domain)
Biotin_lipoyl        PF00364.17    74 seq1495_BIOID50935   -            405   6.9e-18   63.9   0.3   1   1   3.6e-21   1.6e-17   62.7   0.2     2    73     5    76     4    77 0.96 Biotin-requiring enzyme
E3_binding           PF02817.12    39 seq1495_BIOID50935   -            405     4e-15   55.0   2.3   1   1     1e-18   4.6e-15   54.8   0.1     5    39   114   148   111   148 0.96 e3 binding domain
Rhodanese            PF00581.15   113 seq1496_BIOID50935   -            172   1.1e-11   45.0   0.0   1   1   2.3e-15   1.6e-11   44.4   0.0     2   112     8    98     7    99 0.81 Rhodanese-like domain
DUF2892              PF11127.3     66 seq1496_BIOID50935   -            172   9.2e-11   41.3   3.5   1   1   2.1e-14   1.4e-10   40.7   2.4    10    59   115   167   112   172 0.89 Protein of unknown function (DUF2892)
CCG                  PF02754.11    85 seq1497_BIOID50935   -            239     2e-30  104.5   0.2   1   2   2.2e-17   3.1e-13   49.4   0.0     1    84     3    84     3    85 0.95 Cysteine-rich domain
CCG                  PF02754.11    85 seq1497_BIOID50935   -            239     2e-30  104.5   0.2   2   2   1.3e-18   1.7e-14   53.4   0.0     2    84   133   216   132   217 0.92 Cysteine-rich domain
Guanylate_kin        PF00625.16   183 seq1499_BIOID50935   -            207   5.8e-70  234.3   0.0   1   1   4.9e-74   6.7e-70  234.1   0.0     2   183     4   186     3   186 0.98 Guanylate kinase
Phage_integrase      PF00589.17   173 seq1500_BIOID50935   -            298   2.2e-50  170.5   0.0   1   1   5.3e-54   3.6e-50  169.8   0.0     3   172   114   281   112   282 0.97 Phage integrase family
Phage_integr_N       PF02899.12    84 seq1500_BIOID50935   -            298     2e-27   95.0   0.8   1   1   7.9e-31   5.4e-27   93.6   0.6     1    83     8    90     8    91 0.98 Phage integrase, N-terminal SAM-like domain
ACR_tran             PF00873.14  1021 seq1501_BIOID50935   -           1040         0 1230.4  34.8   1   1         0         0 1230.2  24.1     2  1020    13  1022    12  1023 1.00 AcrB/AcrD/AcrF family
SecD_SecF            PF02355.11   189 seq1501_BIOID50935   -           1040   1.8e-08   33.6  32.6   1   1   1.6e-09   1.1e-05   24.6  10.9    36   183   348   495   338   501 0.82 Protein export membrane protein
Fimbrial             PF00419.15   145 seq1504_BIOID50935   -            176   3.1e-19   69.5   0.2   1   1   2.6e-23   3.6e-19   69.3   0.1     3   145    29   176    27   176 0.91 Fimbrial protein
DUF162               PF02589.10   189 seq1505_BIOID50935   -            475   1.5e-51  174.5   0.1   1   1   1.3e-54     2e-51  174.0   0.1     3   189    72   294    70   294 0.99 Uncharacterised ACR, YkgG family COG1556
Fer4_8               PF13183.1     57 seq1505_BIOID50935   -            475     1e-11   44.5   2.2   1   1   1.6e-14   2.4e-11   43.3   1.5     2    57   309   376   308   376 0.79 4Fe-4S dicluster domain
DUF3390              PF11870.3     93 seq1505_BIOID50935   -            475   4.5e-10   39.1   0.6   1   1   7.1e-13   1.1e-09   37.9   0.4    13    92   387   470   379   471 0.83 Domain of unknown function (DUF3390)
Fer4_9               PF13187.1     55 seq1505_BIOID50935   -            475   9.3e-09   35.3   0.7   1   1   1.8e-11   2.7e-08   33.8   0.5     1    53   311   375   311   376 0.94 4Fe-4S dicluster domain
Fer4_7               PF12838.2     52 seq1505_BIOID50935   -            475   1.7e-07   31.3   4.0   1   1     3e-10   4.6e-07   30.0   2.7     1    51   311   375   311   376 0.77 4Fe-4S dicluster domain
Fer4_17              PF13534.1     61 seq1505_BIOID50935   -            475   2.1e-07   31.0   2.1   1   1   4.4e-10   6.7e-07   29.4   1.5     1    60   311   376   311   377 0.71 4Fe-4S dicluster domain
Fer4_10              PF13237.1     52 seq1505_BIOID50935   -            475   4.2e-07   29.5   5.9   1   1   1.3e-09     2e-06   27.3   4.5     7    52   310   373   305   373 0.69 4Fe-4S dicluster domain
RNA_pol_Rpb6         PF01192.17    57 seq1506_BIOID50935   -             91     1e-17   63.4   0.1   1   1   9.7e-22   1.3e-17   63.1   0.1     1    56     7    62     7    63 0.95 RNA polymerase Rpb6
Fimbrial             PF00419.15   145 seq1507_BIOID50935   -            167   1.9e-09   37.7   5.6   1   1   1.7e-13   2.3e-09   37.4   3.9     1   143    28   165    26   167 0.73 Fimbrial protein
HD_4                 PF13328.1    153 seq1508_BIOID50935   -            702   6.5e-54  181.6   1.2   1   1   2.4e-57   6.5e-54  181.6   0.8     2   152    27   175    26   176 0.97 HD domain
RelA_SpoT            PF04607.12   116 seq1508_BIOID50935   -            702   1.1e-36  125.2   0.5   1   1   1.1e-39   3.1e-36  123.7   0.0     1   115   235   345   235   346 0.98 Region found in RelA / SpoT proteins
TGS                  PF02824.16    60 seq1508_BIOID50935   -            702   6.9e-22   76.9   0.0   1   1   6.1e-25   1.7e-21   75.7   0.0     1    60   388   447   388   447 0.99 TGS domain
ACT_4                PF13291.1     80 seq1508_BIOID50935   -            702   2.2e-18   66.2   2.5   1   1   2.1e-21   5.7e-18   64.9   1.0     2    80   622   699   621   699 0.97 ACT domain
HD                   PF01966.17   122 seq1508_BIOID50935   -            702   1.3e-13   50.8   1.9   1   1   1.7e-16   4.7e-13   49.0   0.3     1   122    45   144    45   144 0.81 HD domain
ATP-grasp_2          PF08442.5    202 seq1509_BIOID50935   -            388   1.4e-82  275.8   0.0   1   1   5.7e-86   1.9e-82  275.4   0.0     1   202     2   203     2   203 1.00 ATP-grasp domain
Ligase_CoA           PF00549.14   153 seq1509_BIOID50935   -            388     1e-24   86.7   3.4   1   1   5.1e-28   1.8e-24   86.0   2.4     1   153   262   382   262   382 0.98 CoA-ligase
ATP-grasp_5          PF13549.1    222 seq1509_BIOID50935   -            388   1.5e-13   50.3   0.1   1   1   1.2e-16     4e-13   48.9   0.1    10   219     3   215     1   217 0.83 ATP-grasp domain
ATP-grasp_4          PF13535.1    184 seq1509_BIOID50935   -            388   7.1e-08   32.2   0.1   1   1   5.1e-11   1.7e-07   31.0   0.0     7   110     7   126     4   200 0.77 ATP-grasp domain
HAD_2                PF13419.1    176 seq1510_BIOID50935   -            238     9e-20   71.5   0.1   1   1   2.5e-23   1.2e-19   71.1   0.0     1   176    13   207    13   207 0.76 Haloacid dehalogenase-like hydrolase
Hydrolase_like       PF13242.1     75 seq1510_BIOID50935   -            238   4.5e-09   35.7   0.0   1   1   2.2e-12   9.9e-09   34.6   0.0     2    50   161   209   160   223 0.93 HAD-hyrolase-like
Hydrolase            PF00702.21   204 seq1510_BIOID50935   -            238   1.4e-08   35.4   0.0   1   1   4.3e-12     2e-08   34.9   0.0     1   202    10   199    10   201 0.71 haloacid dehalogenase-like hydrolase
TetR_C_3             PF08362.6    143 seq1511_BIOID50935   -            212   3.2e-59  198.6   0.0   1   1     6e-63   4.1e-59  198.2   0.0     1   143    70   212    70   212 0.99 YcdC-like protein, C-terminal region
TetR_N               PF00440.18    47 seq1511_BIOID50935   -            212   1.3e-16   59.8   0.2   1   1   2.9e-20     2e-16   59.2   0.1     1    47    23    69    23    69 0.98 Bacterial regulatory proteins, tetR family
FimH_man-bind        PF09160.5    147 seq1514_BIOID50935   -            304   5.5e-61  204.5   0.7   1   1   1.3e-64   8.7e-61  203.9   0.1     1   147    27   171    27   171 0.99 FimH, mannose binding
Fimbrial             PF00419.15   145 seq1514_BIOID50935   -            304     3e-07   30.6   5.2   1   1   4.3e-11     3e-07   30.6   3.6     6   145   177   304   171   304 0.82 Fimbrial protein
DUF1144              PF06610.8    143 seq1515_BIOID50935   -            149   4.1e-71  237.2   7.6   1   1   3.3e-75   4.5e-71  237.0   5.3     4   143     3   142     1   142 0.98 Protein of unknown function (DUF1144)
UvrD_C               PF13361.1    319 seq1517_BIOID50935   -            738   1.3e-99  333.6   0.0   1   1  7.6e-103   1.7e-99  333.1   0.0     1   318   295   634   295   635 0.98 UvrD-like helicase C-terminal domain
UvrD-helicase        PF00580.16   315 seq1517_BIOID50935   -            738   2.2e-76  257.0   0.0   1   1   2.7e-79   6.1e-76  255.6   0.0     1   314    28   289    28   290 0.98 UvrD/REP helicase N-terminal domain
AAA_19               PF13245.1     76 seq1517_BIOID50935   -            738   5.5e-14   51.5   0.2   1   1   8.5e-17   1.9e-13   49.8   0.1     1    75    34   111    34   112 0.85 Part of AAA domain
UvrD_C_2             PF13538.1    104 seq1517_BIOID50935   -            738   1.1e-10   41.4   0.0   1   1   1.1e-13   2.6e-10   40.2   0.0    54   103   561   630   509   631 0.77 Family description
DUF162               PF02589.10   189 seq1520_BIOID50935   -            155   2.6e-08   33.5   0.1   1   1   3.2e-12   4.4e-08   32.7   0.1    19   106    65   148    47   153 0.85 Uncharacterised ACR, YkgG family COG1556
CoA_binding          PF02629.14    96 seq1522_BIOID50935   -            289   1.7e-30  105.2   0.7   1   1   4.9e-34   1.7e-30  105.2   0.5     1    96     6    99     6    99 0.99 CoA binding domain
Ligase_CoA           PF00549.14   153 seq1522_BIOID50935   -            289   2.4e-20   72.5   0.6   1   1   1.2e-23     4e-20   71.8   0.4     1   152   151   271   151   272 0.96 CoA-ligase
Succ_CoA_lig         PF13607.1    138 seq1522_BIOID50935   -            289   8.7e-12   44.7   0.0   1   1   4.4e-15   1.5e-11   43.9   0.0     1   138   145   284   145   287 0.83 Succinyl-CoA ligase like flavodoxin domain
DUF883               PF05957.8     94 seq1526_BIOID50935   -            113   6.8e-27   93.5   1.2   1   1   5.9e-31   8.1e-27   93.3   0.9     1    94    19   111    19   111 0.97 Bacterial protein of unknown function (DUF883)
DUF162               PF02589.10   189 seq1528_BIOID50935   -             76   1.2e-20   73.7   0.1   1   1   9.5e-25   1.3e-20   73.6   0.0   114   189     1    73     1    73 0.96 Uncharacterised ACR, YkgG family COG1556
Molybdopterin        PF00384.17   432 seq1529_BIOID50935   -            759   1.2e-29  103.2   0.0   1   1   4.1e-33   2.8e-29  102.0   0.0     1   358   108   475   108   508 0.78 Molybdopterin oxidoreductase
Molydop_binding      PF01568.16   109 seq1529_BIOID50935   -            759   4.4e-06   26.3   0.0   1   1   2.4e-09   1.7e-05   24.5   0.0     1   108   642   751   642   752 0.77 Molydopterin dinucleotide binding domain
TisB_toxin           PF13939.1     28 seq1530_BIOID50935   -             29   4.8e-16   57.9  11.3   1   1   3.7e-20   5.1e-16   57.8   7.8     1    28     1    28     1    28 0.99 Toxin TisB, type I toxin-antitoxin system
Hydrolase_like       PF13242.1     75 seq1534_BIOID50935   -            147   5.7e-14   51.4   0.1   1   1   1.2e-17   8.2e-14   50.9   0.1     1    75    64   135    64   135 0.90 HAD-hyrolase-like
PNK3P                PF08645.6    158 seq1534_BIOID50935   -            147   6.5e-05   22.3   0.0   1   1   2.5e-08   0.00017   20.9   0.0    46   126     3    93     1   100 0.82 Polynucleotide kinase 3 phosphatase
MFS_1                PF07690.11   354 seq1536_BIOID50935   -            396     2e-39  135.2  46.6   1   1   4.4e-43     2e-39  135.2  32.3     2   352    16   351    15   353 0.83 Major Facilitator Superfamily
MFS_3                PF05977.8    524 seq1536_BIOID50935   -            396   5.3e-08   31.3   5.9   1   1   1.2e-11   5.3e-08   31.3   4.1    32   206    32   201     5   207 0.84 Transmembrane secretion effector
TRI12                PF06609.8    599 seq1536_BIOID50935   -            396   2.8e-06   25.7   4.5   1   1   6.2e-10   2.8e-06   25.7   3.1    87   212    54   179    14   190 0.80 Fungal trichothecene efflux pump (TRI12)
DUF45                PF01863.12   205 seq1537_BIOID50935   -            167   7.4e-12   45.3   0.3   1   1   1.2e-15   7.9e-12   45.2   0.2   142   198    93   149    17   156 0.87 Protein of unknown function DUF45
WLM                  PF08325.5    186 seq1537_BIOID50935   -            167   1.3e-05   25.0   3.5   1   1   2.4e-09   1.7e-05   24.6   2.0    81   118   114   151   100   166 0.85 WLM domain
SpoU_methylase       PF00588.14   142 seq1538_BIOID50935   -            229   4.7e-37  126.9   0.1   1   1   9.5e-41   6.5e-37  126.4   0.1     2   142    20   159    19   159 0.96 SpoU rRNA Methylase family
SpoU_methylas_C      PF12105.3     57 seq1538_BIOID50935   -            229   1.1e-25   88.8   1.7   1   1   2.2e-29   1.5e-25   88.3   0.4     1    57   163   221   163   221 0.99 SpoU, rRNA methylase, C-terminal
ACR_tran             PF00873.14  1021 seq1540_BIOID50935   -           1025         0 1227.9  15.5   1   1         0         0 1227.7  10.8     2  1020     4  1008     3  1009 0.99 AcrB/AcrD/AcrF family
MMPL                 PF03176.10   333 seq1540_BIOID50935   -           1025   7.7e-13   47.7  20.2   1   2   4.8e-11   2.2e-07   29.7   5.7   138   313   327   501   226   521 0.83 MMPL family
MMPL                 PF03176.10   333 seq1540_BIOID50935   -           1025   7.7e-13   47.7  20.2   2   2   5.1e-09   2.3e-05   23.1   2.9    73   307   785  1013   687  1024 0.76 MMPL family
SecD_SecF            PF02355.11   189 seq1540_BIOID50935   -           1025     2e-11   43.3  21.2   1   2     3e-10   1.4e-06   27.5   6.0    35   186   336   489   317   492 0.80 Protein export membrane protein
SecD_SecF            PF02355.11   189 seq1540_BIOID50935   -           1025     2e-11   43.3  21.2   2   2   2.6e-08   0.00012   21.2   3.2    25   183   844  1005   831  1024 0.87 Protein export membrane protein
GreA_GreB_N          PF03449.10    74 seq1542_BIOID50935   -            170   1.1e-29  102.1   0.7   1   1   2.7e-33   1.9e-29  101.4   0.5     1    74    13    86    13    86 0.97 Transcription elongation factor, N-terminal
GreA_GreB            PF01272.14    77 seq1542_BIOID50935   -            170   1.6e-22   78.9   0.0   1   1   3.8e-26   2.6e-22   78.2   0.0     2    77    93   167    92   167 0.98 Transcription elongation factor, GreA/GreB, C-term
DUF218               PF02698.12   155 seq1545_BIOID50935   -            230   4.1e-23   81.4   0.0   1   1   4.2e-27   5.7e-23   81.0   0.0     8   133    64   180    57   200 0.89 DUF218 domain
HATPase_c            PF02518.21   111 seq1546_BIOID50935   -            756   1.6e-23   82.4   0.2   1   1   9.1e-27   3.1e-23   81.4   0.1     2   110   504   619   503   620 0.97 Histidine kinase-, DNA gyrase B-, and HSP90-like ATPase
HAMP                 PF00672.20    70 seq1546_BIOID50935   -            756   5.5e-14   51.9   0.8   1   1   1.6e-17   5.5e-14   51.9   0.6     3    67   295   360   293   362 0.94 HAMP domain
Response_reg         PF00072.19   112 seq1546_BIOID50935   -            756   2.2e-09   37.1   0.1   1   1   4.6e-12   1.6e-08   34.4   0.0     1    90   643   733   643   752 0.85 Response regulator receiver domain
HisKA                PF00512.20    68 seq1546_BIOID50935   -            756   1.5e-05   24.7   0.1   1   1   4.4e-09   1.5e-05   24.7   0.1     3    66   402   460   400   462 0.83 His Kinase A (phospho-acceptor) domain
DEAD                 PF00270.24   173 seq1548_BIOID50935   -            704   4.6e-24   84.6   0.2   1   1   2.2e-25   5.1e-22   78.0   0.0     4   169   284   445   281   449 0.80 DEAD/DEAH box helicase
Helicase_C           PF00271.26    78 seq1548_BIOID50935   -            704   4.2e-17   61.6   0.0   1   1   2.2e-18   5.1e-15   54.9   0.0     3    77   524   599   522   600 0.95 Helicase conserved C-terminal domain
ResIII               PF04851.10   184 seq1548_BIOID50935   -            704   5.7e-09   35.9   0.0   1   1   5.7e-12   1.3e-08   34.7   0.0    29   182   304   441   278   443 0.74 Type III restriction enzyme, res subunit
tRNA_anti            PF01336.20    76 seq1548_BIOID50935   -            704   2.8e-07   30.1   0.0   1   1   2.5e-10   5.8e-07   29.1   0.0     2    74    74   145    73   147 0.96 OB-fold nucleic acid binding domain
SecA_DEAD            PF07517.9    266 seq1548_BIOID50935   -            704   2.9e-07   29.9   0.0   1   1   2.8e-10   6.4e-07   28.8   0.0    95   162   305   372   241   409 0.87 SecA DEAD-like domain
SNF2_N               PF00176.18   296 seq1548_BIOID50935   -            704   6.9e-05   21.7   0.0   1   1   5.4e-08   0.00012   20.9   0.0    27   172   308   446   285   451 0.78 SNF2 family N-terminal domain
LysR_substrate       PF03466.15   209 seq1549_BIOID50935   -            301   8.8e-29   99.9   0.1   1   1   1.8e-32   1.2e-28   99.4   0.0     6   206    95   293    91   295 0.92 LysR substrate binding domain
HTH_1                PF00126.22    60 seq1549_BIOID50935   -            301   3.2e-17   61.8   2.5   1   1   7.5e-20   5.1e-16   58.0   0.5     2    59     9    66     8    67 0.96 Bacterial regulatory helix-turn-helix protein, lysR family
OEP                  PF02321.13   188 seq1551_BIOID50935   -            460   3.7e-52  176.5  38.9   1   2   7.1e-28   9.7e-24   83.8  12.6     3   188    65   247    63   247 0.97 Outer membrane efflux protein
OEP                  PF02321.13   188 seq1551_BIOID50935   -            460   3.7e-52  176.5  38.9   2   2   1.8e-32   2.5e-28   98.8   8.8     7   188   275   455   270   455 0.94 Outer membrane efflux protein
PTS_EIIC             PF02378.13   321 seq1552_BIOID50935   -            598   5.5e-83  278.3  28.9   1   1   1.3e-86   8.7e-83  277.6  20.0     1   321    87   429    87   429 0.94 Phosphotransferase system, EIIC
PTS_EIIB             PF00367.15    35 seq1552_BIOID50935   -            598   1.4e-16   59.2   0.1   1   1   4.6e-20   3.1e-16   58.1   0.1     3    35   522   554   520   554 0.97 phosphotransferase system, EIIB
Tex_N                PF09371.5    193 seq1553_BIOID50935   -            773   7.7e-80  266.6   0.2   1   1   3.2e-83   1.5e-79  265.7   0.1     1   192    10   201    10   202 0.99 Tex-like protein N-terminal domain
HHH_3                PF12836.2     65 seq1553_BIOID50935   -            773     5e-27   93.5   0.0   1   1   2.5e-30   1.1e-26   92.3   0.0     1    65   491   555   491   555 0.99 Helix-hairpin-helix motif
S1                   PF00575.18    74 seq1553_BIOID50935   -            773   4.2e-24   84.3   0.6   1   1   1.7e-27   7.8e-24   83.4   0.4     2    74   648   720   647   720 0.98 S1 RNA binding domain
GFO_IDH_MocA         PF01408.17   120 seq1554_BIOID50935   -            334   2.4e-28   98.9   0.3   1   1   2.9e-32   3.9e-28   98.2   0.2     1   117     8   124     8   127 0.97 Oxidoreductase family, NAD-binding Rossmann fold
CMD                  PF02627.15    85 seq1555_BIOID50935   -            143   1.5e-20   72.7   0.2   1   1   1.6e-24   2.2e-20   72.1   0.2     1    84    13    94    13    95 0.92 Carboxymuconolactone decarboxylase family
YjgP_YjgQ            PF03739.9    354 seq1556_BIOID50935   -            359   5.7e-68  229.1   6.5   1   1   4.9e-72   6.7e-68  228.8   4.5     4   351     1   338     1   341 0.97 Predicted permease YjgP/YjgQ family
MFS_1                PF07690.11   354 seq1562_BIOID50935   -            393   8.8e-40  136.4  62.4   1   1   1.3e-41   1.8e-37  128.7  27.3     2   353    21   356    20   357 0.91 Major Facilitator Superfamily
Glutaredoxin         PF00462.19    60 seq1566_BIOID50935   -             81   7.9e-14   51.2   0.0   1   1   6.6e-18     9e-14   51.0   0.0     1    57     3    58     3    61 0.95 Glutaredoxin
Flavodoxin_NdrI      PF07972.6    122 seq1569_BIOID50935   -            136   5.1e-47  158.6   0.0   1   1   4.3e-51   5.8e-47  158.4   0.0     1   122     5   123     5   123 0.97 NrdI Flavodoxin like
CusF_Ec              PF11604.3     70 seq1570_BIOID50935   -            110   3.8e-21   74.5   0.2   1   1   3.7e-25   5.1e-21   74.2   0.2     1    67    42   107    42   110 0.93 Copper binding periplasmic protein CusF
Semialdhyde_dh       PF01118.19   121 seq1571_BIOID50935   -            334   1.9e-32  111.9   0.0   1   1   4.9e-36   3.3e-32  111.2   0.0     3   121     5   146     3   146 0.97 Semialdehyde dehydrogenase, NAD binding domain
Semialdhyde_dhC      PF02774.13   184 seq1571_BIOID50935   -            334   4.9e-20   72.0   0.0   1   1   1.1e-23   7.4e-20   71.4   0.0     1   184   163   311   163   311 0.95 Semialdehyde dehydrogenase, dimerisation domain
HTH_AraC             PF00165.18    42 seq1573_BIOID50935   -            253   1.3e-16   59.7   0.4   1   2   4.1e-10   2.8e-06   26.8   0.0     5    41   147   182   146   183 0.94 Bacterial regulatory helix-turn-helix proteins, AraC family
HTH_AraC             PF00165.18    42 seq1573_BIOID50935   -            253   1.3e-16   59.7   0.4   2   2   4.4e-11     3e-07   29.9   0.1    10    39   199   229   199   230 0.94 Bacterial regulatory helix-turn-helix proteins, AraC family
HTH_18               PF12833.2     81 seq1573_BIOID50935   -            253   1.1e-14   54.1   0.1   1   1   6.2e-18   4.2e-14   52.2   0.0     1    78   156   230   156   233 0.94 Helix-turn-helix domain
YjgP_YjgQ            PF03739.9    354 seq1575_BIOID50935   -            360   8.9e-69  231.7   5.4   1   1   7.6e-73     1e-68  231.5   3.7     1   354     9   358     9   358 0.98 Predicted permease YjgP/YjgQ family
Sugarporin_N         PF11471.3     60 seq1576_BIOID50935   -            464   1.7e-13   49.9  10.2   1   1     2e-17   2.7e-13   49.2   7.0     1    60     1    58     1    58 0.96 Maltoporin periplasmic N-terminal extension
TerC                 PF03741.11   184 seq1577_BIOID50935   -            321   4.2e-57  192.4  13.4   1   1   3.1e-61   4.2e-57  192.4   9.3     1   182    80   282    80   284 0.97 Integral membrane protein TerC family
Ribonuc_red_lgC      PF02867.10   537 seq1578_BIOID50935   -            714  1.7e-151  505.3   0.0   1   1  1.7e-153  7.5e-150  499.9   0.0     1   537   175   694   175   694 0.97 Ribonucleotide reductase, barrel domain
RNR_N                PF08343.5     82 seq1578_BIOID50935   -            714   1.8e-29  101.2   0.1   1   1   9.8e-33   4.5e-29   99.9   0.1     1    82    16    97    16    97 0.99 Ribonucleotide reductase N-terminal
Ribonuc_red_lgN      PF00317.16    83 seq1578_BIOID50935   -            714   3.1e-12   45.9   0.0   1   1   1.8e-15     8e-12   44.6   0.0     2    82    99   171    98   172 0.95 Ribonucleotide reductase, all-alpha domain
HlyD_2               PF12700.2    328 seq1579_BIOID50935   -            407   3.2e-14   52.6   0.0   1   1   1.5e-17     1e-13   51.0   0.0   136   327   187   378    98   379 0.81 HlyD family secretion protein
HlyD_3               PF13437.1    105 seq1579_BIOID50935   -            407   3.2e-13   49.8   0.2   1   1     2e-14   1.4e-10   41.3   0.0     1   105   209   310   209   310 0.96 HlyD family secretion protein
Aminotran_1_2        PF00155.16   363 seq1581_BIOID50935   -            390   7.1e-60  202.7   0.0   1   1   5.9e-64   8.1e-60  202.5   0.0     3   360    30   379    28   382 0.94 Aminotransferase class I and II
CorA                 PF01544.13   292 seq1585_BIOID50935   -            316   4.9e-56  189.7   0.4   1   1   4.4e-60     6e-56  189.5   0.2     4   292    26   312    24   312 0.95 CorA-like Mg2+ transporter protein
SSF                  PF00474.12   406 seq1586_BIOID50935   -            502  3.6e-148  493.4  29.5   1   1  4.1e-152  5.6e-148  492.7  20.5     1   406    35   437    35   437 0.99 Sodium:solute symporter family
Elong-fact-P_C       PF09285.6     56 seq1587_BIOID50935   -            253     2e-21   74.9   0.0   1   1     1e-24   4.6e-21   73.8   0.0     1    56   196   251   196   251 0.99 Elongation factor P, C-terminal
EFP                  PF01132.15    55 seq1587_BIOID50935   -            253   4.2e-14   51.8   2.2   1   1   1.7e-17   7.7e-14   50.9   1.5     1    54   132   187   132   188 0.91 Elongation factor P (EF-P) OB domain
EFP_N                PF08207.7     58 seq1587_BIOID50935   -            253   3.3e-13   49.1   0.1   1   1   1.8e-16   8.2e-13   47.9   0.1     2    57    67   124    66   125 0.88 Elongation factor P (EF-P) KOW-like domain
MFS_1                PF07690.11   354 seq1588_BIOID50935   -            471   1.5e-49  168.5  51.7   1   1   2.2e-53   1.5e-49  168.5  35.8     1   353    15   405    15   406 0.91 Major Facilitator Superfamily
MFS_3                PF05977.8    524 seq1588_BIOID50935   -            471   5.5e-10   37.8  13.8   1   1     8e-14   5.5e-10   37.8   9.6    20   187    20   183     6   247 0.85 Transmembrane secretion effector
AA_kinase            PF00696.23   241 seq1590_BIOID50935   -            258     1e-39  136.4   2.0   1   1   8.4e-44   1.1e-39  136.2   1.4     3   240     5   235     3   236 0.93 Amino acid kinase family
Sulfatase            PF00884.18   379 seq1591_BIOID50935   -            560  3.9e-114  381.4   8.1   1   1  7.3e-118    5e-114  381.1   5.6     1   371    58   497    58   505 0.96 Sulfatase
Phosphodiest         PF01663.17   364 seq1591_BIOID50935   -            560   3.4e-11   42.9   0.4   1   1   1.3e-14   8.6e-11   41.6   0.2    18   244   106   348    98   350 0.67 Type I phosphodiesterase / nucleotide pyrophosphatase
Acetyltransf_3       PF13302.1    142 seq1592_BIOID50935   -            194   2.5e-19   69.8   0.0   1   1   9.1e-23   3.1e-19   69.5   0.0     1   142    17   162    17   162 0.86 Acetyltransferase (GNAT) domain
Acetyltransf_4       PF13420.1    155 seq1592_BIOID50935   -            194   7.2e-14   51.8   0.2   1   1   2.8e-17   9.5e-14   51.5   0.1    39   154    64   181    20   182 0.78 Acetyltransferase (GNAT) domain
Acetyltransf_1       PF00583.19    83 seq1592_BIOID50935   -            194     2e-08   34.0   0.1   1   1   8.7e-12     3e-08   33.4   0.0     2    83    83   162    82   162 0.96 Acetyltransferase (GNAT) family
Acetyltransf_8       PF13523.1    152 seq1592_BIOID50935   -            194   1.6e-06   27.9   0.1   1   1     6e-10   2.1e-06   27.6   0.1    61   141    76   166    20   170 0.81 Acetyltransferase (GNAT) domain
FeoA                 PF04023.9     74 seq1594_BIOID50935   -             75   3.5e-09   36.3   0.0   1   1     3e-13   4.1e-09   36.1   0.0     7    73     4    71     2    72 0.90 FeoA domain
ACR_tran             PF00873.14  1021 seq1596_BIOID50935   -           1045  5.2e-237  788.8   2.6   1   1  9.6e-241  6.5e-237  788.4   1.8     2  1019     6  1035     2  1037 0.98 AcrB/AcrD/AcrF family
SDF                  PF00375.13   390 seq1599_BIOID50935   -            414   1.5e-63  214.8  34.9   1   1   1.3e-67   1.8e-63  214.5  24.2     1   385    18   397    18   401 0.89 Sodium:dicarboxylate symporter family
A_deaminase          PF00962.17   330 seq1600_BIOID50935   -            333  2.6e-100  335.5   0.0   1   1  2.1e-104  2.9e-100  335.3   0.0     2   329     6   328     5   329 0.99 Adenosine/AMP deaminase
Gate                 PF07670.9    109 seq1601_BIOID50935   -            719   6.3e-48  161.0   9.9   1   2   2.3e-18   1.1e-14   54.1   2.5     3   106   298   389   296   396 0.94 Nucleoside recognition
Gate                 PF07670.9    109 seq1601_BIOID50935   -            719   6.3e-48  161.0   9.9   2   2   1.2e-38   5.4e-35  119.4   0.3     1   107   458   635   458   637 0.99 Nucleoside recognition
FeoB_N               PF02421.13   189 seq1601_BIOID50935   -            719   4.3e-42  143.3   0.2   1   1   1.8e-45   8.4e-42  142.4   0.1    52   187     1   138     1   140 0.92 Ferrous iron transport protein B
FeoB_C               PF07664.7     54 seq1601_BIOID50935   -            719     3e-21   74.4   2.1   1   1   6.5e-25     3e-21   74.4   1.5     1    54   400   453   400   453 0.99 Ferrous iron transport protein B C terminus
Mannitol_dh_C        PF08125.8    245 seq1602_BIOID50935   -            491   3.5e-96  321.0   0.0   1   1  7.2e-100     5e-96  320.4   0.0     1   245   219   465   219   465 0.99 Mannitol dehydrogenase C-terminal domain
Mannitol_dh          PF01232.18   151 seq1602_BIOID50935   -            491   4.1e-54  182.5   0.0   1   1   1.3e-57   8.7e-54  181.4   0.0     2   151    29   191    28   191 0.99 Mannitol dehydrogenase Rossmann domain
Lyase_1              PF00206.15   312 seq1603_BIOID50935   -            457  3.8e-102  341.5   0.0   1   1  1.4e-105  1.9e-101  339.2   0.0     1   312     6   301     6   301 0.99 Lyase
DUF480               PF04337.7    148 seq1604_BIOID50935   -            215   1.1e-63  213.4   0.5   1   1   1.3e-67   1.8e-63  212.7   0.4     1   148     5   158     5   158 0.99 Protein of unknown function, DUF480
HATPase_c            PF02518.21   111 seq1607_BIOID50935   -            467   1.2e-24   85.9   0.0   1   1   5.8e-28   2.6e-24   84.9   0.0     1   111   349   460   349   460 0.98 Histidine kinase-, DNA gyrase B-, and HSP90-like ATPase
HAMP                 PF00672.20    70 seq1607_BIOID50935   -            467   1.5e-17   63.4   0.4   1   1   3.3e-21   1.5e-17   63.4   0.2     2    69   168   235   167   236 0.96 HAMP domain
HisKA                PF00512.20    68 seq1607_BIOID50935   -            467   9.5e-14   51.0   0.2   1   1   2.1e-17   9.5e-14   51.0   0.1     1    68   240   304   240   304 0.97 His Kinase A (phospho-acceptor) domain
Ribonuc_red_sm       PF00268.16   281 seq1608_BIOID50935   -            319   1.1e-80  270.5   0.1   1   1   9.6e-85   1.3e-80  270.2   0.0     1   280     1   280     1   281 0.97 Ribonucleotide reductase, small chain
GFO_IDH_MocA         PF01408.17   120 seq1609_BIOID50935   -            307   9.4e-26   90.5   0.0   1   1   2.2e-29   1.5e-25   89.9   0.0     1   120     4   121     4   121 0.98 Oxidoreductase family, NAD-binding Rossmann fold
GFO_IDH_MocA_C       PF02894.12   115 seq1609_BIOID50935   -            307   2.9e-07   30.1   0.1   1   1     1e-10   6.9e-07   28.9   0.1    20   114   142   226   135   227 0.92 Oxidoreductase family, C-terminal alpha/beta domain
Xan_ur_permease      PF00860.15   389 seq1612_BIOID50935   -            463  4.4e-113  377.5  39.0   1   1  4.4e-117    6e-113  377.1  27.0     2   388    34   427    33   428 0.97 Permease family
Radical_SAM          PF04055.16   166 seq1614_BIOID50935   -            335   2.9e-16   59.9   0.0   1   1   1.2e-19     4e-16   59.5   0.0     6   165    11   174     7   175 0.89 Radical SAM superfamily
Fer4_12              PF13353.1    139 seq1614_BIOID50935   -            335   1.1e-08   35.2   0.4   1   1     7e-12   2.4e-08   34.0   0.1    15   129    12   129     9   141 0.70 4Fe-4S single cluster domain
DUF4008              PF13186.1     64 seq1614_BIOID50935   -            335     3e-07   30.5   0.5   1   1   3.1e-10   1.1e-06   28.8   0.4     4    54   263   313   257   321 0.81 Domain of unknown function (DUF4008)
Fer4_14              PF13394.1    117 seq1614_BIOID50935   -            335   6.3e-07   29.3   0.1   1   1   5.2e-10   1.8e-06   27.9   0.1     7    90    11    97     9   119 0.75 4Fe-4S single cluster domain
CorA                 PF01544.13   292 seq1620_BIOID50935   -             39   3.6e-09   35.9   1.2   1   1   2.9e-13   3.9e-09   35.8   0.8   256   292     1    35     1    35 0.98 CorA-like Mg2+ transporter protein
cobW                 PF02492.14   178 seq1622_BIOID50935   -            328   9.7e-36  122.7   0.0   1   1   1.9e-39   1.3e-35  122.3   0.0     4   168     6   170     3   180 0.91 CobW/HypB/UreG, nucleotide-binding domain
CobW_C               PF07683.9     94 seq1622_BIOID50935   -            328     2e-06   27.3   0.4   1   1   6.4e-10   4.4e-06   26.2   0.0     2    92   241   321   240   323 0.90 Cobalamin synthesis protein cobW C-terminal domain
LysR_substrate       PF03466.15   209 seq1623_BIOID50935   -            315   9.6e-55  184.8   0.6   1   1   1.9e-58   1.3e-54  184.3   0.4     4   208    99   303    96   304 0.99 LysR substrate binding domain
HTH_1                PF00126.22    60 seq1623_BIOID50935   -            315   8.8e-22   76.4   0.5   1   1   2.5e-25   1.7e-21   75.5   0.1     1    59    13    71    13    72 0.98 Bacterial regulatory helix-turn-helix protein, lysR family
MVIN                 PF03023.9    452 seq1625_BIOID50935   -            511  3.6e-161  536.4  32.4   1   1  3.2e-165  4.4e-161  536.1  22.4     1   450    28   478    28   480 0.99 MviN-like protein
ABC_tran             PF00005.22   118 seq1627_BIOID50935   -            400   2.6e-26   92.1   0.0   1   1   1.7e-29   5.7e-26   91.1   0.0     1   117    68   192    68   193 0.97 ABC transporter
CBS                  PF00571.23    57 seq1627_BIOID50935   -            400   1.8e-06   27.4   0.0   1   1   3.5e-07    0.0012   18.3   0.0    32    55   369   392   346   394 0.86 CBS domain
Response_reg         PF00072.19   112 seq1628_BIOID50935   -            240   2.7e-25   88.4   0.0   1   1   5.9e-29     4e-25   87.8   0.0     1   112    13   122    13   122 0.98 Response regulator receiver domain
Trans_reg_C          PF00486.23    77 seq1628_BIOID50935   -            240   9.8e-23   79.7   0.1   1   1   2.7e-26   1.8e-22   78.8   0.0     2    77   157   232   156   232 0.96 Transcriptional regulatory protein, C terminal
FeoC                 PF09012.5     69 seq1629_BIOID50935   -             78   1.9e-15   56.1   0.4   1   1   3.3e-19   2.3e-15   55.9   0.3     1    65     3    69     3    75 0.92 FeoC like transcriptional regulator
TrmB                 PF01978.14    68 seq1629_BIOID50935   -             78   2.2e-06   27.1   0.0   1   1   4.3e-10   2.9e-06   26.7   0.0    17    59    10    53     7    56 0.92 Sugar-specific transcriptional regulator TrmB
HTH_AraC             PF00165.18    42 seq1630_BIOID50935   -            307   1.1e-21   75.8   0.1   1   2   2.4e-14   1.1e-10   40.8   0.0     1    41   203   243   203   244 0.96 Bacterial regulatory helix-turn-helix proteins, AraC family
HTH_AraC             PF00165.18    42 seq1630_BIOID50935   -            307   1.1e-21   75.8   0.1   2   2   7.6e-12   3.5e-08   32.9   0.0     1    41   255   293   255   294 0.93 Bacterial regulatory helix-turn-helix proteins, AraC family
HTH_18               PF12833.2     81 seq1630_BIOID50935   -            307   8.5e-17   60.9   0.1   1   1   2.8e-20   1.3e-16   60.3   0.0     2    80   217   294   216   295 0.94 Helix-turn-helix domain
AraC_binding         PF02311.14   136 seq1630_BIOID50935   -            307   2.7e-07   30.2   0.2   1   1   1.4e-10   6.3e-07   29.0   0.1    27    91    75   139    65   215 0.87 AraC-like ligand binding domain
AsmA                 PF05170.9    604 seq1637_BIOID50935   -            577  9.9e-168  559.3   7.2   1   1  2.6e-171  1.2e-167  559.0   5.0     1   567     9   560     9   576 0.97 AsmA family
Transposase_31       PF04754.7    205 seq1638_BIOID50935   -            292   1.3e-83  279.3   0.1   1   1   1.2e-87   1.7e-83  278.8   0.0     1   204     8   209     8   210 0.99 Putative transposase, YhgA-like
PAP2                 PF01569.16   129 seq1640_BIOID50935   -            249   6.2e-17   61.3   4.6   1   1   4.5e-21   6.2e-17   61.3   3.2     4   122   106   227   102   233 0.89 PAP2 superfamily
ABC_membrane_2       PF06472.10   282 seq1641_BIOID50935   -            552   1.1e-47  162.4  10.0   1   1     3e-51   1.4e-47  162.0   7.0    11   281     6   292     2   293 0.95 ABC transporter transmembrane region 2
SbmA_BacA            PF05992.7    315 seq1641_BIOID50935   -            552   1.9e-33  115.9  16.9   1   1   3.3e-36   1.5e-32  112.9  11.7     8   312    22   341    16   344 0.81 SbmA/BacA-like family
ABC_tran             PF00005.22   118 seq1641_BIOID50935   -            552   1.4e-09   38.2   0.0   1   1   7.5e-13   3.4e-09   36.9   0.0    64   118   362   506   210   506 0.71 ABC transporter
HHA                  PF05321.6     57 seq1642_BIOID50935   -             71   3.8e-25   87.6   0.0   1   1   3.2e-29   4.3e-25   87.4   0.0     1    57     8    68     8    68 0.97 Haemolysin expression modulating protein
Phage_integrase      PF00589.17   173 seq1643_BIOID50935   -            652   1.2e-11   44.4   0.0   1   1   1.7e-15   2.3e-11   43.5   0.0    30   162   450   595   438   607 0.83 Phage integrase family
DUF1508              PF07411.7     49 seq1644_BIOID50935   -            123   1.5e-47  158.6   5.8   1   2   2.9e-27   3.9e-23   80.5   0.1     1    49    23    71    23    71 0.97 Domain of unknown function (DUF1508)
DUF1508              PF07411.7     49 seq1644_BIOID50935   -            123   1.5e-47  158.6   5.8   2   2   2.5e-27   3.4e-23   80.7   0.9     1    48    74   121    74   122 0.97 Domain of unknown function (DUF1508)
DUF2569              PF10754.4    149 seq1645_BIOID50935   -            146   1.9e-48  164.3  11.3   1   1   1.5e-52   2.1e-48  164.2   7.8     2   149     4   145     3   145 0.99 Protein of unknown function (DUF2569)
AA_permease          PF00324.16   479 seq1646_BIOID50935   -            470  1.8e-115  385.8  42.6   1   1    3e-119  2.1e-115  385.7  29.5     1   464    39   462    39   470 0.93 Amino acid permease
AA_permease_2        PF13520.1    426 seq1646_BIOID50935   -            470   1.5e-43  148.7  47.3   1   1   2.9e-47     2e-43  148.4  32.8     9   410    43   444    39   464 0.82 Amino acid permease
BPD_transp_1         PF00528.17   185 seq1647_BIOID50935   -            354   2.5e-26   92.2  16.2   1   1   1.8e-30   2.5e-26   92.2  11.2     1   176   163   324   163   332 0.91 Binding-protein-dependent transport system inner membrane component
FTR1                 PF03239.9    306 seq1648_BIOID50935   -            276   1.8e-76  256.9  18.6   1   1   1.4e-80     2e-76  256.7  12.9     1   304     1   274     1   276 0.98 Iron permease FTR1 family
Peptidase_U32        PF01136.14   233 seq1649_BIOID50935   -            453   6.3e-95  316.4   0.0   1   1     6e-99   8.2e-95  316.0   0.0     1   232    75   344    75   345 0.98 Peptidase family U32
Rnf-Nqr              PF02508.9    190 seq1650_BIOID50935   -            193   2.6e-71  239.0  21.0   1   1   2.1e-75   2.9e-71  238.8  14.6     1   189     1   191     1   192 0.99 Rnf-Nqr subunit, membrane protein
NLPC_P60             PF00877.14   105 seq1653_BIOID50935   -            188   1.2e-34  118.1   0.1   1   1   1.3e-38   1.7e-34  117.6   0.0     1   105    79   183    79   183 0.98 NlpC/P60 family
FeS                  PF04060.8     35 seq1656_BIOID50935   -            192     1e-14   53.6   5.2   1   1   1.9e-17   2.8e-14   52.2   3.6     1    35    43    77    43    77 0.97 Putative Fe-S cluster
Fer4                 PF00037.22    24 seq1656_BIOID50935   -            192   8.5e-13   47.2  25.0   1   2     1e-10   1.5e-07   30.5   4.8     2    23   111   132   110   133 0.95 4Fe-4S binding domain
Fer4                 PF00037.22    24 seq1656_BIOID50935   -            192   8.5e-13   47.2  25.0   2   2   2.5e-09   3.8e-06   26.1   2.4     2    24   141   163   140   163 0.91 4Fe-4S binding domain
Fer4_9               PF13187.1     55 seq1656_BIOID50935   -            192   2.1e-10   40.5  31.8   1   1   1.1e-10   1.6e-07   31.3  10.3     1    55   116   162   116   162 0.95 4Fe-4S dicluster domain
Fer4_6               PF12837.2     24 seq1656_BIOID50935   -            192   2.9e-08   33.0  28.2   1   1   4.9e-10   7.5e-07   28.6   4.5     1    24   109   132   109   132 0.96 4Fe-4S binding domain
Fer4_10              PF13237.1     52 seq1656_BIOID50935   -            192   3.3e-08   33.0  25.8   1   1   1.2e-10   1.8e-07   30.7   9.6     3    52   111   158   109   158 0.86 4Fe-4S dicluster domain
Fer4_2               PF12797.2     22 seq1656_BIOID50935   -            192   1.6e-07   30.6  20.1   1   1   8.7e-09   1.3e-05   24.6   2.9     3    22   110   129   108   129 0.93 4Fe-4S binding domain
Peptidase_M75        PF09375.5    285 seq1658_BIOID50935   -            375   3.4e-52  177.4   5.4   1   1   6.5e-56   4.5e-52  177.0   3.7     1   285   135   368   135   368 0.96 Imelysin
Cupredoxin_1         PF13473.1    104 seq1658_BIOID50935   -            375   3.4e-25   87.8   0.1   1   1   8.1e-29   5.6e-25   87.1   0.1     4   104    13   115    10   115 0.95 Cupredoxin-like domain
PLA1                 PF02253.10   260 seq1660_BIOID50935   -            289   1.6e-93  312.8   5.0   1   1   1.4e-97   1.9e-93  312.5   3.4     8   260    39   286    33   286 0.98 Phospholipase A1
HTH_18               PF12833.2     81 seq1661_BIOID50935   -            278   1.4e-25   89.1   2.0   1   1   5.2e-29   1.8e-25   88.7   0.7     1    80   193   271   193   272 0.97 Helix-turn-helix domain
AraC_binding         PF02311.14   136 seq1661_BIOID50935   -            278   7.2e-24   83.8   2.1   1   1   2.1e-27   7.2e-24   83.8   1.5     4   136    16   154    14   154 0.96 AraC-like ligand binding domain
HTH_AraC             PF00165.18    42 seq1661_BIOID50935   -            278   2.5e-21   74.7   0.1   1   2   1.9e-11   6.5e-08   32.0   0.0     1    42   180   221   180   221 0.97 Bacterial regulatory helix-turn-helix proteins, AraC family
HTH_AraC             PF00165.18    42 seq1661_BIOID50935   -            278   2.5e-21   74.7   0.1   2   2   3.8e-14   1.3e-10   40.6   0.0     1    42   232   271   232   271 0.93 Bacterial regulatory helix-turn-helix proteins, AraC family
OpuAC                PF04069.7    257 seq1662_BIOID50935   -            330   3.7e-56  190.2   3.9   1   1   3.3e-60   4.5e-56  189.9   2.7     2   256    30   312    29   313 0.94 Substrate binding domain of ABC-type glycine betaine transport system
Pribosyltran         PF00156.22   125 seq1663_BIOID50935   -            227   1.1e-09   37.9   0.0   1   1   1.3e-13   1.8e-09   37.2   0.0    49   124   145   223   134   224 0.80 Phosphoribosyl transferase domain
Plug                 PF07715.10   108 seq1664_BIOID50935   -            790   5.3e-09   36.2   2.6   1   1   6.5e-13   8.9e-09   35.5   0.9    12   106    49   165    39   167 0.89 TonB-dependent Receptor Plug Domain
Peptidase_M20        PF01546.23   171 seq1665_BIOID50935   -            388   2.7e-26   92.0   0.1   1   1     5e-30   3.4e-26   91.7   0.1     2   170    72   384    71   385 0.93 Peptidase family M20/M25/M40
M20_dimer            PF07687.9    109 seq1665_BIOID50935   -            388   6.2e-13   48.3   0.1   1   1   1.8e-16   1.2e-12   47.4   0.1     8   106   184   280   180   283 0.94 Peptidase dimerisation domain
EAL                  PF00563.15   236 seq1666_BIOID50935   -            518   1.5e-61  207.8   0.0   1   1   3.6e-65   2.4e-61  207.0   0.0     4   236   268   500   265   500 0.96 EAL domain
CSS-motif            PF12792.2    208 seq1666_BIOID50935   -            518   4.2e-45  153.5   0.0   1   1     9e-49   6.1e-45  152.9   0.0     3   206    39   243    37   245 0.97 CSS motif domain associated with EAL
Complex1_51K         PF01512.12   151 seq1668_BIOID50935   -            748   3.3e-48  163.1   1.9   1   1   4.1e-51   4.3e-48  162.7   0.0     1   151   115   260   115   260 0.98 Respiratory-chain NADH dehydrogenase 51 Kd subunit
RnfC_N               PF13375.1    101 seq1668_BIOID50935   -            748   4.2e-27   93.7   0.0   1   1   1.2e-29   1.3e-26   92.1   0.0    13   101     2    91     1    91 0.96 RnfC Barrel sandwich hybrid domain
SLBB                 PF10531.4     59 seq1668_BIOID50935   -            748   2.3e-11   43.3   0.1   1   1   5.9e-14   6.2e-11   41.9   0.0     1    58   272   320   272   321 0.95 SLBB domain
Fer4_7               PF12838.2     52 seq1668_BIOID50935   -            748   1.7e-09   37.8   8.8   1   1   5.4e-12   5.6e-09   36.1   6.1     1    52   352   406   352   406 0.81 4Fe-4S dicluster domain
Fer4_8               PF13183.1     57 seq1668_BIOID50935   -            748   7.3e-09   35.4   5.6   1   1   2.1e-11   2.2e-08   33.8   3.9     3    57   351   406   349   432 0.78 4Fe-4S dicluster domain
Fer4_10              PF13237.1     52 seq1668_BIOID50935   -            748     6e-08   32.2  10.5   1   1   1.6e-10   1.7e-07   30.7   7.3     6    52   350   403   346   403 0.91 4Fe-4S dicluster domain
Fer4_9               PF13187.1     55 seq1668_BIOID50935   -            748   4.1e-07   30.0   8.6   1   1   1.4e-09   1.5e-06   28.2   5.9     2    53   353   405   352   406 0.71 4Fe-4S dicluster domain
Fer4_4               PF12800.2     17 seq1668_BIOID50935   -            748   5.5e-07   29.3  11.4   1   2   5.8e-06    0.0061   16.6   2.0     2    16   351   365   350   371 0.90 4Fe-4S binding domain
Fer4_4               PF12800.2     17 seq1668_BIOID50935   -            748   5.5e-07   29.3  11.4   2   2   5.4e-06    0.0057   16.7   1.0     3    16   391   404   389   412 0.91 4Fe-4S binding domain
Fer4_17              PF13534.1     61 seq1668_BIOID50935   -            748   1.4e-06   28.4  10.3   1   1   1.2e-08   1.3e-05   25.3   6.9     2    61   353   407   352   407 0.82 4Fe-4S dicluster domain
HTH_Tnp_1            PF01527.15    76 seq1669_BIOID50935   -            108   5.5e-11   42.1   1.3   1   1   1.6e-14   2.2e-10   40.2   0.9     1    74     1    87     1    88 0.86 Transposase
Flg_bb_rod           PF00460.15    31 seq1673_BIOID50935   -            138   7.4e-13   47.7   0.2   1   1   1.5e-16   2.1e-12   46.3   0.2     1    31     9    39     9    39 0.98 Flagella basal body rod protein
MFS_1                PF07690.11   354 seq1674_BIOID50935   -            466   9.5e-57  192.2  44.8   1   2   3.5e-52   4.8e-48  163.6  16.0     2   269    50   321    49   334 0.89 Major Facilitator Superfamily
MFS_1                PF07690.11   354 seq1674_BIOID50935   -            466   9.5e-57  192.2  44.8   2   2   1.3e-12   1.8e-08   33.4  10.6    59   178   334   450   322   464 0.85 Major Facilitator Superfamily
rve                  PF00665.21   120 seq1675_BIOID50935   -            296   2.4e-25   88.8   0.1   1   1   2.2e-28   5.9e-25   87.5   0.0     2   119   126   240   125   241 0.97 Integrase core domain
HTH_21               PF13276.1     60 seq1675_BIOID50935   -            296   1.7e-16   59.8   2.9   1   1   1.4e-19   3.9e-16   58.7   2.0     3    60    48   104    45   104 0.93 HTH-like domain
rve_3                PF13683.1     67 seq1675_BIOID50935   -            296     4e-11   42.1   0.0   1   1   3.5e-14   9.5e-11   40.9   0.0     7    67   218   278   213   278 0.92 Integrase core domain
DDE_Tnp_IS240        PF13610.1    140 seq1675_BIOID50935   -            296   1.6e-06   27.9   0.1   1   1   8.9e-10   2.4e-06   27.4   0.1     2   137   131   268   130   270 0.93 DDE domain
rve_2                PF13333.1     52 seq1675_BIOID50935   -            296   5.2e-06   26.3   0.0   1   1   3.8e-09   1.1e-05   25.3   0.0     1    46   231   280   231   285 0.84 Integrase core domain
AraC_binding         PF02311.14   136 seq1676_BIOID50935   -            312   6.1e-23   80.8   1.4   1   1   2.7e-26   9.2e-23   80.3   0.2     7   120    52   170    48   186 0.89 AraC-like ligand binding domain
HTH_18               PF12833.2     81 seq1676_BIOID50935   -            312   9.4e-22   76.8   0.1   1   1   5.5e-25   1.9e-21   75.8   0.1     2    79   229   305   228   307 0.97 Helix-turn-helix domain
HTH_AraC             PF00165.18    42 seq1676_BIOID50935   -            312   1.5e-20   72.2   0.2   1   2   3.2e-10   1.1e-06   28.1   0.0     2    42   216   256   215   256 0.93 Bacterial regulatory helix-turn-helix proteins, AraC family
HTH_AraC             PF00165.18    42 seq1676_BIOID50935   -            312   1.5e-20   72.2   0.2   2   2   1.6e-14   5.3e-11   41.8   0.0     2    42   268   306   267   306 0.94 Bacterial regulatory helix-turn-helix proteins, AraC family
Cupin_2              PF07883.6     71 seq1676_BIOID50935   -            312   1.4e-06   27.5   0.0   1   1   8.3e-10   2.8e-06   26.6   0.0     7    60    57   109    53   116 0.92 Cupin domain
Fe-S_biosyn          PF01521.15    91 seq1677_BIOID50935   -            191   2.1e-23   81.7   0.0   1   1   1.6e-26   1.1e-22   79.4   0.0     1    91     2    94     2    94 0.98 Iron-sulphur cluster biosynthesis
NifU                 PF01106.12    68 seq1677_BIOID50935   -            191     2e-10   40.1   0.0   1   1   4.4e-14     3e-10   39.5   0.0     2    65   112   177   111   180 0.90 NifU-like domain
RQC                  PF09382.5    106 seq1678_BIOID50935   -            611   4.4e-28   96.9   0.0   1   1   3.5e-31   1.2e-27   95.6   0.0     1   104   413   514   413   516 0.97 RQC domain
Helicase_C           PF00271.26    78 seq1678_BIOID50935   -            611   4.6e-24   83.9   0.0   1   1   2.6e-24   8.9e-21   73.4   0.1     3    78   258   333   256   333 0.98 Helicase conserved C-terminal domain
HRDC                 PF00570.18    68 seq1678_BIOID50935   -            611   8.1e-24   83.0   0.1   1   1   6.4e-27   2.2e-23   81.6   0.0     2    68   535   601   534   601 0.97 HRDC domain
DEAD                 PF00270.24   173 seq1678_BIOID50935   -            611   2.6e-21   75.7   0.0   1   1   8.5e-24   2.9e-20   72.3   0.0     2   168    30   189    29   194 0.85 DEAD/DEAH box helicase
Dyp_perox            PF04261.7    313 seq1679_BIOID50935   -            423  1.6e-110  368.6   0.0   1   1  1.4e-114  1.8e-110  368.4   0.0     1   312    61   410    61   411 0.98 Dyp-type peroxidase family
Flg_bbr_C            PF06429.8     74 seq1683_BIOID50935   -            134   1.5e-12   47.0   3.0   1   1   3.6e-16   2.5e-12   46.4   2.1    29    73    87   131    11   132 0.91 Flagellar basal body rod FlgEFG protein C-terminal
Flg_bb_rod           PF00460.15    31 seq1683_BIOID50935   -            134   2.7e-11   42.8   1.2   1   1   3.9e-15   2.7e-11   42.8   0.8     1    30     7    37     7    38 0.95 Flagella basal body rod protein
MFS_1                PF07690.11   354 seq1684_BIOID50935   -            394   1.1e-36  126.2  55.3   1   2   6.9e-30   9.5e-26   90.2  17.2     2   188    17   198    16   218 0.87 Major Facilitator Superfamily
MFS_1                PF07690.11   354 seq1684_BIOID50935   -            394   1.1e-36  126.2  55.3   2   2   4.1e-15   5.6e-11   41.6  15.8     3   175   218   387   216   394 0.89 Major Facilitator Superfamily
BCCT                 PF02028.12   485 seq1685_BIOID50935   -            677  1.6e-173  577.3  44.2   1   1  1.3e-177  1.8e-173  577.1  30.6     1   484    17   502    17   503 0.99 BCCT family transporter
Sugar_tr             PF00083.19   451 seq1686_BIOID50935   -            438   2.1e-34  118.7  36.4   1   2     8e-27   5.5e-23   81.1   9.8     3   191    22   221    20   223 0.87 Sugar (and other) transporter
Sugar_tr             PF00083.19   451 seq1686_BIOID50935   -            438   2.1e-34  118.7  36.4   2   2   1.2e-15     8e-12   44.3   9.6   239   406   238   401   222   434 0.76 Sugar (and other) transporter
MFS_1                PF07690.11   354 seq1686_BIOID50935   -            438   1.7e-30  105.8  80.8   1   1   9.2e-30   6.3e-26   90.8  33.0     3   341    26   382    24   383 0.74 Major Facilitator Superfamily
FlgD                 PF03963.9     82 seq1690_BIOID50935   -            231   9.5e-25   86.3   5.0   1   1   1.1e-27   4.8e-24   84.1   2.8     7    81     7    79     2    80 0.86 Flagellar hook capping protein - N-terminal region
FlgD_ig              PF13860.1     81 seq1690_BIOID50935   -            231   2.4e-21   75.1   2.5   1   1   5.2e-25   2.4e-21   75.1   1.8     9    81   119   189   105   189 0.91 FlgD Ig-like domain
FLgD_tudor           PF13861.1     61 seq1690_BIOID50935   -            231   3.1e-15   55.8   0.0   1   1   2.3e-18     1e-14   54.1   0.0     1    60    86   230    86   231 0.97 FlgD Tudor-like domain
GntP_permease        PF02447.11   441 seq1691_BIOID50935   -            438  2.1e-188  626.2  45.8   1   1  5.2e-192  2.4e-188  626.0  31.7     1   441     1   437     1   437 0.99 GntP family permease
CitMHS               PF03600.11   349 seq1691_BIOID50935   -            438   5.3e-09   35.0  40.0   1   1   1.6e-12   7.2e-09   34.5  27.5     5   348     8   386     3   387 0.78 Citrate transporter
Na_H_antiporter      PF03553.9    303 seq1691_BIOID50935   -            438   3.8e-06   26.0  19.5   1   1   8.3e-10   3.8e-06   26.0  13.5    67   257   215   393   160   394 0.69 Na+/H+ antiporter family
SBP_bac_5            PF00496.17   374 seq1692_BIOID50935   -            604   3.9e-67  226.5   9.5   1   1   4.2e-71   5.7e-67  226.0   6.6     2   369    98   503    97   508 0.93 Bacterial extracellular solute-binding proteins, family 5 Middle
UTRA                 PF07702.8    141 seq1695_BIOID50935   -            238   1.5e-31  108.8   0.0   1   1   7.3e-35   2.5e-31  108.0   0.0     1   140    86   224    86   225 0.98 UTRA domain
GntR                 PF00392.16    64 seq1695_BIOID50935   -            238   3.8e-21   74.1   0.0   1   1   1.1e-24   3.8e-21   74.1   0.0     2    63     3    64     2    65 0.98 Bacterial regulatory proteins, gntR family
HTH_11               PF08279.7     55 seq1695_BIOID50935   -            238   2.4e-06   26.9   0.2   1   1   3.1e-09     1e-05   24.9   0.0    19    45    29    55    28    62 0.88 HTH domain
HTH_DeoR             PF08220.7     57 seq1695_BIOID50935   -            238   3.1e-06   26.5   0.3   1   1   5.6e-09   1.9e-05   23.9   0.0    18    50    29    61    29    68 0.92 DeoR-like helix-turn-helix domain
FlaE                 PF07559.9    130 seq1696_BIOID50935   -            401   2.7e-23   82.9  10.8   1   1   5.9e-27   2.7e-23   82.9   7.5     1   130   170   282   170   282 0.93 Flagellar basal body protein FlaE
Flg_bbr_C            PF06429.8     74 seq1696_BIOID50935   -            401   4.7e-21   74.3   1.6   1   1   4.6e-24   2.1e-20   72.2   1.1     2    74   323   400   322   400 0.92 Flagellar basal body rod FlgEFG protein C-terminal
Flg_bb_rod           PF00460.15    31 seq1696_BIOID50935   -            401   9.7e-12   44.2   4.1   1   1   2.1e-15   9.7e-12   44.2   2.8     2    31     4    33     3    33 0.96 Flagella basal body rod protein
GntR                 PF00392.16    64 seq1697_BIOID50935   -            263     7e-23   79.7   0.2   1   1   1.9e-26   1.3e-22   78.8   0.1     1    64    14    77    14    77 0.99 Bacterial regulatory proteins, gntR family
FCD                  PF07729.7    125 seq1697_BIOID50935   -            263   9.6e-19   67.8   5.0   1   1   2.2e-22   1.5e-18   67.1   3.5     1   125   101   225   101   225 0.90 FCD domain
Peptidase_M16        PF00675.15   149 seq1699_BIOID50935   -            931   1.4e-43  148.0   4.3   1   1   1.1e-45   7.3e-42  142.5   0.0     1   148    46   203    46   204 0.96 Insulinase (Peptidase family M16)
Peptidase_M16_C      PF05193.16   184 seq1699_BIOID50935   -            931   1.6e-42  145.1   1.4   1   2   4.2e-26   2.9e-22   79.1   0.1     2   182   207   386   206   388 0.86 Peptidase M16 inactive domain
Peptidase_M16_C      PF05193.16   184 seq1699_BIOID50935   -            931   1.6e-42  145.1   1.4   2   2   2.3e-20   1.6e-16   60.4   0.0    15   183   698   862   686   863 0.92 Peptidase M16 inactive domain
AzlC                 PF03591.9    143 seq1700_BIOID50935   -            245   7.3e-42  142.5  10.2   1   1   5.3e-46   7.3e-42  142.5   7.1     1   141    23   165    23   167 0.97 AzlC protein
PhoH                 PF02562.11   205 seq1701_BIOID50935   -            354     9e-76  253.5   0.0   1   1   8.5e-80   1.2e-75  253.1   0.0     2   204   149   353   148   354 0.98 PhoH-like protein
TetR_N               PF00440.18    47 seq1702_BIOID50935   -            234   1.3e-13   50.2   2.0   1   1   1.5e-17   2.1e-13   49.5   0.1     1    46    34    80    34    81 0.95 Bacterial regulatory proteins, tetR family
NQR2_RnfD_RnfE       PF03116.10   314 seq1704_BIOID50935   -            352    1e-121  405.8  15.7   1   1  8.6e-126  1.2e-121  405.6  10.9     3   314     4   350     2   350 0.93 NQR2, RnfD, RnfE family
LysE                 PF01810.13   191 seq1705_BIOID50935   -            206   5.7e-54  182.1  12.2   1   1   4.9e-58   6.7e-54  181.9   8.5     2   190    14   205    13   206 0.98 LysE type translocator
Sod_Fe_C             PF02777.13   106 seq1706_BIOID50935   -            208   2.7e-40  136.3   0.5   1   1   5.9e-44     4e-40  135.8   0.1     4   106    98   204    95   204 0.91 Iron/manganese superoxide dismutases, C-terminal domain
Sod_Fe_N             PF00081.17    82 seq1706_BIOID50935   -            208   9.6e-34  115.4   2.3   1   1   2.3e-37   1.5e-33  114.7   1.6     1    81     4    91     4    92 0.97 Iron/manganese superoxide dismutases, alpha-hairpin domain
AzlD                 PF05437.7     99 seq1708_BIOID50935   -            111   2.4e-12   46.5   5.6   1   1   2.1e-16   2.9e-12   46.2   3.9     1    98     5   104     5   105 0.92 Branched-chain amino acid transport protein (AzlD)
DUF1422              PF07226.6    118 seq1709_BIOID50935   -            119   1.1e-54  183.0   1.2   1   1   9.1e-59   1.2e-54  182.9   0.9     3   116     2   115     1   117 0.97 Protein of unknown function (DUF1422)
SNARE_assoc          PF09335.6    123 seq1710_BIOID50935   -            220   1.6e-22   79.8   5.4   1   1   1.2e-26   1.6e-22   79.8   3.7     1   123    48   174    48   174 0.96 SNARE associated Golgi protein
Flg_bbr_C            PF06429.8     74 seq1711_BIOID50935   -            251   8.9e-21   73.4   3.2   1   1   1.7e-24   1.2e-20   73.0   0.5     2    74   170   247   169   247 0.89 Flagellar basal body rod FlgEFG protein C-terminal
Flg_bb_rod           PF00460.15    31 seq1711_BIOID50935   -            251   2.2e-10   39.9   3.3   1   1   3.2e-14   2.2e-10   39.9   2.3     1    31     5    35     5    35 0.97 Flagella basal body rod protein
MarR                 PF01047.17    59 seq1712_BIOID50935   -            176   1.6e-17   62.8   2.8   1   1   1.3e-20     6e-17   60.9   0.1     1    58    53   112    53   113 0.98 MarR family
MarR_2               PF12802.2     62 seq1712_BIOID50935   -            176     1e-08   34.5   0.1   1   1   4.8e-12   2.2e-08   33.5   0.0     5    61    55   111    51   112 0.90 MarR family
HTH_27               PF13463.1     68 seq1712_BIOID50935   -            176   3.6e-07   30.3   0.1   1   1   1.8e-10   8.1e-07   29.1   0.0    17    68    70   121    54   121 0.86 Winged helix DNA-binding domain
BPD_transp_1         PF00528.17   185 seq1713_BIOID50935   -            364     4e-41  140.4  14.1   1   1   2.9e-45     4e-41  140.4   9.8     2   183   152   359   151   361 0.99 Binding-protein-dependent transport system inner membrane component
FMN_bind             PF04205.9     81 seq1714_BIOID50935   -            206   4.2e-18   65.1   0.1   1   1   6.4e-22   8.7e-18   64.1   0.0     1    77    99   187    99   191 0.98 FMN-binding domain
Autotransporter      PF03797.14   265 seq1715_BIOID50935   -           1349   9.3e-57  192.2  25.2   1   1   1.4e-60   9.3e-57  192.2  17.5     2   259  1063  1334  1062  1340 0.94 Autotransporter beta-domain
ESPR                 PF13018.1     24 seq1715_BIOID50935   -           1349   7.1e-11   41.1   1.3   1   1   2.2e-14   1.5e-10   40.1   0.9     1    22    23    44    23    46 0.97 Extended Signal Peptide of Type V secretion system
KdgT                 PF03812.8    314 seq1717_BIOID50935   -            329  5.7e-180  597.2  30.8   1   1  4.7e-184  6.5e-180  597.0  21.4     1   314     3   316     3   316 1.00 2-keto-3-deoxygluconate permease
SecD-TM1             PF13721.1    101 seq1718_BIOID50935   -            127   2.1e-16   59.8   0.0   1   1   2.1e-20   2.8e-16   59.4   0.0    10   101    16   105     8   105 0.91 SecD export protein N-terminal TM region
Resolvase            PF00239.16   141 seq1721_BIOID50935   -            212   5.3e-39  133.1   0.3   1   1   5.1e-43     7e-39  132.7   0.2     1   141    26   165    26   165 0.95 Resolvase, N terminal domain
Abhydrolase_1        PF00561.15   230 seq1722_BIOID50935   -            340   5.4e-31  107.8   0.0   1   1     2e-34     7e-31  107.4   0.0     1   228    82   319    82   321 0.97 alpha/beta hydrolase fold
Hydrolase_4          PF12146.3     79 seq1722_BIOID50935   -            340     4e-24   84.1   0.5   1   1   1.9e-27   6.4e-24   83.4   0.3     3    79    42   122    40   122 0.90 Putative lysophospholipase
Abhydrolase_6        PF12697.2    228 seq1722_BIOID50935   -            340   3.6e-20   72.7   3.2   1   1   1.6e-23   5.4e-20   72.1   2.2     2   220    58   310    57   316 0.72 Alpha/beta hydrolase family
Abhydrolase_5        PF12695.2    142 seq1722_BIOID50935   -            340   8.1e-12   44.9   0.0   1   1     4e-15   1.4e-11   44.2   0.0     1   141    56   305    56   306 0.78 Alpha/beta hydrolase family
DUF4102              PF13356.1     89 seq1723_BIOID50935   -            389   3.1e-28   97.3   0.1   1   1     1e-31   6.8e-28   96.2   0.1     1    88     3    89     3    90 0.98 Domain of unknown function (DUF4102)
Phage_integrase      PF00589.17   173 seq1723_BIOID50935   -            389     3e-26   92.0   0.0   1   1   6.5e-30   4.4e-26   91.4   0.0     2   171   206   371   205   373 0.91 Phage integrase family
HlyD                 PF00529.15   306 seq1724_BIOID50935   -            390   3.8e-79  266.0  16.0   1   1   1.4e-82   4.7e-79  265.7  11.1     1   306    60   343    60   343 0.99 HlyD family secretion protein
HlyD_2               PF12700.2    328 seq1724_BIOID50935   -            390   1.3e-17   63.8   1.8   1   1   5.6e-21   1.9e-17   63.3   1.2    20   234    60   290    51   316 0.76 HlyD family secretion protein
HlyD_3               PF13437.1    105 seq1724_BIOID50935   -            390   1.1e-15   57.7   3.2   1   1   1.4e-16   4.9e-13   49.2   0.2     2   105   218   338   217   338 0.79 HlyD family secretion protein
Biotin_lipoyl_2      PF13533.1     50 seq1724_BIOID50935   -            390   8.5e-09   34.8   1.2   1   1   5.4e-11   1.9e-07   30.5   0.1     2    49    61   108    60   109 0.91 Biotin-lipoyl like
Flg_bbr_C            PF06429.8     74 seq1725_BIOID50935   -            260   5.3e-27   93.4   3.1   1   1   1.6e-30   1.1e-26   92.4   1.3     2    74   183   260   182   260 0.91 Flagellar basal body rod FlgEFG protein C-terminal
Flg_bb_rod           PF00460.15    31 seq1725_BIOID50935   -            260   2.9e-14   52.2   1.2   1   1   1.1e-17   7.4e-14   50.9   0.8     1    31     5    35     5    35 0.98 Flagella basal body rod protein
Rnf-Nqr              PF02508.9    190 seq1726_BIOID50935   -            231   7.9e-59  198.3   9.5   1   1   6.7e-63   9.1e-59  198.1   6.6     1   189     1   200     1   201 0.98 Rnf-Nqr subunit, membrane protein
HOK_GEF              PF01848.11    43 seq1727_BIOID50935   -             98     1e-15   56.6   0.4   1   1   1.1e-19   1.5e-15   56.0   0.2     1    43    52    94    52    94 0.99 Hok/gef family
DUF1090              PF06476.7    115 seq1730_BIOID50935   -            122   4.6e-38  129.3  17.6   1   1   4.1e-42   5.7e-38  129.0  12.2     2   114     7   116     5   117 0.92 Protein of unknown function (DUF1090)
BPD_transp_1         PF00528.17   185 seq1733_BIOID50935   -            341     2e-28   99.0  11.7   1   1   2.7e-32   3.7e-28   98.1   8.1     1   182   158   338   155   341 0.89 Binding-protein-dependent transport system inner membrane component
HOK_GEF              PF01848.11    43 seq1734_BIOID50935   -             83   7.2e-18   63.5   1.4   1   1   6.8e-22   9.3e-18   63.1   1.0     1    43    37    79    37    79 0.99 Hok/gef family
DUF883               PF05957.8     94 seq1735_BIOID50935   -            101   1.1e-31  108.9   1.7   1   1   9.3e-36   1.3e-31  108.7   1.2     2    94     9   101     8   101 0.99 Bacterial protein of unknown function (DUF883)
HhH-GPD              PF00730.20   121 seq1736_BIOID50935   -            211   9.8e-19   67.6   0.0   1   1   3.1e-22   1.4e-18   67.1   0.0     1   120    34   168    34   169 0.95 HhH-GPD superfamily base excision DNA repair protein
HHH                  PF00633.18    30 seq1736_BIOID50935   -            211     2e-07   30.1   0.0   1   1   1.1e-10   4.8e-07   28.9   0.0     2    29   100   127    99   128 0.92 Helix-hairpin-helix motif
EndIII_4Fe-2S        PF10576.4     17 seq1736_BIOID50935   -            211   9.7e-05   22.2   3.3   1   1   3.7e-08   0.00017   21.5   2.3     1    17   187   203   187   203 0.99 Iron-sulfur binding domain of endonuclease III
MOSC                 PF03473.12   133 seq1737_BIOID50935   -            224   1.7e-27   95.3   0.0   1   1   3.5e-31   2.4e-27   94.9   0.0     2   132    38   161    37   162 0.97 MOSC domain
3-alpha              PF03475.9     47 seq1737_BIOID50935   -            224   1.7e-16   59.5   0.1   1   1   4.6e-20   3.1e-16   58.6   0.0     1    47   168   214   168   214 0.97 3-alpha domain
FlgH                 PF02107.11   180 seq1740_BIOID50935   -            232   3.4e-69  231.9   0.3   1   1   2.9e-73   3.9e-69  231.6   0.2     4   180    44   231    41   231 0.95 Flagellar L-ring protein
Plug                 PF07715.10   108 seq1741_BIOID50935   -            142   2.9e-18   66.0   0.5   1   1   2.9e-22   3.9e-18   65.6   0.4     4    70    41   107    38   132 0.88 TonB-dependent Receptor Plug Domain
Hydrolase_3          PF08282.7    254 seq1743_BIOID50935   -            266   1.8e-60  204.5   0.0   1   1   4.4e-64     2e-60  204.3   0.0     1   254     5   260     5   260 0.96 haloacid dehalogenase-like hydrolase
S6PP                 PF05116.8    247 seq1743_BIOID50935   -            266   1.3e-15   57.3   0.0   1   2   1.3e-08   5.8e-05   22.3   0.0     4    75     4    73     1    91 0.88 Sucrose-6F-phosphate phosphohydrolase
S6PP                 PF05116.8    247 seq1743_BIOID50935   -            266   1.3e-15   57.3   0.0   2   2   7.2e-12   3.3e-08   33.0   0.0   135   218   159   242   141   251 0.83 Sucrose-6F-phosphate phosphohydrolase
Hydrolase            PF00702.21   204 seq1743_BIOID50935   -            266   1.7e-10   41.6   0.0   1   1   1.3e-12   6.1e-09   36.5   0.0     2   204     3   226     2   226 0.59 haloacid dehalogenase-like hydrolase
DUF1469              PF07332.6    121 seq1744_BIOID50935   -            134     1e-25   89.6   7.5   1   1   8.4e-30   1.1e-25   89.5   5.2     6   120    19   129    14   130 0.97 Protein of unknown function (DUF1469)
ResIII               PF04851.10   184 seq1746_BIOID50935   -            619   5.8e-21   75.0   0.0   1   1   2.9e-24   1.3e-20   73.8   0.0     2   184    15   185    14   185 0.79 Type III restriction enzyme, res subunit
Helicase_C           PF00271.26    78 seq1746_BIOID50935   -            619   5.7e-09   35.6   0.0   1   1   3.1e-12   1.4e-08   34.3   0.0     4    77   303   376   301   377 0.97 Helicase conserved C-terminal domain
MFS_1                PF07690.11   354 seq1748_BIOID50935   -            512   5.7e-55  186.3  38.3   1   1   4.2e-59   5.7e-55  186.3  26.5     1   353    19   413    19   414 0.89 Major Facilitator Superfamily
Pyridoxal_deC        PF00282.14   373 seq1749_BIOID50935   -            476  1.3e-108  362.7   0.0   1   1  2.2e-112  1.5e-108  362.4   0.0     1   373    43   393    43   393 0.98 Pyridoxal-dependent decarboxylase conserved domain
TonB_dep_Rec         PF00593.19   276 seq1750_BIOID50935   -            469   7.2e-31  108.0  21.3   1   1   5.3e-35   7.2e-31  108.0  14.8     1   276   245   468   245   468 0.90 TonB dependent receptor
YqjK                 PF13997.1     73 seq1753_BIOID50935   -             99   3.6e-30  103.8   9.8   1   1   3.3e-34   4.5e-30  103.5   6.8     1    73    14    86    14    86 0.99 YqjK-like protein
ABC_tran             PF00005.22   118 seq1755_BIOID50935   -            529     9e-45  151.7   0.2   1   2   9.5e-23   1.9e-19   70.0   0.0    15   118    68   185    51   185 0.88 ABC transporter
ABC_tran             PF00005.22   118 seq1755_BIOID50935   -            529     9e-45  151.7   0.2   2   2   1.2e-25   2.4e-22   79.3   0.0     6   118   331   454   326   454 0.90 ABC transporter
AAA_21               PF13304.1    303 seq1755_BIOID50935   -            529   7.9e-22   78.4   4.8   1   2   1.3e-10   2.5e-07   30.8   0.0   233   302   153   220   148   221 0.95 AAA domain
AAA_21               PF13304.1    303 seq1755_BIOID50935   -            529   7.9e-22   78.4   4.8   2   2   1.2e-11   2.3e-08   34.2   0.3   226   302   415   489   372   490 0.82 AAA domain
oligo_HPY            PF08352.7     64 seq1755_BIOID50935   -            529   4.6e-12   45.9   0.1   1   2   2.9e-10   5.6e-07   29.7   0.1     1    32   236   267   236   280 0.90 Oligopeptide/dipeptide transporter, C-terminal region
oligo_HPY            PF08352.7     64 seq1755_BIOID50935   -            529   4.6e-12   45.9   0.1   2   2   2.5e-05     0.049   13.8   0.0     1    23   505   527   505   529 0.96 Oligopeptide/dipeptide transporter, C-terminal region
FlgI                 PF02119.11   342 seq1756_BIOID50935   -            366  4.1e-138  459.5  15.4   1   1  3.4e-142  4.6e-138  459.4  10.7     1   342    22   366    22   366 0.99 Flagellar P-ring protein
DUF1375              PF07119.7     76 seq1758_BIOID50935   -             86   1.2e-15   56.9   0.1   1   1   1.4e-19   1.9e-15   56.2   0.1    15    75     1    53     1    54 0.97 Protein of unknown function (DUF1375)
Bac_Ubq_Cox          PF01654.12   436 seq1759_BIOID50935   -            523  1.2e-183  610.3  21.3   1   1    1e-187  1.4e-183  610.1  14.7     1   435     8   503     8   504 0.98 Bacterial Cytochrome Ubiquinol Oxidase
EamA                 PF00892.15   126 seq1761_BIOID50935   -            299   3.3e-18   65.8  28.8   1   2   5.4e-10   7.4e-06   25.9   9.3     1   124     9   128     9   130 0.91 EamA-like transporter family
EamA                 PF00892.15   126 seq1761_BIOID50935   -            299   3.3e-18   65.8  28.8   2   2   2.7e-16   3.8e-12   46.2   5.2     1   123   149   274   149   277 0.89 EamA-like transporter family
DoxX                 PF07681.7     85 seq1762_BIOID50935   -            115     3e-16   59.4  10.6   1   1   2.2e-20     3e-16   59.4   7.4    11    84     3    72     1    73 0.98 DoxX
PTR2                 PF00854.16   373 seq1763_BIOID50935   -            500   8.2e-75  251.7  26.1   1   1   1.5e-78     1e-74  251.4  16.0     2   370    89   428    88   431 0.97 POT family
MFS_1                PF07690.11   354 seq1763_BIOID50935   -            500     2e-20   72.7  53.9   1   1   3.2e-21   2.2e-17   62.7  25.3    10   299    35   370    26   380 0.77 Major Facilitator Superfamily
GST_N_2              PF13409.1     70 seq1764_BIOID50935   -            328   1.5e-23   82.4   0.0   1   1   9.4e-27   3.2e-23   81.3   0.0     1    70    62   159    62   159 0.85 Glutathione S-transferase, N-terminal domain
GST_C_2              PF13410.1     69 seq1764_BIOID50935   -            328   3.3e-14   52.4   0.0   1   1     2e-17   6.7e-14   51.4   0.0     1    54   203   256   203   280 0.89 Glutathione S-transferase, C-terminal domain
GST_C                PF00043.20    95 seq1764_BIOID50935   -            328     3e-07   30.2   0.0   1   1   1.4e-10   4.8e-07   29.5   0.0    20    67   200   247   166   281 0.76 Glutathione S-transferase, C-terminal domain
Glucosaminidase      PF01832.15   134 seq1767_BIOID50935   -            323   9.5e-38  129.2   0.9   1   1   2.5e-41   1.7e-37  128.4   0.6     5   133   170   305   167   306 0.96 Mannosyl-glycoprotein endo-beta-N-acetylglucosaminidase
Rod-binding          PF10135.4     49 seq1767_BIOID50935   -            323   1.4e-19   69.7   2.4   1   1   4.8e-23   3.3e-19   68.4   1.7     1    49    60   107    60   107 0.99 Rod binding protein
Asp_Glu_race         PF01177.17   217 seq1768_BIOID50935   -            285   6.1e-30  104.6   0.1   1   1   6.1e-34   8.3e-30  104.2   0.1     2   215    25   234    24   236 0.85 Asp/Glu/Hydantoin racemase
AA_permease_2        PF13520.1    426 seq1770_BIOID50935   -            511   1.9e-57  194.5  52.9   1   1   3.5e-61   2.4e-57  194.2  36.6     1   424    13   452    13   457 0.92 Amino acid permease
AA_permease          PF00324.16   479 seq1770_BIOID50935   -            511   1.7e-20   72.7  45.6   1   1   3.8e-24   2.6e-20   72.1  31.6    20   462    32   459    15   474 0.76 Amino acid permease
Dynamin_N            PF00350.18   168 seq1772_BIOID50935   -            742   1.1e-18   67.4   0.0   1   1   9.6e-22   4.4e-18   65.5   0.0     1   148    72   278    72   300 0.80 Dynamin family
MMR_HSR1             PF01926.18   114 seq1772_BIOID50935   -            742   3.8e-08   33.2   0.0   1   1   1.1e-10   5.1e-07   29.5   0.0     2   114    72   298    71   298 0.78 50S ribosome-binding GTPase
HTH_31               PF13560.1     64 seq1773_BIOID50935   -            154   8.1e-15   54.6   0.4   1   1   5.2e-18   1.8e-14   53.5   0.1     2    57     9    63     8    71 0.95 Helix-turn-helix domain
HTH_19               PF12844.2     64 seq1773_BIOID50935   -            154   1.2e-11   44.3   0.0   1   1   5.3e-15   1.8e-11   43.7   0.0     1    59    10    68    10    72 0.96 Helix-turn-helix domain
HTH_3                PF01381.17    55 seq1773_BIOID50935   -            154   7.8e-11   41.5   0.0   1   1   3.6e-14   1.2e-10   40.9   0.0     1    51    13    63    13    64 0.96 Helix-turn-helix
HTH_26               PF13443.1     63 seq1773_BIOID50935   -            154   2.5e-05   24.2   0.0   1   1   1.1e-08   3.8e-05   23.6   0.0     3    58    14    68     4    72 0.89 Cro/C1-type HTH DNA-binding domain
FAD_binding_3        PF01494.14   356 seq1774_BIOID50935   -            360   1.4e-09   37.3   0.0   1   1   2.1e-09   2.8e-05   23.2   0.0   148   178   141   171   118   239 0.86 FAD binding domain
Cyto_ox_2            PF02322.10   328 seq1777_BIOID50935   -            379  7.9e-121  403.1  36.0   1   1  6.7e-125  9.2e-121  402.8  25.0     2   327     7   362     6   363 0.99 Cytochrome oxidase subunit II
GST_C                PF00043.20    95 seq1779_BIOID50935   -            201   3.2e-15   55.7   0.1   1   1   1.9e-18   5.3e-15   55.0   0.1     5    95   104   189   100   189 0.94 Glutathione S-transferase, C-terminal domain
GST_N_2              PF13409.1     70 seq1779_BIOID50935   -            201   9.7e-12   44.6   0.0   1   1   1.4e-14   3.7e-11   42.7   0.0     5    69    11    75     9    76 0.95 Glutathione S-transferase, N-terminal domain
GST_N_3              PF13417.1     75 seq1779_BIOID50935   -            201   3.7e-11   42.9   0.0   1   1   2.8e-14   7.6e-11   41.9   0.0    15    73    16    79    11    81 0.89 Glutathione S-transferase, N-terminal domain
GST_C_2              PF13410.1     69 seq1779_BIOID50935   -            201   7.1e-10   38.5   0.1   1   1   3.8e-13   1.1e-09   37.9   0.0     7    69   125   184    71   184 0.90 Glutathione S-transferase, C-terminal domain
GST_N                PF02798.15    76 seq1779_BIOID50935   -            201   8.4e-09   35.3   0.0   1   1     9e-12   2.5e-08   33.8   0.0     3    76     1    75     1    75 0.94 Glutathione S-transferase, N-terminal domain
DUF805               PF05656.9    117 seq1780_BIOID50935   -            121   1.4e-37  127.9   4.7   1   1   1.2e-41   1.6e-37  127.8   3.3     1   116    10   118    10   119 0.98 Protein of unknown function (DUF805)
Flg_bbr_C            PF06429.8     74 seq1782_BIOID50935   -            547   7.8e-08   32.0   2.5   1   1   1.1e-11   7.8e-08   32.0   1.7    23    74   491   546   469   546 0.82 Flagellar basal body rod FlgEFG protein C-terminal
Flg_bb_rod           PF00460.15    31 seq1782_BIOID50935   -            547   2.8e-05   23.5  11.0   1   1   4.2e-09   2.8e-05   23.5   7.6     1    31     5    35     5    35 0.97 Flagella basal body rod protein
EAL                  PF00563.15   236 seq1783_BIOID50935   -            362   1.6e-58  197.8   0.0   1   1   3.3e-62   2.3e-58  197.3   0.0     3   236   112   346   111   346 0.94 EAL domain
GerE                 PF00196.14    58 seq1783_BIOID50935   -            362   1.3e-10   40.3   0.3   1   1   3.8e-14   2.6e-10   39.3   0.2     5    52    26    73    24    77 0.96 Bacterial regulatory proteins, luxR family
LTXXQ                PF07813.7    100 seq1784_BIOID50935   -            167     4e-20   72.0  12.1   1   1   5.8e-24     4e-20   72.0   8.4     4   100    41   137    38   137 0.96 LTXXQ motif family protein
Metal_resist         PF13801.1    125 seq1784_BIOID50935   -            167   1.5e-09   37.7   9.4   1   1   2.2e-13   1.5e-09   37.7   6.5    19   124    30   131     8   132 0.85 Heavy-metal resistance
Meth_synt_2          PF01717.13   324 seq1787_BIOID50935   -            753  7.9e-162  537.6   0.0   1   2   4.6e-10   3.1e-06   26.2   0.0   120   186   154   221   114   237 0.85 Cobalamin-independent synthase, Catalytic domain
Meth_synt_2          PF01717.13   324 seq1787_BIOID50935   -            753  7.9e-162  537.6   0.0   2   2  6.1e-157  4.2e-153  508.9   0.0     1   324   426   749   426   749 1.00 Cobalamin-independent synthase, Catalytic domain
Meth_synt_1          PF08267.7    311 seq1787_BIOID50935   -            753  2.3e-139  463.8   0.0   1   2  4.6e-128  3.1e-124  414.1   0.0     2   307     5   312     4   316 0.98 Cobalamin-independent synthase, N-terminal domain
Meth_synt_1          PF08267.7    311 seq1787_BIOID50935   -            753  2.3e-139  463.8   0.0   2   2   4.8e-14   3.3e-10   39.6   0.0   143   285   540   690   529   715 0.80 Cobalamin-independent synthase, N-terminal domain
GerE                 PF00196.14    58 seq1788_BIOID50935   -            901   4.2e-20   70.7   0.0   1   1   1.3e-23   1.7e-19   68.7   0.0     2    58   834   890   833   890 0.97 Bacterial regulatory proteins, luxR family
DUF805               PF05656.9    117 seq1791_BIOID50935   -            118   2.1e-36  124.2   3.3   1   1   1.7e-40   2.4e-36  124.0   2.3     1   116    10   114    10   115 0.98 Protein of unknown function (DUF805)
DUF4102              PF13356.1     89 seq1792_BIOID50935   -            297   5.2e-30  103.0   0.1   1   1   6.6e-34   9.1e-30  102.2   0.1     1    88    25   111    25   112 0.97 Domain of unknown function (DUF4102)
Esterase             PF00756.15   251 seq1794_BIOID50935   -            400     3e-48  164.3   0.0   1   1   4.5e-52     3e-48  164.3   0.0     1   251   172   391   172   391 0.98 Putative esterase
DUF3327              PF11806.3    122 seq1794_BIOID50935   -            400   2.9e-37  127.5   0.5   1   1   4.2e-41   2.9e-37  127.5   0.3     3   121    29   155    21   156 0.97 Domain of unknown function (DUF3327)
YbgT_YccB            PF08173.6     28 seq1797_BIOID50935   -             37   6.1e-16   57.8   4.2   1   1   4.9e-20   6.7e-16   57.6   2.9     1    28     1    28     1    28 0.97 Membrane bound YbgT-like protein
DUF187               PF02638.10   401 seq1798_BIOID50935   -            439  3.2e-174  578.9   0.1   1   1  2.7e-178  3.6e-174  578.7   0.1     1   401     3   431     3   431 0.99 Uncharacterised BCR, COG1649
Cyd_oper_YbgE        PF09600.5     82 seq1799_BIOID50935   -             97   1.5e-33  114.6   7.9   1   1   1.4e-37   1.9e-33  114.3   5.5     1    81    16    96    16    97 0.97 Cyd operon protein YbgE (Cyd_oper_YbgE)
4HBT                 PF03061.17    79 seq1802_BIOID50935   -            134     8e-19   67.4   0.4   1   1   2.4e-22   1.1e-18   66.9   0.3     1    77    20   103    20   105 0.98 Thioesterase superfamily
4HBT_2               PF13279.1    121 seq1802_BIOID50935   -            134   2.7e-12   47.0   0.2   1   1   7.1e-16   3.2e-12   46.8   0.1     3   117    14   128    12   132 0.88 Thioesterase-like superfamily
Acyl-ACP_TE          PF01643.12   249 seq1802_BIOID50935   -            134   1.3e-05   24.2   0.1   1   1   3.1e-09   1.4e-05   24.0   0.0    31   132    33   132     4   134 0.79 Acyl-ACP thioesterase
YjcZ                 PF13990.1    270 seq1805_BIOID50935   -            292  1.8e-118  394.4   5.7   1   1  1.5e-122    2e-118  394.3   3.9     1   270    21   287    21   287 0.99 YjcZ-like protein
Flagellin_N          PF00669.15   139 seq1806_BIOID50935   -            317   6.6e-34  116.5  10.2   1   1   4.8e-38   6.6e-34  116.5   7.1     2   139     4   141     3   141 0.99 Bacterial flagellin N-terminal helical region
MotA_ExbB            PF01618.11   139 seq1807_BIOID50935   -            230   6.2e-47  158.6   0.2   1   1     6e-51   8.1e-47  158.2   0.1     2   138    74   210    73   211 0.98 MotA/TolQ/ExbB proton channel family
MbtH                 PF03621.8     54 seq1808_BIOID50935   -             72   2.8e-21   74.4   0.7   1   1   2.5e-25   3.5e-21   74.2   0.5     1    53     1    54     1    55 0.96 MbtH-like protein
AMP-binding          PF00501.23   418 seq1810_BIOID50935   -           1335  5.6e-117  390.5   0.0   1   1  2.2e-120  7.4e-117  390.1   0.0     1   417   524   928   524   929 0.97 AMP-binding enzyme
Condensation         PF00668.15   301 seq1810_BIOID50935   -           1335   2.5e-59  200.4   0.0   1   1   1.1e-62   3.8e-59  199.8   0.0     2   300    44   342    43   343 0.92 Condensation domain
Thioesterase         PF00975.15   229 seq1810_BIOID50935   -           1335   1.3e-46  159.5   0.5   1   1     5e-47   1.7e-43  149.3   0.0     2   216  1109  1320  1108  1333 0.95 Thioesterase domain
PP-binding           PF00550.20    67 seq1810_BIOID50935   -           1335     4e-11   42.9   0.1   1   1   3.8e-14   1.3e-10   41.2   0.1     3    65  1022  1082  1020  1084 0.91 Phosphopantetheine attachment site
Pirin                PF02678.11   107 seq1811_BIOID50935   -            233   2.1e-21   75.7   0.0   1   1   2.8e-25   3.8e-21   74.8   0.0     2   107     4   119     3   119 0.95 Pirin
ResIII               PF04851.10   184 seq1812_BIOID50935   -            586   4.9e-32  111.1   0.0   1   1   1.7e-35   7.8e-32  110.4   0.0     2   184     3   155     2   155 0.95 Type III restriction enzyme, res subunit
Helicase_C           PF00271.26    78 seq1812_BIOID50935   -            586   7.7e-12   44.8   0.0   1   1   6.6e-15     3e-11   42.9   0.0    10    76   277   343   273   345 0.96 Helicase conserved C-terminal domain
DEAD                 PF00270.24   173 seq1812_BIOID50935   -            586   4.2e-11   42.4   0.0   1   1   1.2e-13   5.7e-10   38.8   0.0     2   166     7   153     6   157 0.81 DEAD/DEAH box helicase
Phage_Cox            PF10743.4     87 seq1813_BIOID50935   -             90   1.4e-42  143.4   0.1   1   1   1.2e-46   1.7e-42  143.2   0.1     2    87     4    90     3    90 0.98 Regulatory phage protein cox
ExbD                 PF02472.11   130 seq1815_BIOID50935   -            142     5e-23   81.3   0.1   1   1   4.1e-27   5.6e-23   81.2   0.1     2   129    10   141     9   142 0.89 Biopolymer transport protein ExbD/TolR
Phage_AlpA           PF05930.7     51 seq1817_BIOID50935   -             88   2.6e-26   90.9   0.0   1   1   4.8e-30   3.3e-26   90.6   0.0     1    51    25    75    25    75 0.99 Prophage CP4-57 regulatory protein (AlpA)
HTH_17               PF12728.2     51 seq1817_BIOID50935   -             88   6.3e-10   39.0   0.0   1   1   1.1e-13   7.8e-10   38.7   0.0     2    50    28    78    27    79 0.87 Helix-turn-helix domain
GGDEF                PF00990.16   161 seq1819_BIOID50935   -            460   8.9e-51  171.5   0.3   1   1   2.5e-54   3.4e-50  169.6   0.0     3   161   297   452   295   452 0.97 GGDEF domain
Sugar_tr             PF00083.19   451 seq1823_BIOID50935   -            508   7.3e-71  238.9  26.0   1   1   2.2e-74     1e-70  238.4  18.1     3   446    36   456    33   461 0.95 Sugar (and other) transporter
MFS_1                PF07690.11   354 seq1823_BIOID50935   -            508   2.8e-36  124.9  40.3   1   2   7.1e-30   3.2e-26   91.7  10.9     9   257    46   318    38   320 0.74 Major Facilitator Superfamily
MFS_1                PF07690.11   354 seq1823_BIOID50935   -            508   2.8e-36  124.9  40.3   2   2   2.1e-14   9.5e-11   40.9  14.2    38   171   309   445   307   475 0.80 Major Facilitator Superfamily
Osmo_CC              PF08946.5     46 seq1823_BIOID50935   -            508   2.7e-25   88.0   8.8   1   1   1.1e-28   5.1e-25   87.1   6.1     1    46   462   507   462   507 0.99 Osmosensory transporter coiled coil
Phage_ASH            PF10554.4    108 seq1824_BIOID50935   -            196   7.1e-33  113.0   0.1   1   1   6.9e-37   9.4e-33  112.6   0.1     1   108    22   143    22   143 0.99 Ash protein family
Ank_2                PF12796.2     89 seq1827_BIOID50935   -            201   3.2e-30  104.1   1.5   1   2   3.3e-16   8.9e-13   48.2   0.1     3    86    12    99    10   102 0.96 Ankyrin repeats (3 copies)
Ank_2                PF12796.2     89 seq1827_BIOID50935   -            201   3.2e-30  104.1   1.5   2   2   2.3e-11   6.2e-08   32.7   0.0    39    83   157   201   152   201 0.94 Ankyrin repeats (3 copies)
Ank_4                PF13637.1     54 seq1827_BIOID50935   -            201   1.9e-28   98.1   0.8   1   2   8.3e-12   2.3e-08   34.2   0.0     8    54    13    59    10    59 0.97 Ankyrin repeats (many copies)
Ank_4                PF13637.1     54 seq1827_BIOID50935   -            201   1.9e-28   98.1   0.8   2   2   2.3e-09   6.4e-06   26.4   0.0    16    54   159   197   155   197 0.96 Ankyrin repeats (many copies)
Ank                  PF00023.25    33 seq1827_BIOID50935   -            201   2.4e-24   83.7   6.3   1   2   7.6e-10   2.1e-06   27.1   0.0     2    32    39    69    38    70 0.96 Ankyrin repeat
Ank                  PF00023.25    33 seq1827_BIOID50935   -            201   2.4e-24   83.7   6.3   2   2   1.9e-08   5.1e-05   22.7   0.0     2    33   139   175   138   175 0.97 Ankyrin repeat
GGDEF                PF00990.16   161 seq1828_BIOID50935   -            301   2.4e-50  170.1   0.0   1   1   2.3e-54   3.1e-50  169.7   0.0     1   161   131   288   131   288 0.98 GGDEF domain
DUF1778              PF08681.6     80 seq1829_BIOID50935   -             94   5.3e-19   67.7   2.7   1   1   4.7e-23   6.4e-19   67.4   1.9     2    76    12    88    11    91 0.90 Protein of unknown function (DUF1778)
TolA                 PF06519.6     96 seq1830_BIOID50935   -            404   2.1e-38  130.0   0.0   1   1     3e-42   2.1e-38  130.0   0.0     1    96   308   402   308   402 0.98 TolA C-terminal
TonB_2               PF13103.1     85 seq1830_BIOID50935   -            404   2.5e-05   24.0   0.0   1   1   1.3e-08   8.8e-05   22.3   0.0     2    73   321   388   320   397 0.86 TonB C terminal
DUF2732              PF10809.3     77 seq1832_BIOID50935   -             74   2.5e-11   42.8   1.4   1   1   2.1e-15   2.9e-11   42.6   1.0    20    72    14    66     2    70 0.93 Protein of unknown function (DUF2732)
PNP_UDP_1            PF01048.15   234 seq1836_BIOID50935   -            253   8.2e-42  142.6   1.4   1   1   6.8e-46   9.2e-42  142.4   1.0     2   230    21   247    20   253 0.85 Phosphorylase superfamily
DUF2877              PF11392.3    111 seq1837_BIOID50935   -            287   2.9e-33  114.2   0.0   1   1     4e-37   5.5e-33  113.3   0.0     1   110   167   276   167   277 0.98 Protein of unknown function (DUF2877)
zf-dskA_traR         PF01258.12    36 seq1840_BIOID50935   -             74     5e-11   42.0   1.5   1   1   5.4e-15   7.4e-11   41.4   1.0     5    35    34    64    29    65 0.92 Prokaryotic dksA/traR C4-type zinc finger
PAS_9                PF13426.1    104 seq1843_BIOID50935   -            421   3.4e-32  110.8   0.0   1   2   6.9e-21   1.4e-17   63.9   0.0     3   102    32   133    30   135 0.91 PAS domain
PAS_9                PF13426.1    104 seq1843_BIOID50935   -            421   3.4e-32  110.8   0.0   2   2   7.1e-15   1.4e-11   44.6   0.0     3   104   156   258   154   258 0.87 PAS domain
PAS                  PF00989.19   113 seq1843_BIOID50935   -            421     2e-21   75.7   0.0   1   2   4.6e-13     9e-10   38.2   0.0    13   112    32   132    24   133 0.81 PAS fold
PAS                  PF00989.19   113 seq1843_BIOID50935   -            421     2e-21   75.7   0.0   2   2   4.2e-12   8.3e-09   35.1   0.0     7   113   150   256   145   256 0.83 PAS fold
PAS_4                PF08448.5    110 seq1843_BIOID50935   -            421   1.2e-14   54.1   0.0   1   1   8.7e-13   1.7e-09   37.5   0.0     1   110   150   261   150   261 0.94 PAS fold
PAS_8                PF13188.1     64 seq1843_BIOID50935   -            421   9.1e-13   47.4   0.1   1   2   1.6e-07   0.00031   20.3   0.0    11    52    31    75    14    87 0.66 PAS domain
PAS_8                PF13188.1     64 seq1843_BIOID50935   -            421   9.1e-13   47.4   0.1   2   2   9.3e-09   1.8e-05   24.2   0.0     7    45   150   192   141   215 0.66 PAS domain
EAL                  PF00563.15   236 seq1844_BIOID50935   -            536   7.6e-61  205.4   0.1   1   1   1.5e-64   1.1e-60  205.0   0.0     2   236   291   523   290   523 0.95 EAL domain
CSS-motif            PF12792.2    208 seq1844_BIOID50935   -            536   4.7e-46  156.6   0.1   1   1   1.4e-49   9.4e-46  155.6   0.0     2   205    61   283    60   284 0.98 CSS motif domain associated with EAL
Ribosomal_L25p       PF01386.14    88 seq1847_BIOID50935   -             94   3.9e-30  103.6   0.3   1   1   3.2e-34   4.3e-30  103.5   0.2     1    88     4    91     4    91 0.99 Ribosomal L25p family
Phage_GPA            PF05840.8    371 seq1849_BIOID50935   -            762  4.5e-147  489.4   0.6   1   1  4.1e-151  5.7e-147  489.1   0.4     1   370   133   514   133   515 0.98 Bacteriophage replication gene A protein (GPA)
PD40                 PF07676.7     39 seq1850_BIOID50935   -            431   1.2e-35  120.5   5.0   1   4   2.5e-08   8.6e-05   21.9   0.0    11    34   203   224   198   227 0.82 WD40-like Beta Propeller Repeat
PD40                 PF07676.7     39 seq1850_BIOID50935   -            431   1.2e-35  120.5   5.0   2   4   8.4e-13   2.9e-09   36.2   0.0     2    39   238   273   237   273 0.95 WD40-like Beta Propeller Repeat
PD40                 PF07676.7     39 seq1850_BIOID50935   -            431   1.2e-35  120.5   5.0   3   4   6.4e-13   2.2e-09   36.6   0.1     2    38   282   316   281   317 0.96 WD40-like Beta Propeller Repeat
PD40                 PF07676.7     39 seq1850_BIOID50935   -            431   1.2e-35  120.5   5.0   4   4   4.2e-07    0.0014   18.0   0.0     3    30   370   397   368   403 0.93 WD40-like Beta Propeller Repeat
TolB_N               PF04052.8    105 seq1850_BIOID50935   -            431   9.2e-32  109.1   0.0   1   1   7.2e-35   2.5e-31  107.7   0.0     1    99    24   122    24   127 0.97 TolB amino-terminal domain
DPPIV_N              PF00930.16   353 seq1850_BIOID50935   -            431   1.6e-13   49.8   0.0   1   1   2.3e-13     8e-10   37.7   0.0   239   348   249   353   220   358 0.87 Dipeptidyl peptidase IV (DPP IV) N-terminal region
Ligase_CoA           PF00549.14   153 seq1853_BIOID50935   -            515     3e-48  163.1   0.1   1   1   8.3e-51   5.7e-47  159.0   0.0     1   148   346   503   346   508 0.97 CoA-ligase
CoA_binding          PF02629.14    96 seq1853_BIOID50935   -            515     1e-19   70.6   0.2   1   1   1.5e-21     1e-17   64.3   0.0     2    96   188   284   187   284 0.97 CoA binding domain
RmuC                 PF02646.11   305 seq1854_BIOID50935   -            475  7.2e-112  373.0   2.2   1   1  5.3e-116  7.2e-112  373.0   1.5     1   304   135   437   135   438 0.99 RmuC family
Pox_D5               PF03288.11    86 seq1855_BIOID50935   -            777   6.5e-21   74.2   0.0   1   1   4.2e-24   1.1e-20   73.4   0.0     1    86   670   769   670   769 0.96 Poxvirus D5 protein-like
Prim_Zn_Ribbon       PF08273.7     40 seq1855_BIOID50935   -            777   1.3e-18   66.6   9.8   1   1   9.8e-22   2.7e-18   65.6   6.8     1    40    30    66    30    66 0.97 Zinc-binding domain of primase-helicase
Toprim_3             PF13362.1     96 seq1855_BIOID50935   -            777   2.6e-11   43.4   0.5   1   1   2.9e-14   7.9e-11   41.9   0.0     2    94   210   299   209   301 0.87 Toprim domain
D5_N                 PF08706.6    150 seq1855_BIOID50935   -            777   5.5e-11   42.6   0.0   1   1   4.6e-14   1.2e-10   41.4   0.0     2   148   337   468   336   470 0.79 D5 N terminal like
Toprim_4             PF13662.1     81 seq1855_BIOID50935   -            777   8.3e-09   35.2   0.1   1   1   1.1e-11     3e-08   33.4   0.0     1    69   208   277   208   285 0.89 Toprim domain
EAL                  PF00563.15   236 seq1857_BIOID50935   -            383   4.5e-69  232.4   0.1   1   1   9.3e-73   6.4e-69  231.9   0.0     3   236   131   365   129   365 0.96 EAL domain
GGDEF                PF00990.16   161 seq1857_BIOID50935   -            383   6.3e-13   48.5   0.0   1   1   1.5e-16     1e-12   47.8   0.0    47   160     2   109     1   110 0.94 GGDEF domain
MurB_C               PF02873.11   105 seq1861_BIOID50935   -            342     2e-41  139.8   0.0   1   1   5.2e-45   3.5e-41  139.0   0.0     1   105   203   330   203   330 0.99 UDP-N-acetylenolpyruvoylglucosamine reductase, C-terminal domain
FAD_binding_4        PF01565.18   139 seq1861_BIOID50935   -            342   5.9e-27   93.7   0.1   1   1   2.7e-30   1.8e-26   92.1   0.0     2   138    18   149    17   150 0.91 FAD binding domain
Rick_17kDa_Anti      PF05433.10    42 seq1862_BIOID50935   -            155   1.4e-07   30.9  26.2   1   1   1.8e-11   2.5e-07   30.1  18.2     1    42    62   103    62   103 0.96 Glycine zipper 2TM domain
OmpA                 PF00691.15    97 seq1865_BIOID50935   -            173   1.1e-19   70.5   0.0   1   1   1.4e-23     2e-19   69.6   0.0     1    97    72   167    72   167 0.95 OmpA family
DUF1414              PF07208.6     44 seq1866_BIOID50935   -             75   2.5e-25   87.7   0.9   1   1   2.5e-29   3.4e-25   87.3   0.6     1    44    26    69    26    69 0.99 Protein of unknown function (DUF1414)
DUF3413              PF11893.3    253 seq1867_BIOID50935   -            586  3.6e-109  363.4  10.1   1   1  1.1e-112  5.1e-109  362.8   7.0     1   252     1   253     1   254 0.99 Domain of unknown function (DUF3413)
Sulfatase            PF00884.18   379 seq1867_BIOID50935   -            586   3.2e-36  125.0   1.6   1   1     7e-40   3.2e-36  125.0   1.1     1   330   260   541   260   573 0.81 Sulfatase
Ubie_methyltran      PF01209.13   233 seq1869_BIOID50935   -            251  5.9e-114  378.8   0.0   1   1  5.4e-117  6.7e-114  378.6   0.0     2   233    15   250    14   250 0.99 ubiE/COQ5 methyltransferase family
Methyltransf_31      PF13847.1    152 seq1869_BIOID50935   -            251   3.9e-23   81.5   0.0   1   1   4.7e-26   5.8e-23   81.0   0.0     3   113    63   179    61   229 0.81 Methyltransferase domain
[truncated: 1,484,281 more chars]
