# Supplementary material for: A domain sequence approach to pangenomics: applications to Escherichia coli
Source: F1000Res. 2013 May 29;1:19. Originally published 2012 Oct 1. [Version 2] doi: 10.12688/f1000research.1-19.v2 (PMC3901455; doi:10.12688/f1000research.1-19.v2)
Supplement: The 347 text files show the results from scanning each of the fasta-files against the Pfam-A database [file f1000research-1-1101-s0002.tgz › Escherichia_coli_DEC4B_BIOID50937.txt]

#                                                                            --- full sequence --- -------------- this domain -------------   hmm coord   ali coord   env coord
# target name        accession   tlen query name           accession   qlen   E-value  score  bias   #  of  c-Evalue  i-Evalue  score  bias  from    to  from    to  from    to  acc description of target
#------------------- ---------- ----- -------------------- ---------- ----- --------- ------ ----- --- --- --------- --------- ------ ----- ----- ----- ----- ----- ----- ----- ---- ---------------------
RHS                  PF03527.9     41 seq1_BIOID50937      -            271     6e-21   73.8   0.4   1   1   7.3e-25   9.9e-21   73.1   0.3     1    41    15    55    15    55 0.98 RHS protein
Phage_Nu1            PF07471.7    164 seq3_BIOID50937      -            169   4.2e-18   65.2   0.0   1   1   4.3e-22   5.8e-18   64.7   0.0    72   163    59   150    45   151 0.88 Phage DNA packaging protein Nu1
DUF1076              PF06416.7    113 seq4_BIOID50937      -            219   2.2e-43  146.4   0.3   1   1   2.3e-47   3.1e-43  145.9   0.2    13   113   112   212    99   212 0.94 Protein of unknown function (DUF1076)
Gam                  PF06064.6     98 seq5_BIOID50937      -             98   2.6e-62  206.9   5.7   1   1   2.1e-66   2.9e-62  206.7   4.0     1    98     1    98     1    98 0.99 Host-nuclease inhibitor protein Gam
SirB                 PF04247.7    123 seq6_BIOID50937      -            130   6.2e-38  129.1   8.6   1   1   5.1e-42     7e-38  129.0   6.0     2   123     4   129     3   129 0.97 Invasion gene expression up-regulator, SirB
DUF3168              PF11367.3    121 seq7_BIOID50937      -            139   1.1e-14   54.5   0.1   1   1   1.1e-18   1.4e-14   54.1   0.1    12   121    10   110     4   110 0.85 Protein of unknown function (DUF3168)
Phage_attach         PF05354.6    117 seq9_BIOID50937      -            117   7.2e-62  206.0   0.2   1   1   1.2e-65   7.9e-62  205.8   0.1     1   117     1   117     1   117 1.00 Phage Head-Tail Attachment
Gifsy-2              PF13856.1     95 seq9_BIOID50937      -            117     3e-30  104.0   0.0   1   1     5e-34   3.4e-30  103.9   0.0     1    95     4   105     4   105 0.99 ATP-binding sugar transporter from pro-phage
DUF1019              PF06254.6     89 seq11_BIOID50937     -            183   2.6e-27   94.6   0.0   1   1   2.9e-31   3.9e-27   94.1   0.0     4    89    58   149    46   149 0.95 Protein of unknown function (DUF1019)
Lambda_tail_I        PF06805.7     82 seq14_BIOID50937     -            215   8.4e-22   76.6   0.0   1   1     1e-25   1.4e-21   75.9   0.0     2    82    14    97    13    97 0.98 Bacteriophage lambda tail assembly protein I
Transgly             PF00912.17   178 seq17_BIOID50937     -            844   2.6e-56  189.6   0.0   1   1     6e-60   4.1e-56  188.9   0.0    10   177   209   380   198   381 0.95 Transglycosylase
Transpeptidase       PF00905.17   304 seq17_BIOID50937     -            844   1.1e-25   90.2   0.2   1   1   1.3e-28   8.9e-25   87.2   0.2     2   284   473   725   472   744 0.86 Penicillin binding protein transpeptidase domain
SBP_bac_5            PF00496.17   374 seq18_BIOID50937     -            567   8.4e-87  291.2   8.1   1   1   9.2e-91   1.3e-86  290.7   5.6     3   373   107   487   105   488 0.92 Bacterial extracellular solute-binding proteins, family 5 Middle
RHS                  PF03527.9     41 seq19_BIOID50937     -            434   2.2e-20   72.0   0.9   1   1   1.6e-24   2.2e-20   72.0   0.7     1    41   188   228   188   228 0.98 RHS protein
Lambda_tail_I        PF06805.7     82 seq22_BIOID50937     -            223   1.8e-23   82.0   0.1   1   1   2.2e-27     3e-23   81.3   0.0     2    82    14    97    13    97 0.98 Bacteriophage lambda tail assembly protein I
Prok-JAB             PF14464.1    105 seq25_BIOID50937     -            247   6.6e-20   70.5   0.3   1   1   1.8e-23   1.3e-19   69.6   0.2     3    99     3    99     1   108 0.92 Prokaryotic homologs of the JAB domain
NLPC_P60             PF00877.14   105 seq25_BIOID50937     -            247   3.2e-13   49.2   0.0   1   1   6.6e-17   4.5e-13   48.7   0.0     1   105   111   224   111   224 0.94 NlpC/P60 family
TerB                 PF05099.8    140 seq26_BIOID50937     -            117     1e-12   47.8   3.3   1   1   1.2e-16   1.6e-12   47.1   2.3    30   131     6   112     1   115 0.83 Tellurite resistance protein TerB
Lysis_S              PF04971.7     68 seq27_BIOID50937     -             71   1.6e-46  155.7   0.6   1   1   1.3e-50   1.7e-46  155.6   0.4     1    68     4    71     4    71 1.00 Lysis protein S
Alpha-amylase        PF00128.19   316 seq29_BIOID50937     -            412   1.2e-06   28.0   0.0   1   1   1.4e-10     2e-06   27.3   0.0    21    78   245   314   230   350 0.85 Alpha amylase, catalytic domain
I-set                PF07679.11    90 seq31_BIOID50937     -            248   8.5e-08   31.8   0.4   1   1   1.1e-10   4.9e-07   29.4   0.1     4    88   160   237   157   241 0.84 Immunoglobulin I-set domain
Ig_2                 PF13895.1     80 seq31_BIOID50937     -            248   1.6e-07   31.1   0.4   1   1   8.6e-11   3.9e-07   29.9   0.1    22    78   180   241   158   243 0.74 Immunoglobulin domain
Ig_3                 PF13927.1     75 seq31_BIOID50937     -            248   4.7e-07   30.1   0.6   1   1   3.6e-10   1.6e-06   28.3   0.0    12    74   169   225   160   226 0.87 Immunoglobulin domain
Transposase_mut      PF00872.13   381 seq34_BIOID50937     -            293   7.6e-89  297.7   0.4   1   1   1.4e-92   9.2e-89  297.5   0.3   124   379    15   268     9   270 0.97 Transposase, Mutator family
MULE                 PF10551.4     93 seq34_BIOID50937     -            293   3.5e-13   49.4   0.0   1   1   1.3e-16   8.8e-13   48.1   0.0    16    91    76   151    62   153 0.84 MULE transposase domain
DUF3672              PF12421.3    136 seq35_BIOID50937     -            151   6.3e-15   55.4   0.0   1   1   6.8e-19   9.3e-15   54.8   0.0    40   136     2   113     1   113 0.92 Fibronectin type III protein
RHS                  PF03527.9     41 seq37_BIOID50937     -            586   1.9e-20   72.2   0.8   1   1   2.7e-24   1.9e-20   72.2   0.5     1    41   333   373   333   373 0.97 RHS protein
RHS_repeat           PF05593.9     38 seq37_BIOID50937     -            586   2.8e-11   43.1  24.4   1   1   9.8e-09   6.7e-05   22.8   0.8     1    29   129   166   129   175 0.84 RHS Repeat
RecT                 PF03837.9    199 seq38_BIOID50937     -            261   1.1e-28   99.8   0.0   1   1   1.6e-30   2.2e-26   92.2   0.0     5   195    24   182    22   190 0.91 RecT family
Lar_restr_allev      PF14354.1     61 seq42_BIOID50937     -             78   1.5e-11   44.2   2.9   1   1   1.4e-15   1.9e-11   43.9   2.0     1    61     9    63     9    63 0.95 Restriction alleviation protein Lar
Transglut_core2      PF13369.1    153 seq46_BIOID50937     -            269     9e-38  129.0   0.0   1   1   1.8e-41   1.2e-37  128.5   0.0     2   152    33   184    32   185 0.97 Transglutaminase-like superfamily
TPR_9                PF13371.1     73 seq46_BIOID50937     -            269   2.8e-28   97.4   0.3   1   1   8.9e-32   6.1e-28   96.3   0.2     1    73   187   259   187   259 0.99 Tetratricopeptide repeat
Phage_lysozyme       PF00959.14   110 seq48_BIOID50937     -            165     2e-32  111.6   0.1   1   1   1.8e-36   2.5e-32  111.3   0.1     1   109    48   154    48   155 0.98 Phage lysozyme
Minor_tail_Z         PF06763.6    189 seq49_BIOID50937     -            192   1.2e-91  305.3  15.2   1   1     1e-95   1.4e-91  305.2  10.5     1   189     3   192     3   192 1.00 Prophage minor tail protein Z (GPZ)
I-set                PF07679.11    90 seq50_BIOID50937     -            238   7.5e-08   32.0   0.5   1   1   9.8e-11   4.5e-07   29.5   0.1     4    88   150   227   147   231 0.84 Immunoglobulin I-set domain
Ig_2                 PF13895.1     80 seq50_BIOID50937     -            238   1.4e-07   31.3   0.4   1   1   7.7e-11   3.5e-07   30.1   0.1    22    78   170   231   147   233 0.74 Immunoglobulin domain
Ig_3                 PF13927.1     75 seq50_BIOID50937     -            238   4.2e-07   30.2   0.7   1   1   3.4e-10   1.5e-06   28.4   0.0    12    74   159   215   150   216 0.87 Immunoglobulin domain
NinB                 PF05772.7    127 seq51_BIOID50937     -            181   2.6e-53  178.8   0.2   1   1   2.5e-57   3.5e-53  178.5   0.1     2   127    40   165    39   165 0.99 NinB protein
Terminase_GpA        PF05876.7    557 seq54_BIOID50937     -             94   1.9e-11   42.9   0.0   1   1   2.2e-15     3e-11   42.3   0.0     1    51    39    87    39    89 0.96 Phage terminase large subunit (GpA)
HTH_Tnp_1            PF01527.15    76 seq55_BIOID50937     -            108   5.5e-11   42.1   1.3   1   1   1.6e-14   2.2e-10   40.2   0.9     1    74     1    87     1    88 0.86 Transposase
SecE                 PF00584.15    57 seq56_BIOID50937     -            127   2.4e-21   74.9   1.0   1   1   1.8e-25   2.4e-21   74.9   0.7     2    56    68   122    67   123 0.97 SecE/Sec61-gamma subunits of protein translocation complex
Transposase_mut      PF00872.13   381 seq58_BIOID50937     -            115   1.2e-22   79.8   0.0   1   1   2.3e-26   1.6e-22   79.5   0.0   186   298     2   105     1   112 0.89 Transposase, Mutator family
DUF3927              PF13064.1     46 seq62_BIOID50937     -             55   1.6e-25   88.2  11.3   1   1   1.3e-29   1.7e-25   88.0   7.8     1    46     3    48     3    48 0.98 Protein of unknown function (DUF3927)
Lysis_S              PF04971.7     68 seq65_BIOID50937     -             68   6.1e-47  157.0   0.6   1   1   4.9e-51   6.7e-47  156.9   0.4     1    68     1    68     1    68 1.00 Lysis protein S
DUF932               PF06067.6    239 seq66_BIOID50937     -            272   1.6e-59  201.0   0.0   1   1   1.3e-63   1.8e-59  200.8   0.0     2   239    37   261    36   261 0.99 Domain of unknown function (DUF932)
Caudo_TAP            PF02413.12   130 seq67_BIOID50937     -            197   3.9e-27   94.8   1.9   1   1   7.6e-31     1e-26   93.4   1.3     2   130    76   196    22   196 0.86 Caudovirales tail fibre assembly protein
Phage_HK97_TLTM      PF06120.6    301 seq71_BIOID50937     -            672  1.9e-120  401.6   9.1   1   1  2.7e-124  1.9e-120  401.6   6.3    16   301     2   287     1   287 0.98 Tail length tape measure protein
Tape_meas_lam_C      PF09718.5     78 seq71_BIOID50937     -            672   1.3e-20   72.9   2.2   1   1   1.9e-24   1.3e-20   72.9   1.5     1    77   452   528   452   529 0.97 Lambda phage tail tape-measure protein (Tape_meas_lam_C)
Multi_Drug_Res       PF00893.14    93 seq75_BIOID50937     -            110   2.1e-34  117.7   5.0   1   1     6e-38   2.7e-34  117.3   3.4     2    93     3    94     2    94 0.99 Small Multidrug Resistance protein
EmrE                 PF13536.1    113 seq75_BIOID50937     -            110   5.7e-07   29.6   9.8   1   1   1.6e-10   7.1e-07   29.3   6.8    36   106    31   103     7   107 0.85 Multidrug resistance efflux transporter
EamA                 PF00892.15   126 seq75_BIOID50937     -            110   1.3e-05   25.1   9.4   1   1   3.4e-09   1.6e-05   24.8   6.5    60   125    36   102     5   103 0.89 EamA-like transporter family
DUF1983              PF09327.6     81 seq76_BIOID50937     -            219   1.7e-20   72.6   0.0   1   1   2.7e-24   3.7e-20   71.5   0.0     1    71   140   210   140   215 0.96 Domain of unknown function (DUF1983)
Gam                  PF06064.6     98 seq80_BIOID50937     -             98   2.6e-62  206.9   5.7   1   1   2.1e-66   2.9e-62  206.7   4.0     1    98     1    98     1    98 0.99 Host-nuclease inhibitor protein Gam
Phage_fiber_C        PF06820.7     64 seq82_BIOID50937     -            129   2.1e-34  117.3   0.5   1   1   2.2e-38     3e-34  116.8   0.3     1    64    68   129    68   129 0.99 Putative prophage tail fibre C-terminus
TnpB_IS66            PF05717.8    108 seq84_BIOID50937     -            116   2.6e-39  132.8   0.0   1   1   2.1e-43   2.9e-39  132.7   0.0     2   104     7   107     6   111 0.97 IS66 Orf2 like protein
DUF1327              PF07041.6    113 seq85_BIOID50937     -            114   2.9e-61  204.2   0.0   1   1   2.3e-65   3.2e-61  204.0   0.0     1   112     1   112     1   113 0.99 Protein of unknown function (DUF1327)
rve                  PF00665.21   120 seq86_BIOID50937     -            296   4.9e-26   91.0   0.1   1   1   3.8e-29   1.3e-25   89.7   0.0     2   119   126   240   125   241 0.97 Integrase core domain
HTH_21               PF13276.1     60 seq86_BIOID50937     -            296   1.6e-16   59.9   2.9   1   1   1.1e-19   3.9e-16   58.7   2.0     3    60    48   104    45   104 0.93 HTH-like domain
rve_3                PF13683.1     67 seq86_BIOID50937     -            296   2.7e-11   42.7   0.0   1   1   1.8e-14   6.1e-11   41.5   0.0     6    67   217   278   212   278 0.92 Integrase core domain
rve_2                PF13333.1     52 seq86_BIOID50937     -            296   2.6e-06   27.2   0.0   1   1   1.6e-09   5.5e-06   26.2   0.0     1    44   231   277   231   284 0.88 Integrase core domain
Terminase_GpA        PF05876.7    557 seq88_BIOID50937     -            423  1.1e-125  420.0   0.0   1   1  9.7e-130  1.3e-125  419.7   0.0    79   477     1   410     1   417 0.98 Phage terminase large subunit (GpA)
Ail_Lom              PF06316.6    199 seq89_BIOID50937     -            199  9.9e-132  436.3   7.0   1   1  1.6e-135  1.1e-131  436.1   4.8     1   199     1   199     1   199 1.00 Enterobacterial Ail/Lom protein
OMP_b-brl            PF13505.1    176 seq89_BIOID50937     -            199   1.3e-25   90.2   6.7   1   1   2.3e-29   1.6e-25   89.9   4.6     2   176    11   199     7   199 0.81 Outer membrane protein beta-barrel domain
FadR_C               PF07840.7    164 seq91_BIOID50937     -            239   6.9e-73  243.5   0.0   1   1   1.9e-76   8.5e-73  243.2   0.0     1   163    72   234    72   235 0.99 FadR C-terminal domain
GntR                 PF00392.16    64 seq91_BIOID50937     -            239   2.3e-20   71.6   0.0   1   1     1e-23   4.7e-20   70.6   0.0     4    64    11    71     8    71 0.96 Bacterial regulatory proteins, gntR family
NusG                 PF02357.14    92 seq96_BIOID50937     -            181   5.3e-25   87.3   0.0   1   1   1.1e-28   7.7e-25   86.8   0.0     1    92     7   106     7   106 0.93 Transcription termination factor nusG
KOW                  PF00467.24    32 seq96_BIOID50937     -            181   1.3e-08   33.9   0.1   1   1   9.1e-12   6.2e-08   31.7   0.0     1    28   130   161   130   165 0.86 KOW motif
ORF6N                PF10543.4     88 seq97_BIOID50937     -            242   1.2e-30  105.2   0.0   1   1   1.5e-34     2e-30  104.5   0.0     2    88    10   115     9   115 0.98 ORF6N domain
Transposase_mut      PF00872.13   381 seq100_BIOID50937    -             85   4.7e-16   58.2   0.2   1   1   3.8e-20   5.1e-16   58.0   0.1   322   379     3    60     1    62 0.97 Transposase, Mutator family
Phage_lysis          PF03245.8    125 seq102_BIOID50937    -            145   1.7e-42  144.2   4.9   1   1   1.3e-46   1.8e-42  144.1   3.4     8   125    29   144    22   144 0.94 Bacteriophage lysis protein
Acyl_transf_1        PF00698.16   318 seq104_BIOID50937    -            309   1.4e-42  146.0   2.9   1   1   1.2e-46   1.7e-42  145.7   2.0     2   281     6   290     5   306 0.90 Acyl transferase domain
RusA                 PF05866.6    116 seq108_BIOID50937    -            123   5.7e-21   74.9   0.0   1   1   4.8e-25   6.5e-21   74.7   0.0     1   116     7   116     7   116 0.90 Endodeoxyribonuclease RusA
Dam                  PF05869.6    181 seq109_BIOID50937    -            175   4.4e-62  208.6   0.2   1   1   3.5e-66   4.9e-62  208.4   0.2     2   175     3   172     2   175 0.98 DNA N-6-adenine-methyltransferase (Dam)
Phage_TAC            PF06222.6    127 seq110_BIOID50937    -            124   7.9e-59  196.6   0.2   1   1   6.3e-63   8.7e-59  196.5   0.1     1   127     1   124     1   124 0.99 Phage tail assembly chaperone
Phage_tail_U         PF06141.6    133 seq111_BIOID50937    -            131   4.2e-63  211.1   0.4   1   1   3.4e-67   4.6e-63  211.0   0.3     1   133     1   131     1   131 0.99 Phage minor tail protein U
DUF303               PF03629.13   255 seq112_BIOID50937    -            616   6.7e-30  104.0   0.0   1   1   1.3e-33   9.1e-30  103.6   0.0     1   200    64   295    64   355 0.80 Domain of unknown function (DUF303)
DUF1737              PF08410.5     54 seq112_BIOID50937    -            616   1.1e-17   63.3   0.0   1   1   3.7e-21   2.5e-17   62.2   0.0     1    53     1    50     1    51 0.97 Domain of unknown function (DUF1737)
RecT                 PF03837.9    199 seq116_BIOID50937    -            261   1.1e-28   99.8   0.0   1   1   1.6e-30   2.2e-26   92.2   0.0     5   195    24   182    22   190 0.91 RecT family
PRK                  PF00485.13   194 seq120_BIOID50937    -            368   3.9e-13   49.2   0.0   1   1   5.3e-17   7.2e-13   48.4   0.0     1   148   142   296   142   306 0.87 Phosphoribulokinase / Uridine kinase family
YqaJ                 PF09588.5    152 seq122_BIOID50937    -            225   7.7e-26   90.7   0.0   1   1   2.1e-29   1.4e-25   89.8   0.0     2   150    24   166    23   168 0.85 YqaJ-like viral recombinase domain
Phage_TAC            PF06222.6    127 seq125_BIOID50937    -            124   7.9e-59  196.6   0.2   1   1   6.3e-63   8.7e-59  196.5   0.1     1   127     1   124     1   124 0.99 Phage tail assembly chaperone
MFS_1                PF07690.11   354 seq128_BIOID50937    -            427   2.3e-33  115.3  38.8   1   2   6.4e-26   2.9e-22   78.7  17.4    33   256    27   263     5   266 0.80 Major Facilitator Superfamily
MFS_1                PF07690.11   354 seq128_BIOID50937    -            427   2.3e-33  115.3  38.8   2   2   5.6e-15   2.5e-11   42.8   5.9    38   181   255   402   250   422 0.81 Major Facilitator Superfamily
Sugar_tr             PF00083.19   451 seq128_BIOID50937    -            427     1e-24   86.8  31.9   1   1   5.6e-27   2.6e-23   82.2   9.4    51   200    34   193    10   203 0.88 Sugar (and other) transporter
MFS_2                PF13347.1    427 seq128_BIOID50937    -            427   1.1e-10   40.3  28.2   1   1   1.4e-10   6.2e-07   28.0   7.5   137   334   123   325   112   338 0.76 MFS/sugar transport protein
Phage_lysozyme       PF00959.14   110 seq129_BIOID50937    -            177   8.5e-30  103.1   0.0   1   1   8.1e-34   1.1e-29  102.7   0.0     1   110    48   166    48   166 0.97 Phage lysozyme
SopA                 PF13981.1    135 seq130_BIOID50937    -            583   2.9e-43  147.0   2.6   1   1   9.6e-46   3.3e-42  143.5   0.3     1   135   376   512   376   512 0.98 SopA-like central domain
Pentapeptide         PF00805.17    40 seq130_BIOID50937    -            583   1.5e-14   52.7  16.1   1   2   7.8e-09   2.7e-05   23.1   0.5     4    40   204   240   204   240 0.93 Pentapeptide repeats (8 copies)
Pentapeptide         PF00805.17    40 seq130_BIOID50937    -            583   1.5e-14   52.7  16.1   2   2   9.8e-09   3.4e-05   22.8   0.2     7    38   237   268   236   270 0.95 Pentapeptide repeats (8 copies)
Pentapeptide_4       PF13599.1     78 seq130_BIOID50937    -            583   7.1e-14   51.2  17.9   1   2   2.9e-12   9.8e-09   34.8   1.6     9    76   199   266   194   268 0.89 Pentapeptide repeats (9 copies)
Pentapeptide_4       PF13599.1     78 seq130_BIOID50937    -            583   7.1e-14   51.2  17.9   2   2   6.3e-11   2.1e-07   30.5   5.5     2    53   242   291   241   309 0.92 Pentapeptide repeats (9 copies)
DAHP_synth_1         PF00793.15   272 seq133_BIOID50937    -            284   9.5e-82  273.6   0.0   1   1   8.2e-86   1.1e-81  273.3   0.0     9   271    10   275     2   276 0.97 DAHP synthetase I family
CcdB                 PF01845.12   102 seq134_BIOID50937    -             84   1.2e-34  118.1   0.1   1   1   9.7e-39   1.3e-34  118.0   0.1    19   102     1    84     1    84 0.99 CcdB protein
DUF1076              PF06416.7    113 seq139_BIOID50937    -            140   1.6e-45  153.3   0.6   1   1   1.4e-49   1.9e-45  153.1   0.4     2   112    27   137    26   138 0.97 Protein of unknown function (DUF1076)
Resolvase            PF00239.16   141 seq140_BIOID50937    -            493   6.9e-17   61.5   0.1   1   1   6.8e-20   3.1e-16   59.3   0.0    13   137     5   146     2   149 0.85 Resolvase, N terminal domain
Recombinase          PF07508.8    102 seq140_BIOID50937    -            493   1.1e-14   54.2   0.0   1   1   4.9e-18   2.3e-14   53.3   0.0     1    99   176   269   176   271 0.94 Recombinase
Zn_ribbon_recom      PF13408.1     58 seq140_BIOID50937    -            493   2.2e-06   27.7   0.5   1   1   1.3e-09   5.9e-06   26.3   0.3     1    57   287   342   287   343 0.86 Recombinase zinc beta ribbon domain
Phage_antitermQ      PF06530.7    126 seq141_BIOID50937    -            123   9.2e-57  189.9   0.1   1   1   7.6e-61     1e-56  189.7   0.1     2   121     3   122     2   123 0.99 Phage antitermination protein Q
DDE_Tnp_IS66         PF03050.9    271 seq142_BIOID50937    -            467     4e-96  321.2   0.6   1   1   2.7e-99   9.3e-96  320.0   0.0     1   271   126   417   126   417 0.98 Transposase IS66 family
DDE_Tnp_IS66_C       PF13817.1     39 seq142_BIOID50937    -            467     5e-20   71.1   0.2   1   1   3.5e-23   1.2e-19   69.8   0.1     2    39   424   461   423   461 0.99 IS66 C-terminal element
HTH_Tnp_IS66         PF13005.2     59 seq142_BIOID50937    -            467     4e-14   52.0   3.6   1   1   1.2e-17     4e-14   52.0   2.5     1    59    64   120    64   120 0.97 putative Helix-turn-helix domain of transposase IS66
LZ_Tnp_IS66          PF13007.2     78 seq142_BIOID50937    -            467   4.2e-09   36.8   5.6   1   1     4e-12   1.4e-08   35.1   3.9    13    77     1    61     1    62 0.88 Transposase C of IS166 homeodomain
DUF3672              PF12421.3    136 seq144_BIOID50937    -            207   6.6e-41  139.5   0.0   1   1     6e-45   8.3e-41  139.2   0.0     1   135    25   165    25   166 0.89 Fibronectin type III protein
Big_2                PF02368.13    79 seq145_BIOID50937    -            252   2.8e-13   49.4  10.1   1   1     2e-17   2.8e-13   49.4   7.0     2    76   167   244   166   247 0.94 Bacterial Ig-like domain (group 2)
DUF4035              PF13227.1     53 seq148_BIOID50937    -             98   4.2e-21   73.9   0.0   1   1   4.4e-25   6.1e-21   73.4   0.0     1    44    27    70    27    75 0.97 Protein of unknown function (DUF4035)
Ail_Lom              PF06316.6    199 seq151_BIOID50937    -            199  2.8e-120  398.9   4.7   1   1  6.8e-124  3.1e-120  398.8   3.2     1   199     1   199     1   199 1.00 Enterobacterial Ail/Lom protein
OMP_b-brl            PF13505.1    176 seq151_BIOID50937    -            199   6.9e-26   91.1   5.0   1   1   1.9e-29   8.7e-26   90.7   3.5     2   176    11   199     9   199 0.87 Outer membrane protein beta-barrel domain
OmpA_membrane        PF01389.12   183 seq151_BIOID50937    -            199   0.00016   21.1   0.1   1   1   5.4e-08   0.00025   20.5   0.1    14   148    23   178    17   181 0.79 OmpA-like transmembrane domain
Phage-tail_3         PF13550.1    164 seq152_BIOID50937    -            750   5.8e-37  126.8   0.0   1   1   1.7e-40   1.1e-36  125.9   0.0     1   163    99   268    99   269 0.95 Putative phage tail protein
DUF1983              PF09327.6     81 seq152_BIOID50937    -            750   2.5e-24   84.9   0.0   1   1   7.5e-28   5.1e-24   83.9   0.0     1    81   641   721   641   721 0.99 Domain of unknown function (DUF1983)
Lysis_S              PF04971.7     68 seq153_BIOID50937    -             54   1.3e-34  117.6   0.3   1   1   9.8e-39   1.3e-34  117.5   0.2    16    68     2    54     1    54 0.97 Lysis protein S
Alpha-amylase_C      PF02806.13    96 seq155_BIOID50937    -            335   3.9e-06   26.7   0.0   1   1   7.9e-10   1.1e-05   25.3   0.0     8    90   234   322   232   326 0.77 Alpha amylase, C-terminal all-beta domain
phage_tail_N         PF08400.5    134 seq156_BIOID50937    -            438   1.1e-59  199.8   0.2   1   1   3.1e-63   1.1e-59  199.8   0.1     2   134     3   135     1   135 0.99 Prophage tail fibre N-terminal
Phage_fiber_C        PF06820.7     64 seq156_BIOID50937    -            438     4e-34  116.4   0.2   1   1   1.8e-37   6.3e-34  115.8   0.2     1    64   364   427   364   427 0.99 Putative prophage tail fibre C-terminus
Collagen             PF01391.13    60 seq156_BIOID50937    -            438   8.6e-18   63.5  72.1   1   2   9.7e-12   3.3e-08   32.8  27.1     1    59   252   310   250   312 0.62 Collagen triple helix repeat (20 copies)
Collagen             PF01391.13    60 seq156_BIOID50937    -            438   8.6e-18   63.5  72.1   2   2   6.8e-13   2.3e-09   36.5  21.9     1    59   303   361   303   364 0.93 Collagen triple helix repeat (20 copies)
CarboxypepD_reg      PF13620.1     82 seq156_BIOID50937    -            438   6.8e-08   32.3   0.2   1   1   4.5e-11   1.5e-07   31.2   0.2     1    74     5    83     5    90 0.81 Carboxypeptidase regulatory-like domain
Antirestrict         PF03230.8     94 seq157_BIOID50937    -            161   5.1e-39  132.0   0.2   1   1   4.7e-43   6.4e-39  131.7   0.1     1    94    64   161    64   161 0.98 Antirestriction protein
Phage_integrase      PF00589.17   173 seq159_BIOID50937    -            268     2e-35  121.8   0.1   1   1   2.1e-39   2.8e-35  121.3   0.1     1   171    50   242    50   244 0.89 Phage integrase family
ORF11CD3             PF10549.4     57 seq162_BIOID50937    -            165   6.3e-25   86.5   0.0   1   1   1.4e-28   9.5e-25   85.9   0.0     2    57   108   163   107   163 0.97 ORF11CD3 domain
KilA-N               PF04383.8    111 seq162_BIOID50937    -            165   3.4e-16   58.7   0.0   1   1   7.6e-20   5.2e-16   58.1   0.0     9   110    10   101     4   102 0.89 KilA-N domain
DUF4035              PF13227.1     53 seq164_BIOID50937    -             93   7.4e-24   82.7   0.1   1   1   7.5e-28     1e-23   82.3   0.0     1    53    27    79    27    79 0.98 Protein of unknown function (DUF4035)
Ribosomal_L11_N      PF03946.9     60 seq165_BIOID50937    -            142   3.2e-32  109.6   0.3   1   1   8.7e-36   5.9e-32  108.7   0.2     1    60     8    67     8    67 0.99 Ribosomal protein L11, N-terminal domain
Ribosomal_L11        PF00298.14    69 seq165_BIOID50937    -            142   6.6e-29   99.7   2.9   1   1   1.8e-32   1.2e-28   98.8   2.0     1    69    72   140    72   140 0.99 Ribosomal protein L11, RNA binding domain
DUF932               PF06067.6    239 seq167_BIOID50937    -            273   4.1e-63  212.7   0.0   1   1   3.5e-67   4.8e-63  212.5   0.0     2   239    38   262    37   262 0.99 Domain of unknown function (DUF932)
Phage_HK97_TLTM      PF06120.6    301 seq176_BIOID50937    -           1080  9.2e-127  422.3  10.7   1   1  1.3e-130  9.2e-127  422.3   7.4     1   301   395   695   395   695 0.99 Tail length tape measure protein
Tape_meas_lam_C      PF09718.5     78 seq176_BIOID50937    -           1080   2.4e-20   72.0   2.2   1   1   3.6e-24   2.4e-20   72.0   1.5     1    77   860   936   860   937 0.97 Lambda phage tail tape-measure protein (Tape_meas_lam_C)
Phage_AlpA           PF05930.7     51 seq179_BIOID50937    -             65   1.5e-17   62.9   0.2   1   1   1.3e-21   1.8e-17   62.6   0.1     3    50    18    64    16    65 0.96 Prophage CP4-57 regulatory protein (AlpA)
DUF1317              PF07026.6     60 seq180_BIOID50937    -             60   3.8e-39  132.2   0.1   1   1     3e-43   4.1e-39  132.1   0.0     1    60     1    60     1    60 0.99 Protein of unknown function (DUF1317)
tRNA-synt_1g         PF09334.6    391 seq183_BIOID50937    -            680  2.3e-156  520.2   0.1   1   1  1.1e-159  2.9e-156  519.9   0.0     1   390    11   400    11   401 0.98 tRNA synthetases class I (M)
tRNA_bind            PF01588.15    95 seq183_BIOID50937    -            680   1.5e-22   79.0   0.0   1   1   1.2e-25   3.4e-22   77.9   0.0     1    94   584   677   584   678 0.98 Putative tRNA binding domain
tRNA-synt_1          PF00133.17   601 seq183_BIOID50937    -            680   3.1e-18   65.0   1.7   1   1   3.2e-15   8.8e-12   43.7   0.1    25   103    11    88     3   115 0.83 tRNA synthetases class I (I, L, M and V)
tRNA-synt_1e         PF01406.14   301 seq183_BIOID50937    -            680   3.6e-14   52.4   0.5   1   2   5.1e-09   1.4e-05   24.2   0.0    10   120    11   122     3   135 0.87 tRNA synthetases class I (C) catalytic domain
tRNA-synt_1e         PF01406.14   301 seq183_BIOID50937    -            680   3.6e-14   52.4   0.5   2   2   1.5e-09   4.2e-06   25.9   0.0   213   282   297   365   290   383 0.82 tRNA synthetases class I (C) catalytic domain
ORF6N                PF10543.4     88 seq186_BIOID50937    -            226   1.6e-27   95.2   0.0   1   1   3.6e-31   2.5e-27   94.6   0.0     2    88     9    97     8    97 0.96 ORF6N domain
P22_AR_C             PF10548.4     74 seq186_BIOID50937    -            226   1.3e-21   76.1   0.0   1   1   3.2e-25   2.2e-21   75.4   0.0     1    74   125   198   125   198 0.97 P22AR C-terminal domain
adh_short            PF00106.20   167 seq188_BIOID50937    -            244   8.7e-40  136.2   1.7   1   1   3.2e-43   8.7e-40  136.2   1.2     1   166     6   169     6   170 0.92 short chain dehydrogenase
adh_short_C2         PF13561.1    243 seq188_BIOID50937    -            244   6.3e-33  114.4   1.7   1   1   2.8e-36   7.6e-33  114.1   1.2     5   242    14   241    12   242 0.94 Enoyl-(Acyl carrier protein) reductase
KR                   PF08659.5    181 seq188_BIOID50937    -            244   5.3e-21   74.9   1.1   1   1   3.1e-24   8.4e-21   74.3   0.8     3   174     8   180     7   198 0.84 KR domain
NAD_binding_10       PF13460.1    183 seq188_BIOID50937    -            244   2.7e-06   27.4   0.4   1   1   1.9e-09   5.2e-06   26.4   0.3     2   126     9   157     8   215 0.74 NADH(P)-binding
Epimerase            PF01370.16   236 seq188_BIOID50937    -            244     2e-05   24.0   0.2   1   1   1.2e-08   3.3e-05   23.3   0.1     1   117     8   140     8   177 0.77 NAD dependent epimerase/dehydratase family
Phage_HK97_TLTM      PF06120.6    301 seq190_BIOID50937    -           1080  9.2e-127  422.3  10.7   1   1  1.3e-130  9.2e-127  422.3   7.4     1   301   395   695   395   695 0.99 Tail length tape measure protein
Tape_meas_lam_C      PF09718.5     78 seq190_BIOID50937    -           1080   2.4e-20   72.0   2.2   1   1   3.6e-24   2.4e-20   72.0   1.5     1    77   860   936   860   937 0.97 Lambda phage tail tape-measure protein (Tape_meas_lam_C)
BPD_transp_1         PF00528.17   185 seq191_BIOID50937    -            305   8.5e-36  123.0  18.6   1   1   6.2e-40   8.5e-36  123.0  12.9     1   185   112   305   112   305 0.96 Binding-protein-dependent transport system inner membrane component
DUF1382              PF07131.6     61 seq193_BIOID50937    -             63   8.3e-40  134.6   0.6   1   1   6.7e-44   9.1e-40  134.4   0.4     1    61     1    61     1    61 0.99 Protein of unknown function (DUF1382)
Phage_antiter_Q      PF06323.6    230 seq196_BIOID50937    -            255  3.1e-105  350.5   8.7   1   1  2.5e-109  3.4e-105  350.3   6.0     1   229    27   254    27   255 1.00 Phage antitermination protein Q
RadC                 PF04002.10   123 seq199_BIOID50937    -            163   5.7e-47  158.3   0.0   1   1   5.1e-51   6.9e-47  158.0   0.0     2   123    42   163    41   163 0.98 RadC-like JAB domain
Ribosomal_L1         PF00687.16   221 seq200_BIOID50937    -            234   9.2e-50  168.8   0.2   1   1   7.9e-54   1.1e-49  168.6   0.2    13   220    28   220     8   221 0.90 Ribosomal protein L1p/L10e family
Resolvase            PF00239.16   141 seq204_BIOID50937    -            184   4.7e-51  172.2   0.0   1   1   8.8e-55     6e-51  171.8   0.0     2   140     3   135     2   136 0.98 Resolvase, N terminal domain
HTH_7                PF02796.10    45 seq204_BIOID50937    -            184   1.5e-14   53.4   0.0   1   1   4.3e-18   2.9e-14   52.5   0.0     1    44   138   181   138   182 0.98 Helix-turn-helix domain of resolvase
Ail_Lom              PF06316.6    199 seq205_BIOID50937    -            199  5.2e-118  391.5   5.0   1   1  8.4e-122  5.8e-118  391.4   3.5     1   199     1   199     1   199 1.00 Enterobacterial Ail/Lom protein
OMP_b-brl            PF13505.1    176 seq205_BIOID50937    -            199     6e-25   88.0   5.4   1   1   1.1e-28   7.4e-25   87.7   3.7     2   176    11   199     8   199 0.86 Outer membrane protein beta-barrel domain
phage_tail_N         PF08400.5    134 seq207_BIOID50937    -            971   5.5e-59  197.5   0.3   1   1   1.6e-62   5.5e-59  197.5   0.2     1   134     1   134     1   134 0.99 Prophage tail fibre N-terminal
Phage_fiber_2        PF03406.8     44 seq207_BIOID50937    -            971   1.1e-56  188.0  35.0   1   3   4.1e-25   1.4e-21   75.7   4.9     1    44   462   505   462   505 0.98 Phage tail fibre repeat
Phage_fiber_2        PF03406.8     44 seq207_BIOID50937    -            971   1.1e-56  188.0  35.0   2   3   7.3e-24   2.5e-20   71.7   3.9     1    44   506   549   506   549 0.97 Phage tail fibre repeat
Phage_fiber_2        PF03406.8     44 seq207_BIOID50937    -            971   1.1e-56  188.0  35.0   3   3   1.5e-23     5e-20   70.7   4.4     1    42   550   591   550   593 0.95 Phage tail fibre repeat
Collar               PF07484.7     57 seq207_BIOID50937    -            971   1.4e-11   43.8   0.2   1   1   9.7e-15   3.3e-11   42.6   0.1     1    56   761   807   761   808 0.97 Phage Tail Collar Domain
Phage_fiber          PF03335.8     14 seq207_BIOID50937    -            971   6.2e-07   28.0  64.4   1   7   0.00054       1.8    8.3   1.5     1    14   824   837   824   837 0.88 Phage tail fibre repeat
Phage_fiber          PF03335.8     14 seq207_BIOID50937    -            971   6.2e-07   28.0  64.4   2   7   2.4e-05     0.083   12.4   2.6     1    14   856   869   856   869 0.92 Phage tail fibre repeat
Phage_fiber          PF03335.8     14 seq207_BIOID50937    -            971   6.2e-07   28.0  64.4   3   7   0.00027      0.91    9.3   2.4     2    13   871   882   870   883 0.89 Phage tail fibre repeat
Phage_fiber          PF03335.8     14 seq207_BIOID50937    -            971   6.2e-07   28.0  64.4   4   7   3.8e-05      0.13   11.8   3.2     1    14   906   919   906   919 0.92 Phage tail fibre repeat
Phage_fiber          PF03335.8     14 seq207_BIOID50937    -            971   6.2e-07   28.0  64.4   5   7   0.00053       1.8    8.3   1.7     2    12   921   931   920   932 0.89 Phage tail fibre repeat
Phage_fiber          PF03335.8     14 seq207_BIOID50937    -            971   6.2e-07   28.0  64.4   6   7   0.00045       1.5    8.6   0.8     2    11   930   939   929   940 0.86 Phage tail fibre repeat
Phage_fiber          PF03335.8     14 seq207_BIOID50937    -            971   6.2e-07   28.0  64.4   7   7   0.00053       1.8    8.4   0.9     2    13   939   950   938   951 0.87 Phage tail fibre repeat
DUF1627              PF07789.7    155 seq210_BIOID50937    -            256   6.7e-87  288.6   0.4   1   1   1.4e-90   9.9e-87  288.1   0.3     1   155    91   245    91   245 0.99 Protein of unknown function (DUF1627)
YqaJ                 PF09588.5    152 seq211_BIOID50937    -            129   4.1e-11   42.9   0.0   1   1   2.6e-14   3.6e-10   39.9   0.0    75   150     3    69     1    71 0.83 YqaJ-like viral recombinase domain
Phage_lambd_GpG      PF06894.6    127 seq213_BIOID50937    -            140   6.2e-56  187.3   0.9   1   1   5.2e-60   7.1e-56  187.1   0.6     1   126     1   125     1   126 0.98 Bacteriophage lambda minor tail protein (GpG)
Terminase_GpA        PF05876.7    557 seq219_BIOID50937    -             68     2e-06   26.3   0.8   1   1   1.9e-10   2.5e-06   26.0   0.5   522   547     3    27     1    36 0.81 Phage terminase large subunit (GpA)
Phage_lysis          PF03245.8    125 seq221_BIOID50937    -            155   2.4e-47  159.8   7.2   1   1     2e-51   2.8e-47  159.7   5.0     1   124    29   153    29   154 0.99 Bacteriophage lysis protein
Abi                  PF02517.11    92 seq226_BIOID50937    -            103   4.2e-19   68.3   9.0   1   1   3.9e-23   5.4e-19   68.0   6.2     7    91     4    89     2    90 0.96 CAAX protease self-immunity
gpW                  PF02831.10    68 seq227_BIOID50937    -             68   2.2e-33  113.4   2.3   1   1   1.8e-37   2.4e-33  113.3   1.6     1    68     1    68     1    68 0.99 gpW
Phage_lysozyme       PF00959.14   110 seq232_BIOID50937    -            111   3.8e-24   84.9   0.0   1   1   3.2e-28   4.4e-24   84.7   0.0    18   110     2   100     1   100 0.96 Phage lysozyme
Antirestrict         PF03230.8     94 seq234_BIOID50937    -            159   1.7e-37  127.1   0.1   1   1   1.6e-41   2.2e-37  126.7   0.1     1    94    62   159    62   159 0.98 Antirestriction protein
zf-dskA_traR         PF01258.12    36 seq235_BIOID50937    -             73   4.7e-10   38.9   7.6   1   1   4.5e-14   6.2e-10   38.5   5.3     4    35    33    64    28    65 0.92 Prokaryotic dksA/traR C4-type zinc finger
DUF1317              PF07026.6     60 seq236_BIOID50937    -             60   1.5e-38  130.3   0.0   1   1   1.2e-42   1.7e-38  130.2   0.0     1    60     1    60     1    60 0.99 Protein of unknown function (DUF1317)
Mannitol_dh_C        PF08125.8    245 seq238_BIOID50937    -            486   4.6e-98  327.1   0.0   1   1  1.5e-101     1e-97  326.0   0.0     1   244   213   459   213   460 0.98 Mannitol dehydrogenase C-terminal domain
Mannitol_dh          PF01232.18   151 seq238_BIOID50937    -            486   7.9e-52  175.0   0.0   1   1   1.9e-55   1.3e-51  174.4   0.0     2   151    23   185    22   185 0.99 Mannitol dehydrogenase Rossmann domain
DUF987               PF06174.6     66 seq239_BIOID50937    -             73   2.6e-43  145.2   0.2   1   1   2.1e-47   2.9e-43  145.0   0.1     1    66     1    66     1    66 0.99 Protein of unknown function (DUF987)
Phage_tail_T         PF06223.7    103 seq242_BIOID50937    -            144   1.1e-57  192.6   0.9   1   1   5.4e-56   7.3e-52  173.9   0.1     1   103    11   113    11   113 0.99 Minor tail protein T
Phage_portal_2       PF05136.8    355 seq245_BIOID50937    -            530  1.5e-107  359.1   0.2   1   1  1.3e-111  1.8e-107  358.8   0.1     1   355    26   398    26   398 0.98 Phage portal protein, lambda family
ANT                  PF03374.9    112 seq248_BIOID50937    -            242   3.5e-34  117.1   0.0   1   1   8.3e-38   5.7e-34  116.4   0.0     1   111   127   235   127   236 0.97 Phage antirepressor protein KilAC domain
Phage_pRha           PF09669.5     92 seq248_BIOID50937    -            242   4.3e-15   55.7   0.0   1   1   1.2e-18   8.5e-15   54.7   0.0     2    90    14   101    13   103 0.80 Phage regulatory protein Rha (Phage_pRha)
Phage_min_tail       PF05939.8    109 seq249_BIOID50937    -            113   1.2e-35  121.6   0.0   1   1   9.7e-40   1.3e-35  121.4   0.0     1   109     4   113     4   113 0.98 Phage minor tail protein
IpaB_EvcA            PF03278.8    153 seq250_BIOID50937    -            196     4e-63  211.1   2.1   1   1   3.6e-67   4.9e-63  210.7   1.5     1   152    39   184    39   185 0.99 IpaB/EvcA family
DUF1382              PF07131.6     61 seq253_BIOID50937    -             63   2.2e-39  133.2   1.1   1   1   1.8e-43   2.4e-39  133.1   0.7     1    61     1    61     1    61 0.99 Protein of unknown function (DUF1382)
CsiD                 PF08943.5    297 seq255_BIOID50937    -            360  3.5e-148  492.2   0.3   1   1    8e-152  5.5e-148  491.5   0.0     1   297    55   350    55   350 1.00 CsiD
TauD                 PF02668.11   258 seq255_BIOID50937    -            360   4.6e-10   39.4   0.1   1   1   1.2e-13   8.3e-10   38.6   0.1    34   256   125   344    99   346 0.79 Taurine catabolism dioxygenase TauD, TfdA family
DDE_Tnp_1_assoc      PF13808.1     90 seq256_BIOID50937    -            390   6.4e-33  112.1   0.0   1   1   2.1e-36   1.4e-32  111.0   0.0     1    90     6    95     6    95 0.99 DDE_Tnp_1-associated
DDE_Tnp_1            PF01609.16   211 seq256_BIOID50937    -            390     3e-26   92.1   0.1   1   1   6.1e-30   4.1e-26   91.7   0.1     4   211   103   342   100   342 0.91 Transposase DDE domain
Ead_Ea22             PF13935.1    139 seq258_BIOID50937    -            315   3.4e-43  147.1   1.0   1   1   2.5e-47   3.4e-43  147.1   0.7     1   139     2   145     2   145 0.98 Ead/Ea22-like protein
phage_tail_N         PF08400.5    134 seq259_BIOID50937    -            434   7.8e-61  203.5   0.1   1   1   2.3e-64   7.8e-61  203.5   0.1     1   134     1   134     1   134 0.99 Prophage tail fibre N-terminal
Phage_fiber_C        PF06820.7     64 seq259_BIOID50937    -            434   1.9e-37  127.0   0.1   1   1   8.5e-41   2.9e-37  126.4   0.1     1    64   360   423   360   423 0.99 Putative prophage tail fibre C-terminus
Collagen             PF01391.13    60 seq259_BIOID50937    -            434   5.3e-18   64.2  70.2   1   2   2.4e-13   8.1e-10   37.9  23.8     1    58   251   308   249   310 0.68 Collagen triple helix repeat (20 copies)
Collagen             PF01391.13    60 seq259_BIOID50937    -            434   5.3e-18   64.2  70.2   2   2   2.3e-12   7.7e-09   34.8  23.4     1    59   299   357   299   360 0.93 Collagen triple helix repeat (20 copies)
CarboxypepD_reg      PF13620.1     82 seq259_BIOID50937    -            434   1.1e-07   31.6   0.2   1   1   7.5e-11   2.6e-07   30.5   0.2     1    74     4    82     4    89 0.82 Carboxypeptidase regulatory-like domain
Phage_fiber_C        PF06820.7     64 seq260_BIOID50937    -            102   5.9e-36  122.3   0.7   1   1   6.2e-40   8.5e-36  121.8   0.5     1    64    41   102    41   102 0.99 Putative prophage tail fibre C-terminus
PP-binding           PF00550.20    67 seq263_BIOID50937    -             78   2.7e-16   59.4   0.4   1   1   4.4e-20     3e-16   59.3   0.3     1    67     6    73     6    73 0.96 Phosphopantetheine attachment site
DUF1493              PF07377.7    111 seq263_BIOID50937    -             78   0.00024   21.0   0.4   1   1   4.1e-08   0.00028   20.8   0.3     1    59     1    55     1    62 0.91 Protein of unknown function (DUF1493)
BPD_transp_1         PF00528.17   185 seq266_BIOID50937    -            302   6.3e-26   90.9   9.9   1   1   9.3e-30   6.3e-26   90.9   6.8     1   182   119   300   115   302 0.98 Binding-protein-dependent transport system inner membrane component
OppC_N               PF12911.2     56 seq266_BIOID50937    -            302   1.7e-19   68.7   0.4   1   1   2.5e-23   1.7e-19   68.7   0.2     1    55    22    76    22    77 0.94 N-terminal TM domain of oligopeptide transport permease C
TonB_dep_Rec         PF00593.19   276 seq268_BIOID50937    -            747   7.1e-28   98.1  10.2   1   1     1e-31   7.1e-28   98.1   7.1     1   276   510   746   510   746 0.98 TonB dependent receptor
Plug                 PF07715.10   108 seq268_BIOID50937    -            747     2e-21   76.2   0.1   1   1   6.6e-25   4.5e-21   75.0   0.1     2   107    76   180    75   181 0.94 TonB-dependent Receptor Plug Domain
DUF977               PF06163.6    127 seq270_BIOID50937    -            131   9.9e-70  232.0   0.3   1   1   8.1e-74   1.1e-69  231.9   0.2     1   127     1   127     1   127 1.00 Bacterial protein of unknown function (DUF977)
YagB_YeeU_YfjZ       PF06154.6    105 seq273_BIOID50937    -            124     4e-53  177.9   0.0   1   1   3.5e-57   4.7e-53  177.7   0.0     2   104    16   118    15   119 0.98 YagB/YeeU/YfjZ family
DDE_Tnp_1_assoc      PF13808.1     90 seq275_BIOID50937    -            288   2.5e-33  113.5   0.0   1   1   6.2e-37   4.2e-33  112.7   0.0     1    90     6    95     6    95 0.99 DDE_Tnp_1-associated
DDE_Tnp_1            PF01609.16   211 seq275_BIOID50937    -            288   4.3e-17   62.2   0.1   1   1   9.8e-21   6.7e-17   61.6   0.0     3   125   102   233   100   281 0.82 Transposase DDE domain
DUF1205              PF06722.7     97 seq276_BIOID50937    -            287   1.2e-26   92.6   0.0   1   1   3.8e-30   2.6e-26   91.5   0.0     1    97    77   172    77   172 0.96 Protein of unknown function (DUF1205)
UDPGT                PF00201.13   500 seq276_BIOID50937    -            287   1.7e-07   30.0   0.0   1   1   9.6e-11   6.6e-07   28.1   0.0   319   398   165   242   108   264 0.82 UDP-glucoronosyl and UDP-glucosyl transferase
SopA_C               PF13979.1    172 seq278_BIOID50937    -            199   9.1e-69  230.3   0.0   1   1   7.8e-73   1.1e-68  230.1   0.0     2   172    34   199    33   199 0.99 SopA-like catalytic domain
Response_reg         PF00072.19   112 seq280_BIOID50937    -            215   1.2e-30  105.6   0.4   1   1   5.3e-34   1.8e-30  105.0   0.3     1   112     9   121     9   121 0.99 Response regulator receiver domain
GerE                 PF00196.14    58 seq280_BIOID50937    -            215   4.4e-25   86.6   0.5   1   1   2.5e-28   8.5e-25   85.7   0.4     2    57   152   207   151   208 0.96 Bacterial regulatory proteins, luxR family
Sigma70_r4_2         PF08281.7     54 seq280_BIOID50937    -            215   1.4e-07   30.7   0.1   1   1   8.1e-11   2.8e-07   29.7   0.0    25    54   167   196   154   196 0.93 Sigma-70, region 4
HTH_24               PF13412.1     48 seq280_BIOID50937    -            215   1.7e-05   23.9   1.1   1   1   1.8e-08   6.1e-05   22.2   0.3     6    43   159   194   154   195 0.80 Winged helix-turn-helix DNA-binding
TMP_2                PF06791.8    210 seq281_BIOID50937    -            849   2.1e-67  226.6  13.9   1   1   3.1e-71   2.1e-67  226.6   9.6     2   209    50   257    49   258 0.97 Prophage tail length tape measure protein
Tape_meas_lam_C      PF09718.5     78 seq281_BIOID50937    -            849   2.1e-20   72.2   5.7   1   1   3.1e-24   2.1e-20   72.2   3.9     1    78   626   703   626   703 0.98 Lambda phage tail tape-measure protein (Tape_meas_lam_C)
RadC                 PF04002.10   123 seq282_BIOID50937    -            158   4.9e-47  158.5   0.0   1   1   4.6e-51   6.2e-47  158.1   0.0     2   123    37   158    36   158 0.98 RadC-like JAB domain
Ribosomal_L10        PF00466.15   100 seq283_BIOID50937    -            165   2.5e-26   91.3   0.0   1   1   2.6e-30   3.6e-26   90.8   0.0     3   100     5   101     3   101 0.98 Ribosomal protein L10
HNH                  PF01844.18    47 seq289_BIOID50937    -            121   3.4e-11   42.7   3.3   1   1   3.6e-15   4.9e-11   42.2   2.3     1    47    49    94    49    94 0.97 HNH endonuclease
HTH_Tnp_1            PF01527.15    76 seq290_BIOID50937    -            114   7.1e-09   35.3   0.5   1   1   1.5e-12     1e-08   34.8   0.3     2    76     4    79     3    84 0.88 Transposase
HTH_28               PF13518.1     52 seq290_BIOID50937    -            114   3.1e-07   30.1   0.1   1   1   9.1e-11   6.2e-07   29.1   0.1     1    40    13    53    13    60 0.88 Helix-turn-helix domain
Phage_lysis          PF03245.8    125 seq291_BIOID50937    -            123   2.8e-25   88.5   7.3   1   1   2.4e-29   3.2e-25   88.4   5.1     2    73    49   120    48   123 0.96 Bacteriophage lysis protein
Phage_tail_L         PF05100.7    206 seq296_BIOID50937    -             97   1.9e-33  115.2   0.0   1   1   1.5e-37   2.1e-33  115.1   0.0    22    93     2    73     1    87 0.96 Phage minor tail protein L
ketoacyl-synt        PF00109.21   255 seq297_BIOID50937    -            413     6e-60  202.7   1.1   1   1   1.7e-63     6e-60  202.7   0.8     2   255     4   247     3   247 0.93 Beta-ketoacyl synthase, N-terminal domain
Ketoacyl-synt_C      PF02801.17   119 seq297_BIOID50937    -            413   2.5e-39  133.6   1.7   1   1   1.4e-42   4.7e-39  132.7   1.2     1   119   255   370   255   370 0.97 Beta-ketoacyl synthase, C-terminal domain
Thiolase_N           PF00108.18   264 seq297_BIOID50937    -            413   1.2e-06   27.6   0.1   1   1   8.7e-10     3e-06   26.3   0.0    80   120   156   196   145   216 0.93 Thiolase, N-terminal domain
PerC                 PF06069.6     90 seq298_BIOID50937    -            104   2.4e-44  149.1   2.1   1   1     2e-48   2.7e-44  148.9   1.5     1    89     1    89     1    90 0.99 PerC transcriptional activator
DUF1233              PF06806.7     72 seq300_BIOID50937    -             83   2.3e-32  110.2   0.1   1   1     2e-36   2.7e-32  110.0   0.1     1    70     4    74     4    77 0.97 Putative excisionase (DUF1233)
Phage_integrase      PF00589.17   173 seq301_BIOID50937    -            230   1.6e-32  112.4   0.0   1   1   1.4e-36   1.9e-32  112.1   0.0     2   170    53   220    52   223 0.97 Phage integrase family
zf-dskA_traR         PF01258.12    36 seq305_BIOID50937    -             73   9.2e-10   37.9   8.5   1   1     9e-14   1.2e-09   37.5   5.9     4    35    33    64    30    65 0.93 Prokaryotic dksA/traR C4-type zinc finger
HTH_38               PF13936.1     44 seq306_BIOID50937    -            251   1.8e-23   81.7   1.8   1   1     3e-21     1e-17   63.2   0.9     4    44    58    98    55    98 0.97 Helix-turn-helix domain
HTH_32               PF13565.1     77 seq306_BIOID50937    -            251   2.6e-06   28.0  11.6   1   1   8.3e-10   2.8e-06   27.8   1.4     1    77    90   173    90   173 0.69 Homeodomain-like domain
HTH_AraC             PF00165.18    42 seq309_BIOID50937    -            229   7.2e-11   41.4   0.4   1   1   1.8e-08   0.00012   21.6   0.1    14    38   194   219   192   223 0.91 Bacterial regulatory helix-turn-helix proteins, AraC family
HTH_18               PF12833.2     81 seq309_BIOID50937    -            229   1.1e-10   41.3   0.1   1   1   2.6e-14   1.8e-10   40.6   0.0     2    80   147   223   146   224 0.93 Helix-turn-helix domain
DUF1219              PF06755.7    117 seq312_BIOID50937    -            124   2.6e-58  194.5   0.0   1   1   2.2e-62   2.9e-58  194.3   0.0     1   113     1   113     1   123 0.98 Protein of unknown function (DUF1219)
Phage_lysis          PF03245.8    125 seq313_BIOID50937    -             82   7.1e-19   67.9   0.1   1   1   5.9e-23     8e-19   67.7   0.1    69   124    24    80    13    81 0.91 Bacteriophage lysis protein
Lysis_S              PF04971.7     68 seq314_BIOID50937    -             35   9.2e-22   76.4   0.4   1   1     7e-26   9.6e-22   76.3   0.2    35    68     2    35     1    35 0.98 Lysis protein S
DUF3596              PF12167.3     88 seq318_BIOID50937    -             56     5e-09   35.5   0.0   1   1   4.2e-13   5.7e-09   35.3   0.0     1    30     9    38     9    48 0.86 Domain of unknown function (DUF3596)
Ead_Ea22             PF13935.1    139 seq319_BIOID50937    -            315   1.2e-43  148.6   2.8   1   1   2.4e-47   3.3e-43  147.2   0.6     1   139     2   145     2   145 0.98 Ead/Ea22-like protein
DUF1327              PF07041.6    113 seq323_BIOID50937    -            135   1.5e-57  192.2   0.0   1   1   1.4e-61   1.9e-57  191.9   0.0     1   106     1   106     1   110 0.99 Protein of unknown function (DUF1327)
DAO                  PF01266.19   358 seq325_BIOID50937    -            432   5.6e-74  249.0   0.5   1   1   4.8e-77   6.5e-74  248.8   0.3     2   358     3   397     2   397 0.95 FAD dependent oxidoreductase
Pyr_redox_2          PF07992.9    200 seq325_BIOID50937    -            432   7.5e-09   35.6   0.3   1   1   3.9e-08   5.3e-05   23.0   0.2     1    36     2    37     2    65 0.92 Pyridine nucleotide-disulphide oxidoreductase
Pyr_redox            PF00070.22    80 seq325_BIOID50937    -            432   3.2e-08   33.7   0.2   1   1     7e-09   9.6e-06   25.7   0.2     1    33     2    34     2    47 0.91 Pyridine nucleotide-disulphide oxidoreductase
NAD_binding_8        PF13450.1     68 seq325_BIOID50937    -            432   8.6e-07   28.7   0.1   1   1   5.6e-09   7.6e-06   25.7   0.0     1    34     5    38     5    69 0.85 NAD(P)-binding Rossmann-like domain
ApbA                 PF02558.11   151 seq325_BIOID50937    -            432   2.3e-05   23.7   0.2   1   1   3.8e-08   5.3e-05   22.6   0.1     1    33     3    34     3    48 0.87 Ketopantoate reductase PanE/ApbA
AlaDh_PNT_C          PF01262.16   168 seq325_BIOID50937    -            432   0.00013   21.5   0.1   1   1   1.7e-07   0.00023   20.6   0.1    22    59     2    39     1    52 0.85 Alanine dehydrogenase/PNT, C-terminal domain
DUF987               PF06174.6     66 seq326_BIOID50937    -             73   4.5e-43  144.4   0.1   1   1   3.7e-47     5e-43  144.3   0.1     1    66     1    66     1    66 0.99 Protein of unknown function (DUF987)
Ribosomal_L12        PF00542.14    68 seq328_BIOID50937    -            121   1.8e-31  107.8   8.6   1   1   2.8e-35   3.8e-31  106.7   6.0     1    68    54   121    54   121 0.99 Ribosomal protein L7/L12 C-terminal domain
Peptidase_M20        PF01546.23   171 seq331_BIOID50937    -            408   2.5e-19   69.3   0.2   1   1   8.2e-23   3.7e-19   68.8   0.1    23   170   139   402    74   403 0.84 Peptidase family M20/M25/M40
M20_dimer            PF07687.9    109 seq331_BIOID50937    -            408   1.2e-11   44.2   0.1   1   1   5.7e-15   2.6e-11   43.0   0.1     2   105   206   302   205   308 0.89 Peptidase dimerisation domain
Peptidase_M42        PF05343.9    292 seq331_BIOID50937    -            408   2.8e-06   26.2   0.0   1   1   3.1e-08   0.00014   20.6   0.0   134   194   140   201   110   235 0.90 M42 glutamyl aminopeptidase
DUF3672              PF12421.3    136 seq334_BIOID50937    -           1158   1.8e-40  138.0   0.1   1   1   1.8e-43     6e-40  136.4   0.0     1   135   976  1116   976  1117 0.89 Fibronectin type III protein
Phage-tail_3         PF13550.1    164 seq334_BIOID50937    -           1158   4.1e-37  127.3   0.0   1   1   3.6e-40   1.2e-36  125.8   0.0     1   163   330   499   330   500 0.95 Putative phage tail protein
DUF1983              PF09327.6     81 seq334_BIOID50937    -           1158   7.2e-27   93.0   2.4   1   1     7e-30   2.4e-26   91.3   1.7     1    81   872   952   872   952 0.99 Domain of unknown function (DUF1983)
Terminase_2          PF03592.11   144 seq338_BIOID50937    -            178   6.4e-09   36.1   2.4   1   1   7.3e-13     1e-08   35.5   1.7     1    56     2    57     2   175 0.95 Terminase small subunit
HTH_3                PF01381.17    55 seq342_BIOID50937    -            124   3.2e-11   42.7   0.0   1   1   7.4e-15   5.1e-11   42.1   0.0     3    50    23    70    20    71 0.94 Helix-turn-helix
HTH_19               PF12844.2     64 seq342_BIOID50937    -            124   9.1e-08   31.9   0.0   1   1   3.1e-11   2.1e-07   30.7   0.0     8    56    25    76    18    79 0.89 Helix-turn-helix domain
DUF3927              PF13064.1     46 seq344_BIOID50937    -             52   2.9e-22   77.7  11.8   1   1   2.3e-26   3.1e-22   77.6   8.2     1    46     3    48     3    48 0.98 Protein of unknown function (DUF3927)
oligo_HPY            PF08352.7     64 seq345_BIOID50937    -            337   2.1e-21   75.9   0.1   1   1   8.3e-25   3.8e-21   75.0   0.1     1    64   248   312   248   312 0.99 Oligopeptide/dipeptide transporter, C-terminal region
ABC_tran             PF00005.22   118 seq345_BIOID50937    -            337   1.1e-18   67.5   0.0   1   1   4.1e-22   1.9e-18   66.8   0.0    15   118    80   197    65   197 0.85 ABC transporter
AAA_21               PF13304.1    303 seq345_BIOID50937    -            337   3.2e-11   43.6   0.2   1   1   7.2e-14   3.3e-10   40.3   0.0   227   300   159   230    84   233 0.82 AAA domain
DDE_Tnp_1            PF01609.16   211 seq350_BIOID50937    -            100   2.5e-07   30.3   0.1   1   1   2.3e-11   3.1e-07   30.0   0.1   153   211     3    65     1    65 0.94 Transposase DDE domain
DAO                  PF01266.19   358 seq351_BIOID50937    -            422   1.7e-63  214.6   0.0   1   1   1.5e-67     2e-63  214.3   0.0     1   356     3   390     3   392 0.86 FAD dependent oxidoreductase
YagB_YeeU_YfjZ       PF06154.6    105 seq353_BIOID50937    -            122     1e-50  170.2   0.0   1   1   8.7e-55   1.2e-50  170.0   0.0     2   104    16   118    15   119 0.98 YagB/YeeU/YfjZ family
IpaB_EvcA            PF03278.8    153 seq355_BIOID50937    -            196   3.3e-60  201.6   5.3   1   1   2.9e-64   3.9e-60  201.3   3.7     2   152    40   184    39   185 0.98 IpaB/EvcA family
Phage_capsid         PF05065.8    276 seq356_BIOID50937    -            184   1.5e-12   47.2   0.1   1   1   1.2e-16   1.7e-12   47.0   0.1   144   275    21   174     4   175 0.78 Phage capsid family
DUF1019              PF06254.6     89 seq361_BIOID50937    -            141   1.1e-22   79.8   0.1   1   1   1.1e-26   1.5e-22   79.3   0.1     1    88    46   120    46   121 0.96 Protein of unknown function (DUF1019)
DUF1364              PF07102.7     94 seq362_BIOID50937    -             96   3.8e-39  132.3   0.8   1   1     3e-43   4.1e-39  132.2   0.6     1    94     1    94     1    94 0.98 Protein of unknown function (DUF1364)
WGR                  PF05406.10    81 seq364_BIOID50937    -            242   1.1e-17   63.5   1.0   1   1   1.8e-21   2.5e-17   62.4   0.7    11    78     4    68     1    71 0.92 WGR domain
Phage_fiber_C        PF06820.7     64 seq367_BIOID50937    -             89   6.3e-36  122.2   1.0   1   1     6e-40   8.2e-36  121.8   0.7     1    64    28    89    28    89 0.98 Putative prophage tail fibre C-terminus
SmpA_OmlA            PF04355.8     71 seq368_BIOID50937    -            100   1.7e-06   27.4   0.1   1   1   1.7e-10   2.3e-06   27.0   0.0    11    68    12    85     3    88 0.87 SmpA / OmlA family
Peptidase_S24        PF00717.18    70 seq369_BIOID50937    -            124   7.3e-17   60.6   0.0   1   1   7.4e-21     1e-16   60.2   0.0     1    69    32   105    32   106 0.97 Peptidase S24-like
PerC                 PF06069.6     90 seq372_BIOID50937    -            104     4e-44  148.4   2.0   1   1   3.4e-48   4.6e-44  148.2   1.4     1    89     1    89     1    90 0.99 PerC transcriptional activator
Peptidase_S49        PF01343.13   154 seq377_BIOID50937    -            501     3e-46  156.9   0.7   1   1   3.9e-50   5.3e-46  156.0   0.5     2   153   145   295   144   296 0.97 Peptidase family S49
RusA                 PF05866.6    116 seq380_BIOID50937    -            120   3.9e-25   88.4   0.0   1   1   3.2e-29   4.4e-25   88.2   0.0     1   116     8   117     8   117 0.94 Endodeoxyribonuclease RusA
DUF1722              PF08349.6    117 seq381_BIOID50937    -            169   1.4e-37  128.0   0.1   1   1   1.2e-41   1.7e-37  127.7   0.1     1   116    41   157    41   158 0.98 Protein of unknown function (DUF1722)
DUF957               PF06117.6     65 seq382_BIOID50937    -             65   5.8e-36  121.7   0.2   1   1   4.6e-40   6.3e-36  121.6   0.2     1    65     1    65     1    65 0.99 Enterobacterial protein of unknown function (DUF957)
RNA_pol_Rpb2_6       PF00562.23   386 seq383_BIOID50937    -           1342  4.7e-162  539.0   0.0   1   1  3.5e-162  7.9e-159  528.4   0.1     2   386   716  1264   715  1264 0.98 RNA polymerase Rpb2, domain 6
RNA_pol_Rpb2_7       PF04560.15    83 seq383_BIOID50937    -           1342   5.7e-32  109.6   0.1   1   1   8.2e-35   1.9e-31  108.0   0.0     1    82  1266  1341  1266  1342 0.98 RNA polymerase Rpb2, domain 7
RNA_pol_Rpb2_3       PF04565.11    68 seq383_BIOID50937    -           1342   7.1e-30  102.4   0.0   1   1   7.4e-33   1.7e-29  101.2   0.0     1    68   513   582   513   582 0.98 RNA polymerase Rpb2, domain 3
RNA_pol_Rpb2_45      PF10385.4     66 seq383_BIOID50937    -           1342   4.6e-29   99.9   0.3   1   1   1.5e-31   3.5e-28   97.0   0.2     1    66   591   656   591   656 1.00 RNA polymerase beta subunit external 1 domain
RNA_pol_Rpb2_1       PF04563.10   203 seq383_BIOID50937    -           1342   1.5e-26   92.4   0.0   1   1   1.4e-29   3.1e-26   91.4   0.0     2   203    27   509    26   509 0.98 RNA polymerase beta subunit
RNA_pol_Rpb2_2       PF04561.9    190 seq383_BIOID50937    -           1342   1.6e-25   89.5   0.9   1   2   8.4e-11   1.9e-07   30.5   0.0     1    74   151   225   151   276 0.82 RNA polymerase Rpb2, domain 2
RNA_pol_Rpb2_2       PF04561.9    190 seq383_BIOID50937    -           1342   1.6e-25   89.5   0.9   2   2   1.9e-18   4.4e-15   55.4   0.0    80   190   340   454   329   454 0.88 RNA polymerase Rpb2, domain 2
Terminase_1          PF03354.10   477 seq384_BIOID50937    -            553     6e-37  127.0   0.0   1   1   6.1e-41   8.3e-37  126.5   0.0     7   469    65   534    60   539 0.84 Phage Terminase
Peptidase_M85        PF13678.1    251 seq385_BIOID50937    -            339    9e-114  378.9   0.2   1   1  8.1e-118  1.1e-113  378.6   0.1     2   251    34   283    33   283 0.99 NFkB-p65-degrading zinc protease
HTH_AraC             PF00165.18    42 seq386_BIOID50937    -            247   8.4e-20   69.8   1.7   1   2     4e-11   2.8e-07   30.0   0.0     1    41   144   183   144   184 0.96 Bacterial regulatory helix-turn-helix proteins, AraC family
HTH_AraC             PF00165.18    42 seq386_BIOID50937    -            247   8.4e-20   69.8   1.7   2   2   7.2e-14   4.9e-10   38.7   0.2     6    40   196   232   194   234 0.92 Bacterial regulatory helix-turn-helix proteins, AraC family
HTH_18               PF12833.2     81 seq386_BIOID50937    -            247   2.5e-14   53.0   0.1   1   1   6.7e-18   4.6e-14   52.1   0.1     2    81   158   235   157   235 0.95 Helix-turn-helix domain
DUF1219              PF06755.7    117 seq387_BIOID50937    -             87   6.1e-40  135.2   0.0   1   1   5.1e-44   6.9e-40  135.0   0.0     1    73     1    73     1    81 0.97 Protein of unknown function (DUF1219)
Rep_3                PF01051.16   218 seq390_BIOID50937    -            251   1.8e-48  164.8   0.0   1   1   1.5e-52     2e-48  164.7   0.0     2   218    15   242    14   242 0.89 Initiator Replication protein
DUF551               PF04448.7     69 seq392_BIOID50937    -            116     6e-10   39.6   0.3   1   1   7.3e-14     1e-09   38.9   0.2     1    63    51   104    51   112 0.85 Protein of unknown function (DUF551)
Lysis_S              PF04971.7     68 seq396_BIOID50937    -             86   2.5e-45  151.9   0.6   1   1   2.1e-49   2.9e-45  151.6   0.4     1    68    19    86    19    86 1.00 Lysis protein S
Aminotran_4          PF01063.14   231 seq398_BIOID50937    -            185   2.6e-15   56.4   0.0   1   1   2.3e-19   3.1e-15   56.1   0.0     2   136    38   170    37   184 0.83 Aminotransferase class IV
Methyltransf_27      PF13708.1    194 seq399_BIOID50937    -            280   6.6e-76  254.0   0.1   1   1   6.3e-80   8.5e-76  253.6   0.1     2   194    86   278    85   278 0.99 Methyltransferase domain
DUF551               PF04448.7     69 seq403_BIOID50937    -            120   2.8e-19   69.4   6.6   1   1   3.1e-23   4.2e-19   68.9   4.6     1    69    51   117    51   117 0.99 Protein of unknown function (DUF551)
HTH_23               PF13384.1     50 seq407_BIOID50937    -             75   2.8e-06   26.6   0.0   1   1   1.3e-09   8.6e-06   25.1   0.0    15    39     5    32     1    33 0.86 Homeodomain-like domain
Phage_portal         PF04860.7    347 seq411_BIOID50937    -            454   4.9e-86  288.4   0.0   1   1   4.4e-90     6e-86  288.1   0.0     4   347    39   382    36   382 0.96 Phage portal protein
ChaB                 PF06150.7     57 seq415_BIOID50937    -             76     6e-26   89.9   5.7   1   1   5.5e-30   7.6e-26   89.5   4.0     1    57     9    76     9    76 0.98 ChaB
Phage_antiter_Q      PF06323.6    230 seq420_BIOID50937    -            229  3.5e-109  363.4   9.8   1   1  2.8e-113  3.9e-109  363.3   6.8     1   229     1   228     1   229 1.00 Phage antitermination protein Q
FAD_binding_7        PF03441.9    277 seq423_BIOID50937    -            472  1.2e-106  355.8   1.2   1   1  2.3e-110  1.6e-106  355.5   0.8     3   276   205   468   203   469 0.96 FAD binding domain of DNA photolyase
DNA_photolyase       PF00875.13   165 seq423_BIOID50937    -            472   2.5e-45  154.0   0.4   1   1   8.7e-49   5.9e-45  152.8   0.1     2   159     5   168     4   174 0.92 DNA photolyase
Phage_lysozyme       PF00959.14   110 seq424_BIOID50937    -            165   1.7e-32  111.8   0.1   1   1   1.5e-36   2.1e-32  111.5   0.1     1   109    48   154    48   155 0.98 Phage lysozyme
DUF1076              PF06416.7    113 seq425_BIOID50937    -            216   1.5e-44  150.1   0.2   1   1   1.7e-48   2.3e-44  149.5   0.1     3   112    99   209    97   210 0.93 Protein of unknown function (DUF1076)
DUF303               PF03629.13   255 seq426_BIOID50937    -            616   2.9e-29  101.9   0.0   1   1   5.6e-33   3.8e-29  101.5   0.0     2   200    65   295    64   355 0.79 Domain of unknown function (DUF303)
DUF1737              PF08410.5     54 seq426_BIOID50937    -            616   2.6e-17   62.2   0.0   1   1   8.6e-21   5.9e-17   61.0   0.0     1    53     1    50     1    51 0.96 Domain of unknown function (DUF1737)
ABC_tran             PF00005.22   118 seq427_BIOID50937    -            334   2.6e-21   76.0   0.0   1   1   8.9e-25     4e-21   75.4   0.0     1   117    64   192    64   193 0.90 ABC transporter
oligo_HPY            PF08352.7     64 seq427_BIOID50937    -            334   1.3e-19   70.1   0.2   1   1   5.3e-23   2.4e-19   69.3   0.2     1    64   244   311   244   311 0.99 Oligopeptide/dipeptide transporter, C-terminal region
Ala_racemase_N       PF01168.15   217 seq430_BIOID50937    -            356   1.2e-58  198.1   0.1   1   1   2.3e-62   1.6e-58  197.7   0.0     2   217    10   217     9   217 0.95 Alanine racemase, N-terminal domain
Ala_racemase_C       PF00842.16   129 seq430_BIOID50937    -            356   2.5e-39  133.5   0.4   1   1   6.2e-43   4.2e-39  132.7   0.3     1   127   232   354   232   356 0.97 Alanine racemase, C-terminal domain
DUF1283              PF06932.6     85 seq437_BIOID50937    -            113   5.2e-46  154.4   5.7   1   1   4.5e-50   6.1e-46  154.2   4.0     1    85    29   113    29   113 0.99 Protein of unknown function (DUF1283)
Phage_CII            PF05269.6     91 seq441_BIOID50937    -             98   2.4e-35  120.2   0.1   1   1     2e-39   2.7e-35  120.1   0.1     1    91     1    92     1    92 0.97 Bacteriophage CII protein
Ivy                  PF08816.6    118 seq443_BIOID50937    -            149   5.8e-35  119.7   0.1   1   1   5.1e-39     7e-35  119.4   0.1     1   118    29   144    29   144 0.98 Inhibitor of vertebrate lysozyme (Ivy)
Phage_min_tail       PF05939.8    109 seq444_BIOID50937    -            113     1e-34  118.6   0.0   1   1   8.1e-39   1.1e-34  118.5   0.0     1   109     4   113     4   113 0.98 Phage minor tail protein
DUF4222              PF13973.1     53 seq447_BIOID50937    -             80   1.4e-15   56.2   0.6   1   1   1.3e-19   1.7e-15   56.0   0.4     2    53     4    54     3    54 0.97 Domain of unknown function (DUF4222)
Caudo_TAP            PF02413.12   130 seq448_BIOID50937    -            193   1.8e-39  134.7   0.5   1   1   1.6e-43   2.2e-39  134.4   0.3     1   130    72   192    72   192 0.97 Caudovirales tail fibre assembly protein
ChaC                 PF04752.7    177 seq450_BIOID50937    -            239   2.6e-53  180.5   0.0   1   1   2.3e-57   3.2e-53  180.2   0.0     1   176    55   223    55   224 0.95 ChaC-like protein
Aminotran_4          PF01063.14   231 seq452_BIOID50937    -             91   2.1e-18   66.5   0.0   1   1   1.7e-22   2.3e-18   66.3   0.0   145   226     1    82     1    88 0.91 Aminotransferase class IV
Malate_synthase      PF01274.17   523 seq454_BIOID50937    -            539  1.1e-213  709.9   0.0   1   1  8.9e-218  1.2e-213  709.7   0.0     3   522    19   538    17   539 0.99 Malate synthase
Aldedh               PF00171.17   462 seq456_BIOID50937    -            482    3e-175  582.9   0.1   1   1  2.4e-179  3.3e-175  582.7   0.1     1   461    19   477    19   478 0.99 Aldehyde dehydrogenase family
Phage_Nu1            PF07471.7    164 seq457_BIOID50937    -            181   4.1e-90  299.4   0.9   1   1   3.4e-94   4.6e-90  299.2   0.6     1   164     1   164     1   164 0.99 Phage DNA packaging protein Nu1
DUF4014              PF13198.1     72 seq459_BIOID50937    -             72   5.9e-38  129.0   2.1   1   1   4.7e-42   6.4e-38  128.8   1.5     1    72     1    72     1    72 0.98 Protein of unknown function (DUF4014)
Phage_min_tail       PF05939.8    109 seq460_BIOID50937    -            113   1.2e-35  121.6   0.0   1   1   9.7e-40   1.3e-35  121.4   0.0     1   109     4   113     4   113 0.98 Phage minor tail protein
Hexapep              PF00132.19    36 seq461_BIOID50937    -            293   8.6e-19   66.0   6.7   1   3   1.6e-09   2.2e-05   23.5   0.0     2    36   122   156   121   156 0.96 Bacterial transferase hexapeptide (six repeats)
Hexapep              PF00132.19    36 seq461_BIOID50937    -            293   8.6e-19   66.0   6.7   2   3   2.3e-10   3.1e-06   26.3   0.7     3    33   191   220   189   221 0.94 Bacterial transferase hexapeptide (six repeats)
Hexapep              PF00132.19    36 seq461_BIOID50937    -            293   8.6e-19   66.0   6.7   3   3   1.8e-11   2.5e-07   29.7   0.6     1    34   206   239   206   241 0.95 Bacterial transferase hexapeptide (six repeats)
ABC_tran             PF00005.22   118 seq464_BIOID50937    -            265   1.1e-20   74.1   0.0   1   1   2.3e-24   1.6e-20   73.5   0.0     1   118    51   176    51   176 0.94 ABC transporter
Ureidogly_hydro      PF04115.7    165 seq467_BIOID50937    -            160   1.7e-52  177.0   0.0   1   1   1.4e-56   1.9e-52  176.8   0.0     3   159     2   153     1   158 0.95 Ureidoglycolate hydrolase
Phage_lysis          PF03245.8    125 seq470_BIOID50937    -            155   7.1e-41  138.9   2.7   1   1   6.1e-45   8.3e-41  138.7   1.9     1   125    29   154    29   154 0.98 Bacteriophage lysis protein
Phage_rep_O          PF04492.8    100 seq473_BIOID50937    -            207   5.2e-40  135.5   0.0   1   1   5.6e-44   7.6e-40  135.0   0.0     2   100    17   115    16   115 0.99 Bacteriophage replication protein O
Acetyltransf_3       PF13302.1    142 seq474_BIOID50937    -            186   5.7e-23   81.6   0.0   1   1     4e-26   7.7e-23   81.2   0.0     3   141     8   140     7   141 0.80 Acetyltransferase (GNAT) domain
Acetyltransf_4       PF13420.1    155 seq474_BIOID50937    -            186   7.2e-15   55.1   0.6   1   1   4.7e-18   9.1e-15   54.8   0.4     1   152     9   158     9   160 0.93 Acetyltransferase (GNAT) domain
Acetyltransf_1       PF00583.19    83 seq474_BIOID50937    -            186     6e-15   54.9   0.1   1   1   4.5e-18   8.9e-15   54.3   0.1     2    82    63   140    62   141 0.97 Acetyltransferase (GNAT) family
Acetyltransf_8       PF13523.1    152 seq474_BIOID50937    -            186   1.2e-13   51.1   0.2   1   1   8.2e-17   1.6e-13   50.6   0.2     1   141     9   145     9   157 0.89 Acetyltransferase (GNAT) domain
Acetyltransf_7       PF13508.1     79 seq474_BIOID50937    -            186   3.7e-07   30.1   0.2   1   1   3.4e-10   6.7e-07   29.2   0.1     2    78    56   141    55   142 0.80 Acetyltransferase (GNAT) domain
Acetyltransf_10      PF13673.1    117 seq474_BIOID50937    -            186   1.3e-05   25.1   0.0   1   1   9.3e-09   1.8e-05   24.7   0.0     1   117    16   140    16   140 0.75 Acetyltransferase (GNAT) domain
FR47                 PF08445.5     86 seq474_BIOID50937    -            186   2.1e-05   24.0   0.0   1   1   1.9e-08   3.8e-05   23.2   0.0    26    79    87   142    69   150 0.92 FR47-like protein
PduV-EutP            PF10662.4    143 seq475_BIOID50937    -            118   6.8e-15   54.6   0.0   1   1   7.3e-19     1e-14   54.1   0.0    86   142    57   112    42   113 0.92 Ethanolamine utilisation - propanediol utilisation
YceG                 PF02618.11   297 seq477_BIOID50937    -            550   5.3e-94  314.4   0.0   1   1   9.8e-98   6.7e-94  314.1   0.0     3   297    42   330    40   330 0.93 YceG-like family
Thymidylate_kin      PF02223.12   186 seq477_BIOID50937    -            550   2.7e-59  199.5   0.0   1   1     6e-63   4.1e-59  198.9   0.0     1   186   345   537   345   537 0.96 Thymidylate kinase
Phage_AlpA           PF05930.7     51 seq479_BIOID50937    -             63   8.4e-06   25.3   0.1   1   1   8.5e-10   1.2e-05   24.8   0.1     3    50     6    52     4    53 0.80 Prophage CP4-57 regulatory protein (AlpA)
DUF1019              PF06254.6     89 seq480_BIOID50937    -            183   2.6e-27   94.6   0.0   1   1   2.9e-31   3.9e-27   94.1   0.0     4    89    58   149    45   149 0.95 Protein of unknown function (DUF1019)
DUF1233              PF06806.7     72 seq482_BIOID50937    -             84   2.7e-34  116.4   0.5   1   1   2.3e-38   3.2e-34  116.1   0.3     1    72     4    76     4    76 0.97 Putative excisionase (DUF1233)
Phage_tail_L         PF05100.7    206 seq485_BIOID50937    -            145     5e-42  143.2   0.0   1   1   4.4e-46   6.1e-42  142.9   0.0     1    93    29   121    29   133 0.97 Phage minor tail protein L
DUF1019              PF06254.6     89 seq486_BIOID50937    -            141     1e-23   83.1   0.3   1   1     1e-27   1.4e-23   82.7   0.2     1    89    46   121    46   121 0.97 Protein of unknown function (DUF1019)
Phage_tail_L         PF05100.7    206 seq487_BIOID50937    -            165   7.7e-76  253.6   0.0   1   1   6.2e-80   8.5e-76  253.5   0.0    40   206     1   163     1   163 0.99 Phage minor tail protein L
Phage_min_tail       PF05939.8    109 seq488_BIOID50937    -            109   2.5e-38  130.2   0.0   1   1     2e-42   2.7e-38  130.1   0.0     1   109     1   109     1   109 0.99 Phage minor tail protein
Terminase_GpA        PF05876.7    557 seq492_BIOID50937    -            655  1.3e-164  548.5   0.2   1   1  1.2e-168  1.7e-164  548.1   0.2     1   521    39   575    39   583 0.97 Phage terminase large subunit (GpA)
DUF3596              PF12167.3     88 seq495_BIOID50937    -            126   6.6e-31  105.6   0.0   1   1     6e-35   8.2e-31  105.3   0.0     1    88     7    93     7    93 0.98 Domain of unknown function (DUF3596)
CbiA                 PF01656.18   195 seq497_BIOID50937    -            388     2e-34  118.6   0.0   1   1   3.9e-38   2.7e-34  118.1   0.0     2   194   110   339   109   340 0.80 CobQ/CobB/MinD/ParA nucleotide binding domain
HDPD                 PF02924.9    118 seq498_BIOID50937    -            115   1.5e-17   63.3   0.3   1   1   1.2e-21   1.6e-17   63.2   0.2     4   115     6   109     3   112 0.92 Bacteriophage lambda head decoration protein D
IclR                 PF01614.13   129 seq501_BIOID50937    -            271   1.9e-40  137.3   0.0   1   1   4.5e-44   3.1e-40  136.7   0.0     2   128   140   263   139   264 0.98 Bacterial transcriptional regulator
HTH_IclR             PF09339.5     52 seq501_BIOID50937    -            271   1.2e-12   47.1   0.1   1   1   5.9e-16     4e-12   45.4   0.0     1    51    23    73    23    74 0.98 IclR helix-turn-helix domain
2-Hacid_dh_C         PF02826.14   178 seq503_BIOID50937    -            312   2.7e-45  153.5   0.0   1   1   5.2e-49   3.5e-45  153.2   0.0     2   178   105   277   104   277 0.96 D-isomer specific 2-hydroxyacid dehydrogenase, NAD binding domain
NAD_binding_2        PF03446.10   162 seq503_BIOID50937    -            312   1.4e-06   28.1   0.0   1   1   5.4e-10   3.7e-06   26.8   0.0     3    90   138   223   136   228 0.92 NAD binding domain of 6-phosphogluconate dehydrogenase
Phage_tail_L         PF05100.7    206 seq507_BIOID50937    -             93   6.1e-38  129.9   0.2   1   1   4.8e-42   6.6e-38  129.7   0.1   113   206     2    91     1    91 0.97 Phage minor tail protein L
DUF4102              PF13356.1     89 seq509_BIOID50937    -            410   9.2e-28   95.8   0.1   1   1   2.4e-31   1.7e-27   95.0   0.1     1    88    20   106    20   107 0.97 Domain of unknown function (DUF4102)
Phage_integrase      PF00589.17   173 seq509_BIOID50937    -            410   1.3e-26   93.1   0.0   1   1   3.4e-30   2.3e-26   92.3   0.0     2   170   223   387   222   389 0.95 Phage integrase family
Peripla_BP_2         PF01497.13   238 seq510_BIOID50937    -            296     9e-27   93.6   0.0   1   1   7.6e-31     1e-26   93.3   0.0     1   235    38   270    38   273 0.94 Periplasmic binding protein
Peptidase_U35        PF04586.12   163 seq512_BIOID50937    -            645   4.3e-30  104.7   0.0   1   1   1.2e-33     8e-30  103.8   0.0     5   159    12   157     8   161 0.91 Caudovirus prohead protease
Phage_capsid         PF05065.8    276 seq512_BIOID50937    -            645   2.4e-26   92.4   0.2   1   1   6.2e-30   4.2e-26   91.6   0.1     8   275   353   635   351   636 0.79 Phage capsid family
CBM_5_12             PF02839.9     41 seq513_BIOID50937    -            245   1.7e-06   27.4   3.9   1   1   2.6e-09   3.6e-05   23.1   0.3     7    41   197   231   192   231 0.85 Carbohydrate binding domain
Phage_rep_org_N      PF09681.5    121 seq514_BIOID50937    -            347   4.8e-05   22.8   0.0   1   1   5.9e-09   8.1e-05   22.0   0.0     1   120     5   131     5   133 0.83 N-terminal phage replisome organiser (Phage_rep_org_N)
Phage_lysozyme       PF00959.14   110 seq516_BIOID50937    -            158   3.5e-23   81.8   0.0   1   1   3.7e-27   5.1e-23   81.3   0.0     1   109    33   140    33   141 0.98 Phage lysozyme
Phage_integrase      PF00589.17   173 seq522_BIOID50937    -            290   9.5e-20   70.8   0.1   1   1     1e-23   1.4e-19   70.3   0.1     3   166    65   258    63   264 0.87 Phage integrase family
DUF4132              PF13569.1    180 seq525_BIOID50937    -            560   9.5e-54  181.5   0.1   1   1   9.7e-58   1.3e-53  181.0   0.1     1   180   294   478   294   478 0.97 Domain of unknown function (DUF4132)
Phage_cap_E          PF03864.10   329 seq527_BIOID50937    -             88   3.6e-13   49.0   0.2   1   1   3.1e-17   4.2e-13   48.8   0.1     1    80     4    83     4    85 0.95 Phage major capsid protein E
IstB_IS21            PF01695.12   178 seq530_BIOID50937    -            248   4.2e-20   71.7   0.1   1   1   1.3e-23   5.9e-20   71.3   0.0    17   160    69   216    52   226 0.79 IstB-like ATP binding protein
Bac_DnaA             PF00308.13   219 seq530_BIOID50937    -            248   2.1e-08   33.9   0.0   1   1   5.7e-12   2.6e-08   33.6   0.0     6   123    72   189    67   224 0.86 Bacterial dnaA  protein
ArsA_ATPase          PF02374.10   305 seq530_BIOID50937    -            248     5e-06   25.6   0.1   1   1   1.5e-09     7e-06   25.1   0.1     4    90   104   196   101   222 0.72 Anion-transporting ATPase
Phage_integrase      PF00589.17   173 seq534_BIOID50937    -            415   3.6e-22   78.7   0.2   1   1   1.2e-25   8.1e-22   77.5   0.0     1   171   219   381   219   383 0.89 Phage integrase family
DUF4102              PF13356.1     89 seq534_BIOID50937    -            415   1.2e-20   73.0   0.0   1   1   1.5e-23     1e-19   70.1   0.0     1    84    14   102    14   107 0.88 Domain of unknown function (DUF4102)
HTH_Tnp_1            PF01527.15    76 seq536_BIOID50937    -            108   1.5e-11   43.9   1.2   1   1   4.5e-15   6.2e-11   41.9   0.8     1    74     1    87     1    88 0.86 Transposase
Oxidored_q6          PF01058.17   131 seq540_BIOID50937    -            381   4.1e-29  100.7   0.3   1   1   4.9e-33   6.7e-29  100.0   0.2     1   130    71   216    71   217 0.96 NADH ubiquinone oxidoreductase, 20 Kd subunit
DUF3442              PF11924.3    280 seq541_BIOID50937    -            476   6.3e-90  301.4   9.2   1   1   5.7e-94   7.8e-90  301.1   6.4     1   280    69   353    69   353 0.98 Protein of unknown function (DUF3442)
Arc                  PF03869.9     50 seq543_BIOID50937    -             46     5e-05   22.7   0.0   1   1   4.2e-09   5.8e-05   22.5   0.0     8    34    19    45    12    46 0.92 Arc-like DNA binding domain
DUF413               PF04219.7     94 seq544_BIOID50937    -            112   1.5e-38  130.2   0.1   1   1   1.4e-42   1.9e-38  129.9   0.1     1    90    10    99    10   102 0.97 Protein of unknown function, DUF
DUF1040              PF06288.8     86 seq547_BIOID50937    -             89   1.6e-46  156.3   0.5   1   1   1.3e-50   1.8e-46  156.2   0.3     1    86     1    86     1    86 1.00 Protein of unknown function (DUF1040)
Phage_lysis          PF03245.8    125 seq548_BIOID50937    -            153   4.5e-48  162.2  12.3   1   1   3.7e-52   5.1e-48  162.0   8.5     1   125    29   153    29   153 0.99 Bacteriophage lysis protein
DUF1441              PF07278.6    152 seq549_BIOID50937    -            163   9.5e-66  220.0   0.1   1   1   8.2e-70   1.1e-65  219.7   0.0     2   152    10   154     9   154 0.99 Protein of unknown function (DUF1441)
Aminotran_3          PF00202.16   339 seq553_BIOID50937    -            426  2.8e-121  404.4   0.2   1   1  2.4e-125  3.3e-121  404.1   0.1     2   338    27   360    26   361 0.98 Aminotransferase class-III
rve                  PF00665.21   120 seq554_BIOID50937    -            295   3.4e-26   91.5   0.0   1   1   2.7e-29   7.5e-26   90.4   0.0     2   119   125   239   124   240 0.97 Integrase core domain
HTH_21               PF13276.1     60 seq554_BIOID50937    -            295     2e-16   59.5   3.6   1   1   1.7e-19   4.7e-16   58.4   2.5     2    60    46   103    44   103 0.92 HTH-like domain
rve_3                PF13683.1     67 seq554_BIOID50937    -            295   3.9e-11   42.2   0.1   1   1   3.4e-14   9.4e-11   40.9   0.0     7    67   217   277   212   277 0.92 Integrase core domain
DDE_Tnp_IS240        PF13610.1    140 seq554_BIOID50937    -            295   9.7e-07   28.7   0.0   1   1   5.3e-10   1.5e-06   28.1   0.0     2   137   130   267   129   269 0.93 DDE domain
rve_2                PF13333.1     52 seq554_BIOID50937    -            295   5.1e-06   26.3   0.0   1   1   3.8e-09     1e-05   25.3   0.0     1    46   230   279   230   284 0.84 Integrase core domain
TPP_enzyme_N         PF02776.13   172 seq556_BIOID50937    -            623   2.4e-54  183.2   2.8   1   1   4.8e-56   2.2e-52  176.9   0.9     1   170    34   203    34   205 0.98 Thiamine pyrophosphate enzyme, N-terminal TPP binding domain
TPP_enzyme_C         PF02775.16   153 seq556_BIOID50937    -            623   7.1e-36  122.9   0.3   1   1   1.6e-37   7.2e-34  116.4   0.0     2   153   423   583   422   583 0.96 Thiamine pyrophosphate enzyme, C-terminal TPP binding domain
TPP_enzyme_M         PF00205.17   137 seq556_BIOID50937    -            623     1e-34  119.1   0.6   1   1   4.8e-38   2.2e-34  118.0   0.0     1   136   223   358   223   359 0.94 Thiamine pyrophosphate enzyme, central domain
Polyketide_cyc       PF03364.15   130 seq558_BIOID50937    -            158   1.1e-31  109.3   0.0   1   1   1.9e-35   1.3e-31  109.1   0.0     1   130    23   148    23   148 0.99 Polyketide cyclase / dehydrase and lipid transport
Polyketide_cyc2      PF10604.4    139 seq558_BIOID50937    -            158   8.5e-11   42.0   0.0   1   1   1.5e-14     1e-10   41.7   0.0     1   128    14   145    14   154 0.74 Polyketide cyclase / dehydrase and lipid transport
Arc                  PF03869.9     50 seq559_BIOID50937    -             57   7.6e-05   22.1   0.2   1   1   1.1e-08   0.00016   21.1   0.2     2    40     9    47     8    56 0.88 Arc-like DNA binding domain
DUF1161              PF06649.7     52 seq560_BIOID50937    -            102   1.3e-25   88.9   0.0   1   1   1.2e-29   1.6e-25   88.6   0.0     1    52    27    80    27    80 0.99 Protein of unknown function (DUF1161)
HTH_39               PF14090.1     70 seq561_BIOID50937    -            207   2.1e-05   23.7   0.1   1   1   6.2e-09   8.5e-05   21.8   0.0     4    67   144   207   142   207 0.93 Helix-turn-helix domain
ICL                  PF00463.16   526 seq562_BIOID50937    -            439  3.1e-200  665.7   1.4   1   2  4.6e-118  3.2e-114  381.9   0.0     1   255    12   262    12   264 0.99 Isocitrate lyase family
ICL                  PF00463.16   526 seq562_BIOID50937    -            439  3.1e-200  665.7   1.4   2   2   1.5e-88     1e-84  284.5   0.8   353   526   262   439   260   439 0.98 Isocitrate lyase family
PEP_mutase           PF13714.1    238 seq562_BIOID50937    -            439   4.5e-19   68.5   0.0   1   1   2.2e-22   1.5e-18   66.7   0.0    26   207    86   329    76   352 0.85 Phosphoenolpyruvate phosphomutase
DUF770               PF05591.7    158 seq563_BIOID50937    -            166   5.3e-55  185.1   0.2   1   1   4.4e-59   6.1e-55  184.9   0.1     2   157     7   162     6   163 0.97 Protein of unknown function (DUF770)
Rz1                  PF06085.6     40 seq564_BIOID50937    -             60   4.3e-24   83.5  10.6   1   1   4.2e-28   5.7e-24   83.1   7.3     1    40    20    60    20    60 0.98 Lipoprotein Rz1 precursor
Phage_connect_1      PF05135.8    102 seq566_BIOID50937    -            108   8.3e-08   32.1   0.0   1   1   7.7e-12     1e-07   31.8   0.0     1    93     1    96     1   103 0.82 Phage gp6-like head-tail connector protein
P22_AR_N             PF10547.4    120 seq568_BIOID50937    -            341   7.2e-45  151.5   0.0   1   1   2.2e-48   1.5e-44  150.5   0.0     3   120    44   159    42   159 0.96 P22_AR N-terminal domain
P22_AR_C             PF10548.4     74 seq568_BIOID50937    -            341   2.5e-26   91.2   0.0   1   1   9.5e-30   6.5e-26   89.8   0.0     1    74   240   313   240   313 0.98 P22AR C-terminal domain
P22_AR_C             PF10548.4     74 seq569_BIOID50937    -            292     3e-26   90.9   0.0   1   1   7.3e-30     5e-26   90.2   0.0     1    74   191   264   191   264 0.98 P22AR C-terminal domain
Bro-N                PF02498.12    87 seq569_BIOID50937    -            292   5.7e-22   77.6   0.0   1   1   1.6e-25   1.1e-21   76.7   0.0     1    87    20   110    20   110 0.88 BRO family, N-terminal domain
HTH_Tnp_1            PF01527.15    76 seq570_BIOID50937    -            108   5.5e-11   42.1   1.3   1   1   1.6e-14   2.2e-10   40.2   0.9     1    74     1    87     1    88 0.86 Transposase
PHP                  PF02811.14   175 seq571_BIOID50937    -            245   1.5e-17   63.8   1.3   1   1   1.9e-21   2.6e-17   63.0   0.9     1   169     4   164     4   174 0.91 PHP domain
APH                  PF01636.18   239 seq572_BIOID50937    -            328   1.6e-41  142.5   1.8   1   1   3.7e-45   2.5e-41  141.8   1.2     2   232    31   259    30   269 0.84 Phosphotransferase enzyme family
EcKinase             PF02958.15   293 seq572_BIOID50937    -            328   0.00012   21.2   0.0   1   1   3.1e-08   0.00021   20.4   0.0   197   280   176   252   149   257 0.79 Ecdysteroid kinase
FecCD                PF01032.13   311 seq574_BIOID50937    -            660  2.5e-145  483.0  86.0   1   2   3.1e-73   4.2e-69  232.6  27.3     6   310    12   324     7   325 0.94 FecCD transport family
FecCD                PF01032.13   311 seq574_BIOID50937    -            660  2.5e-145  483.0  86.0   2   2   2.5e-80   3.5e-76  255.9  27.0     2   311   358   657   347   657 0.94 FecCD transport family
ParBc                PF02195.13    90 seq575_BIOID50937    -            323   9.5e-10   38.3   0.0   1   1   1.4e-13     2e-09   37.3   0.0    11    88    78   152    69   154 0.91 ParB-like nuclease domain
AntA                 PF08346.7     71 seq576_BIOID50937    -            207   9.6e-29   99.2   0.0   1   1   2.5e-32   1.7e-28   98.4   0.0     1    71    21    92    21    92 0.94 AntA/AntB antirepressor
P22_AR_C             PF10548.4     74 seq576_BIOID50937    -            207   8.6e-27   92.7   1.0   1   1   2.1e-30   1.4e-26   91.9   0.3     2    74   112   184   111   184 0.98 P22AR C-terminal domain
Exonuc_X-T_C         PF08411.5    269 seq578_BIOID50937    -            474  2.8e-104  347.7   0.1   1   1    5e-108  3.4e-104  347.5   0.1     1   268   211   472   211   473 0.99 Exonuclease C-terminal
RNase_T              PF00929.19   164 seq578_BIOID50937    -            474   2.1e-25   89.8   0.0   1   1   5.8e-29   3.9e-25   88.9   0.0     2   162    12   191    11   193 0.95 Exonuclease
GST_C_2              PF13410.1     69 seq580_BIOID50937    -            304   7.6e-10   38.4   0.3   1   1   6.9e-13   1.9e-09   37.1   0.2     2    68   190   260   189   261 0.82 Glutathione S-transferase, C-terminal domain
GST_C                PF00043.20    95 seq580_BIOID50937    -            304   6.7e-09   35.5   0.0   1   1     5e-12   1.4e-08   34.5   0.0    33    95   199   266   187   266 0.85 Glutathione S-transferase, C-terminal domain
GST_N_2              PF13409.1     70 seq580_BIOID50937    -            304   1.9e-06   27.6   0.0   1   1   1.7e-09   4.7e-06   26.3   0.0     3    69    69   143    67   144 0.89 Glutathione S-transferase, N-terminal domain
GST_N                PF02798.15    76 seq580_BIOID50937    -            304   3.3e-05   23.8   0.0   1   1   4.2e-08   0.00012   22.1   0.0    17    76    82   143    74   143 0.91 Glutathione S-transferase, N-terminal domain
DUF1627              PF07789.7    155 seq582_BIOID50937    -            256   1.3e-90  300.7   0.5   1   1   1.3e-94   1.8e-90  300.2   0.3     1   155    91   245    91   245 1.00 Protein of unknown function (DUF1627)
DUF2528              PF10800.3    102 seq583_BIOID50937    -            122   6.1e-48  161.3   0.5   1   1   5.2e-52   7.1e-48  161.0   0.4     1   101    14   121    14   122 0.98 Protein of unknown function (DUF2528)
DNA_pol3_delta2      PF13177.1    162 seq584_BIOID50937    -            334   2.3e-39  134.5   0.0   1   1   5.7e-43   3.9e-39  133.7   0.0     8   159    13   165     9   168 0.96 DNA polymerase III, delta subunit
DNApol3-delta_C      PF09115.5    119 seq584_BIOID50937    -            334     2e-37  127.7   0.1   1   1   4.5e-41   3.1e-37  127.1   0.1     2   119   207   323   206   323 0.98 DNA polymerase III, delta subunit, C terminal
Peptidase_M3         PF01432.15   458 seq585_BIOID50937    -            381  1.3e-123  413.3   0.1   1   1  1.1e-127  1.5e-123  413.1   0.0    75   457     2   378     1   379 0.97 Peptidase family M3
Terminase_GpA        PF05876.7    557 seq586_BIOID50937    -            700  2.5e-184  613.6   0.0   1   1  2.2e-188    3e-184  613.3   0.0     1   557    34   644    34   644 0.97 Phage terminase large subunit (GpA)
Fe-ADH               PF00465.14   366 seq587_BIOID50937    -            891  4.1e-112  374.3   0.3   1   1  1.4e-115  6.4e-112  373.7   0.2     1   361   457   849   457   854 0.93 Iron-containing alcohol dehydrogenase
Aldedh               PF00171.17   462 seq587_BIOID50937    -            891   1.6e-27   95.8   2.6   1   1   2.2e-30     1e-26   93.2   1.8    26   426     4   399     1   406 0.78 Aldehyde dehydrogenase family
Fe-ADH_2             PF13685.1    250 seq587_BIOID50937    -            891   1.3e-18   67.0   1.2   1   2   2.8e-12   1.3e-08   34.3   0.0    12    94   473   555   464   562 0.92 Iron-containing alcohol dehydrogenase
Fe-ADH_2             PF13685.1    250 seq587_BIOID50937    -            891   1.3e-18   67.0   1.2   2   2   8.6e-11   3.9e-07   29.5   0.9    98   247   588   739   580   741 0.93 Iron-containing alcohol dehydrogenase
MerR_1               PF13411.1     69 seq591_BIOID50937    -            215   3.7e-09   36.1   0.2   1   1   2.7e-12   3.6e-08   32.9   0.0    26    68     2    44     1    45 0.96 MerR HTH family regulatory protein
Phage_H_T_join       PF05521.6     95 seq593_BIOID50937    -            116   5.5e-15   55.3   0.0   1   1   4.8e-19   6.5e-15   55.0   0.0     3    95    11   110     9   110 0.93 Phage head-tail joining protein
Ub-RnfH              PF03658.9     84 seq595_BIOID50937    -             96   3.2e-38  129.3   0.1   1   1   2.7e-42   3.7e-38  129.1   0.1     1    84     5    88     5    88 0.99 RnfH family Ubiquitin
Molybdopterin        PF00384.17   432 seq597_BIOID50937    -            808   1.4e-95  320.4   0.0   1   1     4e-99   1.8e-95  320.1   0.0     1   432   111   566   111   566 0.91 Molybdopterin oxidoreductase
Molydop_binding      PF01568.16   109 seq597_BIOID50937    -            808   2.2e-28   98.1   0.1   1   1   1.7e-31   7.6e-28   96.3   0.0     1   107   687   800   687   802 0.97 Molydopterin dinucleotide binding domain
Molybdop_Fe4S4       PF04879.11    55 seq597_BIOID50937    -            808   5.9e-14   51.5   0.7   1   1   2.3e-17   1.1e-13   50.6   0.5     1    55    49   108    49   108 0.96 Molybdopterin oxidoreductase Fe4S4 domain
Ail_Lom              PF06316.6    199 seq599_BIOID50937    -            199  2.8e-118  392.4   5.0   1   1  4.6e-122  3.1e-118  392.2   3.4     1   199     1   199     1   199 1.00 Enterobacterial Ail/Lom protein
OMP_b-brl            PF13505.1    176 seq599_BIOID50937    -            199   2.7e-26   92.4   6.1   1   1     5e-30   3.4e-26   92.1   4.2     2   176    11   199    10   199 0.88 Outer membrane protein beta-barrel domain
Plasmid_stabil       PF05016.9     90 seq606_BIOID50937    -             92     3e-15   56.2   0.1   1   1   2.4e-19   3.3e-15   56.1   0.1     1    90     4    91     4    91 0.86 Plasmid stabilisation system protein
Lambda_CIII          PF02061.11    45 seq607_BIOID50937    -             54   9.1e-31  105.4   0.1   1   1   7.8e-35   1.1e-30  105.2   0.1     1    45     1    43     1    43 1.00 Lambda Phage CIII
DUF646               PF04883.7    106 seq609_BIOID50937    -            148   3.6e-20   72.6   0.0   1   1   3.5e-24   4.8e-20   72.2   0.0     2   105    13   131    12   132 0.86 Bacteriophage protein of unknown function (DUF646)
NiFeSe_Hases         PF00374.14   507 seq610_BIOID50937    -            597  2.7e-243  808.1   0.0   1   1  2.3e-247  3.1e-243  808.0   0.0     1   507    54   582    54   582 0.98 Nickel-dependent hydrogenase
DUF877               PF05943.7    423 seq613_BIOID50937    -            463  6.4e-178  591.4   0.0   1   1  5.7e-182  7.8e-178  591.1   0.0     1   397    68   463    68   463 1.00 Protein of unknown function (DUF877)
DUF1627              PF07789.7    155 seq614_BIOID50937    -            238   4.5e-93  308.7   0.1   1   1   4.7e-97   6.4e-93  308.2   0.0     1   155    76   230    76   230 1.00 Protein of unknown function (DUF1627)
gpW                  PF02831.10    68 seq615_BIOID50937    -             68   9.5e-37  124.2   1.1   1   1   7.6e-41     1e-36  124.1   0.8     1    68     1    68     1    68 0.99 gpW
Nitrate_red_del      PF02613.10   136 seq618_BIOID50937    -            184   4.5e-19   68.5   0.3   1   1   4.9e-23   6.6e-19   67.9   0.2     3   135    31   150    29   151 0.89 Nitrate reductase delta subunit
DUF1627              PF07789.7    155 seq619_BIOID50937    -            193   6.9e-91  301.6   0.2   1   1   6.2e-95   8.4e-91  301.3   0.1     1   153    33   185    33   187 0.99 Protein of unknown function (DUF1627)
Prok-JAB             PF14464.1    105 seq625_BIOID50937    -            245   1.2e-19   69.6   0.1   1   1   3.3e-23   2.3e-19   68.8   0.1     5    99     3    97     1   106 0.91 Prokaryotic homologs of the JAB domain
NLPC_P60             PF00877.14   105 seq625_BIOID50937    -            245   4.3e-14   52.0   0.0   1   1   8.8e-18     6e-14   51.6   0.0     1   105   109   222   109   222 0.92 NlpC/P60 family
Phage_portal_2       PF05136.8    355 seq626_BIOID50937    -            533  9.9e-105  349.8   1.6   1   1  8.9e-109  1.2e-104  349.5   1.1     2   355    30   401    29   401 0.98 Phage portal protein, lambda family
DUF977               PF06163.6    127 seq627_BIOID50937    -            137   1.1e-60  202.8   0.3   1   1   8.9e-65   1.2e-60  202.7   0.2     1   124     1   133     1   136 0.99 Bacterial protein of unknown function (DUF977)
WGR                  PF05406.10    81 seq632_BIOID50937    -            426   5.3e-17   61.4   2.7   1   1   7.9e-21   1.1e-16   60.4   0.7    13    77     6    67     2    71 0.93 WGR domain
DSBA                 PF01323.15   193 seq633_BIOID50937    -            208   6.8e-32  110.4   3.3   1   1   7.9e-35   5.4e-31  107.5   2.3     1   192    40   197    40   198 0.95 DSBA-like thioredoxin domain
Thioredoxin_4        PF13462.1    163 seq633_BIOID50937    -            208   4.4e-10   39.7   0.0   1   1   9.2e-14   6.3e-10   39.1   0.0    16   149    40   180    33   191 0.69 Thioredoxin
phage_tail_N         PF08400.5    134 seq635_BIOID50937    -            358   7.4e-61  203.6   0.1   1   1   1.6e-64   7.4e-61  203.6   0.1     1   134     1   134     1   134 0.99 Prophage tail fibre N-terminal
CarboxypepD_reg      PF13620.1     82 seq635_BIOID50937    -            358   9.8e-08   31.8   0.2   1   1   5.1e-11   2.3e-07   30.6   0.1     1    74     4    82     4    89 0.82 Carboxypeptidase regulatory-like domain
Collagen             PF01391.13    60 seq635_BIOID50937    -            358   5.1e-07   29.0  17.1   1   1   1.1e-10   5.1e-07   29.0  11.9     4    40   251   287   248   290 0.29 Collagen triple helix repeat (20 copies)
DUF3168              PF11367.3    121 seq636_BIOID50937    -            114   5.6e-15   55.4   0.1   1   1   5.3e-19   7.2e-15   55.0   0.1    12   121    10   110     4   110 0.85 Protein of unknown function (DUF3168)
Prok-JAB             PF14464.1    105 seq639_BIOID50937    -            245   5.3e-20   70.8   0.1   1   1   1.4e-23   9.8e-20   69.9   0.1     5    99     3    97     1   106 0.91 Prokaryotic homologs of the JAB domain
NLPC_P60             PF00877.14   105 seq639_BIOID50937    -            245   3.2e-14   52.5   0.0   1   1   6.5e-18   4.5e-14   52.0   0.0     1   105   109   222   109   222 0.92 NlpC/P60 family
MT-A70               PF05063.9    176 seq643_BIOID50937    -            208   4.3e-32  110.9   0.0   1   1   3.7e-36   5.1e-32  110.7   0.0     1   176     5   176     5   176 0.92 MT-A70
SIS_2                PF13580.1    138 seq646_BIOID50937    -            246   3.3e-31  107.7   0.3   1   1   9.4e-35   6.4e-31  106.7   0.2    15   138    78   200    56   200 0.92 SIS domain
SIS                  PF01380.17   131 seq646_BIOID50937    -            246   7.1e-08   32.0   0.0   1   1   2.3e-11   1.6e-07   30.9   0.0    51   104   163   216   152   229 0.91 SIS domain
TatD_DNase           PF01026.16   255 seq649_BIOID50937    -            265   1.2e-76  257.2   0.0   1   1   9.8e-81   1.3e-76  257.0   0.0     1   255     4   255     4   255 0.96 TatD related DNase
AA_permease          PF00324.16   479 seq651_BIOID50937    -            487  3.5e-122  408.0  47.9   1   1  5.8e-126  3.9e-122  407.8  33.2     1   476    39   476    39   479 0.98 Amino acid permease
AA_permease_2        PF13520.1    426 seq651_BIOID50937    -            487   1.6e-42  145.4  47.9   1   1   2.8e-46   1.9e-42  145.1  33.2     5   424    39   460    35   466 0.86 Amino acid permease
NIF3                 PF01784.13   242 seq652_BIOID50937    -            247     1e-56  192.1   0.0   1   1   9.1e-61   1.2e-56  191.8   0.0     2   240     6   235     5   238 0.95 NIF3 (NGG1p interacting factor 3)
I-set                PF07679.11    90 seq659_BIOID50937    -            268   1.3e-06   28.0   0.7   1   1     1e-09   6.9e-06   25.7   0.2     5    83   181   252   177   256 0.84 Immunoglobulin I-set domain
Ig_2                 PF13895.1     80 seq659_BIOID50937    -            268   3.4e-06   26.9   2.1   1   1   7.1e-10   4.8e-06   26.4   0.7    22    80   200   263   178   263 0.76 Immunoglobulin domain
DUF1097              PF06496.6    144 seq661_BIOID50937    -            173     2e-46  157.2  24.7   1   1   1.8e-50   2.5e-46  156.9  17.1     1   143    18   156    18   157 0.99 Protein of unknown function (DUF1097)
AceK                 PF06315.6    562 seq662_BIOID50937    -            578  3.4e-240  798.0   0.0   1   1  2.8e-244  3.8e-240  797.8   0.0     1   562     9   568     9   568 0.99 Isocitrate dehydrogenase kinase/phosphatase (AceK)
RNA_pol_Rpb1_1       PF04997.7    338 seq670_BIOID50937    -           1407  1.8e-100  336.3   0.1   1   1  1.8e-103  4.8e-100  335.0   0.1     2   338    15   342    14   342 0.95 RNA polymerase Rpb1, domain 1
RNA_pol_Rpb1_5       PF04998.12   277 seq670_BIOID50937    -           1407   1.1e-80  270.7   0.0   1   1     8e-84   2.2e-80  269.7   0.0     1   276   766  1321   766  1322 1.00 RNA polymerase Rpb1, domain 5
RNA_pol_Rpb1_2       PF00623.15   166 seq670_BIOID50937    -           1407   6.1e-51  172.5   0.0   1   1   5.3e-53   1.5e-49  168.0   0.0     1   166   344   486   344   486 0.95 RNA polymerase Rpb1, domain 2
RNA_pol_Rpb1_3       PF04983.13   157 seq670_BIOID50937    -           1407   1.4e-27   96.2   0.0   1   1   1.2e-30   3.3e-27   95.0   0.0     1   157   489   644   489   644 0.93 RNA polymerase Rpb1, domain 3
RNA_pol_Rpb1_4       PF05000.12   108 seq670_BIOID50937    -           1407   2.5e-18   65.7   0.3   1   1   9.1e-22   2.5e-18   65.7   0.2     2   107   674   763   673   764 0.82 RNA polymerase Rpb1, domain 4
DUF1382              PF07131.6     61 seq672_BIOID50937    -             98   2.5e-20   72.2   0.0   1   1   2.9e-24     4e-20   71.5   0.0     2    51    36    85    35    95 0.90 Protein of unknown function (DUF1382)
DUF1281              PF06924.6    134 seq674_BIOID50937    -            318     2e-59  198.6   0.0   1   1   2.1e-63   2.9e-59  198.1   0.0     1   134    19   152    19   152 0.99 Protein of unknown function (DUF1281)
AP_endonuc_2         PF01261.19   211 seq675_BIOID50937    -            258   2.2e-33  115.2   0.2   1   1   1.9e-37   2.6e-33  115.0   0.1     1   211    21   219    21   219 0.95 Xylose isomerase-like TIM barrel
DUF945               PF06097.6    459 seq679_BIOID50937    -            490  4.8e-106  355.1  12.4   1   1  4.1e-110  5.6e-106  354.9   8.6     3   459    18   481    16   481 0.98 Bacterial protein of unknown function (DUF945)
Lambda_tail_I        PF06805.7     82 seq680_BIOID50937    -            193     1e-12   47.5   0.0   1   1   1.2e-16   1.7e-12   46.8   0.0    25    82     2    64     1    64 0.97 Bacteriophage lambda tail assembly protein I
DUF1627              PF07789.7    155 seq683_BIOID50937    -            122   1.6e-07   30.8   0.1   1   1   1.7e-11   2.4e-07   30.3   0.0    92   154    58   119    39   120 0.81 Protein of unknown function (DUF1627)
GATase_4             PF13230.1    272 seq686_BIOID50937    -            255  6.4e-107  356.1   0.0   1   1    1e-110    7e-107  356.0   0.0     1   252     1   252     1   255 0.99 Glutamine amidotransferases class-II
GATase_2             PF00310.16   361 seq686_BIOID50937    -            255   5.3e-17   61.4   0.2   1   1   4.5e-15   3.1e-11   42.4   0.1   189   359    65   215    60   217 0.87 Glutamine amidotransferases class-II
AHS1                 PF02682.11   202 seq687_BIOID50937    -            218   2.9e-69  232.4   0.0   1   1   2.4e-73   3.3e-69  232.2   0.0     2   202     5   202     4   202 0.95 Allophanate hydrolase subunit 1
TPP_enzyme_N         PF02776.13   172 seq688_BIOID50937    -            548   1.7e-58  196.7   0.3   1   1   3.8e-62   1.7e-58  196.7   0.2     1   169     1   167     1   170 0.98 Thiamine pyrophosphate enzyme, N-terminal TPP binding domain
TPP_enzyme_C         PF02775.16   153 seq688_BIOID50937    -            548   2.3e-52  176.4   0.3   1   1     2e-54     9e-51  171.3   0.0     1   153   374   522   374   522 0.98 Thiamine pyrophosphate enzyme, C-terminal TPP binding domain
TPP_enzyme_M         PF00205.17   137 seq688_BIOID50937    -            548     2e-41  140.8   0.1   1   1   1.1e-44   4.9e-41  139.5   0.1     1   137   186   321   186   321 0.98 Thiamine pyrophosphate enzyme, central domain
BOF                  PF04076.8    103 seq691_BIOID50937    -            130   1.1e-39  134.2   0.0   1   1     1e-43   1.4e-39  133.9   0.0     4   103    30   130    25   130 0.98 Bacterial OB fold (BOF) protein
Phage_TAC            PF06222.6    127 seq692_BIOID50937    -            124   1.7e-58  195.5   0.3   1   1   1.4e-62   1.9e-58  195.4   0.2     1   127     1   124     1   124 0.99 Phage tail assembly chaperone
GPW_gp25             PF04965.9     99 seq693_BIOID50937    -            137   1.4e-18   66.1   0.0   1   1   1.3e-22   1.8e-18   65.7   0.0     3    94    29   118    27   124 0.90 Gene 25-like lysozyme
SBP_bac_11           PF13531.1    231 seq695_BIOID50937    -            252   2.3e-33  115.6   0.0   1   1   1.9e-37   2.6e-33  115.4   0.0     1   230    20   247    20   248 0.88 Bacterial extracellular solute-binding protein
DUF4132              PF13569.1    180 seq696_BIOID50937    -            579   2.8e-54  183.2   0.0   1   1     3e-58   4.1e-54  182.7   0.0     1   179   303   488   303   489 0.96 Domain of unknown function (DUF4132)
Phage_fiber_C        PF06820.7     64 seq697_BIOID50937    -             82   3.6e-36  122.9   0.7   1   1   3.2e-40   4.4e-36  122.7   0.5     1    64    21    82    21    82 0.99 Putative prophage tail fibre C-terminus
PTS_EIIC             PF02378.13   321 seq698_BIOID50937    -            477   1.4e-80  270.4  33.4   1   1   2.1e-84   1.4e-80  270.4  23.2     1   321    13   320    13   320 0.94 Phosphotransferase system, EIIC
PTS_EIIB             PF00367.15    35 seq698_BIOID50937    -            477   7.7e-14   50.5   0.1   1   1     2e-17   1.3e-13   49.7   0.0     3    35   404   436   402   436 0.95 phosphotransferase system, EIIB
Caudo_TAP            PF02413.12   130 seq701_BIOID50937    -             82   1.9e-19   70.0   0.2   1   1   1.6e-23   2.2e-19   69.7   0.2    69   120    26    77     5    80 0.89 Caudovirales tail fibre assembly protein
DUF4014              PF13198.1     72 seq704_BIOID50937    -             72     3e-36  123.5   2.8   1   1   2.4e-40   3.3e-36  123.4   1.9     1    72     1    72     1    72 0.99 Protein of unknown function (DUF4014)
HTH_17               PF12728.2     51 seq705_BIOID50937    -             60   1.2e-06   28.5   0.0   1   1   1.1e-10   1.5e-06   28.2   0.0     1    49     5    53     5    55 0.88 Helix-turn-helix domain
Phage_Nu1            PF07471.7    164 seq706_BIOID50937    -            181   6.1e-92  305.3   1.4   1   1   5.1e-96   6.9e-92  305.1   1.0     1   164     1   164     1   164 0.99 Phage DNA packaging protein Nu1
Cytochrom_B_N        PF00033.14   188 seq708_BIOID50937    -            235   5.8e-37  126.7  21.4   1   1   9.6e-41   6.6e-37  126.5  14.8     2   188    12   220    11   220 0.98 Cytochrome b(N-terminal)/b6/petB
Ni_hydr_CYTB         PF01292.15   182 seq708_BIOID50937    -            235   6.3e-36  123.3  19.2   1   1   1.1e-39   7.3e-36  123.1  13.3     2   182    14   220    13   220 0.95 Prokaryotic cytochrome b561
Peptidase_S49        PF01343.13   154 seq712_BIOID50937    -            439   1.1e-45  155.0   0.5   1   1   3.1e-49   2.2e-45  154.1   0.4     2   151   149   297   148   300 0.96 Peptidase family S49
Phage_portal_2       PF05136.8    355 seq713_BIOID50937    -            350   3.6e-92  308.5   0.2   1   1   3.1e-96   4.2e-92  308.3   0.2     3   328    33   347    31   350 0.97 Phage portal protein, lambda family
Transposase_mut      PF00872.13   381 seq714_BIOID50937    -             99   3.8e-11   42.0   0.0   1   1   3.3e-15   4.5e-11   41.8   0.0   333   379    28    74    23    76 0.96 Transposase, Mutator family
NAD_binding_2        PF03446.10   162 seq715_BIOID50937    -            292   5.1e-49  166.1   0.7   1   1   1.7e-52   1.2e-48  165.0   0.3     2   161     1   160     1   162 0.97 NAD binding domain of 6-phosphogluconate dehydrogenase
F420_oxidored        PF03807.12    96 seq715_BIOID50937    -            292   1.1e-07   32.0   0.2   1   1   7.7e-11   5.3e-07   29.8   0.1     1    93     2    92     2    94 0.82 NADP oxidoreductase coenzyme F420-dependent
DUF4035              PF13227.1     53 seq716_BIOID50937    -             93   7.7e-24   82.7   0.1   1   1   7.5e-28     1e-23   82.3   0.0     1    53    27    79    27    79 0.98 Protein of unknown function (DUF4035)
DUF879               PF05947.7    602 seq717_BIOID50937    -            616  3.2e-196  653.1   0.3   1   1  2.7e-200  3.6e-196  653.0   0.2     2   602     5   616     4   616 0.95 Bacterial protein of unknown function (DUF879)
DUF3672              PF12421.3    136 seq718_BIOID50937    -           1159   2.6e-44  150.5   2.2   1   1   5.7e-48   2.6e-44  150.5   1.5     1   136   976  1118   976  1118 0.93 Fibronectin type III protein
Phage-tail_3         PF13550.1    164 seq718_BIOID50937    -           1159   1.9e-36  125.1   0.0   1   1   9.1e-40   4.2e-36  124.0   0.0     1   163   330   499   330   500 0.95 Putative phage tail protein
DUF1983              PF09327.6     81 seq718_BIOID50937    -           1159   2.1e-24   85.1   0.0   1   1     2e-27     9e-24   83.1   0.0     1    81   872   952   872   952 0.99 Domain of unknown function (DUF1983)
DUF551               PF04448.7     69 seq719_BIOID50937    -            185   5.8e-18   65.3   0.0   1   1     1e-21   1.4e-17   64.0   0.0     1    69   115   181   115   181 0.97 Protein of unknown function (DUF551)
DUF1076              PF06416.7    113 seq720_BIOID50937    -            191   4.8e-45  151.7   0.1   1   1   5.5e-49   7.5e-45  151.1   0.1     7   113    87   189    79   189 0.93 Protein of unknown function (DUF1076)
HTH_Tnp_1            PF01527.15    76 seq721_BIOID50937    -            126   2.2e-21   75.4   0.0   1   1   2.2e-25     3e-21   75.0   0.0     1    70    10    86    10    94 0.85 Transposase
AHS2                 PF02626.10   272 seq722_BIOID50937    -            310  1.3e-100  336.0   0.0   1   1  1.2e-104  1.6e-100  335.7   0.0     2   272    24   288    23   288 0.98 Allophanate hydrolase subunit 2
FCD                  PF07729.7    125 seq723_BIOID50937    -            220   5.2e-18   65.4  11.5   1   1   1.2e-21   8.1e-18   64.8   8.0     1   124    76   207    76   208 0.85 FCD domain
GntR                 PF00392.16    64 seq723_BIOID50937    -            220   9.6e-13   47.2   0.0   1   1   3.1e-16   2.1e-12   46.1   0.0     7    64    10    66     6    66 0.96 Bacterial regulatory proteins, gntR family
GGDEF                PF00990.16   161 seq727_BIOID50937    -            296   1.8e-44  151.0   0.0   1   1   4.2e-48   2.9e-44  150.3   0.0     2   161   130   283   129   283 0.96 GGDEF domain
MCPsignal_assoc      PF13682.1     70 seq727_BIOID50937    -            296   3.6e-08   33.3   0.3   1   1   1.2e-11   8.4e-08   32.1   0.2     1    68    19    90    19    92 0.84 MCP-signal associated domain
Molybdopterin        PF00384.17   432 seq728_BIOID50937    -            808   2.8e-88  296.4   0.0   1   1   7.7e-92   3.5e-88  296.1   0.0     1   432   115   566   115   566 0.92 Molybdopterin oxidoreductase
Molydop_binding      PF01568.16   109 seq728_BIOID50937    -            808   5.3e-27   93.6   0.0   1   1   2.2e-30     1e-26   92.7   0.0     1   107   687   800   687   802 0.97 Molydopterin dinucleotide binding domain
Molybdop_Fe4S4       PF04879.11    55 seq728_BIOID50937    -            808   2.7e-13   49.4   0.9   1   1     1e-16   4.7e-13   48.6   0.6     1    55    53   112    53   112 0.96 Molybdopterin oxidoreductase Fe4S4 domain
Terminase_GpA        PF05876.7    557 seq737_BIOID50937    -            205   5.4e-49  166.8   0.0   1   1   4.5e-53   6.2e-49  166.6   0.0     1   166    39   203    39   205 0.98 Phage terminase large subunit (GpA)
POTRA_2              PF08479.6     76 seq738_BIOID50937    -            377   1.9e-24   84.9   0.0   1   1   2.9e-28   3.9e-24   83.9   0.0     1    76    94   170    94   170 0.99 POTRA domain, ShlB-type
N6_N4_Mtase          PF01555.13   231 seq739_BIOID50937    -            227   1.1e-34  119.8   0.0   1   2   2.6e-15   1.8e-11   43.8   0.0     1   114    21   124    21   138 0.88 DNA methylase
N6_N4_Mtase          PF01555.13   231 seq739_BIOID50937    -            227   1.1e-34  119.8   0.0   2   2   1.1e-24   7.8e-21   74.4   0.0   169   228   141   200   126   203 0.90 DNA methylase
HOK_GEF              PF01848.11    43 seq740_BIOID50937    -             70   7.7e-19   66.6   4.6   1   1   6.8e-23   9.3e-19   66.3   3.2     1    43    24    66    24    66 0.99 Hok/gef family
TnpB_IS66            PF05717.8    108 seq742_BIOID50937    -            115   2.6e-42  142.4   0.0   1   1   2.1e-46   2.9e-42  142.3   0.0     2   104     7   107     6   111 0.97 IS66 Orf2 like protein
DUF4222              PF13973.1     53 seq744_BIOID50937    -             99   9.1e-24   82.5   5.4   1   1   8.3e-28   1.1e-23   82.2   3.7     2    53    17    68    16    68 0.96 Domain of unknown function (DUF4222)
Pep_deformylase      PF01327.16   157 seq745_BIOID50937    -            169   6.4e-53  178.2   0.1   1   1   5.6e-57   7.6e-53  177.9   0.1     2   156     4   152     3   153 0.94 Polypeptide deformylase
HycI                 PF01750.13   130 seq746_BIOID50937    -            195   5.4e-39  132.5   0.0   1   1   4.8e-43   6.5e-39  132.3   0.0     1   129    23   151    23   152 0.99 Hydrogenase maturation protease
HOK_GEF              PF01848.11    43 seq750_BIOID50937    -             70   9.4e-17   59.9   4.8   1   1   8.5e-21   1.2e-16   59.6   3.3     1    43    24    66    24    66 0.99 Hok/gef family
TonB                 PF03544.9     79 seq752_BIOID50937    -            244   3.8e-20   71.7   0.1   1   1   6.8e-24   9.3e-20   70.5   0.0     2    71   165   235   164   238 0.91 Gram-negative bacterial tonB protein
AAA_25               PF13481.1    194 seq758_BIOID50937    -            466     1e-40  139.1   0.0   1   1   1.5e-44   2.1e-40  138.1   0.0    18   193   147   315   130   316 0.88 AAA domain
Phage_HK97_TLTM      PF06120.6    301 seq759_BIOID50937    -            343   1.5e-46  159.0   0.5   1   1   1.1e-50   1.5e-46  159.0   0.3     1   103   222   324   222   341 0.96 Tail length tape measure protein
DDE_Tnp_IS66         PF03050.9    271 seq760_BIOID50937    -            512  3.3e-100  334.6   0.0   1   1  9.5e-104  3.3e-100  334.6   0.0     1   271   175   462   175   462 0.98 Transposase IS66 family
DDE_Tnp_IS66_C       PF13817.1     39 seq760_BIOID50937    -            512   3.9e-19   68.2   0.1   1   1   3.3e-22   1.1e-18   66.7   0.0     1    39   468   506   468   506 0.98 IS66 C-terminal element
HTH_Tnp_IS66         PF13005.2     59 seq760_BIOID50937    -            512   3.4e-17   61.8   0.7   1   1   1.8e-20     6e-17   61.1   0.5     3    59   115   169   113   169 0.95 putative Helix-turn-helix domain of transposase IS66
LZ_Tnp_IS66          PF13007.2     78 seq760_BIOID50937    -            512   2.2e-13   50.5   8.3   1   1   1.1e-16   3.7e-13   49.8   2.2     1    77    38   110    38   111 0.82 Transposase C of IS166 homeodomain
BATS                 PF06968.8     92 seq765_BIOID50937    -            346   1.7e-29  101.3   0.0   1   1   5.5e-33   3.7e-29  100.2   0.0     1    92   220   312   220   312 0.99 Biotin and Thiamin Synthesis associated domain
Radical_SAM          PF04055.16   166 seq765_BIOID50937    -            346   2.4e-19   70.0   0.0   1   1   2.8e-22   1.9e-18   67.0   0.0     4   160    50   203    47   209 0.92 Radical SAM superfamily
Voltage_CLC          PF00654.15   355 seq766_BIOID50937    -            473   1.9e-90  303.3  36.0   1   1   1.5e-92   2.1e-88  296.6  20.9     2   354    89   437    88   438 0.94 Voltage gated chloride channel
Terminase_GpA        PF05876.7    557 seq768_BIOID50937    -            425  3.5e-118  395.2   1.2   1   1  3.1e-122  4.3e-118  394.9   0.8   182   547     2   384     1   391 0.96 Phage terminase large subunit (GpA)
LamB_YcsF            PF03746.11   242 seq769_BIOID50937    -            244    1e-102  342.2   0.7   1   1  8.4e-107  1.1e-102  342.0   0.5     1   241     2   237     2   238 0.99 LamB/YcsF family
Transp_cyt_pur       PF02133.10   439 seq770_BIOID50937    -            463  4.7e-140  466.9  42.3   1   1  3.9e-144  5.3e-140  466.7  29.3     1   439    19   457    19   457 0.99 Permease for cytosine/purines, uracil, thiamine, allantoin
Formyl_trans_N       PF00551.14   181 seq772_BIOID50937    -            315   9.3e-56  188.1   0.0   1   1     2e-59   1.3e-55  187.5   0.0     2   180     6   183     5   184 0.98 Formyl transferase
Formyl_trans_C       PF02911.13   100 seq772_BIOID50937    -            315   1.3e-33  114.9   0.1   1   1   2.9e-37     2e-33  114.3   0.1     1    99   207   304   207   305 0.98 Formyl transferase, C-terminal domain
SLT                  PF01464.15   121 seq773_BIOID50937    -            203   1.4e-25   89.0   0.1   1   1   1.3e-29   1.8e-25   88.6   0.1     3   120    43   168    41   169 0.95 Transglycosylase SLT domain
MFS_1                PF07690.11   354 seq777_BIOID50937    -            463   1.3e-16   60.2  60.6   1   1   9.3e-21   1.3e-16   60.2  42.0     2   354    45   422    44   422 0.77 Major Facilitator Superfamily
ACT_5                PF13710.1     63 seq779_BIOID50937    -             87   2.1e-26   91.4   0.1   1   1   1.9e-30   2.6e-26   91.0   0.1     2    63    13    73    12    73 0.98 ACT domain
HyaE                 PF07449.6    107 seq780_BIOID50937    -            132   1.9e-39  133.7   0.0   1   1   1.6e-43   2.2e-39  133.5   0.0     1   107    10   116    10   116 0.99 Hydrogenase-1 expression protein HyaE
BOF                  PF04076.8    103 seq784_BIOID50937    -            114   1.2e-41  140.6   1.3   1   1     1e-45   1.4e-41  140.3   0.9    10   102    19   111    12   112 0.97 Bacterial OB fold (BOF) protein
CLP_protease         PF00574.18   182 seq786_BIOID50937    -            739   3.2e-44  150.6   0.2   1   1   1.2e-47   5.7e-44  149.8   0.1    29   179   110   255    81   258 0.93 Clp protease
Mu-like_gpT          PF10124.4    291 seq786_BIOID50937    -            739   1.2e-08   34.2   0.1   1   1   1.8e-09   8.4e-06   24.8   0.0   220   289   598   671   590   673 0.81 Mu-like prophage major head subunit gpT
SDH_sah              PF01972.11   286 seq786_BIOID50937    -            739   1.9e-06   26.8   0.3   1   1   6.2e-09   2.8e-05   22.9   0.1    92   152   125   185    97   193 0.91 Serine dehydrogenase proteinase
DUF1076              PF06416.7    113 seq787_BIOID50937    -            216   7.6e-48  160.8   1.1   1   1   9.5e-52   1.3e-47  160.0   0.8     1   113    94   206    94   206 0.98 Protein of unknown function (DUF1076)
HDPD                 PF02924.9    118 seq788_BIOID50937    -            112     1e-15   57.4   0.9   1   1   8.7e-20   1.2e-15   57.2   0.6     4   114     7   108     4   111 0.87 Bacteriophage lambda head decoration protein D
DUF1076              PF06416.7    113 seq789_BIOID50937    -            205   5.1e-37  125.9   0.2   1   1   7.4e-41     1e-36  124.9   0.1     1    93   113   205   113   205 0.98 Protein of unknown function (DUF1076)
GrpE                 PF01025.14   166 seq790_BIOID50937    -            197   1.4e-47  161.2   3.3   1   1   1.2e-51   1.7e-47  160.9   2.3     5   166    35   194     7   194 0.87 GrpE
Aminotran_4          PF01063.14   231 seq791_BIOID50937    -            331   1.3e-46  158.8   0.0   1   1   1.2e-50   1.6e-46  158.5   0.0     3   231    76   311    74   311 0.96 Aminotransferase class IV
DUF1380              PF07128.7    139 seq792_BIOID50937    -            144   4.5e-74  246.7   1.0   1   1   3.7e-78   5.1e-74  246.5   0.7     1   139     1   138     1   138 1.00 Protein of unknown function (DUF1380)
DUF4132              PF13569.1    180 seq794_BIOID50937    -           1209   2.9e-42  144.0   0.0   1   1   4.9e-46   6.6e-42  142.9   0.0     3   180   953  1138   951  1138 0.96 Domain of unknown function (DUF4132)
HupH_C               PF04809.8    120 seq796_BIOID50937    -            305   1.1e-49  167.0   0.0   1   2   2.9e-11   3.9e-07   29.7   0.0     6    96    70   160    67   175 0.82 HupH hydrogenase expression protein, C-terminal conserved region
HupH_C               PF04809.8    120 seq796_BIOID50937    -            305   1.1e-49  167.0   0.0   2   2   5.3e-44   7.2e-40  135.3   0.0     1   119   183   299   183   300 0.99 HupH hydrogenase expression protein, C-terminal conserved region
Phage_integrase      PF00589.17   173 seq800_BIOID50937    -            385   7.3e-32  110.2   0.0   1   1   1.6e-35   1.1e-31  109.7   0.0     2   171   199   365   198   367 0.97 Phage integrase family
DUF4102              PF13356.1     89 seq800_BIOID50937    -            385   1.9e-25   88.4   0.1   1   1   6.1e-29   4.2e-25   87.3   0.1     1    87     2    87     2    89 0.97 Domain of unknown function (DUF4102)
Phage_cap_E          PF03864.10   329 seq803_BIOID50937    -            350   1.1e-63  215.0   0.2   1   1   9.1e-68   1.2e-63  214.8   0.1     1   328    13   348    13   349 0.93 Phage major capsid protein E
HTH_5                PF01022.15    47 seq805_BIOID50937    -             99   8.9e-15   53.9   0.1   1   1   5.2e-18   1.4e-14   53.3   0.1     1    47    23    70    23    70 0.97 Bacterial regulatory protein, arsR family
HTH_20               PF12840.2     61 seq805_BIOID50937    -             99   2.5e-11   43.1   0.3   1   1   1.3e-14   3.5e-11   42.6   0.2     2    58    16    72    15    75 0.96 Helix-turn-helix domain
MarR_2               PF12802.2     62 seq805_BIOID50937    -             99   3.5e-09   36.0   0.1   1   1     2e-12   5.5e-09   35.4   0.1     5    59    24    74    19    77 0.89 MarR family
HTH_24               PF13412.1     48 seq805_BIOID50937    -             99   2.9e-08   32.8   0.0   1   1   2.6e-11   7.1e-08   31.5   0.0     5    47    26    68    24    69 0.96 Winged helix-turn-helix DNA-binding
MarR                 PF01047.17    59 seq805_BIOID50937    -             99   4.6e-06   26.1   0.0   1   1   3.1e-09   8.6e-06   25.2   0.0     5    53    26    74    23    75 0.95 MarR family
DUF968               PF06147.6    200 seq806_BIOID50937    -            348   1.3e-79  266.6   0.0   1   1   1.6e-83   2.2e-79  265.9   0.0     2   199   130   344   129   345 0.99 Protein of unknown function (DUF968)
NLPC_P60             PF00877.14   105 seq809_BIOID50937    -            257   5.7e-31  106.3   0.0   1   1   1.4e-34   9.9e-31  105.5   0.0     1   105   139   249   139   249 0.98 NlpC/P60 family
Fapy_DNA_glyco       PF01149.19   116 seq810_BIOID50937    -            273     1e-14   54.7   0.1   1   1   3.4e-18   2.3e-14   53.6   0.0     1   106     2   104     2   111 0.89 Formamidopyrimidine-DNA glycosylase N-terminal domain
H2TH                 PF06831.9     93 seq810_BIOID50937    -            273   1.2e-14   53.7   0.0   1   1   3.6e-18   2.5e-14   52.6   0.0     1    64   126   192   126   201 0.82 Formamidopyrimidine-DNA glycosylase H2TH domain
Histone_HNS          PF00816.16    93 seq812_BIOID50937    -            137   1.1e-19   70.5   6.3   1   1     1e-23   1.4e-19   70.2   3.8     2    91    25   127    24   130 0.91 H-NS histone family
DUF1305              PF06996.6    303 seq813_BIOID50937    -            362   8.7e-93  310.5   0.1   1   1   7.3e-97     1e-92  310.3   0.1     3   303    35   349    33   349 0.97 Protein of unknown function (DUF1305)
DUF968               PF06147.6    200 seq814_BIOID50937    -            360     6e-79  264.4   0.1   1   1   4.4e-83     6e-79  264.4   0.0     2   199   141   356   140   357 0.99 Protein of unknown function (DUF968)
Rhodanese            PF00581.15   113 seq818_BIOID50937    -            172   1.1e-11   45.0   0.0   1   1   2.3e-15   1.6e-11   44.4   0.0     2   112     8    98     7    99 0.81 Rhodanese-like domain
DUF2892              PF11127.3     66 seq818_BIOID50937    -            172   9.2e-11   41.3   3.5   1   1   2.1e-14   1.4e-10   40.7   2.4    10    59   115   167   112   172 0.89 Protein of unknown function (DUF2892)
Aminotran_1_2        PF00155.16   363 seq819_BIOID50937    -            384   5.1e-69  232.8   0.0   1   1   1.3e-72   5.8e-69  232.6   0.0     2   363    40   380    39   380 0.96 Aminotransferase class I and II
Beta_elim_lyase      PF01212.16   290 seq819_BIOID50937    -            384   6.9e-07   28.5   0.1   1   1   6.3e-10   2.9e-06   26.5   0.0    28    87    83   142    68   206 0.83 Beta-eliminating lyase
Cys_Met_Meta_PP      PF01053.15   386 seq819_BIOID50937    -            384   7.6e-05   21.0   0.0   1   1   2.6e-08   0.00012   20.3   0.0    57   185    86   212    82   215 0.86 Cys/Met metabolism PLP-dependent enzyme
DNA_pol_A            PF00476.15   383 seq820_BIOID50937    -            928  8.4e-160  531.4   0.0   1   1  3.3e-163  1.1e-159  531.0   0.0     2   383   548   927   547   927 0.99 DNA polymerase family A
5_3_exonuc_N         PF02739.11   169 seq820_BIOID50937    -            928   1.7e-59  199.8   0.0   1   1   1.1e-62   3.9e-59  198.7   0.0     2   169     8   169     7   169 0.99 5'-3' exonuclease, N-terminal resolvase-like domain
DNA_pol_A_exo1       PF01612.15   174 seq820_BIOID50937    -            928   6.5e-45  152.5   0.1   1   1   3.6e-48   1.2e-44  151.6   0.1     1   174   330   517   330   517 0.97 3'-5' exonuclease
5_3_exonuc           PF01367.15   101 seq820_BIOID50937    -            928     3e-31  107.5   0.0   1   1   2.2e-34   7.5e-31  106.2   0.0     1    99   171   275   171   277 0.97 5'-3' exonuclease, C-terminal SAM fold
Nol1_Nop2_Fmu        PF01189.12   283 seq822_BIOID50937    -            429  2.4e-104  348.5   0.0   1   1  1.5e-107    3e-104  348.2   0.0     1   282   164   426   164   427 0.99 NOL1/NOP2/sun family
NusB                 PF01029.13   134 seq822_BIOID50937    -            429   1.6e-25   89.5   0.0   1   1   1.3e-28   2.6e-25   88.8   0.0     1   134     5   127     5   127 0.97 NusB family
Methyltransf_26      PF13659.1    117 seq822_BIOID50937    -            429   3.8e-11   42.9   0.0   1   1   3.7e-14   7.3e-11   42.0   0.0     2   116   248   375   247   376 0.90 Methyltransferase domain
Methyltransf_18      PF12847.2    112 seq822_BIOID50937    -            429   2.3e-10   40.8   0.0   1   1   2.2e-13   4.2e-10   40.0   0.0     2   112   247   375   246   375 0.84 Methyltransferase domain
Methyltransf_31      PF13847.1    152 seq822_BIOID50937    -            429   1.9e-09   37.1   0.0   1   1   1.8e-12   3.5e-09   36.3   0.0     2   113   245   380   244   416 0.82 Methyltransferase domain
MTS                  PF05175.9    170 seq822_BIOID50937    -            429   1.1e-06   28.0   0.0   1   1   1.1e-09   2.1e-06   27.1   0.0    24   151   239   385   229   397 0.86 Methyltransferase small domain
FtsJ                 PF01728.14   181 seq822_BIOID50937    -            429     9e-05   22.4   0.0   1   1   9.1e-08   0.00018   21.4   0.0    19    99   242   323   233   400 0.60 FtsJ-like methyltransferase
gpW                  PF02831.10    68 seq827_BIOID50937    -             68   9.5e-37  124.2   1.1   1   1   7.6e-41     1e-36  124.1   0.8     1    68     1    68     1    68 0.99 gpW
AAA_11               PF13086.1    241 seq828_BIOID50937    -            722   1.9e-26   93.0   0.1   1   1   7.8e-29   1.5e-25   90.1   0.0     2   237     7   349     6   351 0.79 AAA domain
AAA_12               PF13087.1    199 seq828_BIOID50937    -            722   6.6e-22   77.7   0.2   1   1   1.6e-16     3e-13   49.4   0.0   112   196   455   536   438   539 0.84 AAA domain
DUF2726              PF10881.3    126 seq828_BIOID50937    -            722   6.1e-13   48.3   0.0   1   1   1.4e-15   2.7e-12   46.3   0.0    50   112   645   707   609   717 0.86 Protein of unknown function (DUF2726)
AAA_19               PF13245.1     76 seq828_BIOID50937    -            722   4.1e-12   45.5   0.0   1   1   5.7e-15   1.1e-11   44.1   0.0     2    62    14    69    13    88 0.90 Part of AAA domain
Viral_helicase1      PF01443.13   226 seq828_BIOID50937    -            722   7.4e-11   41.9   0.2   1   1   1.8e-08   3.5e-05   23.4   0.0    34   226   289   536   260   536 0.70 Viral (Superfamily 1) RNA helicase
AAA_30               PF13604.1    196 seq828_BIOID50937    -            722   1.7e-08   34.1   0.0   1   1     7e-10   1.4e-06   27.9   0.0     2    66     7    69     6    99 0.85 AAA domain
DUF2075              PF09848.4    352 seq828_BIOID50937    -            722   2.9e-07   29.6   0.1   1   1   5.4e-10   1.1e-06   27.8   0.0     2    59    22    80    21   115 0.80 Uncharacterized conserved protein (DUF2075)
HTH_3                PF01381.17    55 seq829_BIOID50937    -            215   4.5e-12   45.5   0.1   1   1   2.7e-15   9.2e-12   44.5   0.1     1    55     9    63     9    63 0.98 Helix-turn-helix
HTH_19               PF12844.2     64 seq829_BIOID50937    -            215   3.8e-10   39.5   0.0   1   1     2e-13   6.9e-10   38.7   0.0     3    62     8    67     6    69 0.97 Helix-turn-helix domain
HTH_31               PF13560.1     64 seq829_BIOID50937    -            215   6.7e-10   38.8   0.0   1   1   2.9e-13   9.9e-10   38.3   0.0     2    59     5    61     4    65 0.96 Helix-turn-helix domain
Peptidase_S24        PF00717.18    70 seq829_BIOID50937    -            215     3e-08   33.0   0.1   1   1   1.6e-11   5.6e-08   32.1   0.0     3    66   125   197   123   201 0.85 Peptidase S24-like
ILVD_EDD             PF00920.16   521 seq830_BIOID50937    -            616  5.3e-195  648.6   1.8   1   1  4.4e-199  6.1e-195  648.4   1.2     1   521    34   607    34   607 0.95 Dehydratase family
Amidohydro_5         PF13594.1     68 seq833_BIOID50937    -            296   2.3e-17   62.4   0.9   1   1   1.1e-20     5e-17   61.3   0.6     1    68    23    88    23    88 0.84 Amidohydrolase
Amidohydro_4         PF13147.1    304 seq833_BIOID50937    -            296   2.9e-15   56.9   0.5   1   1   2.4e-18   1.1e-14   55.0   0.4     1   219    45   292    45   295 0.80 Amidohydrolase
Amidohydro_1         PF01979.15   333 seq833_BIOID50937    -            296     5e-10   39.4   0.0   1   1   1.5e-13   6.7e-10   39.0   0.0     1    61    50   131    50   293 0.76 Amidohydrolase family
Curlin_rpt           PF07012.7     34 seq834_BIOID50937    -            160   8.3e-22   76.5  32.2   1   3   1.1e-15   1.5e-11   43.7   0.8     1    34    62    95    62    95 0.99 Curlin associated repeat
Curlin_rpt           PF07012.7     34 seq834_BIOID50937    -            160   8.3e-22   76.5  32.2   2   3   2.3e-09   3.2e-05   23.4   2.1     9    32    92   115    91   116 0.95 Curlin associated repeat
Curlin_rpt           PF07012.7     34 seq834_BIOID50937    -            160   8.3e-22   76.5  32.2   3   3   7.8e-12   1.1e-07   31.3   4.2     1    34   106   139   106   139 0.98 Curlin associated repeat
Phage_portal_2       PF05136.8    355 seq835_BIOID50937    -            533  9.9e-105  349.8   1.6   1   1  8.9e-109  1.2e-104  349.5   1.1     2   355    30   401    29   401 0.98 Phage portal protein, lambda family
Fe-S_biosyn          PF01521.15    91 seq836_BIOID50937    -            114   4.3e-29   99.9   0.0   1   1   3.7e-33     5e-29   99.7   0.0     1    91     9   100     9   100 0.99 Iron-sulphur cluster biosynthesis
Bac_Ubq_Cox          PF01654.12   436 seq838_BIOID50937    -            514  3.9e-184  612.0  24.8   1   1  3.7e-188  5.1e-184  611.6  17.2     1   435     7   502     7   503 0.97 Bacterial Cytochrome Ubiquinol Oxidase
Rhodanese            PF00581.15   113 seq843_BIOID50937    -            131   1.4e-10   41.4   0.0   1   1   1.2e-14   1.6e-10   41.2   0.0    22   112    52   123    30   124 0.84 Rhodanese-like domain
SSB                  PF00436.20   104 seq846_BIOID50937    -            136     2e-16   59.6   0.1   1   1     2e-20   2.7e-16   59.2   0.0     3   101     4    99     2   101 0.94 Single-strand binding protein family
Packaging_FI         PF14000.1    125 seq848_BIOID50937    -            145   1.1e-42  145.0   2.3   1   1     9e-47   1.2e-42  144.8   1.6     1   125    15   142    15   142 0.99 DNA packaging protein FI
Fer4_11              PF13247.1     99 seq849_BIOID50937    -            205   1.2e-31  108.4  10.9   1   1   8.5e-35   1.2e-31  108.4   7.5     3    97    60   153    58   155 0.97 4Fe-4S dicluster domain
Fer4_2               PF12797.2     22 seq849_BIOID50937    -            205   1.1e-13   50.0  30.8   1   1   6.7e-10   9.1e-07   28.3   0.6     2    20     6    24     5    33 0.89 4Fe-4S binding domain
Fer4                 PF00037.22    24 seq849_BIOID50937    -            205   9.1e-13   47.1  35.1   1   1   8.5e-11   1.2e-07   30.9   3.3     1    23    92   114    92   115 0.94 4Fe-4S binding domain
Fer4_7               PF12838.2     52 seq849_BIOID50937    -            205   2.4e-12   46.9  28.1   1   1   9.2e-10   1.3e-06   28.6   7.3     2    50    99   147    98   149 0.87 4Fe-4S dicluster domain
Fer4_9               PF13187.1     55 seq849_BIOID50937    -            205   8.2e-12   45.0  26.6   1   1   5.5e-10   7.5e-07   29.2   7.4     2    53    99   148    98   150 0.95 4Fe-4S dicluster domain
Fer4_10              PF13237.1     52 seq849_BIOID50937    -            205   4.5e-11   42.2  30.2   1   1   8.2e-09   1.1e-05   24.9   8.0     2    52    92   146    91   146 0.76 4Fe-4S dicluster domain
Fer4_4               PF12800.2     17 seq849_BIOID50937    -            205   1.7e-10   40.2  32.5   1   3     3e-05      0.04   14.1   2.3     1    15    11    25    11    29 0.90 4Fe-4S binding domain
Fer4_4               PF12800.2     17 seq849_BIOID50937    -            205   1.7e-10   40.2  32.5   2   3   3.3e-05     0.045   13.9   2.0     2    16    65    81    64    85 0.86 4Fe-4S binding domain
Fer4_4               PF12800.2     17 seq849_BIOID50937    -            205   1.7e-10   40.2  32.5   3   3   2.9e-07    0.0004   20.3   2.0     2    17    97   112    96   112 0.91 4Fe-4S binding domain
Fer4_6               PF12837.2     24 seq849_BIOID50937    -            205   2.4e-10   39.7  39.6   1   1   3.1e-09   4.2e-06   26.2   3.2     1    23    91   113    91   114 0.95 4Fe-4S binding domain
Fer4_3               PF12798.2     15 seq849_BIOID50937    -            205   7.3e-07   29.1  40.1   1   2   9.4e-06     0.013   15.9   4.2     1    15    67    83    67    83 0.98 4Fe-4S binding domain
Fer4_3               PF12798.2     15 seq849_BIOID50937    -            205   7.3e-07   29.1  40.1   2   2   4.8e-05     0.065   13.7   1.6     1    13   126   147   126   149 0.94 4Fe-4S binding domain
RusA                 PF05866.6    116 seq853_BIOID50937    -            119   2.9e-20   72.7   0.0   1   1   2.4e-24   3.2e-20   72.5   0.0     1   116     7   116     7   116 0.90 Endodeoxyribonuclease RusA
Molybdopterin        PF00384.17   432 seq854_BIOID50937    -           1247  1.7e-197  656.3   0.0   1   1  3.1e-201  2.1e-197  655.9   0.0     1   432   108   833   108   833 1.00 Molybdopterin oxidoreductase
Molydop_binding      PF01568.16   109 seq854_BIOID50937    -           1247   3.3e-23   81.4   0.0   1   1   3.6e-26   2.5e-22   78.6   0.0     1   105  1087  1202  1087  1206 0.95 Molydopterin dinucleotide binding domain
RusA                 PF05866.6    116 seq856_BIOID50937    -            101   3.1e-18   66.1   0.0   1   1   2.5e-22   3.5e-18   66.0   0.0     1    99     7    99     7   101 0.87 Endodeoxyribonuclease RusA
Curlin_rpt           PF07012.7     34 seq857_BIOID50937    -            152     6e-28   96.1  27.3   1   3   8.9e-16   1.2e-11   43.9   0.5     1    34    41    75    41    75 0.99 Curlin associated repeat
Curlin_rpt           PF07012.7     34 seq857_BIOID50937    -            152     6e-28   96.1  27.3   2   3   5.7e-16   7.8e-12   44.5   0.2     2    34    87   120    86   120 0.98 Curlin associated repeat
Curlin_rpt           PF07012.7     34 seq857_BIOID50937    -            152     6e-28   96.1  27.3   3   3   6.2e-10   8.5e-06   25.2   3.5     8    34   116   142   115   142 0.95 Curlin associated repeat
HTH_Tnp_1            PF01527.15    76 seq858_BIOID50937    -            108   5.5e-11   42.1   1.3   1   1   1.6e-14   2.2e-10   40.2   0.9     1    74     1    87     1    88 0.86 Transposase
Antirestrict         PF03230.8     94 seq860_BIOID50937    -            141   5.8e-30  103.0   0.0   1   1   5.4e-34   7.3e-30  102.6   0.0     1    94    42   141    42   141 0.93 Antirestriction protein
PerC                 PF06069.6     90 seq861_BIOID50937    -             99   5.1e-43  144.9   0.4   1   1   4.2e-47   5.7e-43  144.7   0.3     1    89    10    98    10    99 0.99 PerC transcriptional activator
DmsC                 PF04976.7    276 seq862_BIOID50937    -            364  1.5e-114  381.7  20.6   1   1  1.4e-118  1.9e-114  381.5  14.3     1   276    81   354    81   354 0.99 DMSO reductase anchor subunit (DmsC)
Methyltransf_11      PF08241.7     95 seq864_BIOID50937    -            251   4.8e-25   87.7   0.0   1   1   6.1e-28   8.3e-25   86.9   0.0     1    95    47   138    47   138 0.98 Methyltransferase domain
Methyltransf_23      PF13489.1    162 seq864_BIOID50937    -            251   7.7e-16   58.0   0.1   1   1   8.1e-19   1.1e-15   57.5   0.0     4   151    25   174    17   179 0.79 Methyltransferase domain
Methyltransf_31      PF13847.1    152 seq864_BIOID50937    -            251   3.5e-15   55.8   0.0   1   1   3.4e-18   4.7e-15   55.3   0.0     6   118    45   147    40   194 0.84 Methyltransferase domain
Methyltransf_12      PF08242.7     99 seq864_BIOID50937    -            251   1.1e-11   44.9   0.0   1   1   1.6e-14   2.2e-11   43.9   0.0     1    98    47   135    47   136 0.85 Methyltransferase domain
Methyltransf_18      PF12847.2    112 seq864_BIOID50937    -            251   7.7e-11   42.4   0.0   1   1   1.1e-13   1.5e-10   41.5   0.0     3   110    44   139    42   141 0.79 Methyltransferase domain
Methyltransf_25      PF13649.1    101 seq864_BIOID50937    -            251   5.4e-10   39.4   0.0   1   1   1.5e-12     2e-09   37.5   0.0     1   101    46   134    46   134 0.87 Methyltransferase domain
Ubie_methyltran      PF01209.13   233 seq864_BIOID50937    -            251   1.9e-09   36.8   0.0   1   1   1.8e-12   2.5e-09   36.4   0.0    46   168    41   155     7   169 0.83 ubiE/COQ5 methyltransferase family
Methyltransf_26      PF13659.1    117 seq864_BIOID50937    -            251   2.4e-07   30.6   0.8   1   1   6.3e-10   8.6e-07   28.8   0.1     3   115    45   140    43   141 0.87 Methyltransferase domain
Methyltransf_8       PF05148.10   219 seq864_BIOID50937    -            251   7.5e-06   25.6   0.0   1   1     8e-09   1.1e-05   25.0   0.0    58   156    29   138    16   158 0.77 Hypothetical methyltransferase
MTS                  PF05175.9    170 seq864_BIOID50937    -            251   4.1e-05   22.9   0.0   1   1   4.6e-08   6.3e-05   22.3   0.0    19    76    30    85    22   110 0.86 Methyltransferase small domain
DUF1133              PF06576.6    176 seq865_BIOID50937    -            180  7.1e-107  354.1   0.8   1   1  5.8e-111  7.9e-107  353.9   0.6     1   176     5   180     5   180 1.00 Protein of unknown function (DUF1133)
DUF3521              PF12035.3     35 seq868_BIOID50937    -             44   9.8e-09   34.8   0.8   1   1   1.4e-12   1.9e-08   33.8   0.5     1    34     6    35     6    36 0.84 Protein of unknown function (DUF3521)
DUF1391              PF07151.7     49 seq870_BIOID50937    -             50   9.7e-36  120.9   0.6   1   1   7.6e-40     1e-35  120.8   0.4     1    49     2    50     2    50 0.98 Protein of unknown function (DUF1391)
DUF1133              PF06576.6    176 seq873_BIOID50937    -            188  1.5e-102  340.0   0.7   1   1  1.3e-106  1.7e-102  339.8   0.5     1   176     5   180     5   180 1.00 Protein of unknown function (DUF1133)
Amidohydro_4         PF13147.1    304 seq875_BIOID50937    -            154   1.5e-09   38.1   0.0   1   1   2.8e-13   1.9e-09   37.8   0.0   236   304     8    90     7    90 0.97 Amidohydrolase
Amidohydro_1         PF01979.15   333 seq875_BIOID50937    -            154     7e-06   25.8   0.0   1   1   1.2e-09   8.4e-06   25.5   0.0   260   332    13    92     7    93 0.72 Amidohydrolase family
TrkA_N               PF02254.13   116 seq876_BIOID50937    -            458   4.2e-58  194.2   3.5   1   2   5.4e-33   5.3e-30  103.6   0.0     1   108     3   111     3   125 0.92 TrkA-N domain
TrkA_N               PF02254.13   116 seq876_BIOID50937    -            458   4.2e-58  194.2   3.5   2   2   5.9e-29   5.7e-26   90.6   0.7     1   116   235   350   235   350 0.95 TrkA-N domain
TrkA_C               PF02080.16    71 seq876_BIOID50937    -            458   1.9e-21   75.3   0.7   1   2   4.7e-13   4.5e-10   38.8   0.0     3    70   157   225   155   226 0.91 TrkA-C domain
TrkA_C               PF02080.16    71 seq876_BIOID50937    -            458   1.9e-21   75.3   0.7   2   2     2e-11   1.9e-08   33.6   0.2     8    70   390   451   388   452 0.89 TrkA-C domain
F420_oxidored        PF03807.12    96 seq876_BIOID50937    -            458   1.9e-12   47.2   2.2   1   2   1.5e-07   0.00015   22.0   0.0     1    52     2    49     2    88 0.87 NADP oxidoreductase coenzyme F420-dependent
F420_oxidored        PF03807.12    96 seq876_BIOID50937    -            458   1.9e-12   47.2   2.2   2   2   1.5e-07   0.00015   22.0   0.3     2    48   235   279   234   355 0.80 NADP oxidoreductase coenzyme F420-dependent
NAD_binding_7        PF13241.1    103 seq876_BIOID50937    -            458   1.2e-11   44.6   3.0   1   1   7.5e-08   7.3e-05   22.8   0.0     8    82   233   319   228   323 0.75 Putative NAD(P)-binding
Shikimate_DH         PF01488.15   135 seq876_BIOID50937    -            458   1.4e-11   44.4   0.6   1   1   5.3e-09   5.2e-06   26.4   0.2    12   102   232   332   222   367 0.77 Shikimate / quinate 5-dehydrogenase
DUF1380              PF07128.7    139 seq884_BIOID50937    -            140   1.5e-06   27.9   0.3   1   1   1.2e-10   1.6e-06   27.8   0.2     1   103     1   100     1   131 0.81 Protein of unknown function (DUF1380)
DUF2190              PF09956.4    106 seq885_BIOID50937    -            107     1e-34  118.3   1.3   1   1   8.5e-39   1.2e-34  118.1   0.9     1   106     2   106     2   106 0.98 Uncharacterized conserved protein (DUF2190)
Tafi-CsgC            PF10610.4    106 seq886_BIOID50937    -            110   9.4e-67  221.3   4.2   1   1   7.9e-71   1.1e-66  221.2   2.9     1   106     5   110     5   110 0.99 Thin aggregative fimbriae synthesis protein
Ail_Lom              PF06316.6    199 seq888_BIOID50937    -            144   5.5e-82  273.9   2.1   1   1   9.7e-86   6.6e-82  273.7   1.5     1   141     1   141     1   143 0.99 Enterobacterial Ail/Lom protein
OMP_b-brl            PF13505.1    176 seq888_BIOID50937    -            144   1.9e-15   57.1   0.8   1   1   3.5e-19   2.4e-15   56.8   0.5     2   118    11   128    10   142 0.80 Outer membrane protein beta-barrel domain
DUF1144              PF06610.8    143 seq889_BIOID50937    -            149   4.1e-71  237.2   7.6   1   1   3.3e-75   4.5e-71  237.0   5.3     4   143     3   142     1   142 0.98 Protein of unknown function (DUF1144)
OmpW                 PF03922.9    192 seq891_BIOID50937    -            212   7.3e-73  244.2   0.1   1   1   1.8e-76   8.4e-73  244.0   0.1     1   192    23   212    23   212 0.99 OmpW family
OMP_b-brl            PF13505.1    176 seq891_BIOID50937    -            212   3.5e-15   56.2   6.4   1   1   9.6e-19   4.4e-15   55.9   4.5     1   176     7   212     7   212 0.76 Outer membrane protein beta-barrel domain
OprF                 PF05736.6    184 seq891_BIOID50937    -            212   5.9e-05   22.5   0.1   1   1   4.2e-08   0.00019   20.8   0.0    47   121    54   130    48   148 0.79 OprF membrane domain
HIT                  PF01230.18    98 seq892_BIOID50937    -            125   9.1e-30  102.9   0.0   1   1   1.6e-33   1.1e-29  102.7   0.0     1    97    18   115    18   116 0.97 HIT domain
DcpS_C               PF11969.3    116 seq892_BIOID50937    -            125   2.7e-25   88.7   0.0   1   1   4.3e-29     3e-25   88.6   0.0     2   103    11   112    10   123 0.96 Scavenger mRNA decapping enzyme C-term binding
Gifsy-2              PF13856.1     95 seq894_BIOID50937    -             91   3.6e-29  100.6   0.0   1   1   2.9e-33   3.9e-29  100.5   0.0     1    95     1    90     1    90 0.99 ATP-binding sugar transporter from pro-phage
Xan_ur_permease      PF00860.15   389 seq895_BIOID50937    -            433   6.7e-98  327.5  31.9   1   1  5.9e-102   8.1e-98  327.3  22.1     2   387     9   394     8   396 0.97 Permease family
AAA_26               PF13500.1    199 seq896_BIOID50937    -            225   1.1e-42  145.8   0.0   1   1   2.7e-46   1.2e-42  145.6   0.0     1   193     3   208     3   213 0.95 AAA domain
CbiA                 PF01656.18   195 seq896_BIOID50937    -            225   3.4e-21   75.4   0.0   1   1   8.8e-25     4e-21   75.1   0.0     2   180     6   199     5   217 0.80 CobQ/CobB/MinD/ParA nucleotide binding domain
DicB                 PF05358.6     62 seq898_BIOID50937    -             62   1.2e-38  130.2   0.1   1   1   9.5e-43   1.3e-38  130.1   0.0     1    62     1    62     1    62 1.00 DicB protein
Phage_AlpA           PF05930.7     51 seq903_BIOID50937    -             86   1.4e-24   85.4   0.0   1   1   2.5e-28   1.7e-24   85.1   0.0     1    51    23    73    23    73 0.99 Prophage CP4-57 regulatory protein (AlpA)
HTH_17               PF12728.2     51 seq903_BIOID50937    -             86     1e-06   28.7   0.0   1   1   1.9e-10   1.3e-06   28.4   0.0     2    49    26    75    25    77 0.84 Helix-turn-helix domain
S-methyl_trans       PF02574.11   305 seq906_BIOID50937    -           1232  5.9e-105  350.8   0.1   1   1    4e-108  1.1e-104  349.9   0.1     1   304    21   331    21   332 0.98 Homocysteine S-methyltransferase
Met_synt_B12         PF02965.12   136 seq906_BIOID50937    -           1232   9.2e-54  180.5   0.0   1   1     9e-57   2.4e-53  179.2   0.0     1   136  1060  1197  1060  1197 0.99 Vitamin B12 dependent methionine synthase, activation domain
Pterin_bind          PF00809.17   210 seq906_BIOID50937    -           1232   7.7e-49  165.7   0.4   1   1   8.9e-52   2.4e-48  164.1   0.3     1   210   361   573   361   573 0.98 Pterin binding enzyme
B12-binding_2        PF02607.12    79 seq906_BIOID50937    -           1232   4.3e-21   74.6   0.0   1   1   6.5e-24   1.8e-20   72.6   0.0     4    79   664   739   662   739 0.96 B12 binding domain
B12-binding          PF02310.14   121 seq906_BIOID50937    -           1232   6.1e-20   71.1   0.2   1   1   1.8e-22     5e-19   68.2   0.1     2    94   753   845   752   856 0.93 B12 binding domain
DUF1425              PF07233.7     94 seq909_BIOID50937    -            125   8.5e-24   82.8   0.0   1   1   7.2e-28   9.8e-24   82.6   0.0     2    93    34   124    33   125 0.98 Protein of unknown function (DUF1425)
Cyto_ox_2            PF02322.10   328 seq910_BIOID50937    -            378  6.8e-112  373.7  32.9   1   1  5.7e-116  7.8e-112  373.5  22.8     1   328     6   362     6   362 0.99 Cytochrome oxidase subunit II
DUF1482              PF07358.6     57 seq911_BIOID50937    -             54     1e-22   79.3   0.1   1   1   8.4e-27   1.1e-22   79.1   0.0     1    48     4    51     4    53 0.97 Protein of unknown function (DUF1482)
Minor_tail_Z         PF06763.6    189 seq912_BIOID50937    -            192   5.2e-89  296.8   4.7   1   1   4.3e-93   5.8e-89  296.6   3.3     1   189     1   192     1   192 0.99 Prophage minor tail protein Z (GPZ)
Peptidase_S24        PF00717.18    70 seq914_BIOID50937    -            229   2.7e-13   49.2   0.1   1   1   1.6e-16   5.3e-13   48.2   0.1     2    65   138   200   137   205 0.90 Peptidase S24-like
HTH_3                PF01381.17    55 seq914_BIOID50937    -            229   7.9e-13   47.9   0.4   1   1   4.5e-16   1.5e-12   47.0   0.3     1    55     9    62     9    62 0.94 Helix-turn-helix
HTH_19               PF12844.2     64 seq914_BIOID50937    -            229   9.3e-12   44.7   0.0   1   1   4.2e-15   1.4e-11   44.0   0.0     2    62     7    66     6    68 0.94 Helix-turn-helix domain
HTH_31               PF13560.1     64 seq914_BIOID50937    -            229   1.1e-09   38.2   0.4   1   1   5.5e-13   1.9e-09   37.4   0.3     2    56     5    57     4    64 0.90 Helix-turn-helix domain
Phage_cap_E          PF03864.10   329 seq915_BIOID50937    -            351   1.4e-64  218.0   0.1   1   1   1.1e-68   1.5e-64  217.8   0.0    15   329    26   350     8   350 0.91 Phage major capsid protein E
Peptidase_S49        PF01343.13   154 seq917_BIOID50937    -            395   8.5e-46  155.4   0.5   1   1   2.5e-49   1.7e-45  154.4   0.4     2   151   105   253   104   256 0.96 Peptidase family S49
Nitrate_red_del      PF02613.10   136 seq918_BIOID50937    -            204     4e-31  107.5   1.1   1   1   4.1e-35   5.6e-31  107.0   0.7     7   134    41   164    19   166 0.93 Nitrate reductase delta subunit
SRP54                PF00448.17   196 seq919_BIOID50937    -            453   7.9e-76  253.7   0.3   1   1   5.5e-79   1.2e-75  253.1   0.2     1   196   100   296   100   296 0.99 SRP54-type protein, GTPase domain
SRP_SPB              PF02978.14   104 seq919_BIOID50937    -            453   1.1e-36  125.1   7.9   1   1   4.7e-40   1.1e-36  125.1   5.5     2   104   329   427   328   427 0.99 Signal peptide binding domain
SRP54_N              PF02881.14    75 seq919_BIOID50937    -            453   2.1e-21   75.6   0.5   1   1   9.2e-25   2.1e-21   75.6   0.3     1    75     5    82     5    82 0.99 SRP54-type protein, helical bundle domain
CbiA                 PF01656.18   195 seq919_BIOID50937    -            453   2.8e-08   33.2   2.5   1   1   3.8e-11   8.6e-08   31.7   1.3     9   164   110   256   102   288 0.68 CobQ/CobB/MinD/ParA nucleotide binding domain
cobW                 PF02492.14   178 seq919_BIOID50937    -            453   6.4e-05   22.3   0.4   1   1   7.5e-08   0.00017   20.9   0.3     2   152   102   251   100   260 0.79 CobW/HypB/UreG, nucleotide-binding domain
T6SS-SciN            PF12790.2    142 seq920_BIOID50937    -            174   1.7e-33  115.0   0.0   1   1   1.4e-37     2e-33  114.9   0.0     1   142    13   167    13   167 0.98 Type VI secretion lipoprotein
Phage_ASH            PF10554.4    108 seq921_BIOID50937    -            185   4.7e-38  129.7   0.2   1   1   4.5e-42   6.1e-38  129.3   0.1     1   107    22   132    22   133 0.99 Ash protein family
PALP                 PF00291.20   307 seq923_BIOID50937    -            514   9.6e-70  235.0   2.1   1   1   1.9e-73   1.3e-69  234.6   1.5     5   307    29   316    25   316 0.91 Pyridoxal-phosphate dependent enzyme
Thr_dehydrat_C       PF00585.13    91 seq923_BIOID50937    -            514   3.8e-64  212.2   0.0   1   2   3.6e-35   2.4e-31  107.0   0.0     1    91   329   419   329   419 0.98 C-terminal regulatory domain of Threonine dehydratase
Thr_dehydrat_C       PF00585.13    91 seq923_BIOID50937    -            514   3.8e-64  212.2   0.0   2   2   6.7e-34   4.6e-30  102.9   0.0     2    91   425   512   424   512 0.96 C-terminal regulatory domain of Threonine dehydratase
N6_N4_Mtase          PF01555.13   231 seq924_BIOID50937    -            352   6.5e-43  146.7   0.0   1   1   2.2e-46   1.5e-42  145.5   0.0     1   230    29   341    29   342 0.84 DNA methylase
Methyltransf_26      PF13659.1    117 seq924_BIOID50937    -            352   4.5e-13   49.1   0.0   1   1   1.9e-11   1.3e-07   31.5   0.0    52   116    10    82     5    83 0.82 Methyltransferase domain
Macro                PF01661.16   118 seq926_BIOID50937    -            177     3e-41  139.8   0.0   1   1   2.8e-45   3.8e-41  139.5   0.0     1   118    21   137    21   137 0.99 Macro domain
EamA                 PF00892.15   126 seq928_BIOID50937    -            306   4.8e-27   94.3  37.3   1   2   1.1e-15   7.7e-12   45.2  10.5     1   124    21   137    21   138 0.80 EamA-like transporter family
EamA                 PF00892.15   126 seq928_BIOID50937    -            306   4.8e-27   94.3  37.3   2   2   9.9e-19   6.8e-15   55.1   9.8     1   124   160   292   160   294 0.91 EamA-like transporter family
TPT                  PF03151.11   153 seq928_BIOID50937    -            306   6.1e-07   29.0  23.1   1   1   7.3e-09     5e-05   22.8   7.7     1   149   151   290   151   291 0.89 Triose-phosphate Transporter family
DUF3897              PF13036.1    180 seq929_BIOID50937    -            213   7.9e-53  178.6   0.0   1   1     7e-57   9.5e-53  178.3   0.0     1   180    10   210    10   210 0.92 Protein of unknown function (DUF3897)
HTH_AraC             PF00165.18    42 seq930_BIOID50937    -            229     6e-15   54.4   1.7   1   2   1.5e-09   1.1e-05   25.0   0.0     1    35   133   167   133   173 0.89 Bacterial regulatory helix-turn-helix proteins, AraC family
HTH_AraC             PF00165.18    42 seq930_BIOID50937    -            229     6e-15   54.4   1.7   2   2   2.9e-10     2e-06   27.3   0.4    14    38   194   219   192   223 0.91 Bacterial regulatory helix-turn-helix proteins, AraC family
HTH_18               PF12833.2     81 seq930_BIOID50937    -            229   1.6e-09   37.6   0.1   1   1   4.4e-13     3e-09   36.7   0.1     2    80   147   223   146   224 0.91 Helix-turn-helix domain
HisG                 PF01634.13   163 seq931_BIOID50937    -            299   1.5e-54  183.8   0.0   1   1   3.2e-58   2.2e-54  183.3   0.0     1   163    53   221    53   221 0.94 ATP phosphoribosyltransferase
HisG_C               PF08029.6     75 seq931_BIOID50937    -            299     1e-27   95.7   0.1   1   1   3.9e-31   2.7e-27   94.4   0.0     1    75   222   297   222   297 0.98 HisG, C-terminal domain
DUF883               PF05957.8     94 seq934_BIOID50937    -            113   6.8e-27   93.5   1.2   1   1   5.9e-31   8.1e-27   93.3   0.9     1    94    19   111    19   111 0.97 Bacterial protein of unknown function (DUF883)
Phage_tail_U         PF06141.6    133 seq938_BIOID50937    -            137   5.2e-68  227.0   0.3   1   1   4.2e-72   5.8e-68  226.8   0.2     1   133     5   137     5   137 0.99 Phage minor tail protein U
DUF876               PF05936.7    425 seq940_BIOID50937    -            443  4.4e-148  493.1   0.8   1   1  3.6e-152    5e-148  492.9   0.5     1   425    20   442    20   442 0.99 Bacterial protein of unknown function (DUF876)
PLDc_2               PF13091.1    126 seq942_BIOID50937    -            183   3.8e-08   33.0   0.0   1   1     4e-12   5.5e-08   32.5   0.0     8    90    61   164    56   166 0.71 PLD-like domain
MscL                 PF01741.13   128 seq943_BIOID50937    -            136   2.3e-57  192.5   3.1   1   1   1.9e-61   2.6e-57  192.3   2.2     1   128     3   132     3   132 0.98 Large-conductance mechanosensitive channel, MscL
Lact-deh-memb        PF09330.6    291 seq945_BIOID50937    -            581  1.2e-153  510.4   1.9   1   1  1.8e-157  1.2e-153  510.4   1.3     1   291   288   577   288   577 1.00 D-lactate dehydrogenase, membrane binding
FAD_binding_4        PF01565.18   139 seq945_BIOID50937    -            581   2.6e-08   33.3   0.0   1   1   6.3e-12   4.3e-08   32.6   0.0     2   115    57   176    56   196 0.84 FAD binding domain
DUF3440              PF11922.3    181 seq946_BIOID50937    -            410     4e-56  189.3   0.7   1   2   3.6e-46   1.6e-42  144.9   0.1     2   108   243   354   242   359 0.95 Domain of unknown function (DUF3440)
DUF3440              PF11922.3    181 seq946_BIOID50937    -            410     4e-56  189.3   0.7   2   2   3.8e-15   1.7e-11   43.8   0.0   138   181   355   395   352   395 0.90 Domain of unknown function (DUF3440)
PAPS_reduct          PF01507.14   174 seq946_BIOID50937    -            410   1.3e-17   64.0   0.2   1   2   4.2e-11   1.9e-07   30.9   0.0     3    52    35    89    33    98 0.89 Phosphoadenosine phosphosulfate reductase family
PAPS_reduct          PF01507.14   174 seq946_BIOID50937    -            410   1.3e-17   64.0   0.2   2   2   4.7e-11   2.1e-07   30.7   0.0   101   164   165   240   158   241 0.84 Phosphoadenosine phosphosulfate reductase family
OmpA                 PF00691.15    97 seq947_BIOID50937    -            296   4.9e-15   55.5   0.1   1   1   1.4e-18   1.9e-14   53.7   0.0     1    92   155   248   155   252 0.84 OmpA family
Voltage_CLC          PF00654.15   355 seq948_BIOID50937    -            438   1.7e-72  244.3  34.2   1   1   1.2e-76   1.7e-72  244.3  23.7     5   354    83   422    79   423 0.91 Voltage gated chloride channel
Big_2                PF02368.13    79 seq950_BIOID50937    -            270   3.2e-09   36.4  10.2   1   1   2.3e-13   3.2e-09   36.4   7.1     2    73   184   258   183   264 0.89 Bacterial Ig-like domain (group 2)
APH                  PF01636.18   239 seq951_BIOID50937    -            274   4.8e-19   68.9   7.7   1   1     7e-23   4.8e-19   68.9   5.3     2   237    25   233    24   235 0.77 Phosphotransferase enzyme family
Choline_kinase       PF01633.15   211 seq951_BIOID50937    -            274     6e-06   25.8   0.0   1   1   1.3e-09   8.6e-06   25.3   0.0   142   194   158   212   140   235 0.78 Choline/ethanolamine kinase
HD                   PF01966.17   122 seq954_BIOID50937    -            505   6.9e-11   42.1   0.1   1   1   3.3e-14   2.3e-10   40.4   0.0     1    64    66   146    66   178 0.93 HD domain
UvrB                 PF12344.3     44 seq955_BIOID50937    -            673   6.7e-23   79.8   0.9   1   1   1.3e-25   2.9e-22   77.7   0.1     1    43   552   594   552   595 0.97 Ultra-violet resistance protein B
Helicase_C           PF00271.26    78 seq955_BIOID50937    -            673   1.2e-15   57.0   0.0   1   1   1.2e-18   2.8e-15   55.8   0.0     2    77   465   545   464   546 0.98 Helicase conserved C-terminal domain
ResIII               PF04851.10   184 seq955_BIOID50937    -            673   1.1e-11   44.8   0.0   1   1     3e-14   6.9e-11   42.1   0.0     4    94    13   101    10   134 0.79 Type III restriction enzyme, res subunit
UVR                  PF02151.14    36 seq955_BIOID50937    -            673   5.2e-07   28.8   1.1   1   1     7e-10   1.6e-06   27.3   0.8     2    35   634   667   633   668 0.93 UvrB/uvrC motif
Gly_kinase           PF02595.10   378 seq956_BIOID50937    -            381  2.3e-183  609.0  19.6   1   1  1.9e-187  2.6e-183  608.8  13.6     1   377     1   377     1   378 1.00 Glycerate kinase family
HDPD                 PF02924.9    118 seq957_BIOID50937    -            111   3.7e-16   58.8   0.0   1   1   3.3e-20   4.5e-16   58.5   0.0    14   113     9   102     6   106 0.90 Bacteriophage lambda head decoration protein D
Pox_D5               PF03288.11    86 seq959_BIOID50937    -            796   8.8e-20   70.6   0.0   1   1   5.3e-23   1.5e-19   69.9   0.0     1    86   689   788   689   788 0.96 Poxvirus D5 protein-like
Prim_Zn_Ribbon       PF08273.7     40 seq959_BIOID50937    -            796   3.1e-18   65.4   8.0   1   1   2.4e-21   6.5e-18   64.4   5.6     1    40    50    86    50    86 0.97 Zinc-binding domain of primase-helicase
D5_N                 PF08706.6    150 seq959_BIOID50937    -            796   3.9e-09   36.6   0.0   1   1   4.1e-12   1.1e-08   35.1   0.0    52   148   356   487   298   489 0.63 D5 N terminal like
Toprim_3             PF13362.1     96 seq959_BIOID50937    -            796   3.5e-08   33.4   0.3   1   1   5.4e-11   1.5e-07   31.4   0.0     2    96   229   320   228   320 0.82 Toprim domain
Toprim_4             PF13662.1     81 seq959_BIOID50937    -            796   2.2e-06   27.4   0.0   1   1   2.9e-09     8e-06   25.6   0.0     1    60   227   285   227   300 0.91 Toprim domain
His_Phos_2           PF00328.17   347 seq960_BIOID50937    -            444   1.3e-40  139.6   0.0   1   1   1.2e-44   1.6e-40  139.4   0.0     1   345    41   385    41   389 0.86 Histidine phosphatase superfamily (branch 2)
DUF3560              PF12083.3    126 seq961_BIOID50937    -            453   3.5e-43  146.5   7.4   1   1   6.5e-47   8.9e-43  145.2   5.1     3   126    88   212    86   212 0.98 Domain of unknown function (DUF3560)
HDPD                 PF02924.9    118 seq962_BIOID50937    -            112     1e-15   57.4   0.9   1   1   8.7e-20   1.2e-15   57.2   0.6     4   114     7   108     4   111 0.87 Bacteriophage lambda head decoration protein D
Histidinol_dh        PF00815.15   413 seq963_BIOID50937    -            434  1.2e-181  603.7   1.7   1   1    1e-185  1.4e-181  603.5   1.2     2   413    18   428    17   428 0.99 Histidinol dehydrogenase
PLDc_2               PF13091.1    126 seq964_BIOID50937    -            307   4.3e-23   81.3   0.0   1   1   4.7e-27   6.4e-23   80.7   0.0     5   123   109   251   105   254 0.92 PLD-like domain
TerB                 PF05099.8    140 seq968_BIOID50937    -            143   6.6e-13   48.4   6.1   1   1     9e-17   1.2e-12   47.5   4.2    10   131    12   138     3   141 0.79 Tellurite resistance protein TerB
SEC-C                PF02810.10    21 seq969_BIOID50937    -            152   1.2e-18   66.0  20.2   1   2   3.8e-11   5.3e-07   28.9   0.5     1    20     1    20     1    21 0.94 SEC-C motif
SEC-C                PF02810.10    21 seq969_BIOID50937    -            152   1.2e-18   66.0  20.2   2   2   3.9e-15   5.4e-11   41.6   8.9     1    19   134   152   134   152 0.96 SEC-C motif
Ribosomal_S16        PF00886.14    62 seq971_BIOID50937    -             82     6e-26   89.8   0.1   1   1   5.2e-30   7.1e-26   89.5   0.0     1    62     8    68     8    68 0.96 Ribosomal protein S16
Phage_cap_E          PF03864.10   329 seq972_BIOID50937    -            350   1.1e-63  215.0   0.2   1   1   9.1e-68   1.2e-63  214.8   0.1     1   328    13   348    13   349 0.93 Phage major capsid protein E
HTH_3                PF01381.17    55 seq974_BIOID50937    -            194   5.4e-17   61.2   0.2   1   1   1.3e-19   3.7e-16   58.6   0.5     2    55    19    72    18    72 0.96 Helix-turn-helix
HTH_31               PF13560.1     64 seq974_BIOID50937    -            194   4.3e-12   45.9   0.1   1   1   2.4e-15   6.5e-12   45.3   0.1     2    58    14    69    13    78 0.92 Helix-turn-helix domain
HTH_19               PF12844.2     64 seq974_BIOID50937    -            194   5.8e-12   45.3   0.1   1   1   3.3e-15     9e-12   44.7   0.1     3    62    17    76    15    77 0.94 Helix-turn-helix domain
HTH_26               PF13443.1     63 seq974_BIOID50937    -            194   3.6e-09   36.5   0.1   1   1   2.5e-12     7e-09   35.6   0.1     4    58    20    73    17    78 0.93 Cro/C1-type HTH DNA-binding domain
DUF2583              PF10762.4     89 seq975_BIOID50937    -             92     1e-51  172.9   1.0   1   1   8.5e-56   1.2e-51  172.7   0.7     1    89     1    89     1    89 0.99 Protein of unknown function (DUF2583)
Phage_lambd_GpG      PF06894.6    127 seq976_BIOID50937    -            129   3.6e-46  155.7   0.4   1   1   3.2e-50   4.3e-46  155.5   0.3     1   116     2   115     2   123 0.95 Bacteriophage lambda minor tail protein (GpG)
IMS                  PF00817.15   148 seq977_BIOID50937    -            351   9.6e-48  161.6   0.0   1   1   3.4e-51   1.6e-47  160.9   0.0     1   148     7   154     7   154 0.98 impB/mucB/samB family
IMS_C                PF11799.3    137 seq977_BIOID50937    -            351   1.6e-09   38.1   0.1   1   1   5.8e-13   2.6e-09   37.4   0.0     3    99   211   309   209   327 0.85 impB/mucB/samB family C-terminal
IMS_HHH              PF11798.3     32 seq977_BIOID50937    -            351   3.6e-08   32.8   0.0   1   1     2e-11   9.2e-08   31.6   0.0     1    32   166   197   166   197 0.96 IMS family HHH motif
ASCH                 PF04266.9    104 seq978_BIOID50937    -            125   2.7e-07   30.8   0.1   1   1   2.5e-11   3.4e-07   30.5   0.0     1   100     5    95     5    99 0.85 ASCH domain
Glyco_hydro_3        PF00933.16   299 seq979_BIOID50937    -            341   1.9e-71  240.3   0.0   1   1   1.7e-75   2.3e-71  240.0   0.0     3   294     7   319     5   321 0.94 Glycosyl hydrolase family 3 N terminal domain
RimM                 PF01782.13    84 seq981_BIOID50937    -            183   8.8e-28   95.9   0.0   1   1     2e-31   1.3e-27   95.3   0.0     2    84    17    98    16    98 0.98 RimM N-terminal domain
PRC                  PF05239.11    79 seq981_BIOID50937    -            183   8.9e-10   38.1   0.7   1   1   2.1e-13   1.4e-09   37.5   0.5     2    73   105   178   104   182 0.89 PRC-barrel domain
DUF3927              PF13064.1     46 seq983_BIOID50937    -             55   1.6e-25   88.2  11.3   1   1   1.3e-29   1.7e-25   88.0   7.8     1    46     3    48     3    48 0.98 Protein of unknown function (DUF3927)
DUF2077              PF09850.4    206 seq985_BIOID50937    -            253   8.5e-62  208.1   0.2   1   1   7.4e-66     1e-61  207.8   0.1     1   205    32   236    32   237 0.97 Uncharacterized protein conserved in bacteria (DUF2077)
Formyl_trans_N       PF00551.14   181 seq986_BIOID50937    -            183   5.5e-20   71.5   0.0   1   1     1e-23     7e-20   71.2   0.0     2    99    86   180    85   183 0.96 Formyl transferase
ACT                  PF01842.20    66 seq986_BIOID50937    -            183   5.2e-08   32.0   0.0   1   1   1.5e-11     1e-07   31.1   0.0     2    63     8    69     7    72 0.92 ACT domain
ParBc                PF02195.13    90 seq987_BIOID50937    -            212   2.8e-09   36.8   0.0   1   1   3.3e-13   4.5e-09   36.1   0.0     2    89    54   148    53   149 0.87 ParB-like nuclease domain
Phage_Nu1            PF07471.7    164 seq988_BIOID50937    -            170   4.5e-27   94.4   0.4   1   1   6.9e-31   9.4e-27   93.3   0.3     8   163     1   139     1   140 0.85 Phage DNA packaging protein Nu1
Phage_tail_T         PF06223.7    103 seq991_BIOID50937    -            105   1.1e-54  183.0   0.3   1   1     9e-59   1.2e-54  182.8   0.2     1   103     2   104     2   104 0.99 Minor tail protein T
YihI                 PF04220.7    169 seq993_BIOID50937    -            168   7.8e-56  187.9  14.6   1   1   6.2e-60   8.5e-56  187.7  10.1     6   167     7   164     1   166 0.94 Der GTPase activator (YihI)
CMD                  PF02627.15    85 seq997_BIOID50937    -            143   1.5e-20   72.7   0.2   1   1   1.6e-24   2.2e-20   72.1   0.2     1    84    13    94    13    95 0.92 Carboxymuconolactone decarboxylase family
tRNA_m1G_MT          PF01746.16   186 seq999_BIOID50937    -            255   4.9e-60  202.2   0.0   1   1   4.3e-64   5.8e-60  201.9   0.0     2   186    23   221    22   221 0.98 tRNA (Guanine-1)-methyltransferase
HTH_Tnp_1            PF01527.15    76 seq1000_BIOID50937   -            108   5.5e-11   42.1   1.3   1   1   1.6e-14   2.2e-10   40.2   0.9     1    74     1    87     1    88 0.86 Transposase
TMP_2                PF06791.8    210 seq1001_BIOID50937   -           1021   1.4e-58  197.8   5.7   1   1   2.1e-62   1.4e-58  197.8   3.9     5   209   227   426   224   427 0.98 Prophage tail length tape measure protein
Tape_meas_lam_C      PF09718.5     78 seq1001_BIOID50937   -           1021   4.9e-27   93.5   5.9   1   1   7.2e-31   4.9e-27   93.5   4.1     1    78   810   887   810   887 0.98 Lambda phage tail tape-measure protein (Tape_meas_lam_C)
AAA_5                PF07728.9    139 seq1002_BIOID50937   -            384   4.2e-37  126.8   0.0   1   1     5e-41   6.9e-37  126.1   0.0     2   139   101   242   100   242 0.98 AAA domain (dynein-related subfamily)
Fer4_11              PF13247.1     99 seq1004_BIOID50937   -            512   1.5e-40  136.9   6.0   1   1   4.5e-44   1.5e-40  136.9   4.2     2    98   176   272   175   273 0.98 4Fe-4S dicluster domain
Fer4_7               PF12838.2     52 seq1004_BIOID50937   -            512   4.4e-09   36.4  16.7   1   1   5.7e-10   1.9e-06   28.0   4.0     2    50   184   229   183   231 0.90 4Fe-4S dicluster domain
Fer4_10              PF13237.1     52 seq1004_BIOID50937   -            512   7.4e-09   35.1  18.0   1   1   1.9e-09   6.5e-06   25.7   3.7     4    52   179   228   176   228 0.93 4Fe-4S dicluster domain
MarC                 PF01914.12   203 seq1005_BIOID50937   -            221   7.9e-69  230.7  11.1   1   1   6.5e-73   8.9e-69  230.5   7.7     1   203     5   217     5   217 0.98 MarC family integral membrane protein
Formyl_trans_N       PF00551.14   181 seq1006_BIOID50937   -            103   6.1e-29  100.7   0.0   1   1   5.1e-33   6.9e-29  100.5   0.0    98   181     2    85     1    85 0.98 Formyl transferase
Aminotran_1_2        PF00155.16   363 seq1007_BIOID50937   -            356   4.1e-68  229.8   0.0   1   1   3.6e-72   4.9e-68  229.5   0.0    31   363    46   351    30   351 0.94 Aminotransferase class I and II
Aldo_ket_red         PF00248.16   283 seq1009_BIOID50937   -            346   1.6e-75  253.4   0.0   1   1   1.4e-79   1.9e-75  253.2   0.0     2   282    28   332    27   333 0.95 Aldo/keto reductase family
IlvN                 PF07991.7    165 seq1010_BIOID50937   -            536   8.1e-61  204.0   0.2   1   1   1.9e-64   1.3e-60  203.3   0.1     2   165    80   249    79   249 0.98 Acetohydroxy acid isomeroreductase, catalytic domain
IlvC                 PF01450.14   145 seq1010_BIOID50937   -            536   9.8e-56  187.5   0.1   1   2   3.9e-21   2.7e-17   62.9   0.0     1   128   255   382   255   390 0.91 Acetohydroxy acid isomeroreductase, catalytic domain
IlvC                 PF01450.14   145 seq1010_BIOID50937   -            536   9.8e-56  187.5   0.1   2   2   1.8e-39   1.2e-35  122.4   0.0    15   145   404   530   394   530 0.93 Acetohydroxy acid isomeroreductase, catalytic domain
PDZ                  PF00595.19    81 seq1011_BIOID50937   -            474   5.8e-28   96.7   8.5   1   2   4.1e-18   1.4e-14   53.8   0.1     7    80   285   367   279   368 0.90 PDZ domain (Also known as DHR or GLGF)
PDZ                  PF00595.19    81 seq1011_BIOID50937   -            474   5.8e-28   96.7   8.5   2   2   3.7e-15   1.3e-11   44.4   2.2    11    81   394   463   385   463 0.89 PDZ domain (Also known as DHR or GLGF)
PDZ_2                PF13180.1     82 seq1011_BIOID50937   -            474   1.6e-25   88.6   2.7   1   2   7.8e-18   2.7e-14   52.7   0.0    12    82   300   380   285   380 0.88 PDZ domain
PDZ_2                PF13180.1     82 seq1011_BIOID50937   -            474   1.6e-25   88.6   2.7   2   2   2.5e-12   8.6e-09   35.0   0.4     4    59   399   454   396   471 0.87 PDZ domain
Trypsin_2            PF13365.1    120 seq1011_BIOID50937   -            474   8.3e-21   74.0   0.6   1   1   5.5e-24   1.9e-20   72.9   0.4     1   120   114   250   114   250 0.79 Trypsin-like peptidase domain
Trypsin              PF00089.21   220 seq1011_BIOID50937   -            474   1.4e-20   73.7   0.3   1   1   6.5e-24   2.2e-20   73.0   0.2    21   218   114   275    87   277 0.83 Trypsin
Methyltransf_26      PF13659.1    117 seq1012_BIOID50937   -            187   9.1e-12   44.9   0.0   1   1   4.8e-15   1.6e-11   44.1   0.0     2   114    52   147    51   150 0.90 Methyltransferase domain
Methyltransf_18      PF12847.2    112 seq1012_BIOID50937   -            187   2.2e-08   34.5   0.0   1   1   1.3e-11   4.5e-08   33.5   0.0     4   109    53   146    50   148 0.89 Methyltransferase domain
MTS                  PF05175.9    170 seq1012_BIOID50937   -            187   4.8e-07   29.1   0.0   1   1     2e-10   6.7e-07   28.7   0.0    31   141    50   149    41   166 0.84 Methyltransferase small domain
RrnaAD               PF00398.15   262 seq1012_BIOID50937   -            187   5.9e-07   28.6   0.0   1   1   2.2e-10   7.4e-07   28.3   0.0     9   113    29   128    24   148 0.88 Ribosomal RNA adenine dimethylase
Packaging_FI         PF14000.1    125 seq1013_BIOID50937   -            145   1.1e-42  145.0   2.3   1   1     9e-47   1.2e-42  144.8   1.6     1   125    15   142    15   142 0.99 DNA packaging protein FI
Ecotin               PF03974.8    128 seq1014_BIOID50937   -            162   1.9e-52  176.2   0.1   1   1   1.6e-56   2.2e-52  175.9   0.1     2   128    28   153    27   153 0.97 Ecotin
AAA_2                PF07724.9    171 seq1015_BIOID50937   -            925   1.1e-38  132.7   0.0   1   1   1.9e-41   3.7e-38  130.9   0.0     1   170   648   809   648   810 0.97 AAA domain (Cdc48 subfamily)
AAA                  PF00004.24   132 seq1015_BIOID50937   -            925   5.5e-17   62.0   0.0   1   2   4.5e-10   8.8e-07   29.0   0.0     3   110   223   334   221   358 0.75 ATPase family associated with various cellular activities (AAA)
AAA                  PF00004.24   132 seq1015_BIOID50937   -            925   5.5e-17   62.0   0.0   2   2   7.8e-10   1.5e-06   28.3   0.0     2   110   654   771   653   780 0.80 ATPase family associated with various cellular activities (AAA)
AAA_5                PF07728.9    139 seq1015_BIOID50937   -            925   6.5e-14   51.7   0.0   1   1   1.5e-14   2.9e-11   43.1   0.0     2   124   653   773   652   793 0.76 AAA domain (dynein-related subfamily)
ClpB_D2-small        PF10431.4     81 seq1015_BIOID50937   -            925   1.1e-12   47.5   0.3   1   1   1.4e-15   2.8e-12   46.2   0.2     1    76   815   891   815   897 0.92 C-terminal, D2-small domain, of ClpB protein
AAA_16               PF13191.1    166 seq1015_BIOID50937   -            925   4.5e-09   36.7  18.3   1   1   7.5e-10   1.5e-06   28.6   0.0     2    91   199   294   198   401 0.68 AAA ATPase domain
rve                  PF00665.21   120 seq1018_BIOID50937   -            296   4.9e-26   91.0   0.1   1   1   3.8e-29   1.3e-25   89.7   0.0     2   119   126   240   125   241 0.97 Integrase core domain
HTH_21               PF13276.1     60 seq1018_BIOID50937   -            296   1.6e-16   59.9   2.9   1   1   1.1e-19   3.9e-16   58.7   2.0     3    60    48   104    45   104 0.93 HTH-like domain
rve_3                PF13683.1     67 seq1018_BIOID50937   -            296   2.7e-11   42.7   0.0   1   1   1.8e-14   6.1e-11   41.5   0.0     6    67   217   278   212   278 0.92 Integrase core domain
rve_2                PF13333.1     52 seq1018_BIOID50937   -            296   2.6e-06   27.2   0.0   1   1   1.6e-09   5.5e-06   26.2   0.0     1    44   231   277   231   284 0.88 Integrase core domain
DUF4224              PF13986.1     47 seq1019_BIOID50937   -             67   1.2e-18   66.2   0.0   1   1   9.7e-23   1.3e-18   66.1   0.0     2    46     5    49     4    50 0.97 Domain of unknown function (DUF4224)
UPF0227              PF05728.7    187 seq1021_BIOID50937   -            180   4.7e-72  241.5   0.0   1   1   3.9e-76   5.3e-72  241.3   0.0     1   186     1   177     1   178 0.99 Uncharacterised protein family (UPF0227)
PhdYeFM_antitox      PF02604.14    75 seq1024_BIOID50937   -             97   1.5e-09   37.1   0.1   1   1     2e-13   2.8e-09   36.3   0.1     2    73     8    74     7    79 0.90 Antitoxin Phd_YefM, type II toxin-antitoxin system
Lysis_S              PF04971.7     68 seq1026_BIOID50937   -             86   1.5e-46  155.7   0.6   1   1   1.3e-50   1.8e-46  155.5   0.4     1    68    19    86    19    86 1.00 Lysis protein S
Gam                  PF06064.6     98 seq1027_BIOID50937   -             98   5.5e-63  209.0   5.4   1   1   4.4e-67     6e-63  208.9   3.8     1    98     1    98     1    98 0.99 Host-nuclease inhibitor protein Gam
Radical_SAM          PF04055.16   166 seq1028_BIOID50937   -            457   3.7e-15   56.3   0.0   1   1     8e-19   5.4e-15   55.8   0.0     2   164    57   227    56   229 0.79 Radical SAM superfamily
HemN_C               PF06969.11    66 seq1028_BIOID50937   -            457     4e-12   45.8   0.3   1   1   2.7e-15   1.8e-11   43.7   0.0     1    66   363   431   363   431 0.94 HemN C-terminal domain
Phage_integrase      PF00589.17   173 seq1031_BIOID50937   -            340   2.5e-11   43.4   0.0   1   1   5.2e-15   7.1e-11   41.9   0.0     3   169   165   319   163   323 0.84 Phage integrase family
Glutaredoxin         PF00462.19    60 seq1032_BIOID50937   -             81   7.9e-14   51.2   0.0   1   1   6.6e-18     9e-14   51.0   0.0     1    57     3    58     3    61 0.95 Glutaredoxin
DUF1327              PF07041.6    113 seq1034_BIOID50937   -            114   1.5e-62  208.3   0.0   1   1   1.2e-66   1.7e-62  208.2   0.0     1   112     1   112     1   113 0.99 Protein of unknown function (DUF1327)
YafO_toxin           PF13957.1    109 seq1035_BIOID50937   -            132   1.6e-33  114.6   0.0   1   1   1.3e-37   1.8e-33  114.4   0.0     1   109    25   132    25   132 0.98 Toxin YafO, type II toxin-antitoxin system
HTH_Tnp_1            PF01527.15    76 seq1036_BIOID50937   -            108   1.5e-11   43.9   1.2   1   1   4.5e-15   6.2e-11   41.9   0.8     1    74     1    87     1    88 0.86 Transposase
Flavodoxin_NdrI      PF07972.6    122 seq1039_BIOID50937   -            136   5.1e-47  158.6   0.0   1   1   4.3e-51   5.8e-47  158.4   0.0     1   122     5   123     5   123 0.97 NrdI Flavodoxin like
RecT                 PF03837.9    199 seq1040_BIOID50937   -            261   1.1e-28   99.8   0.0   1   1   1.6e-30   2.2e-26   92.2   0.0     5   195    24   182    22   190 0.91 RecT family
Ribosomal_L19        PF01245.15   113 seq1042_BIOID50937   -            115   8.8e-51  170.3   2.5   1   1   7.2e-55   9.8e-51  170.1   1.8     2   112     3   113     2   114 0.99 Ribosomal protein L19
rve                  PF00665.21   120 seq1045_BIOID50937   -            295   3.4e-26   91.5   0.0   1   1   2.7e-29   7.5e-26   90.4   0.0     2   119   125   239   124   240 0.97 Integrase core domain
HTH_21               PF13276.1     60 seq1045_BIOID50937   -            295     2e-16   59.5   3.6   1   1   1.7e-19   4.7e-16   58.4   2.5     2    60    46   103    44   103 0.92 HTH-like domain
rve_3                PF13683.1     67 seq1045_BIOID50937   -            295   3.9e-11   42.2   0.1   1   1   3.4e-14   9.4e-11   40.9   0.0     7    67   217   277   212   277 0.92 Integrase core domain
DDE_Tnp_IS240        PF13610.1    140 seq1045_BIOID50937   -            295   9.7e-07   28.7   0.0   1   1   5.3e-10   1.5e-06   28.1   0.0     2   137   130   267   129   269 0.93 DDE domain
rve_2                PF13333.1     52 seq1045_BIOID50937   -            295   5.1e-06   26.3   0.0   1   1   3.8e-09     1e-05   25.3   0.0     1    46   230   279   230   284 0.84 Integrase core domain
Phage_lysozyme       PF00959.14   110 seq1046_BIOID50937   -            177   1.9e-28   98.8   0.0   1   1   1.8e-32   2.4e-28   98.4   0.0     1   110    48   166    48   166 0.97 Phage lysozyme
Ribonuc_red_lgC      PF02867.10   537 seq1047_BIOID50937   -            714  1.7e-151  505.3   0.0   1   1  1.7e-153  7.5e-150  499.9   0.0     1   537   175   694   175   694 0.97 Ribonucleotide reductase, barrel domain
RNR_N                PF08343.5     82 seq1047_BIOID50937   -            714   1.8e-29  101.2   0.1   1   1   9.8e-33   4.5e-29   99.9   0.1     1    82    16    97    16    97 0.99 Ribonucleotide reductase N-terminal
Ribonuc_red_lgN      PF00317.16    83 seq1047_BIOID50937   -            714   3.1e-12   45.9   0.0   1   1   1.8e-15     8e-12   44.6   0.0     2    82    99   171    98   172 0.95 Ribonucleotide reductase, all-alpha domain
IGPD                 PF00475.13   145 seq1048_BIOID50937   -            355   1.3e-64  216.3   0.3   1   1   6.7e-68   2.3e-64  215.5   0.2     1   145   196   338   196   338 0.99 Imidazoleglycerol-phosphate dehydratase
HAD_2                PF13419.1    176 seq1048_BIOID50937   -            355   1.3e-07   31.9   0.1   1   1   1.2e-09     4e-06   27.0   0.0    75   173    29   145    16   148 0.81 Haloacid dehalogenase-like hydrolase
PNK3P                PF08645.6    158 seq1048_BIOID50937   -            355   8.6e-07   28.4   0.0   1   1   4.4e-10   1.5e-06   27.6   0.0     5   129     8   134     4   183 0.77 Polynucleotide kinase 3 phosphatase
Hydrolase_like       PF13242.1     75 seq1048_BIOID50937   -            355   1.8e-06   27.4   0.0   1   1   1.1e-09   3.9e-06   26.3   0.0     1    44   102   144   102   148 0.90 HAD-hyrolase-like
Acetyltransf_10      PF13673.1    117 seq1051_BIOID50937   -            125   1.8e-16   60.2   0.0   1   1   4.7e-20   2.2e-16   59.9   0.0    17   117     5    99     1    99 0.91 Acetyltransferase (GNAT) domain
Acetyltransf_7       PF13508.1     79 seq1051_BIOID50937   -            125     2e-07   30.9   0.0   1   1   9.1e-11   4.1e-07   29.9   0.0     3    78    31   100    29   101 0.87 Acetyltransferase (GNAT) domain
Acetyltransf_1       PF00583.19    83 seq1051_BIOID50937   -            125   2.5e-06   27.3   0.0   1   1   1.6e-09   7.4e-06   25.8   0.0    22    83    43   100     8   100 0.68 Acetyltransferase (GNAT) family
MdoG                 PF04349.7    484 seq1053_BIOID50937   -            517  8.5e-263  871.7   1.2   1   1  7.2e-267  9.8e-263  871.5   0.8     1   483    29   514    29   515 1.00 Periplasmic glucan biosynthesis protein, MdoG
Autotransporter      PF03797.14   265 seq1054_BIOID50937   -            236   8.5e-43  146.4  12.8   1   1   7.5e-47     1e-42  146.2   8.9    35   262     2   219     1   221 0.94 Autotransporter beta-domain
Pyr_redox_2          PF07992.9    200 seq1056_BIOID50937   -            434     3e-33  115.2   0.0   1   1   2.7e-36   7.3e-33  114.0   0.0     1   197     7   318     7   320 0.91 Pyridine nucleotide-disulphide oxidoreductase
Pyr_redox            PF00070.22    80 seq1056_BIOID50937   -            434   2.6e-19   69.2   4.0   1   2   4.9e-08   0.00013   22.1   0.1     1    36     7    48     7   101 0.87 Pyridine nucleotide-disulphide oxidoreductase
Pyr_redox            PF00070.22    80 seq1056_BIOID50937   -            434   2.6e-19   69.2   4.0   2   2     1e-15   2.8e-12   46.7   0.5     1    68   172   254   172   265 0.91 Pyridine nucleotide-disulphide oxidoreductase
Na_Pi_cotrans        PF02690.10   142 seq1058_BIOID50937   -            543   1.8e-44  150.7  30.3   1   2   1.4e-39   9.8e-36  122.4   7.1     1   140    13   148    13   150 0.98 Na+/Pi-cotransporter
Na_Pi_cotrans        PF02690.10   142 seq1058_BIOID50937   -            543   1.8e-44  150.7  30.3   2   2   1.7e-13   1.1e-09   37.9  10.2     1   123   139   265   139   283 0.90 Na+/Pi-cotransporter
Nitrate_red_del      PF02613.10   136 seq1063_BIOID50937   -            236   1.7e-28   99.0   6.5   1   1   2.2e-32     3e-28   98.2   4.5     7   133     9   161     3   165 0.84 Nitrate reductase delta subunit
SSB                  PF00436.20   104 seq1064_BIOID50937   -            150     3e-39  132.9   0.3   1   1   2.6e-43   3.5e-39  132.7   0.2     1   101     6   109     6   112 0.96 Single-strand binding protein family
MtfA                 PF06167.7    253 seq1067_BIOID50937   -            278   5.9e-75  251.7   0.1   1   1   5.3e-79   7.2e-75  251.5   0.1    11   253    18   256     9   256 0.95 Phosphoenolpyruvate:glucose-phosphotransferase regulator
Diacid_rec           PF05651.8    135 seq1068_BIOID50937   -            385     2e-52  176.0   0.9   1   1   4.7e-56   3.2e-52  175.4   0.6     1   135     6   140     6   140 0.99 Putative sugar diacid recognition
HTH_30               PF13556.1     59 seq1068_BIOID50937   -            385   2.9e-23   81.0   2.8   1   1     6e-26   4.1e-22   77.3   1.7     1    59   323   381   323   381 0.98 PucR C-terminal helix-turn-helix domain
UPF0027              PF01139.12   420 seq1072_BIOID50937   -             88   3.7e-12   45.8   0.0   1   1     3e-16   4.1e-12   45.7   0.0     6    60    18    72    13    74 0.91 Uncharacterized protein family UPF0027
adh_short_C2         PF13561.1    243 seq1073_BIOID50937   -            294   4.9e-30  104.9   0.0   1   1   1.3e-33   5.7e-30  104.7   0.0     5   241    58   290    55   292 0.92 Enoyl-(Acyl carrier protein) reductase
adh_short            PF00106.20   167 seq1073_BIOID50937   -            294   3.3e-26   92.0   0.2   1   1     9e-30   4.1e-26   91.7   0.1     3   166    52   217    50   218 0.95 short chain dehydrogenase
KR                   PF08659.5    181 seq1073_BIOID50937   -            294   2.3e-08   33.7   0.0   1   1   6.9e-12   3.2e-08   33.3   0.0     4   167    53   221    51   234 0.77 KR domain
P22_AR_N             PF10547.4    120 seq1074_BIOID50937   -            189   5.6e-55  184.2   0.1   1   1   1.3e-58   8.6e-55  183.6   0.0     1   120     1   119     1   119 0.99 P22_AR N-terminal domain
ORF11CD3             PF10549.4     57 seq1074_BIOID50937   -            189   6.9e-25   86.4   0.5   1   1   1.5e-27     1e-23   82.6   0.2     1    56   120   175   120   176 0.98 ORF11CD3 domain
SNARE_assoc          PF09335.6    123 seq1075_BIOID50937   -            192   6.2e-18   65.0   1.8   1   1   4.5e-22   6.2e-18   65.0   1.2     4   122    24   143    21   144 0.91 SNARE associated Golgi protein
Mob_synth_C          PF06463.8    128 seq1076_BIOID50937   -            352     7e-36  122.6   0.0   1   1   3.6e-39   1.2e-35  121.8   0.0     1   127   209   335   209   336 0.98 Molybdenum Cofactor Synthesis C
Radical_SAM          PF04055.16   166 seq1076_BIOID50937   -            352   6.9e-27   94.5   0.0   1   1   2.7e-30   9.4e-27   94.0   0.0     2   166    42   204    41   204 0.97 Radical SAM superfamily
Fer4_12              PF13353.1    139 seq1076_BIOID50937   -            352   1.6e-07   31.4   0.0   1   1   8.7e-11     3e-07   30.5   0.0    15   116    47   148    36   154 0.84 4Fe-4S single cluster domain
Fer4_14              PF13394.1    117 seq1076_BIOID50937   -            352   5.9e-07   29.4   0.0   1   1   5.8e-10     2e-06   27.7   0.0     6    90    45   127    38   148 0.70 4Fe-4S single cluster domain
RF-1                 PF00472.15   114 seq1079_BIOID50937   -            185   8.7e-23   80.1   1.4   1   1   8.8e-27   1.2e-22   79.7   0.9     9   103    84   177    78   181 0.84 RF-1 domain
DUF905               PF06006.7     71 seq1080_BIOID50937   -             77   2.4e-37  126.0   0.3   1   1   1.9e-41   2.6e-37  125.8   0.2     2    71     9    77     8    77 0.97 Bacterial protein of unknown function (DUF905)
GATase               PF00117.23   192 seq1085_BIOID50937   -            196   6.2e-28   97.4   0.0   1   1   2.1e-31   7.1e-28   97.2   0.0     1   189     4   194     4   196 0.81 Glutamine amidotransferase class-I
GATase_3             PF07685.9    158 seq1085_BIOID50937   -            196   9.7e-06   25.1   0.0   1   1   4.3e-09   1.5e-05   24.5   0.0     8    79    39   100    32   106 0.87 CobB/CobQ-like glutamine amidotransferase domain
DUF1317              PF07026.6     60 seq1086_BIOID50937   -             60   3.8e-39  132.2   0.1   1   1     3e-43   4.1e-39  132.1   0.0     1    60     1    60     1    60 0.99 Protein of unknown function (DUF1317)
Nitrate_red_gam      PF02665.9    223 seq1088_BIOID50937   -            225   3.7e-88  294.5  11.3   1   1   3.1e-92   4.2e-88  294.3   7.8     2   222     4   224     3   225 0.99 Nitrate reductase gamma subunit
ParBc                PF02195.13    90 seq1090_BIOID50937   -            672   1.9e-22   79.0   0.0   1   1   3.1e-26   4.3e-22   77.9   0.0     1    89    56   151    56   152 0.97 ParB-like nuclease domain
DUF1382              PF07131.6     61 seq1091_BIOID50937   -             63   8.3e-40  134.6   0.6   1   1   6.7e-44   9.1e-40  134.4   0.4     1    61     1    61     1    61 0.99 Protein of unknown function (DUF1382)
Resolvase            PF00239.16   141 seq1095_BIOID50937   -            208   5.4e-35  120.1   2.2   1   1   7.9e-39   1.1e-34  119.2   1.0     2   140     4   157     3   158 0.93 Resolvase, N terminal domain
Phage_lysis          PF03245.8    125 seq1096_BIOID50937   -            123   2.1e-28   98.7   2.7   1   1   3.6e-32   2.5e-28   98.4   1.9     1    74    29   104    29   111 0.94 Bacteriophage lysis protein
Rz1                  PF06085.6     40 seq1096_BIOID50937   -            123   2.6e-06   26.6   9.4   1   1     6e-10   4.1e-06   25.9   6.5     6    24   100   118    96   121 0.91 Lipoprotein Rz1 precursor
MFS_1                PF07690.11   354 seq1101_BIOID50937   -            417   3.4e-39  134.4  62.3   1   2     2e-31   1.4e-27   96.3  18.8     1   224    41   261    41   270 0.82 Major Facilitator Superfamily
MFS_1                PF07690.11   354 seq1101_BIOID50937   -            417   3.4e-39  134.4  62.3   2   2   8.5e-15   5.8e-11   41.6  23.0     7   168   249   407   247   415 0.82 Major Facilitator Superfamily
Sugar_tr             PF00083.19   451 seq1101_BIOID50937   -            417   3.6e-14   52.0  34.6   1   1   1.2e-17   8.2e-14   50.9   7.2    46   197    71   217    11   222 0.90 Sugar (and other) transporter
Glycos_transf_2      PF00535.21   169 seq1102_BIOID50937   -            847   1.4e-19   70.2   0.0   1   1   6.3e-23   2.2e-19   69.6   0.0     2   168   246   429   245   430 0.98 Glycosyl transferase family 2
Glyco_tranf_2_3      PF13641.1    230 seq1102_BIOID50937   -            847   3.3e-15   56.4   0.3   1   1     3e-18     1e-14   54.8   0.0     2   230   243   493   242   493 0.84 Glycosyltransferase like family 2
Glyco_trans_2_3      PF13632.1    192 seq1102_BIOID50937   -            847   2.9e-13   49.8  14.5   1   1   8.6e-17   2.9e-13   49.8  10.1     1   185   341   533   341   708 0.82 Glycosyl transferase family group 2
Glyco_transf_21      PF13506.1    174 seq1102_BIOID50937   -            847   4.5e-08   32.5   0.0   1   1   4.7e-11   1.6e-07   30.6   0.0     6   147   312   468   308   492 0.77 Glycosyl transferase family 21
His_biosynth         PF00977.16   228 seq1103_BIOID50937   -            245   6.1e-76  254.5   0.2   1   1   2.5e-79   6.8e-76  254.3   0.2     1   228     1   234     1   234 0.98 Histidine biosynthesis protein
Trp_syntA            PF00290.15   259 seq1103_BIOID50937   -            245   3.7e-06   25.4   1.1   1   1   1.3e-08   3.5e-05   22.2   0.1   174   232    51   108    33   114 0.88 Tryptophan synthase alpha chain
Rick_17kDa_Anti      PF05433.10    42 seq1107_BIOID50937   -            179   1.7e-11   43.4  15.7   1   1   5.1e-15   1.7e-11   43.4  10.9     2    42    73   113    72   113 0.96 Glycine zipper 2TM domain
Gly-zipper_OmpA      PF13436.1    118 seq1107_BIOID50937   -            179   9.7e-09   34.7   2.6   1   1   2.8e-12   9.7e-09   34.7   1.8     5   112    28   134    24   136 0.78 Glycine-zipper containing OmpA-like membrane domain
Gly-zipper_YMGG      PF13441.1     45 seq1107_BIOID50937   -            179   5.8e-08   32.0  12.2   1   1   1.7e-11   5.8e-08   32.0   8.4     3    45    70   111    68   111 0.96 YMGG-like Gly-zipper
Gly-zipper_Omp       PF13488.1     46 seq1107_BIOID50937   -            179   1.8e-05   24.1  13.8   1   1   5.3e-09   1.8e-05   24.1   9.6     2    42    73   112    72   118 0.82 Glycine zipper
HTH_32               PF13565.1     77 seq1110_BIOID50937   -             99   5.4e-11   43.0   1.4   1   1   4.9e-15   6.7e-11   42.7   0.9     4    77    23    94    21    94 0.77 Homeodomain-like domain
UvrD_C               PF13361.1    319 seq1111_BIOID50937   -            690   8.9e-93  311.1   0.0   1   1   3.7e-95   8.4e-92  307.9   0.0     1   318   288   630   288   631 0.97 UvrD-like helicase C-terminal domain
UvrD-helicase        PF00580.16   315 seq1111_BIOID50937   -            690   2.2e-74  250.5   0.4   1   1   1.4e-76   3.1e-73  246.6   0.3     1   314    20   282    20   283 0.94 UvrD/REP helicase N-terminal domain
AAA_19               PF13245.1     76 seq1111_BIOID50937   -            690   2.2e-13   49.6   0.6   1   1   2.1e-16   4.9e-13   48.5   0.4     8    75    32   104    25   105 0.82 Part of AAA domain
UvrD_C_2             PF13538.1    104 seq1111_BIOID50937   -            690   2.2e-10   40.4   0.0   1   1   5.8e-13   1.3e-09   37.9   0.0    54   103   563   626   513   627 0.80 Family description
zf-dskA_traR         PF01258.12    36 seq1113_BIOID50937   -             73   4.7e-10   38.9   7.6   1   1   4.5e-14   6.2e-10   38.5   5.3     4    35    33    64    28    65 0.92 Prokaryotic dksA/traR C4-type zinc finger
Big_1                PF02369.11   100 seq1114_BIOID50937   -           2669         0 1106.5 272.7   1  16     5e-21   1.4e-17   63.3   8.8     2    94   749   837   744   843 0.88 Bacterial Ig-like domain (group 1)
Big_1                PF02369.11   100 seq1114_BIOID50937   -           2669         0 1106.5 272.7   2  16   2.2e-25   6.1e-22   77.2   9.1     3    97   845   937   842   940 0.92 Bacterial Ig-like domain (group 1)
Big_1                PF02369.11   100 seq1114_BIOID50937   -           2669         0 1106.5 272.7   3  16   2.9e-27     8e-24   83.3   2.6     2    97   942  1040   941  1042 0.95 Bacterial Ig-like domain (group 1)
Big_1                PF02369.11   100 seq1114_BIOID50937   -           2669         0 1106.5 272.7   4  16   5.1e-19   1.4e-15   56.8   3.6     4    96  1054  1139  1051  1143 0.88 Bacterial Ig-like domain (group 1)
Big_1                PF02369.11   100 seq1114_BIOID50937   -           2669         0 1106.5 272.7   5  16   1.4e-26   3.9e-23   81.1   7.4     3   100  1146  1245  1144  1245 0.94 Bacterial Ig-like domain (group 1)
Big_1                PF02369.11   100 seq1114_BIOID50937   -           2669         0 1106.5 272.7   6  16   1.1e-20     3e-17   62.2   6.8     4    96  1257  1342  1253  1346 0.91 Bacterial Ig-like domain (group 1)
Big_1                PF02369.11   100 seq1114_BIOID50937   -           2669         0 1106.5 272.7   7  16   1.9e-27   5.2e-24   83.9   7.9     3   100  1349  1448  1347  1448 0.95 Bacterial Ig-like domain (group 1)
Big_1                PF02369.11   100 seq1114_BIOID50937   -           2669         0 1106.5 272.7   8  16   4.3e-22   1.2e-18   66.7   7.5     5   100  1461  1548  1451  1548 0.84 Bacterial Ig-like domain (group 1)
Big_1                PF02369.11   100 seq1114_BIOID50937   -           2669         0 1106.5 272.7   9  16   1.9e-27   5.1e-24   83.9   6.7     2   100  1559  1661  1558  1661 0.93 Bacterial Ig-like domain (group 1)
Big_1                PF02369.11   100 seq1114_BIOID50937   -           2669         0 1106.5 272.7  10  16   5.6e-25   1.5e-21   76.0   4.2     2    98  1663  1759  1662  1761 0.90 Bacterial Ig-like domain (group 1)
Big_1                PF02369.11   100 seq1114_BIOID50937   -           2669         0 1106.5 272.7  11  16   1.1e-28   3.1e-25   87.8   6.6     6    99  1767  1863  1764  1864 0.92 Bacterial Ig-like domain (group 1)
Big_1                PF02369.11   100 seq1114_BIOID50937   -           2669         0 1106.5 272.7  12  16   1.4e-28   3.9e-25   87.5   6.2     2    99  1866  1965  1865  1966 0.95 Bacterial Ig-like domain (group 1)
Big_1                PF02369.11   100 seq1114_BIOID50937   -           2669         0 1106.5 272.7  13  16   1.1e-24   2.9e-21   75.1   3.9     7    97  1978  2062  1970  2065 0.92 Bacterial Ig-like domain (group 1)
Big_1                PF02369.11   100 seq1114_BIOID50937   -           2669         0 1106.5 272.7  14  16   4.1e-21   1.1e-17   63.6   0.8     8    94  2075  2160  2068  2166 0.84 Bacterial Ig-like domain (group 1)
Big_1                PF02369.11   100 seq1114_BIOID50937   -           2669         0 1106.5 272.7  15  16   7.9e-24   2.2e-20   72.3   5.1     4    99  2170  2260  2167  2261 0.90 Bacterial Ig-like domain (group 1)
Big_1                PF02369.11   100 seq1114_BIOID50937   -           2669         0 1106.5 272.7  16  16   2.3e-21   6.4e-18   64.3   7.4     3   100  2266  2364  2264  2364 0.94 Bacterial Ig-like domain (group 1)
DUF3442              PF11924.3    280 seq1114_BIOID50937   -           2669   2.1e-99  332.5   2.6   1   1  7.7e-103   2.1e-99  332.5   1.8     3   280   150   428   148   428 0.99 Protein of unknown function (DUF3442)
DUF3121              PF11319.3    183 seq1115_BIOID50937   -            247   6.2e-56  188.6   0.0   1   1   5.5e-60   7.5e-56  188.4   0.0     2   183    53   238    52   238 0.95 Protein of unknown function (DUF3121)
MoCF_biosynth        PF00994.19   144 seq1116_BIOID50937   -            170   5.6e-31  106.7   0.0   1   1   5.1e-35     7e-31  106.4   0.0     1   143    14   156    12   157 0.92 Probable molybdopterin binding domain
Phage_min_tail       PF05939.8    109 seq1117_BIOID50937   -            109     1e-40  137.9   0.0   1   1   8.1e-45   1.1e-40  137.8   0.0     1   108     1   108     1   109 0.99 Phage minor tail protein
Ead_Ea22             PF13935.1    139 seq1120_BIOID50937   -            315   3.4e-43  147.1   1.0   1   1   2.5e-47   3.4e-43  147.1   0.7     1   139     2   145     2   145 0.98 Ead/Ea22-like protein
Ribonuc_red_sm       PF00268.16   281 seq1123_BIOID50937   -            319   1.1e-80  270.5   0.1   1   1   9.6e-85   1.3e-80  270.2   0.0     1   280     1   280     1   281 0.97 Ribonucleotide reductase, small chain
Ligase_CoA           PF00549.14   153 seq1127_BIOID50937   -            555   3.5e-52  175.9   0.8   1   1   8.7e-56   5.9e-52  175.2   0.0     1   152   336   491   336   492 0.98 CoA-ligase
CoA_binding          PF02629.14    96 seq1127_BIOID50937   -            555   5.3e-17   62.0   0.0   1   1   1.4e-19   9.6e-16   57.9   0.1     3    96   193   288   191   288 0.96 CoA binding domain
VWA_CoxE             PF05762.9    222 seq1128_BIOID50937   -            378   6.3e-66  221.5   0.2   1   1   1.9e-69   8.7e-66  221.1   0.1     1   222   151   372   151   372 0.98 VWA domain containing CoxE-like protein
VWA_2                PF13519.1    172 seq1128_BIOID50937   -            378     2e-09   37.6   0.4   1   1   1.9e-12   8.7e-09   35.6   0.1     2   151   217   353   216   375 0.80 von Willebrand factor type A domain
HTH_Tnp_1            PF01527.15    76 seq1131_BIOID50937   -            141   3.7e-18   65.1   0.5   1   1   1.3e-21     6e-18   64.4   0.1     3    49    10    61     8    94 0.77 Transposase
HTH_28               PF13518.1     52 seq1131_BIOID50937   -            141   2.5e-05   24.0   0.1   1   1     1e-08   4.6e-05   23.1   0.0     1    41    18    59    18    64 0.94 Helix-turn-helix domain
His_biosynth         PF00977.16   228 seq1132_BIOID50937   -            258   9.3e-79  263.7   0.6   1   1   3.1e-82   1.1e-78  263.5   0.4     1   227     5   239     5   240 0.96 Histidine biosynthesis protein
MoaC                 PF01967.16   136 seq1134_BIOID50937   -            161   1.5e-60  202.6   1.3   1   1   1.3e-64   1.7e-60  202.4   0.9     1   136    15   150    15   150 1.00 MoaC family
ImpA-rel_N           PF06812.7     62 seq1138_BIOID50937   -            470   3.5e-08   32.9   1.1   1   1   2.6e-12   3.5e-08   32.9   0.8     1    61    54   111    54   112 0.94 ImpA-related N-terminal
adh_short            PF00106.20   167 seq1139_BIOID50937   -            240   3.5e-31  108.2   1.1   1   1   2.1e-34   5.9e-31  107.5   0.8     1   165     3   168     3   170 0.95 short chain dehydrogenase
adh_short_C2         PF13561.1    243 seq1139_BIOID50937   -            240   1.4e-13   51.1   0.2   1   1   6.5e-17   1.8e-13   50.7   0.1     5   201    11   200     9   229 0.87 Enoyl-(Acyl carrier protein) reductase
KR                   PF08659.5    181 seq1139_BIOID50937   -            240   5.5e-12   45.6   1.7   1   1   4.1e-15   1.1e-11   44.5   0.5     3   174     5   178     4   185 0.82 KR domain
NAD_binding_10       PF13460.1    183 seq1139_BIOID50937   -            240   4.2e-08   33.2   2.0   1   1   2.1e-11   5.7e-08   32.8   1.4     1   182     5   221     5   222 0.77 NADH(P)-binding
NUDIX                PF00293.23   135 seq1140_BIOID50937   -            257   2.3e-21   75.7   0.0   1   1   1.3e-24   5.8e-21   74.4   0.0     6   125   132   240   128   249 0.90 NUDIX domain
zf-NADH-PPase        PF09297.6     32 seq1140_BIOID50937   -            257   2.9e-10   39.3   5.4   1   1     1e-13   4.8e-10   38.6   3.8     1    32    93   124    93   124 0.98 NADH pyrophosphatase zinc ribbon domain
NUDIX-like           PF09296.6     98 seq1140_BIOID50937   -            257   9.8e-06   25.7   0.1   1   1   4.5e-09     2e-05   24.7   0.1     2    97    11    90    10    91 0.96 NADH pyrophosphatase-like rudimentary NUDIX domain
GlutR_N              PF05201.10   152 seq1144_BIOID50937   -            484   6.1e-57  191.3   0.1   1   1   4.2e-60   1.4e-56  190.1   0.0     1   152    72   223    72   223 0.99 Glutamyl-tRNAGlu reductase, N-terminal domain
Shikimate_DH         PF01488.15   135 seq1144_BIOID50937   -            484   4.2e-43  146.5   0.4   1   1   2.1e-46   7.1e-43  145.8   0.3     2   135   238   372   237   372 0.96 Shikimate / quinate 5-dehydrogenase
GlutR_dimer          PF00745.15   101 seq1144_BIOID50937   -            484   1.4e-27   95.4   2.9   1   1     4e-31   1.4e-27   95.4   2.0     2   100   386   483   385   484 0.97 Glutamyl-tRNAGlu reductase, dimerisation domain
OCD_Mu_crystall      PF02423.10   314 seq1144_BIOID50937   -            484   0.00019   20.2   0.6   1   1   5.4e-08   0.00019   20.2   0.4   130   216   249   329   222   332 0.87 Ornithine cyclodeaminase/mu-crystallin family
ThiS                 PF02597.15    78 seq1145_BIOID50937   -             81   1.2e-22   80.0   0.0   1   1   9.6e-27   1.3e-22   79.8   0.0     1    78     4    81     4    81 0.99 ThiS family
DAHP_synth_1         PF00793.15   272 seq1146_BIOID50937   -            379  2.5e-102  341.0   0.0   1   1  2.3e-106  3.2e-102  340.7   0.0     8   271    64   363    43   364 0.96 DAHP synthetase I family
Aldedh               PF00171.17   462 seq1149_BIOID50937   -            470  1.5e-140  468.4   1.4   1   1  1.3e-144  1.8e-140  468.2   1.0    10   462    18   465    11   465 0.97 Aldehyde dehydrogenase family
MoaE                 PF02391.12   117 seq1152_BIOID50937   -            150   2.1e-40  137.0   0.0   1   1   1.8e-44   2.5e-40  136.8   0.0     2   116     6   121     5   122 0.97 MoaE protein
PRA-CH               PF01502.13    75 seq1153_BIOID50937   -            203   1.2e-33  114.4   0.0   1   1   3.4e-37   2.3e-33  113.5   0.0     1    74    33   106    33   107 0.99 Phosphoribosyl-AMP cyclohydrolase
PRA-PH               PF01503.12    83 seq1153_BIOID50937   -            203   1.5e-13   50.6   0.5   1   1   3.2e-17   2.2e-13   50.1   0.4     2    82   116   201   115   202 0.96 Phosphoribosyl-ATP pyrophosphohydrolase
DUF1471              PF07338.8     56 seq1155_BIOID50937   -             85   8.5e-20   70.0   0.1   1   1   8.2e-24   1.1e-19   69.6   0.0     2    56    33    85    32    85 0.98 Protein of unknown function (DUF1471)
Cys_Met_Meta_PP      PF01053.15   386 seq1156_BIOID50937   -            440  6.5e-122  406.4   0.0   1   1  5.4e-126  7.4e-122  406.2   0.0     1   385    52   436    52   437 0.97 Cys/Met metabolism PLP-dependent enzyme
Pribosyltran         PF00156.22   125 seq1158_BIOID50937   -            152   2.2e-11   43.4   0.0   1   1   2.3e-15   3.2e-11   42.9   0.0     2   112     4   105     3   112 0.87 Phosphoribosyl transferase domain
Sdh_cyt              PF01127.17   121 seq1159_BIOID50937   -            134   4.5e-30  103.8   5.0   1   1   3.8e-34   5.2e-30  103.6   3.4     2   120    11   128    10   129 0.90 Succinate dehydrogenase/Fumarate reductase transmembrane subunit
PsiB                 PF06290.6    143 seq1160_BIOID50937   -            144   2.2e-72  241.0   0.0   1   1   1.8e-76   2.5e-72  240.8   0.0     1   143     1   143     1   143 0.99 Plasmid SOS inhibition protein (PsiB)
Asr                  PF06392.6     19 seq1161_BIOID50937   -            111   7.1e-07   29.3  23.9   1   1   5.2e-11   7.1e-07   29.3  16.6     1    19    53    71    53    71 0.99 Acid shock protein repeat
SWIM                 PF04434.12    40 seq1163_BIOID50937   -            667     3e-07   29.6   0.6   1   2   8.1e-07     0.011   15.0   0.1    12    39    65    88    55    89 0.84 SWIM zinc finger
SWIM                 PF04434.12    40 seq1163_BIOID50937   -            667     3e-07   29.6   0.6   2   2   4.6e-06     0.063   12.6   0.0    10    38   159   183   143   184 0.82 SWIM zinc finger
ABC_tran             PF00005.22   118 seq1165_BIOID50937   -            400   2.6e-26   92.1   0.0   1   1   1.7e-29   5.7e-26   91.1   0.0     1   117    68   192    68   193 0.97 ABC transporter
CBS                  PF00571.23    57 seq1165_BIOID50937   -            400   1.8e-06   27.4   0.0   1   1   3.5e-07    0.0012   18.3   0.0    32    55   369   392   346   394 0.86 CBS domain
URO-D                PF01208.12   343 seq1169_BIOID50937   -            354  1.3e-140  468.1   0.0   1   1    1e-144  1.4e-140  467.9   0.0     2   342     5   347     4   348 0.98 Uroporphyrinogen decarboxylase (URO-D)
MMR_HSR1             PF01926.18   114 seq1171_BIOID50937   -            303   1.4e-13   50.6   0.0   1   1   2.6e-16   5.9e-13   48.7   0.0     2   111    52   163    51   169 0.75 50S ribosome-binding GTPase
DUF258               PF03193.11   161 seq1171_BIOID50937   -            303   1.2e-06   27.7   0.0   1   1     8e-10   1.8e-06   27.1   0.0    24   103    37   113    17   130 0.72 Protein of unknown function, DUF258
Sdh_cyt              PF01127.17   121 seq1174_BIOID50937   -            115   3.5e-11   42.8  14.2   1   1   3.1e-15   4.3e-11   42.5   9.9    18   120    11   104     2   113 0.83 Succinate dehydrogenase/Fumarate reductase transmembrane subunit
Bax1-I               PF01027.15   205 seq1175_BIOID50937   -            261   6.4e-59  198.8  36.8   1   1   5.5e-63   7.6e-59  198.6  25.5     2   205    46   257    45   257 0.92 Inhibitor of apoptosis-promoting Bax1
PsiA                 PF06952.6    238 seq1176_BIOID50937   -            253  1.1e-113  378.0   7.2   1   1  9.4e-118  1.3e-113  377.8   5.0     1   237     1   236     1   237 1.00 PsiA protein
DUF1100              PF06500.6    411 seq1179_BIOID50937   -            414  1.8e-221  734.8   0.0   1   1  5.9e-225    2e-221  734.6   0.0     1   411     1   414     1   414 0.99 Alpha/beta hydrolase of unknown function (DUF1100)
Abhydrolase_5        PF12695.2    142 seq1179_BIOID50937   -            414   2.5e-08   33.6   0.0   1   1   1.3e-11   4.6e-08   32.8   0.0     1   121   196   375   196   392 0.76 Alpha/beta hydrolase family
Abhydrolase_6        PF12697.2    228 seq1179_BIOID50937   -            414   4.9e-06   26.5   0.3   1   1   3.1e-09   1.1e-05   25.3   0.0    12   107   208   326   197   390 0.70 Alpha/beta hydrolase family
DUF1116              PF06545.6    216 seq1181_BIOID50937   -            419   3.2e-99  330.2   1.3   1   1  3.3e-103   4.5e-99  329.7   0.9     1   216    87   303    87   303 0.99 Protein of unknown function (DUF1116)
Trypsin              PF00089.21   220 seq1182_BIOID50937   -            273   8.6e-12   44.9   0.0   1   1   3.3e-15   2.2e-11   43.6   0.0     9   198    50   244    44   266 0.75 Trypsin
Trypsin_2            PF13365.1    120 seq1182_BIOID50937   -            273   1.4e-07   31.4   0.0   1   1   3.3e-11   2.3e-07   30.7   0.0     1   120    69   240    69   240 0.67 Trypsin-like peptidase domain
FAD_binding_2        PF00890.19   421 seq1183_BIOID50937   -            588  2.6e-117  392.1   6.1   1   1    7e-121  3.2e-117  391.8   4.2     1   421     9   405     9   405 0.98 FAD binding domain
Succ_DH_flav_C       PF02910.15   129 seq1183_BIOID50937   -            588   3.1e-38  130.4   0.1   1   1   1.1e-41   5.1e-38  129.7   0.1     1   129   460   588   460   588 0.96 Fumarate reductase flavoprotein C-term
PDH                  PF02153.12   258 seq1184_BIOID50937   -            373   4.6e-32  110.7   0.0   1   1   2.5e-35   1.1e-31  109.5   0.0    38   257   135   344   124   345 0.93 Prephenate dehydrogenase
CM_2                 PF01817.16    81 seq1184_BIOID50937   -            373   4.6e-24   84.2   0.2   1   1   2.2e-27     1e-23   83.1   0.1     1    80     9    88     9    89 0.98 Chorismate mutase type II
IcmF-related         PF06761.7    312 seq1188_BIOID50937   -           1144     5e-85  285.4   9.8   1   1   1.1e-88     5e-85  285.4   6.8     1   311   475   788   475   789 0.98 Intracellular multiplication and human macrophage-killing
ImcF-related_N       PF14331.1    266 seq1188_BIOID50937   -           1144   2.2e-62  210.2   3.8   1   1   1.2e-65   5.5e-62  208.9   2.6     7   261   175   425   170   432 0.91 ImcF-related N-terminal domain
DUF1215              PF06744.7    125 seq1188_BIOID50937   -           1144   9.7e-34  115.5   0.9   1   1   6.6e-37     3e-33  113.9   0.1     2   125   884  1003   883  1003 0.95 Protein of unknown function (DUF1215)
Patatin              PF01734.17   204 seq1191_BIOID50937   -            314   1.1e-24   87.3   0.6   1   1   1.4e-28   1.9e-24   86.6   0.1     1   201    21   178    21   180 0.95 Patatin-like phospholipase
PCRF                 PF03462.13   116 seq1192_BIOID50937   -            360   2.6e-43  146.2   0.4   1   1   8.7e-47     6e-43  145.1   0.3     3   116    65   178    63   178 0.98 PCRF domain
RF-1                 PF00472.15   114 seq1192_BIOID50937   -            360   2.6e-38  130.2   0.1   1   1   3.8e-42   2.6e-38  130.2   0.0     9   114   216   321   208   321 0.97 RF-1 domain
DUF1375              PF07119.7     76 seq1193_BIOID50937   -             75   8.9e-21   73.3   0.2   1   1   9.2e-25   1.3e-20   72.9   0.1     6    75     8    69     3    70 0.91 Protein of unknown function (DUF1375)
Glutaminase          PF04960.10   286 seq1198_BIOID50937   -            308    7e-127  422.1   0.1   1   1  5.8e-131    8e-127  422.0   0.0     1   286    24   308    24   308 1.00 Glutaminase
Endonuclease_5       PF04493.9    206 seq1199_BIOID50937   -            223   1.1e-70  237.0   0.0   1   1   9.3e-75   1.3e-70  236.8   0.0     1   205     9   208     9   209 0.99 Endonuclease V
SNARE_assoc          PF09335.6    123 seq1200_BIOID50937   -            233   3.9e-19   68.9   5.8   1   1   2.9e-23   3.9e-19   68.9   4.0     1   122    48   173    48   174 0.96 SNARE associated Golgi protein
YcgL                 PF05166.8     74 seq1201_BIOID50937   -             97   3.5e-34  116.6   0.2   1   1   3.4e-38   4.6e-34  116.2   0.1     1    74     3    76     3    76 0.99 YcgL domain
Bax1-I               PF01027.15   205 seq1203_BIOID50937   -            237   8.5e-13   48.2  26.7   1   1   7.8e-17   1.1e-12   47.9  18.5     3   201    19   220    17   225 0.85 Inhibitor of apoptosis-promoting Bax1
BPD_transp_1         PF00528.17   185 seq1205_BIOID50937   -            354   2.5e-26   92.2  16.2   1   1   1.8e-30   2.5e-26   92.2  11.2     1   176   163   324   163   332 0.91 Binding-protein-dependent transport system inner membrane component
Autotransporter      PF03797.14   265 seq1206_BIOID50937   -           1005   1.8e-55  188.0  17.8   1   1   2.6e-59   1.8e-55  188.0  12.3     2   265   705   989   704   989 0.98 Autotransporter beta-domain
ESPR                 PF13018.1     24 seq1206_BIOID50937   -           1005   3.3e-08   32.7   0.1   1   1   1.1e-11   7.4e-08   31.5   0.1     2    24    62    84    62    84 0.96 Extended Signal Peptide of Type V secretion system
HOK_GEF              PF01848.11    43 seq1207_BIOID50937   -             52   5.9e-24   82.9   2.6   1   1   4.8e-28   6.5e-24   82.8   1.8     2    43     7    48     6    48 0.97 Hok/gef family
FAA_hydrolase        PF01557.13   217 seq1210_BIOID50937   -            219   3.5e-56  189.9   0.0   1   1   2.9e-60     4e-56  189.7   0.0     1   208    18   210    18   219 0.93 Fumarylacetoacetate (FAA) hydrolase family
Crl                  PF07417.7    127 seq1212_BIOID50937   -            133   6.6e-54  180.9   0.1   1   1   5.6e-58   7.6e-54  180.6   0.1     2   122     3   123     2   131 0.96 Transcriptional regulator Crl
Glyco_hydro_32N      PF00251.15   308 seq1213_BIOID50937   -            477   1.3e-99  333.3   0.9   1   1  2.4e-103   1.7e-99  333.0   0.6     1   308    29   330    29   330 0.95 Glycosyl hydrolases family 32 N-terminal domain
Glyco_hydro_32C      PF08244.7     86 seq1213_BIOID50937   -            477     4e-09   36.5   0.0   1   1   1.1e-12   7.2e-09   35.7   0.0    23    86   384   440   368   440 0.87 Glycosyl hydrolases family 32 C terminal
DUF2877              PF11392.3    111 seq1215_BIOID50937   -            271   2.4e-28   98.4   0.0   1   1   3.7e-32   5.1e-28   97.3   0.0     1   110   158   265   158   266 0.89 Protein of unknown function (DUF2877)
DUF416               PF04222.7    191 seq1216_BIOID50937   -            196   1.4e-86  288.3   0.1   1   1   1.2e-90   1.6e-86  288.2   0.1     1   189     4   192     4   194 0.99 Protein of unknown function (DUF416)
Response_reg         PF00072.19   112 seq1218_BIOID50937   -            337   3.8e-28   97.6   0.5   1   1   6.5e-32   8.9e-28   96.4   0.1     1   111    10   120    10   121 0.97 Response regulator receiver domain
Methyltransf_18      PF12847.2    112 seq1220_BIOID50937   -            159   1.7e-06   28.4   0.0   1   1   2.4e-10   3.2e-06   27.5   0.0     4    44   112   150   109   158 0.82 Methyltransferase domain
DUF4186              PF13811.1    112 seq1221_BIOID50937   -            119   3.5e-55  184.4   0.1   1   1   2.9e-59   3.9e-55  184.2   0.0     3   110     5   112     3   114 0.98 Domain of unknown function (DUF4186)
GTP_EFTU             PF00009.22   188 seq1223_BIOID50937   -            607     1e-56  191.2   0.0   1   1   7.2e-60     2e-56  190.3   0.0     2   187     4   195     3   196 0.96 Elongation factor Tu GTP binding domain
EFG_C                PF00679.19    89 seq1223_BIOID50937   -            607   1.9e-21   75.6   0.0   1   1   1.6e-24   4.3e-21   74.4   0.0     3    83   397   477   395   483 0.96 Elongation factor G C-terminus
GTP_EFTU_D2          PF03144.20    74 seq1223_BIOID50937   -            607   7.4e-10   38.6   3.2   1   1   8.1e-13   2.2e-09   37.1   2.2     1    74   219   289   219   289 0.94 Elongation factor Tu domain 2
MMR_HSR1             PF01926.18   114 seq1223_BIOID50937   -            607   1.3e-05   25.0   0.2   1   1   1.5e-08   4.1e-05   23.4   0.0     2   113     8   128     7   129 0.55 50S ribosome-binding GTPase
DUF1307              PF06998.6    123 seq1224_BIOID50937   -            157   4.8e-43  145.9   7.3   1   1   4.2e-47   5.7e-43  145.7   5.0     1   123    32   155    32   155 0.98 Protein of unknown function (DUF1307)
Abhydrolase_6        PF12697.2    228 seq1228_BIOID50937   -            382   4.7e-13   49.4   0.1   1   1   6.2e-16   2.1e-12   47.3   0.1    18   220   110   362    97   366 0.77 Alpha/beta hydrolase family
Abhydrolase_5        PF12695.2    142 seq1228_BIOID50937   -            382   2.7e-12   46.5   0.3   1   1   1.6e-14   5.6e-11   42.2   0.2    14   141   105   357    90   358 0.76 Alpha/beta hydrolase family
Peptidase_S15        PF02129.13   272 seq1228_BIOID50937   -            382   3.2e-05   23.3   0.1   1   1   1.9e-08   6.3e-05   22.4   0.0     2   140    71   201    71   359 0.66 X-Pro dipeptidyl-peptidase (S15 family)
FliB                 PF03692.10    85 seq1229_BIOID50937   -            158   1.4e-08   34.9  10.3   1   1   1.9e-12   2.6e-08   34.1   7.1     2    85    34   102    33   102 0.97 Flagellin N-methylase
OpuAC                PF04069.7    257 seq1230_BIOID50937   -            330   3.7e-56  190.2   3.9   1   1   3.3e-60   4.5e-56  189.9   2.7     2   256    30   312    29   313 0.94 Substrate binding domain of ABC-type glycine betaine transport system
Fer2_3               PF13085.1    110 seq1231_BIOID50937   -            238   3.8e-31  107.0   0.0   1   1   1.6e-34   5.5e-31  106.5   0.0     2   109     5   111     4   112 0.93 2Fe-2S iron-sulfur cluster binding domain
Fer4_17              PF13534.1     61 seq1231_BIOID50937   -            238     2e-10   40.7   0.8   1   1   1.1e-13   3.9e-10   39.8   0.5     1    61   148   221   148   221 0.80 4Fe-4S dicluster domain
Fer4_8               PF13183.1     57 seq1231_BIOID50937   -            238   1.3e-09   37.8   1.5   1   1     8e-13   2.7e-09   36.7   1.0     2    56   146   219   145   220 0.71 4Fe-4S dicluster domain
Fer4_18              PF13746.1     69 seq1231_BIOID50937   -            238   3.2e-07   30.5   1.1   1   1     1e-09   3.5e-06   27.2   0.1     2    67   155   221   154   223 0.97 4Fe-4S dicluster domain
UPF0118              PF01594.11   327 seq1233_BIOID50937   -            344   1.4e-74  250.8  42.5   1   1   1.2e-78   1.6e-74  250.7  29.4     2   326    14   328    13   329 0.99 Domain of unknown function DUF20
GGDEF                PF00990.16   161 seq1235_BIOID50937   -            472   3.3e-40  137.1   0.0   1   1   3.3e-44   4.5e-40  136.7   0.0     1   161   303   461   303   461 0.91 GGDEF domain
AA_kinase            PF00696.23   241 seq1236_BIOID50937   -            297   2.8e-24   85.9   0.0   1   1   7.3e-28     1e-23   84.0   0.0     1   239     2   277     2   279 0.75 Amino acid kinase family
Bac_DNA_binding      PF00216.16    90 seq1238_BIOID50937   -             90   3.2e-33  113.4   1.4   1   1   2.6e-37   3.6e-33  113.3   1.0     1    90     1    90     1    90 0.99 Bacterial DNA-binding protein
SirB                 PF04247.7    123 seq1240_BIOID50937   -            130   7.7e-35  119.1   8.2   1   1   6.4e-39   8.7e-35  119.0   5.7     2   123     4   129     3   129 0.97 Invasion gene expression up-regulator, SirB
DUF1481              PF07356.7    195 seq1241_BIOID50937   -            211   1.6e-70  236.4   0.6   1   1   1.3e-74   1.8e-70  236.2   0.4     1   195    22   207    22   207 0.99 Protein of unknown function (DUF1481)
Fe-ADH               PF00465.14   366 seq1242_BIOID50937   -            387   7.7e-88  294.4   0.1   1   1   1.3e-91     9e-88  294.2   0.0     1   351     9   363     9   377 0.91 Iron-containing alcohol dehydrogenase
Fe-ADH_2             PF13685.1    250 seq1242_BIOID50937   -            387   2.4e-13   49.8   0.1   1   1   4.4e-11     3e-07   29.8   0.0     4   101    16   111    13   114 0.81 Iron-containing alcohol dehydrogenase
Transglut_core2      PF13369.1    153 seq1247_BIOID50937   -            242   7.1e-38  129.3   0.0   1   1   1.3e-41   9.2e-38  129.0   0.0     2   152    33   184    32   185 0.97 Transglutaminase-like superfamily
TPR_9                PF13371.1     73 seq1247_BIOID50937   -            242   1.8e-16   59.6   0.2   1   1   6.3e-20   4.3e-16   58.4   0.1     1    52   187   238   187   241 0.95 Tetratricopeptide repeat
AA_kinase            PF00696.23   241 seq1250_BIOID50937   -            396   4.4e-43  147.4   2.1   1   1   8.2e-47   5.6e-43  147.1   1.5     2   240    35   263    34   264 0.93 Amino acid kinase family
PUA                  PF01472.15    74 seq1250_BIOID50937   -            396     1e-22   79.4   0.1   1   1   4.6e-26   3.1e-22   77.9   0.1     1    74   305   379   305   379 0.98 PUA domain
Transket_pyr         PF02779.19   178 seq1251_BIOID50937   -            933   5.3e-67  224.6   0.0   1   1   1.3e-70     9e-67  223.8   0.0     3   178   591   785   589   785 0.99 Transketolase, pyrimidine binding domain
E1_dh                PF00676.15   300 seq1251_BIOID50937   -            933   1.7e-46  158.1   0.0   1   1   5.4e-50   3.7e-46  157.1   0.0    15   282   219   511   207   516 0.84 Dehydrogenase E1 component
MFS_1                PF07690.11   354 seq1253_BIOID50937   -            397   1.8e-32  112.4  67.1   1   1   1.1e-32   7.8e-29  100.4  41.5     2   353    24   355    23   355 0.85 Major Facilitator Superfamily
Sugar_tr             PF00083.19   451 seq1253_BIOID50937   -            397   1.3e-06   27.1  51.9   1   1   1.2e-09   7.9e-06   24.5  13.1    58   189    65   190    51   196 0.89 Sugar (and other) transporter
Thioredoxin          PF00085.15   104 seq1254_BIOID50937   -            109   3.5e-34  116.5   0.0   1   1   8.4e-38   3.8e-34  116.3   0.0     2   103     5   106     4   107 0.98 Thioredoxin
Thioredoxin_2        PF13098.1    112 seq1254_BIOID50937   -            109   1.6e-10   41.0   0.1   1   1   3.2e-13   1.4e-09   37.9   0.0     7   112    23   104    17   104 0.90 Thioredoxin-like domain
Iso_dh               PF00180.15   348 seq1255_BIOID50937   -            416  3.4e-116  387.8   0.0   1   1  2.9e-120  3.9e-116  387.6   0.0     2   348    29   412    28   412 0.98 Isocitrate/isopropylmalate dehydrogenase
MFS_1                PF07690.11   354 seq1256_BIOID50937   -            394   1.1e-36  126.2  55.3   1   2   6.9e-30   9.5e-26   90.2  17.2     2   188    17   198    16   218 0.87 Major Facilitator Superfamily
MFS_1                PF07690.11   354 seq1256_BIOID50937   -            394   1.1e-36  126.2  55.3   2   2   4.1e-15   5.6e-11   41.6  15.8     3   175   218   387   216   394 0.89 Major Facilitator Superfamily
TolA                 PF06519.6     96 seq1258_BIOID50937   -            143   3.7e-14   52.3   0.0   1   1   3.5e-18   4.8e-14   51.9   0.0    10    92    56   137    49   141 0.92 TolA C-terminal
Ribosomal_S2         PF00318.15   211 seq1260_BIOID50937   -            306   3.3e-85  284.4   0.0   1   1   2.9e-89     4e-85  284.2   0.0     1   211    74   290    74   290 0.99 Ribosomal protein S2
ATP-synt_ab          PF00006.20   215 seq1261_BIOID50937   -            443   5.9e-42  143.4   0.0   1   1   2.9e-45   7.9e-42  143.0   0.0     3   214   183   388   181   389 0.95 ATP synthase alpha/beta family, nucleotide-binding domain
Rho_RNA_bind         PF07497.7     78 seq1261_BIOID50937   -            443   6.5e-42  140.9   0.1   1   1   4.2e-45   1.1e-41  140.1   0.0     1    78    73   150    73   150 0.98 Rho termination factor, RNA-binding domain
Rho_N                PF07498.7     43 seq1261_BIOID50937   -            443   8.2e-18   63.7   0.8   1   1   1.7e-20   4.8e-17   61.3   0.2     1    43    29    71    29    71 0.98 Rho termination factor, N-terminal domain
NACHT                PF05729.7    167 seq1261_BIOID50937   -            443   8.9e-05   22.0   0.0   1   1   6.2e-08   0.00017   21.1   0.0    12    96   207   297   203   311 0.80 NACHT domain
UTRA                 PF07702.8    141 seq1263_BIOID50937   -            236   2.1e-20   72.6   0.0   1   1   5.6e-24   3.8e-20   71.8   0.0     1   140    91   230    91   231 0.97 UTRA domain
GntR                 PF00392.16    64 seq1263_BIOID50937   -            236   6.3e-20   70.2   0.0   1   1   1.4e-23   9.4e-20   69.7   0.0     2    64     8    70     7    70 0.97 Bacterial regulatory proteins, gntR family
Rhodanese            PF00581.15   113 seq1264_BIOID50937   -            350   4.8e-17   62.2   0.1   1   1   9.6e-21   1.3e-16   60.8   0.0     2   112   138   233   137   234 0.94 Rhodanese-like domain
Mannitol_dh_C        PF08125.8    245 seq1265_BIOID50937   -            483   1.2e-79  266.8   0.0   1   1   2.4e-83   1.6e-79  266.4   0.0     2   244   204   458   203   459 0.98 Mannitol dehydrogenase C-terminal domain
Mannitol_dh          PF01232.18   151 seq1265_BIOID50937   -            483     8e-42  142.6   0.0   1   1   2.6e-45   1.8e-41  141.4   0.0     2   150    17   172    16   173 0.98 Mannitol dehydrogenase Rossmann domain
DUF3702              PF12486.3    148 seq1266_BIOID50937   -            445     5e-44  149.4  14.4   1   1   7.3e-48     5e-44  149.4  10.0     1   148   292   436   292   436 0.99 ImpA domain protein
ImpA-rel_N           PF06812.7     62 seq1266_BIOID50937   -            445   9.4e-21   73.2   1.1   1   1     3e-24     2e-20   72.1   0.2     1    60    41   100    41   102 0.98 ImpA-related N-terminal
Peptidase_S24        PF00717.18    70 seq1267_BIOID50937   -            139   1.7e-13   49.8   0.0   1   1   1.8e-17   2.5e-13   49.3   0.0     2    68    56   120    55   122 0.91 Peptidase S24-like
Aldo_ket_red         PF00248.16   283 seq1268_BIOID50937   -            275   6.4e-57  192.3   0.0   1   1   5.6e-61   7.7e-57  192.1   0.0     2   282    18   261    17   262 0.96 Aldo/keto reductase family
HATPase_c            PF02518.21   111 seq1269_BIOID50937   -            458   4.1e-27   93.9   0.5   1   1     2e-30   1.3e-26   92.3   0.0     2   110   346   449   345   450 0.98 Histidine kinase-, DNA gyrase B-, and HSP90-like ATPase
HisKA                PF00512.20    68 seq1269_BIOID50937   -            458   1.6e-14   53.5   0.4   1   1     8e-18   5.5e-14   51.7   0.0     2    65   238   300   237   302 0.91 His Kinase A (phospho-acceptor) domain
CSD                  PF00313.17    66 seq1270_BIOID50937   -             70   2.6e-33  113.5   0.3   1   1   4.1e-37   2.8e-33  113.3   0.2     1    65     5    69     5    70 0.98 'Cold-shock' DNA-binding domain
OB_RNB               PF08206.6     58 seq1270_BIOID50937   -             70   1.5e-05   24.2   0.3   1   1   3.5e-09   2.4e-05   23.6   0.2     7    28    15    36    11    40 0.87 Ribonuclease B OB domain
GntP_permease        PF02447.11   441 seq1272_BIOID50937   -             72   4.3e-21   74.7   0.4   1   1   3.4e-25   4.7e-21   74.6   0.3   372   441     2    71     1    71 0.96 GntP family permease
Aldedh               PF00171.17   462 seq1273_BIOID50937   -            417   4.5e-20   71.2   2.8   1   1   9.9e-20   1.4e-15   56.5   0.7    37   299     8   283     2   304 0.80 Aldehyde dehydrogenase family
PALP                 PF00291.20   307 seq1274_BIOID50937   -            442     7e-43  146.8   0.0   1   1   7.1e-47   9.7e-43  146.3   0.0    15   289    92   399    73   409 0.84 Pyridoxal-phosphate dependent enzyme
Hpt                  PF01627.18    90 seq1276_BIOID50937   -            890   2.1e-13   49.9   0.0   1   1   5.7e-16   3.9e-12   45.8   0.0     3    83   811   885   809   890 0.89 Hpt domain
HATPase_c            PF02518.21   111 seq1276_BIOID50937   -            890   3.4e-11   42.7   0.0   1   1   1.2e-14   8.5e-11   41.4   0.0     1   109   565   675   565   677 0.94 Histidine kinase-, DNA gyrase B-, and HSP90-like ATPase
IMS                  PF00817.15   148 seq1279_BIOID50937   -            422   4.5e-39  133.5   0.0   1   1   3.9e-42   1.3e-38  132.0   0.0     1   147     5   150     5   151 0.96 impB/mucB/samB family
DUF4113              PF13438.1     75 seq1279_BIOID50937   -            422     9e-29   99.0   0.2   1   1   1.2e-31     4e-28   97.0   0.0     1    75   347   421   347   421 0.98 Domain of unknown function (DUF4113)
IMS_C                PF11799.3    137 seq1279_BIOID50937   -            422     1e-09   38.8   0.0   1   1     6e-13     2e-09   37.8   0.0     3   122   214   333   212   344 0.89 impB/mucB/samB family C-terminal
IMS_HHH              PF11798.3     32 seq1279_BIOID50937   -            422   1.4e-07   31.0   0.0   1   1   1.1e-10   3.8e-07   29.6   0.0     4    32   172   200   169   200 0.92 IMS family HHH motif
PseudoU_synth_2      PF00849.17   164 seq1280_BIOID50937   -            326   8.4e-32  110.1   0.1   1   1   1.8e-35   1.2e-31  109.6   0.1     1   164    92   242    92   242 0.96 RNA pseudouridylate synthase
S4                   PF01479.20    48 seq1280_BIOID50937   -            326   1.1e-11   43.8   0.0   1   1   2.9e-15     2e-11   43.0   0.0     1    48    18    65    18    65 0.97 S4 domain
AzlC                 PF03591.9    143 seq1281_BIOID50937   -            245   7.3e-42  142.5  10.2   1   1   5.3e-46   7.3e-42  142.5   7.1     1   141    23   165    23   167 0.97 AzlC protein
EF_TS                PF00889.14   221 seq1282_BIOID50937   -            283   2.3e-71  239.5   5.7   1   1   3.3e-75   2.3e-71  239.5   4.0     1   221    57   263    57   263 0.98 Elongation factor TS
UBA                  PF00627.26    37 seq1282_BIOID50937   -            283   3.5e-11   42.4   0.1   1   1   3.4e-14   2.3e-10   39.8   0.1     1    35     4    39     4    40 0.96 UBA/TS-N domain
AP_endonuc_2         PF01261.19   211 seq1285_BIOID50937   -            326   2.3e-14   53.0   0.2   1   1   2.6e-18   3.5e-14   52.5   0.1     1   201    41   219    41   229 0.91 Xylose isomerase-like TIM barrel
YbhQ                 PF11076.3    135 seq1286_BIOID50937   -            136   4.3e-79  262.5  13.2   1   1   3.7e-83   5.1e-79  262.3   9.1     1   134     1   132     1   134 0.98 Putative inner membrane protein YbhQ
IstB_IS21            PF01695.12   178 seq1288_BIOID50937   -            136   4.9e-07   29.2   0.0   1   1     6e-11   8.2e-07   28.4   0.0   125   156   102   133    97   136 0.92 IstB-like ATP binding protein
AzlD                 PF05437.7     99 seq1298_BIOID50937   -            111   2.4e-12   46.5   5.6   1   1   2.1e-16   2.9e-12   46.2   3.9     1    98     5   104     5   105 0.92 Branched-chain amino acid transport protein (AzlD)
Glycos_transf_4      PF00953.16   159 seq1302_BIOID50937   -            367   1.6e-28   99.4  21.9   1   1   1.2e-32   1.6e-28   99.4  15.2     3   157    75   233    73   235 0.94 Glycosyl transferase family 4
PseudoU_synth_2      PF00849.17   164 seq1303_BIOID50937   -            290     1e-15   57.8   0.1   1   1   6.3e-18   4.3e-14   52.5   0.1     2   164    69   195    68   195 0.87 RNA pseudouridylate synthase
S4                   PF01479.20    48 seq1303_BIOID50937   -            290   2.8e-14   52.1   1.5   1   1   1.1e-17   7.6e-14   50.7   0.0     1    48     7    52     7    52 0.98 S4 domain
Sigma54_activat      PF00158.21   168 seq1304_BIOID50937   -            441   7.6e-71  236.8   0.1   1   1   5.3e-74   1.2e-70  236.2   0.0     1   168   141   308   141   308 0.99 Sigma-54 interaction domain
Response_reg         PF00072.19   112 seq1304_BIOID50937   -            441   1.1e-29  102.5   0.2   1   1   1.1e-32   2.5e-29  101.4   0.1     1   111     8   117     8   118 0.98 Response regulator receiver domain
HTH_8                PF02954.14    42 seq1304_BIOID50937   -            441     2e-14   52.7   0.6   1   1   8.6e-18     2e-14   52.7   0.4     3    39   403   439   401   441 0.93 Bacterial regulatory protein, Fis family
AAA_5                PF07728.9    139 seq1304_BIOID50937   -            441   1.4e-07   31.1   0.0   1   1   1.3e-10   2.9e-07   30.1   0.0     2   123   165   283   164   301 0.84 AAA domain (dynein-related subfamily)
AAA                  PF00004.24   132 seq1304_BIOID50937   -            441     3e-05   24.1   0.0   1   1   2.8e-08   6.3e-05   23.0   0.0     1   126   165   296   165   302 0.72 ATPase family associated with various cellular activities (AAA)
Cu-oxidase_4         PF02578.10   233 seq1305_BIOID50937   -            243   7.6e-79  263.9   0.0   1   1   6.3e-83   8.6e-79  263.7   0.0     2   233    20   242    19   242 0.97 Multi-copper polyphenol oxidoreductase laccase
Bestrophin           PF01062.16   296 seq1309_BIOID50937   -            304   3.4e-88  295.3   5.2   1   1   2.8e-92   3.8e-88  295.1   3.6     1   296     1   284     1   284 0.99 Bestrophin, RFP-TM, chloride channel
AA_kinase            PF00696.23   241 seq1310_BIOID50937   -            241   1.7e-27   96.3   0.2   1   1   1.9e-31   2.7e-27   95.7   0.2     1   241    10   219    10   219 0.77 Amino acid kinase family
MFS_1                PF07690.11   354 seq1311_BIOID50937   -            421   1.6e-22   79.6  39.5   1   1   1.6e-26   2.2e-22   79.1  22.6    22   351    33   365    25   366 0.78 Major Facilitator Superfamily
MarR                 PF01047.17    59 seq1312_BIOID50937   -            176   1.6e-17   62.8   2.8   1   1   1.3e-20     6e-17   60.9   0.1     1    58    53   112    53   113 0.98 MarR family
MarR_2               PF12802.2     62 seq1312_BIOID50937   -            176     1e-08   34.5   0.1   1   1   4.8e-12   2.2e-08   33.5   0.0     5    61    55   111    51   112 0.90 MarR family
HTH_27               PF13463.1     68 seq1312_BIOID50937   -            176   3.6e-07   30.3   0.1   1   1   1.8e-10   8.1e-07   29.1   0.0    17    68    70   121    54   121 0.86 Winged helix DNA-binding domain
TcdA_TcdB            PF12919.2    514 seq1315_BIOID50937   -            320   1.6e-31  109.3   0.7   1   1   2.3e-35   1.6e-31  109.3   0.5     2   105   199   319   198   320 0.97 TcdA/TcdB catalytic glycosyltransferase domain
TcdB_N               PF12918.2     66 seq1315_BIOID50937   -            320   4.8e-11   42.4   1.4   1   1     7e-15   4.8e-11   42.4   0.9     3    66   109   165   107   165 0.94 TcdB toxin N-terminal helical domain
DinI                 PF06183.8     65 seq1317_BIOID50937   -             82   1.8e-29  101.4   0.3   1   1   1.6e-33   2.1e-29  101.1   0.2     1    65    15    81    15    81 0.98 DinI-like family
MacB_PCD             PF12704.2    232 seq1319_BIOID50937   -            399     3e-18   66.1   0.1   1   1   4.4e-22     3e-18   66.1   0.0     9   227    24   237    11   239 0.79 MacB-like periplasmic core domain
FtsX                 PF02687.16   121 seq1319_BIOID50937   -            399   2.4e-17   62.7  17.6   1   1   3.9e-21   2.7e-17   62.5  10.1     2   121   269   392   268   392 0.95 FtsX-like permease family
2-oxoacid_dh         PF00198.18   231 seq1320_BIOID50937   -            405   7.8e-82  273.8   0.0   1   1   2.2e-85     1e-81  273.5   0.0     3   231   175   403   173   403 0.98 2-oxoacid dehydrogenases acyltransferase (catalytic domain)
Biotin_lipoyl        PF00364.17    74 seq1320_BIOID50937   -            405   6.9e-18   63.9   0.3   1   1   3.6e-21   1.6e-17   62.7   0.2     2    73     5    76     4    77 0.96 Biotin-requiring enzyme
E3_binding           PF02817.12    39 seq1320_BIOID50937   -            405     4e-15   55.0   2.3   1   1     1e-18   4.6e-15   54.8   0.1     5    39   114   148   111   148 0.96 e3 binding domain
Phage_rep_O          PF04492.8    100 seq1323_BIOID50937   -            274   1.8e-23   82.4   0.0   1   1   2.4e-27   3.3e-23   81.6   0.0    33   100    13    80     2    80 0.96 Bacteriophage replication protein O
AAA_2                PF07724.9    171 seq1327_BIOID50937   -            861   3.2e-58  196.3   0.0   1   1   7.1e-59   8.8e-56  188.3   0.0     1   171   600   764   600   764 0.98 AAA domain (Cdc48 subfamily)
ClpB_D2-small        PF10431.4     81 seq1327_BIOID50937   -            861   1.1e-28   98.8   2.2   1   1   1.4e-31   1.7e-28   98.2   0.2     1    80   770   849   770   850 0.98 C-terminal, D2-small domain, of ClpB protein
AAA                  PF00004.24   132 seq1327_BIOID50937   -            861   5.6e-28   97.6   0.0   1   2   5.7e-17   7.1e-14   52.0   0.0     2   128   207   341   206   345 0.82 ATPase family associated with various cellular activities (AAA)
AAA                  PF00004.24   132 seq1327_BIOID50937   -            861   5.6e-28   97.6   0.0   2   2   6.4e-14     8e-11   42.1   0.0     2   117   606   731   605   742 0.86 ATPase family associated with various cellular activities (AAA)
Clp_N                PF02861.15    53 seq1327_BIOID50937   -            861     2e-27   94.7   6.1   1   2   3.4e-16   4.2e-13   48.8   0.1     1    53    21    73    21    73 0.98 Clp amino terminal domain
Clp_N                PF02861.15    53 seq1327_BIOID50937   -            861     2e-27   94.7   6.1   2   2   4.7e-16   5.8e-13   48.4   0.1     1    53    98   149    98   149 0.96 Clp amino terminal domain
AAA_5                PF07728.9    139 seq1327_BIOID50937   -            861   2.5e-19   69.2   0.8   1   1   3.9e-16   4.9e-13   48.8   0.0     2   124   605   725   604   766 0.87 AAA domain (dynein-related subfamily)
AAA_16               PF13191.1    166 seq1327_BIOID50937   -            861   5.2e-11   43.0   7.3   1   1   9.9e-10   1.2e-06   28.8   0.2     2   141   184   285   183   310 0.81 AAA ATPase domain
Sigma54_activat      PF00158.21   168 seq1327_BIOID50937   -            861   7.3e-10   38.4   0.1   1   1   7.2e-10     9e-07   28.4   0.0    23   156   603   735   574   746 0.78 Sigma-54 interaction domain
HlyD                 PF00529.15   306 seq1330_BIOID50937   -            390   3.8e-79  266.0  16.0   1   1   1.4e-82   4.7e-79  265.7  11.1     1   306    60   343    60   343 0.99 HlyD family secretion protein
HlyD_2               PF12700.2    328 seq1330_BIOID50937   -            390   1.3e-17   63.8   1.8   1   1   5.6e-21   1.9e-17   63.3   1.2    20   234    60   290    51   316 0.76 HlyD family secretion protein
HlyD_3               PF13437.1    105 seq1330_BIOID50937   -            390   1.1e-15   57.7   3.2   1   1   1.4e-16   4.9e-13   49.2   0.2     2   105   218   338   217   338 0.79 HlyD family secretion protein
Biotin_lipoyl_2      PF13533.1     50 seq1330_BIOID50937   -            390   8.5e-09   34.8   1.2   1   1   5.4e-11   1.9e-07   30.5   0.1     2    49    61   108    60   109 0.91 Biotin-lipoyl like
tRNA-synt_1e         PF01406.14   301 seq1331_BIOID50937   -            461  4.2e-144  479.1   0.1   1   1  2.1e-147  5.7e-144  478.6   0.1     2   300    15   313    14   314 0.99 tRNA synthetases class I (C) catalytic domain
DALR_2               PF09190.6     63 seq1331_BIOID50937   -            461     4e-26   90.9   1.1   1   1   1.5e-29     4e-26   90.9   0.8     1    63   341   402   341   402 0.99 DALR domain
tRNA-synt_1g         PF09334.6    391 seq1331_BIOID50937   -            461   2.2e-16   59.4   1.6   1   2   3.9e-10   1.1e-06   27.5   0.1    13   112    35   133    29   147 0.82 tRNA synthetases class I (M)
tRNA-synt_1g         PF09334.6    391 seq1331_BIOID50937   -            461   2.2e-16   59.4   1.6   2   2   3.1e-11   8.6e-08   31.1   0.1   312   373   251   311   231   317 0.85 tRNA synthetases class I (M)
tRNA-synt_1f         PF01921.13   360 seq1331_BIOID50937   -            461   1.7e-07   30.1   0.0   1   1     2e-08   5.6e-05   21.8   0.0   276   317   261   301   214   329 0.85 tRNA synthetases class I (K)
tRNA-synt_1          PF00133.17   601 seq1331_BIOID50937   -            461   1.1e-06   26.8   0.2   1   1   3.5e-09   9.5e-06   23.7   0.0   515   596   221   300   206   305 0.81 tRNA synthetases class I (I, L, M and V)
RRF                  PF01765.14   165 seq1332_BIOID50937   -            185   3.9e-68  227.9   1.7   1   1   3.7e-72     5e-68  227.6   1.2     1   165    19   183    19   183 0.99 Ribosome recycling factor
Wzz                  PF02706.10   152 seq1333_BIOID50937   -            348   5.4e-15   55.4   1.7   1   1   8.6e-19   1.2e-14   54.3   1.2     1   113    15   188    15   247 0.69 Chain length determinant protein
DUF1471              PF07338.8     56 seq1335_BIOID50937   -            314   4.1e-62  205.5   5.4   1   3   2.8e-22   3.9e-18   64.7   0.0     2    56    34    90    33    90 0.98 Protein of unknown function (DUF1471)
DUF1471              PF07338.8     56 seq1335_BIOID50937   -            314   4.1e-62  205.5   5.4   2   3     3e-22   4.1e-18   64.6   0.1     3    56   119   174   117   174 0.98 Protein of unknown function (DUF1471)
DUF1471              PF07338.8     56 seq1335_BIOID50937   -            314   4.1e-62  205.5   5.4   3   3   3.1e-26   4.3e-22   77.3   0.1     2    56   259   314   258   314 0.99 Protein of unknown function (DUF1471)
DUF1311              PF07007.7     95 seq1336_BIOID50937   -            151   9.3e-05   22.3   0.1   1   1   8.4e-09   0.00012   22.0   0.1     8    95    34   134    29   134 0.79 Protein of unknown function (DUF1311)
TcdA_TcdB            PF12919.2    514 seq1337_BIOID50937   -            578  5.4e-144  480.3  14.4   1   1  7.9e-148  5.4e-144  480.3  10.0   107   512     1   390     1   392 0.98 TcdA/TcdB catalytic glycosyltransferase domain
Gly_transf_sug       PF04488.10   103 seq1337_BIOID50937   -            578   4.3e-15   55.8   1.4   1   1   1.4e-18   9.8e-15   54.7   0.2     7    93    42   131    36   144 0.73 Glycosyltransferase sugar-binding region containing DXD motif
Phage_lambda_P       PF06992.6    233 seq1338_BIOID50937   -            233  8.5e-168  555.3   4.1   1   1  6.9e-172  9.5e-168  555.1   2.9     1   233     1   233     1   233 1.00 Replication protein P
LysR_substrate       PF03466.15   209 seq1339_BIOID50937   -            318   7.2e-34  116.6   0.0   1   1   1.4e-37   9.5e-34  116.2   0.0     2   206   111   317   110   318 0.97 LysR substrate binding domain
HTH_1                PF00126.22    60 seq1339_BIOID50937   -            318   1.6e-18   66.0   0.0   1   1   4.3e-22   2.9e-18   65.2   0.0     1    59    26    84    26    85 0.97 Bacterial regulatory helix-turn-helix protein, lysR family
ABC_tran             PF00005.22   118 seq1343_BIOID50937   -            233     3e-26   91.9   0.0   1   1   7.4e-30     5e-26   91.2   0.0     1   117    49   173    49   174 0.94 ABC transporter
Response_reg         PF00072.19   112 seq1344_BIOID50937   -            216   1.7e-24   85.8   0.1   1   1   6.7e-28     3e-24   85.0   0.0     1   111     6   120     6   121 0.96 Response regulator receiver domain
GerE                 PF00196.14    58 seq1344_BIOID50937   -            216     7e-19   66.7   0.1   1   1   2.5e-22   1.2e-18   66.0   0.1     2    57   149   204   148   205 0.96 Bacterial regulatory proteins, luxR family
DXP_reductoisom      PF02670.11   129 seq1345_BIOID50937   -            398     6e-49  165.7   0.7   1   1   1.3e-52     6e-49  165.7   0.5     1   129     4   132     4   132 0.99 1-deoxy-D-xylulose 5-phosphate reductoisomerase
DXPR_C               PF13288.1    121 seq1345_BIOID50937   -            398   2.7e-45  153.1   0.2   1   1   1.3e-48   5.9e-45  152.0   0.2     1   121   271   389   271   389 0.99 DXP reductoisomerase C-terminal domain
DXP_redisom_C        PF08436.7     84 seq1345_BIOID50937   -            398   7.3e-34  115.3   0.0   1   1   4.4e-37     2e-33  113.9   0.0     1    84   146   239   146   239 0.96 1-deoxy-D-xylulose 5-phosphate reductoisomerase C-terminal
ATP-grasp_2          PF08442.5    202 seq1347_BIOID50937   -            388   1.4e-82  275.8   0.0   1   1   5.7e-86   1.9e-82  275.4   0.0     1   202     2   203     2   203 1.00 ATP-grasp domain
Ligase_CoA           PF00549.14   153 seq1347_BIOID50937   -            388     1e-24   86.7   3.4   1   1   5.1e-28   1.8e-24   86.0   2.4     1   153   262   382   262   382 0.98 CoA-ligase
ATP-grasp_5          PF13549.1    222 seq1347_BIOID50937   -            388   1.5e-13   50.3   0.1   1   1   1.2e-16     4e-13   48.9   0.1    10   219     3   215     1   217 0.83 ATP-grasp domain
ATP-grasp_4          PF13535.1    184 seq1347_BIOID50937   -            388   7.1e-08   32.2   0.1   1   1   5.1e-11   1.7e-07   31.0   0.0     7   110     7   126     4   200 0.77 ATP-grasp domain
Epimerase_2          PF02350.14   346 seq1349_BIOID50937   -            390  1.3e-126  421.9   0.0   1   1  1.2e-130  1.6e-126  421.6   0.0     2   346    36   384    35   384 0.97 UDP-N-acetylglucosamine 2-epimerase
MFS_1                PF07690.11   354 seq1351_BIOID50937   -            512   5.7e-55  186.3  38.3   1   1   4.2e-59   5.7e-55  186.3  26.5     1   353    19   413    19   414 0.89 Major Facilitator Superfamily
TerC                 PF03741.11   184 seq1354_BIOID50937   -            540   4.9e-49  166.1  13.4   1   1   1.6e-52   7.4e-49  165.5   9.3     1   183    27   216    27   217 0.94 Integral membrane protein TerC family
CorC_HlyC            PF03471.12    81 seq1354_BIOID50937   -            540   2.4e-20   72.0   0.1   1   1   5.5e-23   2.5e-19   68.7   0.0     2    79   453   529   452   531 0.93 Transporter associated domain
CBS                  PF00571.23    57 seq1354_BIOID50937   -            540   7.2e-16   57.4   1.3   1   2   8.5e-09   3.9e-05   23.1   0.4     1    53   315   371   315   374 0.94 CBS domain
CBS                  PF00571.23    57 seq1354_BIOID50937   -            540   7.2e-16   57.4   1.3   2   2   9.7e-12   4.4e-08   32.5   0.0     3    53   382   432   381   436 0.93 CBS domain
MacB_PCD             PF12704.2    232 seq1355_BIOID50937   -            414   1.1e-25   90.5   0.2   1   1   1.6e-29   1.1e-25   90.5   0.2    11   229    26   241    21   244 0.83 MacB-like periplasmic core domain
FtsX                 PF02687.16   121 seq1355_BIOID50937   -            414   8.3e-23   80.3  11.9   1   1   1.5e-26     1e-22   80.0   4.0     2   121   274   407   273   407 0.98 FtsX-like permease family
Sugar_tr             PF00083.19   451 seq1358_BIOID50937   -            438   3.4e-27   95.0  35.2   1   1   5.8e-29   2.6e-25   88.7  24.4     6   417    27   407    23   432 0.76 Sugar (and other) transporter
MFS_1                PF07690.11   354 seq1358_BIOID50937   -            438     1e-26   93.4  52.5   1   2   5.9e-19   2.7e-15   55.8  17.7    38   258    70   296    27   301 0.69 Major Facilitator Superfamily
MFS_1                PF07690.11   354 seq1358_BIOID50937   -            438     1e-26   93.4  52.5   2   2   1.1e-14   5.2e-11   41.7  14.9    44   172   298   430   291   437 0.84 Major Facilitator Superfamily
MFS_2                PF13347.1    427 seq1358_BIOID50937   -            438   5.2e-09   34.8  22.7   1   1   1.1e-12   5.2e-09   34.8  15.8    26   344    48   373    38   390 0.80 MFS/sugar transport protein
AA_permease_2        PF13520.1    426 seq1359_BIOID50937   -            460   3.3e-79  266.2  40.4   1   1   2.9e-83   3.9e-79  266.0  28.0     1   420     5   441     5   449 0.91 Amino acid permease
Multi_Drug_Res       PF00893.14    93 seq1360_BIOID50937   -            110   2.1e-34  117.7   5.0   1   1     6e-38   2.7e-34  117.3   3.4     2    93     3    94     2    94 0.99 Small Multidrug Resistance protein
EmrE                 PF13536.1    113 seq1360_BIOID50937   -            110   5.7e-07   29.6   9.8   1   1   1.6e-10   7.1e-07   29.3   6.8    36   106    31   103     7   107 0.85 Multidrug resistance efflux transporter
EamA                 PF00892.15   126 seq1360_BIOID50937   -            110   1.3e-05   25.1   9.4   1   1   3.4e-09   1.6e-05   24.8   6.5    60   125    36   102     5   103 0.89 EamA-like transporter family
LrgA                 PF03788.9     96 seq1361_BIOID50937   -            132     5e-29   99.7  10.2   1   1   4.5e-33   6.2e-29   99.4   7.0     1    94    21   114    21   116 0.98 LrgA family
LrgB                 PF04172.11   215 seq1363_BIOID50937   -            231   1.2e-82  276.1  15.8   1   1     1e-86   1.4e-82  275.9  10.9     1   215    12   226    12   226 0.99 LrgB-like family
CoA_binding          PF02629.14    96 seq1364_BIOID50937   -            289   1.7e-30  105.2   0.7   1   1   4.9e-34   1.7e-30  105.2   0.5     1    96     6    99     6    99 0.99 CoA binding domain
Ligase_CoA           PF00549.14   153 seq1364_BIOID50937   -            289   2.4e-20   72.5   0.6   1   1   1.2e-23     4e-20   71.8   0.4     1   152   151   271   151   272 0.96 CoA-ligase
Succ_CoA_lig         PF13607.1    138 seq1364_BIOID50937   -            289   8.7e-12   44.7   0.0   1   1   4.4e-15   1.5e-11   43.9   0.0     1   138   145   284   145   287 0.83 Succinyl-CoA ligase like flavodoxin domain
Prenyltransf         PF01255.14   223 seq1368_BIOID50937   -            252   6.7e-82  273.8   0.0   1   1   5.6e-86   7.7e-82  273.6   0.0     1   222    23   243    23   244 0.99 Putative undecaprenyl diphosphate synthase
Resolvase            PF00239.16   141 seq1369_BIOID50937   -            169   1.1e-20   73.7   0.0   1   1   9.5e-25   1.3e-20   73.5   0.0     1   134     4   158     4   162 0.85 Resolvase, N terminal domain
PGI                  PF00342.14   486 seq1370_BIOID50937   -            549  8.9e-235  779.5   0.1   1   1  7.4e-239    1e-234  779.3   0.0     1   486    52   541    52   541 0.99 Phosphoglucose isomerase
UDPG_MGDP_dh_N       PF03721.9    185 seq1371_BIOID50937   -            420   2.5e-61  206.1   0.2   1   1   7.1e-63   2.4e-59  199.7   0.0     2   183     5   189     4   191 0.96 UDP-glucose/GDP-mannose dehydrogenase family, NAD binding domain
UDPG_MGDP_dh         PF00984.14    96 seq1371_BIOID50937   -            420     4e-30  103.7   0.0   1   1   2.3e-33     8e-30  102.7   0.0     2    93   206   292   205   296 0.88 UDP-glucose/GDP-mannose dehydrogenase family, central domain
UDPG_MGDP_dh_C       PF03720.10   106 seq1371_BIOID50937   -            420   7.5e-19   67.7   0.0   1   1   5.7e-22   1.9e-18   66.4   0.0     1   104   324   419   324   420 0.91 UDP-glucose/GDP-mannose dehydrogenase family, UDP binding domain
NAD_binding_2        PF03446.10   162 seq1371_BIOID50937   -            420     7e-07   29.1   0.1   1   1   2.1e-09   7.1e-06   25.8   0.0     2   110     4   136     3   141 0.76 NAD binding domain of 6-phosphogluconate dehydrogenase
Peripla_BP_1         PF00532.16   279 seq1372_BIOID50937   -            342     2e-94  315.7   0.0   1   1   3.4e-98   2.3e-94  315.5   0.0     2   279    45   337    44   337 0.98 Periplasmic binding proteins and sugar binding domain of LacI family
Peripla_BP_4         PF13407.1    258 seq1372_BIOID50937   -            342   7.7e-20   71.2   0.1   1   1   1.4e-23   9.7e-20   70.8   0.1     5   257    51   296    49   297 0.88 Periplasmic binding protein domain
Response_reg         PF00072.19   112 seq1373_BIOID50937   -            204   3.2e-26   91.4   0.4   1   1   6.8e-30   4.6e-26   90.8   0.3     2   111     4   113     3   114 0.98 Response regulator receiver domain
GerE                 PF00196.14    58 seq1373_BIOID50937   -            204   3.1e-22   77.5   0.1   1   1   1.1e-25   7.8e-22   76.2   0.0     2    58   142   198   141   198 0.97 Bacterial regulatory proteins, luxR family
ROK                  PF00480.15   179 seq1374_BIOID50937   -            323   1.6e-45  155.0   0.0   1   1   3.1e-49   2.1e-45  154.6   0.0     1   179    24   214    24   214 0.95 ROK family
Glucokinase          PF02685.11   316 seq1374_BIOID50937   -            323   7.3e-10   37.9   0.0   1   1   8.2e-13   5.6e-09   35.0   0.0     4   265    26   276    24   288 0.80 Glucokinase
Recombinase          PF07508.8    102 seq1375_BIOID50937   -            174   1.9e-15   56.7   0.0   1   1   1.9e-19   2.6e-15   56.3   0.0     1    99    22   115    22   117 0.94 Recombinase
Peptidase_A24        PF01478.13   106 seq1376_BIOID50937   -            155   4.3e-23   81.3   8.3   1   1   3.1e-27   4.3e-23   81.3   5.7     2   104    10   117     8   120 0.87 Type IV leader peptidase family
AMNp_N               PF10423.4    160 seq1377_BIOID50937   -            519   9.2e-51  171.4   0.1   1   1     2e-54   1.4e-50  170.9   0.1     2   158    47   205    46   207 0.96 Bacterial AMP nucleoside phosphorylase N-terminus
PNP_UDP_1            PF01048.15   234 seq1377_BIOID50937   -            519   5.3e-20   71.2   0.0   1   1   1.2e-23   8.5e-20   70.6   0.0    33   200   297   464   264   487 0.83 Phosphorylase superfamily
dCMP_cyt_deam_2      PF08211.6    124 seq1378_BIOID50937   -            294   1.1e-48  164.1   0.3   1   1   3.2e-50   2.2e-46  156.8   0.0     1   123   157   278   157   279 0.98 Cytidine and deoxycytidylate deaminase zinc-binding region
dCMP_cyt_deam_1      PF00383.17   102 seq1378_BIOID50937   -            294   1.3e-17   63.2   0.0   1   1   4.4e-18     3e-14   52.3   0.0    10    93    56   139    47   143 0.86 Cytidine and deoxycytidylate deaminase zinc-binding region
adh_short            PF00106.20   167 seq1379_BIOID50937   -            240   5.3e-16   58.8   0.2   1   1   1.6e-19   7.2e-16   58.4   0.1     3   166     9   170     8   171 0.87 short chain dehydrogenase
adh_short_C2         PF13561.1    243 seq1379_BIOID50937   -            240   2.1e-07   30.9   0.0   1   1   5.8e-11   2.6e-07   30.5   0.0     8   192    18   193    13   238 0.71 Enoyl-(Acyl carrier protein) reductase
KR                   PF08659.5    181 seq1379_BIOID50937   -            240   3.8e-07   29.8   0.5   1   1   1.6e-10   7.1e-07   28.9   0.4     4   172    10   175     8   184 0.84 KR domain
CTP_transf_1         PF01148.15   259 seq1381_BIOID50937   -            285   1.3e-63  214.9  19.9   1   1   1.1e-67   1.5e-63  214.7  13.8     2   257     4   279     3   281 0.88 Cytidylyltransferase family
Gp49                 PF05973.9     91 seq1382_BIOID50937   -            112   1.5e-26   92.1   0.0   1   1   1.2e-30   1.7e-26   91.9   0.0     1    91    13   102    13   102 0.96 Phage derived protein Gp49-like (DUF891)
DUF3491              PF11996.3    936 seq1385_BIOID50937   -           1065   1.3e-99  333.9   5.5   1   1  1.3e-103   1.8e-99  333.4   3.8     1   229   829  1065   829  1065 0.99 Protein of unknown function (DUF3491)
HTH_37               PF13744.1     80 seq1387_BIOID50937   -             96   5.2e-24   83.7   0.5   1   1   8.4e-28   5.8e-24   83.5   0.3     3    76    14    86    12    91 0.95 Helix-turn-helix domain
HTH_3                PF01381.17    55 seq1387_BIOID50937   -             96   4.8e-07   29.3   0.0   1   1   8.8e-11     6e-07   29.0   0.0     5    47    37    80    33    88 0.87 Helix-turn-helix
SBP_bac_3            PF00497.15   225 seq1388_BIOID50937   -           1147   2.7e-41  141.1   0.0   1   2   2.3e-16   6.2e-13   48.4   0.0    16   223    24   226     9   228 0.88 Bacterial extracellular solute-binding proteins, family 3
SBP_bac_3            PF00497.15   225 seq1388_BIOID50937   -           1147   2.7e-41  141.1   0.0   2   2   3.9e-29   1.1e-25   90.1   0.0     2   224   255   470   254   471 0.93 Bacterial extracellular solute-binding proteins, family 3
Response_reg         PF00072.19   112 seq1388_BIOID50937   -           1147   1.1e-29  102.5   0.1   1   1   1.3e-31   3.5e-28   97.7   0.0     1   111   911  1020   911  1021 0.98 Response regulator receiver domain
HATPase_c            PF02518.21   111 seq1388_BIOID50937   -           1147   3.4e-25   87.8   0.1   1   1   2.3e-28   6.3e-25   86.9   0.1     2   110   775   886   774   887 0.91 Histidine kinase-, DNA gyrase B-, and HSP90-like ATPase
HisKA                PF00512.20    68 seq1388_BIOID50937   -           1147   9.5e-17   60.6   0.0   1   1   1.2e-19   3.2e-16   58.9   0.0     1    68   661   727   661   727 0.98 His Kinase A (phospho-acceptor) domain
Hpt                  PF01627.18    90 seq1388_BIOID50937   -           1147   3.8e-08   33.0   0.5   1   1   4.1e-11   1.1e-07   31.6   0.4     1    89  1054  1137  1054  1138 0.95 Hpt domain
DUF1440              PF07274.7    136 seq1390_BIOID50937   -            204   3.9e-55  185.4   2.3   1   1   3.4e-59   4.7e-55  185.1   1.6     1   136    26   182    26   182 0.99 Protein of unknown function (DUF1440)
Cro                  PF09048.5     59 seq1391_BIOID50937   -             66   7.7e-33  111.8   0.0   1   1   6.2e-37   8.5e-33  111.6   0.0     1    59     1    60     1    60 0.98 Cro
RNase_H              PF00075.19   132 seq1392_BIOID50937   -            155   2.6e-41  140.9   0.0   1   1   2.1e-45   2.9e-41  140.8   0.0     2   131     3   141     2   142 0.92 RNase H
SIR2                 PF02146.12   181 seq1394_BIOID50937   -            273   9.6e-49  165.4   0.0   1   1   9.1e-53   1.2e-48  165.0   0.0     1   181    48   221    48   221 0.90 Sir2 family
LysR_substrate       PF03466.15   209 seq1395_BIOID50937   -            301   8.8e-29   99.9   0.1   1   1   1.8e-32   1.2e-28   99.4   0.0     6   206    95   293    91   295 0.92 LysR substrate binding domain
HTH_1                PF00126.22    60 seq1395_BIOID50937   -            301   3.2e-17   61.8   2.5   1   1   7.5e-20   5.1e-16   58.0   0.5     2    59     9    66     8    67 0.96 Bacterial regulatory helix-turn-helix protein, lysR family
Epimerase            PF01370.16   236 seq1396_BIOID50937   -            355   2.3e-79  266.0   0.0   1   1   1.3e-82   2.9e-79  265.7   0.0     1   236     4   252     4   252 0.97 NAD dependent epimerase/dehydratase family
RmlD_sub_bind        PF04321.12   287 seq1396_BIOID50937   -            355   3.8e-17   61.9   0.0   1   1   2.3e-20   5.3e-17   61.5   0.0     2   236     3   276     1   333 0.79 RmlD substrate binding domain
Polysacc_synt_2      PF02719.10   294 seq1396_BIOID50937   -            355   1.8e-16   59.8   0.0   1   1   1.3e-19   2.9e-16   59.0   0.0     1   117     4   114     4   135 0.93 Polysaccharide biosynthesis protein
NAD_binding_4        PF07993.7    249 seq1396_BIOID50937   -            355   2.8e-15   55.8   0.1   1   1   2.8e-14   6.3e-11   41.5   0.0    87   197    74   189    56   250 0.85 Male sterility protein
3Beta_HSD            PF01073.14   280 seq1396_BIOID50937   -            355     3e-15   55.5   0.0   1   1   2.1e-18   4.7e-15   54.9   0.0     1   229     5   240     5   250 0.82 3-beta hydroxysteroid dehydrogenase/isomerase family
adh_short            PF00106.20   167 seq1396_BIOID50937   -            355   4.3e-08   33.1   0.4   1   1   3.1e-10     7e-07   29.1   0.1     3    96     4    91     2   126 0.79 short chain dehydrogenase
Fimbrial             PF00419.15   145 seq1397_BIOID50937   -            180     8e-20   71.4   7.7   1   1     7e-24   9.6e-20   71.1   5.3     1   145    30   180    30   180 0.87 Fimbrial protein
Phage_CII            PF05269.6     91 seq1399_BIOID50937   -             97     2e-48  162.1   1.2   1   1   1.7e-52   2.3e-48  162.0   0.9     1    91     1    91     1    91 1.00 Bacteriophage CII protein
Peptidase_M50        PF02163.17   192 seq1400_BIOID50937   -            450   2.7e-70  235.1   0.3   1   1   6.9e-74   3.1e-70  234.9   0.2     2   192    11   446    10   446 0.99 Peptidase family M50
PDZ                  PF00595.19    81 seq1400_BIOID50937   -            450   8.1e-13   48.2   0.3   1   1     1e-13   4.6e-10   39.4   0.0     8    81   209   277   203   277 0.91 PDZ domain (Also known as DHR or GLGF)
PDZ_2                PF13180.1     82 seq1400_BIOID50937   -            450   7.3e-11   41.6   0.0   1   1   1.1e-11   5.1e-08   32.5   0.0    19    78   227   285   211   287 0.84 PDZ domain
IncFII_repA          PF02387.10   281 seq1401_BIOID50937   -            342   8.9e-14   51.2   0.4   1   1   9.1e-18   1.2e-13   50.7   0.3    60   268   110   326    76   335 0.77 IncFII RepA protein family
DUF218               PF02698.12   155 seq1402_BIOID50937   -            239   3.3e-21   75.2   0.0   1   1   3.3e-25   4.6e-21   74.8   0.0     4   132    47   172    45   186 0.93 DUF218 domain
Trans_reg_C          PF00486.23    77 seq1405_BIOID50937   -            251   1.2e-20   73.0   0.2   1   1   6.4e-24   4.3e-20   71.2   0.0     2    77   170   245   169   245 0.98 Transcriptional regulatory protein, C terminal
Response_reg         PF00072.19   112 seq1405_BIOID50937   -            251   2.1e-20   72.6   0.1   1   1   4.9e-24   3.3e-20   72.0   0.1     2   111    17   124    16   125 0.97 Response regulator receiver domain
Phage_rep_O          PF04492.8    100 seq1406_BIOID50937   -            202   3.6e-40  136.0   0.0   1   1   3.8e-44   5.3e-40  135.5   0.0     3   100    18   115    16   115 0.99 Bacteriophage replication protein O
Cytochrom_NNT        PF03264.9    174 seq1408_BIOID50937   -            390   4.5e-65  218.1   8.1   1   1   4.6e-68   3.1e-64  215.4   4.3     2   174    11   184    10   184 0.98 NapC/NirT cytochrome c family, N-terminal region
Pili_assembly_N      PF00345.15   122 seq1412_BIOID50937   -            230   2.2e-37  127.4   0.2   1   1   8.5e-41   5.8e-37  126.0   0.0     1   121    26   145    26   146 0.91 Gram-negative pili assembly chaperone, N-terminal domain
Pili_assembly_C      PF02753.12    68 seq1412_BIOID50937   -            230     2e-16   59.4   0.3   1   1   5.2e-20   3.6e-16   58.6   0.2     1    65   165   223   165   226 0.96 Gram-negative pili assembly chaperone, C-terminal domain
YjbE                 PF11106.3     80 seq1413_BIOID50937   -             80   1.5e-43  146.4  27.9   1   1   1.2e-47   1.7e-43  146.3  19.3     1    80     1    80     1    80 0.99 Exopolysaccharide production protein YjbE
DUF2542              PF10808.3     79 seq1417_BIOID50937   -             79     5e-46  154.7   5.7   1   1     4e-50   5.5e-46  154.6   3.9     1    79     1    79     1    79 1.00 Protein of unknown function (DUF2542)
Lactamase_B          PF00753.22   194 seq1419_BIOID50937   -            251   2.1e-34  118.7   0.4   1   1   3.9e-38   2.7e-34  118.4   0.3     3   194     9   165     7   165 0.95 Metallo-beta-lactamase superfamily
Lactamase_B_2        PF12706.2    194 seq1419_BIOID50937   -            251   1.5e-08   34.3   0.1   1   1   3.4e-12   2.4e-08   33.6   0.1     3   188    25   199    23   204 0.60 Beta-lactamase superfamily domain
Transcrip_reg        PF01709.15   234 seq1420_BIOID50937   -            238   1.2e-82  276.5   0.7   1   1   9.4e-87   1.3e-82  276.3   0.5     1   233     3   235     3   236 0.98 Transcriptional regulator
DEAD                 PF00270.24   173 seq1421_BIOID50937   -            455   2.3e-49  167.0   0.1   1   1   5.9e-52   2.7e-48  163.5   0.0     1   172    25   196    25   197 0.94 DEAD/DEAH box helicase
Helicase_C           PF00271.26    78 seq1421_BIOID50937   -            455   8.2e-26   89.5   0.0   1   1   4.8e-29   2.2e-25   88.2   0.0     2    77   264   339   263   340 0.98 Helicase conserved C-terminal domain
NTP_transferase      PF00483.18   248 seq1422_BIOID50937   -            293   1.8e-72  243.5   0.0   1   1     3e-76   2.1e-72  243.3   0.0     1   246     2   238     2   240 0.98 Nucleotidyl transferase
NTP_transf_3         PF12804.2    179 seq1422_BIOID50937   -            293   1.8e-08   34.6   0.0   1   1   3.3e-12   2.3e-08   34.3   0.0     1   119     3   132     3   186 0.83 MobA-like NTP transferase domain
HATPase_c            PF02518.21   111 seq1423_BIOID50937   -            433   1.9e-22   78.9   0.0   1   1   8.1e-26   3.7e-22   78.0   0.0     6   110   320   423   316   424 0.96 Histidine kinase-, DNA gyrase B-, and HSP90-like ATPase
HisKA                PF00512.20    68 seq1423_BIOID50937   -            433   6.2e-08   32.3   1.3   1   1   3.7e-11   1.7e-07   30.9   0.9     1    67   211   270   211   271 0.90 His Kinase A (phospho-acceptor) domain
HAMP                 PF00672.20    70 seq1423_BIOID50937   -            433   1.6e-06   28.0   0.0   1   1   3.6e-10   1.6e-06   28.0   0.0     3    69   140   206   139   207 0.90 HAMP domain
DUF2886              PF11102.3    200 seq1425_BIOID50937   -            212   8.9e-55  185.2   1.0   1   1   7.3e-59     1e-54  185.0   0.7     1   199    13   206    13   207 0.98 Protein of unknown function (DUF2886)
Phage_lambda_P       PF06992.6    233 seq1430_BIOID50937   -             95   1.4e-08   34.1   0.1   1   1   1.1e-12   1.5e-08   34.1   0.1     1    22     1    22     1    57 0.90 Replication protein P
Pyr_redox_2          PF07992.9    200 seq1431_BIOID50937   -            412   2.1e-16   60.2   0.2   1   1   3.3e-18   3.8e-15   56.1   0.2     1   198   126   384   126   386 0.82 Pyridine nucleotide-disulphide oxidoreductase
Pyr_redox            PF00070.22    80 seq1431_BIOID50937   -            412   8.4e-14   51.6   1.2   1   1   1.9e-10   2.1e-07   31.0   0.1     2    77   256   329   255   333 0.78 Pyridine nucleotide-disulphide oxidoreductase
NAD_binding_8        PF13450.1     68 seq1431_BIOID50937   -            412   3.6e-09   36.4   0.0   1   1   7.7e-12   8.7e-09   35.1   0.0     1    37   129   165   129   184 0.92 NAD(P)-binding Rossmann-like domain
HI0933_like          PF03486.9    409 seq1431_BIOID50937   -            412   1.1e-06   27.2   0.8   1   1   1.2e-08   1.4e-05   23.6   0.0     2    36   126   160   125   164 0.94 HI0933-like protein
FAD_binding_3        PF01494.14   356 seq1431_BIOID50937   -            412   2.6e-05   23.3   0.5   1   1     1e-07   0.00012   21.1   0.0     3    34   126   157   125   169 0.93 FAD binding domain
Thi4                 PF01946.12   230 seq1431_BIOID50937   -            412   5.9e-05   22.1   0.2   1   1   1.1e-07   0.00013   21.0   0.0    20    59   127   166   121   199 0.89 Thi4 family
Usher                PF00577.15   552 seq1434_BIOID50937   -            780  1.9e-201  670.4  21.5   1   1  3.6e-205  2.5e-201  670.0  14.9     5   536   202   761   198   769 0.98 Type VII secretion system (T7SS), usher protein
PapC_N               PF13954.1    146 seq1434_BIOID50937   -            780   2.7e-48  163.1   0.0   1   1   7.1e-52   4.9e-48  162.3   0.0     2   146    38   189    37   189 0.98 PapC N-terminal domain
Bac_surface_Ag       PF01103.18   323 seq1435_BIOID50937   -            810  1.7e-100  336.4  16.0   1   1  1.1e-103  3.7e-100  335.4  11.1     1   323   448   810   448   810 0.96 Surface antigen
Surf_Ag_VNR          PF07244.10    78 seq1435_BIOID50937   -            810   3.1e-65  216.4  10.4   1   5   6.3e-10   2.2e-06   27.8   0.0     1    78    24    91    24    91 0.87 Surface antigen variable number repeat
Surf_Ag_VNR          PF07244.10    78 seq1435_BIOID50937   -            810   3.1e-65  216.4  10.4   2   5   5.9e-15     2e-11   44.0   0.0     1    78    92   172    92   172 0.93 Surface antigen variable number repeat
Surf_Ag_VNR          PF07244.10    78 seq1435_BIOID50937   -            810   3.1e-65  216.4  10.4   3   5   3.5e-17   1.2e-13   51.1   0.1     2    78   176   263   175   263 0.86 Surface antigen variable number repeat
Surf_Ag_VNR          PF07244.10    78 seq1435_BIOID50937   -            810   3.1e-65  216.4  10.4   4   5   5.8e-14     2e-10   40.8   0.0     1    78   266   344   266   344 0.92 Surface antigen variable number repeat
Surf_Ag_VNR          PF07244.10    78 seq1435_BIOID50937   -            810   3.1e-65  216.4  10.4   5   5     1e-18   3.5e-15   56.0   0.1     1    78   347   421   347   421 0.91 Surface antigen variable number repeat
Caps_synth_GfcC      PF06251.6    229 seq1438_BIOID50937   -            277     3e-91  304.5   0.0   1   1   2.5e-95   3.5e-91  304.3   0.0     2   229    52   277    51   277 0.99 Capsule biosynthesis GfcC
Molybdopterin        PF00384.17   432 seq1440_BIOID50937   -            848  7.6e-107  357.5   0.0   1   1  1.4e-110  9.3e-107  357.3   0.0     1   431    99   572    99   573 0.95 Molybdopterin oxidoreductase
Molydop_binding      PF01568.16   109 seq1440_BIOID50937   -            848     2e-23   82.1   0.0   1   1   5.5e-27   3.8e-23   81.2   0.0     1   108   690   811   690   812 0.95 Molydopterin dinucleotide binding domain
Acetyltransf_1       PF00583.19    83 seq1442_BIOID50937   -            224   1.6e-05   24.6   0.5   1   1   7.7e-09   5.3e-05   23.0   0.4    39    78   170   209   144   214 0.93 Acetyltransferase (GNAT) family
Acetyltransf_10      PF13673.1    117 seq1442_BIOID50937   -            224   3.5e-05   23.7   0.5   1   1   8.5e-09   5.8e-05   23.0   0.3     1   114    92   207    92   212 0.80 Acetyltransferase (GNAT) domain
LysM                 PF01476.15    44 seq1444_BIOID50937   -            339   6.5e-29   99.4   0.0   1   2   2.2e-18   1.5e-14   53.4   0.0     1    43   230   271   230   272 0.98 LysM domain
LysM                 PF01476.15    44 seq1444_BIOID50937   -            339   6.5e-29   99.4   0.0   2   2   1.1e-13   7.3e-10   38.4   0.0     1    42   289   328   289   330 0.90 LysM domain
SLT                  PF01464.15   121 seq1444_BIOID50937   -            339   2.9e-24   84.7   0.1   1   1   6.8e-28   4.6e-24   84.1   0.0    14   118     2   102     1   105 0.96 Transglycosylase SLT domain
Sod_Cu               PF00080.15   142 seq1445_BIOID50937   -            219   1.2e-30  106.4   0.2   1   1   1.1e-34   1.5e-30  106.1   0.1     9   142    77   218    59   218 0.90 Copper/zinc superoxide dismutase (SODC)
Ter                  PF05472.6    290 seq1449_BIOID50937   -             57   2.8e-08   33.1   0.2   1   1   2.4e-12   3.3e-08   32.9   0.1     2    40     9    47     8    50 0.95 DNA replication terminus site-binding protein (Ter protein)
DUF940               PF06082.6    658 seq1450_BIOID50937   -            698  5.9e-257  854.3  13.7   1   1  4.9e-261  6.7e-257  854.1   9.5     1   658    29   693    29   693 0.97 Bacterial putative lipoprotein (DUF940)
DegT_DnrJ_EryC1      PF01041.12   363 seq1454_BIOID50937   -            376   6.3e-87  291.8   0.0   1   1   1.7e-90   7.6e-87  291.5   0.0     7   361    13   370     9   372 0.93 DegT/DnrJ/EryC1/StrS aminotransferase family
Aminotran_1_2        PF00155.16   363 seq1454_BIOID50937   -            376   7.6e-11   41.4   0.1   1   1   3.7e-14   1.7e-10   40.3   0.0    67   189    46   154     9   187 0.88 Aminotransferase class I and II
Aminotran_5          PF00266.14   371 seq1454_BIOID50937   -            376   4.5e-08   32.1   0.0   1   1   1.7e-11   7.8e-08   31.3   0.0    62   182    47   159    33   189 0.90 Aminotransferase class-V
DHO_dh               PF01180.16   293 seq1455_BIOID50937   -            411   6.9e-35  120.3   0.0   1   1   1.9e-38   8.7e-35  120.0   0.0     2   293     6   304     5   304 0.84 Dihydroorotate dehydrogenase
Dus                  PF01207.12   310 seq1455_BIOID50937   -            411   5.9e-08   31.7   0.1   1   1   2.4e-11   1.1e-07   30.9   0.1    43   153    91   198    80   203 0.83 Dihydrouridine synthase (Dus)
Acetyltransf_3       PF13302.1    142 seq1456_BIOID50937   -            194   8.5e-20   71.3   0.1   1   1     3e-23     1e-19   71.1   0.0     1   142    17   162    17   162 0.87 Acetyltransferase (GNAT) domain
Acetyltransf_4       PF13420.1    155 seq1456_BIOID50937   -            194   6.1e-14   52.1   0.2   1   1   2.4e-17   8.2e-14   51.7   0.1     2   154    21   181    20   182 0.78 Acetyltransferase (GNAT) domain
Acetyltransf_1       PF00583.19    83 seq1456_BIOID50937   -            194   1.9e-08   34.0   0.1   1   1   8.7e-12     3e-08   33.4   0.0     2    83    83   162    82   162 0.96 Acetyltransferase (GNAT) family
Acetyltransf_8       PF13523.1    152 seq1456_BIOID50937   -            194   1.5e-06   28.1   0.1   1   1   5.7e-10   1.9e-06   27.6   0.1    61   141    76   166    20   170 0.80 Acetyltransferase (GNAT) domain
Ter                  PF05472.6    290 seq1458_BIOID50937   -            252   1.4e-95  319.6   3.7   1   1   1.1e-99   1.5e-95  319.5   2.6    52   290     2   250     1   250 0.99 DNA replication terminus site-binding protein (Ter protein)
DUF3491              PF11996.3    936 seq1460_BIOID50937   -            757  4.5e-204  679.6  17.8   1   1  4.3e-208  5.8e-204  679.2  12.3   246   935     1   652     1   653 0.99 Protein of unknown function (DUF3491)
ProQ                 PF04352.8    115 seq1463_BIOID50937   -            198   1.2e-22   79.5   0.1   1   1   8.7e-27   1.2e-22   79.5   0.1     7   113    87   196    82   197 0.95 ProQ/FINO family
SopA_C               PF13979.1    172 seq1464_BIOID50937   -            670     6e-64  214.6   4.8   1   1   8.8e-68     6e-64  214.6   3.3     2   171   495   669   494   670 0.97 SopA-like catalytic domain
SopA                 PF13981.1    135 seq1464_BIOID50937   -            670   2.3e-30  105.2   2.9   1   1   3.4e-34   2.3e-30  105.2   2.0     2   133   259   389   258   391 0.97 SopA-like central domain
DUF480               PF04337.7    148 seq1466_BIOID50937   -            215   2.8e-64  215.3   0.5   1   1   3.5e-68   4.8e-64  214.5   0.4     1   148     5   158     5   158 0.99 Protein of unknown function, DUF480
Sugar-bind           PF04198.8    255 seq1469_BIOID50937   -            317   2.7e-72  242.6   1.8   1   1   2.7e-76   3.6e-72  242.2   1.2     2   255    67   316    66   316 0.97 Putative sugar-binding domain
MASE1                PF05231.9    299 seq1470_BIOID50937   -            177   7.8e-19   67.6  15.8   1   1   7.2e-23   9.9e-19   67.3  11.0     2   130    19   146    18   148 0.96 MASE1
Polysacc_synt        PF01943.12   273 seq1472_BIOID50937   -            416   6.1e-14   51.8  18.6   1   1   4.4e-18   6.1e-14   51.8  12.9     1   272     3   283     3   284 0.83 Polysaccharide biosynthesis protein
PapC_C               PF13953.1     68 seq1474_BIOID50937   -             87   2.1e-24   84.8   0.1   1   1   1.8e-28   2.4e-24   84.6   0.0     1    67     5    70     5    71 0.97 PapC C-terminal domain
GFO_IDH_MocA         PF01408.17   120 seq1475_BIOID50937   -            307   9.4e-26   90.5   0.0   1   1   2.2e-29   1.5e-25   89.9   0.0     1   120     4   121     4   121 0.98 Oxidoreductase family, NAD-binding Rossmann fold
GFO_IDH_MocA_C       PF02894.12   115 seq1475_BIOID50937   -            307   2.9e-07   30.1   0.1   1   1     1e-10   6.9e-07   28.9   0.1    20   114   142   226   135   227 0.92 Oxidoreductase family, C-terminal alpha/beta domain
GGDEF                PF00990.16   161 seq1476_BIOID50937   -            949     2e-45  154.1   0.6   1   1   2.3e-48   3.9e-45  153.1   0.2     1   160   526   682   526   683 0.97 GGDEF domain
PAS_9                PF13426.1    104 seq1476_BIOID50937   -            949   4.5e-29  100.7   0.0   1   2   2.7e-15   4.6e-12   46.1   0.0     3   104   158   260   156   260 0.95 PAS domain
PAS_9                PF13426.1    104 seq1476_BIOID50937   -            949   4.5e-29  100.7   0.0   2   2   3.1e-12   5.2e-09   36.3   0.0     2   104   410   514   409   514 0.92 PAS domain
PAS_3                PF08447.6     91 seq1476_BIOID50937   -            949   3.8e-26   90.8   0.0   1   2   9.6e-13   1.6e-09   37.5   0.0     5    89   172   253   168   255 0.93 PAS fold
PAS_3                PF08447.6     91 seq1476_BIOID50937   -            949   3.8e-26   90.8   0.0   2   2   1.2e-13   2.1e-10   40.4   0.0     2    91   296   381   295   381 0.96 PAS fold
PAS_4                PF08448.5    110 seq1476_BIOID50937   -            949   2.2e-23   82.2   0.0   1   2   1.5e-09   2.6e-06   27.3   0.0     7   110   158   263   153   263 0.90 PAS fold
PAS_4                PF08448.5    110 seq1476_BIOID50937   -            949   2.2e-23   82.2   0.0   2   2   9.3e-14   1.6e-10   40.8   0.0     1   109   405   516   405   517 0.94 PAS fold
PAS                  PF00989.19   113 seq1476_BIOID50937   -            949   4.9e-23   80.9   0.1   1   2   2.5e-12   4.2e-09   36.0   0.0     2   113   147   258   146   258 0.91 PAS fold
PAS                  PF00989.19   113 seq1476_BIOID50937   -            949   4.9e-23   80.9   0.1   2   2   4.7e-11     8e-08   31.9   0.0     7   113   405   512   399   512 0.94 PAS fold
EAL                  PF00563.15   236 seq1476_BIOID50937   -            949   7.7e-17   61.4   0.1   1   1   1.4e-19   2.4e-16   59.8   0.1    37   233   740   931   735   934 0.92 EAL domain
MASE1                PF05231.9    299 seq1476_BIOID50937   -            949   3.9e-12   45.6  19.7   1   1   2.3e-15   3.9e-12   45.6  13.6   148   298     2   138     1   139 0.81 MASE1
PAS_8                PF13188.1     64 seq1476_BIOID50937   -            949   7.2e-12   44.6   0.0   1   2   6.2e-07    0.0011   18.6   0.0     2    51   147   202   146   215 0.72 PAS domain
PAS_8                PF13188.1     64 seq1476_BIOID50937   -            949   7.2e-12   44.6   0.0   2   2   1.3e-07   0.00023   20.8   0.0     1    52   399   451   399   463 0.80 PAS domain
OmpH                 PF03938.9    158 seq1477_BIOID50937   -            189   1.1e-22   80.5  16.0   1   1   9.7e-27   1.3e-22   80.2  11.1     3   157    38   188    34   189 0.93 Outer membrane protein (OmpH-like)
Fimbrial             PF00419.15   145 seq1480_BIOID50937   -            335   8.3e-19   68.1   0.1   1   1   9.9e-23   1.4e-18   67.4   0.0     2   145   188   335   187   335 0.92 Fimbrial protein
FGGY_N               PF00370.16   245 seq1482_BIOID50937   -            530   7.2e-51  172.7   0.0   1   1   2.5e-54   1.7e-50  171.5   0.0     1   245    13   260    13   260 0.94 FGGY family of carbohydrate kinases, N-terminal domain
FGGY_C               PF02782.11   197 seq1482_BIOID50937   -            530   7.7e-20   71.2   0.0   1   1   2.1e-23   1.5e-19   70.3   0.0    31   196   298   467   268   468 0.84 FGGY family of carbohydrate kinases, C-terminal domain
Hexapep              PF00132.19    36 seq1484_BIOID50937   -            341   1.9e-32  109.1  41.0   1   3   1.2e-14   8.4e-11   40.7   2.6     2    36   110   144   109   144 0.95 Bacterial transferase hexapeptide (six repeats)
Hexapep              PF00132.19    36 seq1484_BIOID50937   -            341   1.9e-32  109.1  41.0   2   3   1.7e-12   1.2e-08   33.9   0.3     1    35   145   179   145   180 0.96 Bacterial transferase hexapeptide (six repeats)
Hexapep              PF00132.19    36 seq1484_BIOID50937   -            341   1.9e-32  109.1  41.0   3   3   1.8e-11   1.3e-07   30.7   6.3     1    35   222   256   222   257 0.94 Bacterial transferase hexapeptide (six repeats)
LpxD                 PF04613.9     72 seq1484_BIOID50937   -            341   1.9e-23   81.6   0.0   1   1   4.7e-27   3.2e-23   80.9   0.0     1    72    21    90    21    90 0.97 UDP-3-O-[3-hydroxymyristoyl] glucosamine N-acyltransferase, LpxD
MVIN                 PF03023.9    452 seq1489_BIOID50937   -            511  3.6e-161  536.4  32.4   1   1  3.2e-165  4.4e-161  536.1  22.4     1   450    28   478    28   480 0.99 MviN-like protein
Glyco_transf_56      PF07429.6    361 seq1491_BIOID50937   -            359  1.2e-193  642.8   0.0   1   1  9.9e-198  1.3e-193  642.6   0.0     1   360     1   358     1   359 0.99 4-alpha-L-fucosyltransferase glycosyl transferase group 56
LysR_substrate       PF03466.15   209 seq1494_BIOID50937   -            304   1.1e-43  148.7   0.0   1   1   2.4e-47   1.6e-43  148.1   0.0     2   208    89   293    88   294 0.93 LysR substrate binding domain
HTH_1                PF00126.22    60 seq1494_BIOID50937   -            304   2.2e-21   75.2   1.2   1   1   1.3e-24   8.6e-21   73.3   0.8     3    60     7    64     5    64 0.97 Bacterial regulatory helix-turn-helix protein, lysR family
Fimbrial             PF00419.15   145 seq1495_BIOID50937   -            171   8.6e-15   55.1   0.0   1   1   7.6e-19     1e-14   54.8   0.0     1   145    29   171    27   171 0.87 Fimbrial protein
Helicase_C_2         PF13307.1    167 seq1496_BIOID50937   -            762   4.3e-26   91.7   0.0   1   1     2e-29   6.8e-26   91.0   0.0     8   165   579   734   572   736 0.93 Helicase C-terminal domain
DEAD                 PF00270.24   173 seq1496_BIOID50937   -            762   3.6e-09   36.1   0.1   1   1     2e-09   6.8e-06   25.5   0.0    12    78    89   154    74   172 0.74 DEAD/DEAH box helicase
DEAD_2               PF06733.10   174 seq1496_BIOID50937   -            762   1.3e-08   34.3   0.0   1   1   6.7e-12   2.3e-08   33.5   0.0   103   167   246   309   196   315 0.87 DEAD_2
PsiE                 PF06146.7     69 seq1498_BIOID50937   -            136   1.7e-16   60.0   5.3   1   1   1.3e-20   1.7e-16   60.0   3.7     5    69    62   123    58   123 0.95 Phosphate-starvation-inducible E
FabA                 PF07977.8    138 seq1502_BIOID50937   -            151   8.4e-43  145.0   0.0   1   1   7.2e-47   9.8e-43  144.8   0.0     1   137    17   141    17   142 0.97 FabA-like domain
WzyE                 PF06899.6    449 seq1508_BIOID50937   -            450  1.2e-277  920.6  45.5   1   1  9.8e-282  1.3e-277  920.4  31.5     1   448     1   449     1   450 1.00 WzyE protein
TraI                 PF07057.6    126 seq1509_BIOID50937   -            418   6.1e-60  200.6   0.0   1   1     1e-63   1.4e-59  199.4   0.0     1   126    96   222    96   222 0.98 DNA helicase TraI
Acetyltransf_11      PF13720.1     83 seq1512_BIOID50937   -            262   2.4e-30  104.4   0.0   1   1   5.6e-34   3.8e-30  103.8   0.0     1    83   180   262   180   262 0.98 Udp N-acetylglucosamine O-acyltransferase; Domain 2
Hexapep              PF00132.19    36 seq1512_BIOID50937   -            262   2.8e-30  102.3  21.3   1   5   3.6e-09   2.5e-05   23.4   0.3     4    35     2    33     1    34 0.91 Bacterial transferase hexapeptide (six repeats)
Hexapep              PF00132.19    36 seq1512_BIOID50937   -            262   2.8e-30  102.3  21.3   2   5   5.4e-13   3.7e-09   35.5   3.3     1    36    17    52    17    52 0.96 Bacterial transferase hexapeptide (six repeats)
Hexapep              PF00132.19    36 seq1512_BIOID50937   -            262   2.8e-30  102.3  21.3   3   5   1.5e-07     0.001   18.3   1.1     1    35    35    69    35    69 0.92 Bacterial transferase hexapeptide (six repeats)
Hexapep              PF00132.19    36 seq1512_BIOID50937   -            262   2.8e-30  102.3  21.3   4   5   3.1e-07    0.0021   17.3   0.0     2    35    66    99    65   100 0.95 Bacterial transferase hexapeptide (six repeats)
Hexapep              PF00132.19    36 seq1512_BIOID50937   -            262   2.8e-30  102.3  21.3   5   5   1.9e-13   1.3e-09   37.0   0.1     2    36   109   143   108   143 0.96 Bacterial transferase hexapeptide (six repeats)
ESPR                 PF13018.1     24 seq1518_BIOID50937   -           1302   6.9e-11   41.2   0.4   1   1   1.3e-14   1.7e-10   39.9   0.3     1    24     1    24     1    24 0.99 Extended Signal Peptide of Type V secretion system
PMI_typeI            PF01238.16   373 seq1523_BIOID50937   -            417  4.3e-125  417.4   0.1   1   1  4.9e-128  3.3e-124  414.5   0.0     1   373    27   383    27   383 0.99 Phosphomannose isomerase type I
DUF1019              PF06254.6     89 seq1526_BIOID50937   -            141   3.3e-24   84.7   0.2   1   1   3.3e-28   4.5e-24   84.3   0.1     1    89    46   121    46   121 0.97 Protein of unknown function (DUF1019)
HATPase_c            PF02518.21   111 seq1529_BIOID50937   -            449   1.3e-18   66.6   0.0   1   1   4.2e-22   2.8e-18   65.5   0.0     4   106   351   447   348   449 0.93 Histidine kinase-, DNA gyrase B-, and HSP90-like ATPase
HisKA                PF00512.20    68 seq1529_BIOID50937   -            449   1.5e-13   50.3   2.1   1   1   5.3e-17   3.6e-13   49.1   1.5     3    67   238   301   236   302 0.96 His Kinase A (phospho-acceptor) domain
LpxB                 PF02684.10   373 seq1530_BIOID50937   -            382    5e-152  505.7   0.0   1   1  4.1e-156  5.6e-152  505.5   0.0     1   373     9   377     9   377 1.00 Lipid-A-disaccharide synthetase
TraX                 PF05857.6    219 seq1534_BIOID50937   -            267   9.2e-52  175.7   8.1   1   1   7.8e-56   1.1e-51  175.5   5.6     2   218    51   266    50   267 0.96 TraX protein
Glyco_tran_WecB      PF03808.8    172 seq1537_BIOID50937   -            246   3.8e-56  189.0   0.2   1   1   3.8e-60   5.2e-56  188.6   0.1     2   172    61   231    60   231 0.96 Glycosyl transferase WecB/TagA/CpsF family
Glycos_trans_3N      PF02885.12    66 seq1538_BIOID50937   -            320   2.7e-15   55.5   0.0   1   1   3.6e-19     5e-15   54.7   0.0     2    65     3    70     2    71 0.97 Glycosyl transferase family, helical bundle domain
HSP70                PF00012.15   602 seq1543_BIOID50937   -            471   1.4e-24   85.8   0.0   1   2   2.3e-18   1.5e-14   52.7   0.0     2   207    24   249    23   280 0.77 Hsp70 protein
HSP70                PF00012.15   602 seq1543_BIOID50937   -            471   1.4e-24   85.8   0.0   2   2     2e-11   1.4e-07   29.7   0.0   250   352   350   444   326   469 0.80 Hsp70 protein
SlyX                 PF04102.7     69 seq1544_BIOID50937   -             72   4.1e-26   91.0   2.4   1   1   3.4e-30   4.6e-26   90.8   1.7     1    69     5    72     5    72 0.99 SlyX
PfkB                 PF00294.19   301 seq1545_BIOID50937   -            300     3e-62  210.3   0.6   1   1   2.5e-66   3.5e-62  210.1   0.4     3   299     5   287     3   289 0.93 pfkB family carbohydrate kinase
RNase_HII            PF01351.13   198 seq1549_BIOID50937   -            198   1.5e-57  194.3   0.0   1   1   1.2e-61   1.7e-57  194.2   0.0     1   197    13   189    13   190 0.99 Ribonuclease HII
DUF945               PF06097.6    459 seq1552_BIOID50937   -            502    5e-149  496.8  18.0   1   1  4.1e-153  5.6e-149  496.6  12.5     1   459     1   482     1   482 0.99 Bacterial protein of unknown function (DUF945)
Flg_bb_rod           PF00460.15    31 seq1553_BIOID50937   -            138   7.4e-13   47.7   0.2   1   1   1.5e-16   2.1e-12   46.3   0.2     1    31     9    39     9    39 0.98 Flagella basal body rod protein
Abhydrolase_5        PF12695.2    142 seq1554_BIOID50937   -            286   4.2e-20   71.8   0.0   1   1   1.9e-22     3e-19   69.1   0.0     1   141    27   262    27   263 0.85 Alpha/beta hydrolase family
Abhydrolase_6        PF12697.2    228 seq1554_BIOID50937   -            286   9.1e-19   68.1   0.0   1   1     8e-22   1.2e-18   67.7   0.0     1   213    28   258    28   272 0.76 Alpha/beta hydrolase family
Abhydrolase_1        PF00561.15   230 seq1554_BIOID50937   -            286   8.1e-18   64.6   0.0   1   1   6.2e-21   9.4e-18   64.4   0.0     1   228    54   274    54   276 0.91 alpha/beta hydrolase fold
Peptidase_S15        PF02129.13   272 seq1554_BIOID50937   -            286   1.1e-14   54.4   0.0   1   1   1.6e-17   2.4e-14   53.3   0.0    52   255    48   249    19   259 0.78 X-Pro dipeptidyl-peptidase (S15 family)
Peptidase_S9         PF00326.16   213 seq1554_BIOID50937   -            286   6.1e-12   45.0   0.1   1   1   7.8e-12   1.2e-08   34.3   0.1    10   101    49   135    45   164 0.84 Prolyl oligopeptidase family
DLH                  PF01738.13   218 seq1554_BIOID50937   -            286   9.3e-09   34.7   0.2   1   1   7.2e-08   0.00011   21.4   0.0     8   127    19   128    13   149 0.81 Dienelactone hydrolase family
Hydrolase_4          PF12146.3     79 seq1554_BIOID50937   -            286     3e-08   33.2   0.0   1   1   3.5e-11   5.3e-08   32.4   0.0    11    64    19    74    11    88 0.81 Putative lysophospholipase
Abhydrolase_3        PF07859.8    211 seq1554_BIOID50937   -            286   6.9e-05   22.4   0.0   1   1   8.8e-08   0.00013   21.4   0.0    48   180    79   235    50   265 0.57 alpha/beta hydrolase fold
His_Phos_2           PF00328.17   347 seq1555_BIOID50937   -            413   9.1e-40  136.9   0.0   1   1   7.9e-44   1.1e-39  136.6   0.0     1   344    30   359    30   364 0.85 Histidine phosphatase superfamily (branch 2)
AA_permease          PF00324.16   479 seq1558_BIOID50937   -            461   4.9e-99  331.7  55.9   1   1  9.1e-103   6.2e-99  331.3  38.8     1   435    16   427    16   455 0.94 Amino acid permease
AA_permease_2        PF13520.1    426 seq1558_BIOID50937   -            461   1.6e-43  148.7  59.1   1   1   3.1e-47   2.1e-43  148.3  41.0     9   425    20   440    15   441 0.88 Amino acid permease
Flavodoxin_2         PF02525.12   199 seq1560_BIOID50937   -            193   9.2e-36  123.1   0.0   1   1     1e-39   1.4e-35  122.5   0.0     2   199     3   188     2   190 0.87 Flavodoxin-like fold
Flg_bbr_C            PF06429.8     74 seq1562_BIOID50937   -            134   1.5e-12   47.0   3.0   1   1   3.6e-16   2.5e-12   46.4   2.1    29    73    87   131    11   132 0.91 Flagellar basal body rod FlgEFG protein C-terminal
Flg_bb_rod           PF00460.15    31 seq1562_BIOID50937   -            134   2.7e-11   42.8   1.2   1   1   3.9e-15   2.7e-11   42.8   0.8     1    30     7    37     7    38 0.95 Flagella basal body rod protein
Ldh_2                PF02615.9    335 seq1563_BIOID50937   -            361  5.4e-138  459.1   0.0   1   1  4.5e-142  6.1e-138  459.0   0.0     1   334     5   340     5   341 0.99 Malate/L-lactate dehydrogenase
DNA_pol3_alpha       PF07733.7    426 seq1565_BIOID50937   -           1160  1.9e-177  589.8   0.0   1   1  5.5e-181  2.5e-177  589.4   0.0     2   426   291   735   290   735 0.96 Bacterial DNA polymerase III alpha subunit
PHP                  PF02811.14   175 seq1565_BIOID50937   -           1160     4e-30  104.7   0.0   1   1   2.4e-33   1.1e-29  103.3   0.0     1   170     7   178     7   192 0.96 PHP domain
tRNA_anti            PF01336.20    76 seq1565_BIOID50937   -           1160   2.3e-08   33.6   0.1   1   1   9.9e-12   4.5e-08   32.7   0.1     2    75  1000  1072   994  1073 0.88 OB-fold nucleic acid binding domain
HicB                 PF05534.7     51 seq1566_BIOID50937   -             88   4.3e-09   35.7   0.0   1   1   5.6e-13   7.6e-09   34.8   0.0     1    29    54    82    54    83 0.97 HicB family
DUF1627              PF07789.7    155 seq1568_BIOID50937   -            238   1.7e-86  287.3   0.2   1   1   1.9e-90   2.6e-86  286.7   0.2     1   155    76   230    76   230 1.00 Protein of unknown function (DUF1627)
HTH_DeoR             PF08220.7     57 seq1569_BIOID50937   -            122   7.8e-24   82.8   0.9   1   1     1e-26   1.2e-23   82.2   0.6     1    56    11    66    11    67 0.97 DeoR-like helix-turn-helix domain
HTH_11               PF08279.7     55 seq1569_BIOID50937   -            122   1.8e-10   40.1   0.1   1   1   2.5e-13   2.8e-10   39.5   0.1     4    44    14    53    11    60 0.86 HTH domain
MarR_2               PF12802.2     62 seq1569_BIOID50937   -            122   1.1e-07   31.2   0.1   1   1   1.5e-10   1.7e-07   30.6   0.1     5    61    10    63     4    64 0.88 MarR family
MarR                 PF01047.17    59 seq1569_BIOID50937   -            122   1.5e-07   30.9   0.1   1   1     2e-10   2.3e-07   30.2   0.0     8    50    15    57     9    59 0.94 MarR family
HTH_20               PF12840.2     61 seq1569_BIOID50937   -            122   9.5e-07   28.4   0.1   1   1   1.1e-09   1.3e-06   28.0   0.1     6    57     6    57     2    61 0.85 Helix-turn-helix domain
HTH_27               PF13463.1     68 seq1569_BIOID50937   -            122   1.6e-06   28.2   0.1   1   1   2.2e-09   2.5e-06   27.6   0.0     2    53     9    59     9    70 0.88 Winged helix DNA-binding domain
GntR                 PF00392.16    64 seq1569_BIOID50937   -            122   2.6e-06   26.6   0.1   1   1   4.1e-09   4.7e-06   25.8   0.1    27    60    27    60    14    63 0.93 Bacterial regulatory proteins, gntR family
HTH_24               PF13412.1     48 seq1569_BIOID50937   -            122     8e-06   25.0   0.1   1   1   1.1e-08   1.3e-05   24.3   0.1     7    48    14    55     9    55 0.95 Winged helix-turn-helix DNA-binding
HTH_5                PF01022.15    47 seq1569_BIOID50937   -            122   4.3e-05   22.9   0.0   1   1   5.6e-08   6.3e-05   22.4   0.0     6    46    14    55     9    56 0.95 Bacterial regulatory protein, arsR family
HTH_Mga              PF08280.6     59 seq1569_BIOID50937   -            122   5.6e-05   22.7   0.0   1   1     1e-07   0.00012   21.7   0.0     9    44    14    49    11    53 0.94 M protein trans-acting positive regulator (MGA) HTH domain
FlgD                 PF03963.9     82 seq1571_BIOID50937   -            231   9.5e-25   86.3   5.0   1   1   1.1e-27   4.8e-24   84.1   2.8     7    81     7    79     2    80 0.86 Flagellar hook capping protein - N-terminal region
FlgD_ig              PF13860.1     81 seq1571_BIOID50937   -            231   2.4e-21   75.1   2.5   1   1   5.2e-25   2.4e-21   75.1   1.8     9    81   119   189   105   189 0.91 FlgD Ig-like domain
FLgD_tudor           PF13861.1     61 seq1571_BIOID50937   -            231   3.1e-15   55.8   0.0   1   1   2.3e-18     1e-14   54.1   0.0     1    60    86   230    86   231 0.97 FlgD Tudor-like domain
ABM                  PF03992.11    78 seq1572_BIOID50937   -            104   5.2e-22   77.5   0.1   1   1   4.5e-26   6.2e-22   77.3   0.0     1    78     1    87     1    87 0.92 Antibiotic biosynthesis monooxygenase
ProQ                 PF04352.8    115 seq1573_BIOID50937   -            186   1.8e-30  104.7   2.4   1   1   4.2e-33   2.9e-29  100.9   0.0     5   113    72   180    68   181 0.96 ProQ/FINO family
FinO_N               PF12602.3     72 seq1573_BIOID50937   -            186   9.1e-25   86.6  12.4   1   1   2.8e-28   1.9e-24   85.5   8.6     1    72     1    62     1    62 0.98 Fertility inhibition protein N terminal
FlaE                 PF07559.9    130 seq1577_BIOID50937   -            401   2.7e-23   82.9  10.8   1   1   5.9e-27   2.7e-23   82.9   7.5     1   130   170   282   170   282 0.93 Flagellar basal body protein FlaE
Flg_bbr_C            PF06429.8     74 seq1577_BIOID50937   -            401   4.7e-21   74.3   1.6   1   1   4.6e-24   2.1e-20   72.2   1.1     2    74   323   400   322   400 0.92 Flagellar basal body rod FlgEFG protein C-terminal
Flg_bb_rod           PF00460.15    31 seq1577_BIOID50937   -            401   9.7e-12   44.2   4.1   1   1   2.1e-15   9.7e-12   44.2   2.8     2    31     4    33     3    33 0.96 Flagella basal body rod protein
HAD_2                PF13419.1    176 seq1579_BIOID50937   -            199   1.4e-28  100.1   0.1   1   1   4.9e-32   1.7e-28   99.9   0.1     2   176     4   184     3   184 0.84 Haloacid dehalogenase-like hydrolase
Hydrolase_like       PF13242.1     75 seq1579_BIOID50937   -            199   2.6e-08   33.3   0.0   1   1   1.6e-11   5.5e-08   32.2   0.0     2    50   139   186   138   198 0.93 HAD-hyrolase-like
Hydrolase            PF00702.21   204 seq1579_BIOID50937   -            199     2e-06   28.3   0.0   1   1   6.6e-10   2.2e-06   28.2   0.0   110   203    74   177     8   178 0.77 haloacid dehalogenase-like hydrolase
HTH_Tnp_1            PF01527.15    76 seq1580_BIOID50937   -            126   2.5e-21   75.2   0.0   1   1   2.5e-25   3.5e-21   74.8   0.0     1    70    10    86    10    92 0.86 Transposase
YcfA                 PF07927.7     58 seq1584_BIOID50937   -             60   1.3e-17   63.3   0.1   1   1     1e-21   1.4e-17   63.2   0.0     2    58     4    60     3    60 0.95 YcfA-like protein
DUF4406              PF14359.1     92 seq1585_BIOID50937   -             98   9.9e-33  111.9   0.0   1   1   8.1e-37   1.1e-32  111.8   0.0     1    91     3    91     3    92 0.98 Domain of unknown function (DUF4406)
UPF0150              PF03681.10    48 seq1587_BIOID50937   -            145   2.6e-13   49.2   0.3   1   1   3.7e-17     5e-13   48.3   0.2     2    48     3    55     2    55 0.96 Uncharacterised protein family (UPF0150)
TnpB_IS66            PF05717.8    108 seq1590_BIOID50937   -            115   2.6e-42  142.4   0.0   1   1   2.1e-46   2.9e-42  142.3   0.0     2   104     7   107     6   111 0.97 IS66 Orf2 like protein
SNase                PF00565.12   108 seq1592_BIOID50937   -            173   1.4e-28   99.1   0.1   1   1   1.3e-32   1.8e-28   98.8   0.0     1   108    64   160    64   160 0.98 Staphylococcal nuclease homologue
HTH_Tnp_1            PF01527.15    76 seq1593_BIOID50937   -            126   2.2e-21   75.4   0.0   1   1   2.2e-25     3e-21   75.0   0.0     1    70    10    86    10    94 0.85 Transposase
Virul_fac_BrkB       PF03631.10   260 seq1594_BIOID50937   -            290     1e-55  188.8  24.6   1   1   8.7e-60   1.2e-55  188.6  17.0     2   258    29   274    28   276 0.88 Virulence factor BrkB
Autotransporter      PF03797.14   265 seq1598_BIOID50937   -            466   1.4e-50  172.0  27.4   1   1     2e-54   1.4e-50  172.0  19.0     2   261   180   453   179   457 0.94 Autotransporter beta-domain
Pertactin            PF03212.9    121 seq1598_BIOID50937   -            466   1.2e-10   41.0   3.3   1   1   4.6e-14   3.1e-10   39.6   2.3    33   120    21   112     4   113 0.81 Pertactin
EII-GUT              PF03608.8    168 seq1599_BIOID50937   -            131   1.3e-57  194.1   0.4   1   1   1.2e-61   1.6e-57  193.9   0.3     2   124     5   127     4   130 0.98 PTS system enzyme II sorbitol-specific factor
DDE_Tnp_IS66         PF03050.9    271 seq1600_BIOID50937   -            522  3.6e-100  334.5   0.0   1   1    1e-103  3.6e-100  334.5   0.0     1   271   185   472   185   472 0.98 Transposase IS66 family
DDE_Tnp_IS66_C       PF13817.1     39 seq1600_BIOID50937   -            522   4.4e-19   68.0   0.1   1   1   3.4e-22   1.2e-18   66.7   0.0     1    39   478   516   478   516 0.98 IS66 C-terminal element
HTH_Tnp_IS66         PF13005.2     59 seq1600_BIOID50937   -            522   2.6e-17   62.2   0.7   1   1   1.8e-20   6.2e-17   61.0   0.5     3    59   115   169   113   169 0.95 putative Helix-turn-helix domain of transposase IS66
LZ_Tnp_IS66          PF13007.2     78 seq1600_BIOID50937   -            522   3.8e-13   49.7   3.2   1   1   1.1e-16   3.8e-13   49.7   2.2     1    77    38   110    38   111 0.82 Transposase C of IS166 homeodomain
Radical_SAM          PF04055.16   166 seq1601_BIOID50937   -            411     4e-13   49.7   0.0   1   1     2e-16   6.7e-13   49.0   0.0     6   160    20   182    16   208 0.83 Radical SAM superfamily
DUF4008              PF13186.1     64 seq1601_BIOID50937   -            411     2e-12   47.1   0.6   1   1   1.3e-15   4.3e-12   46.0   0.4     4    64   282   343   276   343 0.90 Domain of unknown function (DUF4008)
Fer4_12              PF13353.1    139 seq1601_BIOID50937   -            411   3.5e-07   30.2   0.0   1   1     2e-10   6.7e-07   29.3   0.0    13   115    19   126    17   150 0.64 4Fe-4S single cluster domain
KGG                  PF10685.4     23 seq1602_BIOID50937   -             35   1.4e-10   40.7   5.8   1   1   1.6e-14   2.1e-10   40.1   4.0     1    23    10    31    10    31 0.99 Stress-induced bacterial acidophilic repeat motif
TnpB_IS66            PF05717.8    108 seq1603_BIOID50937   -            115   2.6e-42  142.4   0.0   1   1   2.1e-46   2.9e-42  142.3   0.0     2   104     7   107     6   111 0.97 IS66 Orf2 like protein
Lip_A_acyltrans      PF03279.8    295 seq1606_BIOID50937   -            328  4.5e-113  376.8   0.3   1   1  3.7e-117  5.1e-113  376.7   0.2     2   295    27   318    26   318 0.99 Bacterial lipid A biosynthesis acyltransferase
HHA                  PF05321.6     57 seq1607_BIOID50937   -             69   7.4e-29   99.5   0.1   1   1   6.3e-33   8.6e-29   99.3   0.0     1    57    10    66    10    66 0.99 Haemolysin expression modulating protein
Flg_bbr_C            PF06429.8     74 seq1611_BIOID50937   -            251   8.9e-21   73.4   3.2   1   1   1.7e-24   1.2e-20   73.0   0.5     2    74   170   247   169   247 0.89 Flagellar basal body rod FlgEFG protein C-terminal
Flg_bb_rod           PF00460.15    31 seq1611_BIOID50937   -            251   2.2e-10   39.9   3.3   1   1   3.2e-14   2.2e-10   39.9   2.3     1    31     5    35     5    35 0.97 Flagella basal body rod protein
EII-GUT              PF03608.8    168 seq1612_BIOID50937   -             44   2.7e-06   27.2   0.1   1   1   2.2e-10   3.1e-06   27.0   0.1   142   168     2    28     1    28 0.94 PTS system enzyme II sorbitol-specific factor
DDE_Tnp_IS66         PF03050.9    271 seq1614_BIOID50937   -            512  3.4e-100  334.6   0.0   1   1  9.9e-104  3.4e-100  334.6   0.0     1   271   175   462   175   462 0.98 Transposase IS66 family
DDE_Tnp_IS66_C       PF13817.1     39 seq1614_BIOID50937   -            512   4.3e-19   68.1   0.1   1   1   3.3e-22   1.1e-18   66.7   0.0     1    39   468   506   468   506 0.98 IS66 C-terminal element
HTH_Tnp_IS66         PF13005.2     59 seq1614_BIOID50937   -            512   3.4e-17   61.8   0.7   1   1   1.8e-20     6e-17   61.1   0.5     3    59   115   169   113   169 0.95 putative Helix-turn-helix domain of transposase IS66
LZ_Tnp_IS66          PF13007.2     78 seq1614_BIOID50937   -            512   3.7e-13   49.8   3.2   1   1   1.1e-16   3.7e-13   49.8   2.2     1    77    38   110    38   111 0.82 Transposase C of IS166 homeodomain
EIIBC-GUT_N          PF03612.9    183 seq1617_BIOID50937   -             68   6.6e-08   32.2   0.2   1   1   5.8e-12   7.9e-08   31.9   0.2     2    31     3    31     2    38 0.93 Sorbitol phosphotransferase enzyme II N-terminus
Tyr_Deacylase        PF02580.11   145 seq1619_BIOID50937   -            145   6.3e-55  185.0   0.1   1   1   5.1e-59     7e-55  184.8   0.0     2   144     3   144     2   145 0.99 D-Tyr-tRNA(Tyr) deacylase
Esterase             PF00756.15   251 seq1621_BIOID50937   -            278   2.1e-72  243.4   0.0   1   1   7.1e-76   2.4e-72  243.2   0.0     1   251    21   271    21   271 0.99 Putative esterase
Abhydrolase_5        PF12695.2    142 seq1621_BIOID50937   -            278   8.9e-08   31.8   0.0   1   1   3.5e-11   1.2e-07   31.4   0.0     6   142    50   257    44   257 0.62 Alpha/beta hydrolase family
Peptidase_S9         PF00326.16   213 seq1621_BIOID50937   -            278   8.1e-07   28.3   0.0   1   1   3.7e-10   1.3e-06   27.7   0.0    54   208   127   274   118   278 0.77 Prolyl oligopeptidase family
DUF551               PF04448.7     69 seq1622_BIOID50937   -            195   4.6e-19   68.8   0.0   1   1     1e-22   1.4e-18   67.2   0.0     1    69   128   191   128   191 0.98 Protein of unknown function (DUF551)
EIIBC-GUT_C          PF07663.6     93 seq1624_BIOID50937   -            216   2.8e-48  161.8   5.0   1   1   4.1e-52   2.8e-48  161.8   3.5     1    93   123   215   123   215 0.99 Sorbitol phosphotransferase enzyme II C-terminus
EIIBC-GUT_N          PF03612.9    183 seq1624_BIOID50937   -            216   1.8e-13   50.3   0.1   1   1   6.2e-17   4.3e-13   49.1   0.1   104   183     2    68     1    68 0.90 Sorbitol phosphotransferase enzyme II N-terminus
RepB-RCR_reg         PF10723.4     85 seq1626_BIOID50937   -             84   3.2e-36  122.8   0.8   1   1   2.6e-40   3.5e-36  122.6   0.5     1    83     1    83     1    84 0.99 Replication regulatory protein RepB
ABC_tran             PF00005.22   118 seq1627_BIOID50937   -            637     1e-36  125.7   1.1   1   2   2.4e-18   3.3e-15   56.3   0.0     1   118    41   178    41   178 0.87 ABC transporter
ABC_tran             PF00005.22   118 seq1627_BIOID50937   -            637     1e-36  125.7   1.1   2   2   2.6e-21   3.6e-18   65.9   0.0     1   118   352   459   352   459 0.92 ABC transporter
ABC_tran_2           PF12848.2     85 seq1627_BIOID50937   -            637   6.6e-29   99.4   4.3   1   1   4.8e-32   6.6e-29   99.4   3.0     1    83   217   298   217   302 0.93 ABC transporter
ABC_tran             PF00005.22   118 seq1628_BIOID50937   -            401   5.6e-22   78.2   0.0   1   1   3.6e-25   1.2e-21   77.0   0.0     1   117    73   191    73   192 0.92 ABC transporter
TOBE_2               PF08402.5     75 seq1628_BIOID50937   -            401   9.6e-12   44.6   0.3   1   1   1.2e-14   4.2e-11   42.5   0.1     1    75   313   385   313   385 0.95 TOBE domain
YiiD_Cterm           PF09500.5    144 seq1630_BIOID50937   -            329   6.7e-49  165.0   0.0   1   1   2.9e-52   9.9e-49  164.4   0.0     1   143   174   313   174   314 0.99 Putative thioesterase (yiiD_Cterm)
Acetyltransf_7       PF13508.1     79 seq1630_BIOID50937   -            329   4.5e-13   49.0   0.0   1   1   2.4e-16   8.3e-13   48.1   0.0     3    78    60   139    58   140 0.87 Acetyltransferase (GNAT) domain
Acetyltransf_1       PF00583.19    83 seq1630_BIOID50937   -            329   2.5e-12   46.5   0.0   1   1   2.1e-15   7.1e-12   45.0   0.0     2    82    66   138    65   139 0.96 Acetyltransferase (GNAT) family
Acetyltransf_10      PF13673.1    117 seq1630_BIOID50937   -            329   1.6e-08   34.5   0.0   1   1   7.8e-12   2.7e-08   33.8   0.0    38   117    55   138    16   138 0.81 Acetyltransferase (GNAT) domain
Flg_bbr_C            PF06429.8     74 seq1631_BIOID50937   -            260   5.3e-27   93.4   3.1   1   1   1.6e-30   1.1e-26   92.4   1.3     2    74   183   260   182   260 0.91 Flagellar basal body rod FlgEFG protein C-terminal
Flg_bb_rod           PF00460.15    31 seq1631_BIOID50937   -            260   2.9e-14   52.2   1.2   1   1   1.1e-17   7.4e-14   50.9   0.8     1    31     5    35     5    35 0.98 Flagella basal body rod protein
PTSIIA_gutA          PF03829.8    117 seq1634_BIOID50937   -            123   7.6e-45  151.2   0.0   1   1   6.7e-49   9.1e-45  150.9   0.0     1   116     1   116     1   118 0.98 PTS system glucitol/sorbitol-specific IIA component
HipA_N               PF07805.7     82 seq1635_BIOID50937   -            340   3.4e-21   75.1   0.0   1   1     1e-24   6.9e-21   74.1   0.0     1    82    50   138    50   138 0.98 HipA-like N-terminal domain
HipA_C               PF07804.7     79 seq1635_BIOID50937   -            340   2.1e-17   62.8   0.0   1   1   1.1e-20   7.3e-17   61.1   0.0     1    79   149   232   149   232 0.95 HipA-like C-terminal domain
IncFII_repA          PF02387.10   281 seq1636_BIOID50937   -            289   3.7e-97  324.7   0.0   1   1  3.2e-101   4.4e-97  324.5   0.0     3   271     9   269     1   276 0.98 IncFII RepA protein family
ACCA                 PF03255.9    145 seq1639_BIOID50937   -            319     6e-65  217.1   0.2   1   1   1.9e-68   8.7e-65  216.5   0.1     2   145     5   151     4   151 0.97 Acetyl co-enzyme A carboxylase carboxyltransferase alpha subunit
Carboxyl_trans       PF01039.17   493 seq1639_BIOID50937   -            319   1.5e-18   66.3   0.1   1   1   4.1e-22   1.9e-18   66.0   0.0   272   473    85   288    58   300 0.84 Carboxyl transferase domain
MdcE                 PF06833.6    234 seq1639_BIOID50937   -            319   6.6e-06   25.3   0.0   1   1     2e-09   9.1e-06   24.9   0.0     5   176    88   262    84   313 0.81 Malonate decarboxylase gamma subunit (MdcE)
HOK_GEF              PF01848.11    43 seq1641_BIOID50937   -             70   1.5e-19   68.8   4.5   1   1   1.3e-23   1.8e-19   68.6   3.1     1    43    24    66    24    66 0.99 Hok/gef family
adh_short            PF00106.20   167 seq1644_BIOID50937   -            259   6.2e-25   87.9   1.9   1   1   1.1e-28   7.5e-25   87.6   1.3     2   166     4   172     3   173 0.92 short chain dehydrogenase
adh_short_C2         PF13561.1    243 seq1644_BIOID50937   -            259   6.4e-15   55.5   0.0   1   1   1.4e-18   9.3e-15   54.9   0.0     7   241    13   255     9   256 0.86 Enoyl-(Acyl carrier protein) reductase
FlgH                 PF02107.11   180 seq1647_BIOID50937   -            232   3.4e-69  231.9   0.3   1   1   2.9e-73   3.9e-69  231.6   0.2     4   180    44   231    41   231 0.95 Flagellar L-ring protein
LamB                 PF02264.10   398 seq1652_BIOID50937   -            446    1e-168  561.4  25.1   1   1  8.3e-173  1.1e-168  561.3  17.4     1   398    28   446    28   446 0.97 LamB porin
DUF968               PF06147.6    200 seq1656_BIOID50937   -            349   1.4e-77  260.0   0.1   1   1   1.4e-81     2e-77  259.5   0.0     2   199   130   345   129   346 0.99 Protein of unknown function (DUF968)
MobC                 PF05713.6     48 seq1658_BIOID50937   -            113   4.7e-12   45.5   1.2   1   1   1.2e-15   8.5e-12   44.7   0.8     1    48    62   106    62   112 0.88 Bacterial mobilisation protein (MobC)
RHH_1                PF01402.16    39 seq1658_BIOID50937   -            113   1.6e-05   24.4   0.1   1   1   9.5e-09   6.5e-05   22.5   0.0     2    32    11    41    10    46 0.95 Ribbon-helix-helix protein, copG family
Methyltransf_23      PF13489.1    162 seq1659_BIOID50937   -            256   2.7e-24   85.5   0.0   1   1   3.3e-27   3.5e-24   85.2   0.0    23   121    73   198    26   228 0.78 Methyltransferase domain
Methyltransf_31      PF13847.1    152 seq1659_BIOID50937   -            256   8.9e-20   70.7   0.0   1   1   1.1e-22   1.1e-19   70.3   0.0     4   112    73   177    72   227 0.88 Methyltransferase domain
Methyltransf_11      PF08241.7     95 seq1659_BIOID50937   -            256   2.7e-19   69.3   0.1   1   1   3.9e-22   4.1e-19   68.7   0.1     1    95    77   173    77   173 0.96 Methyltransferase domain
Methyltransf_12      PF08242.7     99 seq1659_BIOID50937   -            256   3.8e-14   52.8   0.0   1   1   5.8e-17   6.1e-14   52.1   0.0     1    98    77   170    77   171 0.84 Methyltransferase domain
Methyltransf_18      PF12847.2    112 seq1659_BIOID50937   -            256   1.4e-13   51.2   0.0   1   1   2.2e-16   2.3e-13   50.6   0.0     2   110    73   174    73   176 0.90 Methyltransferase domain
Methyltransf_25      PF13649.1    101 seq1659_BIOID50937   -            256   4.5e-12   46.0   0.1   1   1     7e-15   7.3e-12   45.4   0.1     1   101    76   169    76   169 0.92 Methyltransferase domain
Ubie_methyltran      PF01209.13   233 seq1659_BIOID50937   -            256   9.3e-10   37.8   0.0   1   1   1.1e-12   1.1e-09   37.6   0.0    38   151    63   173    29   199 0.87 ubiE/COQ5 methyltransferase family
Methyltransf_26      PF13659.1    117 seq1659_BIOID50937   -            256     3e-09   36.8   0.1   1   1   7.4e-12   7.8e-09   35.4   0.1     1   115    73   175    73   177 0.89 Methyltransferase domain
CMAS                 PF02353.15   273 seq1659_BIOID50937   -            256     2e-08   33.5   0.0   1   1   2.3e-11   2.4e-08   33.2   0.0    62   193    72   200    49   232 0.80 Mycolic acid cyclopropane synthetase
NodS                 PF05401.6    201 seq1659_BIOID50937   -            256   4.9e-08   32.4   0.0   1   1   5.8e-11   6.1e-08   32.1   0.0    45   175    74   204    27   212 0.78 Nodulation protein S (NodS)
MTS                  PF05175.9    170 seq1659_BIOID50937   -            256     7e-07   28.6   0.0   1   1   9.8e-10     1e-06   28.1   0.0    32   103    73   143    61   186 0.88 Methyltransferase small domain
Methyltransf_9       PF08003.6    315 seq1659_BIOID50937   -            256   8.9e-06   24.5   0.0   1   1   1.1e-08   1.2e-05   24.0   0.0   113   229    70   185    60   219 0.80 Protein of unknown function (DUF1698)
PrmA                 PF06325.8    295 seq1659_BIOID50937   -            256   1.9e-05   23.8   0.0   1   1   2.6e-08   2.7e-05   23.3   0.0   162   258    73   174    64   190 0.79 Ribosomal protein L11 methyltransferase (PrmA)
OKR_DC_1             PF01276.15   417 seq1660_BIOID50937   -            713    2e-194  645.8   0.0   1   1  5.3e-198  2.4e-194  645.5   0.0     1   417   130   545   130   545 1.00 Orn/Lys/Arg decarboxylase, major domain
OKR_DC_1_C           PF03711.10   137 seq1660_BIOID50937   -            713   8.5e-53  177.9   0.0   1   1   4.3e-56   1.9e-52  176.8   0.0     1   135   570   702   570   704 0.99 Orn/Lys/Arg decarboxylase, C-terminal domain
OKR_DC_1_N           PF03709.10   115 seq1660_BIOID50937   -            713   3.6e-26   91.3   0.0   1   1   1.6e-29   7.4e-26   90.3   0.0     1   115    14   124    14   124 0.99 Orn/Lys/Arg decarboxylase, N-terminal domain
FlgI                 PF02119.11   342 seq1661_BIOID50937   -            366  4.1e-138  459.5  15.4   1   1  3.4e-142  4.6e-138  459.4  10.7     1   342    22   366    22   366 0.99 Flagellar P-ring protein
GutM                 PF06923.6    109 seq1662_BIOID50937   -            119   1.4e-36  124.3   0.0   1   1   1.2e-40   1.6e-36  124.1   0.0     2   109     3   110     2   110 0.98 Glucitol operon activator protein (GutM)
Abhydrolase_1        PF00561.15   230 seq1663_BIOID50937   -            340   3.1e-26   92.2   0.0   1   1   2.6e-29     9e-26   90.7   0.0     4   218   105   312   102   315 0.96 alpha/beta hydrolase fold
Abhydrolase_6        PF12697.2    228 seq1663_BIOID50937   -            340     3e-16   59.9   0.7   1   1   1.2e-19   4.2e-16   59.4   0.5     1   219    75   312    75   320 0.70 Alpha/beta hydrolase family
Abhydrolase_5        PF12695.2    142 seq1663_BIOID50937   -            340   7.6e-11   41.8   0.4   1   1   7.2e-14   2.5e-10   40.1   0.2     2   141    75   308    74   309 0.65 Alpha/beta hydrolase family
HlyD_2               PF12700.2    328 seq1666_BIOID50937   -            464   7.7e-26   90.9   1.4   1   1   2.9e-29   9.8e-26   90.5   1.0     9   328   123   425   115   425 0.82 HlyD family secretion protein
HlyD                 PF00529.15   306 seq1666_BIOID50937   -            464   1.6e-23   83.3  16.2   1   1   6.1e-27   2.1e-23   83.0  11.0     1   241   135   360   135   425 0.85 HlyD family secretion protein
HlyD_3               PF13437.1    105 seq1666_BIOID50937   -            464   1.8e-16   60.2   3.8   1   1   3.7e-14   1.3e-10   41.4   0.4     1   101   246   351   246   356 0.93 HlyD family secretion protein
Biotin_lipoyl_2      PF13533.1     50 seq1666_BIOID50937   -            464   8.3e-14   50.8   9.0   1   1   7.9e-17   2.7e-13   49.2   0.3     2    50   136   184   135   184 0.97 Biotin-lipoyl like
Bac_Ubq_Cox          PF01654.12   436 seq1667_BIOID50937   -            523  1.2e-183  610.3  21.3   1   1    1e-187  1.4e-183  610.1  14.7     1   435     8   503     8   504 0.98 Bacterial Cytochrome Ubiquinol Oxidase
DeoRC                PF00455.17   162 seq1669_BIOID50937   -            257   1.9e-52  177.0   0.7   1   1   6.5e-56   2.9e-52  176.4   0.3     3   161    74   232    72   233 0.97 DeoR C terminal sensor domain
HTH_DeoR             PF08220.7     57 seq1669_BIOID50937   -            257   9.1e-22   76.2   0.1   1   1   3.8e-25   1.7e-21   75.3   0.1     1    56     6    61     6    62 0.98 DeoR-like helix-turn-helix domain
HTH_11               PF08279.7     55 seq1669_BIOID50937   -            257   5.4e-09   35.4   0.1   1   1   3.9e-12   1.8e-08   33.8   0.0     1    46     6    50     6    56 0.92 HTH domain
5TM-5TMR_LYT         PF07694.7    169 seq1671_BIOID50937   -            565   3.5e-43  146.7  19.3   1   1   1.5e-46   5.3e-43  146.1  13.4     1   167    28   192    28   194 0.95 5TMR of 5TMR-LYT
His_kinase           PF06580.8     82 seq1671_BIOID50937   -            565   7.7e-25   86.5   1.6   1   1   2.3e-28   7.7e-25   86.5   1.1     1    80   360   440   360   442 0.98 Histidine kinase
HATPase_c            PF02518.21   111 seq1671_BIOID50937   -            565     1e-11   44.4   0.0   1   1   5.9e-15     2e-11   43.4   0.0     9   110   456   552   453   553 0.93 Histidine kinase-, DNA gyrase B-, and HSP90-like ATPase
ECF-ribofla_trS      PF07155.7    169 seq1671_BIOID50937   -            565     9e-08   31.9  12.5   1   1   5.4e-11   1.9e-07   30.8   8.7     8   157    46   186    40   208 0.73 ECF-type riboflavin transporter, S component
RHH_1                PF01402.16    39 seq1672_BIOID50937   -             81   4.8e-11   41.9   0.5   1   1   5.7e-15   7.7e-11   41.2   0.4     2    39    15    52    14    52 0.96 Ribbon-helix-helix protein, copG family
RHH_1                PF01402.16    39 seq1673_BIOID50937   -             94   2.1e-08   33.5   0.0   1   1   2.8e-12   3.9e-08   32.7   0.0     2    39    14    51    13    51 0.96 Ribbon-helix-helix protein, copG family
Plug                 PF07715.10   108 seq1676_BIOID50937   -            313     2e-24   85.8   1.3   1   1   1.5e-28     2e-24   85.8   0.9     4   108    54   159    51   159 0.93 TonB-dependent Receptor Plug Domain
Fimbrial             PF00419.15   145 seq1677_BIOID50937   -            187   1.3e-19   70.7   3.5   1   1   1.3e-23   1.8e-19   70.2   2.4     1   144    39   186    39   187 0.89 Fimbrial protein
RusA                 PF05866.6    116 seq1678_BIOID50937   -            124     6e-21   74.9   0.0   1   1     5e-25   6.9e-21   74.7   0.0     1   116     7   116     7   116 0.90 Endodeoxyribonuclease RusA
Plasmid_stabil       PF05016.9     90 seq1680_BIOID50937   -             91   1.6e-16   60.3   0.1   1   1   1.3e-20   1.7e-16   60.2   0.1     1    89     3    90     3    91 0.91 Plasmid stabilisation system protein
MalM                 PF07148.7    136 seq1682_BIOID50937   -            306   2.3e-50  169.4   0.1   1   1   2.4e-54   3.3e-50  168.9   0.0     2   136    75   210    74   210 0.98 Maltose operon periplasmic protein precursor (MalM)
Glucosaminidase      PF01832.15   134 seq1683_BIOID50937   -            323   9.5e-38  129.2   0.9   1   1   2.5e-41   1.7e-37  128.4   0.6     5   133   170   305   167   306 0.96 Mannosyl-glycoprotein endo-beta-N-acetylglucosaminidase
Rod-binding          PF10135.4     49 seq1683_BIOID50937   -            323   1.4e-19   69.7   2.4   1   1   4.8e-23   3.3e-19   68.4   1.7     1    49    60   107    60   107 0.99 Rod binding protein
TonB_dep_Rec         PF00593.19   276 seq1684_BIOID50937   -            713   4.3e-38  131.6   4.8   1   1   6.4e-42   4.3e-38  131.6   3.3     1   275   475   711   475   712 0.95 TonB dependent receptor
Plug                 PF07715.10   108 seq1684_BIOID50937   -            713   6.6e-15   55.2   0.9   1   1   3.5e-18   2.4e-14   53.4   0.6     3   107    72   168    70   169 0.91 TonB-dependent Receptor Plug Domain
Antiterm             PF03589.8     95 seq1685_BIOID50937   -            273   2.2e-55  184.5   7.7   1   2   3.6e-28   4.9e-24   84.1   0.0     2    95    15   111    14   111 0.97 Antitermination protein
Antiterm             PF03589.8     95 seq1685_BIOID50937   -            273   2.2e-55  184.5   7.7   2   2     1e-34   1.4e-30  105.1   0.1     2    95   178   270   177   270 0.98 Antitermination protein
Methyltransf_10      PF05971.7    299 seq1686_BIOID50937   -            335  2.7e-154  512.5   0.0   1   1  4.6e-158  3.2e-154  512.3   0.0     2   299    30   323    29   323 0.99 Protein of unknown function (DUF890)
MTS                  PF05175.9    170 seq1686_BIOID50937   -            335   4.7e-05   22.7   0.0   1   1   1.5e-08    0.0001   21.6   0.0    30   114   128   221   114   230 0.77 Methyltransferase small domain
UPF0270              PF06794.7     70 seq1687_BIOID50937   -             72   9.2e-36  121.3   0.1   1   1   7.4e-40     1e-35  121.2   0.0     1    70     1    70     1    70 0.99 Uncharacterised protein family (UPF0270)
SIS                  PF01380.17   131 seq1688_BIOID50937   -            321   3.9e-27   94.3   0.0   1   1   9.9e-31   6.8e-27   93.5   0.0     2   130    39   169    38   170 0.98 SIS domain
CBS                  PF00571.23    57 seq1688_BIOID50937   -            321   7.1e-15   54.3   0.0   1   2   1.9e-08   0.00013   21.4   0.0     1    56   199   256   199   257 0.92 CBS domain
CBS                  PF00571.23    57 seq1688_BIOID50937   -            321   7.1e-15   54.3   0.0   2   2   4.7e-10   3.2e-06   26.5   0.0     8    51   272   315   265   318 0.82 CBS domain
PRK                  PF00485.13   194 seq1693_BIOID50937   -            289     3e-74  248.6   0.0   1   1   2.7e-78   3.6e-74  248.4   0.0     1   194     7   214     7   214 0.99 Phosphoribulokinase / Uridine kinase family
Pili_assembly_N      PF00345.15   122 seq1694_BIOID50937   -            100   3.3e-16   59.0   0.1   1   1   3.2e-20   4.4e-16   58.6   0.0     1    65    35    96    35    98 0.89 Gram-negative pili assembly chaperone, N-terminal domain
TonB_dep_Rec         PF00593.19   276 seq1695_BIOID50937   -            392   2.5e-27   96.3  16.7   1   1   1.8e-31   2.5e-27   96.3  11.6     5   272   143   387   141   391 0.90 TonB dependent receptor
ACR_tran             PF00873.14  1021 seq1696_BIOID50937   -           1040         0 1229.3  34.8   1   1         0         0 1229.1  24.1     2  1020    13  1022    12  1023 1.00 AcrB/AcrD/AcrF family
SecD_SecF            PF02355.11   189 seq1696_BIOID50937   -           1040   4.6e-08   32.3  32.8   1   1   4.1e-09   2.8e-05   23.2  11.0    36   183   348   495   338   501 0.81 Protein export membrane protein
Cyto_ox_2            PF02322.10   328 seq1698_BIOID50937   -            379  7.9e-121  403.1  36.0   1   1  6.7e-125  9.2e-121  402.8  25.0     2   327     7   362     6   363 0.99 Cytochrome oxidase subunit II
LysR_substrate       PF03466.15   209 seq1699_BIOID50937   -            329   1.4e-30  105.8   0.0   1   1     3e-34   2.1e-30  105.3   0.0     3   206   115   322   113   324 0.95 LysR substrate binding domain
HTH_1                PF00126.22    60 seq1699_BIOID50937   -            329   1.2e-17   63.2   0.3   1   1   2.9e-21     2e-17   62.5   0.2     4    60    33    89    30    89 0.96 Bacterial regulatory helix-turn-helix protein, lysR family
Pili_assembly_C      PF02753.12    68 seq1700_BIOID50937   -            113     2e-18   65.8   0.6   1   1   3.8e-22   2.6e-18   65.4   0.4     1    66    48   107    48   109 0.95 Gram-negative pili assembly chaperone, C-terminal domain
Pili_assembly_N      PF00345.15   122 seq1700_BIOID50937   -            113     2e-05   24.2   0.1   1   1   5.7e-09   3.9e-05   23.3   0.0    98   121     5    28     1    29 0.84 Gram-negative pili assembly chaperone, N-terminal domain
Flg_bbr_C            PF06429.8     74 seq1702_BIOID50937   -            547   7.8e-08   32.0   2.5   1   1   1.1e-11   7.8e-08   32.0   1.7    23    74   491   546   469   546 0.82 Flagellar basal body rod FlgEFG protein C-terminal
Flg_bb_rod           PF00460.15    31 seq1702_BIOID50937   -            547   2.8e-05   23.5  11.0   1   1   4.2e-09   2.8e-05   23.5   7.6     1    31     5    35     5    35 0.97 Flagella basal body rod protein
Glyoxalase           PF00903.20   128 seq1703_BIOID50937   -            129   7.8e-23   80.7   0.0   1   1   1.9e-26   8.7e-23   80.5   0.0     2   128     7   126     6   126 0.97 Glyoxalase/Bleomycin resistance protein/Dioxygenase superfamily
Glyoxalase_2         PF12681.2    108 seq1703_BIOID50937   -            129   3.8e-18   65.9   0.0   1   1   9.7e-22   4.4e-18   65.7   0.0     1   108    12   127    12   127 0.79 Glyoxalase-like domain
Glyoxalase_4         PF13669.1    110 seq1703_BIOID50937   -            129   2.6e-13   49.8   0.0   1   1   6.9e-17   3.2e-13   49.5   0.0     1    96     8   102     8   115 0.85 Glyoxalase/Bleomycin resistance protein/Dioxygenase superfamily
LytTR                PF04397.10    98 seq1705_BIOID50937   -            250   9.3e-33  112.1   1.0   1   1   3.2e-36   2.2e-32  110.9   0.1     2    97   152   248   151   249 0.98 LytTr DNA-binding domain
Response_reg         PF00072.19   112 seq1705_BIOID50937   -            250   2.6e-23   82.0   0.1   1   1   6.3e-27   4.3e-23   81.3   0.0     1   110     9   117     9   119 0.96 Response regulator receiver domain
SopA                 PF13981.1    135 seq1710_BIOID50937   -            460   2.9e-34  117.8   6.5   1   1   8.4e-38   2.9e-34  117.8   4.5     3   135   227   360   225   360 0.97 SopA-like central domain
Pentapeptide_4       PF13599.1     78 seq1710_BIOID50937   -            460   6.6e-17   60.9  21.6   1   1   4.1e-17   1.4e-13   50.3   4.8     5    78   107   183   103   183 0.94 Pentapeptide repeats (9 copies)
TerB                 PF05099.8    140 seq1711_BIOID50937   -             48   1.6e-08   34.2   0.6   1   1   1.2e-12   1.7e-08   34.2   0.4    92   131     4    43     1    47 0.92 Tellurite resistance protein TerB
Usher                PF00577.15   552 seq1712_BIOID50937   -            883  2.4e-198  660.2  31.1   1   1  6.7e-202    3e-198  659.8  21.5     1   552   213   795   213   795 0.98 Type VII secretion system (T7SS), usher protein
PapC_N               PF13954.1    146 seq1712_BIOID50937   -            883   1.2e-40  138.3   0.0   1   1   5.1e-44   2.3e-40  137.4   0.0     1   146    42   196    42   196 0.96 PapC N-terminal domain
PapC_C               PF13953.1     68 seq1712_BIOID50937   -            883   2.5e-23   81.3   0.1   1   1   1.5e-26   6.8e-23   79.9   0.1     1    65   805   868   805   871 0.96 PapC C-terminal domain
DUF3927              PF13064.1     46 seq1713_BIOID50937   -             55   2.9e-25   87.3   9.7   1   1   2.3e-29   3.2e-25   87.2   6.7     1    46     3    48     3    48 0.98 Protein of unknown function (DUF3927)
ATP_bind_3           PF01171.15   182 seq1714_BIOID50937   -            431   3.5e-59  199.2   0.0   1   1     1e-62   4.7e-59  198.8   0.0     1   180    14   191    14   193 0.98 PP-loop family
TilS_C               PF11734.3     74 seq1714_BIOID50937   -            431     3e-25   87.1   0.0   1   1   2.8e-28   1.3e-24   85.0   0.0     1    74   356   427   356   427 0.90 TilS substrate C-terminal domain
TilS                 PF09179.6     69 seq1714_BIOID50937   -            431   3.5e-22   78.0   4.7   1   1   7.7e-26   3.5e-22   78.0   3.2     1    69   241   309   241   309 0.98 TilS substrate binding domain
HTH_18               PF12833.2     81 seq1722_BIOID50937   -            285     5e-19   68.0   0.4   1   1   1.5e-22   1.1e-18   67.0   0.2     2    80   204   281   203   282 0.95 Helix-turn-helix domain
HTH_AraC             PF00165.18    42 seq1722_BIOID50937   -            285   3.1e-14   52.1   0.1   1   1   4.8e-14   3.3e-10   39.3   0.0     9    40   247   279   241   279 0.92 Bacterial regulatory helix-turn-helix proteins, AraC family
DUF303               PF03629.13   255 seq1723_BIOID50937   -            645   8.9e-28   97.0   0.0   1   1   1.8e-31   1.2e-27   96.6   0.0     2   206    79   326    78   381 0.78 Domain of unknown function (DUF303)
DUF1737              PF08410.5     54 seq1723_BIOID50937   -            645     5e-17   61.2   0.0   1   1   2.4e-20   1.7e-16   59.6   0.0     1    53     1    50     1    51 0.97 Domain of unknown function (DUF1737)
cNMP_binding         PF00027.24    91 seq1724_BIOID50937   -            210   8.9e-24   83.0   0.0   1   1     4e-27   1.4e-23   82.4   0.0     3    90    23   111    21   112 0.97 Cyclic nucleotide-binding domain
Crp                  PF00325.15    32 seq1724_BIOID50937   -            210   2.1e-15   55.7   0.4   1   1   1.1e-18   3.9e-15   54.8   0.3     1    32   166   197   166   197 0.98 Bacterial regulatory proteins, crp family
HTH_Crp_2            PF13545.1     76 seq1724_BIOID50937   -            210   2.2e-11   43.2   0.1   1   1   1.5e-14     5e-11   42.1   0.1     1    67   142   206   142   207 0.94 Crp-like helix-turn-helix domain
YbgT_YccB            PF08173.6     28 seq1725_BIOID50937   -             37   6.1e-16   57.8   4.2   1   1   4.9e-20   6.7e-16   57.6   2.9     1    28     1    28     1    28 0.97 Membrane bound YbgT-like protein
peroxidase           PF00141.18   229 seq1726_BIOID50937   -            736   4.2e-90  301.1   0.0   1   2   1.8e-54   2.5e-50  170.9   0.0    11   228    81   393    71   394 0.89 Peroxidase
peroxidase           PF00141.18   229 seq1726_BIOID50937   -            736   4.2e-90  301.1   0.0   2   2   2.4e-41   3.2e-37  128.0   0.0     2   229   400   708   399   708 0.88 Peroxidase
TetR_C_3             PF08362.6    143 seq1727_BIOID50937   -            212   3.2e-59  198.6   0.0   1   1     6e-63   4.1e-59  198.2   0.0     1   143    70   212    70   212 0.99 YcdC-like protein, C-terminal region
TetR_N               PF00440.18    47 seq1727_BIOID50937   -            212   1.3e-16   59.8   0.2   1   1   2.9e-20     2e-16   59.2   0.1     1    47    23    69    23    69 0.98 Bacterial regulatory proteins, tetR family
Cyd_oper_YbgE        PF09600.5     82 seq1728_BIOID50937   -             97   1.5e-33  114.6   7.9   1   1   1.4e-37   1.9e-33  114.3   5.5     1    81    16    96    16    97 0.97 Cyd operon protein YbgE (Cyd_oper_YbgE)
4HBT                 PF03061.17    79 seq1732_BIOID50937   -            134     8e-19   67.4   0.4   1   1   2.4e-22   1.1e-18   66.9   0.3     1    77    20   103    20   105 0.98 Thioesterase superfamily
4HBT_2               PF13279.1    121 seq1732_BIOID50937   -            134   2.7e-12   47.0   0.2   1   1   7.1e-16   3.2e-12   46.8   0.1     3   117    14   128    12   132 0.88 Thioesterase-like superfamily
Acyl-ACP_TE          PF01643.12   249 seq1732_BIOID50937   -            134   1.3e-05   24.2   0.1   1   1   3.1e-09   1.4e-05   24.0   0.0    31   132    33   132     4   134 0.79 Acyl-ACP thioesterase
Cons_hypoth698       PF03601.9    305 seq1733_BIOID50937   -            349  3.8e-117  390.1  25.3   1   1  3.3e-121  4.4e-117  389.9  17.5     1   305    18   326    18   326 0.98 Conserved hypothetical protein 698
FUSC-like            PF12805.2    284 seq1734_BIOID50937   -            696     3e-72  242.8   3.3   1   1   8.7e-76     3e-72  242.8   2.3     2   280    63   335    62   340 0.95 FUSC-like inner membrane protein yccS
FUSC_2               PF13515.1    128 seq1734_BIOID50937   -            696   8.6e-20   70.8  11.0   1   1   2.5e-23   8.6e-20   70.8   7.6     2   126   377   498   375   500 0.90 Fusaric acid resistance protein-like
FUSC                 PF04632.7    650 seq1734_BIOID50937   -            696   5.1e-08   31.7   4.2   1   1   1.5e-11   5.1e-08   31.7   2.9     7   280   369   659   363   690 0.80 Fusaric acid resistance protein family
ALMT                 PF11744.3    406 seq1734_BIOID50937   -            696   1.5e-05   23.7   1.9   1   1   1.7e-08   5.7e-05   21.8   1.0    41   193   389   528   373   594 0.80 Aluminium activated malate transporter
Flagellin_N          PF00669.15   139 seq1735_BIOID50937   -            317   6.6e-34  116.5  10.2   1   1   4.8e-38   6.6e-34  116.5   7.1     2   139     4   141     3   141 0.99 Bacterial flagellin N-terminal helical region
Lactamase_B          PF00753.22   194 seq1737_BIOID50937   -            479   5.4e-28   97.8   0.2   1   1   1.6e-31   7.4e-28   97.4   0.1     2   158    31   179    30   246 0.90 Metallo-beta-lactamase superfamily
Rubredoxin           PF00301.15    47 seq1737_BIOID50937   -            479   1.2e-19   69.8   2.7   1   1   4.7e-23   2.2e-19   68.9   1.9     1    47   425   471   425   471 0.98 Rubredoxin
Flavodoxin_1         PF00258.20   143 seq1737_BIOID50937   -            479   1.2e-11   44.7   0.0   1   1   4.3e-15     2e-11   43.9   0.0     1   142   256   388   256   389 0.78 Flavodoxin
PTS_EIIC             PF02378.13   321 seq1739_BIOID50937   -            598   5.5e-83  278.3  28.9   1   1   1.3e-86   8.7e-83  277.6  20.0     1   321    87   429    87   429 0.94 Phosphotransferase system, EIIC
PTS_EIIB             PF00367.15    35 seq1739_BIOID50937   -            598   1.4e-16   59.2   0.1   1   1   4.6e-20   3.1e-16   58.1   0.1     3    35   522   554   520   554 0.97 phosphotransferase system, EIIB
Chor_lyase           PF04345.8    168 seq1740_BIOID50937   -            165   4.5e-31  107.4   0.0   1   1   3.9e-35   5.4e-31  107.1   0.0    12   163    17   165    10   165 0.90 Chorismate lyase
MotA_ExbB            PF01618.11   139 seq1741_BIOID50937   -            230   6.2e-47  158.6   0.2   1   1     6e-51   8.1e-47  158.2   0.1     2   138    74   210    73   211 0.98 MotA/TolQ/ExbB proton channel family
UbiA                 PF01040.13   257 seq1744_BIOID50937   -            290   1.1e-40  139.4  25.2   1   1   9.5e-45   1.3e-40  139.1  17.5     2   256    26   277    25   283 0.86 UbiA prenyltransferase family
YaeQ                 PF07152.7    175 seq1745_BIOID50937   -            181   1.8e-72  242.2   1.2   1   1   1.5e-76     2e-72  242.0   0.8     1   174     1   175     1   176 0.99 YaeQ protein
ExbD                 PF02472.11   130 seq1748_BIOID50937   -            142     5e-23   81.3   0.1   1   1   4.1e-27   5.6e-23   81.2   0.1     2   129    10   141     9   142 0.89 Biopolymer transport protein ExbD/TolR
ACR_tran             PF00873.14  1021 seq1749_BIOID50937   -           1025         0 1227.9  15.5   1   1         0         0 1227.7  10.8     2  1020     4  1008     3  1009 0.99 AcrB/AcrD/AcrF family
MMPL                 PF03176.10   333 seq1749_BIOID50937   -           1025   7.7e-13   47.7  20.2   1   2   4.8e-11   2.2e-07   29.7   5.7   138   313   327   501   226   521 0.83 MMPL family
MMPL                 PF03176.10   333 seq1749_BIOID50937   -           1025   7.7e-13   47.7  20.2   2   2   5.1e-09   2.3e-05   23.1   2.9    73   307   785  1013   687  1024 0.76 MMPL family
SecD_SecF            PF02355.11   189 seq1749_BIOID50937   -           1025     2e-11   43.3  21.2   1   2     3e-10   1.4e-06   27.5   6.0    35   186   336   489   317   492 0.80 Protein export membrane protein
SecD_SecF            PF02355.11   189 seq1749_BIOID50937   -           1025     2e-11   43.3  21.2   2   2   2.6e-08   0.00012   21.2   3.2    25   183   844  1005   831  1024 0.87 Protein export membrane protein
AP_endonuc_2         PF01261.19   211 seq1750_BIOID50937   -            285     8e-39  133.0   0.3   1   1     8e-43   1.1e-38  132.5   0.2     3   211    20   239    19   239 0.93 Xylose isomerase-like TIM barrel
DUF3442              PF11924.3    280 seq1751_BIOID50937   -           1417  1.4e-105  352.7   0.4   1   1  1.1e-108  3.9e-105  351.3   0.3     2   280    71   350    70   350 0.99 Protein of unknown function (DUF3442)
Big_1                PF02369.11   100 seq1751_BIOID50937   -           1417   7.3e-56  186.1 102.7   1   3   5.4e-18   1.8e-14   53.2   7.5     4    97   993  1086   990  1088 0.87 Bacterial Ig-like domain (group 1)
Big_1                PF02369.11   100 seq1751_BIOID50937   -           1417   7.3e-56  186.1 102.7   2   3     1e-16   3.5e-13   49.2   2.8    14    97  1104  1187  1090  1192 0.85 Bacterial Ig-like domain (group 1)
Big_1                PF02369.11   100 seq1751_BIOID50937   -           1417   7.3e-56  186.1 102.7   3   3   6.1e-17   2.1e-13   49.9   8.2     6    92  1197  1284  1191  1292 0.83 Bacterial Ig-like domain (group 1)
RF-1                 PF00472.15   114 seq1752_BIOID50937   -            136   5.6e-29  100.1   0.5   1   1   4.7e-33   6.4e-29   99.9   0.3     4   114     4   132     1   132 0.91 RF-1 domain
Fimbrial             PF00419.15   145 seq1753_BIOID50937   -            176   3.1e-19   69.5   0.2   1   1   2.6e-23   3.6e-19   69.3   0.1     3   145    29   176    27   176 0.91 Fimbrial protein
DUF1378              PF07125.6     59 seq1755_BIOID50937   -             60   3.2e-40  135.7   0.1   1   1   2.5e-44   3.5e-40  135.6   0.1     1    59     1    59     1    59 0.99 Protein of unknown function (DUF1378)
Ribonuc_red_lgC      PF02867.10   537 seq1756_BIOID50937   -            761  5.3e-134  447.6   0.0   1   1  2.5e-136  1.1e-132  443.2   0.0     1   536   222   731   222   732 0.95 Ribonucleotide reductase, barrel domain
ATP-cone             PF03477.11    90 seq1756_BIOID50937   -            761   5.9e-15   55.3   0.1   1   1   2.8e-18   1.3e-14   54.2   0.1     3    90     7    92     5    92 0.97 ATP cone domain
Ribonuc_red_lgN      PF00317.16    83 seq1756_BIOID50937   -            761   3.2e-12   45.9   0.9   1   1   1.2e-15   5.4e-12   45.2   0.0     2    82   142   219   141   220 0.93 Ribonucleotide reductase, all-alpha domain
TolA                 PF06519.6     96 seq1757_BIOID50937   -            424   2.3e-38  129.9   0.0   1   1   3.3e-42   2.3e-38  129.9   0.0     1    96   328   422   328   422 0.98 TolA C-terminal
TonB_2               PF13103.1     85 seq1757_BIOID50937   -            424   2.7e-05   23.9   0.0   1   1   1.4e-08   9.5e-05   22.2   0.0     2    73   341   408   340   417 0.86 TonB C terminal
Pyr_redox_2          PF07992.9    200 seq1758_BIOID50937   -            377   2.8e-26   92.5   0.0   1   1   5.4e-29   9.2e-26   90.8   0.0     2   198     5   277     4   279 0.90 Pyridine nucleotide-disulphide oxidoreductase
Pyr_redox            PF00070.22    80 seq1758_BIOID50937   -            377   4.4e-18   65.3   0.0   1   1     7e-20   1.2e-16   60.7   0.0     1    75   143   216   143   224 0.95 Pyridine nucleotide-disulphide oxidoreductase
K_oxygenase          PF13434.1    341 seq1758_BIOID50937   -            377   6.5e-10   38.3   0.1   1   1   4.7e-09     8e-06   24.8   0.0   139   214    91   165    67   175 0.85 L-lysine 6-monooxygenase (NADPH-requiring)
DUF826               PF05696.6     78 seq1759_BIOID50937   -             89     1e-36  124.7   1.7   1   1   8.4e-41   1.1e-36  124.6   1.2     1    78     1    83     1    83 0.98 Protein of unknown function (DUF826)
Cytochrom_B562       PF07361.6    103 seq1760_BIOID50937   -            129   9.1e-26   90.1   4.7   1   1   7.7e-30     1e-25   89.9   3.2     2   103    27   129    26   129 0.99 Cytochrome b562
NlpE                 PF04170.7     87 seq1763_BIOID50937   -            236   1.6e-35  121.1   0.0   1   1   1.9e-39   2.6e-35  120.5   0.0     1    86    45   130    45   131 0.99 NlpE N-terminal domain
Adenylate_cycl       PF01295.13   605 seq1765_BIOID50937   -            848    9e-275  912.5   0.0   1   1  1.6e-278  1.1e-274  912.3   0.0     1   601   228   826   228   830 0.98 Adenylate cyclase, class-I
Adenyl_cycl_N        PF12633.2    204 seq1765_BIOID50937   -            848   3.3e-87  291.1   0.0   1   1   2.2e-86   1.5e-82  275.9   0.0     1   203     1   200     1   201 0.96 Adenylate cyclase NT domain
Fimbrial             PF00419.15   145 seq1766_BIOID50937   -            167   1.9e-09   37.7   5.6   1   1   1.7e-13   2.3e-09   37.4   3.9     1   143    28   165    26   167 0.73 Fimbrial protein
Lysis_S              PF04971.7     68 seq1767_BIOID50937   -             71   7.2e-47  156.8   0.6   1   1   5.8e-51   7.9e-47  156.7   0.4     1    68     4    71     4    71 1.00 Lysis protein S
Aminotran_1_2        PF00155.16   363 seq1768_BIOID50937   -            390   7.1e-60  202.7   0.0   1   1   5.9e-64   8.1e-60  202.5   0.0     3   360    30   379    28   382 0.94 Aminotransferase class I and II
PfkB                 PF00294.19   301 seq1769_BIOID50937   -            362   7.8e-60  202.4   0.0   1   1   2.2e-63   9.8e-60  202.0   0.0     2   293    58   344    57   352 0.94 pfkB family carbohydrate kinase
HTH_24               PF13412.1     48 seq1769_BIOID50937   -            362   4.5e-09   35.4   1.6   1   1   1.9e-12   8.8e-09   34.5   1.1     1    48     1    48     1    48 0.97 Winged helix-turn-helix DNA-binding
DUF1327              PF07041.6    113 seq1771_BIOID50937   -            114   2.9e-61  204.2   0.0   1   1   2.3e-65   3.2e-61  204.0   0.0     1   112     1   112     1   113 0.99 Protein of unknown function (DUF1327)
rve                  PF00665.21   120 seq1773_BIOID50937   -            295   4.9e-25   87.8   0.0   1   1     4e-28   1.1e-24   86.7   0.0     2   119   125   239   124   240 0.97 Integrase core domain
HTH_21               PF13276.1     60 seq1773_BIOID50937   -            295   2.1e-16   59.5   3.6   1   1   1.7e-19   4.7e-16   58.4   2.5     2    60    46   103    44   103 0.92 HTH-like domain
rve_3                PF13683.1     67 seq1773_BIOID50937   -            295   3.9e-11   42.2   0.1   1   1   3.4e-14   9.4e-11   40.9   0.0     7    67   217   277   212   277 0.92 Integrase core domain
DDE_Tnp_IS240        PF13610.1    140 seq1773_BIOID50937   -            295   1.7e-06   27.9   0.0   1   1   9.4e-10   2.6e-06   27.3   0.0     2   137   130   267   129   269 0.93 DDE domain
rve_2                PF13333.1     52 seq1773_BIOID50937   -            295   5.1e-06   26.3   0.0   1   1   3.8e-09     1e-05   25.3   0.0     1    46   230   279   230   284 0.84 Integrase core domain
FimH_man-bind        PF09160.5    147 seq1775_BIOID50937   -            304   5.5e-61  204.5   0.7   1   1   1.3e-64   8.7e-61  203.9   0.1     1   147    27   171    27   171 0.99 FimH, mannose binding
Fimbrial             PF00419.15   145 seq1775_BIOID50937   -            304     3e-07   30.6   5.2   1   1   4.3e-11     3e-07   30.6   3.6     6   145   177   304   171   304 0.82 Fimbrial protein
PD40                 PF07676.7     39 seq1779_BIOID50937   -            431   1.2e-35  120.5   5.0   1   4   2.5e-08   8.6e-05   21.9   0.0    11    34   203   224   198   227 0.82 WD40-like Beta Propeller Repeat
PD40                 PF07676.7     39 seq1779_BIOID50937   -            431   1.2e-35  120.5   5.0   2   4   8.4e-13   2.9e-09   36.2   0.0     2    39   238   273   237   273 0.95 WD40-like Beta Propeller Repeat
PD40                 PF07676.7     39 seq1779_BIOID50937   -            431   1.2e-35  120.5   5.0   3   4   6.4e-13   2.2e-09   36.6   0.1     2    38   282   316   281   317 0.96 WD40-like Beta Propeller Repeat
PD40                 PF07676.7     39 seq1779_BIOID50937   -            431   1.2e-35  120.5   5.0   4   4   4.2e-07    0.0014   18.0   0.0     3    30   370   397   368   403 0.93 WD40-like Beta Propeller Repeat
TolB_N               PF04052.8    105 seq1779_BIOID50937   -            431   9.2e-32  109.1   0.0   1   1   7.2e-35   2.5e-31  107.7   0.0     1    99    24   122    24   127 0.97 TolB amino-terminal domain
DPPIV_N              PF00930.16   353 seq1779_BIOID50937   -            431   1.6e-13   49.8   0.0   1   1   2.3e-13     8e-10   37.7   0.0   239   348   249   353   220   358 0.87 Dipeptidyl peptidase IV (DPP IV) N-terminal region
A_deaminase          PF00962.17   330 seq1781_BIOID50937   -            333  2.6e-100  335.5   0.0   1   1  2.1e-104  2.9e-100  335.3   0.0     2   329     6   328     5   329 0.99 Adenosine/AMP deaminase
Peptidase_S6         PF02395.11   769 seq1782_BIOID50937   -           1300  4.3e-214  712.8  51.0   1   1  1.7e-217  7.7e-214  712.0  31.1     2   767    48   728    47   730 0.98 Immunoglobulin A1 protease
Autotransporter      PF03797.14   265 seq1782_BIOID50937   -           1300   9.8e-44  149.5  13.3   1   1   2.1e-47   9.8e-44  149.5   9.2     4   260  1038  1281  1036  1290 0.90 Autotransporter beta-domain
ESPR                 PF13018.1     24 seq1782_BIOID50937   -           1300   6.3e-06   25.4   0.3   1   1   5.1e-09   2.3e-05   23.6   0.0     1    22     1    22     1    23 0.97 Extended Signal Peptide of Type V secretion system
FdhD-NarQ            PF02634.10   236 seq1783_BIOID50937   -            277   7.6e-73  244.7   0.0   1   1   6.6e-77     9e-73  244.4   0.0     1   235    38   275    38   276 0.92 FdhD/NarQ family
Molybdopterin        PF00384.17   432 seq1785_BIOID50937   -            759   1.2e-29  103.2   0.0   1   1   4.1e-33   2.8e-29  102.0   0.0     1   358   108   475   108   508 0.78 Molybdopterin oxidoreductase
Molydop_binding      PF01568.16   109 seq1785_BIOID50937   -            759   4.4e-06   26.3   0.0   1   1   2.4e-09   1.7e-05   24.5   0.0     1   108   642   751   642   752 0.77 Molydopterin dinucleotide binding domain
Ribonuc_red_sm       PF00268.16   281 seq1787_BIOID50937   -            420   1.1e-29  103.1   2.5   1   2   5.3e-17   7.3e-13   48.0   0.3    13   143    75   202    66   209 0.91 Ribonucleotide reductase, small chain
Ribonuc_red_sm       PF00268.16   281 seq1787_BIOID50937   -            420   1.1e-29  103.1   2.5   2   2   3.6e-19   4.9e-15   55.1   0.1   155   274   244   373   226   380 0.89 Ribonucleotide reductase, small chain
OEP                  PF02321.13   188 seq1789_BIOID50937   -            495   6.5e-60  201.8  39.5   1   2   1.2e-30   1.7e-26   92.9  13.5     2   188    28   211    27   211 0.98 Outer membrane efflux protein
OEP                  PF02321.13   188 seq1789_BIOID50937   -            495   6.5e-60  201.8  39.5   2   2   1.7e-37   2.4e-33  115.2   8.3     2   188   234   429   233   429 0.98 Outer membrane efflux protein
MFS_1                PF07690.11   354 seq1790_BIOID50937   -            471   1.5e-49  168.5  51.7   1   1   2.2e-53   1.5e-49  168.5  35.8     1   353    15   405    15   406 0.91 Major Facilitator Superfamily
MFS_3                PF05977.8    524 seq1790_BIOID50937   -            471   5.5e-10   37.8  13.8   1   1     8e-14   5.5e-10   37.8   9.6    20   187    20   183     6   247 0.85 Transmembrane secretion effector
OmpA                 PF00691.15    97 seq1791_BIOID50937   -            173   1.1e-19   70.5   0.0   1   1   1.4e-23     2e-19   69.6   0.0     1    97    72   167    72   167 0.95 OmpA family
DAGK_prokar          PF01219.14   104 seq1792_BIOID50937   -            122   5.5e-39  131.8   8.1   1   1   4.6e-43   6.3e-39  131.6   5.6     2   104    16   118    15   118 0.99 Prokaryotic diacylglycerol kinase
DUF2655              PF10848.3     82 seq1795_BIOID50937   -            106   1.4e-57  191.3   1.3   1   1   1.3e-61   1.8e-57  191.0   0.9     1    82     1    82     1    82 1.00 Protein of unknown function (DUF2655)
SSF                  PF00474.12   406 seq1796_BIOID50937   -            502  3.6e-148  493.4  29.5   1   1  4.1e-152  5.6e-148  492.7  20.5     1   406    35   437    35   437 0.99 Sodium:solute symporter family
DUF3829              PF12889.2    277 seq1798_BIOID50937   -            351   3.4e-79  265.8  11.8   1   1   2.9e-83   3.9e-79  265.5   8.2     2   277    71   351    70   351 0.97 Protein of unknown function (DUF3829)
TPR_6                PF13174.1     33 seq1799_BIOID50937   -            263   1.8e-22   78.1   1.7   1   3   2.8e-07   0.00047   20.3   0.0     4    33   146   176   145   176 0.86 Tetratricopeptide repeat
TPR_6                PF13174.1     33 seq1799_BIOID50937   -            263   1.8e-22   78.1   1.7   2   3   2.2e-08   3.8e-05   23.7   0.1     3    33   183   213   181   213 0.95 Tetratricopeptide repeat
TPR_6                PF13174.1     33 seq1799_BIOID50937   -            263   1.8e-22   78.1   1.7   3   3   7.2e-11   1.2e-07   31.5   0.0     1    33   218   250   218   250 0.96 Tetratricopeptide repeat
TPR_16               PF13432.1     65 seq1799_BIOID50937   -            263   6.3e-12   45.7   0.0   1   1   1.6e-09   2.7e-06   27.7   0.0     2    65   147   214   146   214 0.92 Tetratricopeptide repeat
TPR_2                PF07719.12    34 seq1799_BIOID50937   -            263   1.1e-09   37.3   0.2   1   2   2.1e-06    0.0035   17.0   0.1     2    33   181   212   180   213 0.93 Tetratricopeptide repeat
TPR_2                PF07719.12    34 seq1799_BIOID50937   -            263   1.1e-09   37.3   0.2   2   2   5.3e-06    0.0091   15.7   0.0     1    33   217   249   217   250 0.95 Tetratricopeptide repeat
TPR_8                PF13181.1     34 seq1799_BIOID50937   -            263   2.8e-06   26.5   0.9   1   2   0.00027      0.46   10.2   0.2     2    29   181   208   180   213 0.89 Tetratricopeptide repeat
TPR_8                PF13181.1     34 seq1799_BIOID50937   -            263   2.8e-06   26.5   0.9   2   2   2.7e-05     0.046   13.3   0.0     5    29   221   245   217   250 0.85 Tetratricopeptide repeat
LexA_DNA_bind        PF01726.11    65 seq1800_BIOID50937   -            202   6.6e-32  108.7   0.1   1   1   1.5e-35   1.1e-31  108.1   0.1     1    65     1    65     1    65 0.99 LexA DNA binding domain
Peptidase_S24        PF00717.18    70 seq1800_BIOID50937   -            202   8.9e-17   60.3   0.8   1   1   1.9e-20   1.3e-16   59.8   0.5     1    68   114   180   114   182 0.96 Peptidase S24-like
PseudoU_synth_2      PF00849.17   164 seq1801_BIOID50937   -            319   2.6e-30  105.3   0.1   1   1   6.1e-34   4.2e-30  104.6   0.0     1   163   101   249   101   250 0.90 RNA pseudouridylate synthase
S4                   PF01479.20    48 seq1801_BIOID50937   -            319   1.7e-10   40.0   0.2   1   1   4.7e-14   3.2e-10   39.1   0.2     1    48    20    66    20    66 0.96 S4 domain
Fer2                 PF00111.22    78 seq1803_BIOID50937   -             84   9.2e-11   41.2   2.6   1   1   7.5e-15     1e-10   41.0   1.8     7    78    10    77     4    77 0.83 2Fe-2S iron-sulfur cluster binding domain
LPAM_2               PF13627.1     24 seq1804_BIOID50937   -             67   1.6e-08   33.8   3.3   1   1   1.6e-12   2.1e-08   33.4   2.3     1    24     6    29     6    29 0.94 Prokaryotic lipoprotein-attachment site
DAP_epimerase        PF01678.14   121 seq1809_BIOID50937   -            275   1.3e-77  257.4   0.7   1   2   1.8e-43   1.2e-39  134.8   0.0     1   120     4   124     4   125 0.98 Diaminopimelate epimerase
DAP_epimerase        PF01678.14   121 seq1809_BIOID50937   -            275   1.3e-77  257.4   0.7   2   2   2.5e-39   1.7e-35  121.4   0.1     2   121   153   268   152   268 0.97 Diaminopimelate epimerase
PhzC-PhzF            PF02567.11   282 seq1809_BIOID50937   -            275   3.6e-05   23.0   0.0   1   1   7.7e-09   5.2e-05   22.5   0.0    45   224    51   224    46   229 0.86 Phenazine biosynthesis-like protein
OMP_b-brl            PF13505.1    176 seq1810_BIOID50937   -            171   3.9e-27   95.2  13.5   1   1   6.8e-31   4.7e-27   94.9   9.3     2   176     9   171     6   171 0.87 Outer membrane protein beta-barrel domain
Ail_Lom              PF06316.6    199 seq1810_BIOID50937   -            171   1.5e-23   83.2   4.7   1   2   2.2e-18   1.5e-14   53.8   0.9     1   126     1   115     1   127 0.77 Enterobacterial Ail/Lom protein
Ail_Lom              PF06316.6    199 seq1810_BIOID50937   -            171   1.5e-23   83.2   4.7   2   2   2.2e-11   1.5e-07   31.0   0.1   154   199   126   171   120   171 0.93 Enterobacterial Ail/Lom protein
MatE                 PF01554.13   162 seq1811_BIOID50937   -            459     3e-38  130.8  30.0   1   2   8.5e-35   1.2e-30  106.2   5.9     1   161    35   195    35   196 0.99 MatE
MatE                 PF01554.13   162 seq1811_BIOID50937   -            459     3e-38  130.8  30.0   2   2   2.7e-12   3.7e-08   33.0   7.1     2   143   259   400   259   422 0.91 MatE
cNMP_binding         PF00027.24    91 seq1814_BIOID50937   -            232   3.6e-14   52.2   0.0   1   1   4.4e-18     6e-14   51.5   0.0     3    87    35   119    33   122 0.95 Cyclic nucleotide-binding domain
HATPase_c            PF02518.21   111 seq1816_BIOID50937   -            467   1.2e-24   85.9   0.0   1   1   5.8e-28   2.6e-24   84.9   0.0     1   111   349   460   349   460 0.98 Histidine kinase-, DNA gyrase B-, and HSP90-like ATPase
HAMP                 PF00672.20    70 seq1816_BIOID50937   -            467   1.5e-17   63.4   0.4   1   1   3.3e-21   1.5e-17   63.4   0.2     2    69   168   235   167   236 0.96 HAMP domain
HisKA                PF00512.20    68 seq1816_BIOID50937   -            467   9.5e-14   51.0   0.2   1   1   2.1e-17   9.5e-14   51.0   0.1     1    68   240   304   240   304 0.97 His Kinase A (phospho-acceptor) domain
DUF1190              PF06693.6    165 seq1818_BIOID50937   -            223   6.3e-56  188.8  12.3   1   1   5.7e-60   7.8e-56  188.5   8.5     2   164    40   210    39   211 0.96 Protein of unknown function (DUF1190)
MFS_1                PF07690.11   354 seq1819_BIOID50937   -            393   4.8e-24   84.6  59.7   1   1   3.6e-26   4.9e-22   78.0  35.6     2   328    14   320    10   327 0.84 Major Facilitator Superfamily
HHA                  PF05321.6     57 seq1821_BIOID50937   -             71   3.8e-25   87.6   0.0   1   1   3.2e-29   4.3e-25   87.4   0.0     1    57     8    68     8    68 0.97 Haemolysin expression modulating protein
DUF484               PF04340.7    225 seq1823_BIOID50937   -            235   6.4e-89  297.1   0.5   1   1   5.3e-93   7.3e-89  296.9   0.3     1   224    10   232    10   233 0.99 Protein of unknown function, DUF484
DUF2569              PF10754.4    149 seq1825_BIOID50937   -            146   1.9e-48  164.3  11.3   1   1   1.5e-52   2.1e-48  164.2   7.8     2   149     4   145     3   145 0.99 Protein of unknown function (DUF2569)
GSP_synth            PF03738.9     97 seq1827_BIOID50937   -            386   2.8e-29  101.0   0.1   1   1   5.1e-33     7e-29   99.8   0.1     2    97   174   265   173   265 0.97 Glutathionylspermidine synthase preATP-grasp
HTH_AraC             PF00165.18    42 seq1828_BIOID50937   -            253   1.3e-16   59.7   0.4   1   2   4.1e-10   2.8e-06   26.8   0.0     5    41   147   182   146   183 0.94 Bacterial regulatory helix-turn-helix proteins, AraC family
HTH_AraC             PF00165.18    42 seq1828_BIOID50937   -            253   1.3e-16   59.7   0.4   2   2   4.4e-11     3e-07   29.9   0.1    10    39   199   229   199   230 0.94 Bacterial regulatory helix-turn-helix proteins, AraC family
HTH_18               PF12833.2     81 seq1828_BIOID50937   -            253   1.1e-14   54.1   0.1   1   1   6.2e-18   4.2e-14   52.2   0.0     1    78   156   230   156   233 0.94 Helix-turn-helix domain
Aldo_ket_red         PF00248.16   283 seq1829_BIOID50937   -            294   1.1e-46  158.7   0.1   1   1     1e-50   1.4e-46  158.5   0.0     2   281    20   267    19   269 0.92 Aldo/keto reductase family
NadA                 PF02445.11   296 seq1830_BIOID50937   -            347  1.2e-105  352.5   0.0   1   1  9.8e-110  1.3e-105  352.3   0.0     2   295    31   340    30   341 0.98 Quinolinate synthetase A protein
DUF177               PF02620.12   119 seq1831_BIOID50937   -            173   4.8e-23   81.3   0.7   1   1   5.4e-27   7.4e-23   80.7   0.5     1   119    61   171    61   171 0.90 Uncharacterized ACR, COG1399
Rnf-Nqr              PF02508.9    190 seq1832_BIOID50937   -            193   2.6e-71  239.0  21.0   1   1   2.1e-75   2.9e-71  238.8  14.6     1   189     1   191     1   192 0.99 Rnf-Nqr subunit, membrane protein
Phage_integrase      PF00589.17   173 seq1834_BIOID50937   -            298   2.2e-50  170.5   0.0   1   1   5.3e-54   3.6e-50  169.8   0.0     3   172   114   281   112   282 0.97 Phage integrase family
Phage_integr_N       PF02899.12    84 seq1834_BIOID50937   -            298     2e-27   95.0   0.8   1   1   7.9e-31   5.4e-27   93.6   0.6     1    83     8    90     8    91 0.98 Phage integrase, N-terminal SAM-like domain
CsbD                 PF05532.7     53 seq1835_BIOID50937   -             71   1.7e-21   75.5   8.3   1   1   1.4e-25     2e-21   75.3   5.8     1    53     6    58     6    58 0.97 CsbD-like
Response_reg         PF00072.19   112 seq1836_BIOID50937   -            240   2.7e-25   88.4   0.0   1   1   5.9e-29     4e-25   87.8   0.0     1   112    13   122    13   122 0.98 Response regulator receiver domain
Trans_reg_C          PF00486.23    77 seq1836_BIOID50937   -            240   9.8e-23   79.7   0.1   1   1   2.7e-26   1.8e-22   78.8   0.0     2    77   157   232   156   232 0.96 Transcriptional regulatory protein, C terminal
PTS_EIIC             PF02378.13   321 seq1838_BIOID50937   -            485   2.4e-42  144.8  32.1   1   1   3.5e-46   2.4e-42  144.8  22.3     3   321   113   396   111   396 0.92 Phosphotransferase system, EIIC
PTS_EIIB             PF00367.15    35 seq1838_BIOID50937   -            485   2.5e-16   58.4   0.3   1   1   6.2e-20   4.2e-16   57.7   0.2     1    35     9    43     9    43 0.98 phosphotransferase system, EIIB
Pyr_redox_2          PF07992.9    200 seq1839_BIOID50937   -            847     2e-36  125.6   0.0   1   1   3.9e-39   8.8e-36  123.5   0.0     1   198     5   285     5   287 0.95 Pyridine nucleotide-disulphide oxidoreductase
NIR_SIR              PF01077.17   157 seq1839_BIOID50937   -            847   2.8e-27   94.8   0.1   1   1   3.5e-30     8e-27   93.4   0.0     2   150   632   770   631   776 0.94 Nitrite and sulphite reductase 4Fe-4S domain
Fer2_BFD             PF04324.10    55 seq1839_BIOID50937   -            847   2.8e-21   75.1   4.8   1   1     7e-19   1.6e-15   56.7   2.0     2    53   423   472   422   474 0.93 BFD-like [2Fe-2S] binding domain
Pyr_redox            PF00070.22    80 seq1839_BIOID50937   -            847   1.5e-15   57.2   0.7   1   1   6.4e-19   1.5e-15   57.2   0.5     2    72   148   219   147   229 0.91 Pyridine nucleotide-disulphide oxidoreductase
NIR_SIR_ferr         PF03460.12    69 seq1839_BIOID50937   -            847   4.4e-12   45.3   0.0   1   1     4e-15   9.1e-12   44.3   0.0     3    68   560   622   558   623 0.95 Nitrite/Sulfite reductase ferredoxin-like half domain
Pyr_redox_3          PF13738.1    203 seq1839_BIOID50937   -            847     2e-08   34.3   0.4   1   1   1.5e-09   3.5e-06   27.1   0.0    78   196    55   174    42   179 0.83 Pyridine nucleotide-disulphide oxidoreductase
Ribosomal_L32p       PF01783.18    56 seq1840_BIOID50937   -             57   4.1e-19   68.3   0.9   1   1   3.3e-23   4.4e-19   68.2   0.7     1    56     2    57     2    57 0.98 Ribosomal L32p protein family
FeS                  PF04060.8     35 seq1841_BIOID50937   -            192     1e-14   53.6   5.2   1   1   1.9e-17   2.8e-14   52.2   3.6     1    35    43    77    43    77 0.97 Putative Fe-S cluster
Fer4                 PF00037.22    24 seq1841_BIOID50937   -            192   8.5e-13   47.2  25.0   1   2     1e-10   1.5e-07   30.5   4.8     2    23   111   132   110   133 0.95 4Fe-4S binding domain
Fer4                 PF00037.22    24 seq1841_BIOID50937   -            192   8.5e-13   47.2  25.0   2   2   2.5e-09   3.8e-06   26.1   2.4     2    24   141   163   140   163 0.91 4Fe-4S binding domain
Fer4_9               PF13187.1     55 seq1841_BIOID50937   -            192   2.1e-10   40.5  31.8   1   1   1.1e-10   1.6e-07   31.3  10.3     1    55   116   162   116   162 0.95 4Fe-4S dicluster domain
Fer4_6               PF12837.2     24 seq1841_BIOID50937   -            192   2.9e-08   33.0  28.2   1   1   4.9e-10   7.5e-07   28.6   4.5     1    24   109   132   109   132 0.96 4Fe-4S binding domain
Fer4_10              PF13237.1     52 seq1841_BIOID50937   -            192   3.3e-08   33.0  25.8   1   1   1.2e-10   1.8e-07   30.7   9.6     3    52   111   158   109   158 0.86 4Fe-4S dicluster domain
Fer4_2               PF12797.2     22 seq1841_BIOID50937   -            192   1.6e-07   30.6  20.1   1   1   8.7e-09   1.3e-05   24.6   2.9     3    22   110   129   108   129 0.93 4Fe-4S binding domain
LysR_substrate       PF03466.15   209 seq1843_BIOID50937   -            292   5.2e-35  120.3   0.0   1   1   1.1e-38   7.6e-35  119.7   0.0     2   188    88   267    87   275 0.93 LysR substrate binding domain
HTH_1                PF00126.22    60 seq1843_BIOID50937   -            292   1.1e-18   66.6   1.0   1   1   7.6e-22   5.2e-18   64.4   0.5     1    60     3    63     3    63 0.95 Bacterial regulatory helix-turn-helix protein, lysR family
FA_synthesis         PF02504.10   323 seq1844_BIOID50937   -            346  4.2e-124  413.5   0.0   1   1  3.4e-128  4.7e-124  413.3   0.0     8   323     1   321     1   321 0.99 Fatty acid synthesis protein
Sulfatase            PF00884.18   379 seq1847_BIOID50937   -            490  5.8e-114  380.9   7.7   1   1  9.8e-118  6.7e-114  380.7   5.4     1   372    58   487    58   490 0.98 Sulfatase
Phosphodiest         PF01663.17   364 seq1847_BIOID50937   -            490   3.5e-11   42.9   0.7   1   1   1.2e-14     8e-11   41.7   0.5    18   244   106   348    98   350 0.67 Type I phosphodiesterase / nucleotide pyrophosphatase
Voltage_CLC          PF00654.15   355 seq1848_BIOID50937   -            418   6.4e-19   68.0  38.0   1   1   4.7e-23   6.4e-19   68.0  26.3    34   317    93   365    62   397 0.79 Voltage gated chloride channel
NMN_transporter      PF04973.7    182 seq1849_BIOID50937   -            239   2.4e-46  157.3  27.0   1   1   1.2e-48   1.6e-44  151.4  18.7     1   180    23   227    23   229 0.94 Nicotinamide mononucleotide transporter
HAD_2                PF13419.1    176 seq1851_BIOID50937   -            238     9e-20   71.5   0.1   1   1   2.5e-23   1.2e-19   71.1   0.0     1   176    13   207    13   207 0.76 Haloacid dehalogenase-like hydrolase
Hydrolase_like       PF13242.1     75 seq1851_BIOID50937   -            238   4.5e-09   35.7   0.0   1   1   2.2e-12   9.9e-09   34.6   0.0     2    50   161   209   160   223 0.93 HAD-hyrolase-like
Hydrolase            PF00702.21   204 seq1851_BIOID50937   -            238   1.4e-08   35.4   0.0   1   1   4.3e-12     2e-08   34.9   0.0     1   202    10   199    10   201 0.71 haloacid dehalogenase-like hydrolase
DUF1508              PF07411.7     49 seq1852_BIOID50937   -            123   1.5e-47  158.6   5.8   1   2   2.9e-27   3.9e-23   80.5   0.1     1    49    23    71    23    71 0.97 Domain of unknown function (DUF1508)
DUF1508              PF07411.7     49 seq1852_BIOID50937   -            123   1.5e-47  158.6   5.8   2   2   2.5e-27   3.4e-23   80.7   0.9     1    48    74   121    74   122 0.97 Domain of unknown function (DUF1508)
Complex1_51K         PF01512.12   151 seq1853_BIOID50937   -            772   3.7e-48  162.9   1.8   1   1   4.3e-51   4.6e-48  162.6   0.0     1   151   139   284   139   284 0.98 Respiratory-chain NADH dehydrogenase 51 Kd subunit
RnfC_N               PF13375.1    101 seq1853_BIOID50937   -            772   2.3e-34  117.0   0.2   1   1   7.6e-37     8e-34  115.2   0.0     1   101    14   115    14   115 0.96 RnfC Barrel sandwich hybrid domain
SLBB                 PF10531.4     59 seq1853_BIOID50937   -            772   2.4e-11   43.2   0.1   1   1   6.2e-14   6.5e-11   41.8   0.0     1    58   296   344   296   345 0.95 SLBB domain
Fer4_7               PF12838.2     52 seq1853_BIOID50937   -            772   1.7e-09   37.7   8.8   1   1   5.6e-12   5.9e-09   36.0   6.1     1    52   376   430   376   430 0.81 4Fe-4S dicluster domain
Fer4_8               PF13183.1     57 seq1853_BIOID50937   -            772   7.1e-09   35.4   5.5   1   1   2.1e-11   2.2e-08   33.8   3.8     3    57   375   430   373   458 0.78 4Fe-4S dicluster domain
Fer4_10              PF13237.1     52 seq1853_BIOID50937   -            772   6.3e-08   32.1  10.5   1   1   1.7e-10   1.8e-07   30.7   7.3     6    52   374   427   370   427 0.91 4Fe-4S dicluster domain
Fer4_9               PF13187.1     55 seq1853_BIOID50937   -            772   3.9e-07   30.1   8.6   1   1   1.4e-09   1.4e-06   28.3   5.9     2    53   377   429   376   430 0.71 4Fe-4S dicluster domain
Fer4_4               PF12800.2     17 seq1853_BIOID50937   -            772   5.9e-07   29.1  11.4   1   2     6e-06    0.0063   16.6   2.0     2    16   375   389   374   395 0.90 4Fe-4S binding domain
Fer4_4               PF12800.2     17 seq1853_BIOID50937   -            772   5.9e-07   29.1  11.4   2   2   5.6e-06    0.0059   16.7   1.0     3    16   415   428   413   436 0.91 4Fe-4S binding domain
Fer4_17              PF13534.1     61 seq1853_BIOID50937   -            772   1.7e-06   28.1  10.5   1   1   1.4e-08   1.5e-05   25.1   7.0     2    61   377   431   376   431 0.82 4Fe-4S dicluster domain
DUF2713              PF10897.3    246 seq1854_BIOID50937   -            318  2.7e-166  550.7   5.5   1   1  2.6e-170  3.6e-166  550.3   3.8     1   246    73   318    73   318 1.00 Protein of unknown function (DUF2713)
Fe_dep_repr_C        PF02742.10    71 seq1857_BIOID50937   -            155   1.4e-13   50.2   0.9   1   1   1.5e-16   2.9e-13   49.1   0.6     1    57    95   150    95   154 0.95 Iron dependent repressor, metal binding and dimerisation domain
Fe_dep_repress       PF01325.14    60 seq1857_BIOID50937   -            155   7.1e-11   41.7   0.0   1   1   6.3e-14   1.2e-10   40.9   0.0     6    60    38    92    35    92 0.95 Iron dependent repressor, N-terminal DNA binding domain
HTH_24               PF13412.1     48 seq1857_BIOID50937   -            155   1.1e-07   30.9   0.0   1   1     9e-11   1.8e-07   30.3   0.0     3    48    40    85    38    85 0.90 Winged helix-turn-helix DNA-binding
MarR                 PF01047.17    59 seq1857_BIOID50937   -            155   1.7e-06   27.4   0.0   1   1   1.6e-09   3.1e-06   26.6   0.0    11    48    48    85    47    87 0.95 MarR family
Peptidase_U32        PF01136.14   233 seq1859_BIOID50937   -            453   6.3e-95  316.4   0.0   1   1     6e-99   8.2e-95  316.0   0.0     1   232    75   344    75   345 0.98 Peptidase family U32
Zip                  PF02535.17   319 seq1862_BIOID50937   -            265   2.2e-32  112.2  21.1   1   1   4.2e-31   5.7e-27   94.4   3.7   150   317    94   254    89   256 0.96 ZIP Zinc transporter
UvrD_C               PF13361.1    319 seq1863_BIOID50937   -            738   1.3e-99  333.6   0.0   1   1  7.6e-103   1.7e-99  333.1   0.0     1   318   295   634   295   635 0.98 UvrD-like helicase C-terminal domain
UvrD-helicase        PF00580.16   315 seq1863_BIOID50937   -            738   2.2e-76  257.0   0.0   1   1   2.7e-79   6.1e-76  255.6   0.0     1   314    28   289    28   290 0.98 UvrD/REP helicase N-terminal domain
AAA_19               PF13245.1     76 seq1863_BIOID50937   -            738   5.5e-14   51.5   0.2   1   1   8.5e-17   1.9e-13   49.8   0.1     1    75    34   111    34   112 0.85 Part of AAA domain
UvrD_C_2             PF13538.1    104 seq1863_BIOID50937   -            738   1.1e-10   41.4   0.0   1   1   1.1e-13   2.6e-10   40.2   0.0    54   103   561   630   509   631 0.77 Family description
Glyco_hydro_1        PF00232.13   455 seq1864_BIOID50937   -            476  5.1e-130  433.5   0.1   1   1  4.6e-134  6.3e-130  433.2   0.1     4   454     5   472     2   473 0.92 Glycosyl hydrolase family 1
CitMHS               PF03600.11   349 seq1865_BIOID50937   -            372   1.1e-29  103.0  19.8   1   1   1.6e-33   1.1e-29  103.0  13.7    41   320    32   305    11   319 0.89 Citrate transporter
Na_sulph_symp        PF00939.14   471 seq1865_BIOID50937   -            372   1.6e-07   30.5   5.8   1   1   2.3e-11   1.6e-07   30.5   4.0   320   449    41   166    35   184 0.80 Sodium:sulfate symporter transmembrane region
FTR1                 PF03239.9    306 seq1866_BIOID50937   -            276   1.8e-76  256.9  18.6   1   1   1.4e-80     2e-76  256.7  12.9     1   304     1   274     1   276 0.98 Iron permease FTR1 family
DUF2502              PF10697.4     82 seq1869_BIOID50937   -            108   1.8e-22   79.1  25.5   1   1   1.7e-26   2.3e-22   78.7  17.7     1    82    23   106    23   106 0.97 Protein of unknown function (DUF2502)
Polysacc_deac_1      PF01522.16   124 seq1876_BIOID50937   -            263   1.1e-35  121.8   0.0   1   1     1e-39   1.4e-35  121.4   0.0     2   123    46   204    45   205 0.98 Polysaccharide deacetylase
Radical_SAM          PF04055.16   166 seq1877_BIOID50937   -            385   3.2e-16   59.8   0.0   1   1     2e-19   5.6e-16   59.0   0.0     6   165    11   174     7   175 0.89 Radical SAM superfamily
Fer4_12              PF13353.1    139 seq1877_BIOID50937   -            385   1.3e-08   34.8   0.8   1   1   1.2e-11   3.2e-08   33.6   0.1    15   129    12   129     9   141 0.70 4Fe-4S single cluster domain
DUF4008              PF13186.1     64 seq1877_BIOID50937   -            385   2.5e-08   34.0   1.9   1   1   3.1e-11   8.6e-08   32.3   1.3     4    63   263   318   257   328 0.88 Domain of unknown function (DUF4008)
Fer4_14              PF13394.1    117 seq1877_BIOID50937   -            385   8.1e-07   29.0   1.0   1   1   8.4e-10   2.3e-06   27.5   0.1     7    90    11    97     9   119 0.75 4Fe-4S single cluster domain
Hydrolase_like       PF13242.1     75 seq1878_BIOID50937   -            147   5.7e-14   51.4   0.1   1   1   1.2e-17   8.2e-14   50.9   0.1     1    75    64   135    64   135 0.90 HAD-hyrolase-like
PNK3P                PF08645.6    158 seq1878_BIOID50937   -            147   6.5e-05   22.3   0.0   1   1   2.5e-08   0.00017   20.9   0.0    46   126     3    93     1   100 0.82 Polynucleotide kinase 3 phosphatase
Peptidase_M75        PF09375.5    285 seq1882_BIOID50937   -            375   3.4e-52  177.4   5.4   1   1   6.5e-56   4.5e-52  177.0   3.7     1   285   135   368   135   368 0.96 Imelysin
Cupredoxin_1         PF13473.1    104 seq1882_BIOID50937   -            375   3.4e-25   87.8   0.1   1   1   8.1e-29   5.6e-25   87.1   0.1     4   104    13   115    10   115 0.95 Cupredoxin-like domain
Rieske_2             PF13806.1    104 seq1884_BIOID50937   -            108   2.3e-40  136.3   0.0   1   1   1.9e-44   2.6e-40  136.2   0.0     1   103     3   106     3   107 0.98 Rieske-like [2Fe-2S] domain
Form_Nir_trans       PF01226.12   250 seq1887_BIOID50937   -            303   2.2e-61  206.8  30.1   1   1   1.9e-65   2.5e-61  206.6  20.7    16   249    55   283    37   284 0.92 Formate/nitrite transporter
Glycos_transf_1      PF00534.15   172 seq1888_BIOID50937   -            368   1.1e-30  106.1   0.0   1   1     8e-34   1.8e-30  105.4   0.0    13   171   183   340   176   341 0.95 Glycosyl transferases group 1
Glyco_trans_1_4      PF13692.1    135 seq1888_BIOID50937   -            368   1.5e-13   50.9   0.0   1   1   5.8e-16   1.3e-12   47.8   0.0     2   133   185   325   184   327 0.82 Glycosyl transferases group 1
Glyco_trans_4_4      PF13579.1    160 seq1888_BIOID50937   -            368   1.7e-12   47.6   1.2   1   1   7.6e-14   1.7e-10   41.1   0.0     1   160    14   157    14   157 0.84 Glycosyl transferase 4-like domain
Glyco_transf_4       PF13439.1    177 seq1888_BIOID50937   -            368   1.1e-11   44.6   0.0   1   1   9.4e-15   2.1e-11   43.7   0.0     4   172     6   159     3   160 0.72 Glycosyltransferase Family 4
Glyco_trans_1_2      PF13524.1     92 seq1888_BIOID50937   -            368   3.1e-09   36.8   0.0   1   1   2.5e-12   5.6e-09   36.0   0.0     1    89   264   354   264   357 0.94 Glycosyl transferases group 1
Glyco_trans_4_2      PF13477.1    139 seq1888_BIOID50937   -            368   5.3e-09   35.9   0.0   1   1   4.3e-12   9.9e-09   35.0   0.0    15   102    22   106     3   132 0.76 Glycosyl transferase 4-like
Cupin_6              PF12852.2    186 seq1889_BIOID50937   -            284   1.8e-26   92.7   0.5   1   1   1.2e-29   5.6e-26   91.1   0.4     1   186     2   162     2   162 0.93 Cupin
HTH_18               PF12833.2     81 seq1889_BIOID50937   -            284   1.5e-20   72.9   0.2   1   1   2.3e-23     1e-19   70.2   0.1     1    81   199   278   199   278 0.97 Helix-turn-helix domain
HTH_AraC             PF00165.18    42 seq1889_BIOID50937   -            284   3.3e-15   55.2   0.0   1   2   1.4e-08   6.2e-05   22.5   0.0     7    41   192   226   188   227 0.94 Bacterial regulatory helix-turn-helix proteins, AraC family
HTH_AraC             PF00165.18    42 seq1889_BIOID50937   -            284   3.3e-15   55.2   0.0   2   2   4.5e-11   2.1e-07   30.4   0.0    13    41   247   276   238   277 0.92 Bacterial regulatory helix-turn-helix proteins, AraC family
NQR2_RnfD_RnfE       PF03116.10   314 seq1890_BIOID50937   -            352    1e-121  405.8  15.7   1   1  8.6e-126  1.2e-121  405.6  10.9     3   314     4   350     2   350 0.93 NQR2, RnfD, RnfE family
DAHP_synth_1         PF00793.15   272 seq1891_BIOID50937   -            350  1.3e-105  351.8   0.0   1   1  1.1e-109  1.5e-105  351.6   0.0     8   271    40   338    25   339 0.96 DAHP synthetase I family
OEP                  PF02321.13   188 seq1894_BIOID50937   -            460   3.7e-52  176.5  38.9   1   2   7.1e-28   9.7e-24   83.8  12.6     3   188    65   247    63   247 0.97 Outer membrane efflux protein
OEP                  PF02321.13   188 seq1894_BIOID50937   -            460   3.7e-52  176.5  38.9   2   2   1.8e-32   2.5e-28   98.8   8.8     7   188   275   455   270   455 0.94 Outer membrane efflux protein
Dyp_perox            PF04261.7    313 seq1896_BIOID50937   -            423  1.6e-110  368.6   0.0   1   1  1.4e-114  1.8e-110  368.4   0.0     1   312    61   410    61   411 0.98 Dyp-type peroxidase family
Sugarporin_N         PF11471.3     60 seq1897_BIOID50937   -            464   1.7e-13   49.9  10.2   1   1     2e-17   2.7e-13   49.2   7.0     1    60     1    58     1    58 0.96 Maltoporin periplasmic N-terminal extension
BMFP                 PF04380.8     79 seq1898_BIOID50937   -             99   8.7e-27   92.9   5.7   1   1   7.5e-31     1e-26   92.7   3.9     1    79     1    79     1    79 0.98 Membrane fusogenic activity
ABC_membrane_2       PF06472.10   282 seq1899_BIOID50937   -            552   1.1e-47  162.4  10.0   1   1     3e-51   1.4e-47  162.0   7.0    11   281     6   292     2   293 0.95 ABC transporter transmembrane region 2
SbmA_BacA            PF05992.7    315 seq1899_BIOID50937   -            552   1.9e-33  115.9  16.9   1   1   3.3e-36   1.5e-32  112.9  11.7     8   312    22   341    16   344 0.81 SbmA/BacA-like family
ABC_tran             PF00005.22   118 seq1899_BIOID50937   -            552   1.4e-09   38.2   0.0   1   1   7.5e-13   3.4e-09   36.9   0.0    64   118   362   506   210   506 0.71 ABC transporter
ABC_tran             PF00005.22   118 seq1900_BIOID50937   -            530   1.4e-36  125.3   0.0   1   2   1.1e-18   1.9e-15   57.1   0.0     1   118    41   184    41   184 0.98 ABC transporter
ABC_tran             PF00005.22   118 seq1900_BIOID50937   -            530   1.4e-36  125.3   0.0   2   2   2.2e-21   3.7e-18   65.8   0.0     1   118   359   467   359   467 0.95 ABC transporter
ABC_tran_2           PF12848.2     85 seq1900_BIOID50937   -            530   3.4e-23   81.1   3.0   1   1   1.8e-23     3e-20   71.7   1.4     2    85   224   309   223   309 0.91 ABC transporter
TP_methylase         PF00590.15   210 seq1901_BIOID50937   -            457   9.3e-50  169.1   0.1   1   1   3.2e-53   1.5e-49  168.4   0.1     2   209   218   426   217   427 0.92 Tetrapyrrole (Corrin/Porphyrin) Methylases
NAD_binding_7        PF13241.1    103 seq1901_BIOID50937   -            457   6.1e-28   96.9   0.1   1   1   1.3e-29     6e-26   90.5   0.0     1   103     6   115     6   115 0.89 Putative NAD(P)-binding
CysG_dimeriser       PF10414.4     60 seq1901_BIOID50937   -            457   1.7e-19   68.9   0.9   1   1   3.7e-23   1.7e-19   68.9   0.6     2    60   150   209   149   209 0.97 Sirohaem synthase dimerisation region
Nucleos_tra2_C       PF07662.8    210 seq1902_BIOID50937   -            413   1.6e-68  230.2  16.3   1   1   2.3e-72   1.6e-68  230.2  11.3     1   209   206   412   206   413 0.98 Na+ dependent nucleoside transporter C-terminus
Nucleos_tra2_N       PF01773.15    75 seq1902_BIOID50937   -            413   1.9e-24   85.6   4.2   1   1   2.8e-28   1.9e-24   85.6   2.9     1    74    22    95    22    96 0.98 Na+ dependent nucleoside transporter N-terminus
FMN_bind             PF04205.9     81 seq1908_BIOID50937   -            206   4.2e-18   65.1   0.1   1   1   6.4e-22   8.7e-18   64.1   0.0     1    77    99   187    99   191 0.98 FMN-binding domain
Sulfatase            PF00884.18   379 seq1910_BIOID50937   -            573   1.2e-43  149.4   4.8   1   1   1.2e-47   1.6e-43  149.0   3.3     2   321   238   534   237   567 0.91 Sulfatase
CCG                  PF02754.11    85 seq1912_BIOID50937   -            239     2e-30  104.5   0.2   1   2   2.2e-17   3.1e-13   49.4   0.0     1    84     3    84     3    85 0.95 Cysteine-rich domain
CCG                  PF02754.11    85 seq1912_BIOID50937   -            239     2e-30  104.5   0.2   2   2   1.3e-18   1.7e-14   53.4   0.0     2    84   133   216   132   217 0.92 Cysteine-rich domain
DUF1449              PF07290.6    202 seq1915_BIOID50937   -            132   5.5e-67  224.9   0.0   1   1   4.4e-71     6e-67  224.7   0.0    74   201     5   132     1   132 0.97 Protein of unknown function (DUF1449)
Rnf-Nqr              PF02508.9    190 seq1916_BIOID50937   -            231   7.9e-59  198.3   9.5   1   1   6.7e-63   9.1e-59  198.1   6.6     1   189     1   200     1   201 0.98 Rnf-Nqr subunit, membrane protein
CusF_Ec              PF11604.3     70 seq1917_BIOID50937   -            110   3.8e-21   74.5   0.2   1   1   3.7e-25   5.1e-21   74.2   0.2     1    67    42   107    42   110 0.93 Copper binding periplasmic protein CusF
HlyD_2               PF12700.2    328 seq1920_BIOID50937   -            407   3.2e-14   52.6   0.0   1   1   1.5e-17     1e-13   51.0   0.0   136   327   187   378    98   379 0.81 HlyD family secretion protein
HlyD_3               PF13437.1    105 seq1920_BIOID50937   -            407   3.2e-13   49.8   0.2   1   1     2e-14   1.4e-10   41.3   0.0     1   105   209   310   209   310 0.96 HlyD family secretion protein
PhoH                 PF02562.11   205 seq1921_BIOID50937   -            354     9e-76  253.5   0.0   1   1   8.5e-80   1.2e-75  253.1   0.0     2   204   149   353   148   354 0.98 PhoH-like protein
Band_7               PF01145.20   179 seq1922_BIOID50937   -            553   3.8e-19   69.1   2.1   1   1   2.8e-23   3.8e-19   69.1   1.4     5   151    38   189    34   222 0.84 SPFH domain / Band 7 family
DUF162               PF02589.10   189 seq1923_BIOID50937   -            475   1.5e-51  174.5   0.1   1   1   1.3e-54     2e-51  174.0   0.1     3   189    72   294    70   294 0.99 Uncharacterised ACR, YkgG family COG1556
Fer4_8               PF13183.1     57 seq1923_BIOID50937   -            475     1e-11   44.5   2.2   1   1   1.6e-14   2.4e-11   43.3   1.5     2    57   309   376   308   376 0.79 4Fe-4S dicluster domain
DUF3390              PF11870.3     93 seq1923_BIOID50937   -            475   4.5e-10   39.1   0.6   1   1   7.1e-13   1.1e-09   37.9   0.4    13    92   387   470   379   471 0.83 Domain of unknown function (DUF3390)
Fer4_9               PF13187.1     55 seq1923_BIOID50937   -            475   9.3e-09   35.3   0.7   1   1   1.8e-11   2.7e-08   33.8   0.5     1    53   311   375   311   376 0.94 4Fe-4S dicluster domain
Fer4_7               PF12838.2     52 seq1923_BIOID50937   -            475   1.7e-07   31.3   4.0   1   1     3e-10   4.6e-07   30.0   2.7     1    51   311   375   311   376 0.77 4Fe-4S dicluster domain
Fer4_17              PF13534.1     61 seq1923_BIOID50937   -            475   2.1e-07   31.0   2.1   1   1   4.4e-10   6.7e-07   29.4   1.5     1    60   311   376   311   377 0.71 4Fe-4S dicluster domain
Fer4_10              PF13237.1     52 seq1923_BIOID50937   -            475   4.2e-07   29.5   5.9   1   1   1.3e-09     2e-06   27.3   4.5     7    52   310   373   305   373 0.69 4Fe-4S dicluster domain
Plug                 PF07715.10   108 seq1925_BIOID50937   -            790   5.3e-09   36.2   2.6   1   1   6.5e-13   8.9e-09   35.5   0.9    12   106    49   165    39   167 0.89 TonB-dependent Receptor Plug Domain
HhH-GPD              PF00730.20   121 seq1926_BIOID50937   -            211   9.8e-19   67.6   0.0   1   1   3.1e-22   1.4e-18   67.1   0.0     1   120    34   168    34   169 0.95 HhH-GPD superfamily base excision DNA repair protein
HHH                  PF00633.18    30 seq1926_BIOID50937   -            211     2e-07   30.1   0.0   1   1   1.1e-10   4.8e-07   28.9   0.0     2    29   100   127    99   128 0.92 Helix-hairpin-helix motif
EndIII_4Fe-2S        PF10576.4     17 seq1926_BIOID50937   -            211   9.7e-05   22.2   3.3   1   1   3.7e-08   0.00017   21.5   2.3     1    17   187   203   187   203 0.99 Iron-sulfur binding domain of endonuclease III
DUF4223              PF13978.1     56 seq1927_BIOID50937   -             55   1.2e-36  124.0   0.7   1   1   9.5e-41   1.3e-36  123.9   0.5     1    55     1    55     1    55 0.99 Protein of unknown function (DUF4223)
DAO                  PF01266.19   358 seq1930_BIOID50937   -            542   1.2e-56  192.0   2.9   1   1   5.5e-60   1.9e-56  191.4   2.0     1   344    10   343    10   367 0.86 FAD dependent oxidoreductase
FAD_binding_2        PF00890.19   421 seq1930_BIOID50937   -            542     5e-08   32.0   8.6   1   1     3e-10     1e-06   27.7   6.0     1   206    10   215    10   234 0.78 FAD binding domain
FAD_binding_3        PF01494.14   356 seq1930_BIOID50937   -            542   1.3e-06   27.5   3.7   1   1   4.2e-09   1.4e-05   24.1   2.7     2   173     9   214     8   225 0.85 FAD binding domain
Fer2_BFD             PF04324.10    55 seq1930_BIOID50937   -            542   2.2e-06   27.4   2.4   1   1   6.5e-10   2.2e-06   27.4   1.7     2    45   432   480   431   486 0.87 BFD-like [2Fe-2S] binding domain
CorA                 PF01544.13   292 seq1931_BIOID50937   -            316   4.9e-56  189.7   0.4   1   1   4.4e-60     6e-56  189.5   0.2     4   292    26   312    24   312 0.95 CorA-like Mg2+ transporter protein
AA_permease_2        PF13520.1    426 seq1932_BIOID50937   -            462   1.6e-58  198.1  44.9   1   1   2.9e-62     2e-58  197.8  31.1     1   405    27   427    27   449 0.84 Amino acid permease
AA_permease          PF00324.16   479 seq1932_BIOID50937   -            462   4.4e-36  124.1  40.4   1   1   1.1e-39   7.3e-36  123.4  27.9     2   475    32   457    31   461 0.82 Amino acid permease
Lip_A_acyltrans      PF03279.8    295 seq1933_BIOID50937   -            343  5.4e-111  370.0   0.0   1   1  4.5e-115  6.2e-111  369.8   0.0     2   295    42   334    41   334 0.99 Bacterial lipid A biosynthesis acyltransferase
DUF3672              PF12421.3    136 seq1936_BIOID50937   -            217   4.6e-42  143.2   0.0   1   1   4.3e-46   5.9e-42  142.9   0.0     1   135    35   175    35   176 0.89 Fibronectin type III protein
ACR_tran             PF00873.14  1021 seq1937_BIOID50937   -           1045  5.2e-237  788.8   2.6   1   1  9.6e-241  6.5e-237  788.4   1.8     2  1019     6  1035     2  1037 0.98 AcrB/AcrD/AcrF family
DUF162               PF02589.10   189 seq1938_BIOID50937   -            231   1.1e-36  126.0   0.1   1   1   1.2e-40   1.6e-36  125.4   0.0    19   189    65   228    47   228 0.91 Uncharacterised ACR, YkgG family COG1556
PTR2                 PF00854.16   373 seq1940_BIOID50937   -            500   5.7e-75  252.3  25.8   1   1     1e-78     7e-75  252.0  15.8     2   370    89   428    88   431 0.97 POT family
MFS_1                PF07690.11   354 seq1940_BIOID50937   -            500   8.4e-21   73.9  52.9   1   1   1.6e-21   1.1e-17   63.7  24.8    10   299    35   370    26   380 0.76 Major Facilitator Superfamily
MFS_1                PF07690.11   354 seq1942_BIOID50937   -            393   8.8e-40  136.4  62.4   1   1   1.3e-41   1.8e-37  128.7  27.3     2   353    21   356    20   357 0.91 Major Facilitator Superfamily
Ail_Lom              PF06316.6    199 seq1943_BIOID50937   -            199  1.1e-117  390.4   5.3   1   1  1.8e-121  1.2e-117  390.3   3.7     1   199     1   199     1   199 1.00 Enterobacterial Ail/Lom protein
OMP_b-brl            PF13505.1    176 seq1943_BIOID50937   -            199   1.6e-25   89.9   5.8   1   1   2.9e-29     2e-25   89.6   4.0     2   176    11   199    10   199 0.88 Outer membrane protein beta-barrel domain
FAD_binding_2        PF00890.19   421 seq1944_BIOID50937   -            419   2.3e-55  188.0   0.0   1   1   3.9e-59   2.7e-55  187.8   0.0     1   421     4   399     4   399 0.95 FAD binding domain
SIS                  PF01380.17   131 seq1945_BIOID50937   -            347     2e-20   72.6   0.0   1   2   1.7e-12   2.3e-08   33.5   0.0     5   122    51   170    48   175 0.87 SIS domain
SIS                  PF01380.17   131 seq1945_BIOID50937   -            347     2e-20   72.6   0.0   2   2   1.4e-13   1.9e-09   37.1   0.0     4    87   214   299   211   305 0.92 SIS domain
HTH_Tnp_1            PF01527.15    76 seq1946_BIOID50937   -            126   2.5e-21   75.2   0.0   1   1   2.5e-25   3.5e-21   74.8   0.0     1    70    10    86    10    92 0.86 Transposase
phage_tail_N         PF08400.5    134 seq1950_BIOID50937   -            437   7.9e-61  203.5   0.1   1   1   2.3e-64   7.9e-61  203.5   0.1     1   134     1   134     1   134 0.99 Prophage tail fibre N-terminal
Phage_fiber_C        PF06820.7     64 seq1950_BIOID50937   -            437   1.3e-35  121.2   0.2   1   1   5.8e-39     2e-35  120.6   0.1     1    64   363   426   363   426 0.99 Putative prophage tail fibre C-terminus
Collagen             PF01391.13    60 seq1950_BIOID50937   -            437   2.3e-18   65.3  70.1   1   2   4.4e-13   1.5e-09   37.1  23.7     1    59   251   309   249   310 0.73 Collagen triple helix repeat (20 copies)
Collagen             PF01391.13    60 seq1950_BIOID50937   -            437   2.3e-18   65.3  70.1   2   2   1.8e-12     6e-09   35.1  22.5     1    59   302   360   302   363 0.88 Collagen triple helix repeat (20 copies)
CarboxypepD_reg      PF13620.1     82 seq1950_BIOID50937   -            437     1e-07   31.7   0.2   1   1   7.6e-11   2.6e-07   30.4   0.2     1    74     4    82     4    89 0.82 Carboxypeptidase regulatory-like domain
TnpB_IS66            PF05717.8    108 seq1951_BIOID50937   -            115   2.6e-42  142.4   0.0   1   1   2.1e-46   2.9e-42  142.3   0.0     2   104     7   107     6   111 0.97 IS66 Orf2 like protein
Peptidase_M16        PF00675.15   149 seq1952_BIOID50937   -            931   1.4e-43  148.0   4.3   1   1   1.1e-45   7.3e-42  142.5   0.0     1   148    46   203    46   204 0.96 Insulinase (Peptidase family M16)
Peptidase_M16_C      PF05193.16   184 seq1952_BIOID50937   -            931   1.6e-42  145.1   1.4   1   2   4.2e-26   2.9e-22   79.1   0.1     2   182   207   386   206   388 0.86 Peptidase M16 inactive domain
Peptidase_M16_C      PF05193.16   184 seq1952_BIOID50937   -            931   1.6e-42  145.1   1.4   2   2   2.3e-20   1.6e-16   60.4   0.0    15   183   698   862   686   863 0.92 Peptidase M16 inactive domain
DUF1323              PF07037.6    122 seq1953_BIOID50937   -            119   9.2e-49  164.5   0.0   1   1   8.9e-53   1.2e-48  164.1   0.0     1   122     6   118     6   118 0.94 Putative transcription regulator (DUF1323)
DDE_Tnp_IS66         PF03050.9    271 seq1956_BIOID50937   -            522  3.6e-100  334.5   0.0   1   1    1e-103  3.6e-100  334.5   0.0     1   271   185   472   185   472 0.98 Transposase IS66 family
DDE_Tnp_IS66_C       PF13817.1     39 seq1956_BIOID50937   -            522   4.4e-19   68.0   0.1   1   1   3.4e-22   1.2e-18   66.7   0.0     1    39   478   516   478   516 0.98 IS66 C-terminal element
HTH_Tnp_IS66         PF13005.2     59 seq1956_BIOID50937   -            522   2.6e-17   62.2   0.7   1   1   1.8e-20   6.2e-17   61.0   0.5     3    59   115   169   113   169 0.95 putative Helix-turn-helix domain of transposase IS66
LZ_Tnp_IS66          PF13007.2     78 seq1956_BIOID50937   -            522   3.8e-13   49.7   3.2   1   1   1.1e-16   3.8e-13   49.7   2.2     1    77    38   110    38   111 0.82 Transposase C of IS166 homeodomain
CorA                 PF01544.13   292 seq1957_BIOID50937   -             39   3.6e-09   35.9   1.2   1   1   2.9e-13   3.9e-09   35.8   0.8   256   292     1    35     1    35 0.98 CorA-like Mg2+ transporter protein
GST_C                PF00043.20    95 seq1958_BIOID50937   -            201   3.2e-15   55.7   0.1   1   1   1.9e-18   5.3e-15   55.0   0.1     5    95   104   189   100   189 0.94 Glutathione S-transferase, C-terminal domain
GST_N_2              PF13409.1     70 seq1958_BIOID50937   -            201   9.7e-12   44.6   0.0   1   1   1.4e-14   3.7e-11   42.7   0.0     5    69    11    75     9    76 0.95 Glutathione S-transferase, N-terminal domain
GST_N_3              PF13417.1     75 seq1958_BIOID50937   -            201   3.7e-11   42.9   0.0   1   1   2.8e-14   7.6e-11   41.9   0.0    15    73    16    79    11    81 0.89 Glutathione S-transferase, N-terminal domain
GST_C_2              PF13410.1     69 seq1958_BIOID50937   -            201   7.1e-10   38.5   0.1   1   1   3.8e-13   1.1e-09   37.9   0.0     7    69   125   184    71   184 0.90 Glutathione S-transferase, C-terminal domain
GST_N                PF02798.15    76 seq1958_BIOID50937   -            201   8.4e-09   35.3   0.0   1   1     9e-12   2.5e-08   33.8   0.0     3    76     1    75     1    75 0.94 Glutathione S-transferase, N-terminal domain
Elong-fact-P_C       PF09285.6     56 seq1959_BIOID50937   -            253     2e-21   74.9   0.0   1   1     1e-24   4.6e-21   73.8   0.0     1    56   196   251   196   251 0.99 Elongation factor P, C-terminal
EFP                  PF01132.15    55 seq1959_BIOID50937   -            253   4.2e-14   51.8   2.2   1   1   1.7e-17   7.7e-14   50.9   1.5     1    54   132   187   132   188 0.91 Elongation factor P (EF-P) OB domain
EFP_N                PF08207.7     58 seq1959_BIOID50937   -            253   3.3e-13   49.1   0.1   1   1   1.8e-16   8.2e-13   47.9   0.1     2    57    67   124    66   125 0.88 Elongation factor P (EF-P) KOW-like domain
DUF1323              PF07037.6    122 seq1960_BIOID50937   -            130   1.2e-53  180.2   0.0   1   1   3.1e-57   1.4e-53  180.1   0.0     1   122     8   129     8   129 0.99 Putative transcription regulator (DUF1323)
HTH_17               PF12728.2     51 seq1960_BIOID50937   -            130   2.3e-08   34.0   0.0   1   1   1.2e-11   5.5e-08   32.8   0.0     2    38     8    49     8    52 0.82 Helix-turn-helix domain
AP_endonuc_2         PF01261.19   211 seq1961_BIOID50937   -            275   8.1e-32  110.1   0.0   1   1   7.4e-36     1e-31  109.8   0.0     1   210    19   225    19   226 0.97 Xylose isomerase-like TIM barrel
CCG                  PF02754.11    85 seq1962_BIOID50937   -            396   3.5e-33  113.3   0.7   1   2   3.7e-19   8.3e-16   57.6   0.0     1    85   163   249   163   249 0.94 Cysteine-rich domain
CCG                  PF02754.11    85 seq1962_BIOID50937   -            396   3.5e-33  113.3   0.7   2   2   4.7e-18   1.1e-14   54.1   0.0     1    84   293   376   293   377 0.94 Cysteine-rich domain
Fer4_8               PF13183.1     57 seq1962_BIOID50937   -            396   6.4e-10   38.8   5.9   1   1   2.8e-13   6.4e-10   38.8   4.1     2    57     6    70     5    71 0.81 4Fe-4S dicluster domain
Fer4_17              PF13534.1     61 seq1962_BIOID50937   -            396     3e-07   30.5   6.3   1   1   1.3e-10     3e-07   30.5   4.4     1    60     8    70     8    71 0.78 4Fe-4S dicluster domain
Phage_fiber_C        PF06820.7     64 seq1966_BIOID50937   -             82   1.8e-34  117.5   0.8   1   1   1.6e-38   2.2e-34  117.2   0.5     1    64    21    82    21    82 0.99 Putative prophage tail fibre C-terminus
PfkB                 PF00294.19   301 seq1969_BIOID50937   -            110   3.4e-11   42.7   0.1   1   1   2.6e-15   3.6e-11   42.6   0.1    34   108    22    94     3   108 0.84 pfkB family carbohydrate kinase
Mannitol_dh_C        PF08125.8    245 seq1971_BIOID50937   -            491   1.1e-95  319.3   0.0   1   1   2.4e-99   1.6e-95  318.8   0.0     1   245   219   465   219   465 0.99 Mannitol dehydrogenase C-terminal domain
Mannitol_dh          PF01232.18   151 seq1971_BIOID50937   -            491   3.9e-54  182.5   0.0   1   1   1.3e-57   8.7e-54  181.4   0.0     2   151    29   191    28   191 0.99 Mannitol dehydrogenase Rossmann domain
DUF1076              PF06416.7    113 seq1972_BIOID50937   -            192   8.2e-44  147.8   0.0   1   1   9.7e-48   1.3e-43  147.1   0.0    14   113    91   190    76   190 0.96 Protein of unknown function (DUF1076)
HTH_18               PF12833.2     81 seq1973_BIOID50937   -            278   1.4e-25   89.1   2.0   1   1   5.2e-29   1.8e-25   88.7   0.7     1    80   193   271   193   272 0.97 Helix-turn-helix domain
AraC_binding         PF02311.14   136 seq1973_BIOID50937   -            278   7.2e-24   83.8   2.1   1   1   2.1e-27   7.2e-24   83.8   1.5     4   136    16   154    14   154 0.96 AraC-like ligand binding domain
HTH_AraC             PF00165.18    42 seq1973_BIOID50937   -            278   2.5e-21   74.7   0.1   1   2   1.9e-11   6.5e-08   32.0   0.0     1    42   180   221   180   221 0.97 Bacterial regulatory helix-turn-helix proteins, AraC family
HTH_AraC             PF00165.18    42 seq1973_BIOID50937   -            278   2.5e-21   74.7   0.1   2   2   3.8e-14   1.3e-10   40.6   0.0     1    42   232   271   232   271 0.93 Bacterial regulatory helix-turn-helix proteins, AraC family
PfkB                 PF00294.19   301 seq1974_BIOID50937   -            144   1.1e-23   83.7   0.1   1   1   9.2e-28   1.3e-23   83.5   0.1   166   294    28   143     8   144 0.83 pfkB family carbohydrate kinase
AA_permease          PF00324.16   479 seq1975_BIOID50937   -            470  1.8e-115  385.8  42.6   1   1    3e-119  2.1e-115  385.7  29.5     1   464    39   462    39   470 0.93 Amino acid permease
AA_permease_2        PF13520.1    426 seq1975_BIOID50937   -            470   1.5e-43  148.7  47.3   1   1   2.9e-47     2e-43  148.4  32.8     9   410    43   444    39   464 0.82 Amino acid permease
Transposase_31       PF04754.7    205 seq1978_BIOID50937   -            308   3.8e-82  274.5   0.5   1   1   3.6e-86   4.9e-82  274.1   0.1     2   204     9   209     8   210 0.99 Putative transposase, YhgA-like
Y1_Tnp               PF01797.11   121 seq1980_BIOID50937   -            180   2.7e-39  133.6   0.0   1   1   2.7e-43   3.6e-39  133.2   0.0     2   121    20   139    19   139 0.99 Transposase IS200 like
UTRA                 PF07702.8    141 seq1982_BIOID50937   -            265   2.9e-32  111.1   0.0   1   1   1.5e-35   6.8e-32  109.9   0.0     1   140   118   256   118   257 0.99 UTRA domain
GntR                 PF00392.16    64 seq1982_BIOID50937   -            265   8.6e-24   82.6   0.0   1   1   2.9e-27   1.3e-23   82.0   0.0     1    64    34    97    34    97 0.99 Bacterial regulatory proteins, gntR family
HTH_DeoR             PF08220.7     57 seq1982_BIOID50937   -            265   8.1e-05   21.9   0.0   1   1   3.8e-08   0.00017   20.9   0.0    18    54    61    97    46   100 0.88 DeoR-like helix-turn-helix domain
Collar               PF07484.7     57 seq1984_BIOID50937   -            177   6.7e-15   54.5   0.1   1   1     1e-18   1.4e-14   53.5   0.1     1    57    25    72    25    72 0.98 Phage Tail Collar Domain
AraC_binding         PF02311.14   136 seq1985_BIOID50937   -            312   6.1e-23   80.8   1.4   1   1   2.7e-26   9.2e-23   80.3   0.2     7   120    52   170    48   186 0.89 AraC-like ligand binding domain
HTH_18               PF12833.2     81 seq1985_BIOID50937   -            312   9.4e-22   76.8   0.1   1   1   5.5e-25   1.9e-21   75.8   0.1     2    79   229   305   228   307 0.97 Helix-turn-helix domain
HTH_AraC             PF00165.18    42 seq1985_BIOID50937   -            312   1.5e-20   72.2   0.2   1   2   3.2e-10   1.1e-06   28.1   0.0     2    42   216   256   215   256 0.93 Bacterial regulatory helix-turn-helix proteins, AraC family
HTH_AraC             PF00165.18    42 seq1985_BIOID50937   -            312   1.5e-20   72.2   0.2   2   2   1.6e-14   5.3e-11   41.8   0.0     2    42   268   306   267   306 0.94 Bacterial regulatory helix-turn-helix proteins, AraC family
Cupin_2              PF07883.6     71 seq1985_BIOID50937   -            312   1.4e-06   27.5   0.0   1   1   8.3e-10   2.8e-06   26.6   0.0     7    60    57   109    53   116 0.92 Cupin domain
Peptidase_M66        PF10462.4    305 seq1987_BIOID50937   -            898  1.8e-130  434.1   0.7   1   1  1.3e-134  1.8e-130  434.1   0.5     1   305   249   550   249   550 0.99 Peptidase M66
Caudo_TAP            PF02413.12   130 seq1990_BIOID50937   -            200   2.9e-30  104.9   1.3   1   1   2.9e-34     4e-30  104.5   0.9     1   130    78   199    78   199 0.97 Caudovirales tail fibre assembly protein
DUF1076              PF06416.7    113 seq1991_BIOID50937   -            213   1.8e-43  146.6   0.3   1   1   1.9e-47   2.5e-43  146.2   0.2    14   113   113   212    99   212 0.94 Protein of unknown function (DUF1076)
PLA1                 PF02253.10   260 seq1994_BIOID50937   -            289   1.6e-93  312.8   5.0   1   1   1.4e-97   1.9e-93  312.5   3.4     8   260    39   286    33   286 0.98 Phospholipase A1
cobW                 PF02492.14   178 seq1995_BIOID50937   -            328   9.7e-36  122.7   0.0   1   1   1.9e-39   1.3e-35  122.3   0.0     4   168     6   170     3   180 0.91 CobW/HypB/UreG, nucleotide-binding domain
CobW_C               PF07683.9     94 seq1995_BIOID50937   -            328     2e-06   27.3   0.4   1   1   6.4e-10   4.4e-06   26.2   0.0     2    92   241   321   240   323 0.90 Cobalamin synthesis protein cobW C-terminal domain
Pyridoxal_deC        PF00282.14   373 seq1996_BIOID50937   -            476  1.3e-108  362.7   0.0   1   1  2.2e-112  1.5e-108  362.4   0.0     1   373    43   393    43   393 0.98 Pyridoxal-dependent decarboxylase conserved domain
HypA                 PF01155.14   113 seq1997_BIOID50937   -            120   9.1e-33  112.2   6.4   1   1   7.4e-37     1e-32  112.0   4.4     1   112     5   117     5   118 0.98 Hydrogenase expression/synthesis hypA family
Transaldolase        PF00923.14   287 seq1998_BIOID50937   -            244   2.7e-44  151.3   0.1   1   1   5.3e-48   7.3e-44  149.9   0.1     1   243    27   229    27   241 0.95 Transaldolase
cobW                 PF02492.14   178 seq1999_BIOID50937   -            290     1e-48  165.0   0.0   1   1   9.8e-53   1.3e-48  164.6   0.0     2   177   106   267   105   268 0.98 CobW/HypB/UreG, nucleotide-binding domain
RQC                  PF09382.5    106 seq2002_BIOID50937   -            611   4.4e-28   96.9   0.0   1   1   3.5e-31   1.2e-27   95.6   0.0     1   104   413   514   413   516 0.97 RQC domain
Helicase_C           PF00271.26    78 seq2002_BIOID50937   -            611   4.6e-24   83.9   0.0   1   1   2.6e-24   8.9e-21   73.4   0.1     3    78   258   333   256   333 0.98 Helicase conserved C-terminal domain
HRDC                 PF00570.18    68 seq2002_BIOID50937   -            611   8.1e-24   83.0   0.1   1   1   6.4e-27   2.2e-23   81.6   0.0     2    68   535   601   534   601 0.97 HRDC domain
DEAD                 PF00270.24   173 seq2002_BIOID50937   -            611   2.6e-21   75.7   0.0   1   1   8.5e-24   2.9e-20   72.3   0.0     2   168    30   189    29   194 0.85 DEAD/DEAH box helicase
PAP2                 PF01569.16   129 seq2003_BIOID50937   -            249   6.2e-17   61.3   4.6   1   1   4.5e-21   6.2e-17   61.3   3.2     4   122   106   227   102   233 0.89 PAP2 superfamily
DUF2592              PF10766.4     41 seq2004_BIOID50937   -             49     1e-26   91.8   4.7   1   1   8.2e-31   1.1e-26   91.7   3.3     1    41     4    44     4    44 0.98 Protein of unknown function (DUF2592)
HupF_HypC            PF01455.13    68 seq2005_BIOID50937   -             90   1.9e-25   88.4   0.2   1   1   1.7e-29   2.3e-25   88.2   0.1     1    68     1    72     1    72 0.98 HupF/HypC family
Sod_Fe_C             PF02777.13   106 seq2007_BIOID50937   -            208   2.7e-40  136.3   0.5   1   1   5.9e-44     4e-40  135.8   0.1     4   106    98   204    95   204 0.91 Iron/manganese superoxide dismutases, C-terminal domain
Sod_Fe_N             PF00081.17    82 seq2007_BIOID50937   -            208   9.6e-34  115.4   2.3   1   1   2.3e-37   1.5e-33  114.7   1.6     1    81     4    91     4    92 0.97 Iron/manganese superoxide dismutases, alpha-hairpin domain
AA_permease_2        PF13520.1    426 seq2009_BIOID50937   -            511   1.9e-57  194.5  52.9   1   1   3.5e-61   2.4e-57  194.2  36.6     1   424    13   452    13   457 0.92 Amino acid permease
AA_permease          PF00324.16   479 seq2009_BIOID50937   -            511   1.7e-20   72.7  45.6   1   1   3.8e-24   2.6e-20   72.1  31.6    20   462    32   459    15   474 0.76 Amino acid permease
HTH_Tnp_1            PF01527.15    76 seq2010_BIOID50937   -            108   5.5e-11   42.1   1.3   1   1   1.6e-14   2.2e-10   40.2   0.9     1    74     1    87     1    88 0.86 Transposase
SBP_bac_11           PF13531.1    231 seq2011_BIOID50937   -            257     3e-55  187.2   4.9   1   1   5.1e-59   3.5e-55  187.0   3.4     1   231    29   255    29   255 0.95 Bacterial extracellular solute-binding protein
SBP_bac_1            PF01547.20   314 seq2011_BIOID50937   -            257   8.5e-17   61.7   7.1   1   1   1.6e-20   1.1e-16   61.3   5.0     1   313    34   246    34   247 0.89 Bacterial extracellular solute-binding protein
HypD                 PF01924.11   356 seq2013_BIOID50937   -            373  9.1e-154  511.3   0.0   1   1  7.7e-158    1e-153  511.1   0.0     5   355    13   368     9   369 0.96 Hydrogenase formation hypA family
FlxA                 PF14282.1    106 seq2016_BIOID50937   -            113   9.4e-16   57.5  24.5   1   1   7.9e-20   1.1e-15   57.3  17.0     5    84    13    92     5   104 0.91 FlxA-like protein
rve                  PF00665.21   120 seq2017_BIOID50937   -            296   4.9e-26   91.0   0.1   1   1   3.8e-29   1.3e-25   89.7   0.0     2   119   126   240   125   241 0.97 Integrase core domain
HTH_21               PF13276.1     60 seq2017_BIOID50937   -            296   1.6e-16   59.9   2.9   1   1   1.1e-19   3.9e-16   58.7   2.0     3    60    48   104    45   104 0.93 HTH-like domain
rve_3                PF13683.1     67 seq2017_BIOID50937   -            296   2.7e-11   42.7   0.0   1   1   1.8e-14   6.1e-11   41.5   0.0     6    67   217   278   212   278 0.92 Integrase core domain
rve_2                PF13333.1     52 seq2017_BIOID50937   -            296   2.6e-06   27.2   0.0   1   1   1.6e-09   5.5e-06   26.2   0.0     1    44   231   277   231   284 0.88 Integrase core domain
NLPC_P60             PF00877.14   105 seq2019_BIOID50937   -            188   1.2e-34  118.1   0.1   1   1   1.3e-38   1.7e-34  117.6   0.0     1   105    79   183    79   183 0.98 NlpC/P60 family
Dus                  PF01207.12   310 seq2020_BIOID50937   -            345   5.2e-99  330.8   0.0   1   1  4.4e-103     6e-99  330.6   0.0     2   308    30   340    29   342 0.98 Dihydrouridine synthase (Dus)
Pilus_PilP           PF11356.3     87 seq2022_BIOID50937   -            291   3.6e-16   59.0   0.0   1   1   2.9e-19   3.9e-15   55.7   0.0     1    87    81   170    81   170 0.94 Type IV pilus biogenesis
BPD_transp_1         PF00528.17   185 seq2023_BIOID50937   -            229     4e-22   78.5  13.4   1   1   3.7e-26     5e-22   78.1   9.3     2   175    26   215    25   227 0.78 Binding-protein-dependent transport system inner membrane component
KdgT                 PF03812.8    314 seq2024_BIOID50937   -            329  5.7e-180  597.2  30.8   1   1  4.7e-184  6.5e-180  597.0  21.4     1   314     3   316     3   316 1.00 2-keto-3-deoxygluconate permease
SH3_3                PF08239.6     52 seq2025_BIOID50937   -            206   9.6e-06   25.0   0.1   1   1   1.4e-09   1.9e-05   24.0   0.0     5    46    36    80    30    86 0.91 Bacterial SH3 domain
GGDEF                PF00990.16   161 seq2027_BIOID50937   -            264   1.8e-50  170.5   0.0   1   1   1.6e-54   2.2e-50  170.2   0.0     1   161    94   251    94   251 0.98 GGDEF domain
[truncated: 1,545,448 more chars]
