# Supplementary material for: A domain sequence approach to pangenomics: applications to Escherichia coli
Source: F1000Res. 2013 May 29;1:19. Originally published 2012 Oct 1. [Version 2] doi: 10.12688/f1000research.1-19.v2 (PMC3901455; doi:10.12688/f1000research.1-19.v2)
Supplement: The 347 text files show the results from scanning each of the fasta-files against the Pfam-A database [file f1000research-1-1101-s0002.tgz › Escherichia_coli_DEC4C_BIOID50939.txt]

#                                                                            --- full sequence --- -------------- this domain -------------   hmm coord   ali coord   env coord
# target name        accession   tlen query name           accession   qlen   E-value  score  bias   #  of  c-Evalue  i-Evalue  score  bias  from    to  from    to  from    to  acc description of target
#------------------- ---------- ----- -------------------- ---------- ----- --------- ------ ----- --- --- --------- --------- ------ ----- ----- ----- ----- ----- ----- ----- ---- ---------------------
rve                  PF00665.21   120 seq1_BIOID50939      -            206   3.4e-26   91.5   0.0   1   1   1.5e-29   5.3e-26   90.9   0.0     2   119    36   150    35   151 0.97 Integrase core domain
rve_3                PF13683.1     67 seq1_BIOID50939      -            206     2e-11   43.0   0.0   1   1   9.2e-15   3.2e-11   42.4   0.0     6    67   127   188   122   188 0.92 Integrase core domain
rve_2                PF13333.1     52 seq1_BIOID50939      -            206   1.7e-06   27.8   0.0   1   1   8.8e-10     3e-06   27.0   0.0     1    44   141   187   141   194 0.88 Integrase core domain
DUF4035              PF13227.1     53 seq2_BIOID50939      -             93   4.5e-24   83.4   0.1   1   1   4.4e-28     6e-24   83.0   0.0     1    53    27    79    27    79 0.98 Protein of unknown function (DUF4035)
Phage_attach         PF05354.6    117 seq3_BIOID50939      -            117   7.2e-62  206.0   0.2   1   1   1.2e-65   7.9e-62  205.8   0.1     1   117     1   117     1   117 1.00 Phage Head-Tail Attachment
Gifsy-2              PF13856.1     95 seq3_BIOID50939      -            117     3e-30  104.0   0.0   1   1     5e-34   3.4e-30  103.9   0.0     1    95     4   105     4   105 0.99 ATP-binding sugar transporter from pro-phage
DUF1076              PF06416.7    113 seq6_BIOID50939      -            219   2.2e-43  146.4   0.3   1   1   2.3e-47   3.1e-43  145.9   0.2    13   113   112   212    99   212 0.94 Protein of unknown function (DUF1076)
Phage_Nu1            PF07471.7    164 seq7_BIOID50939      -            141     6e-16   58.2   0.0   1   1   5.7e-20   7.8e-16   57.8   0.0    70   153    57   140    43   141 0.88 Phage DNA packaging protein Nu1
Transgly             PF00912.17   178 seq10_BIOID50939     -            844   2.6e-56  189.6   0.0   1   1     6e-60   4.1e-56  188.9   0.0    10   177   209   380   198   381 0.95 Transglycosylase
Transpeptidase       PF00905.17   304 seq10_BIOID50939     -            844   1.1e-25   90.2   0.2   1   1   1.3e-28   8.9e-25   87.2   0.2     2   284   473   725   472   744 0.86 Penicillin binding protein transpeptidase domain
Terminase_GpA        PF05876.7    557 seq12_BIOID50939     -            320   1.1e-93  314.3   1.0   1   1     1e-97   1.4e-93  314.0   0.7   266   547     2   279     1   286 0.97 Phage terminase large subunit (GpA)
Terminase_GpA        PF05876.7    557 seq15_BIOID50939     -            564  1.3e-159  532.0   0.2   1   1  1.3e-163  1.7e-159  531.6   0.1    55   547    13   523     7   531 0.98 Phage terminase large subunit (GpA)
SDF                  PF00375.13   390 seq25_BIOID50939     -            414   1.5e-63  214.8  34.9   1   1   1.3e-67   1.8e-63  214.5  24.2     1   385    18   397    18   401 0.89 Sodium:dicarboxylate symporter family
DUF4222              PF13973.1     53 seq26_BIOID50939     -             59   3.5e-20   71.0   1.8   1   1   2.8e-24   3.8e-20   70.9   1.2     3    52     2    53     1    54 0.96 Domain of unknown function (DUF4222)
Phage_HK97_TLTM      PF06120.6    301 seq28_BIOID50939     -           1080    4e-126  420.2  10.5   1   1  5.8e-130    4e-126  420.2   7.3     1   301   395   695   395   695 0.99 Tail length tape measure protein
Tape_meas_lam_C      PF09718.5     78 seq28_BIOID50939     -           1080   2.4e-20   72.0   2.2   1   1   3.6e-24   2.4e-20   72.0   1.5     1    77   860   936   860   937 0.97 Lambda phage tail tape-measure protein (Tape_meas_lam_C)
Ail_Lom              PF06316.6    199 seq29_BIOID50939     -            199  1.2e-117  390.3   4.0   1   1    2e-121  1.4e-117  390.1   2.8     1   199     1   199     1   199 1.00 Enterobacterial Ail/Lom protein
OMP_b-brl            PF13505.1    176 seq29_BIOID50939     -            199   4.9e-26   91.5   6.0   1   1   9.1e-30   6.2e-26   91.2   4.1     2   176    11   199    11   199 0.88 Outer membrane protein beta-barrel domain
TnpB_IS66            PF05717.8    108 seq30_BIOID50939     -            241   1.8e-41  139.8   0.0   1   1   4.2e-45   2.9e-41  139.1   0.0     2   104   133   233   132   236 0.97 IS66 Orf2 like protein
HTH_Tnp_1            PF01527.15    76 seq30_BIOID50939     -            241   9.7e-21   73.4   0.0   1   1   2.4e-24   1.7e-20   72.6   0.0     1    70    10    86    10    92 0.86 Transposase
Minor_tail_Z         PF06763.6    189 seq31_BIOID50939     -            192   1.2e-91  305.3  15.2   1   1     1e-95   1.4e-91  305.2  10.5     1   189     3   192     3   192 1.00 Prophage minor tail protein Z (GPZ)
Phage_integrase      PF00589.17   173 seq33_BIOID50939     -            128   5.4e-09   35.8   0.1   1   1     5e-13   6.8e-09   35.5   0.1   101   167    22    95     3   100 0.85 Phage integrase family
Resolvase            PF00239.16   141 seq34_BIOID50939     -            199   3.6e-52  175.8   0.1   1   1   6.6e-56   4.5e-52  175.5   0.0     2   140     5   137     4   138 0.98 Resolvase, N terminal domain
HTH_7                PF02796.10    45 seq34_BIOID50939     -            199   1.7e-11   43.6   0.0   1   1   4.5e-15   3.1e-11   42.8   0.0     1    44   140   183   140   184 0.97 Helix-turn-helix domain of resolvase
HTH_36               PF13730.1     55 seq35_BIOID50939     -            313   9.2e-11   41.6   0.0   1   1   4.9e-14   2.2e-10   40.3   0.0     5    55    20    70    16    70 0.91 Helix-turn-helix domain
GntR                 PF00392.16    64 seq35_BIOID50939     -            313   3.1e-07   29.5   0.0   1   1   1.5e-10   6.6e-07   28.5   0.0    25    60    41    76    35    78 0.95 Bacterial regulatory proteins, gntR family
PaaX                 PF07848.7     70 seq35_BIOID50939     -            313     2e-05   24.3   0.1   1   1   1.1e-08   4.9e-05   23.1   0.0    29    60    46    79    38    89 0.80 PaaX-like protein
Fer2_BFD             PF04324.10    55 seq37_BIOID50939     -             64   7.6e-14   51.3   0.2   1   1   6.7e-18   9.1e-14   51.1   0.1     1    53     1    52     1    54 0.94 BFD-like [2Fe-2S] binding domain
Ail_Lom              PF06316.6    199 seq38_BIOID50939     -            199  7.6e-119  394.2   4.8   1   1  1.2e-122  8.5e-119  394.1   3.4     1   199     1   199     1   199 1.00 Enterobacterial Ail/Lom protein
OMP_b-brl            PF13505.1    176 seq38_BIOID50939     -            199   4.1e-25   88.6   4.8   1   1   7.3e-29     5e-25   88.3   3.3     2   176    11   199     8   199 0.86 Outer membrane protein beta-barrel domain
Alpha-amylase        PF00128.19   316 seq40_BIOID50939     -            295   6.9e-07   28.8   0.1   1   1   6.4e-11   8.7e-07   28.5   0.0    21    78   128   197   111   280 0.87 Alpha amylase, catalytic domain
Fimbrial             PF00419.15   145 seq41_BIOID50939     -            163   1.3e-16   60.9   0.2   1   1   1.2e-20   1.6e-16   60.7   0.1    19   143    28   161    21   163 0.81 Fimbrial protein
DUF968               PF06147.6    200 seq43_BIOID50939     -            333   1.3e-53  181.8   0.1   1   1   1.4e-57   1.9e-53  181.2   0.0     2   154   130   300   129   302 0.98 Protein of unknown function (DUF968)
Peptidase_U35        PF04586.12   163 seq45_BIOID50939     -            645   4.3e-30  104.7   0.0   1   1   1.2e-33     8e-30  103.8   0.0     5   159    12   157     8   161 0.91 Caudovirus prohead protease
Phage_capsid         PF05065.8    276 seq45_BIOID50939     -            645   2.4e-26   92.4   0.2   1   1   6.2e-30   4.2e-26   91.6   0.1     8   275   353   635   351   636 0.79 Phage capsid family
DUF3672              PF12421.3    136 seq46_BIOID50939     -            985   9.3e-45  151.9   2.4   1   1   6.3e-48   2.2e-44  150.8   1.6     1   136   802   944   802   944 0.93 Fibronectin type III protein
Phage-tail_3         PF13550.1    164 seq46_BIOID50939     -            985   3.3e-39  134.1   0.0   1   1   2.5e-42   8.7e-39  132.8   0.0     1   161   183   350   183   353 0.94 Putative phage tail protein
DUF1983              PF09327.6     81 seq46_BIOID50939     -            985     9e-28   95.9   0.1   1   1   7.6e-31   2.6e-27   94.4   0.0     2    81   699   778   698   778 0.97 Domain of unknown function (DUF1983)
Ferritin             PF00210.19   142 seq51_BIOID50939     -            158   1.7e-35  121.7   2.9   1   1   1.5e-39     2e-35  121.4   2.0     1   141     8   143     8   144 0.96 Ferritin-like domain
Sel1                 PF08238.7     39 seq52_BIOID50939     -            153   0.00026   21.3   0.2   1   2   0.00093        13    6.5   0.1    28    39    78    89    75    89 0.94 Sel1 repeat
Sel1                 PF08238.7     39 seq52_BIOID50939     -            153   0.00026   21.3   0.2   2   2   1.8e-05      0.25   11.9   0.0     3    39    92   128    90   128 0.73 Sel1 repeat
Ail_Lom              PF06316.6    199 seq53_BIOID50939     -            199  9.9e-132  436.3   7.0   1   1  1.6e-135  1.1e-131  436.1   4.8     1   199     1   199     1   199 1.00 Enterobacterial Ail/Lom protein
OMP_b-brl            PF13505.1    176 seq53_BIOID50939     -            199   1.3e-25   90.2   6.7   1   1   2.3e-29   1.6e-25   89.9   4.6     2   176    11   199     7   199 0.81 Outer membrane protein beta-barrel domain
DinI                 PF06183.8     65 seq57_BIOID50939     -             80   3.3e-28   97.3   0.2   1   1     3e-32   4.1e-28   97.0   0.1     1    65    13    79    13    79 0.98 DinI-like family
Phage_tail_U         PF06141.6    133 seq58_BIOID50939     -            131   1.3e-62  209.5   0.4   1   1     1e-66   1.4e-62  209.4   0.3     1   133     1   131     1   131 0.99 Phage minor tail protein U
phage_tail_N         PF08400.5    134 seq63_BIOID50939     -            361   7.5e-61  203.5   0.1   1   1   1.1e-64   7.5e-61  203.5   0.1     1   134     1   134     1   134 0.99 Prophage tail fibre N-terminal
CarboxypepD_reg      PF13620.1     82 seq63_BIOID50939     -            361   9.2e-08   31.9   0.2   1   1   3.4e-11   2.3e-07   30.6   0.1     1    74     4    82     4    89 0.82 Carboxypeptidase regulatory-like domain
gpW                  PF02831.10    68 seq65_BIOID50939     -             68   9.5e-37  124.2   1.1   1   1   7.6e-41     1e-36  124.1   0.8     1    68     1    68     1    68 0.99 gpW
Phage_sheath_1       PF04984.9    464 seq68_BIOID50939     -            396   1.3e-77  261.0   1.8   1   2   1.1e-20   1.5e-16   59.7   0.1     1    89     1    91     1   102 0.93 Phage tail sheath protein
Phage_sheath_1       PF04984.9    464 seq68_BIOID50939     -            396   1.3e-77  261.0   1.8   2   2     1e-63   1.4e-59  201.6   0.1   175   464   101   382    92   382 0.98 Phage tail sheath protein
DUF1019              PF06254.6     89 seq69_BIOID50939     -            183   1.1e-26   92.7   0.0   1   1   1.1e-30   1.6e-26   92.1   0.0     4    89    58   149    45   149 0.95 Protein of unknown function (DUF1019)
Phage_fiber_C        PF06820.7     64 seq70_BIOID50939     -            278   1.4e-43  146.7   1.0   1   2   4.5e-11   3.1e-07   30.3   0.0    22    46   135   159   131   173 0.92 Putative prophage tail fibre C-terminus
Phage_fiber_C        PF06820.7     64 seq70_BIOID50939     -            278   1.4e-43  146.7   1.0   2   2   2.2e-37   1.5e-33  114.6   0.3     1    64   217   278   217   278 0.99 Putative prophage tail fibre C-terminus
LZ_Tnp_IS66          PF13007.2     78 seq70_BIOID50939     -            278   5.9e-14   52.3   3.2   1   1     2e-17   1.4e-13   51.1   2.2     1    77    38   110    38   111 0.82 Transposase C of IS166 homeodomain
phage_tail_N         PF08400.5    134 seq71_BIOID50939     -            150   5.3e-62  207.3   0.1   1   1   9.2e-66   6.3e-62  207.0   0.1     1   134     3   136     3   136 0.99 Prophage tail fibre N-terminal
CarboxypepD_reg      PF13620.1     82 seq71_BIOID50939     -            150   2.2e-08   33.9   0.2   1   1   5.2e-12   3.5e-08   33.2   0.1     1    74     6    84     6    91 0.82 Carboxypeptidase regulatory-like domain
Phage_portal_2       PF05136.8    355 seq76_BIOID50939     -            533  9.9e-105  349.8   1.6   1   1  8.9e-109  1.2e-104  349.5   1.1     2   355    30   401    29   401 0.98 Phage portal protein, lambda family
Big_2                PF02368.13    79 seq81_BIOID50939     -            252   2.8e-13   49.4  10.1   1   1     2e-17   2.8e-13   49.4   7.0     2    76   167   244   166   247 0.94 Bacterial Ig-like domain (group 2)
Lysis_S              PF04971.7     68 seq84_BIOID50939     -            116   7.4e-47  156.8   2.1   1   1   3.4e-50   4.6e-46  154.2   0.4     1    68    49   116    49   116 1.00 Lysis protein S
PerC                 PF06069.6     90 seq86_BIOID50939     -            162   1.9e-09   37.2   1.6   1   1   2.4e-13   3.3e-09   36.5   1.1     5    57    98   150    94   154 0.93 PerC transcriptional activator
Alpha-amylase_C      PF02806.13    96 seq88_BIOID50939     -            335   3.9e-06   26.7   0.0   1   1   7.9e-10   1.1e-05   25.3   0.0     8    90   234   322   232   326 0.77 Alpha amylase, C-terminal all-beta domain
phage_tail_N         PF08400.5    134 seq89_BIOID50939     -            437   6.5e-60  200.5   0.2   1   1   1.9e-63   6.5e-60  200.5   0.2     2   134     3   135     1   135 0.99 Prophage tail fibre N-terminal
Phage_fiber_C        PF06820.7     64 seq89_BIOID50939     -            437   3.9e-34  116.4   0.2   1   1   1.8e-37   6.2e-34  115.8   0.2     1    64   364   427   364   427 0.99 Putative prophage tail fibre C-terminus
Collagen             PF01391.13    60 seq89_BIOID50939     -            437   9.1e-18   63.4  72.1   1   2   9.7e-12   3.3e-08   32.8  27.1     1    59   252   310   250   312 0.62 Collagen triple helix repeat (20 copies)
Collagen             PF01391.13    60 seq89_BIOID50939     -            437   9.1e-18   63.4  72.1   2   2   6.8e-13   2.3e-09   36.5  21.9     1    59   303   361   303   364 0.93 Collagen triple helix repeat (20 copies)
CarboxypepD_reg      PF13620.1     82 seq89_BIOID50939     -            437   1.5e-07   31.2   0.2   1   1     1e-10   3.5e-07   30.0   0.1     1    74     5    83     5    90 0.81 Carboxypeptidase regulatory-like domain
Phage-tail_3         PF13550.1    164 seq92_BIOID50939     -            812     6e-37  126.8   1.5   1   1   2.1e-40   7.1e-37  126.5   0.0     1   163    56   225    56   226 0.95 Putative phage tail protein
DUF3672              PF12421.3    136 seq92_BIOID50939     -            812     5e-34  117.2   0.0   1   1   4.4e-37   1.5e-33  115.6   0.0     1    85   702   795   702   806 0.84 Fibronectin type III protein
DUF1983              PF09327.6     81 seq92_BIOID50939     -            812   6.6e-27   93.1   2.4   1   1   4.4e-30   1.5e-26   92.0   1.7     1    81   598   678   598   678 0.99 Domain of unknown function (DUF1983)
DUF3672              PF12421.3    136 seq95_BIOID50939     -            282   1.3e-45  154.8   2.2   1   1   2.8e-49   1.9e-45  154.2   1.5     1   136    99   241    99   241 0.93 Fibronectin type III protein
DUF1983              PF09327.6     81 seq95_BIOID50939     -            282   1.1e-23   82.8   0.1   1   1   7.8e-27   5.3e-23   80.6   0.0     9    81     3    75     1    75 0.98 Domain of unknown function (DUF1983)
RusA                 PF05866.6    116 seq97_BIOID50939     -            124   1.4e-19   70.4   0.0   1   1   1.3e-23   1.7e-19   70.2   0.0     3   116     9   116     7   116 0.89 Endodeoxyribonuclease RusA
DUF1327              PF07041.6    113 seq98_BIOID50939     -            108     4e-47  158.6   0.0   1   1   3.3e-51   4.5e-47  158.5   0.0     1    92     1    92     1   105 0.94 Protein of unknown function (DUF1327)
DUF551               PF04448.7     69 seq99_BIOID50939     -             68   3.7e-05   24.2   0.2   1   1   4.8e-09   6.6e-05   23.4   0.1     1    16    51    66    51    67 0.93 Protein of unknown function (DUF551)
Collagen             PF01391.13    60 seq100_BIOID50939    -            104   4.5e-10   38.8  26.8   1   1   5.6e-14   7.6e-10   38.0  18.6     4    53    53   102    51   103 0.58 Collagen triple helix repeat (20 copies)
tRNA-synt_1g         PF09334.6    391 seq102_BIOID50939    -            680  2.3e-156  520.2   0.1   1   1  1.1e-159  2.9e-156  519.9   0.0     1   390    11   400    11   401 0.98 tRNA synthetases class I (M)
tRNA_bind            PF01588.15    95 seq102_BIOID50939    -            680   1.5e-22   79.0   0.0   1   1   1.2e-25   3.4e-22   77.9   0.0     1    94   584   677   584   678 0.98 Putative tRNA binding domain
tRNA-synt_1          PF00133.17   601 seq102_BIOID50939    -            680   3.1e-18   65.0   1.7   1   1   3.2e-15   8.8e-12   43.7   0.1    25   103    11    88     3   115 0.83 tRNA synthetases class I (I, L, M and V)
tRNA-synt_1e         PF01406.14   301 seq102_BIOID50939    -            680   3.6e-14   52.4   0.5   1   2   5.1e-09   1.4e-05   24.2   0.0    10   120    11   122     3   135 0.87 tRNA synthetases class I (C) catalytic domain
tRNA-synt_1e         PF01406.14   301 seq102_BIOID50939    -            680   3.6e-14   52.4   0.5   2   2   1.5e-09   4.2e-06   25.9   0.0   213   282   297   365   290   383 0.82 tRNA synthetases class I (C) catalytic domain
gpW                  PF02831.10    68 seq103_BIOID50939    -             68   2.2e-33  113.4   2.3   1   1   1.8e-37   2.4e-33  113.3   1.6     1    68     1    68     1    68 0.99 gpW
DUF1627              PF07789.7    155 seq104_BIOID50939    -            193   6.9e-91  301.6   0.2   1   1   6.2e-95   8.4e-91  301.3   0.1     1   153    33   185    33   187 0.99 Protein of unknown function (DUF1627)
Dam                  PF05869.6    181 seq109_BIOID50939    -            217   1.3e-64  216.8   0.0   1   1   1.1e-68   1.5e-64  216.6   0.0     2   181    15   207    14   207 0.98 DNA N-6-adenine-methyltransferase (Dam)
Phage_fiber_C        PF06820.7     64 seq112_BIOID50939    -            163   6.3e-39  131.8   0.2   1   1   1.3e-42   8.8e-39  131.3   0.1     1    64    89   152    89   152 0.99 Putative prophage tail fibre C-terminus
Collagen             PF01391.13    60 seq112_BIOID50939    -            163   7.8e-17   60.4  66.1   1   2   2.1e-13   1.4e-09   37.2  19.8     6    58    21    73    19    74 0.58 Collagen triple helix repeat (20 copies)
Collagen             PF01391.13    60 seq112_BIOID50939    -            163   7.8e-17   60.4  66.1   2   2   5.7e-13   3.9e-09   35.7  20.5     1    53    34    86    34    90 0.82 Collagen triple helix repeat (20 copies)
Phage_portal_2       PF05136.8    355 seq114_BIOID50939    -            530  1.5e-107  359.1   0.2   1   1  1.3e-111  1.8e-107  358.8   0.1     1   355    26   398    26   398 0.98 Phage portal protein, lambda family
Antiterm             PF03589.8     95 seq115_BIOID50939    -            273   1.3e-55  185.3   7.3   1   2   2.9e-28   3.9e-24   84.4   0.0     2    95    15   111    14   111 0.97 Antitermination protein
Antiterm             PF03589.8     95 seq115_BIOID50939    -            273   1.3e-55  185.3   7.3   2   2     1e-34   1.4e-30  105.1   0.1     2    95   178   270   177   270 0.98 Antitermination protein
LppC                 PF04348.8    536 seq117_BIOID50939    -            678    2e-135  452.3  23.7   1   2     6e-52   8.2e-48  163.1  14.0     1   314    40   345    40   353 0.90 LppC putative lipoprotein
LppC                 PF04348.8    536 seq117_BIOID50939    -            678    2e-135  452.3  23.7   2   2   6.7e-91   9.1e-87  291.7   0.1   245   536   346   672   342   672 0.97 LppC putative lipoprotein
DUF4222              PF13973.1     53 seq118_BIOID50939    -             80   1.4e-13   49.8   0.3   1   1   1.3e-17   1.8e-13   49.5   0.2     2    53     4    54     3    54 0.97 Domain of unknown function (DUF4222)
Ribosomal_S10        PF00338.17    97 seq119_BIOID50939    -            103   4.1e-38  129.0   0.1   1   1   3.3e-42   4.5e-38  128.8   0.0     1    96     6   101     6   102 0.99 Ribosomal protein S10p/S20e
Phage_lambd_GpG      PF06894.6    127 seq121_BIOID50939    -            140   6.2e-56  187.3   0.9   1   1   5.2e-60   7.1e-56  187.1   0.6     1   126     1   125     1   126 0.98 Bacteriophage lambda minor tail protein (GpG)
Phage_fiber_C        PF06820.7     64 seq122_BIOID50939    -            129   1.1e-35  121.4   0.7   1   1   1.2e-39   1.6e-35  120.9   0.5     1    64    68   129    68   129 0.99 Putative prophage tail fibre C-terminus
HTH_Tnp_1            PF01527.15    76 seq124_BIOID50939    -            126   2.5e-21   75.2   0.0   1   1   2.5e-25   3.5e-21   74.8   0.0     1    70    10    86    10    92 0.86 Transposase
HTH_Tnp_1            PF01527.15    76 seq125_BIOID50939    -            108   5.5e-11   42.1   1.3   1   1   1.6e-14   2.2e-10   40.2   0.9     1    74     1    87     1    88 0.86 Transposase
DDE_Tnp_1_assoc      PF13808.1     90 seq126_BIOID50939    -            378   3.1e-33  113.2   0.0   1   1   8.3e-37   5.7e-33  112.3   0.0     1    90     6    95     6    95 0.99 DDE_Tnp_1-associated
DDE_Tnp_1            PF01609.16   211 seq126_BIOID50939    -            378   1.5e-29  103.0   0.2   1   1   3.7e-33   2.5e-29  102.2   0.1     3   211   102   343   100   343 0.93 Transposase DDE domain
Phage_tube           PF04985.9    167 seq127_BIOID50939    -            172   1.5e-68  229.3   0.1   1   1   1.2e-72   1.7e-68  229.1   0.1     1   167     2   172     2   172 0.99 Phage tail tube protein FII
Phage_lysozyme       PF00959.14   110 seq131_BIOID50939    -            120   8.2e-26   90.3   0.0   1   1   6.9e-30   9.5e-26   90.1   0.0     9   110     2   109     1   109 0.96 Phage lysozyme
DUF1076              PF06416.7    113 seq134_BIOID50939    -             60   4.7e-24   84.1   0.0   1   1   3.7e-28   5.1e-24   84.0   0.0    56   112     1    57     1    58 0.98 Protein of unknown function (DUF1076)
Ribosomal_L3         PF00297.17   263 seq138_BIOID50939    -            209     5e-50  170.2  10.0   1   1   1.6e-52   2.2e-48  164.8   6.9     1   263     8   204     8   204 0.99 Ribosomal protein L3
DUF1233              PF06806.7     72 seq142_BIOID50939    -             84   2.7e-34  116.4   0.5   1   1   2.3e-38   3.2e-34  116.1   0.3     1    72     4    76     4    76 0.97 Putative excisionase (DUF1233)
Phage_fiber_C        PF06820.7     64 seq143_BIOID50939    -             82   3.6e-36  122.9   0.7   1   1   3.2e-40   4.4e-36  122.7   0.5     1    64    21    82    21    82 0.99 Putative prophage tail fibre C-terminus
Ail_Lom              PF06316.6    199 seq144_BIOID50939    -            200   1.3e-93  311.9   1.1   1   1   2.3e-97   1.6e-93  311.6   0.8     1   164     1   164     1   176 0.98 Enterobacterial Ail/Lom protein
OMP_b-brl            PF13505.1    176 seq144_BIOID50939    -            200   2.5e-16   59.9   1.2   1   1     5e-20   3.4e-16   59.5   0.8     2   130    11   157    10   167 0.78 Outer membrane protein beta-barrel domain
Phage_tail_T         PF06223.7    103 seq146_BIOID50939    -            144   1.1e-57  192.6   0.9   1   1   5.4e-56   7.3e-52  173.9   0.1     1   103    11   113    11   113 0.99 Minor tail protein T
LexA_DNA_bind        PF01726.11    65 seq147_BIOID50939    -            108   1.6e-19   69.0   0.0   1   1   1.6e-23   2.1e-19   68.7   0.0     1    65     1    65     1    65 0.99 LexA DNA binding domain
Trehalase            PF01204.13   512 seq148_BIOID50939    -            549  4.4e-161  536.8   0.1   1   1  3.9e-165  5.3e-161  536.5   0.0     1   511    70   546    70   547 0.96 Trehalase
DUF1076              PF06416.7    113 seq150_BIOID50939    -            191   4.8e-45  151.7   0.1   1   1   5.5e-49   7.5e-45  151.1   0.1     7   113    87   189    79   189 0.93 Protein of unknown function (DUF1076)
DUF1019              PF06254.6     89 seq153_BIOID50939    -            141     1e-23   83.1   0.3   1   1     1e-27   1.4e-23   82.7   0.2     1    89    46   121    46   121 0.97 Protein of unknown function (DUF1019)
CsiD                 PF08943.5    297 seq155_BIOID50939    -            360  3.5e-148  492.2   0.3   1   1    8e-152  5.5e-148  491.5   0.0     1   297    55   350    55   350 1.00 CsiD
TauD                 PF02668.11   258 seq155_BIOID50939    -            360   4.6e-10   39.4   0.1   1   1   1.2e-13   8.3e-10   38.6   0.1    34   256   125   344    99   346 0.79 Taurine catabolism dioxygenase TauD, TfdA family
DUF3596              PF12167.3     88 seq156_BIOID50939    -            428   5.2e-30  102.7   0.0   1   1   1.9e-33   1.3e-29  101.5   0.0     1    88     7    93     7    93 0.98 Domain of unknown function (DUF3596)
Phage_integrase      PF00589.17   173 seq156_BIOID50939    -            428     2e-19   69.8   0.4   1   1   5.8e-23     4e-19   68.8   0.1     3   166   203   396   201   402 0.87 Phage integrase family
Phage_fiber_C        PF06820.7     64 seq157_BIOID50939    -            101   9.1e-35  118.5   0.6   1   1   9.5e-39   1.3e-34  118.0   0.4     1    64    40   101    40   101 0.98 Putative prophage tail fibre C-terminus
Peptidase_S49        PF01343.13   154 seq159_BIOID50939    -            439   1.1e-45  155.0   0.5   1   1   3.1e-49   2.2e-45  154.1   0.4     2   151   149   297   148   300 0.96 Peptidase family S49
TonB_dep_Rec         PF00593.19   276 seq160_BIOID50939    -            747   7.1e-28   98.1  10.2   1   1     1e-31   7.1e-28   98.1   7.1     1   276   510   746   510   746 0.98 TonB dependent receptor
Plug                 PF07715.10   108 seq160_BIOID50939    -            747     2e-21   76.2   0.1   1   1   6.6e-25   4.5e-21   75.0   0.1     2   107    76   180    75   181 0.94 TonB-dependent Receptor Plug Domain
DDE_Tnp_1_assoc      PF13808.1     90 seq161_BIOID50939    -            378   3.8e-33  112.9   0.0   1   1     1e-36     7e-33  112.0   0.0     1    90     6    95     6    95 0.99 DDE_Tnp_1-associated
DDE_Tnp_1            PF01609.16   211 seq161_BIOID50939    -            378   1.5e-29  103.0   0.2   1   1   3.7e-33   2.5e-29  102.2   0.1     3   211   102   343   100   343 0.93 Transposase DDE domain
FluMu_gp41           PF10109.4     82 seq162_BIOID50939    -             91     5e-14   51.8   0.1   1   1   4.1e-18   5.6e-14   51.7   0.1     1    81     6    85     6    86 0.97 Mu-like prophage FluMu protein gp41
RusA                 PF05866.6    116 seq164_BIOID50939    -            129   6.6e-21   74.7   0.0   1   1   5.6e-25   7.6e-21   74.5   0.0     1   115     5   120     5   121 0.92 Endodeoxyribonuclease RusA
TMP_2                PF06791.8    210 seq168_BIOID50939    -            849   2.1e-67  226.6  13.9   1   1   3.1e-71   2.1e-67  226.6   9.6     2   209    50   257    49   258 0.97 Prophage tail length tape measure protein
Tape_meas_lam_C      PF09718.5     78 seq168_BIOID50939    -            849   2.1e-20   72.2   5.7   1   1   3.1e-24   2.1e-20   72.2   3.9     1    78   626   703   626   703 0.98 Lambda phage tail tape-measure protein (Tape_meas_lam_C)
P22_AR_N             PF10547.4    120 seq169_BIOID50939    -            189   5.6e-55  184.2   0.1   1   1   1.3e-58   8.6e-55  183.6   0.0     1   120     1   119     1   119 0.99 P22_AR N-terminal domain
ORF11CD3             PF10549.4     57 seq169_BIOID50939    -            189   6.9e-25   86.4   0.5   1   1   1.5e-27     1e-23   82.6   0.2     1    56   120   175   120   176 0.98 ORF11CD3 domain
Response_reg         PF00072.19   112 seq170_BIOID50939    -            215   1.2e-30  105.6   0.4   1   1   5.3e-34   1.8e-30  105.0   0.3     1   112     9   121     9   121 0.99 Response regulator receiver domain
GerE                 PF00196.14    58 seq170_BIOID50939    -            215   4.4e-25   86.6   0.5   1   1   2.5e-28   8.5e-25   85.7   0.4     2    57   152   207   151   208 0.96 Bacterial regulatory proteins, luxR family
Sigma70_r4_2         PF08281.7     54 seq170_BIOID50939    -            215   1.4e-07   30.7   0.1   1   1   8.1e-11   2.8e-07   29.7   0.0    25    54   167   196   154   196 0.93 Sigma-70, region 4
HTH_24               PF13412.1     48 seq170_BIOID50939    -            215   1.7e-05   23.9   1.1   1   1   1.8e-08   6.1e-05   22.2   0.3     6    43   159   194   154   195 0.80 Winged helix-turn-helix DNA-binding
Phage_portal         PF04860.7    347 seq175_BIOID50939    -            494   8.7e-75  251.4   0.0   1   1   8.4e-79   1.1e-74  251.0   0.0    52   347    12   306     2   306 0.95 Phage portal protein
Ribosomal_L4         PF00573.17   192 seq176_BIOID50939    -            201   9.2e-66  220.7   1.1   1   1   7.6e-70     1e-65  220.6   0.7     2   191    13   198    12   199 0.99 Ribosomal protein L4/L1 family
Cys_Met_Meta_PP      PF01053.15   386 seq177_BIOID50939    -            445  1.8e-139  464.2   0.0   1   1  4.6e-143  2.1e-139  464.0   0.0     1   385    65   439    65   440 0.99 Cys/Met metabolism PLP-dependent enzyme
Aminotran_1_2        PF00155.16   363 seq177_BIOID50939    -            445   3.6e-07   29.3   0.0   1   1   1.2e-10   5.3e-07   28.7   0.0    49   192   116   237   102   270 0.83 Aminotransferase class I and II
Phage_P2_GpE         PF06528.7     39 seq179_BIOID50939    -             51   1.4e-23   81.9   0.0   1   1   1.2e-27   1.7e-23   81.6   0.0     1    39    13    51    13    51 0.98 Phage P2 GpE
DUF1627              PF07789.7    155 seq181_BIOID50939    -            252   1.7e-85  284.1   0.4   1   1   5.2e-89   2.4e-85  283.6   0.3     1   155    91   245    91   245 0.99 Protein of unknown function (DUF1627)
Phage_rep_org_N      PF09681.5    121 seq182_BIOID50939    -            347   4.8e-05   22.8   0.0   1   1   5.9e-09   8.1e-05   22.0   0.0     1   120     5   131     5   133 0.83 N-terminal phage replisome organiser (Phage_rep_org_N)
phage_tail_N         PF08400.5    134 seq183_BIOID50939    -            497   1.4e-60  202.6   0.1   1   1   4.2e-64   1.4e-60  202.6   0.1     1   134     1   134     1   134 0.99 Prophage tail fibre N-terminal
Phage_fiber_C        PF06820.7     64 seq183_BIOID50939    -            497     5e-58  193.0   1.6   1   2   1.6e-24   5.4e-21   74.3   0.0     1    46   333   378   333   391 0.96 Putative prophage tail fibre C-terminus
Phage_fiber_C        PF06820.7     64 seq183_BIOID50939    -            497     5e-58  193.0   1.6   2   2   5.6e-38   1.9e-34  117.4   0.5     1    64   436   497   436   497 0.99 Putative prophage tail fibre C-terminus
Collagen             PF01391.13    60 seq183_BIOID50939    -            497   3.3e-14   52.0  75.5   1   2     2e-12   6.7e-09   35.0  24.8     4    59   251   306   248   307 0.59 Collagen triple helix repeat (20 copies)
Collagen             PF01391.13    60 seq183_BIOID50939    -            497   3.3e-14   52.0  75.5   2   2   3.3e-11   1.1e-07   31.1  21.9     1    53   278   330   278   333 0.52 Collagen triple helix repeat (20 copies)
CarboxypepD_reg      PF13620.1     82 seq183_BIOID50939    -            497   1.7e-07   31.0   0.2   1   1   1.2e-10   3.9e-07   29.9   0.1     1    74     4    82     4    89 0.82 Carboxypeptidase regulatory-like domain
SBP_bac_11           PF13531.1    231 seq186_BIOID50939    -            252   2.3e-33  115.6   0.0   1   1   1.9e-37   2.6e-33  115.4   0.0     1   230    20   247    20   248 0.88 Bacterial extracellular solute-binding protein
PhageMin_Tail        PF10145.4    202 seq187_BIOID50939    -            815   3.2e-44  150.8  21.4   1   1   2.4e-48   3.2e-44  150.8  14.8     1   202   238   440   238   440 0.98 Phage-related minor tail protein
KilA-N               PF04383.8    111 seq188_BIOID50939    -            269   1.6e-20   72.6   0.0   1   1   1.9e-24   2.5e-20   72.0   0.0     6   108     8   108     4   111 0.93 KilA-N domain
TerB                 PF05099.8    140 seq189_BIOID50939    -             48   1.6e-08   34.2   0.6   1   1   1.2e-12   1.7e-08   34.2   0.4    92   131     4    43     1    47 0.92 Tellurite resistance protein TerB
RHS                  PF03527.9     41 seq195_BIOID50939    -            586   1.9e-20   72.2   0.8   1   1   2.7e-24   1.9e-20   72.2   0.5     1    41   333   373   333   373 0.97 RHS protein
RHS_repeat           PF05593.9     38 seq195_BIOID50939    -            586   2.8e-11   43.1  24.4   1   1   9.8e-09   6.7e-05   22.8   0.8     1    29   129   166   129   175 0.84 RHS Repeat
Phage_min_tail       PF05939.8    109 seq203_BIOID50939    -            113   1.2e-35  121.6   0.0   1   1   9.7e-40   1.3e-35  121.4   0.0     1   109     4   113     4   113 0.98 Phage minor tail protein
Peptidase_S49        PF01343.13   154 seq204_BIOID50939    -            501     3e-46  156.9   0.7   1   1   3.9e-50   5.3e-46  156.0   0.5     2   153   145   295   144   296 0.97 Peptidase family S49
Ribosomal_L23        PF00276.15    92 seq206_BIOID50939    -            100   1.1e-32  111.6   1.2   1   1   8.9e-37   1.2e-32  111.5   0.8     2    89     9    96     8    99 0.97 Ribosomal protein L23
Phage_lysis          PF03245.8    125 seq209_BIOID50939    -            134   1.1e-32  112.5   6.9   1   1   1.9e-36   1.3e-32  112.2   4.8     1    90    29   119    29   125 0.97 Bacteriophage lysis protein
Ail_Lom              PF06316.6    199 seq210_BIOID50939    -            199  2.8e-120  398.9   4.7   1   1  6.8e-124  3.1e-120  398.8   3.2     1   199     1   199     1   199 1.00 Enterobacterial Ail/Lom protein
OMP_b-brl            PF13505.1    176 seq210_BIOID50939    -            199   6.9e-26   91.1   5.0   1   1   1.9e-29   8.7e-26   90.7   3.5     2   176    11   199     9   199 0.87 Outer membrane protein beta-barrel domain
OmpA_membrane        PF01389.12   183 seq210_BIOID50939    -            199   0.00016   21.1   0.1   1   1   5.4e-08   0.00025   20.5   0.1    14   148    23   178    17   181 0.79 OmpA-like transmembrane domain
DAO                  PF01266.19   358 seq212_BIOID50939    -            444     2e-63  214.3   0.0   1   1   1.8e-67   2.4e-63  214.0   0.0     1   356    25   412    25   414 0.86 FAD dependent oxidoreductase
Rz1                  PF06085.6     40 seq218_BIOID50939    -             50     8e-11   41.0  11.2   1   1   7.5e-15     1e-10   40.7   7.7     1    24    20    45    20    49 0.95 Lipoprotein Rz1 precursor
DUF303               PF03629.13   255 seq219_BIOID50939    -            645   8.9e-28   97.0   0.0   1   1   1.8e-31   1.2e-27   96.6   0.0     2   206    79   326    78   381 0.78 Domain of unknown function (DUF303)
DUF1737              PF08410.5     54 seq219_BIOID50939    -            645     5e-17   61.2   0.0   1   1   2.4e-20   1.7e-16   59.6   0.0     1    53     1    50     1    51 0.97 Domain of unknown function (DUF1737)
DUF1076              PF06416.7    113 seq220_BIOID50939    -            216   7.6e-48  160.8   1.1   1   1   9.5e-52   1.3e-47  160.0   0.8     1   113    94   206    94   206 0.98 Protein of unknown function (DUF1076)
Phage_tail_L         PF05100.7    206 seq221_BIOID50939    -            232   3.3e-96  320.2   0.0   1   1  2.8e-100   3.8e-96  320.0   0.0     1   206    29   230    29   230 0.99 Phage minor tail protein L
WGR                  PF05406.10    81 seq224_BIOID50939    -            318     2e-17   62.7   1.0   1   1   2.9e-21     4e-17   61.8   0.7    11    78     4    68     1    71 0.92 WGR domain
Ribosomal_L2_C       PF03947.13   130 seq225_BIOID50939    -            273   2.4e-55  185.7   1.9   1   1   5.5e-59   3.8e-55  185.1   1.3     1   129   124   250   124   251 0.98 Ribosomal Proteins L2, C-terminal domain
Ribosomal_L2         PF00181.18    77 seq225_BIOID50939    -            273     7e-37  125.1   0.8   1   1   8.2e-40   5.6e-36  122.2   0.8     1    76    42   117    42   118 0.99 Ribosomal Proteins L2, RNA binding domain
UPF0102              PF02021.12    93 seq226_BIOID50939    -            131   1.3e-35  121.0   0.1   1   1   1.1e-39   1.5e-35  120.8   0.1     2    92    23   115    22   116 0.98 Uncharacterised protein family UPF0102
DUF968               PF06147.6    200 seq227_BIOID50939    -            331   3.8e-79  265.1   0.0   1   1   3.7e-83     5e-79  264.7   0.0     2   200   131   328   130   328 0.99 Protein of unknown function (DUF968)
MerR_1               PF13411.1     69 seq229_BIOID50939    -            215   3.7e-09   36.1   0.2   1   1   2.7e-12   3.6e-08   32.9   0.0    26    68     2    44     1    45 0.96 MerR HTH family regulatory protein
DUF1722              PF08349.6    117 seq230_BIOID50939    -            169   1.4e-37  128.0   0.1   1   1   1.2e-41   1.7e-37  127.7   0.1     1   116    41   157    41   158 0.98 Protein of unknown function (DUF1722)
HDPD                 PF02924.9    118 seq232_BIOID50939    -            112     1e-15   57.4   0.9   1   1   8.7e-20   1.2e-15   57.2   0.6     4   114     7   108     4   111 0.87 Bacteriophage lambda head decoration protein D
Glycos_transf_N      PF04413.11   186 seq236_BIOID50939    -            425   4.5e-75  250.8   0.0   1   1   6.1e-78   4.2e-74  247.6   0.0     1   185    31   212    31   213 0.98 3-Deoxy-D-manno-octulosonic-acid transferase (kdotransferase)
Glycos_transf_1      PF00534.15   172 seq236_BIOID50939    -            425   3.5e-10   39.4   0.0   1   1   9.8e-14   6.7e-10   38.5   0.0    65   169   291   398   231   401 0.75 Glycosyl transferases group 1
Peptidase_M85        PF13678.1    251 seq237_BIOID50939    -            339    9e-114  378.9   0.2   1   1  8.1e-118  1.1e-113  378.6   0.1     2   251    34   283    33   283 0.99 NFkB-p65-degrading zinc protease
Ail_Lom              PF06316.6    199 seq238_BIOID50939    -            199  7.8e-118  390.9   5.3   1   1  1.3e-121  8.7e-118  390.8   3.6     1   199     1   199     1   199 1.00 Enterobacterial Ail/Lom protein
OMP_b-brl            PF13505.1    176 seq238_BIOID50939    -            199   8.1e-26   90.8   6.1   1   1   1.5e-29     1e-25   90.5   4.2     2   176    11   199    10   199 0.88 Outer membrane protein beta-barrel domain
HOK_GEF              PF01848.11    43 seq239_BIOID50939    -             70   9.4e-17   59.9   4.8   1   1   8.5e-21   1.2e-16   59.6   3.3     1    43    24    66    24    66 0.99 Hok/gef family
phage_tail_N         PF08400.5    134 seq240_BIOID50939    -            971   5.5e-59  197.5   0.3   1   1   1.6e-62   5.5e-59  197.5   0.2     1   134     1   134     1   134 0.99 Prophage tail fibre N-terminal
Phage_fiber_2        PF03406.8     44 seq240_BIOID50939    -            971   1.1e-56  188.0  35.0   1   3   4.1e-25   1.4e-21   75.7   4.9     1    44   462   505   462   505 0.98 Phage tail fibre repeat
Phage_fiber_2        PF03406.8     44 seq240_BIOID50939    -            971   1.1e-56  188.0  35.0   2   3   7.3e-24   2.5e-20   71.7   3.9     1    44   506   549   506   549 0.97 Phage tail fibre repeat
Phage_fiber_2        PF03406.8     44 seq240_BIOID50939    -            971   1.1e-56  188.0  35.0   3   3   1.5e-23     5e-20   70.7   4.4     1    42   550   591   550   593 0.95 Phage tail fibre repeat
Collar               PF07484.7     57 seq240_BIOID50939    -            971   1.4e-11   43.8   0.2   1   1   9.7e-15   3.3e-11   42.6   0.1     1    56   761   807   761   808 0.97 Phage Tail Collar Domain
Phage_fiber          PF03335.8     14 seq240_BIOID50939    -            971   6.2e-07   28.0  64.4   1   7   0.00054       1.8    8.3   1.5     1    14   824   837   824   837 0.88 Phage tail fibre repeat
Phage_fiber          PF03335.8     14 seq240_BIOID50939    -            971   6.2e-07   28.0  64.4   2   7   2.4e-05     0.083   12.4   2.6     1    14   856   869   856   869 0.92 Phage tail fibre repeat
Phage_fiber          PF03335.8     14 seq240_BIOID50939    -            971   6.2e-07   28.0  64.4   3   7   0.00027      0.91    9.3   2.4     2    13   871   882   870   883 0.89 Phage tail fibre repeat
Phage_fiber          PF03335.8     14 seq240_BIOID50939    -            971   6.2e-07   28.0  64.4   4   7   3.8e-05      0.13   11.8   3.2     1    14   906   919   906   919 0.92 Phage tail fibre repeat
Phage_fiber          PF03335.8     14 seq240_BIOID50939    -            971   6.2e-07   28.0  64.4   5   7   0.00053       1.8    8.3   1.7     2    12   921   931   920   932 0.89 Phage tail fibre repeat
Phage_fiber          PF03335.8     14 seq240_BIOID50939    -            971   6.2e-07   28.0  64.4   6   7   0.00045       1.5    8.6   0.8     2    11   930   939   929   940 0.86 Phage tail fibre repeat
Phage_fiber          PF03335.8     14 seq240_BIOID50939    -            971   6.2e-07   28.0  64.4   7   7   0.00053       1.8    8.4   0.9     2    13   939   950   938   951 0.87 Phage tail fibre repeat
AA_permease          PF00324.16   479 seq241_BIOID50939    -            119   1.3e-07   30.2   7.3   1   1   9.4e-12   1.3e-07   30.2   5.0     2    46    35    78    34    82 0.92 Amino acid permease
Homoserine_dh        PF00742.14   179 seq243_BIOID50939    -            810   6.9e-51  172.3   0.0   1   1   2.3e-54   1.1e-50  171.7   0.0     1   178   608   803   608   804 0.99 Homoserine dehydrogenase
AA_kinase            PF00696.23   241 seq243_BIOID50939    -            810   1.8e-42  145.4   0.0   1   1   8.3e-46   3.8e-42  144.3   0.0     2   238    12   284    11   287 0.89 Amino acid kinase family
NAD_binding_3        PF03447.11   117 seq243_BIOID50939    -            810   3.5e-24   85.3   0.0   1   1   1.8e-27   8.4e-24   84.1   0.0     1   116   465   599   465   600 0.98 Homoserine dehydrogenase, NAD binding domain
SIS_2                PF13580.1    138 seq244_BIOID50939    -            196   1.2e-31  109.1   1.0   1   1   2.2e-35   1.5e-31  108.8   0.7     3   138    10   144     8   144 0.95 SIS domain
SIS                  PF01380.17   131 seq244_BIOID50939    -            196   6.2e-07   28.9   0.3   1   1   7.1e-10   4.8e-06   26.0   0.0    49   105   105   164    77   182 0.82 SIS domain
CBM_5_12             PF02839.9     41 seq245_BIOID50939    -            296   1.1e-07   31.1   1.5   1   1   6.2e-10   8.5e-06   25.1   0.3     4    41   247   284   244   284 0.91 Carbohydrate binding domain
ORF6N                PF10543.4     88 seq246_BIOID50939    -            182   2.8e-26   91.2   0.0   1   1   3.1e-30   4.3e-26   90.6   0.0     4    88    12    98     9    98 0.96 ORF6N domain
Phage_cap_E          PF03864.10   329 seq248_BIOID50939    -            350   1.1e-63  215.0   0.2   1   1   9.1e-68   1.2e-63  214.8   0.1     1   328    13   348    13   349 0.93 Phage major capsid protein E
Oxidored_q6          PF01058.17   131 seq249_BIOID50939    -            381   4.1e-29  100.7   0.3   1   1   4.9e-33   6.7e-29  100.0   0.2     1   130    71   216    71   217 0.96 NADH ubiquinone oxidoreductase, 20 Kd subunit
AA_permease          PF00324.16   479 seq251_BIOID50939    -            430  2.7e-108  362.2  40.7   1   1  4.5e-112  3.1e-108  362.0  28.2    39   478     2   407     1   408 0.97 Amino acid permease
AA_permease_2        PF13520.1    426 seq251_BIOID50939    -            430   8.3e-39  133.1  45.3   1   1   1.4e-42   9.8e-39  132.9  31.4    45   423     6   393     1   396 0.85 Amino acid permease
FAD_binding_7        PF03441.9    277 seq253_BIOID50939    -            472  1.2e-106  355.8   1.2   1   1  2.3e-110  1.6e-106  355.5   0.8     3   276   205   468   203   469 0.96 FAD binding domain of DNA photolyase
DNA_photolyase       PF00875.13   165 seq253_BIOID50939    -            472   2.5e-45  154.0   0.4   1   1   8.7e-49   5.9e-45  152.8   0.1     2   159     5   168     4   174 0.92 DNA photolyase
IpaB_EvcA            PF03278.8    153 seq254_BIOID50939    -            196   3.3e-60  201.6   5.3   1   1   2.9e-64   3.9e-60  201.3   3.7     2   152    40   184    39   185 0.98 IpaB/EvcA family
DUF1627              PF07789.7    155 seq255_BIOID50939    -            238   4.5e-93  308.7   0.1   1   1   4.7e-97   6.4e-93  308.2   0.0     1   155    76   230    76   230 1.00 Protein of unknown function (DUF1627)
Transposase_mut      PF00872.13   381 seq256_BIOID50939    -            140   4.1e-27   94.5   0.1   1   1   3.3e-31   4.4e-27   94.4   0.0     5   134     5   134     1   137 0.84 Transposase, Mutator family
Ribosomal_S19        PF00203.16    81 seq262_BIOID50939    -             92   2.2e-38  129.6   0.1   1   1   1.9e-42   2.6e-38  129.3   0.0     1    81     3    83     3    83 0.99 Ribosomal protein S19
PTS_EIIA_2           PF00359.17   142 seq265_BIOID50939    -            637   6.7e-33  113.2   0.0   1   1   2.5e-36   1.1e-32  112.5   0.0     5   140   498   634   495   636 0.95 Phosphoenolpyruvate-dependent sugar phosphotransferase system, EIIA 2
PTS_EIIC             PF02378.13   321 seq265_BIOID50939    -            637   2.3e-19   69.3  33.4   1   1     5e-23   2.3e-19   69.3  23.1     1   321    17   277    17   277 0.92 Phosphotransferase system, EIIC
PTS_IIB              PF02302.12    90 seq265_BIOID50939    -            637   1.9e-09   37.7   0.3   1   1   1.1e-12   4.9e-09   36.3   0.0     1    79   379   453   379   458 0.87 PTS system, Lactose/Cellobiose specific IIB subunit
phage_tail_N         PF08400.5    134 seq266_BIOID50939    -            407   9.7e-61  203.2   0.1   1   1   2.8e-64   9.7e-61  203.2   0.1     1   134     1   134     1   134 0.99 Prophage tail fibre N-terminal
Phage_fiber_C        PF06820.7     64 seq266_BIOID50939    -            407     1e-35  121.5   0.3   1   1   4.6e-39   1.6e-35  120.9   0.2     1    64   333   396   333   396 0.99 Putative prophage tail fibre C-terminus
Collagen             PF01391.13    60 seq266_BIOID50939    -            407   9.3e-14   50.6  69.5   1   2   1.6e-11   5.5e-08   32.1  20.9     4    52   251   299   248   300 0.56 Collagen triple helix repeat (20 copies)
Collagen             PF01391.13    60 seq266_BIOID50939    -            407   9.3e-14   50.6  69.5   2   2   1.4e-11   4.7e-08   32.3  21.7     4    56   278   330   277   333 0.42 Collagen triple helix repeat (20 copies)
CarboxypepD_reg      PF13620.1     82 seq266_BIOID50939    -            407   1.2e-07   31.5   0.2   1   1   8.4e-11   2.9e-07   30.3   0.1     1    74     4    82     4    89 0.82 Carboxypeptidase regulatory-like domain
Transposase_mut      PF00872.13   381 seq267_BIOID50939    -             99   3.8e-11   42.0   0.0   1   1   3.3e-15   4.5e-11   41.8   0.0   333   379    28    74    23    76 0.96 Transposase, Mutator family
DUF413               PF04219.7     94 seq268_BIOID50939    -            112   1.5e-38  130.2   0.1   1   1   1.4e-42   1.9e-38  129.9   0.1     1    90    10    99    10   102 0.97 Protein of unknown function, DUF
BON                  PF04972.12    64 seq269_BIOID50939    -            191   2.5e-32  110.3   8.7   1   2   2.7e-19   3.6e-15   55.3   0.8     3    62    53   113    51   115 0.96 BON domain
BON                  PF04972.12    64 seq269_BIOID50939    -            191   2.5e-32  110.3   8.7   2   2   1.8e-20   2.4e-16   59.1   0.8     1    57   129   184   129   188 0.97 BON domain
Aldedh               PF00171.17   462 seq271_BIOID50939    -            482    3e-175  582.9   0.1   1   1  2.4e-179  3.3e-175  582.7   0.1     1   461    19   477    19   478 0.99 Aldehyde dehydrogenase family
Antiterm             PF03589.8     95 seq274_BIOID50939    -            250   4.9e-53  177.0   0.2   1   2   1.2e-23   1.6e-19   69.6   0.0     1    95    14   107    14   107 0.98 Antitermination protein
Antiterm             PF03589.8     95 seq274_BIOID50939    -            250   4.9e-53  177.0   0.2   2   2   1.7e-33   2.3e-29  101.2   0.0     2    95   155   247   154   247 0.98 Antitermination protein
Peptidase_M85        PF13678.1    251 seq275_BIOID50939    -            328  1.6e-111  371.6   0.1   1   1  1.4e-115  1.9e-111  371.3   0.0     2   251    25   274    24   274 0.99 NFkB-p65-degrading zinc protease
Ribosomal_L22        PF00237.14   105 seq276_BIOID50939    -            110   1.6e-41  140.4   2.4   1   1   1.3e-45   1.7e-41  140.2   1.6     1   104     5   108     5   109 0.99 Ribosomal protein L22p/L17e
ABC_tran             PF00005.22   118 seq277_BIOID50939    -            265   1.1e-20   74.1   0.0   1   1   2.3e-24   1.6e-20   73.5   0.0     1   118    51   176    51   176 0.94 ABC transporter
HDPD                 PF02924.9    118 seq279_BIOID50939    -            115   1.5e-17   63.3   0.3   1   1   1.2e-21   1.6e-17   63.2   0.2     4   115     6   109     3   112 0.92 Bacteriophage lambda head decoration protein D
MurB_C               PF02873.11   105 seq280_BIOID50939    -            342     2e-41  139.8   0.0   1   1   5.2e-45   3.5e-41  139.0   0.0     1   105   203   330   203   330 0.99 UDP-N-acetylenolpyruvoylglucosamine reductase, C-terminal domain
FAD_binding_4        PF01565.18   139 seq280_BIOID50939    -            342   5.9e-27   93.7   0.1   1   1   2.7e-30   1.8e-26   92.1   0.0     2   138    18   149    17   150 0.91 FAD binding domain
HOK_GEF              PF01848.11    43 seq281_BIOID50939    -             70   2.8e-19   68.0   4.6   1   1   2.8e-23   3.8e-19   67.6   3.2     1    43    24    66    24    66 0.99 Hok/gef family
LysR_substrate       PF03466.15   209 seq284_BIOID50939    -            323   9.8e-42  142.2   0.2   1   1     2e-45   1.3e-41  141.8   0.1     3   206   113   316   111   319 0.97 LysR substrate binding domain
HTH_1                PF00126.22    60 seq284_BIOID50939    -            323   7.3e-19   67.1   0.6   1   1     2e-22   1.3e-18   66.3   0.4     2    59    29    86    28    87 0.97 Bacterial regulatory helix-turn-helix protein, lysR family
DUF968               PF06147.6    200 seq285_BIOID50939    -            348   1.3e-79  266.6   0.0   1   1   1.6e-83   2.2e-79  265.9   0.0     2   199   130   344   129   345 0.99 Protein of unknown function (DUF968)
Phage_connect_1      PF05135.8    102 seq289_BIOID50939    -            108   2.4e-08   33.8   0.0   1   1   2.1e-12   2.9e-08   33.6   0.0     1    98     1   101     1   104 0.86 Phage gp6-like head-tail connector protein
P22_AR_C             PF10548.4     74 seq291_BIOID50939    -            292     3e-26   90.9   0.0   1   1   7.3e-30     5e-26   90.2   0.0     1    74   191   264   191   264 0.98 P22AR C-terminal domain
Bro-N                PF02498.12    87 seq291_BIOID50939    -            292   5.7e-22   77.6   0.0   1   1   1.6e-25   1.1e-21   76.7   0.0     1    87    20   110    20   110 0.88 BRO family, N-terminal domain
MFS_1                PF07690.11   354 seq293_BIOID50939    -            466   9.5e-57  192.2  44.8   1   2   3.5e-52   4.8e-48  163.6  16.0     2   269    50   321    49   334 0.89 Major Facilitator Superfamily
MFS_1                PF07690.11   354 seq293_BIOID50939    -            466   9.5e-57  192.2  44.8   2   2   1.3e-12   1.8e-08   33.4  10.6    59   178   334   450   322   464 0.85 Major Facilitator Superfamily
Ribosomal_S3_C       PF00189.15    85 seq294_BIOID50939    -            233   3.5e-35  119.9   0.3   1   1   1.8e-38   1.2e-34  118.2   0.1     1    85   119   202   119   202 0.96 Ribosomal protein S3, C-terminal domain
KH_2                 PF07650.12    78 seq294_BIOID50939    -            233   6.9e-20   70.2   3.4   1   1   2.1e-23   1.4e-19   69.2   2.4     1    78    38   111    38   111 0.97 KH domain
Phage_min_tail       PF05939.8    109 seq296_BIOID50939    -            109   2.5e-38  130.2   0.0   1   1     2e-42   2.7e-38  130.1   0.0     1   109     1   109     1   109 0.99 Phage minor tail protein
CTP_transf_2         PF01467.21   157 seq297_BIOID50939    -            159   6.5e-25   87.9   0.1   1   1   1.1e-28   7.8e-25   87.6   0.0     1   156     6   134     6   135 0.98 Cytidylyltransferase
Citrate_ly_lig       PF08218.6    182 seq297_BIOID50939    -            159   1.1e-06   28.0   0.1   1   1   2.7e-10   1.9e-06   27.3   0.0     9   106    12   113    10   117 0.81 Citrate lyase ligase C-terminal domain
Phage_cap_E          PF03864.10   329 seq298_BIOID50939    -             88   3.6e-13   49.0   0.2   1   1   3.1e-17   4.2e-13   48.8   0.1     1    80     4    83     4    85 0.95 Phage major capsid protein E
Packaging_FI         PF14000.1    125 seq299_BIOID50939    -            145   1.1e-42  145.0   2.3   1   1     9e-47   1.2e-42  144.8   1.6     1   125    15   142    15   142 0.99 DNA packaging protein FI
NiFeSe_Hases         PF00374.14   507 seq305_BIOID50939    -            597  2.7e-243  808.1   0.0   1   1  2.3e-247  3.1e-243  808.0   0.0     1   507    54   582    54   582 0.98 Nickel-dependent hydrogenase
Phage_H_T_join       PF05521.6     95 seq308_BIOID50939    -            116   5.5e-15   55.3   0.0   1   1   4.8e-19   6.5e-15   55.0   0.0     3    95    11   110     9   110 0.93 Phage head-tail joining protein
Phage_P2_GpU         PF06995.6    121 seq309_BIOID50939    -            159   7.2e-48  160.8   0.0   1   1   6.5e-52   8.9e-48  160.5   0.0     1   120     6   125     6   126 0.99 Phage P2 GpU
HTS                  PF04204.11   298 seq310_BIOID50939    -            309    8e-132  438.3   0.0   1   1  6.6e-136    9e-132  438.1   0.0     1   298     2   299     2   299 1.00 Homoserine O-succinyltransferase
DDE_Tnp_1_assoc      PF13808.1     90 seq311_BIOID50939    -            390   6.4e-33  112.1   0.0   1   1   2.1e-36   1.4e-32  111.0   0.0     1    90     6    95     6    95 0.99 DDE_Tnp_1-associated
DDE_Tnp_1            PF01609.16   211 seq311_BIOID50939    -            390     3e-26   92.1   0.1   1   1   6.1e-30   4.1e-26   91.7   0.1     4   211   103   342   100   342 0.91 Transposase DDE domain
Phage_tail_L         PF05100.7    206 seq312_BIOID50939    -            232   2.3e-97  324.0   0.2   1   1    2e-101   2.7e-97  323.7   0.1     1   206    29   230    29   230 0.99 Phage minor tail protein L
Peripla_BP_2         PF01497.13   238 seq316_BIOID50939    -            296     9e-27   93.6   0.0   1   1   7.6e-31     1e-26   93.3   0.0     1   235    38   270    38   273 0.94 Periplasmic binding protein
DUF1378              PF07125.6     59 seq320_BIOID50939    -             60   3.2e-40  135.7   0.1   1   1   2.5e-44   3.5e-40  135.6   0.1     1    59     1    59     1    59 0.99 Protein of unknown function (DUF1378)
Phage_attach         PF05354.6    117 seq321_BIOID50939    -            117     2e-63  211.0   0.1   1   1   3.2e-67   2.2e-63  210.9   0.1     1   117     1   117     1   117 1.00 Phage Head-Tail Attachment
Gifsy-2              PF13856.1     95 seq321_BIOID50939    -            117   2.1e-32  111.0   0.0   1   1   3.5e-36   2.4e-32  110.8   0.0     1    95     4   105     4   105 0.99 ATP-binding sugar transporter from pro-phage
DUF646               PF04883.7    106 seq323_BIOID50939    -            148   3.6e-20   72.6   0.0   1   1   3.5e-24   4.8e-20   72.2   0.0     2   105    13   131    12   132 0.86 Bacteriophage protein of unknown function (DUF646)
Ribosomal_L16        PF00252.13   133 seq327_BIOID50939    -            136   1.2e-50  170.5   0.8   1   1     1e-54   1.4e-50  170.4   0.6     1   132     4   131     4   132 0.97 Ribosomal protein L16p/L10e
DUF4132              PF13569.1    180 seq328_BIOID50939    -            963   2.1e-53  180.3   0.1   1   1   2.6e-57   3.5e-53  179.6   0.1     1   180   697   881   697   881 0.97 Domain of unknown function (DUF4132)
BPL_LplA_LipB        PF03099.14   125 seq329_BIOID50939    -            321   5.1e-21   74.8   0.0   1   1   1.7e-24   7.6e-21   74.2   0.0     4   125    86   208    83   208 0.89 Biotin/lipoate A/B protein ligase family
HTH_11               PF08279.7     55 seq329_BIOID50939    -            321   8.3e-13   47.6   0.0   1   1   4.4e-16     2e-12   46.4   0.0     4    54     9    58     8    59 0.92 HTH domain
BPL_C                PF02237.12    48 seq329_BIOID50939    -            321   1.6e-11   43.5   0.2   1   1   8.9e-15   4.1e-11   42.2   0.1     1    48   271   317   271   317 0.97 Biotin protein ligase C terminal domain
Phage_GPD            PF05954.6    292 seq330_BIOID50939    -            387   7.7e-59  199.1   0.6   1   1   7.1e-63   9.8e-59  198.8   0.4     1   292    42   365    42   365 0.91 Phage late control gene D protein (GPD)
DUF826               PF05696.6     78 seq331_BIOID50939    -             89     1e-36  124.7   1.7   1   1   8.4e-41   1.1e-36  124.6   1.2     1    78     1    83     1    83 0.98 Protein of unknown function (DUF826)
Sod_Cu               PF00080.15   142 seq332_BIOID50939    -            219   7.1e-31  107.1   0.1   1   1   6.6e-35   9.1e-31  106.8   0.1     9   142    77   218    59   218 0.89 Copper/zinc superoxide dismutase (SODC)
Peptidase_S24        PF00717.18    70 seq334_BIOID50939    -            208   3.5e-20   71.2   0.2   1   1   7.4e-24   5.1e-20   70.7   0.1     1    70   120   194   120   194 0.98 Peptidase S24-like
HTH_3                PF01381.17    55 seq334_BIOID50939    -            208   2.6e-09   36.6   0.0   1   1   5.5e-13   3.7e-09   36.1   0.0    10    55    17    62     8    62 0.93 Helix-turn-helix
Virul_fac_BrkB       PF03631.10   260 seq336_BIOID50939    -            337   3.4e-49  167.4  16.0   1   1     3e-53   4.1e-49  167.1  11.1     4   258    65   325    62   327 0.91 Virulence factor BrkB
Prok-JAB             PF14464.1    105 seq337_BIOID50939    -            245   1.2e-19   69.6   0.1   1   1   3.3e-23   2.3e-19   68.8   0.1     5    99     3    97     1   106 0.91 Prokaryotic homologs of the JAB domain
NLPC_P60             PF00877.14   105 seq337_BIOID50939    -            245   4.3e-14   52.0   0.0   1   1   8.8e-18     6e-14   51.6   0.0     1   105   109   222   109   222 0.92 NlpC/P60 family
RusA                 PF05866.6    116 seq339_BIOID50939    -            119   2.9e-20   72.7   0.0   1   1   2.4e-24   3.2e-20   72.5   0.0     1   116     7   116     7   116 0.90 Endodeoxyribonuclease RusA
Minor_tail_Z         PF06763.6    189 seq340_BIOID50939    -            177   2.4e-76  255.5  12.3   1   1   2.3e-80   3.2e-76  255.1   8.5     1   189     3   177     3   177 0.97 Prophage minor tail protein Z (GPZ)
DUF1040              PF06288.8     86 seq342_BIOID50939    -             89   1.6e-46  156.3   0.5   1   1   1.3e-50   1.8e-46  156.2   0.3     1    86     1    86     1    86 1.00 Protein of unknown function (DUF1040)
DUF3168              PF11367.3    121 seq345_BIOID50939    -            114   5.6e-15   55.4   0.1   1   1   5.3e-19   7.2e-15   55.0   0.1    12   121    10   110     4   110 0.85 Protein of unknown function (DUF3168)
Phage_lambd_GpG      PF06894.6    127 seq346_BIOID50939    -            143   2.9e-57  191.6   0.3   1   1   2.4e-61   3.3e-57  191.4   0.2     1   127     1   127     1   127 0.98 Bacteriophage lambda minor tail protein (GpG)
Aminotran_3          PF00202.16   339 seq347_BIOID50939    -            426  2.8e-121  404.4   0.2   1   1  2.4e-125  3.3e-121  404.1   0.1     2   338    27   360    26   361 0.98 Aminotransferase class-III
Lysis_S              PF04971.7     68 seq348_BIOID50939    -             71   7.2e-47  156.8   0.6   1   1   5.8e-51   7.9e-47  156.7   0.4     1    68     4    71     4    71 1.00 Lysis protein S
NLPC_P60             PF00877.14   105 seq349_BIOID50939    -            233   5.7e-14   51.6   0.0   1   1   1.2e-17   7.9e-14   51.2   0.0     1   104    97   209    97   210 0.92 NlpC/P60 family
Prok-JAB             PF14464.1    105 seq349_BIOID50939    -            233   1.2e-10   40.7   0.0   1   1   3.2e-14   2.2e-10   39.9   0.0    29    96    15    84     4    95 0.85 Prokaryotic homologs of the JAB domain
Ribosomal_L29        PF00831.18    58 seq350_BIOID50939    -             63     5e-25   86.8   6.8   1   1     4e-29   5.5e-25   86.7   4.7     1    58     3    60     3    60 0.99 Ribosomal L29 protein
DUF551               PF04448.7     69 seq351_BIOID50939    -            185   5.8e-18   65.3   0.0   1   1     1e-21   1.4e-17   64.0   0.0     1    69   115   181   115   181 0.97 Protein of unknown function (DUF551)
DUF770               PF05591.7    158 seq352_BIOID50939    -            166   5.3e-55  185.1   0.2   1   1   4.4e-59   6.1e-55  184.9   0.1     2   157     7   162     6   163 0.97 Protein of unknown function (DUF770)
HTH_38               PF13936.1     44 seq354_BIOID50939    -             97   3.5e-23   80.7   0.2   1   1   1.5e-20   5.3e-17   60.9   0.6     4    42    58    96    55    97 0.96 Helix-turn-helix domain
Ureidogly_hydro      PF04115.7    165 seq355_BIOID50939    -            160   1.7e-52  177.0   0.0   1   1   1.4e-56   1.9e-52  176.8   0.0     3   159     2   153     1   158 0.95 Ureidoglycolate hydrolase
DUF1133              PF06576.6    176 seq356_BIOID50939    -            180  7.1e-107  354.1   0.8   1   1  5.8e-111  7.9e-107  353.9   0.6     1   176     5   180     5   180 1.00 Protein of unknown function (DUF1133)
APH                  PF01636.18   239 seq359_BIOID50939    -            328   1.6e-41  142.5   1.8   1   1   3.7e-45   2.5e-41  141.8   1.2     2   232    31   259    30   269 0.84 Phosphotransferase enzyme family
EcKinase             PF02958.15   293 seq359_BIOID50939    -            328   0.00012   21.2   0.0   1   1   3.1e-08   0.00021   20.4   0.0   197   280   176   252   149   257 0.79 Ecdysteroid kinase
Mannitol_dh_C        PF08125.8    245 seq360_BIOID50939    -            425   3.2e-71  239.2   0.0   1   1   9.3e-75   6.3e-71  238.2   0.0     1   243   191   415   191   417 0.98 Mannitol dehydrogenase C-terminal domain
Mannitol_dh          PF01232.18   151 seq360_BIOID50939    -            425   2.2e-27   95.7   0.1   1   1   7.3e-31     5e-27   94.5   0.0     1   151    44   166    44   166 0.97 Mannitol dehydrogenase Rossmann domain
DUF1327              PF07041.6    113 seq362_BIOID50939    -            114   4.3e-63  210.1   0.0   1   1   3.5e-67   4.7e-63  209.9   0.0     1   112     1   112     1   113 0.99 Protein of unknown function (DUF1327)
Ribosomal_S17        PF00366.15    69 seq363_BIOID50939    -             84   1.1e-32  111.7   1.3   1   1   9.4e-37   1.3e-32  111.5   0.9     1    69    10    78    10    78 0.99 Ribosomal protein S17
FecCD                PF01032.13   311 seq364_BIOID50939    -            660  2.5e-145  483.0  86.0   1   2   3.1e-73   4.2e-69  232.6  27.3     6   310    12   324     7   325 0.94 FecCD transport family
FecCD                PF01032.13   311 seq364_BIOID50939    -            660  2.5e-145  483.0  86.0   2   2   2.5e-80   3.5e-76  255.9  27.0     2   311   358   657   347   657 0.94 FecCD transport family
I-set                PF07679.11    90 seq365_BIOID50939    -            268   1.3e-06   28.0   0.7   1   1   1.5e-09   6.9e-06   25.7   0.2     5    83   181   252   177   256 0.84 Immunoglobulin I-set domain
Ig_2                 PF13895.1     80 seq365_BIOID50939    -            268     3e-06   27.1   2.0   1   1   1.1e-09   4.9e-06   26.4   0.7    22    80   200   263   178   263 0.76 Immunoglobulin domain
MFS_1                PF07690.11   354 seq366_BIOID50939    -            427   2.3e-33  115.3  38.8   1   2   6.4e-26   2.9e-22   78.7  17.4    33   256    27   263     5   266 0.80 Major Facilitator Superfamily
MFS_1                PF07690.11   354 seq366_BIOID50939    -            427   2.3e-33  115.3  38.8   2   2   5.6e-15   2.5e-11   42.8   5.9    38   181   255   402   250   422 0.81 Major Facilitator Superfamily
Sugar_tr             PF00083.19   451 seq366_BIOID50939    -            427     1e-24   86.8  31.9   1   1   5.6e-27   2.6e-23   82.2   9.4    51   200    34   193    10   203 0.88 Sugar (and other) transporter
MFS_2                PF13347.1    427 seq366_BIOID50939    -            427   1.1e-10   40.3  28.2   1   1   1.4e-10   6.2e-07   28.0   7.5   137   334   123   325   112   338 0.76 MFS/sugar transport protein
Phage_tail_U         PF06141.6    133 seq368_BIOID50939    -            131   1.5e-63  212.6   1.3   1   1   1.2e-67   1.6e-63  212.5   0.9     1   133     1   131     1   131 0.99 Phage minor tail protein U
Malate_synthase      PF01274.17   523 seq369_BIOID50939    -            539  1.1e-213  709.9   0.0   1   1  8.9e-218  1.2e-213  709.7   0.0     3   522    19   538    17   539 0.99 Malate synthase
GntR                 PF00392.16    64 seq370_BIOID50939    -            263     7e-23   79.7   0.2   1   1   1.9e-26   1.3e-22   78.8   0.1     1    64    14    77    14    77 0.99 Bacterial regulatory proteins, gntR family
FCD                  PF07729.7    125 seq370_BIOID50939    -            263   9.6e-19   67.8   5.0   1   1   2.2e-22   1.5e-18   67.1   3.5     1   125   101   225   101   225 0.90 FCD domain
Phage_tail_T         PF06223.7    103 seq372_BIOID50939    -            137   3.1e-42  143.0   0.5   1   1   1.8e-41   2.4e-37  127.3   0.1     6   100     1    99     1   102 0.88 Minor tail protein T
DUF968               PF06147.6    200 seq374_BIOID50939    -            349   2.6e-79  265.6   0.0   1   1   3.2e-83   4.3e-79  264.9   0.0     2   199   130   345   129   346 0.99 Protein of unknown function (DUF968)
HTH_17               PF12728.2     51 seq378_BIOID50939    -            122     2e-09   37.4   0.0   1   1   2.7e-13   3.6e-09   36.6   0.0     3    49    67   115    66   117 0.91 Helix-turn-helix domain
Phage_lysozyme       PF00959.14   110 seq382_BIOID50939    -            177   4.1e-29  100.9   0.0   1   1   3.9e-33   5.4e-29  100.5   0.0     1   110    48   166    48   166 0.97 Phage lysozyme
MTHFR                PF02219.12   287 seq383_BIOID50939    -            296  3.9e-109  364.0   0.0   1   1  3.2e-113  4.4e-109  363.8   0.0     4   287    14   291    11   291 0.97 Methylenetetrahydrofolate reductase
Ribosomal_L14        PF00238.14   122 seq384_BIOID50939    -            123   3.4e-54  181.7   0.4   1   1   2.7e-58   3.7e-54  181.5   0.3     1   122     1   123     1   123 0.98 Ribosomal protein L14p/L23e
N6_N4_Mtase          PF01555.13   231 seq386_BIOID50939    -             97   2.2e-18   66.4   0.0   1   1   1.7e-22   2.3e-18   66.3   0.0   144   219    30    97     5    97 0.78 DNA methylase
Caudo_TAP            PF02413.12   130 seq387_BIOID50939    -            193   1.8e-39  134.7   0.5   1   1   1.6e-43   2.2e-39  134.4   0.3     1   130    72   192    72   192 0.97 Caudovirales tail fibre assembly protein
IclR                 PF01614.13   129 seq389_BIOID50939    -            271   1.9e-40  137.3   0.0   1   1   4.5e-44   3.1e-40  136.7   0.0     2   128   140   263   139   264 0.98 Bacterial transcriptional regulator
HTH_IclR             PF09339.5     52 seq389_BIOID50939    -            271   1.2e-12   47.1   0.1   1   1   5.9e-16     4e-12   45.4   0.0     1    51    23    73    23    74 0.98 IclR helix-turn-helix domain
TonB_dep_Rec         PF00593.19   276 seq390_BIOID50939    -            700     1e-37  130.5  12.2   1   1   1.5e-41     1e-37  130.5   8.5     2   275   449   695   448   696 0.97 TonB dependent receptor
Plug                 PF07715.10   108 seq390_BIOID50939    -            700   5.4e-23   81.2   2.1   1   1   1.9e-26   1.3e-22   80.0   1.5     3   108    41   151    39   151 0.96 TonB-dependent Receptor Plug Domain
HOK_GEF              PF01848.11    43 seq392_BIOID50939    -             70   2.7e-18   64.8   3.7   1   1   2.4e-22   3.2e-18   64.6   2.5     1    43    24    66    24    66 0.97 Hok/gef family
SopA                 PF13981.1    135 seq394_BIOID50939    -            583   2.9e-43  147.0   2.6   1   1   9.6e-46   3.3e-42  143.5   0.3     1   135   376   512   376   512 0.98 SopA-like central domain
Pentapeptide         PF00805.17    40 seq394_BIOID50939    -            583   1.5e-14   52.7  16.1   1   2   7.8e-09   2.7e-05   23.1   0.5     4    40   204   240   204   240 0.93 Pentapeptide repeats (8 copies)
Pentapeptide         PF00805.17    40 seq394_BIOID50939    -            583   1.5e-14   52.7  16.1   2   2   9.8e-09   3.4e-05   22.8   0.2     7    38   237   268   236   270 0.95 Pentapeptide repeats (8 copies)
Pentapeptide_4       PF13599.1     78 seq394_BIOID50939    -            583   7.1e-14   51.2  17.9   1   2   2.9e-12   9.8e-09   34.8   1.6     9    76   199   266   194   268 0.89 Pentapeptide repeats (9 copies)
Pentapeptide_4       PF13599.1     78 seq394_BIOID50939    -            583   7.1e-14   51.2  17.9   2   2   6.3e-11   2.1e-07   30.5   5.5     2    53   242   291   241   309 0.92 Pentapeptide repeats (9 copies)
DUF877               PF05943.7    423 seq396_BIOID50939    -            463  6.4e-178  591.4   0.0   1   1  5.7e-182  7.8e-178  591.1   0.0     1   397    68   463    68   463 1.00 Protein of unknown function (DUF877)
Ogr_Delta            PF04606.7     47 seq397_BIOID50939    -             72   3.7e-21   74.4   7.3   1   1   3.1e-25   4.2e-21   74.2   5.1     1    47     3    49     3    49 0.99 Ogr/Delta-like zinc finger
SmpA_OmlA            PF04355.8     71 seq398_BIOID50939    -            100   1.7e-06   27.4   0.1   1   1   1.7e-10   2.3e-06   27.0   0.0    11    68    12    85     3    88 0.87 SmpA / OmlA family
Polyketide_cyc       PF03364.15   130 seq399_BIOID50939    -            149   9.2e-32  109.6   0.0   1   1   1.6e-35   1.1e-31  109.4   0.0     1   130    14   139    14   139 0.99 Polyketide cyclase / dehydrase and lipid transport
Polyketide_cyc2      PF10604.4    139 seq399_BIOID50939    -            149   6.9e-11   42.3   0.0   1   1   1.2e-14   8.4e-11   42.0   0.0     1   128     5   136     5   145 0.74 Polyketide cyclase / dehydrase and lipid transport
TPP_enzyme_N         PF02776.13   172 seq400_BIOID50939    -            548   1.7e-58  196.7   0.3   1   1   3.8e-62   1.7e-58  196.7   0.2     1   169     1   167     1   170 0.98 Thiamine pyrophosphate enzyme, N-terminal TPP binding domain
TPP_enzyme_C         PF02775.16   153 seq400_BIOID50939    -            548   2.3e-52  176.4   0.3   1   1     2e-54     9e-51  171.3   0.0     1   153   374   522   374   522 0.98 Thiamine pyrophosphate enzyme, C-terminal TPP binding domain
TPP_enzyme_M         PF00205.17   137 seq400_BIOID50939    -            548     2e-41  140.8   0.1   1   1   1.1e-44   4.9e-41  139.5   0.1     1   137   186   321   186   321 0.98 Thiamine pyrophosphate enzyme, central domain
Cytochrom_B_N        PF00033.14   188 seq401_BIOID50939    -            235   5.8e-37  126.7  21.4   1   1   9.6e-41   6.6e-37  126.5  14.8     2   188    12   220    11   220 0.98 Cytochrome b(N-terminal)/b6/petB
Ni_hydr_CYTB         PF01292.15   182 seq401_BIOID50939    -            235   6.3e-36  123.3  19.2   1   1   1.1e-39   7.3e-36  123.1  13.3     2   182    14   220    13   220 0.95 Prokaryotic cytochrome b561
KOW                  PF00467.24    32 seq403_BIOID50939    -            104   4.4e-06   25.9   3.9   1   1   7.1e-10   9.8e-06   24.8   2.7     2    32     8    37     7    37 0.93 KOW motif
Phage_holin_3        PF05106.7    100 seq404_BIOID50939    -            143     2e-31  107.8   0.3   1   1   1.7e-35   2.4e-31  107.5   0.2     1   100    33   137    33   137 0.98 Phage holin family (Lysis protein S)
TMP_2                PF06791.8    210 seq405_BIOID50939    -            169     7e-58  195.5   5.9   1   1   5.6e-62   7.7e-58  195.4   4.1    21   188     1   168     1   169 0.98 Prophage tail length tape measure protein
DJ-1_PfpI            PF01965.19   147 seq407_BIOID50939    -            172     2e-42  143.9   0.0   1   1   3.5e-46   2.4e-42  143.7   0.0     1   146    31   170    31   171 0.97 DJ-1/PfpI family
DUF4066              PF13278.1    166 seq407_BIOID50939    -            172   3.4e-13   49.1   0.0   1   1   5.9e-17     4e-13   48.8   0.0     1   151     8   153     8   155 0.89 Putative amidotransferase
Phage_TAC            PF06222.6    127 seq408_BIOID50939    -            124   1.7e-58  195.5   0.3   1   1   1.4e-62   1.9e-58  195.4   0.2     1   127     1   124     1   124 0.99 Phage tail assembly chaperone
BOF                  PF04076.8    103 seq409_BIOID50939    -            114   1.2e-41  140.6   1.3   1   1     1e-45   1.4e-41  140.3   0.9    10   102    19   111    12   112 0.97 Bacterial OB fold (BOF) protein
DSBA                 PF01323.15   193 seq410_BIOID50939    -            208   1.6e-31  109.2   3.0   1   1   1.9e-34   1.3e-30  106.3   2.1     1   192    40   197    40   198 0.95 DSBA-like thioredoxin domain
Thioredoxin_4        PF13462.1    163 seq410_BIOID50939    -            208   7.4e-10   38.9   0.0   1   1   1.6e-13   1.1e-09   38.4   0.0    16   149    40   180    33   191 0.69 Thioredoxin
Sugar_tr             PF00083.19   451 seq411_BIOID50939    -            440     3e-35  121.5  34.2   1   2   1.2e-31   8.3e-28   97.0   5.8     2   203    23   232    22   237 0.89 Sugar (and other) transporter
Sugar_tr             PF00083.19   451 seq411_BIOID50939    -            440     3e-35  121.5  34.2   2   2   5.6e-12   3.8e-08   32.2  11.8   242   444   240   440   226   440 0.71 Sugar (and other) transporter
MFS_1                PF07690.11   354 seq411_BIOID50939    -            440   3.2e-30  104.9  60.5   1   2   6.2e-21   4.3e-17   61.8  19.2     2   239    28   275    27   286 0.71 Major Facilitator Superfamily
MFS_1                PF07690.11   354 seq411_BIOID50939    -            440   3.2e-30  104.9  60.5   2   2   8.1e-17   5.6e-13   48.2  19.7    22   176   278   435   267   440 0.79 Major Facilitator Superfamily
N6_N4_Mtase          PF01555.13   231 seq418_BIOID50939    -            352   6.5e-43  146.7   0.0   1   1   2.2e-46   1.5e-42  145.5   0.0     1   230    29   341    29   342 0.84 DNA methylase
Methyltransf_26      PF13659.1    117 seq418_BIOID50939    -            352   4.5e-13   49.1   0.0   1   1   1.9e-11   1.3e-07   31.5   0.0    52   116    10    82     5    83 0.82 Methyltransferase domain
Ribosomal_L5_C       PF00673.16    95 seq420_BIOID50939    -            179   3.2e-42  142.0   0.0   1   1   7.3e-46     5e-42  141.4   0.0     1    94    84   177    84   178 0.99 ribosomal L5P family C-terminus
Ribosomal_L5         PF00281.14    56 seq420_BIOID50939    -            179   2.8e-25   87.7   0.1   1   1   7.4e-29     5e-25   86.9   0.0     1    56    24    80    23    80 0.98 Ribosomal protein L5
Ub-RnfH              PF03658.9     84 seq421_BIOID50939    -             96   3.2e-38  129.3   0.1   1   1   2.7e-42   3.7e-38  129.1   0.1     1    84     5    88     5    88 0.99 RnfH family Ubiquitin
NIF3                 PF01784.13   242 seq422_BIOID50939    -            247     1e-56  192.1   0.0   1   1   9.1e-61   1.2e-56  191.8   0.0     2   240     6   235     5   238 0.95 NIF3 (NGG1p interacting factor 3)
P22_AR_N             PF10547.4    120 seq423_BIOID50939    -            189   5.6e-55  184.2   0.1   1   1   1.3e-58   8.6e-55  183.6   0.0     1   120     1   119     1   119 0.99 P22_AR N-terminal domain
ORF11CD3             PF10549.4     57 seq423_BIOID50939    -            189   6.9e-25   86.4   0.5   1   1   1.5e-27     1e-23   82.6   0.2     1    56   120   175   120   176 0.98 ORF11CD3 domain
AA_permease          PF00324.16   479 seq424_BIOID50939    -            487  3.5e-122  408.0  47.9   1   1  5.8e-126  3.9e-122  407.8  33.2     1   476    39   476    39   479 0.98 Amino acid permease
AA_permease_2        PF13520.1    426 seq424_BIOID50939    -            487   1.6e-42  145.4  47.9   1   1   2.8e-46   1.9e-42  145.1  33.2     5   424    39   460    35   466 0.86 Amino acid permease
Phage_lysozyme       PF00959.14   110 seq425_BIOID50939    -            158   3.7e-23   81.7   0.0   1   1   3.7e-27   5.1e-23   81.3   0.0     1   109    33   140    33   141 0.98 Phage lysozyme
Ivy                  PF08816.6    118 seq426_BIOID50939    -            149   5.8e-35  119.7   0.1   1   1   5.1e-39     7e-35  119.4   0.1     1   118    29   144    29   144 0.98 Inhibitor of vertebrate lysozyme (Ivy)
DUF4035              PF13227.1     53 seq427_BIOID50939    -             93   7.7e-24   82.7   0.1   1   1   7.5e-28     1e-23   82.3   0.0     1    53    27    79    27    79 0.98 Protein of unknown function (DUF4035)
MtlR                 PF05068.7    170 seq428_BIOID50939    -            195   4.1e-76  254.0   0.0   1   1   3.5e-80   4.8e-76  253.8   0.0     5   169    26   188     2   189 0.96 Mannitol repressor
SNARE_assoc          PF09335.6    123 seq430_BIOID50939    -            220   1.6e-22   79.8   5.4   1   1   1.2e-26   1.6e-22   79.8   3.7     1   123    48   174    48   174 0.96 SNARE associated Golgi protein
RusA                 PF05866.6    116 seq431_BIOID50939    -            155   1.2e-20   73.9   0.0   1   1   1.1e-24   1.5e-20   73.6   0.0     1   116     7   116     7   116 0.90 Endodeoxyribonuclease RusA
TPP_enzyme_N         PF02776.13   172 seq432_BIOID50939    -            623   2.4e-54  183.2   2.8   1   1   4.8e-56   2.2e-52  176.9   0.9     1   170    34   203    34   205 0.98 Thiamine pyrophosphate enzyme, N-terminal TPP binding domain
TPP_enzyme_C         PF02775.16   153 seq432_BIOID50939    -            623   7.1e-36  122.9   0.3   1   1   1.6e-37   7.2e-34  116.4   0.0     2   153   423   583   422   583 0.96 Thiamine pyrophosphate enzyme, C-terminal TPP binding domain
TPP_enzyme_M         PF00205.17   137 seq432_BIOID50939    -            623     1e-34  119.1   0.6   1   1   4.8e-38   2.2e-34  118.0   0.0     1   136   223   358   223   359 0.94 Thiamine pyrophosphate enzyme, central domain
Mannitol_dh_C        PF08125.8    245 seq436_BIOID50939    -            486   4.2e-98  327.2   0.0   1   1  1.3e-101   9.2e-98  326.1   0.0     1   244   213   459   213   460 0.98 Mannitol dehydrogenase C-terminal domain
Mannitol_dh          PF01232.18   151 seq436_BIOID50939    -            486   8.2e-52  175.0   0.0   1   1   1.9e-55   1.3e-51  174.4   0.0     2   151    23   185    22   185 0.99 Mannitol dehydrogenase Rossmann domain
HycI                 PF01750.13   130 seq438_BIOID50939    -            195   5.4e-39  132.5   0.0   1   1   4.8e-43   6.5e-39  132.3   0.0     1   129    23   151    23   152 0.99 Hydrogenase maturation protease
DUF3950              PF13132.1     30 seq440_BIOID50939    -             74   8.6e-18   63.4   0.2   1   1   9.1e-22   1.2e-17   62.9   0.1     1    29    21    49    21    50 0.98 Domain of unknown function (DUF3950)
Tape_meas_lam_C      PF09718.5     78 seq441_BIOID50939    -            552   3.6e-22   77.9   5.2   1   1   9.7e-26   1.3e-21   76.1   3.6     1    77   325   401   325   402 0.98 Lambda phage tail tape-measure protein (Tape_meas_lam_C)
DUF2303              PF10065.4    276 seq442_BIOID50939    -            274   1.5e-93  312.5   0.5   1   1   1.2e-97   1.6e-93  312.4   0.4     1   276     1   273     1   273 0.98 Uncharacterized conserved protein (DUF2303)
DFP                  PF04127.10   183 seq443_BIOID50939    -            430   5.9e-72  241.0   0.2   1   1   8.7e-76   5.9e-72  241.0   0.2     2   182   211   395   210   396 0.97 DNA / pantothenate metabolism flavoprotein
Flavoprotein         PF02441.14   129 seq443_BIOID50939    -            430   2.7e-31  107.8   0.3   1   1   8.1e-35   5.6e-31  106.7   0.2     1   128    30   157    30   158 0.90 Flavoprotein
Phage_HK97_TLTM      PF06120.6    301 seq444_BIOID50939    -           1080  7.8e-127  422.6  12.2   1   1  1.1e-130  7.8e-127  422.6   8.4     1   301   395   695   395   695 0.99 Tail length tape measure protein
Tape_meas_lam_C      PF09718.5     78 seq444_BIOID50939    -           1080   2.4e-20   72.0   2.2   1   1   3.6e-24   2.4e-20   72.0   1.5     1    77   860   936   860   937 0.97 Lambda phage tail tape-measure protein (Tape_meas_lam_C)
peroxidase           PF00141.18   229 seq445_BIOID50939    -            739   4.5e-87  291.2   0.0   1   2   4.1e-53   5.6e-49  166.5   0.0     3   229    89   409    87   409 0.87 Peroxidase
peroxidase           PF00141.18   229 seq445_BIOID50939    -            739   4.5e-87  291.2   0.0   2   2   1.3e-39   1.8e-35  122.4   0.0     3   229   416   713   414   713 0.88 Peroxidase
DUF968               PF06147.6    200 seq446_BIOID50939    -            364   4.1e-77  258.4   0.1   1   1     3e-81   4.1e-77  258.4   0.0     2   195   141   352   140   355 0.98 Protein of unknown function (DUF968)
Antiterm             PF03589.8     95 seq448_BIOID50939    -            218   4.4e-28   97.1  10.3   1   1   2.2e-28     3e-24   84.8   0.0     2    95    15   111    14   111 0.97 Antitermination protein
Ribosomal_S14        PF00253.16    55 seq449_BIOID50939    -            101   9.1e-25   85.7   0.7   1   1     9e-29   1.2e-24   85.2   0.5     1    55    46   100    46   100 0.98 Ribosomal protein S14p/S29e
DUF945               PF06097.6    459 seq451_BIOID50939    -            490  4.8e-106  355.1  12.4   1   1  4.1e-110  5.6e-106  354.9   8.6     3   459    18   481    16   481 0.98 Bacterial protein of unknown function (DUF945)
Phage_lysis          PF03245.8    125 seq453_BIOID50939    -            153   2.1e-49  166.5  12.6   1   1   1.7e-53   2.3e-49  166.3   8.7     1   125    29   153    29   153 0.99 Bacteriophage lysis protein
ICL                  PF00463.16   526 seq455_BIOID50939    -            439  3.1e-200  665.7   1.4   1   2  4.6e-118  3.2e-114  381.9   0.0     1   255    12   262    12   264 0.99 Isocitrate lyase family
ICL                  PF00463.16   526 seq455_BIOID50939    -            439  3.1e-200  665.7   1.4   2   2   1.5e-88     1e-84  284.5   0.8   353   526   262   439   260   439 0.98 Isocitrate lyase family
PEP_mutase           PF13714.1    238 seq455_BIOID50939    -            439   4.5e-19   68.5   0.0   1   1   2.2e-22   1.5e-18   66.7   0.0    26   207    86   329    76   352 0.85 Phosphoenolpyruvate phosphomutase
GIY-YIG              PF01541.19    80 seq456_BIOID50939    -            100   9.2e-10   38.6   0.0   1   1   8.1e-14   1.1e-09   38.3   0.0     2    76     4    73     3    77 0.91 GIY-YIG catalytic domain
Phage_lysis          PF03245.8    125 seq457_BIOID50939    -            155   1.7e-48  163.5   6.7   1   1   1.4e-52     2e-48  163.4   4.6     1   124    29   153    29   154 0.99 Bacteriophage lysis protein
Rz1                  PF06085.6     40 seq458_BIOID50939    -             60   4.4e-24   83.4  10.6   1   1   4.2e-28   5.7e-24   83.1   7.3     1    40    20    60    20    60 0.98 Lipoprotein Rz1 precursor
AHS1                 PF02682.11   202 seq459_BIOID50939    -            218   2.9e-69  232.4   0.0   1   1   2.4e-73   3.3e-69  232.2   0.0     2   202     5   202     4   202 0.95 Allophanate hydrolase subunit 1
SecD-TM1             PF13721.1    101 seq461_BIOID50939    -            127   2.1e-16   59.8   0.0   1   1   2.1e-20   2.8e-16   59.4   0.0    10   101    16   105     8   105 0.91 SecD export protein N-terminal TM region
Ribosomal_S8         PF00410.14   129 seq464_BIOID50939    -            130   2.3e-48  163.1   0.0   1   1   1.8e-52   2.5e-48  163.0   0.0     1   128     5   129     5   130 0.97 Ribosomal protein S8
HyaE                 PF07449.6    107 seq465_BIOID50939    -            132   1.9e-39  133.7   0.0   1   1   1.6e-43   2.2e-39  133.5   0.0     1   107    10   116    10   116 0.99 Hydrogenase-1 expression protein HyaE
GPW_gp25             PF04965.9     99 seq466_BIOID50939    -            137   1.4e-18   66.1   0.0   1   1   1.3e-22   1.8e-18   65.7   0.0     3    94    29   118    27   124 0.90 Gene 25-like lysozyme
Rz1                  PF06085.6     40 seq467_BIOID50939    -             68   8.3e-22   76.1   7.6   1   1   7.7e-26   1.1e-21   75.8   5.3     1    40    20    61    20    61 0.99 Lipoprotein Rz1 precursor
PFK                  PF00365.15   282 seq468_BIOID50939    -            340  1.5e-129  430.8   2.2   1   1  1.3e-133  1.8e-129  430.5   1.6     1   281    23   297    23   298 0.98 Phosphofructokinase
Antiterm             PF03589.8     95 seq469_BIOID50939    -             80   3.3e-17   62.2   0.0   1   1   2.8e-21   3.9e-17   62.0   0.0    22    76    10    64     7    79 0.87 Antitermination protein
GTP_EFTU             PF00009.22   188 seq470_BIOID50939    -            394   1.1e-60  204.1   0.0   1   1   3.4e-64   1.6e-60  203.7   0.0     1   187    10   201    10   202 0.93 Elongation factor Tu GTP binding domain
GTP_EFTU_D3          PF03143.12    97 seq470_BIOID50939    -            394   2.4e-34  117.3   0.1   1   1   1.4e-37   6.6e-34  115.9   0.0     1    96   298   392   298   393 0.98 Elongation factor Tu C-terminal domain
GTP_EFTU_D2          PF03144.20    74 seq470_BIOID50939    -            394     3e-18   65.5   6.3   1   1   1.2e-21   5.5e-18   64.7   3.9     1    74   225   294   225   294 0.96 Elongation factor Tu domain 2
WGR                  PF05406.10    81 seq471_BIOID50939    -            426   5.3e-17   61.4   2.7   1   1   7.9e-21   1.1e-16   60.4   0.7    13    77     6    67     2    71 0.93 WGR domain
DUF2810              PF10928.3     54 seq472_BIOID50939    -            120   3.1e-32  109.9   2.6   1   1   2.4e-36   3.3e-32  109.8   1.1     1    53    66   118    66   119 0.96 Protein of unknown function (DUF2810)
ACT_5                PF13710.1     63 seq473_BIOID50939    -             87   2.1e-26   91.4   0.1   1   1   1.9e-30   2.6e-26   91.0   0.1     2    63    13    73    12    73 0.98 ACT domain
SopA_C               PF13979.1    172 seq474_BIOID50939    -            199   9.1e-69  230.3   0.0   1   1   7.8e-73   1.1e-68  230.1   0.0     2   172    34   199    33   199 0.99 SopA-like catalytic domain
HupH_C               PF04809.8    120 seq475_BIOID50939    -            305   1.1e-49  167.0   0.0   1   2   2.9e-11   3.9e-07   29.7   0.0     6    96    70   160    67   175 0.82 HupH hydrogenase expression protein, C-terminal conserved region
HupH_C               PF04809.8    120 seq475_BIOID50939    -            305   1.1e-49  167.0   0.0   2   2   5.3e-44   7.2e-40  135.3   0.0     1   119   183   299   183   300 0.99 HupH hydrogenase expression protein, C-terminal conserved region
Ribosomal_L6         PF00347.18    77 seq478_BIOID50939    -            177   4.8e-40  135.8   0.1   1   2     4e-21   5.5e-17   61.9   0.0     1    77    11    82    11    82 0.98 Ribosomal protein L6
Ribosomal_L6         PF00347.18    77 seq478_BIOID50939    -            177   4.8e-40  135.8   0.1   2   2   2.3e-24   3.2e-20   72.3   0.0     1    76    90   164    90   165 0.98 Ribosomal protein L6
DUF1090              PF06476.7    115 seq479_BIOID50939    -            122   4.6e-38  129.3  17.6   1   1   4.1e-42   5.7e-38  129.0  12.2     2   114     7   116     5   117 0.92 Protein of unknown function (DUF1090)
DUF879               PF05947.7    602 seq481_BIOID50939    -            616  3.2e-196  653.1   0.3   1   1  2.7e-200  3.6e-196  653.0   0.2     2   602     5   616     4   616 0.95 Bacterial protein of unknown function (DUF879)
AHS2                 PF02626.10   272 seq482_BIOID50939    -            310  1.3e-100  336.0   0.0   1   1  1.2e-104  1.6e-100  335.7   0.0     2   272    24   288    23   288 0.98 Allophanate hydrolase subunit 2
Aminotran_4          PF01063.14   231 seq483_BIOID50939    -            309   1.1e-46  159.0   0.0   1   1   9.6e-51   1.3e-46  158.8   0.0     3   231    54   289    52   289 0.96 Aminotransferase class IV
FCD                  PF07729.7    125 seq485_BIOID50939    -            226   5.6e-18   65.3  11.5   1   1   1.3e-21   8.7e-18   64.7   8.0     1   124    82   213    82   214 0.85 FCD domain
GntR                 PF00392.16    64 seq485_BIOID50939    -            226     1e-12   47.1   0.0   1   1   3.3e-16   2.2e-12   46.0   0.0     7    64    16    72    12    72 0.96 Bacterial regulatory proteins, gntR family
RusA                 PF05866.6    116 seq486_BIOID50939    -            101   3.1e-18   66.1   0.0   1   1   2.5e-22   3.5e-18   66.0   0.0     1    99     7    99     7   101 0.87 Endodeoxyribonuclease RusA
dUTPase              PF00692.14   129 seq489_BIOID50939    -            152   1.2e-41  141.0   0.0   1   1   9.9e-46   1.4e-41  140.9   0.0     2   129    17   150    16   150 0.98 dUTPase
DUF883               PF05957.8     94 seq490_BIOID50939    -            101   1.1e-31  108.9   1.7   1   1   9.3e-36   1.3e-31  108.7   1.2     2    94     9   101     8   101 0.99 Bacterial protein of unknown function (DUF883)
DUF303               PF03629.13   255 seq491_BIOID50939    -            616   1.2e-29  103.2   0.0   1   1   2.3e-33   1.6e-29  102.8   0.0     1   200    64   295    64   355 0.80 Domain of unknown function (DUF303)
DUF1737              PF08410.5     54 seq491_BIOID50939    -            616   9.5e-17   60.4   0.0   1   1   3.2e-20   2.2e-16   59.2   0.0     1    53     1    50     1    51 0.96 Domain of unknown function (DUF1737)
TerB                 PF05099.8    140 seq492_BIOID50939    -             48   1.6e-08   34.2   0.6   1   1   1.2e-12   1.7e-08   34.2   0.4    92   131     4    43     1    47 0.92 Tellurite resistance protein TerB
Ribosomal_L18p       PF00861.17   119 seq494_BIOID50939    -            117   1.1e-37  128.6   4.6   1   1   9.2e-42   1.3e-37  128.5   3.2     2   119     2   117     1   117 0.95 Ribosomal L18p/L5e family
Peptidase_M20        PF01546.23   171 seq495_BIOID50939    -            408   2.5e-19   69.3   0.2   1   1   8.2e-23   3.7e-19   68.8   0.1    23   170   139   402    74   403 0.84 Peptidase family M20/M25/M40
M20_dimer            PF07687.9    109 seq495_BIOID50939    -            408   1.2e-11   44.2   0.1   1   1   5.7e-15   2.6e-11   43.0   0.1     2   105   206   302   205   308 0.89 Peptidase dimerisation domain
Peptidase_M42        PF05343.9    292 seq495_BIOID50939    -            408   2.8e-06   26.2   0.0   1   1   3.1e-08   0.00014   20.6   0.0   134   194   140   201   110   235 0.90 M42 glutamyl aminopeptidase
HNH                  PF01844.18    47 seq498_BIOID50939    -            116   1.2e-17   63.3   0.5   1   1   1.5e-21     2e-17   62.6   0.3     1    47    66   112    66   112 0.98 HNH endonuclease
DUF1133              PF06576.6    176 seq500_BIOID50939    -            188  1.5e-102  340.0   0.7   1   1  1.3e-106  1.7e-102  339.8   0.5     1   176     5   180     5   180 1.00 Protein of unknown function (DUF1133)
DUF3927              PF13064.1     46 seq501_BIOID50939    -             62     3e-25   87.3  10.7   1   1   3.1e-29   4.3e-25   86.8   7.4     1    46     3    48     3    48 0.98 Protein of unknown function (DUF3927)
Phage_min_tail       PF05939.8    109 seq502_BIOID50939    -            109   9.3e-37  125.2   0.1   1   1   7.5e-41     1e-36  125.0   0.1     1   109     1   109     1   109 0.99 Phage minor tail protein
AP_endonuc_2         PF01261.19   211 seq504_BIOID50939    -            258   2.2e-33  115.2   0.2   1   1   1.9e-37   2.6e-33  115.0   0.1     1   211    21   219    21   219 0.95 Xylose isomerase-like TIM barrel
DUF1469              PF07332.6    121 seq506_BIOID50939    -            134     1e-25   89.6   7.5   1   1   8.4e-30   1.1e-25   89.5   5.2     6   120    19   129    14   130 0.97 Protein of unknown function (DUF1469)
AceK                 PF06315.6    562 seq510_BIOID50939    -            578  3.4e-240  798.0   0.0   1   1  2.8e-244  3.8e-240  797.8   0.0     1   562     9   568     9   568 0.99 Isocitrate dehydrogenase kinase/phosphatase (AceK)
Peptidase_U32        PF01136.14   233 seq513_BIOID50939    -            331   4.4e-62  208.9   0.0   1   1   4.1e-66   5.7e-62  208.5   0.0     3   232    76   330    74   331 0.94 Peptidase family U32
Ribosomal_S5         PF00333.15    67 seq514_BIOID50939    -            167   6.6e-32  108.9   1.8   1   1   1.8e-35   1.3e-31  108.0   1.3     1    66    10    75    10    76 0.98 Ribosomal protein S5, N-terminal domain
Ribosomal_S5_C       PF03719.10    74 seq514_BIOID50939    -            167     5e-32  108.8   1.4   1   1   1.3e-35   8.7e-32  108.1   0.9     1    74    85   158    85   158 0.98 Ribosomal protein S5, C-terminal domain
DUF3251              PF11622.3    165 seq515_BIOID50939    -            193   2.1e-07   30.3   3.3   1   1   9.4e-11   1.3e-06   27.8   2.3    12   152    16   169     6   181 0.67 Protein of unknown function (DUF3251)
TetR_N               PF00440.18    47 seq517_BIOID50939    -            198   2.9e-11   42.7   0.0   1   1   3.4e-15   4.6e-11   42.0   0.0     3    46    18    61    16    62 0.94 Bacterial regulatory proteins, tetR family
Bac_Ubq_Cox          PF01654.12   436 seq520_BIOID50939    -            514  3.9e-184  612.0  24.8   1   1  3.7e-188  5.1e-184  611.6  17.2     1   435     7   502     7   503 0.97 Bacterial Cytochrome Ubiquinol Oxidase
ABC_tran             PF00005.22   118 seq522_BIOID50939    -            637     1e-36  125.7   1.1   1   2   2.4e-18   3.3e-15   56.3   0.0     1   118    41   178    41   178 0.87 ABC transporter
ABC_tran             PF00005.22   118 seq522_BIOID50939    -            637     1e-36  125.7   1.1   2   2   2.6e-21   3.6e-18   65.9   0.0     1   118   352   459   352   459 0.92 ABC transporter
ABC_tran_2           PF12848.2     85 seq522_BIOID50939    -            637   6.6e-29   99.4   4.3   1   1   4.8e-32   6.6e-29   99.4   3.0     1    83   217   298   217   302 0.93 ABC transporter
HNH                  PF01844.18    47 seq524_BIOID50939    -            121   3.4e-11   42.7   3.3   1   1   3.6e-15   4.9e-11   42.2   2.3     1    47    49    94    49    94 0.97 HNH endonuclease
SBP_bac_11           PF13531.1    231 seq525_BIOID50939    -            329   1.8e-43  148.7   0.1   1   1   6.5e-47   2.2e-43  148.4   0.1     4   231    28   280    25   280 0.87 Bacterial extracellular solute-binding protein
SBP_bac_1            PF01547.20   314 seq525_BIOID50939    -            329     6e-19   68.7   2.3   1   1   2.3e-22   7.7e-19   68.4   1.6     4   314    32   272    29   272 0.88 Bacterial extracellular solute-binding protein
SBP_bac_8            PF13416.1    281 seq525_BIOID50939    -            329   4.4e-13   49.5   0.9   1   1   2.3e-16     8e-13   48.6   0.6    85   262   108   281    34   300 0.74 Bacterial extracellular solute-binding protein
SBP_bac_6            PF13343.1    242 seq525_BIOID50939    -            329   7.2e-12   45.0   1.0   1   1   4.3e-15   1.5e-11   44.0   0.7    53   235   112   303    77   306 0.82 Bacterial extracellular solute-binding protein
Terminase_4          PF05119.7    100 seq526_BIOID50939    -            164   1.2e-24   86.1   0.1   1   1   1.2e-28   1.7e-24   85.7   0.0     2    98    57   153    56   155 0.96 Phage terminase, small subunit
Phage_tail_L         PF05100.7    206 seq527_BIOID50939    -            232     9e-97  322.0   0.1   1   1  7.5e-101     1e-96  321.8   0.0     1   206    29   230    29   230 0.99 Phage minor tail protein L
LamB_YcsF            PF03746.11   242 seq528_BIOID50939    -            244    1e-102  342.2   0.7   1   1  8.4e-107  1.1e-102  342.0   0.5     1   241     2   237     2   238 0.99 LamB/YcsF family
BATS                 PF06968.8     92 seq529_BIOID50939    -            346   1.7e-29  101.3   0.0   1   1   5.5e-33   3.7e-29  100.2   0.0     1    92   220   312   220   312 0.99 Biotin and Thiamin Synthesis associated domain
Radical_SAM          PF04055.16   166 seq529_BIOID50939    -            346   2.4e-19   70.0   0.0   1   1   2.8e-22   1.9e-18   67.0   0.0     4   160    50   203    47   209 0.92 Radical SAM superfamily
Voltage_CLC          PF00654.15   355 seq530_BIOID50939    -            473   1.9e-90  303.3  36.0   1   1   1.5e-92   2.1e-88  296.6  20.9     2   354    89   437    88   438 0.94 Voltage gated chloride channel
DUF1737              PF08410.5     54 seq533_BIOID50939    -            104     1e-17   63.5   0.0   1   1   1.1e-21   1.5e-17   62.9   0.0     1    53     1    50     1    51 0.96 Domain of unknown function (DUF1737)
YqjK                 PF13997.1     73 seq535_BIOID50939    -             99   3.6e-30  103.8   9.8   1   1   3.3e-34   4.5e-30  103.5   6.8     1    73    14    86    14    86 0.99 YqjK-like protein
ILVD_EDD             PF00920.16   521 seq536_BIOID50939    -            616  5.3e-195  648.6   1.8   1   1  4.4e-199  6.1e-195  648.4   1.2     1   521    34   607    34   607 0.95 Dehydratase family
SecE                 PF00584.15    57 seq538_BIOID50939    -            127   2.4e-21   74.9   1.0   1   1   1.8e-25   2.4e-21   74.9   0.7     2    56    68   122    67   123 0.97 SecE/Sec61-gamma subunits of protein translocation complex
Ribosomal_L30        PF00327.15    52 seq542_BIOID50939    -             59     2e-20   71.9   0.2   1   1   1.6e-24   2.2e-20   71.8   0.1     1    51     4    54     4    55 0.95 Ribosomal protein L30p/L7e
EamA                 PF00892.15   126 seq543_BIOID50939    -            308   1.6e-47  160.5  35.9   1   2   3.9e-25   2.7e-21   75.8  11.2     1   125    31   152    31   153 0.93 EamA-like transporter family
EamA                 PF00892.15   126 seq543_BIOID50939    -            308   1.6e-47  160.5  35.9   2   2   7.8e-30   5.4e-26   91.0   8.2     1   125   173   300   173   301 0.98 EamA-like transporter family
HIM                  PF05662.9     21 seq546_BIOID50939    -           1588   1.7e-84  274.2  96.0   1   7   1.7e-09   4.7e-06   26.0   0.2     1    21   354   377   354   377 0.99 Haemagglutinin
HIM                  PF05662.9     21 seq546_BIOID50939    -           1588   1.7e-84  274.2  96.0   2   7   7.2e-11     2e-07   30.3   1.2     2    21   542   564   541   564 0.97 Haemagglutinin
HIM                  PF05662.9     21 seq546_BIOID50939    -           1588   1.7e-84  274.2  96.0   3   7   5.3e-12   1.4e-08   33.9   1.0     2    21   627   649   626   649 0.97 Haemagglutinin
HIM                  PF05662.9     21 seq546_BIOID50939    -           1588   1.7e-84  274.2  96.0   4   7     3e-11   8.3e-08   31.5   0.7     3    21  1000  1021   998  1021 0.97 Haemagglutinin
HIM                  PF05662.9     21 seq546_BIOID50939    -           1588   1.7e-84  274.2  96.0   5   7   1.3e-09   3.4e-06   26.4   0.0     1    21  1155  1175  1155  1175 0.98 Haemagglutinin
HIM                  PF05662.9     21 seq546_BIOID50939    -           1588   1.7e-84  274.2  96.0   6   7   3.5e-12   9.6e-09   34.5   1.9     1    21  1291  1311  1291  1311 0.98 Haemagglutinin
HIM                  PF05662.9     21 seq546_BIOID50939    -           1588   1.7e-84  274.2  96.0   7   7   1.7e-12   4.7e-09   35.5   1.6     1    21  1412  1432  1412  1432 0.98 Haemagglutinin
Hep_Hag              PF05658.9     28 seq546_BIOID50939    -           1588   7.5e-66  215.4 172.5   1  12   1.1e-07   0.00031   20.7   0.0     1    27   130   156   130   157 0.94 Hep_Hag
Hep_Hag              PF05658.9     28 seq546_BIOID50939    -           1588   7.5e-66  215.4 172.5   2  12   5.7e-09   1.6e-05   24.8   1.5     1    26   158   183   158   185 0.94 Hep_Hag
Hep_Hag              PF05658.9     28 seq546_BIOID50939    -           1588   7.5e-66  215.4 172.5   3  12   9.6e-09   2.6e-05   24.1   1.4     1    26   200   225   200   227 0.94 Hep_Hag
Hep_Hag              PF05658.9     28 seq546_BIOID50939    -           1588   7.5e-66  215.4 172.5   4  12   7.2e-09     2e-05   24.5   2.2     3    27   229   253   228   254 0.94 Hep_Hag
Hep_Hag              PF05658.9     28 seq546_BIOID50939    -           1588   7.5e-66  215.4 172.5   5  12   5.2e-10   1.4e-06   28.1   0.4     1    28   241   268   241   268 0.97 Hep_Hag
Hep_Hag              PF05658.9     28 seq546_BIOID50939    -           1588   7.5e-66  215.4 172.5   6  12   1.7e-09   4.6e-06   26.5   2.4     1    28   269   296   269   296 0.95 Hep_Hag
Hep_Hag              PF05658.9     28 seq546_BIOID50939    -           1588   7.5e-66  215.4 172.5   7  12   4.1e-09   1.1e-05   25.2   2.4     3    27   299   323   297   324 0.94 Hep_Hag
Hep_Hag              PF05658.9     28 seq546_BIOID50939    -           1588   7.5e-66  215.4 172.5   8  12   2.2e-08   5.9e-05   22.9   2.5     1    27   325   351   325   352 0.96 Hep_Hag
Hep_Hag              PF05658.9     28 seq546_BIOID50939    -           1588   7.5e-66  215.4 172.5   9  12   3.3e-10   9.1e-07   28.7   3.9     1    27  1071  1097  1071  1098 0.95 Hep_Hag
Hep_Hag              PF05658.9     28 seq546_BIOID50939    -           1588   7.5e-66  215.4 172.5  10  12   1.2e-07   0.00034   20.6   4.4     1    28  1231  1258  1231  1258 0.96 Hep_Hag
Hep_Hag              PF05658.9     28 seq546_BIOID50939    -           1588   7.5e-66  215.4 172.5  11  12   2.9e-10     8e-07   28.9   4.5     1    28  1369  1396  1369  1396 0.96 Hep_Hag
Hep_Hag              PF05658.9     28 seq546_BIOID50939    -           1588   7.5e-66  215.4 172.5  12  12   1.5e-07   0.00042   20.2   3.4     1    27  1383  1409  1383  1410 0.93 Hep_Hag
YadA                 PF03895.10    78 seq546_BIOID50939    -           1588   7.3e-24   83.4  10.1   1   1   2.7e-27   7.3e-24   83.4   7.0     2    78  1511  1588  1510  1588 0.98 YadA-like C-terminal region
ESPR                 PF13018.1     24 seq546_BIOID50939    -           1588   1.6e-09   36.8   1.3   1   1   3.7e-12     1e-08   34.3   0.2     1    24     1    24     1    24 0.98 Extended Signal Peptide of Type V secretion system
Terminase_1          PF03354.10   477 seq547_BIOID50939    -            577  3.3e-102  342.2   0.0   1   1  2.8e-106  3.8e-102  342.0   0.0     1   476    86   560    86   561 0.92 Phage Terminase
DoxX                 PF07681.7     85 seq548_BIOID50939    -            160   2.7e-18   66.0  13.4   1   1   6.8e-22   4.6e-18   65.2   9.3     2    84    39   117    38   118 0.98 DoxX
Ribosomal_L18e       PF00828.14   129 seq550_BIOID50939    -            144   2.7e-23   82.6   2.7   1   1   2.7e-27   3.7e-23   82.2   1.9     3   127    27   143    26   144 0.88 Ribosomal protein L18e/L15
NAD_binding_2        PF03446.10   162 seq551_BIOID50939    -            292   5.1e-49  166.1   0.7   1   1   1.7e-52   1.2e-48  165.0   0.3     2   161     1   160     1   162 0.97 NAD binding domain of 6-phosphogluconate dehydrogenase
F420_oxidored        PF03807.12    96 seq551_BIOID50939    -            292   1.1e-07   32.0   0.2   1   1   7.7e-11   5.3e-07   29.8   0.1     1    93     2    92     2    94 0.82 NADP oxidoreductase coenzyme F420-dependent
NusG                 PF02357.14    92 seq552_BIOID50939    -            181   5.3e-25   87.3   0.0   1   1   1.1e-28   7.7e-25   86.8   0.0     1    92     7   106     7   106 0.93 Transcription termination factor nusG
KOW                  PF00467.24    32 seq552_BIOID50939    -            181   1.3e-08   33.9   0.1   1   1   9.1e-12   6.2e-08   31.7   0.0     1    28   130   161   130   165 0.86 KOW motif
Phage_CI_repr        PF07022.8     66 seq553_BIOID50939    -            129   7.4e-12   45.0   0.1   1   1   3.1e-15     1e-11   44.5   0.0    16    64    28    75    13    77 0.94 Bacteriophage CI repressor helix-turn-helix domain
HTH_3                PF01381.17    55 seq553_BIOID50939    -            129   4.1e-08   32.8   0.0   1   1   4.5e-11   1.5e-07   30.9   0.0     7    55    22    69    19    69 0.95 Helix-turn-helix
HTH_26               PF13443.1     63 seq553_BIOID50939    -            129     3e-05   24.0   0.0   1   1   1.5e-08   5.3e-05   23.2   0.0     1    59    15    71    15    75 0.91 Cro/C1-type HTH DNA-binding domain
Terminase_2          PF03592.11   144 seq554_BIOID50939    -            187   1.7e-09   38.0   3.0   1   1     2e-13   2.7e-09   37.3   2.1     1    57     2    58     2   169 0.92 Terminase small subunit
HTH_AraC             PF00165.18    42 seq556_BIOID50939    -            237   6.8e-15   54.2   1.7   1   2   1.6e-09   1.1e-05   24.9   0.0     1    35   141   175   141   181 0.89 Bacterial regulatory helix-turn-helix proteins, AraC family
HTH_AraC             PF00165.18    42 seq556_BIOID50939    -            237   6.8e-15   54.2   1.7   2   2     3e-10   2.1e-06   27.2   0.4    14    38   202   227   200   231 0.91 Bacterial regulatory helix-turn-helix proteins, AraC family
HTH_18               PF12833.2     81 seq556_BIOID50939    -            237   1.7e-09   37.5   0.1   1   1   4.7e-13   3.2e-09   36.6   0.1     2    80   155   231   154   232 0.91 Helix-turn-helix domain
HTH_5                PF01022.15    47 seq557_BIOID50939    -             99   8.9e-15   53.9   0.1   1   1   5.2e-18   1.4e-14   53.3   0.1     1    47    23    70    23    70 0.97 Bacterial regulatory protein, arsR family
HTH_20               PF12840.2     61 seq557_BIOID50939    -             99   2.5e-11   43.1   0.3   1   1   1.3e-14   3.5e-11   42.6   0.2     2    58    16    72    15    75 0.96 Helix-turn-helix domain
MarR_2               PF12802.2     62 seq557_BIOID50939    -             99   3.5e-09   36.0   0.1   1   1     2e-12   5.5e-09   35.4   0.1     5    59    24    74    19    77 0.89 MarR family
HTH_24               PF13412.1     48 seq557_BIOID50939    -             99   2.9e-08   32.8   0.0   1   1   2.6e-11   7.1e-08   31.5   0.0     5    47    26    68    24    69 0.96 Winged helix-turn-helix DNA-binding
MarR                 PF01047.17    59 seq557_BIOID50939    -             99   4.6e-06   26.1   0.0   1   1   3.1e-09   8.6e-06   25.2   0.0     5    53    26    74    23    75 0.95 MarR family
SIS_2                PF13580.1    138 seq558_BIOID50939    -            246   3.3e-31  107.7   0.3   1   1   9.4e-35   6.4e-31  106.7   0.2    15   138    78   200    56   200 0.92 SIS domain
SIS                  PF01380.17   131 seq558_BIOID50939    -            246   7.1e-08   32.0   0.0   1   1   2.3e-11   1.6e-07   30.9   0.0    51   104   163   216   152   229 0.91 SIS domain
H2TH                 PF06831.9     93 seq559_BIOID50939    -            269   3.6e-18   64.9   0.0   1   1   1.5e-21   6.8e-18   64.0   0.0     1    77   132   211   132   221 0.86 Formamidopyrimidine-DNA glycosylase H2TH domain
Fapy_DNA_glyco       PF01149.19   116 seq559_BIOID50939    -            269     3e-14   53.2   0.0   1   1   1.1e-17   5.2e-14   52.4   0.0     1   106     8   110     8   117 0.89 Formamidopyrimidine-DNA glycosylase N-terminal domain
zf-FPG_IleRS         PF06827.9     30 seq559_BIOID50939    -            269   7.1e-07   28.6   2.7   1   1   2.8e-10   1.3e-06   27.7   1.9     1    29   241   269   241   269 0.97 Zinc finger found in FPG and IleRS
Peptidase_U32        PF01136.14   233 seq560_BIOID50939    -            292   1.8e-34  118.5   0.0   1   1   1.8e-38   2.4e-34  118.1   0.0     5   195    82   263    76   287 0.89 Peptidase family U32
DUF1305              PF06996.6    303 seq561_BIOID50939    -            362   8.7e-93  310.5   0.1   1   1   7.3e-97     1e-92  310.3   0.1     3   303    35   349    33   349 0.97 Protein of unknown function (DUF1305)
CDH                  PF02611.10   222 seq566_BIOID50939    -            300   1.6e-95  318.4   0.0   1   1   1.4e-99   1.9e-95  318.2   0.0     2   221    80   299    79   300 0.99 CDP-diacylglycerol pyrophosphatase
SecY                 PF00344.15   342 seq567_BIOID50939    -            443  3.3e-121  404.2  21.3   1   1  3.3e-125  4.5e-121  403.8  14.7     1   341    76   417    76   418 0.96 SecY translocase
Acetyltransf_4       PF13420.1    155 seq568_BIOID50939    -            250   4.4e-21   75.3   0.0   1   1   2.8e-24   5.4e-21   75.0   0.0     1   152    81   232    81   235 0.91 Acetyltransferase (GNAT) domain
Acetyltransf_1       PF00583.19    83 seq568_BIOID50939    -            250   1.9e-17   62.9   0.0   1   1   1.9e-20   3.7e-17   62.0   0.0     2    82   135   214   134   215 0.95 Acetyltransferase (GNAT) family
Acetyltransf_3       PF13302.1    142 seq568_BIOID50939    -            250   2.9e-11   43.7   0.0   1   1     2e-14   3.9e-11   43.3   0.0     4   142    81   215    78   215 0.82 Acetyltransferase (GNAT) domain
Acetyltransf_10      PF13673.1    117 seq568_BIOID50939    -            250     1e-08   35.1   0.1   1   1   7.7e-12   1.5e-08   34.6   0.0     1   117    88   214    88   214 0.72 Acetyltransferase (GNAT) domain
Acetyltransf_7       PF13508.1     79 seq568_BIOID50939    -            250   1.2e-08   34.9   0.0   1   1   9.9e-12   1.9e-08   34.2   0.0     5    78   131   215   127   216 0.75 Acetyltransferase (GNAT) domain
FR47                 PF08445.5     86 seq568_BIOID50939    -            250   9.2e-09   34.8   0.0   1   1   9.4e-12   1.8e-08   33.8   0.0    26    79   162   216   157   221 0.91 FR47-like protein
DNA_pol_A            PF00476.15   383 seq569_BIOID50939    -            928  8.4e-160  531.4   0.0   1   1  3.3e-163  1.1e-159  531.0   0.0     2   383   548   927   547   927 0.99 DNA polymerase family A
5_3_exonuc_N         PF02739.11   169 seq569_BIOID50939    -            928   1.7e-59  199.8   0.0   1   1   1.1e-62   3.9e-59  198.7   0.0     2   169     8   169     7   169 0.99 5'-3' exonuclease, N-terminal resolvase-like domain
DNA_pol_A_exo1       PF01612.15   174 seq569_BIOID50939    -            928   6.5e-45  152.5   0.1   1   1   3.6e-48   1.2e-44  151.6   0.1     1   174   330   517   330   517 0.97 3'-5' exonuclease
5_3_exonuc           PF01367.15   101 seq569_BIOID50939    -            928     3e-31  107.5   0.0   1   1   2.2e-34   7.5e-31  106.2   0.0     1    99   171   275   171   277 0.97 5'-3' exonuclease, C-terminal SAM fold
Rhodanese            PF00581.15   113 seq570_BIOID50939    -            172   1.1e-11   45.0   0.0   1   1   2.3e-15   1.6e-11   44.4   0.0     2   112     8    98     7    99 0.81 Rhodanese-like domain
DUF2892              PF11127.3     66 seq570_BIOID50939    -            172   9.2e-11   41.3   3.5   1   1   2.1e-14   1.4e-10   40.7   2.4    10    59   115   167   112   172 0.89 Protein of unknown function (DUF2892)
GST_N_2              PF13409.1     70 seq571_BIOID50939    -            328   1.5e-23   82.4   0.0   1   1   9.4e-27   3.2e-23   81.3   0.0     1    70    62   159    62   159 0.85 Glutathione S-transferase, N-terminal domain
GST_C_2              PF13410.1     69 seq571_BIOID50939    -            328   3.3e-14   52.4   0.0   1   1     2e-17   6.7e-14   51.4   0.0     1    54   203   256   203   280 0.89 Glutathione S-transferase, C-terminal domain
GST_C                PF00043.20    95 seq571_BIOID50939    -            328     3e-07   30.2   0.0   1   1   1.4e-10   4.8e-07   29.5   0.0    20    67   200   247   166   281 0.76 Glutathione S-transferase, C-terminal domain
Lact-deh-memb        PF09330.6    291 seq572_BIOID50939    -            581  1.2e-153  510.4   1.9   1   1  1.8e-157  1.2e-153  510.4   1.3     1   291   288   577   288   577 1.00 D-lactate dehydrogenase, membrane binding
FAD_binding_4        PF01565.18   139 seq572_BIOID50939    -            581   2.6e-08   33.3   0.0   1   1   6.3e-12   4.3e-08   32.6   0.0     2   115    57   176    56   196 0.84 FAD binding domain
DUF4132              PF13569.1    180 seq575_BIOID50939    -            230   4.5e-39  133.7   0.0   1   1     4e-43   5.5e-39  133.4   0.0    44   179     1   139     1   140 0.95 Domain of unknown function (DUF4132)
Caudo_TAP            PF02413.12   130 seq576_BIOID50939    -             82   1.9e-19   70.0   0.2   1   1   1.6e-23   2.2e-19   69.7   0.2    69   120    26    77     5    80 0.89 Caudovirales tail fibre assembly protein
HTH_3                PF01381.17    55 seq577_BIOID50939    -            215   4.5e-12   45.5   0.1   1   1   2.7e-15   9.2e-12   44.5   0.1     1    55     9    63     9    63 0.98 Helix-turn-helix
HTH_19               PF12844.2     64 seq577_BIOID50939    -            215   3.8e-10   39.5   0.0   1   1     2e-13   6.9e-10   38.7   0.0     3    62     8    67     6    69 0.97 Helix-turn-helix domain
HTH_31               PF13560.1     64 seq577_BIOID50939    -            215   6.7e-10   38.8   0.0   1   1   2.9e-13   9.9e-10   38.3   0.0     2    59     5    61     4    65 0.96 Helix-turn-helix domain
Peptidase_S24        PF00717.18    70 seq577_BIOID50939    -            215     3e-08   33.0   0.1   1   1   1.6e-11   5.6e-08   32.1   0.0     3    66   125   197   123   201 0.85 Peptidase S24-like
DUF1391              PF07151.7     49 seq578_BIOID50939    -             50   1.7e-34  116.9   0.9   1   1   1.3e-38   1.8e-34  116.8   0.6     1    49     2    50     2    50 0.97 Protein of unknown function (DUF1391)
Terminase_1          PF03354.10   477 seq579_BIOID50939    -            553   1.3e-36  125.9   0.0   1   1   1.3e-40   1.8e-36  125.4   0.0     7   469    65   534    60   539 0.84 Phage Terminase
GrpE                 PF01025.14   166 seq580_BIOID50939    -            197   1.4e-47  161.2   3.3   1   1   1.2e-51   1.7e-47  160.9   2.3     5   166    35   194     7   194 0.87 GrpE
Ribosomal_L11_N      PF03946.9     60 seq581_BIOID50939    -            142   3.2e-32  109.6   0.3   1   1   8.7e-36   5.9e-32  108.7   0.2     1    60     8    67     8    67 0.99 Ribosomal protein L11, N-terminal domain
Ribosomal_L11        PF00298.14    69 seq581_BIOID50939    -            142   6.6e-29   99.7   2.9   1   1   1.8e-32   1.2e-28   98.8   2.0     1    69    72   140    72   140 0.99 Ribosomal protein L11, RNA binding domain
Phage_min_tail       PF05939.8    109 seq582_BIOID50939    -            113   1.2e-35  121.6   0.0   1   1   9.7e-40   1.3e-35  121.4   0.0     1   109     4   113     4   113 0.98 Phage minor tail protein
Peptidase_M3         PF01432.15   458 seq583_BIOID50939    -            703  8.1e-147  489.8   0.1   1   1  9.8e-151  1.3e-146  489.1   0.0     2   457   252   700   251   701 0.97 Peptidase family M3
HTH_Tnp_1            PF01527.15    76 seq585_BIOID50939    -            126   2.5e-21   75.2   0.0   1   1   2.5e-25   3.5e-21   74.8   0.0     1    70    10    86    10    92 0.86 Transposase
Cyto_ox_2            PF02322.10   328 seq586_BIOID50939    -            378  6.8e-112  373.7  32.9   1   1  5.7e-116  7.8e-112  373.5  22.8     1   328     6   362     6   362 0.99 Cytochrome oxidase subunit II
Fe-S_biosyn          PF01521.15    91 seq589_BIOID50939    -            114   4.3e-29   99.9   0.0   1   1   3.7e-33     5e-29   99.7   0.0     1    91     9   100     9   100 0.99 Iron-sulphur cluster biosynthesis
GATase_4             PF13230.1    272 seq590_BIOID50939    -            255  6.4e-107  356.1   0.0   1   1    1e-110    7e-107  356.0   0.0     1   252     1   252     1   255 0.99 Glutamine amidotransferases class-II
GATase_2             PF00310.16   361 seq590_BIOID50939    -            255   5.3e-17   61.4   0.2   1   1   4.5e-15   3.1e-11   42.4   0.1   189   359    65   215    60   217 0.87 Glutamine amidotransferases class-II
Transp_cyt_pur       PF02133.10   439 seq591_BIOID50939    -            463  4.7e-140  466.9  42.3   1   1  3.9e-144  5.3e-140  466.7  29.3     1   439    19   457    19   457 0.99 Permease for cytosine/purines, uracil, thiamine, allantoin
Phage_tail_L         PF05100.7    206 seq592_BIOID50939    -             67   3.3e-06   26.2   0.1   1   1   2.9e-10     4e-06   25.9   0.0     1    27    29    55    29    63 0.91 Phage minor tail protein L
DicB                 PF05358.6     62 seq593_BIOID50939    -             97   1.7e-32  110.5   0.7   1   1   1.6e-36   2.2e-32  110.2   0.0     1    62    36    97    36    97 0.99 DicB protein
Ribosomal_L1         PF00687.16   221 seq594_BIOID50939    -            234   9.2e-50  168.8   0.2   1   1   7.9e-54   1.1e-49  168.6   0.2    13   220    28   220     8   221 0.90 Ribosomal protein L1p/L10e family
DUF606               PF04657.8    138 seq595_BIOID50939    -            149   7.1e-22   77.8  22.0   1   1   5.8e-26     8e-22   77.6  15.3     2   138     6   143     5   143 0.95 Protein of unknown function, DUF606
Bac_luciferase       PF00296.15   307 seq596_BIOID50939    -            335   2.8e-31  108.6   0.5   1   1     3e-34   4.1e-30  104.8   0.4    18   300    23   299     8   306 0.77 Luciferase-like monooxygenase
TnpB_IS66            PF05717.8    108 seq598_BIOID50939    -            115   2.6e-42  142.4   0.0   1   1   2.1e-46   2.9e-42  142.3   0.0     2   104     7   107     6   111 0.97 IS66 Orf2 like protein
Phage_tail_L         PF05100.7    206 seq599_BIOID50939    -             65   2.2e-21   75.8   0.0   1   1   1.8e-25   2.4e-21   75.7   0.0    40    93     1    54     1    61 0.96 Phage minor tail protein L
Abhydrolase_1        PF00561.15   230 seq600_BIOID50939    -            340   3.1e-26   92.2   0.0   1   1   2.6e-29     9e-26   90.7   0.0     4   218   105   312   102   315 0.96 alpha/beta hydrolase fold
Abhydrolase_6        PF12697.2    228 seq600_BIOID50939    -            340     3e-16   59.9   0.7   1   1   1.2e-19   4.2e-16   59.4   0.5     1   219    75   312    75   320 0.70 Alpha/beta hydrolase family
Abhydrolase_5        PF12695.2    142 seq600_BIOID50939    -            340   7.6e-11   41.8   0.4   1   1   7.2e-14   2.5e-10   40.1   0.2     2   141    75   308    74   309 0.65 Alpha/beta hydrolase family
TerB                 PF05099.8    140 seq601_BIOID50939    -            143   6.6e-13   48.4   6.1   1   1     9e-17   1.2e-12   47.5   4.2    10   131    12   138     3   141 0.79 Tellurite resistance protein TerB
PfkB                 PF00294.19   301 seq602_BIOID50939    -            382   8.3e-70  235.1   0.0   1   1   7.6e-74     1e-69  234.8   0.0     2   297    76   376    75   380 0.97 pfkB family carbohydrate kinase
PALP                 PF00291.20   307 seq604_BIOID50939    -            514   9.6e-70  235.0   2.1   1   1   1.9e-73   1.3e-69  234.6   1.5     5   307    29   316    25   316 0.91 Pyridoxal-phosphate dependent enzyme
Thr_dehydrat_C       PF00585.13    91 seq604_BIOID50939    -            514   3.8e-64  212.2   0.0   1   2   3.6e-35   2.4e-31  107.0   0.0     1    91   329   419   329   419 0.98 C-terminal regulatory domain of Threonine dehydratase
Thr_dehydrat_C       PF00585.13    91 seq604_BIOID50939    -            514   3.8e-64  212.2   0.0   2   2   6.7e-34   4.6e-30  102.9   0.0     2    91   425   512   424   512 0.96 C-terminal regulatory domain of Threonine dehydratase
DUF1482              PF07358.6     57 seq605_BIOID50939    -             62   2.2e-24   84.6   0.0   1   1   1.8e-28   2.4e-24   84.5   0.0     1    57     4    62     4    62 0.98 Protein of unknown function (DUF1482)
YicC_N               PF03755.8    159 seq606_BIOID50939    -            287   2.6e-49  167.0   0.1   1   1   3.8e-53   2.6e-49  167.0   0.1     1   158     2   154     2   155 0.96 YicC-like family, N-terminal region
DUF1732              PF08340.6     87 seq606_BIOID50939    -            287     2e-34  117.1   7.3   1   1   2.9e-38     2e-34  117.1   5.0     1    87   202   287   202   287 0.97 Domain of unknown function (DUF1732)
DUF1391              PF07151.7     49 seq607_BIOID50939    -             50   9.7e-36  120.9   0.6   1   1   7.6e-40     1e-35  120.8   0.4     1    49     2    50     2    50 0.98 Protein of unknown function (DUF1391)
DDE_Tnp_IS66         PF03050.9    271 seq609_BIOID50939    -            512  3.4e-100  334.6   0.0   1   1  9.9e-104  3.4e-100  334.6   0.0     1   271   175   462   175   462 0.98 Transposase IS66 family
DDE_Tnp_IS66_C       PF13817.1     39 seq609_BIOID50939    -            512   4.3e-19   68.1   0.1   1   1   3.3e-22   1.1e-18   66.7   0.0     1    39   468   506   468   506 0.98 IS66 C-terminal element
HTH_Tnp_IS66         PF13005.2     59 seq609_BIOID50939    -            512   3.4e-17   61.8   0.7   1   1   1.8e-20     6e-17   61.1   0.5     3    59   115   169   113   169 0.95 putative Helix-turn-helix domain of transposase IS66
LZ_Tnp_IS66          PF13007.2     78 seq609_BIOID50939    -            512   3.7e-13   49.8   3.2   1   1   1.1e-16   3.7e-13   49.8   2.2     1    77    38   110    38   111 0.82 Transposase C of IS166 homeodomain
Methyltransf_11      PF08241.7     95 seq610_BIOID50939    -            251   4.8e-25   87.7   0.0   1   1   6.1e-28   8.3e-25   86.9   0.0     1    95    47   138    47   138 0.98 Methyltransferase domain
Methyltransf_23      PF13489.1    162 seq610_BIOID50939    -            251   7.7e-16   58.0   0.1   1   1   8.1e-19   1.1e-15   57.5   0.0     4   151    25   174    17   179 0.79 Methyltransferase domain
Methyltransf_31      PF13847.1    152 seq610_BIOID50939    -            251   3.5e-15   55.8   0.0   1   1   3.4e-18   4.7e-15   55.3   0.0     6   118    45   147    40   194 0.84 Methyltransferase domain
Methyltransf_12      PF08242.7     99 seq610_BIOID50939    -            251   1.1e-11   44.9   0.0   1   1   1.6e-14   2.2e-11   43.9   0.0     1    98    47   135    47   136 0.85 Methyltransferase domain
Methyltransf_18      PF12847.2    112 seq610_BIOID50939    -            251   7.7e-11   42.4   0.0   1   1   1.1e-13   1.5e-10   41.5   0.0     3   110    44   139    42   141 0.79 Methyltransferase domain
Methyltransf_25      PF13649.1    101 seq610_BIOID50939    -            251   5.4e-10   39.4   0.0   1   1   1.5e-12     2e-09   37.5   0.0     1   101    46   134    46   134 0.87 Methyltransferase domain
Ubie_methyltran      PF01209.13   233 seq610_BIOID50939    -            251   1.9e-09   36.8   0.0   1   1   1.8e-12   2.5e-09   36.4   0.0    46   168    41   155     7   169 0.83 ubiE/COQ5 methyltransferase family
Methyltransf_26      PF13659.1    117 seq610_BIOID50939    -            251   2.4e-07   30.6   0.8   1   1   6.3e-10   8.6e-07   28.8   0.1     3   115    45   140    43   141 0.87 Methyltransferase domain
Methyltransf_8       PF05148.10   219 seq610_BIOID50939    -            251   7.5e-06   25.6   0.0   1   1     8e-09   1.1e-05   25.0   0.0    58   156    29   138    16   158 0.77 Hypothetical methyltransferase
MTS                  PF05175.9    170 seq610_BIOID50939    -            251   4.1e-05   22.9   0.0   1   1   4.6e-08   6.3e-05   22.3   0.0    19    76    30    85    22   110 0.86 Methyltransferase small domain
Exonuc_VIII          PF06630.6    182 seq612_BIOID50939    -            814   7.6e-73  243.6   0.0   1   1   5.6e-77   7.6e-73  243.6   0.0     2   182     9   189     8   189 0.99 Enterobacterial exodeoxyribonuclease VIII
DUF3927              PF13064.1     46 seq613_BIOID50939    -             55   1.6e-25   88.2  11.3   1   1   1.3e-29   1.7e-25   88.0   7.8     1    46     3    48     3    48 0.98 Protein of unknown function (DUF3927)
DUF805               PF05656.9    117 seq615_BIOID50939    -            121   1.4e-37  127.9   4.7   1   1   1.2e-41   1.6e-37  127.8   3.3     1   116    10   118    10   119 0.98 Protein of unknown function (DUF805)
Ribosomal_L36        PF00444.13    38 seq616_BIOID50939    -             38   3.7e-21   74.7   9.2   1   1   2.9e-25   3.9e-21   74.6   6.4     1    38     1    38     1    38 1.00 Ribosomal protein L36
Phage_portal         PF04860.7    347 seq617_BIOID50939    -            408  1.3e-101  339.6   0.0   1   1  1.1e-105  1.5e-101  339.3   0.0     5   347    32   373    28   373 0.96 Phage portal protein
Phage_integrase      PF00589.17   173 seq620_BIOID50939    -            284   2.2e-22   79.4   0.0   1   1   2.3e-26   3.2e-22   78.9   0.0     1   171    88   250    88   252 0.89 Phage integrase family
Ribosomal_S13        PF00416.17   106 seq621_BIOID50939    -            118   9.2e-40  135.2   0.4   1   1   7.6e-44     1e-39  135.1   0.3     1   106     3   108     3   108 0.99 Ribosomal protein S13/S18
DUF1144              PF06610.8    143 seq625_BIOID50939    -            149   4.1e-71  237.2   7.6   1   1   3.3e-75   4.5e-71  237.0   5.3     4   143     3   142     1   142 0.98 Protein of unknown function (DUF1144)
Ribosomal_L10        PF00466.15   100 seq626_BIOID50939    -            165   2.5e-26   91.3   0.0   1   1   2.6e-30   3.6e-26   90.8   0.0     3   100     5   101     3   101 0.98 Ribosomal protein L10
DicB                 PF05358.6     62 seq627_BIOID50939    -             62   1.2e-38  130.2   0.1   1   1   9.5e-43   1.3e-38  130.1   0.0     1    62     1    62     1    62 1.00 DicB protein
His_Phos_2           PF00328.17   347 seq628_BIOID50939    -            444   1.3e-40  139.6   0.0   1   1   1.2e-44   1.6e-40  139.4   0.0     1   345    41   385    41   389 0.86 Histidine phosphatase superfamily (branch 2)
UPF0270              PF06794.7     70 seq629_BIOID50939    -             72   9.2e-36  121.3   0.1   1   1   7.4e-40     1e-35  121.2   0.0     1    70     1    70     1    70 0.99 Uncharacterised protein family (UPF0270)
DUF1482              PF07358.6     57 seq630_BIOID50939    -             43   1.3e-16   59.8   0.1   1   1   1.1e-20   1.4e-16   59.6   0.1     1    38     4    41     4    42 0.98 Protein of unknown function (DUF1482)
Peptidase_U35        PF04586.12   163 seq631_BIOID50939    -            645   7.4e-30  104.0   0.0   1   1     2e-33   1.4e-29  103.1   0.0     5   159    12   157     8   161 0.91 Caudovirus prohead protease
Phage_capsid         PF05065.8    276 seq631_BIOID50939    -            645   2.4e-26   92.4   0.2   1   1   6.2e-30   4.2e-26   91.6   0.1     8   275   353   635   351   636 0.79 Phage capsid family
DUF805               PF05656.9    117 seq633_BIOID50939    -            118   2.1e-36  124.2   3.3   1   1   1.7e-40   2.4e-36  124.0   2.3     1   116    10   114    10   115 0.98 Protein of unknown function (DUF805)
AAA_26               PF13500.1    199 seq635_BIOID50939    -            225   1.1e-42  145.8   0.0   1   1   2.7e-46   1.2e-42  145.6   0.0     1   193     3   208     3   213 0.95 AAA domain
CbiA                 PF01656.18   195 seq635_BIOID50939    -            225   3.4e-21   75.4   0.0   1   1   8.8e-25     4e-21   75.1   0.0     2   180     6   199     5   217 0.80 CobQ/CobB/MinD/ParA nucleotide binding domain
Ribosomal_S11        PF00411.14   110 seq636_BIOID50939    -            129   5.6e-50  168.0   0.2   1   1   4.9e-54   6.7e-50  167.7   0.1     1   110    19   128    19   128 0.99 Ribosomal protein S11
Amidohydro_5         PF13594.1     68 seq638_BIOID50939    -            296   2.3e-17   62.4   0.9   1   1   1.1e-20     5e-17   61.3   0.6     1    68    23    88    23    88 0.84 Amidohydrolase
Amidohydro_4         PF13147.1    304 seq638_BIOID50939    -            296   2.9e-15   56.9   0.5   1   1   2.4e-18   1.1e-14   55.0   0.4     1   219    45   292    45   295 0.80 Amidohydrolase
Amidohydro_1         PF01979.15   333 seq638_BIOID50939    -            296     5e-10   39.4   0.0   1   1   1.5e-13   6.7e-10   39.0   0.0     1    61    50   131    50   293 0.76 Amidohydrolase family
Bro-N                PF02498.12    87 seq640_BIOID50939    -            278   2.1e-07   30.9   0.0   1   1   5.3e-11   7.2e-07   29.2   0.0     1    75    14   105    14   113 0.74 BRO family, N-terminal domain
PRK                  PF00485.13   194 seq641_BIOID50939    -            289     3e-74  248.6   0.0   1   1   2.7e-78   3.6e-74  248.4   0.0     1   194     7   214     7   214 0.99 Phosphoribulokinase / Uridine kinase family
T6SS-SciN            PF12790.2    142 seq644_BIOID50939    -            174   1.7e-33  115.0   0.0   1   1   1.4e-37     2e-33  114.9   0.0     1   142    13   167    13   167 0.98 Type VI secretion lipoprotein
Ribosomal_L12        PF00542.14    68 seq645_BIOID50939    -            121   1.8e-31  107.8   8.6   1   1   2.8e-35   3.8e-31  106.7   6.0     1    68    54   121    54   121 0.99 Ribosomal protein L7/L12 C-terminal domain
Ribosomal_S4         PF00163.14    94 seq646_BIOID50939    -            206   4.1e-28   97.4   1.6   1   1     6e-32   4.1e-28   97.4   1.1     1    94     2    95     2    95 0.97 Ribosomal protein S4/S9 N-terminal domain
S4                   PF01479.20    48 seq646_BIOID50939    -            206   6.7e-20   70.1   0.2   1   1   1.9e-23   1.3e-19   69.2   0.1     2    48    97   143    96   143 0.99 S4 domain
DUF805               PF05656.9    117 seq648_BIOID50939    -            146   2.4e-20   72.4  11.7   1   1   3.8e-24   5.2e-20   71.3   8.1     2   116     7   134     6   135 0.82 Protein of unknown function (DUF805)
Peptidase_U35        PF04586.12   163 seq650_BIOID50939    -            200   1.1e-47  161.9   0.0   1   1     1e-51   1.4e-47  161.6   0.0     4   160    12   172     9   175 0.94 Caudovirus prohead protease
DUF876               PF05936.7    425 seq653_BIOID50939    -            443  4.8e-148  493.0   0.7   1   1  3.9e-152  5.4e-148  492.8   0.5     1   425    20   442    20   442 0.99 Bacterial protein of unknown function (DUF876)
Amidohydro_4         PF13147.1    304 seq657_BIOID50939    -            154   1.5e-09   38.1   0.0   1   1   2.8e-13   1.9e-09   37.8   0.0   236   304     8    90     7    90 0.97 Amidohydrolase
Amidohydro_1         PF01979.15   333 seq657_BIOID50939    -            154     7e-06   25.8   0.0   1   1   1.2e-09   8.4e-06   25.5   0.0   260   332    13    92     7    93 0.72 Amidohydrolase family
NLPC_P60             PF00877.14   105 seq659_BIOID50939    -            257   5.7e-31  106.3   0.0   1   1   1.4e-34   9.9e-31  105.5   0.0     1   105   139   249   139   249 0.98 NlpC/P60 family
RNA_pol_Rpb2_6       PF00562.23   386 seq660_BIOID50939    -           1342  4.7e-162  539.0   0.0   1   1  3.5e-162  7.9e-159  528.4   0.1     2   386   716  1264   715  1264 0.98 RNA polymerase Rpb2, domain 6
RNA_pol_Rpb2_7       PF04560.15    83 seq660_BIOID50939    -           1342   5.7e-32  109.6   0.1   1   1   8.2e-35   1.9e-31  108.0   0.0     1    82  1266  1341  1266  1342 0.98 RNA polymerase Rpb2, domain 7
RNA_pol_Rpb2_3       PF04565.11    68 seq660_BIOID50939    -           1342   7.1e-30  102.4   0.0   1   1   7.4e-33   1.7e-29  101.2   0.0     1    68   513   582   513   582 0.98 RNA polymerase Rpb2, domain 3
RNA_pol_Rpb2_45      PF10385.4     66 seq660_BIOID50939    -           1342   4.6e-29   99.9   0.3   1   1   1.5e-31   3.5e-28   97.0   0.2     1    66   591   656   591   656 1.00 RNA polymerase beta subunit external 1 domain
RNA_pol_Rpb2_1       PF04563.10   203 seq660_BIOID50939    -           1342   1.5e-26   92.4   0.0   1   1   1.4e-29   3.1e-26   91.4   0.0     2   203    27   509    26   509 0.98 RNA polymerase beta subunit
RNA_pol_Rpb2_2       PF04561.9    190 seq660_BIOID50939    -           1342   1.6e-25   89.5   0.9   1   2   8.4e-11   1.9e-07   30.5   0.0     1    74   151   225   151   276 0.82 RNA polymerase Rpb2, domain 2
RNA_pol_Rpb2_2       PF04561.9    190 seq660_BIOID50939    -           1342   1.6e-25   89.5   0.9   2   2   1.9e-18   4.4e-15   55.4   0.0    80   190   340   454   329   454 0.88 RNA polymerase Rpb2, domain 2
RNA_pol_A_CTD        PF03118.10    67 seq662_BIOID50939    -            329   1.1e-25   88.7   0.1   1   1   4.3e-29     2e-25   87.8   0.1     2    66   244   308   243   309 0.95 Bacterial RNA polymerase, alpha chain C terminal domain
RNA_pol_L            PF01193.19    82 seq662_BIOID50939    -            329   2.7e-24   84.2   0.0   1   1   9.1e-28   4.1e-24   83.6   0.0     1    81    28   228    28   229 0.99 RNA polymerase Rpb3/Rpb11 dimerisation domain
RNA_pol_A_bac        PF01000.21   111 seq662_BIOID50939    -            329   1.5e-23   83.0   0.3   1   1   7.3e-27   3.3e-23   81.8   0.1     2   109    60   156    58   178 0.90 RNA polymerase Rpb3/RpoA insert domain
DUF406               PF04175.7     94 seq664_BIOID50939    -             99     2e-28   98.5   3.2   1   1   1.6e-32   2.2e-28   98.4   2.2     4    94     3    96     1    96 0.96 Protein of unknown function (DUF406)
SRP54                PF00448.17   196 seq665_BIOID50939    -            453   7.9e-76  253.7   0.3   1   1   5.5e-79   1.2e-75  253.1   0.2     1   196   100   296   100   296 0.99 SRP54-type protein, GTPase domain
SRP_SPB              PF02978.14   104 seq665_BIOID50939    -            453   1.1e-36  125.1   7.9   1   1   4.7e-40   1.1e-36  125.1   5.5     2   104   329   427   328   427 0.99 Signal peptide binding domain
SRP54_N              PF02881.14    75 seq665_BIOID50939    -            453   2.1e-21   75.6   0.5   1   1   9.2e-25   2.1e-21   75.6   0.3     1    75     5    82     5    82 0.99 SRP54-type protein, helical bundle domain
CbiA                 PF01656.18   195 seq665_BIOID50939    -            453   2.8e-08   33.2   2.5   1   1   3.8e-11   8.6e-08   31.7   1.3     9   164   110   256   102   288 0.68 CobQ/CobB/MinD/ParA nucleotide binding domain
cobW                 PF02492.14   178 seq665_BIOID50939    -            453   6.4e-05   22.3   0.4   1   1   7.5e-08   0.00017   20.9   0.3     2   152   102   251   100   260 0.79 CobW/HypB/UreG, nucleotide-binding domain
Phage_capsid         PF05065.8    276 seq667_BIOID50939    -            409   2.1e-55  187.7   0.1   1   1   1.9e-59   2.6e-55  187.4   0.0     1   275   125   402   125   403 0.89 Phage capsid family
UvrB                 PF12344.3     44 seq668_BIOID50939    -            673   6.7e-23   79.8   0.9   1   1   1.3e-25   2.9e-22   77.7   0.1     1    43   552   594   552   595 0.97 Ultra-violet resistance protein B
Helicase_C           PF00271.26    78 seq668_BIOID50939    -            673   1.2e-15   57.0   0.0   1   1   1.2e-18   2.8e-15   55.8   0.0     2    77   465   545   464   546 0.98 Helicase conserved C-terminal domain
ResIII               PF04851.10   184 seq668_BIOID50939    -            673   1.1e-11   44.8   0.0   1   1     3e-14   6.9e-11   42.1   0.0     4    94    13   101    10   134 0.79 Type III restriction enzyme, res subunit
UVR                  PF02151.14    36 seq668_BIOID50939    -            673   5.2e-07   28.8   1.1   1   1     7e-10   1.6e-06   27.3   0.8     2    35   634   667   633   668 0.93 UvrB/uvrC motif
UPF0126              PF03458.8     81 seq670_BIOID50939    -            205   1.5e-44  149.3  24.6   1   2   3.2e-25   4.3e-21   74.1   4.6     2    78     4    80     3    83 0.96 UPF0126 domain
UPF0126              PF03458.8     81 seq670_BIOID50939    -            205   1.5e-44  149.3  24.6   2   2   1.8e-28   2.5e-24   84.5   4.1     1    79    89   166    89   168 0.97 UPF0126 domain
Pirin                PF02678.11   107 seq671_BIOID50939    -            233   2.1e-21   75.7   0.0   1   1   2.8e-25   3.8e-21   74.8   0.0     2   107     4   119     3   119 0.95 Pirin
HD                   PF01966.17   122 seq672_BIOID50939    -            443   5.3e-11   42.4   0.0   1   1   2.7e-14   1.8e-10   40.7   0.0     1    64     4    84     4   116 0.93 HD domain
DUF4132              PF13569.1    180 seq674_BIOID50939    -            344     4e-43  146.9   0.0   1   1   4.1e-47   5.7e-43  146.4   0.0     3   180    88   273    86   273 0.96 Domain of unknown function (DUF4132)
Usp                  PF00582.21   140 seq676_BIOID50939    -            142   5.6e-17   62.1   0.0   1   1   4.8e-21   6.5e-17   61.9   0.0     2   139     3   137     2   138 0.93 Universal stress protein family
Xan_ur_permease      PF00860.15   389 seq677_BIOID50939    -            433   2.9e-98  328.8  32.9   1   1  2.5e-102   3.5e-98  328.5  22.8     2   387     9   394     8   396 0.97 Permease family
IlvN                 PF07991.7    165 seq679_BIOID50939    -            491   6.8e-61  204.3   0.2   1   1   1.6e-64   1.1e-60  203.6   0.1     2   165    35   204    34   204 0.98 Acetohydroxy acid isomeroreductase, catalytic domain
IlvC                 PF01450.14   145 seq679_BIOID50939    -            491   7.4e-56  187.9   0.1   1   2   3.3e-21   2.3e-17   63.1   0.0     1   128   210   337   210   345 0.91 Acetohydroxy acid isomeroreductase, catalytic domain
IlvC                 PF01450.14   145 seq679_BIOID50939    -            491   7.4e-56  187.9   0.1   2   2   1.5e-39     1e-35  122.6   0.0    15   145   359   485   349   485 0.93 Acetohydroxy acid isomeroreductase, catalytic domain
SNARE_assoc          PF09335.6    123 seq681_BIOID50939    -            192   6.2e-18   65.0   1.8   1   1   4.5e-22   6.2e-18   65.0   1.2     4   122    24   143    21   144 0.91 SNARE associated Golgi protein
cNMP_binding         PF00027.24    91 seq682_BIOID50939    -            210   8.9e-24   83.0   0.0   1   1     4e-27   1.4e-23   82.4   0.0     3    90    23   111    21   112 0.97 Cyclic nucleotide-binding domain
Crp                  PF00325.15    32 seq682_BIOID50939    -            210   2.1e-15   55.7   0.4   1   1   1.1e-18   3.9e-15   54.8   0.3     1    32   166   197   166   197 0.98 Bacterial regulatory proteins, crp family
HTH_Crp_2            PF13545.1     76 seq682_BIOID50939    -            210   2.2e-11   43.2   0.1   1   1   1.5e-14     5e-11   42.1   0.1     1    67   142   206   142   207 0.94 Crp-like helix-turn-helix domain
DUF1233              PF06806.7     72 seq683_BIOID50939    -             83   2.3e-32  110.2   0.1   1   1     2e-36   2.7e-32  110.0   0.1     1    70     4    74     4    77 0.97 Putative excisionase (DUF1233)
GGDEF                PF00990.16   161 seq690_BIOID50939    -            296   1.8e-44  151.0   0.0   1   1   4.2e-48   2.9e-44  150.3   0.0     2   161   130   283   129   283 0.96 GGDEF domain
MCPsignal_assoc      PF13682.1     70 seq690_BIOID50939    -            296   3.6e-08   33.3   0.3   1   1   1.2e-11   8.4e-08   32.1   0.2     1    68    19    90    19    92 0.84 MCP-signal associated domain
S-methyl_trans       PF02574.11   305 seq692_BIOID50939    -           1227  5.8e-105  350.8   0.1   1   1  3.9e-108  1.1e-104  349.9   0.1     1   304    16   326    16   327 0.98 Homocysteine S-methyltransferase
Met_synt_B12         PF02965.12   136 seq692_BIOID50939    -           1227   9.3e-54  180.5   0.0   1   1   8.9e-57   2.4e-53  179.2   0.0     1   136  1055  1192  1055  1192 0.99 Vitamin B12 dependent methionine synthase, activation domain
Pterin_bind          PF00809.17   210 seq692_BIOID50939    -           1227   7.7e-49  165.7   0.4   1   1   8.8e-52   2.4e-48  164.1   0.3     1   210   356   568   356   568 0.98 Pterin binding enzyme
B12-binding_2        PF02607.12    79 seq692_BIOID50939    -           1227   4.3e-21   74.6   0.0   1   1   6.4e-24   1.8e-20   72.6   0.0     4    79   659   734   657   734 0.96 B12 binding domain
B12-binding          PF02310.14   121 seq692_BIOID50939    -           1227   6.1e-20   71.1   0.2   1   1   1.8e-22     5e-19   68.2   0.1     2    94   748   840   747   851 0.93 B12 binding domain
Ribosomal_L17        PF01196.14    97 seq694_BIOID50939    -            127   6.3e-38  129.1   0.0   1   1   5.5e-42   7.5e-38  128.8   0.0     1    97    20   116    20   116 0.99 Ribosomal protein L17
DUF3596              PF12167.3     88 seq695_BIOID50939    -             56     5e-09   35.5   0.0   1   1   4.2e-13   5.7e-09   35.3   0.0     1    30     9    38     9    48 0.86 Domain of unknown function (DUF3596)
Phage_portal         PF04860.7    347 seq696_BIOID50939    -            859     3e-86  289.1   0.0   1   1   6.5e-90   4.5e-86  288.5   0.0     4   347    39   382    36   382 0.96 Phage portal protein
CBM_5_12             PF02839.9     41 seq696_BIOID50939    -            859   1.3e-06   27.7   1.6   1   1   4.9e-09   3.3e-05   23.2   0.3     4    41   810   847   807   847 0.91 Carbohydrate binding domain
DUF2077              PF09850.4    206 seq697_BIOID50939    -            212   5.3e-57  192.4   0.0   1   1   4.8e-61   6.6e-57  192.1   0.0     1   170    32   202    32   209 0.95 Uncharacterized protein conserved in bacteria (DUF2077)
YihI                 PF04220.7    169 seq703_BIOID50939    -            168   7.8e-56  187.9  14.6   1   1   6.2e-60   8.5e-56  187.7  10.1     6   167     7   164     1   166 0.94 Der GTPase activator (YihI)
Phage_connect_1      PF05135.8    102 seq704_BIOID50939    -            122   2.8e-16   59.3   0.1   1   1   2.7e-20   3.7e-16   59.0   0.1     1   100    16   118    15   119 0.95 Phage gp6-like head-tail connector protein
FUSC-like            PF12805.2    284 seq705_BIOID50939    -            696     3e-72  242.8   3.3   1   1   8.7e-76     3e-72  242.8   2.3     2   280    63   335    62   340 0.95 FUSC-like inner membrane protein yccS
FUSC_2               PF13515.1    128 seq705_BIOID50939    -            696   8.6e-20   70.8  11.0   1   1   2.5e-23   8.6e-20   70.8   7.6     2   126   377   498   375   500 0.90 Fusaric acid resistance protein-like
FUSC                 PF04632.7    650 seq705_BIOID50939    -            696   5.1e-08   31.7   4.2   1   1   1.5e-11   5.1e-08   31.7   2.9     7   280   369   659   363   690 0.80 Fusaric acid resistance protein family
ALMT                 PF11744.3    406 seq705_BIOID50939    -            696   1.5e-05   23.7   1.9   1   1   1.7e-08   5.7e-05   21.8   1.0    41   193   389   528   373   594 0.80 Aluminium activated malate transporter
DUF1992              PF09350.5     71 seq707_BIOID50939    -            122     3e-23   81.3   0.1   1   1   2.7e-27   3.7e-23   81.0   0.1     1    69     7    74     7    99 0.96 Domain of unknown function (DUF1992)
CMD                  PF02627.15    85 seq710_BIOID50939    -            143   1.5e-20   72.7   0.2   1   1   1.6e-24   2.2e-20   72.1   0.2     1    84    13    94    13    95 0.92 Carboxymuconolactone decarboxylase family
Lactate_perm         PF02652.9    522 seq713_BIOID50939    -            560  6.8e-234  777.0  41.5   1   1  5.7e-238  7.8e-234  776.8  28.8     1   522    25   551    25   551 0.99 L-lactate permease
Ribosomal_S16        PF00886.14    62 seq715_BIOID50939    -             82     6e-26   89.8   0.1   1   1   5.2e-30   7.1e-26   89.5   0.0     1    62     8    68     8    68 0.96 Ribosomal protein S16
AAA_2                PF07724.9    171 seq717_BIOID50939    -            965   1.1e-38  132.7   0.0   1   1     2e-41     4e-38  130.8   0.0     1   170   688   849   688   850 0.97 AAA domain (Cdc48 subfamily)
AAA                  PF00004.24   132 seq717_BIOID50939    -            965   5.9e-17   61.9   0.0   1   2   4.8e-10   9.4e-07   28.9   0.0     3   110   261   372   259   396 0.75 ATPase family associated with various cellular activities (AAA)
AAA                  PF00004.24   132 seq717_BIOID50939    -            965   5.9e-17   61.9   0.0   2   2   8.2e-10   1.6e-06   28.2   0.0     2   110   694   811   693   820 0.80 ATPase family associated with various cellular activities (AAA)
AAA_5                PF07728.9    139 seq717_BIOID50939    -            965   7.4e-14   51.5   0.0   1   1   1.6e-14     3e-11   43.0   0.0     2   124   693   813   692   833 0.76 AAA domain (dynein-related subfamily)
ClpB_D2-small        PF10431.4     81 seq717_BIOID50939    -            965   1.2e-12   47.4   0.3   1   1   1.5e-15     3e-12   46.1   0.2     1    76   855   931   855   937 0.92 C-terminal, D2-small domain, of ClpB protein
Gly_kinase           PF02595.10   378 seq718_BIOID50939    -            383  2.3e-183  609.0  19.6   1   1  1.9e-187  2.6e-183  608.8  13.6     1   377     3   379     3   380 1.00 Glycerate kinase family
PDZ                  PF00595.19    81 seq719_BIOID50939    -            474   3.1e-29  100.8   8.2   1   2   2.7e-19   9.1e-16   57.6   0.1     7    80   285   367   279   368 0.90 PDZ domain (Also known as DHR or GLGF)
PDZ                  PF00595.19    81 seq719_BIOID50939    -            474   3.1e-29  100.8   8.2   2   2   3.7e-15   1.3e-11   44.4   2.2    11    81   394   463   385   463 0.89 PDZ domain (Also known as DHR or GLGF)
PDZ_2                PF13180.1     82 seq719_BIOID50939    -            474     2e-26   91.5   2.4   1   2   1.2e-18   4.1e-15   55.3   0.0    12    82   300   380   285   380 0.88 PDZ domain
PDZ_2                PF13180.1     82 seq719_BIOID50939    -            474     2e-26   91.5   2.4   2   2   2.5e-12   8.6e-09   35.0   0.4     4    59   399   454   396   471 0.87 PDZ domain
Trypsin_2            PF13365.1    120 seq719_BIOID50939    -            474   8.2e-21   74.0   0.6   1   1   5.5e-24   1.9e-20   72.9   0.4     1   120   114   250   114   250 0.79 Trypsin-like peptidase domain
Trypsin              PF00089.21   220 seq719_BIOID50939    -            474   1.4e-20   73.7   0.3   1   1   6.5e-24   2.2e-20   73.0   0.2    21   218   114   275    87   277 0.83 Trypsin
Phage_H_T_join       PF05521.6     95 seq720_BIOID50939    -            136   1.4e-16   60.4   0.6   1   1   1.3e-20   1.8e-16   60.0   0.4     1    95    21   115    21   115 0.96 Phage head-tail joining protein
Ecotin               PF03974.8    128 seq722_BIOID50939    -            162   1.9e-52  176.2   0.1   1   1   1.6e-56   2.2e-52  175.9   0.1     2   128    28   153    27   153 0.97 Ecotin
RimM                 PF01782.13    84 seq724_BIOID50939    -            183   8.8e-28   95.9   0.0   1   1     2e-31   1.3e-27   95.3   0.0     2    84    17    98    16    98 0.98 RimM N-terminal domain
PRC                  PF05239.11    79 seq724_BIOID50939    -            183   8.9e-10   38.1   0.7   1   1   2.1e-13   1.4e-09   37.5   0.5     2    73   105   178   104   182 0.89 PRC-barrel domain
Phage_integrase      PF00589.17   173 seq726_BIOID50939    -            340   2.5e-11   43.4   0.0   1   1   5.2e-15   7.1e-11   41.9   0.0     3   169   165   319   163   323 0.84 Phage integrase family
MerR_1               PF13411.1     69 seq727_BIOID50939    -            141   5.8e-21   73.9   0.5   1   1   2.1e-24   9.7e-21   73.2   0.3     1    67     2    69     2    70 0.95 MerR HTH family regulatory protein
MerR-DNA-bind        PF09278.6     65 seq727_BIOID50939    -            141   1.3e-20   73.4   6.9   1   1   4.3e-24     2e-20   72.8   4.8     1    65    45   110    45   110 0.97 MerR, DNA binding
MerR                 PF00376.18    38 seq727_BIOID50939    -            141   1.8e-12   46.4   0.0   1   1   7.2e-16   3.3e-12   45.6   0.0     1    38     3    40     3    40 0.99 MerR family regulatory protein
Radical_SAM          PF04055.16   166 seq733_BIOID50939    -            457   3.7e-15   56.3   0.0   1   1     8e-19   5.4e-15   55.8   0.0     2   164    57   227    56   229 0.79 Radical SAM superfamily
HemN_C               PF06969.11    66 seq733_BIOID50939    -            457     4e-12   45.8   0.3   1   1   2.7e-15   1.8e-11   43.7   0.0     1    66   363   431   363   431 0.94 HemN C-terminal domain
Glutaredoxin         PF00462.19    60 seq738_BIOID50939    -             81   7.9e-14   51.2   0.0   1   1   6.6e-18     9e-14   51.0   0.0     1    57     3    58     3    61 0.95 Glutaredoxin
DUF331               PF03889.8     39 seq743_BIOID50939    -             72   3.2e-21   74.1   0.6   1   1   3.1e-25   4.2e-21   73.8   0.4     1    37     9    45     9    47 0.97 Domain of unknown function
Flavodoxin_NdrI      PF07972.6    122 seq744_BIOID50939    -            136   5.1e-47  158.6   0.0   1   1   4.3e-51   5.8e-47  158.4   0.0     1   122     5   123     5   123 0.97 NrdI Flavodoxin like
tRNA_m1G_MT          PF01746.16   186 seq745_BIOID50939    -            255   4.9e-60  202.2   0.0   1   1   4.3e-64   5.8e-60  201.9   0.0     2   186    23   221    22   221 0.98 tRNA (Guanine-1)-methyltransferase
DUF1283              PF06932.6     85 seq746_BIOID50939    -            113   5.2e-46  154.4   5.7   1   1   4.5e-50   6.1e-46  154.2   4.0     1    85    29   113    29   113 0.99 Protein of unknown function (DUF1283)
AAA_25               PF13481.1    194 seq747_BIOID50939    -            327     8e-41  139.4   0.0   1   1   1.1e-44   1.5e-40  138.5   0.0    19   193     9   176     4   177 0.89 AAA domain
Ribonuc_red_lgC      PF02867.10   537 seq753_BIOID50939    -            714  1.7e-151  505.3   0.0   1   1  1.7e-153  7.5e-150  499.9   0.0     1   537   175   694   175   694 0.97 Ribonucleotide reductase, barrel domain
RNR_N                PF08343.5     82 seq753_BIOID50939    -            714   1.8e-29  101.2   0.1   1   1   9.8e-33   4.5e-29   99.9   0.1     1    82    16    97    16    97 0.99 Ribonucleotide reductase N-terminal
Ribonuc_red_lgN      PF00317.16    83 seq753_BIOID50939    -            714   3.1e-12   45.9   0.0   1   1   1.8e-15     8e-12   44.6   0.0     2    82    99   171    98   172 0.95 Ribonucleotide reductase, all-alpha domain
Guanylate_kin        PF00625.16   183 seq754_BIOID50939    -            207   5.8e-70  234.3   0.0   1   1   4.9e-74   6.7e-70  234.1   0.0     2   183     4   186     3   186 0.98 Guanylate kinase
AAA_5                PF07728.9    139 seq755_BIOID50939    -            432   5.2e-37  126.5   0.0   1   1   6.4e-41   8.8e-37  125.8   0.0     2   139   149   290   148   290 0.98 AAA domain (dynein-related subfamily)
Acetyltransf_3       PF13302.1    142 seq756_BIOID50939    -            186   5.7e-23   81.6   0.0   1   1     4e-26   7.7e-23   81.2   0.0     3   141     8   140     7   141 0.80 Acetyltransferase (GNAT) domain
Acetyltransf_4       PF13420.1    155 seq756_BIOID50939    -            186   7.2e-15   55.1   0.6   1   1   4.7e-18   9.1e-15   54.8   0.4     1   152     9   158     9   160 0.93 Acetyltransferase (GNAT) domain
Acetyltransf_1       PF00583.19    83 seq756_BIOID50939    -            186     6e-15   54.9   0.1   1   1   4.5e-18   8.9e-15   54.3   0.1     2    82    63   140    62   141 0.97 Acetyltransferase (GNAT) family
Acetyltransf_8       PF13523.1    152 seq756_BIOID50939    -            186   1.2e-13   51.1   0.2   1   1   8.2e-17   1.6e-13   50.6   0.2     1   141     9   145     9   157 0.89 Acetyltransferase (GNAT) domain
Acetyltransf_7       PF13508.1     79 seq756_BIOID50939    -            186   3.7e-07   30.1   0.2   1   1   3.4e-10   6.7e-07   29.2   0.1     2    78    56   141    55   142 0.80 Acetyltransferase (GNAT) domain
Acetyltransf_10      PF13673.1    117 seq756_BIOID50939    -            186   1.3e-05   25.1   0.0   1   1   9.3e-09   1.8e-05   24.7   0.0     1   117    16   140    16   140 0.75 Acetyltransferase (GNAT) domain
FR47                 PF08445.5     86 seq756_BIOID50939    -            186   2.1e-05   24.0   0.0   1   1   1.9e-08   3.8e-05   23.2   0.0    26    79    87   142    69   150 0.92 FR47-like protein
HTH_Tnp_IS1          PF12759.2     50 seq762_BIOID50939    -             90     4e-29   99.7   0.1   1   1   8.2e-33   5.6e-29   99.2   0.1     1    50    38    87    38    87 0.99 InsA C-terminal domain
Zn_Tnp_IS1           PF03811.8     36 seq762_BIOID50939    -             90   1.3e-18   66.0   9.0   1   1     3e-22     2e-18   65.4   6.3     1    36     1    35     1    35 0.99 InsA N-terminal domain
MtfA                 PF06167.7    253 seq763_BIOID50939    -            278   5.9e-75  251.7   0.1   1   1   5.3e-79   7.2e-75  251.5   0.1    11   253    18   256     9   256 0.95 Phosphoenolpyruvate:glucose-phosphotransferase regulator
HTH_3                PF01381.17    55 seq764_BIOID50939    -            194   5.4e-17   61.2   0.2   1   1   1.3e-19   3.7e-16   58.6   0.5     2    55    19    72    18    72 0.96 Helix-turn-helix
HTH_31               PF13560.1     64 seq764_BIOID50939    -            194   4.3e-12   45.9   0.1   1   1   2.4e-15   6.5e-12   45.3   0.1     2    58    14    69    13    78 0.92 Helix-turn-helix domain
HTH_19               PF12844.2     64 seq764_BIOID50939    -            194   5.8e-12   45.3   0.1   1   1   3.3e-15     9e-12   44.7   0.1     3    62    17    76    15    77 0.94 Helix-turn-helix domain
HTH_26               PF13443.1     63 seq764_BIOID50939    -            194   3.6e-09   36.5   0.1   1   1   2.5e-12     7e-09   35.6   0.1     4    58    20    73    17    78 0.93 Cro/C1-type HTH DNA-binding domain
OmpA                 PF00691.15    97 seq765_BIOID50939    -            262   3.7e-15   55.9   0.1   1   1   1.1e-18   1.4e-14   54.0   0.0     1    92   121   214   121   218 0.84 OmpA family
UvrD_C               PF13361.1    319 seq766_BIOID50939    -            690   8.9e-93  311.1   0.0   1   1   3.7e-95   8.4e-92  307.9   0.0     1   318   288   630   288   631 0.97 UvrD-like helicase C-terminal domain
UvrD-helicase        PF00580.16   315 seq766_BIOID50939    -            690   2.2e-74  250.5   0.4   1   1   1.4e-76   3.1e-73  246.6   0.3     1   314    20   282    20   283 0.94 UvrD/REP helicase N-terminal domain
AAA_19               PF13245.1     76 seq766_BIOID50939    -            690   2.2e-13   49.6   0.6   1   1   2.1e-16   4.9e-13   48.5   0.4     8    75    32   104    25   105 0.82 Part of AAA domain
UvrD_C_2             PF13538.1    104 seq766_BIOID50939    -            690   2.2e-10   40.4   0.0   1   1   5.8e-13   1.3e-09   37.9   0.0    54   103   563   626   513   627 0.80 Family description
FCD                  PF07729.7    125 seq767_BIOID50939    -            258   3.2e-23   82.2   2.5   1   1   4.7e-27   3.2e-23   82.2   1.8     1   124   100   223   100   224 0.90 FCD domain
GntR                 PF00392.16    64 seq767_BIOID50939    -            258   2.3e-22   78.0   0.4   1   1   6.1e-26   4.2e-22   77.2   0.3     1    64     8    71     8    71 0.98 Bacterial regulatory proteins, gntR family
DUF2635              PF10948.3     47 seq768_BIOID50939    -             56   2.3e-21   74.6   2.2   1   1   1.9e-25   2.6e-21   74.5   1.5     1    46     3    48     3    49 0.98 Protein of unknown function (DUF2635)
Ribosomal_L19        PF01245.15   113 seq769_BIOID50939    -            115   8.8e-51  170.3   2.5   1   1   7.2e-55   9.8e-51  170.1   1.8     2   112     3   113     2   114 0.99 Ribosomal protein L19
Rhodanese            PF00581.15   113 seq770_BIOID50939    -            131   1.4e-10   41.4   0.0   1   1   1.2e-14   1.6e-10   41.2   0.0    22   112    52   123    30   124 0.84 Rhodanese-like domain
Diacid_rec           PF05651.8    135 seq771_BIOID50939    -            385     2e-52  176.0   0.9   1   1   4.7e-56   3.2e-52  175.4   0.6     1   135     6   140     6   140 0.99 Putative sugar diacid recognition
HTH_30               PF13556.1     59 seq771_BIOID50939    -            385   2.9e-23   81.0   2.8   1   1     6e-26   4.1e-22   77.3   1.7     1    59   323   381   323   381 0.98 PucR C-terminal helix-turn-helix domain
Phage_sheath_1       PF04984.9    464 seq773_BIOID50939    -            498   1.9e-74  250.6   7.1   1   1   1.6e-78   2.2e-74  250.4   4.9     2   463     8   489     1   490 0.96 Phage tail sheath protein
RNA_pol_Rpb6         PF01192.17    57 seq777_BIOID50939    -             91     1e-17   63.4   0.1   1   1   9.7e-22   1.3e-17   63.1   0.1     1    56     7    62     7    63 0.95 RNA polymerase Rpb6
Phage_connect_1      PF05135.8    102 seq780_BIOID50939    -            108   2.4e-08   33.8   0.0   1   1   2.1e-12   2.9e-08   33.6   0.0     1    98     1   101     1   104 0.86 Phage gp6-like head-tail connector protein
HD_4                 PF13328.1    153 seq783_BIOID50939    -            702   6.5e-54  181.6   1.2   1   1   2.4e-57   6.5e-54  181.6   0.8     2   152    27   175    26   176 0.97 HD domain
RelA_SpoT            PF04607.12   116 seq783_BIOID50939    -            702   1.1e-36  125.2   0.5   1   1   1.1e-39   3.1e-36  123.7   0.0     1   115   235   345   235   346 0.98 Region found in RelA / SpoT proteins
TGS                  PF02824.16    60 seq783_BIOID50939    -            702   6.9e-22   76.9   0.0   1   1   6.1e-25   1.7e-21   75.7   0.0     1    60   388   447   388   447 0.99 TGS domain
ACT_4                PF13291.1     80 seq783_BIOID50939    -            702   2.2e-18   66.2   2.5   1   1   2.1e-21   5.7e-18   64.9   1.0     2    80   622   699   621   699 0.97 ACT domain
HD                   PF01966.17   122 seq783_BIOID50939    -            702   1.3e-13   50.8   1.9   1   1   1.7e-16   4.7e-13   49.0   0.3     1   122    45   144    45   144 0.81 HD domain
Autotransporter      PF03797.14   265 seq784_BIOID50939    -            236   8.5e-43  146.4  12.8   1   1   7.5e-47     1e-42  146.2   8.9    35   262     2   219     1   221 0.94 Autotransporter beta-domain
PTS_IIB              PF02302.12    90 seq785_BIOID50939    -            106   5.2e-21   74.7   1.5   1   1   4.5e-25   6.1e-21   74.5   1.0     2    88     6    95     5    97 0.94 PTS system, Lactose/Cellobiose specific IIB subunit
SSB                  PF00436.20   104 seq787_BIOID50939    -            136     2e-16   59.6   0.1   1   1     2e-20   2.7e-16   59.2   0.0     3   101     4    99     2   101 0.94 Single-strand binding protein family
FMN_dh               PF01070.13   357 seq788_BIOID50939    -            396  3.2e-125  417.5   0.0   1   1  1.3e-128  4.4e-125  417.1   0.0     1   355    13   375    13   377 0.96 FMN-dependent dehydrogenase
NMO                  PF03060.10   330 seq788_BIOID50939    -            396     3e-05   23.1   2.9   1   1   1.3e-08   4.5e-05   22.6   2.0   138   225   248   335   244   372 0.87 Nitronate monooxygenase
RNA_pol_Rpb1_1       PF04997.7    338 seq789_BIOID50939    -           1407  1.8e-100  336.3   0.1   1   1  1.8e-103  4.8e-100  335.0   0.1     2   338    15   342    14   342 0.95 RNA polymerase Rpb1, domain 1
RNA_pol_Rpb1_5       PF04998.12   277 seq789_BIOID50939    -           1407   1.1e-80  270.7   0.0   1   1     8e-84   2.2e-80  269.7   0.0     1   276   766  1321   766  1322 1.00 RNA polymerase Rpb1, domain 5
RNA_pol_Rpb1_2       PF00623.15   166 seq789_BIOID50939    -           1407   6.1e-51  172.5   0.0   1   1   5.3e-53   1.5e-49  168.0   0.0     1   166   344   486   344   486 0.95 RNA polymerase Rpb1, domain 2
RNA_pol_Rpb1_3       PF04983.13   157 seq789_BIOID50939    -           1407   1.4e-27   96.2   0.0   1   1   1.2e-30   3.3e-27   95.0   0.0     1   157   489   644   489   644 0.93 RNA polymerase Rpb1, domain 3
RNA_pol_Rpb1_4       PF05000.12   108 seq789_BIOID50939    -           1407   2.5e-18   65.7   0.3   1   1   9.1e-22   2.5e-18   65.7   0.2     2   107   674   763   673   764 0.82 RNA polymerase Rpb1, domain 4
IMS                  PF00817.15   148 seq790_BIOID50939    -            351   9.6e-48  161.6   0.0   1   1   3.4e-51   1.6e-47  160.9   0.0     1   148     7   154     7   154 0.98 impB/mucB/samB family
IMS_C                PF11799.3    137 seq790_BIOID50939    -            351   1.6e-09   38.1   0.1   1   1   5.8e-13   2.6e-09   37.4   0.0     3    99   211   309   209   327 0.85 impB/mucB/samB family C-terminal
IMS_HHH              PF11798.3     32 seq790_BIOID50939    -            351   3.6e-08   32.8   0.0   1   1     2e-11   9.2e-08   31.6   0.0     1    32   166   197   166   197 0.96 IMS family HHH motif
DUF262               PF03235.9    221 seq792_BIOID50939    -            385   6.7e-24   84.9   2.5   1   1   2.1e-26   2.9e-22   79.6   1.7    11   216    68   206    54   209 0.81 Protein of unknown function DUF262
PFL                  PF02901.10   648 seq794_BIOID50939    -            765    1e-202  675.0   0.0   1   1  1.8e-206  1.3e-202  674.7   0.0     1   648     1   626     1   626 0.98 Pyruvate formate lyase
Gly_radical          PF01228.16   106 seq794_BIOID50939    -            765   2.9e-25   88.5   0.0   1   1   9.7e-29   6.6e-25   87.4   0.0     3   106   645   747   643   747 0.97 Glycine radical
PerC                 PF06069.6     90 seq795_BIOID50939    -            104   5.9e-43  144.7   0.4   1   1     5e-47   6.9e-43  144.5   0.3     1    89    15   103    15   104 0.99 PerC transcriptional activator
Big_1                PF02369.11   100 seq796_BIOID50939    -           2669         0 1106.5 272.7   1  16     5e-21   1.4e-17   63.3   8.8     2    94   749   837   744   843 0.88 Bacterial Ig-like domain (group 1)
Big_1                PF02369.11   100 seq796_BIOID50939    -           2669         0 1106.5 272.7   2  16   2.2e-25   6.1e-22   77.2   9.1     3    97   845   937   842   940 0.92 Bacterial Ig-like domain (group 1)
Big_1                PF02369.11   100 seq796_BIOID50939    -           2669         0 1106.5 272.7   3  16   2.9e-27     8e-24   83.3   2.6     2    97   942  1040   941  1042 0.95 Bacterial Ig-like domain (group 1)
Big_1                PF02369.11   100 seq796_BIOID50939    -           2669         0 1106.5 272.7   4  16   5.1e-19   1.4e-15   56.8   3.6     4    96  1054  1139  1051  1143 0.88 Bacterial Ig-like domain (group 1)
Big_1                PF02369.11   100 seq796_BIOID50939    -           2669         0 1106.5 272.7   5  16   1.4e-26   3.9e-23   81.1   7.4     3   100  1146  1245  1144  1245 0.94 Bacterial Ig-like domain (group 1)
Big_1                PF02369.11   100 seq796_BIOID50939    -           2669         0 1106.5 272.7   6  16   1.1e-20     3e-17   62.2   6.8     4    96  1257  1342  1253  1346 0.91 Bacterial Ig-like domain (group 1)
Big_1                PF02369.11   100 seq796_BIOID50939    -           2669         0 1106.5 272.7   7  16   1.9e-27   5.2e-24   83.9   7.9     3   100  1349  1448  1347  1448 0.95 Bacterial Ig-like domain (group 1)
Big_1                PF02369.11   100 seq796_BIOID50939    -           2669         0 1106.5 272.7   8  16   4.3e-22   1.2e-18   66.7   7.5     5   100  1461  1548  1451  1548 0.84 Bacterial Ig-like domain (group 1)
Big_1                PF02369.11   100 seq796_BIOID50939    -           2669         0 1106.5 272.7   9  16   1.9e-27   5.1e-24   83.9   6.7     2   100  1559  1661  1558  1661 0.93 Bacterial Ig-like domain (group 1)
Big_1                PF02369.11   100 seq796_BIOID50939    -           2669         0 1106.5 272.7  10  16   5.6e-25   1.5e-21   76.0   4.2     2    98  1663  1759  1662  1761 0.90 Bacterial Ig-like domain (group 1)
Big_1                PF02369.11   100 seq796_BIOID50939    -           2669         0 1106.5 272.7  11  16   1.1e-28   3.1e-25   87.8   6.6     6    99  1767  1863  1764  1864 0.92 Bacterial Ig-like domain (group 1)
Big_1                PF02369.11   100 seq796_BIOID50939    -           2669         0 1106.5 272.7  12  16   1.4e-28   3.9e-25   87.5   6.2     2    99  1866  1965  1865  1966 0.95 Bacterial Ig-like domain (group 1)
Big_1                PF02369.11   100 seq796_BIOID50939    -           2669         0 1106.5 272.7  13  16   1.1e-24   2.9e-21   75.1   3.9     7    97  1978  2062  1970  2065 0.92 Bacterial Ig-like domain (group 1)
Big_1                PF02369.11   100 seq796_BIOID50939    -           2669         0 1106.5 272.7  14  16   4.1e-21   1.1e-17   63.6   0.8     8    94  2075  2160  2068  2166 0.84 Bacterial Ig-like domain (group 1)
Big_1                PF02369.11   100 seq796_BIOID50939    -           2669         0 1106.5 272.7  15  16   7.9e-24   2.2e-20   72.3   5.1     4    99  2170  2260  2167  2261 0.90 Bacterial Ig-like domain (group 1)
Big_1                PF02369.11   100 seq796_BIOID50939    -           2669         0 1106.5 272.7  16  16   2.3e-21   6.4e-18   64.3   7.4     3   100  2266  2364  2264  2364 0.94 Bacterial Ig-like domain (group 1)
DUF3442              PF11924.3    280 seq796_BIOID50939    -           2669   2.1e-99  332.5   2.6   1   1  7.7e-103   2.1e-99  332.5   1.8     3   280   150   428   148   428 0.99 Protein of unknown function (DUF3442)
DUF3121              PF11319.3    183 seq797_BIOID50939    -            247   6.2e-56  188.6   0.0   1   1   5.5e-60   7.5e-56  188.4   0.0     2   183    53   238    52   238 0.95 Protein of unknown function (DUF3121)
MoCF_biosynth        PF00994.19   144 seq799_BIOID50939    -            170   5.6e-31  106.7   0.0   1   1   5.1e-35     7e-31  106.4   0.0     1   143    14   156    12   157 0.92 Probable molybdopterin binding domain
Molybdopterin        PF00384.17   432 seq800_BIOID50939    -            808   1.4e-95  320.4   0.0   1   1     4e-99   1.8e-95  320.1   0.0     1   432   111   566   111   566 0.91 Molybdopterin oxidoreductase
Molydop_binding      PF01568.16   109 seq800_BIOID50939    -            808   2.2e-28   98.1   0.1   1   1   1.7e-31   7.6e-28   96.3   0.0     1   107   687   800   687   802 0.97 Molydopterin dinucleotide binding domain
Molybdop_Fe4S4       PF04879.11    55 seq800_BIOID50939    -            808   5.9e-14   51.5   0.7   1   1   2.3e-17   1.1e-13   50.6   0.5     1    55    49   108    49   108 0.96 Molybdopterin oxidoreductase Fe4S4 domain
Tail_tube            PF10618.4    119 seq803_BIOID50939    -            118   4.2e-39  132.8   0.1   1   1   3.4e-43   4.6e-39  132.7   0.1     1   119     1   118     1   118 0.98 Phage tail tube protein
Ribonuc_red_sm       PF00268.16   281 seq804_BIOID50939    -            319   1.1e-80  270.5   0.1   1   1   9.6e-85   1.3e-80  270.2   0.0     1   280     1   280     1   281 0.97 Ribonucleotide reductase, small chain
Na_Pi_cotrans        PF02690.10   142 seq807_BIOID50939    -            478   2.9e-26   91.7  24.6   1   2   3.1e-21   2.1e-17   63.0   3.2    55   140     2    83     1    85 0.97 Na+/Pi-cotransporter
Na_Pi_cotrans        PF02690.10   142 seq807_BIOID50939    -            478   2.9e-26   91.7  24.6   2   2   1.5e-13     1e-09   38.1  10.3     1   123    74   200    74   218 0.90 Na+/Pi-cotransporter
EamA                 PF00892.15   126 seq808_BIOID50939    -            306   4.8e-27   94.3  37.3   1   2   1.1e-15   7.7e-12   45.2  10.5     1   124    21   137    21   138 0.80 EamA-like transporter family
EamA                 PF00892.15   126 seq808_BIOID50939    -            306   4.8e-27   94.3  37.3   2   2   9.9e-19   6.8e-15   55.1   9.8     1   124   160   292   160   294 0.91 EamA-like transporter family
TPT                  PF03151.11   153 seq808_BIOID50939    -            306   6.1e-07   29.0  23.1   1   1   7.3e-09     5e-05   22.8   7.7     1   149   151   290   151   291 0.89 Triose-phosphate Transporter family
PhdYeFM_antitox      PF02604.14    75 seq810_BIOID50939    -             97   1.5e-09   37.1   0.1   1   1     2e-13   2.8e-09   36.3   0.1     2    73     8    74     7    79 0.90 Antitoxin Phd_YefM, type II toxin-antitoxin system
MoaC                 PF01967.16   136 seq812_BIOID50939    -            161   1.5e-60  202.6   1.3   1   1   1.3e-64   1.7e-60  202.4   0.9     1   136    15   150    15   150 1.00 MoaC family
FluMu_gp41           PF10109.4     82 seq813_BIOID50939    -             89   6.7e-18   64.2   0.0   1   1   5.6e-22   7.7e-18   64.0   0.0     2    81     4    86     3    87 0.85 Mu-like prophage FluMu protein gp41
ImpA-rel_N           PF06812.7     62 seq814_BIOID50939    -            480   3.7e-08   32.9   1.1   1   1   2.7e-12   3.7e-08   32.9   0.8     1    61    64   121    64   122 0.94 ImpA-related N-terminal
SpoU_methylase       PF00588.14   142 seq816_BIOID50939    -            157   2.4e-34  118.0   0.0   1   1     2e-38   2.7e-34  117.9   0.0     1   142     1   142     1   142 0.95 SpoU rRNA Methylase family
Phage_cap_E          PF03864.10   329 seq817_BIOID50939    -            351   1.4e-64  218.0   0.1   1   1   1.1e-68   1.5e-64  217.8   0.0    15   329    26   350     8   350 0.91 Phage major capsid protein E
YafO_toxin           PF13957.1    109 seq819_BIOID50939    -            132   1.6e-33  114.6   0.0   1   1   1.3e-37   1.8e-33  114.4   0.0     1   109    25   132    25   132 0.98 Toxin YafO, type II toxin-antitoxin system
PhageMin_Tail        PF10145.4    202 seq822_BIOID50939    -            611   7.9e-29  100.6  18.1   1   1   5.8e-33   7.9e-29  100.6  12.6     2   202    88   296    87   296 0.93 Phage-related minor tail protein
ThiS                 PF02597.15    78 seq823_BIOID50939    -             81   1.2e-22   80.0   0.0   1   1   9.6e-27   1.3e-22   79.8   0.0     1    78     4    81     4    81 0.99 ThiS family
DUF904               PF06005.7     72 seq825_BIOID50939    -             43   2.9e-10   40.1   8.4   1   1   2.2e-14   2.9e-10   40.1   5.8    33    72     4    43     1    43 0.91 Protein of unknown function (DUF904)
SpoU_methylase       PF00588.14   142 seq827_BIOID50939    -            229   4.7e-37  126.9   0.1   1   1   9.5e-41   6.5e-37  126.4   0.1     2   142    20   159    19   159 0.96 SpoU rRNA Methylase family
SpoU_methylas_C      PF12105.3     57 seq827_BIOID50939    -            229   1.1e-25   88.8   1.7   1   1   2.2e-29   1.5e-25   88.3   0.4     1    57   163   221   163   221 0.99 SpoU, rRNA methylase, C-terminal
Acetyltransf_10      PF13673.1    117 seq828_BIOID50939    -            125   1.8e-16   60.2   0.0   1   1   4.7e-20   2.2e-16   59.9   0.0    17   117     5    99     1    99 0.91 Acetyltransferase (GNAT) domain
Acetyltransf_7       PF13508.1     79 seq828_BIOID50939    -            125     2e-07   30.9   0.0   1   1   9.1e-11   4.1e-07   29.9   0.0     3    78    31   100    29   101 0.87 Acetyltransferase (GNAT) domain
Acetyltransf_1       PF00583.19    83 seq828_BIOID50939    -            125   2.5e-06   27.3   0.0   1   1   1.6e-09   7.4e-06   25.8   0.0    22    83    43   100     8   100 0.68 Acetyltransferase (GNAT) family
Sdh_cyt              PF01127.17   121 seq829_BIOID50939    -            134   4.5e-30  103.8   5.0   1   1   3.8e-34   5.2e-30  103.6   3.4     2   120    11   128    10   129 0.90 Succinate dehydrogenase/Fumarate reductase transmembrane subunit
ABC_tran             PF00005.22   118 seq836_BIOID50939    -            400   2.6e-26   92.1   0.0   1   1   1.7e-29   5.7e-26   91.1   0.0     1   117    68   192    68   193 0.97 ABC transporter
CBS                  PF00571.23    57 seq836_BIOID50939    -            400   1.8e-06   27.4   0.0   1   1   3.5e-07    0.0012   18.3   0.0    32    55   369   392   346   394 0.86 CBS domain
Sdh_cyt              PF01127.17   121 seq838_BIOID50939    -            115   3.5e-11   42.8  14.2   1   1   3.1e-15   4.3e-11   42.5   9.9    18   120    11   104     2   113 0.83 Succinate dehydrogenase/Fumarate reductase transmembrane subunit
VWA_CoxE             PF05762.9    222 seq839_BIOID50939    -            378   6.3e-66  221.5   0.2   1   1   1.9e-69   8.7e-66  221.1   0.1     1   222   151   372   151   372 0.98 VWA domain containing CoxE-like protein
VWA_2                PF13519.1    172 seq839_BIOID50939    -            378     2e-09   37.6   0.4   1   1   1.9e-12   8.7e-09   35.6   0.1     2   151   217   353   216   375 0.80 von Willebrand factor type A domain
HDPD                 PF02924.9    118 seq841_BIOID50939    -            111   3.7e-16   58.8   0.0   1   1   3.3e-20   4.5e-16   58.5   0.0    14   113     9   102     6   106 0.90 Bacteriophage lambda head decoration protein D
Radical_SAM          PF04055.16   166 seq842_BIOID50939    -            292   1.9e-22   80.0   0.0   1   1   5.8e-26   2.6e-22   79.6   0.0     1   157    41   222    41   231 0.94 Radical SAM superfamily
Fer4_12              PF13353.1    139 seq842_BIOID50939    -            292   1.1e-10   41.6   0.1   1   1   9.2e-14   4.2e-10   39.7   0.1     2    82    34   145    33   186 0.81 4Fe-4S single cluster domain
Fer4_14              PF13394.1    117 seq842_BIOID50939    -            292     1e-06   28.6   0.6   1   1     6e-09   2.7e-05   24.0   0.4     3   103    42   171    40   183 0.83 4Fe-4S single cluster domain
Bax1-I               PF01027.15   205 seq843_BIOID50939    -            234   4.5e-59  199.3  36.8   1   1   3.7e-63   5.1e-59  199.2  25.5     2   205    19   230    18   230 0.92 Inhibitor of apoptosis-promoting Bax1
Ligase_CoA           PF00549.14   153 seq844_BIOID50939    -            555   3.5e-52  175.9   0.8   1   1   8.7e-56   5.9e-52  175.2   0.0     1   152   336   491   336   492 0.98 CoA-ligase
CoA_binding          PF02629.14    96 seq844_BIOID50939    -            555   5.3e-17   62.0   0.0   1   1   1.4e-19   9.6e-16   57.9   0.1     3    96   193   288   191   288 0.96 CoA binding domain
DAHP_synth_1         PF00793.15   272 seq846_BIOID50939    -            379  2.5e-102  341.0   0.0   1   1  2.3e-106  3.2e-102  340.7   0.0     8   271    64   363    43   364 0.96 DAHP synthetase I family
DEAD                 PF00270.24   173 seq847_BIOID50939    -            693   4.4e-24   84.7   0.2   1   1   2.2e-25     5e-22   78.0   0.0     4   169   273   434   270   438 0.80 DEAD/DEAH box helicase
Helicase_C           PF00271.26    78 seq847_BIOID50939    -            693     4e-17   61.7   0.0   1   1   2.2e-18     5e-15   55.0   0.0     3    77   513   588   511   589 0.95 Helicase conserved C-terminal domain
ResIII               PF04851.10   184 seq847_BIOID50939    -            693   5.5e-09   35.9   0.0   1   1   5.6e-12   1.3e-08   34.8   0.0    29   182   293   430   267   432 0.74 Type III restriction enzyme, res subunit
tRNA_anti            PF01336.20    76 seq847_BIOID50939    -            693   2.8e-07   30.1   0.0   1   1   2.5e-10   5.7e-07   29.1   0.0     2    74    63   134    62   136 0.96 OB-fold nucleic acid binding domain
SecA_DEAD            PF07517.9    266 seq847_BIOID50939    -            693   2.9e-07   29.9   0.0   1   1   2.7e-10   6.2e-07   28.8   0.0    95   162   294   361   230   398 0.87 SecA DEAD-like domain
SNF2_N               PF00176.18   296 seq847_BIOID50939    -            693   6.7e-05   21.7   0.0   1   1   5.3e-08   0.00012   20.9   0.0    27   172   297   435   274   440 0.78 SNF2 family N-terminal domain
UPF0027              PF01139.12   420 seq848_BIOID50939    -             88   3.7e-12   45.8   0.0   1   1     3e-16   4.1e-12   45.7   0.0     6    60    18    72    13    74 0.91 Uncharacterized protein family UPF0027
FAD_binding_2        PF00890.19   421 seq850_BIOID50939    -            588  2.6e-117  392.1   6.1   1   1    7e-121  3.2e-117  391.8   4.2     1   421     9   405     9   405 0.98 FAD binding domain
Succ_DH_flav_C       PF02910.15   129 seq850_BIOID50939    -            588   3.1e-38  130.4   0.1   1   1   1.1e-41   5.1e-38  129.7   0.1     1   129   460   588   460   588 0.96 Fumarate reductase flavoprotein C-term
RF-1                 PF00472.15   114 seq852_BIOID50939    -            185   8.7e-23   80.1   1.4   1   1   8.8e-27   1.2e-22   79.7   0.9     9   103    84   177    78   181 0.84 RF-1 domain
IcmF-related         PF06761.7    312 seq856_BIOID50939    -           1144     5e-85  285.4   9.8   1   1   1.1e-88     5e-85  285.4   6.8     1   311   475   788   475   789 0.98 Intracellular multiplication and human macrophage-killing
ImcF-related_N       PF14331.1    266 seq856_BIOID50939    -           1144   7.1e-62  208.6   4.1   1   1   3.9e-65   1.8e-61  207.3   2.8     7   261   175   425   170   432 0.91 ImcF-related N-terminal domain
DUF1215              PF06744.7    125 seq856_BIOID50939    -           1144   9.6e-34  115.6   0.9   1   1   6.6e-37     3e-33  113.9   0.1     2   125   884  1003   883  1003 0.95 Protein of unknown function (DUF1215)
DUF2554              PF10829.3     76 seq859_BIOID50939    -             76   5.7e-52  173.6   0.6   1   1   4.6e-56   6.3e-52  173.5   0.4     1    76     1    76     1    76 0.99 Protein of unknown function (DUF2554)
MFS_1                PF07690.11   354 seq862_BIOID50939    -            393   4.8e-24   84.6  59.7   1   1   3.6e-26   4.9e-22   78.0  35.6     2   328    14   320    10   327 0.84 Major Facilitator Superfamily
Molybdopterin        PF00384.17   432 seq863_BIOID50939    -            808   2.8e-88  296.4   0.0   1   1   7.7e-92   3.5e-88  296.1   0.0     1   432   115   566   115   566 0.92 Molybdopterin oxidoreductase
Molydop_binding      PF01568.16   109 seq863_BIOID50939    -            808   5.3e-27   93.6   0.0   1   1   2.2e-30     1e-26   92.7   0.0     1   107   687   800   687   802 0.97 Molydopterin dinucleotide binding domain
Molybdop_Fe4S4       PF04879.11    55 seq863_BIOID50939    -            808   2.7e-13   49.4   0.9   1   1     1e-16   4.7e-13   48.6   0.6     1    55    53   112    53   112 0.96 Molybdopterin oxidoreductase Fe4S4 domain
Fels1                PF05666.6     45 seq865_BIOID50939    -            122   3.1e-38  128.7   2.3   1   2   5.7e-20   7.8e-16   57.0   0.1     2    45    20    62    19    62 0.94 Fels-1 Prophage Protein-like
Fels1                PF05666.6     45 seq865_BIOID50939    -            122   3.1e-38  128.7   2.3   2   2   1.2e-24   1.7e-20   72.0   0.2     1    45    66   121    66   121 0.98 Fels-1 Prophage Protein-like
MarC                 PF01914.12   203 seq867_BIOID50939    -            221   7.9e-69  230.7  11.1   1   1   6.5e-73   8.9e-69  230.5   7.7     1   203     5   217     5   217 0.98 MarC family integral membrane protein
PTS_IIB              PF02302.12    90 seq868_BIOID50939    -            113   3.1e-12   46.6   0.0   1   1   2.8e-16   3.8e-12   46.3   0.0     2    88     6    95     5    97 0.92 PTS system, Lactose/Cellobiose specific IIB subunit
Phage_Nu1            PF07471.7    164 seq869_BIOID50939    -            180   8.2e-30  103.3   0.6   1   1   1.3e-33   1.7e-29  102.2   0.4     3   163     6   149     4   150 0.86 Phage DNA packaging protein Nu1
Bax1-I               PF01027.15   205 seq870_BIOID50939    -            237   8.5e-13   48.2  26.7   1   1   7.8e-17   1.1e-12   47.9  18.5     3   201    19   220    17   225 0.85 Inhibitor of apoptosis-promoting Bax1
BPD_transp_1         PF00528.17   185 seq871_BIOID50939    -            354   2.5e-26   92.2  16.2   1   1   1.8e-30   2.5e-26   92.2  11.2     1   176   163   324   163   332 0.91 Binding-protein-dependent transport system inner membrane component
DNA_processg_A       PF02481.10   212 seq872_BIOID50939    -            374   3.3e-73  244.9   0.0   1   1     3e-77   4.1e-73  244.6   0.0     2   211    67   274    66   275 0.98 DNA recombination-mediator protein A
SWIM                 PF04434.12    40 seq874_BIOID50939    -            667     3e-07   29.6   0.6   1   2   8.1e-07     0.011   15.0   0.1    12    39    65    88    55    89 0.84 SWIM zinc finger
SWIM                 PF04434.12    40 seq874_BIOID50939    -            667     3e-07   29.6   0.6   2   2   4.6e-06     0.063   12.6   0.0    10    38   159   183   143   184 0.82 SWIM zinc finger
DNA_circ_N           PF07157.7     93 seq875_BIOID50939    -            456     3e-41  139.3   0.0   1   1   5.3e-45   7.3e-41  138.0   0.0     1    93    17   109    17   109 0.99 DNA circulation protein N-terminus
PDH                  PF02153.12   258 seq878_BIOID50939    -            373   4.6e-32  110.7   0.0   1   1   2.5e-35   1.1e-31  109.5   0.0    38   257   135   344   124   345 0.93 Prephenate dehydrogenase
CM_2                 PF01817.16    81 seq878_BIOID50939    -            373   4.6e-24   84.2   0.2   1   1   2.2e-27     1e-23   83.1   0.1     1    80     9    88     9    89 0.98 Chorismate mutase type II
DUF1116              PF06545.6    216 seq881_BIOID50939    -            419   3.2e-99  330.2   1.3   1   1  3.3e-103   4.5e-99  329.7   0.9     1   216    87   303    87   303 0.99 Protein of unknown function (DUF1116)
GTP_EFTU             PF00009.22   188 seq883_BIOID50939    -            607     1e-56  191.2   0.0   1   1   7.2e-60     2e-56  190.3   0.0     2   187     4   195     3   196 0.96 Elongation factor Tu GTP binding domain
EFG_C                PF00679.19    89 seq883_BIOID50939    -            607   1.9e-21   75.6   0.0   1   1   1.6e-24   4.3e-21   74.4   0.0     3    83   397   477   395   483 0.96 Elongation factor G C-terminus
GTP_EFTU_D2          PF03144.20    74 seq883_BIOID50939    -            607   7.4e-10   38.6   3.2   1   1   8.1e-13   2.2e-09   37.1   2.2     1    74   219   289   219   289 0.94 Elongation factor Tu domain 2
MMR_HSR1             PF01926.18   114 seq883_BIOID50939    -            607   1.3e-05   25.0   0.2   1   1   1.5e-08   4.1e-05   23.4   0.0     2   113     8   128     7   129 0.55 50S ribosome-binding GTPase
Thioredoxin          PF00085.15   104 seq884_BIOID50939    -            109   3.5e-34  116.5   0.0   1   1   8.4e-38   3.8e-34  116.3   0.0     2   103     5   106     4   107 0.98 Thioredoxin
Thioredoxin_2        PF13098.1    112 seq884_BIOID50939    -            109   1.6e-10   41.0   0.1   1   1   3.2e-13   1.4e-09   37.9   0.0     7   112    23   104    17   104 0.90 Thioredoxin-like domain
YcgL                 PF05166.8     74 seq886_BIOID50939    -             97   3.5e-34  116.6   0.2   1   1   3.4e-38   4.6e-34  116.2   0.1     1    74     3    76     3    76 0.99 YcgL domain
Fer2_3               PF13085.1    110 seq888_BIOID50939    -            238   3.8e-31  107.0   0.0   1   1   1.6e-34   5.5e-31  106.5   0.0     2   109     5   111     4   112 0.93 2Fe-2S iron-sulfur cluster binding domain
Fer4_17              PF13534.1     61 seq888_BIOID50939    -            238     2e-10   40.7   0.8   1   1   1.1e-13   3.9e-10   39.8   0.5     1    61   148   221   148   221 0.80 4Fe-4S dicluster domain
Fer4_8               PF13183.1     57 seq888_BIOID50939    -            238   1.3e-09   37.8   1.5   1   1     8e-13   2.7e-09   36.7   1.0     2    56   146   219   145   220 0.71 4Fe-4S dicluster domain
Fer4_18              PF13746.1     69 seq888_BIOID50939    -            238   3.2e-07   30.5   1.1   1   1     1e-09   3.5e-06   27.2   0.1     2    67   155   221   154   223 0.97 4Fe-4S dicluster domain
DUF494               PF04361.8    155 seq889_BIOID50939    -            157   2.9e-64  215.2   4.2   1   1   2.4e-68   3.3e-64  215.1   2.9     1   155     1   157     1   157 0.98 Protein of unknown function (DUF494)
OpuAC                PF04069.7    257 seq890_BIOID50939    -            330   3.7e-56  190.2   3.9   1   1   3.3e-60   4.5e-56  189.9   2.7     2   256    30   312    29   313 0.94 Substrate binding domain of ABC-type glycine betaine transport system
Pyr_redox_2          PF07992.9    200 seq892_BIOID50939    -            847     2e-36  125.6   0.0   1   1   3.9e-39   8.8e-36  123.5   0.0     1   198     5   285     5   287 0.95 Pyridine nucleotide-disulphide oxidoreductase
NIR_SIR              PF01077.17   157 seq892_BIOID50939    -            847   2.8e-27   94.8   0.1   1   1   3.5e-30     8e-27   93.4   0.0     2   150   632   770   631   776 0.94 Nitrite and sulphite reductase 4Fe-4S domain
Fer2_BFD             PF04324.10    55 seq892_BIOID50939    -            847   2.8e-21   75.1   4.8   1   1     7e-19   1.6e-15   56.7   2.0     2    53   423   472   422   474 0.93 BFD-like [2Fe-2S] binding domain
Pyr_redox            PF00070.22    80 seq892_BIOID50939    -            847   1.5e-15   57.2   0.7   1   1   6.4e-19   1.5e-15   57.2   0.5     2    72   148   219   147   229 0.91 Pyridine nucleotide-disulphide oxidoreductase
NIR_SIR_ferr         PF03460.12    69 seq892_BIOID50939    -            847   4.4e-12   45.3   0.0   1   1     4e-15   9.1e-12   44.3   0.0     3    68   560   622   558   623 0.95 Nitrite/Sulfite reductase ferredoxin-like half domain
Pyr_redox_3          PF13738.1    203 seq892_BIOID50939    -            847     2e-08   34.3   0.4   1   1   1.5e-09   3.5e-06   27.1   0.0    78   196    55   174    42   179 0.83 Pyridine nucleotide-disulphide oxidoreductase
FAA_hydrolase        PF01557.13   217 seq894_BIOID50939    -            219   3.5e-56  189.9   0.0   1   1   2.9e-60     4e-56  189.7   0.0     1   208    18   210    18   219 0.93 Fumarylacetoacetate (FAA) hydrolase family
CSD                  PF00313.17    66 seq897_BIOID50939    -             70   2.6e-33  113.5   0.3   1   1   4.1e-37   2.8e-33  113.3   0.2     1    65     5    69     5    70 0.98 'Cold-shock' DNA-binding domain
OB_RNB               PF08206.6     58 seq897_BIOID50939    -             70   1.5e-05   24.2   0.3   1   1   3.5e-09   2.4e-05   23.6   0.2     7    28    15    36    11    40 0.87 Ribonuclease B OB domain
Phage_GPD            PF05954.6    292 seq898_BIOID50939    -            359   1.1e-26   93.5   1.1   1   1   8.6e-31   1.2e-26   93.5   0.3     3   292    25   324    23   325 0.81 Phage late control gene D protein (GPD)
ATP-synt_ab          PF00006.20   215 seq899_BIOID50939    -            443   5.9e-42  143.4   0.0   1   1   2.9e-45   7.9e-42  143.0   0.0     3   214   183   388   181   389 0.95 ATP synthase alpha/beta family, nucleotide-binding domain
Rho_RNA_bind         PF07497.7     78 seq899_BIOID50939    -            443   6.5e-42  140.9   0.1   1   1   4.2e-45   1.1e-41  140.1   0.0     1    78    73   150    73   150 0.98 Rho termination factor, RNA-binding domain
Rho_N                PF07498.7     43 seq899_BIOID50939    -            443   8.2e-18   63.7   0.8   1   1   1.7e-20   4.8e-17   61.3   0.2     1    43    29    71    29    71 0.98 Rho termination factor, N-terminal domain
NACHT                PF05729.7    167 seq899_BIOID50939    -            443   8.9e-05   22.0   0.0   1   1   6.2e-08   0.00017   21.1   0.0    12    96   207   297   203   311 0.80 NACHT domain
zf-C4_Topoisom       PF01396.14    39 seq900_BIOID50939    -            180   2.3e-52  174.0  20.7   1   3     1e-19   6.9e-16   57.3   1.0     2    38    13    49    12    50 0.95 Topoisomerase DNA binding C4 zinc finger
zf-C4_Topoisom       PF01396.14    39 seq900_BIOID50939    -            180   2.3e-52  174.0  20.7   2   3   3.1e-21   2.1e-17   62.1   0.3     2    38    62    98    61    99 0.93 Topoisomerase DNA binding C4 zinc finger
zf-C4_Topoisom       PF01396.14    39 seq900_BIOID50939    -            180   2.3e-52  174.0  20.7   3   3   3.5e-19   2.4e-15   55.6   0.8     2    38   104   142   103   143 0.95 Topoisomerase DNA binding C4 zinc finger
Pribosyltran         PF00156.22   125 seq902_BIOID50939    -            152   2.2e-11   43.4   0.0   1   1   2.3e-15   3.2e-11   42.9   0.0     2   112     4   105     3   112 0.87 Phosphoribosyl transferase domain
Metalloenzyme        PF01676.13   262 seq909_BIOID50939    -            514  4.5e-101  337.4   0.5   1   1  1.1e-104  5.2e-101  337.2   0.3     1   261     6   507     6   508 0.99 Metalloenzyme superfamily
iPGM_N               PF06415.8    223 seq909_BIOID50939    -            514   6.9e-89  296.9   0.6   1   1   2.2e-92     1e-88  296.3   0.4     2   223    85   308    84   308 0.99 BPG-independent PGAM N-terminus (iPGM_N)
Phosphodiest         PF01663.17   364 seq909_BIOID50939    -            514   2.3e-05   23.7   0.0   1   1   7.7e-09   3.5e-05   23.1   0.0   104   246   303   449   259   491 0.73 Type I phosphodiesterase / nucleotide pyrophosphatase
FliB                 PF03692.10    85 seq910_BIOID50939    -            158   1.4e-08   34.9  10.3   1   1   1.9e-12   2.6e-08   34.1   7.1     2    85    34   102    33   102 0.97 Flagellin N-methylase
DUF2877              PF11392.3    111 seq911_BIOID50939    -            271   2.4e-28   98.4   0.0   1   1   3.7e-32   5.1e-28   97.3   0.0     1   110   158   265   158   266 0.89 Protein of unknown function (DUF2877)
Transket_pyr         PF02779.19   178 seq912_BIOID50939    -            933   5.3e-67  224.6   0.0   1   1   1.3e-70     9e-67  223.8   0.0     3   178   591   785   589   785 0.99 Transketolase, pyrimidine binding domain
E1_dh                PF00676.15   300 seq912_BIOID50939    -            933   1.7e-46  158.1   0.0   1   1   5.4e-50   3.7e-46  157.1   0.0    15   282   219   511   207   516 0.84 Dehydrogenase E1 component
Sua5_yciO_yrdC       PF01300.13   179 seq913_BIOID50939    -            190   2.6e-42  143.9   0.0   1   1   2.1e-46   2.9e-42  143.8   0.0     2   178    16   189    15   190 0.92 Telomere recombination
DUF1307              PF06998.6    123 seq915_BIOID50939    -            157   4.8e-43  145.9   7.3   1   1   4.2e-47   5.7e-43  145.7   5.0     1   123    32   155    32   155 0.98 Protein of unknown function (DUF1307)
Fer4_11              PF13247.1     99 seq916_BIOID50939    -            205   1.2e-31  108.4  10.9   1   1   8.5e-35   1.2e-31  108.4   7.5     3    97    60   153    58   155 0.97 4Fe-4S dicluster domain
Fer4_2               PF12797.2     22 seq916_BIOID50939    -            205   1.1e-13   50.0  30.8   1   1   6.7e-10   9.1e-07   28.3   0.6     2    20     6    24     5    33 0.89 4Fe-4S binding domain
Fer4                 PF00037.22    24 seq916_BIOID50939    -            205   9.1e-13   47.1  35.1   1   1   8.5e-11   1.2e-07   30.9   3.3     1    23    92   114    92   115 0.94 4Fe-4S binding domain
Fer4_7               PF12838.2     52 seq916_BIOID50939    -            205   2.4e-12   46.9  28.1   1   1   9.2e-10   1.3e-06   28.6   7.3     2    50    99   147    98   149 0.87 4Fe-4S dicluster domain
Fer4_9               PF13187.1     55 seq916_BIOID50939    -            205   8.2e-12   45.0  26.6   1   1   5.5e-10   7.5e-07   29.2   7.4     2    53    99   148    98   150 0.95 4Fe-4S dicluster domain
Fer4_10              PF13237.1     52 seq916_BIOID50939    -            205   4.5e-11   42.2  30.2   1   1   8.2e-09   1.1e-05   24.9   8.0     2    52    92   146    91   146 0.76 4Fe-4S dicluster domain
Fer4_4               PF12800.2     17 seq916_BIOID50939    -            205   1.7e-10   40.2  32.5   1   3     3e-05      0.04   14.1   2.3     1    15    11    25    11    29 0.90 4Fe-4S binding domain
Fer4_4               PF12800.2     17 seq916_BIOID50939    -            205   1.7e-10   40.2  32.5   2   3   3.3e-05     0.045   13.9   2.0     2    16    65    81    64    85 0.86 4Fe-4S binding domain
Fer4_4               PF12800.2     17 seq916_BIOID50939    -            205   1.7e-10   40.2  32.5   3   3   2.9e-07    0.0004   20.3   2.0     2    17    97   112    96   112 0.91 4Fe-4S binding domain
Fer4_6               PF12837.2     24 seq916_BIOID50939    -            205   2.4e-10   39.7  39.6   1   1   3.1e-09   4.2e-06   26.2   3.2     1    23    91   113    91   114 0.95 4Fe-4S binding domain
Fer4_3               PF12798.2     15 seq916_BIOID50939    -            205   7.3e-07   29.1  40.1   1   2   9.4e-06     0.013   15.9   4.2     1    15    67    83    67    83 0.98 4Fe-4S binding domain
Fer4_3               PF12798.2     15 seq916_BIOID50939    -            205   7.3e-07   29.1  40.1   2   2   4.8e-05     0.065   13.7   1.6     1    13   126   147   126   149 0.94 4Fe-4S binding domain
DUF1100              PF06500.6    411 seq918_BIOID50939    -            414  1.8e-221  734.8   0.0   1   1  5.9e-225    2e-221  734.6   0.0     1   411     1   414     1   414 0.99 Alpha/beta hydrolase of unknown function (DUF1100)
Abhydrolase_5        PF12695.2    142 seq918_BIOID50939    -            414   2.5e-08   33.6   0.0   1   1   1.3e-11   4.6e-08   32.8   0.0     1   121   196   375   196   392 0.76 Alpha/beta hydrolase family
Abhydrolase_6        PF12697.2    228 seq918_BIOID50939    -            414   4.9e-06   26.5   0.3   1   1   3.1e-09   1.1e-05   25.3   0.0    12   107   208   326   197   390 0.70 Alpha/beta hydrolase family
MFS_1                PF07690.11   354 seq919_BIOID50939    -            394   1.1e-36  126.2  55.3   1   2   6.9e-30   9.5e-26   90.2  17.2     2   188    17   198    16   218 0.87 Major Facilitator Superfamily
MFS_1                PF07690.11   354 seq919_BIOID50939    -            394   1.1e-36  126.2  55.3   2   2   4.1e-15   5.6e-11   41.6  15.8     3   175   218   387   216   394 0.89 Major Facilitator Superfamily
BenE                 PF03594.8    378 seq920_BIOID50939    -            431  1.3e-155  517.4  48.7   1   1  1.1e-159  1.6e-155  517.2  33.7     4   378    48   422    45   422 0.99 Benzoate membrane transport protein
Ribosomal_S2         PF00318.15   211 seq921_BIOID50939    -            306   3.3e-85  284.4   0.0   1   1   2.9e-89     4e-85  284.2   0.0     1   211    74   290    74   290 0.99 Ribosomal protein S2
Phage_Mu_Gp45        PF06890.7    162 seq923_BIOID50939    -            182   1.2e-65  219.7   0.8   1   1     1e-69   1.4e-65  219.5   0.5     1   161    16   171    16   172 0.99 Bacteriophage Mu Gp45 protein
DmsC                 PF04976.7    276 seq924_BIOID50939    -            364  1.5e-114  381.7  20.6   1   1  1.4e-118  1.9e-114  381.5  14.3     1   276    81   354    81   354 0.99 DMSO reductase anchor subunit (DmsC)
Shikimate_dh_N       PF08501.6     83 seq925_BIOID50939    -            281   4.1e-24   84.3   0.0   1   1   9.4e-28   6.4e-24   83.6   0.0     1    83    15    97    15    97 0.99 Shikimate dehydrogenase substrate binding domain
Shikimate_DH         PF01488.15   135 seq925_BIOID50939    -            281   1.2e-14   54.4   0.0   1   1     3e-18     2e-14   53.6   0.0    12    86   128   200   120   222 0.90 Shikimate / quinate 5-dehydrogenase
AA_kinase            PF00696.23   241 seq929_BIOID50939    -            297   2.8e-24   85.9   0.0   1   1   7.3e-28     1e-23   84.0   0.0     1   239     2   277     2   279 0.75 Amino acid kinase family
UTRA                 PF07702.8    141 seq930_BIOID50939    -            236   2.1e-20   72.6   0.0   1   1   5.6e-24   3.8e-20   71.8   0.0     1   140    91   230    91   231 0.97 UTRA domain
GntR                 PF00392.16    64 seq930_BIOID50939    -            236   6.3e-20   70.2   0.0   1   1   1.4e-23   9.4e-20   69.7   0.0     2    64     8    70     7    70 0.97 Bacterial regulatory proteins, gntR family
DUF3702              PF12486.3    148 seq932_BIOID50939    -            469   5.5e-44  149.3  14.4   1   1   8.1e-48   5.5e-44  149.3  10.0     1   148   292   436   292   436 0.99 ImpA domain protein
ImpA-rel_N           PF06812.7     62 seq932_BIOID50939    -            469   5.8e-21   73.9   0.2   1   1   3.2e-24   2.2e-20   72.0   0.2     1    60    41   100    41   102 0.98 ImpA-related N-terminal
LysR_substrate       PF03466.15   209 seq934_BIOID50939    -            318   7.2e-34  116.6   0.0   1   1   1.4e-37   9.5e-34  116.2   0.0     2   206   111   317   110   318 0.97 LysR substrate binding domain
HTH_1                PF00126.22    60 seq934_BIOID50939    -            318   1.6e-18   66.0   0.0   1   1   4.3e-22   2.9e-18   65.2   0.0     1    59    26    84    26    85 0.97 Bacterial regulatory helix-turn-helix protein, lysR family
Glycos_transf_4      PF00953.16   159 seq935_BIOID50939    -            367   1.6e-28   99.4  21.9   1   1   1.2e-32   1.6e-28   99.4  15.2     3   157    75   233    73   235 0.94 Glycosyl transferase family 4
GP46                 PF07409.7    116 seq936_BIOID50939    -            142   2.8e-39  132.8   0.7   1   1   2.4e-43   3.3e-39  132.6   0.5     1   116    20   134    20   134 0.96 Phage protein GP46
Hpt                  PF01627.18    90 seq938_BIOID50939    -            890   2.1e-13   49.9   0.0   1   1   5.7e-16   3.9e-12   45.8   0.0     3    83   811   885   809   890 0.89 Hpt domain
HATPase_c            PF02518.21   111 seq938_BIOID50939    -            890   3.4e-11   42.7   0.0   1   1   1.2e-14   8.5e-11   41.4   0.0     1   109   565   675   565   677 0.94 Histidine kinase-, DNA gyrase B-, and HSP90-like ATPase
Baseplate_J          PF04865.9    243 seq939_BIOID50939    -            352   3.8e-56  190.0   0.1   1   1   3.5e-60   4.8e-56  189.6   0.0     2   243    69   317    68   317 0.96 Baseplate J-like protein
Peptidase_M23        PF01551.17    96 seq942_BIOID50939    -            427   2.2e-25   88.4   0.2   1   1   3.6e-29     5e-25   87.2   0.1     3    96   328   421   327   421 0.98 Peptidase family M23
Crl                  PF07417.7    127 seq943_BIOID50939    -            133   6.6e-54  180.9   0.1   1   1   5.6e-58   7.6e-54  180.6   0.1     2   122     3   123     2   131 0.96 Transcriptional regulator Crl
Xan_ur_permease      PF00860.15   389 seq944_BIOID50939    -            463  4.4e-113  377.5  39.0   1   1  4.4e-117    6e-113  377.1  27.0     2   388    34   427    33   428 0.97 Permease family
DUF1488              PF07369.6     83 seq945_BIOID50939    -             85   1.4e-29  101.6   0.0   1   1   1.1e-33   1.5e-29  101.4   0.0     1    82     4    84     4    85 0.99 Protein of unknown function (DUF1488)
AP_endonuc_2         PF01261.19   211 seq946_BIOID50939    -            326   2.3e-14   53.0   0.2   1   1   2.6e-18   3.5e-14   52.5   0.1     1   201    41   219    41   229 0.91 Xylose isomerase-like TIM barrel
EF_TS                PF00889.14   221 seq947_BIOID50939    -            283   2.3e-71  239.5   5.7   1   1   3.3e-75   2.3e-71  239.5   4.0     1   221    57   263    57   263 0.98 Elongation factor TS
UBA                  PF00627.26    37 seq947_BIOID50939    -            283   3.5e-11   42.4   0.1   1   1   3.4e-14   2.3e-10   39.8   0.1     1    35     4    39     4    40 0.96 UBA/TS-N domain
AzlC                 PF03591.9    143 seq948_BIOID50939    -            245   7.3e-42  142.5  10.2   1   1   5.3e-46   7.3e-42  142.5   7.1     1   141    23   165    23   167 0.97 AzlC protein
Nitrate_red_del      PF02613.10   136 seq950_BIOID50939    -            204     4e-31  107.5   1.1   1   1   4.1e-35   5.6e-31  107.0   0.7     7   134    41   164    19   166 0.93 Nitrate reductase delta subunit
Rieske_2             PF13806.1    104 seq951_BIOID50939    -            108   2.3e-40  136.3   0.0   1   1   1.9e-44   2.6e-40  136.2   0.0     1   103     3   106     3   107 0.98 Rieske-like [2Fe-2S] domain
YbhQ                 PF11076.3    135 seq952_BIOID50939    -            136   4.3e-79  262.5  13.2   1   1   3.7e-83   5.1e-79  262.3   9.1     1   134     1   132     1   134 0.98 Putative inner membrane protein YbhQ
Peptidase_S24        PF00717.18    70 seq954_BIOID50939    -            139   1.7e-13   49.8   0.0   1   1   1.8e-17   2.5e-13   49.3   0.0     2    68    56   120    55   122 0.91 Peptidase S24-like
Form_Nir_trans       PF01226.12   250 seq956_BIOID50939    -            303   2.2e-61  206.8  30.1   1   1   1.9e-65   2.5e-61  206.6  20.7    16   249    55   283    37   284 0.92 Formate/nitrite transporter
LrgA                 PF03788.9     96 seq957_BIOID50939    -            144   5.2e-29   99.6  10.2   1   1   5.9e-33   8.1e-29   99.0   7.0     1    94    33   126    33   128 0.98 LrgA family
Aldedh               PF00171.17   462 seq958_BIOID50939    -            470  1.5e-140  468.4   1.4   1   1  1.3e-144  1.8e-140  468.2   1.0    10   462    18   465    11   465 0.97 Aldehyde dehydrogenase family
Wzz                  PF02706.10   152 seq959_BIOID50939    -            348   5.4e-15   55.4   1.7   1   1   8.6e-19   1.2e-14   54.3   1.2     1   113    15   188    15   247 0.69 Chain length determinant protein
PseudoU_synth_2      PF00849.17   164 seq961_BIOID50939    -            326   8.4e-32  110.1   0.1   1   1   1.8e-35   1.2e-31  109.6   0.1     1   164    92   242    92   242 0.96 RNA pseudouridylate synthase
S4                   PF01479.20    48 seq961_BIOID50939    -            326   1.1e-11   43.8   0.0   1   1   2.9e-15     2e-11   43.0   0.0     1    48    18    65    18    65 0.97 S4 domain
AzlD                 PF05437.7     99 seq962_BIOID50939    -            111   2.4e-12   46.5   5.6   1   1   2.1e-16   2.9e-12   46.2   3.9     1    98     5   104     5   105 0.92 Branched-chain amino acid transport protein (AzlD)
IMS                  PF00817.15   148 seq963_BIOID50939    -            422   4.5e-39  133.5   0.0   1   1   3.9e-42   1.3e-38  132.0   0.0     1   147     5   150     5   151 0.96 impB/mucB/samB family
DUF4113              PF13438.1     75 seq963_BIOID50939    -            422     9e-29   99.0   0.2   1   1   1.2e-31     4e-28   97.0   0.0     1    75   347   421   347   421 0.98 Domain of unknown function (DUF4113)
IMS_C                PF11799.3    137 seq963_BIOID50939    -            422     1e-09   38.8   0.0   1   1     6e-13     2e-09   37.8   0.0     3   122   214   333   212   344 0.89 impB/mucB/samB family C-terminal
IMS_HHH              PF11798.3     32 seq963_BIOID50939    -            422   1.4e-07   31.0   0.0   1   1   1.1e-10   3.8e-07   29.6   0.0     4    32   172   200   169   200 0.92 IMS family HHH motif
Voltage_CLC          PF00654.15   355 seq964_BIOID50939    -            438   1.7e-72  244.3  34.2   1   1   1.2e-76   1.7e-72  244.3  23.7     5   354    83   422    79   423 0.91 Voltage gated chloride channel
Zn_Tnp_IS91          PF14319.1    111 seq965_BIOID50939    -            154     3e-29  100.6   3.2   1   1   3.1e-33   4.3e-29  100.1   2.2     2   109     7   118     6   121 0.92 Transposase zinc-binding domain
LrgB                 PF04172.11   215 seq966_BIOID50939    -            231   1.2e-82  276.1  15.8   1   1     1e-86   1.4e-82  275.9  10.9     1   215    12   226    12   226 0.99 LrgB-like family
DUF2313              PF10076.4    179 seq967_BIOID50939    -            194   1.3e-58  197.2   0.0   1   1   1.1e-62   1.5e-58  197.0   0.0     2   178    11   192    10   193 0.97 Uncharacterized protein conserved in bacteria (DUF2313)
AA_kinase            PF00696.23   241 seq968_BIOID50939    -            241   1.7e-27   96.3   0.2   1   1   1.9e-31   2.7e-27   95.7   0.2     1   241    10   219    10   219 0.77 Amino acid kinase family
MFS_1                PF07690.11   354 seq970_BIOID50939    -            421   1.6e-22   79.6  39.5   1   1   1.6e-26   2.2e-22   79.1  22.6    22   351    33   365    25   366 0.78 Major Facilitator Superfamily
rve                  PF00665.21   120 seq971_BIOID50939    -            244   9.7e-25   86.8   0.0   1   1   2.9e-28   1.3e-24   86.4   0.0     2   119    78   193    77   194 0.97 Integrase core domain
rve_3                PF13683.1     67 seq971_BIOID50939    -            244   1.6e-17   62.6   0.2   1   1     6e-21   2.7e-17   61.9   0.2     2    67   166   232   165   232 0.98 Integrase core domain
rve_2                PF13333.1     52 seq971_BIOID50939    -            244   1.1e-12   47.7   0.7   1   1   4.1e-16   1.9e-12   46.9   0.5     1    51   184   239   184   239 0.93 Integrase core domain
MarR                 PF01047.17    59 seq974_BIOID50939    -            176   1.6e-17   62.8   2.8   1   1   1.3e-20     6e-17   60.9   0.1     1    58    53   112    53   113 0.98 MarR family
MarR_2               PF12802.2     62 seq974_BIOID50939    -            176     1e-08   34.5   0.1   1   1   4.8e-12   2.2e-08   33.5   0.0     5    61    55   111    51   112 0.90 MarR family
HTH_27               PF13463.1     68 seq974_BIOID50939    -            176   3.6e-07   30.3   0.1   1   1   1.8e-10   8.1e-07   29.1   0.0    17    68    70   121    54   121 0.86 Winged helix DNA-binding domain
Polysacc_deac_2      PF04748.8    213 seq975_BIOID50939    -            319   9.8e-81  269.7   0.4   1   1   8.6e-85   1.2e-80  269.4   0.3     1   212    28   238    28   239 0.99 Divergent polysaccharide deacetylase
2-oxoacid_dh         PF00198.18   231 seq976_BIOID50939    -            405   7.8e-82  273.8   0.0   1   1   2.2e-85     1e-81  273.5   0.0     3   231   175   403   173   403 0.98 2-oxoacid dehydrogenases acyltransferase (catalytic domain)
Biotin_lipoyl        PF00364.17    74 seq976_BIOID50939    -            405   6.9e-18   63.9   0.3   1   1   3.6e-21   1.6e-17   62.7   0.2     2    73     5    76     4    77 0.96 Biotin-requiring enzyme
E3_binding           PF02817.12    39 seq976_BIOID50939    -            405     4e-15   55.0   2.3   1   1     1e-18   4.6e-15   54.8   0.1     5    39   114   148   111   148 0.96 e3 binding domain
TP_methylase         PF00590.15   210 seq980_BIOID50939    -            457   9.3e-50  169.1   0.1   1   1   3.2e-53   1.5e-49  168.4   0.1     2   209   218   426   217   427 0.92 Tetrapyrrole (Corrin/Porphyrin) Methylases
NAD_binding_7        PF13241.1    103 seq980_BIOID50939    -            457   6.1e-28   96.9   0.1   1   1   1.3e-29     6e-26   90.5   0.0     1   103     6   115     6   115 0.89 Putative NAD(P)-binding
CysG_dimeriser       PF10414.4     60 seq980_BIOID50939    -            457   1.7e-19   68.9   0.9   1   1   3.7e-23   1.7e-19   68.9   0.6     2    60   150   209   149   209 0.97 Sirohaem synthase dimerisation region
AsmA                 PF05170.9    604 seq981_BIOID50939    -            577  9.9e-168  559.3   7.2   1   1  2.6e-171  1.2e-167  559.0   5.0     1   567     9   560     9   576 0.97 AsmA family
Collar               PF07484.7     57 seq983_BIOID50939    -            256   4.2e-15   55.1   0.1   1   1   6.7e-19   9.2e-15   54.0   0.1     1    57   108   155   108   155 0.98 Phage Tail Collar Domain
Epimerase_2          PF02350.14   346 seq985_BIOID50939    -            390  1.3e-126  421.9   0.0   1   1  1.2e-130  1.6e-126  421.6   0.0     2   346    36   384    35   384 0.97 UDP-N-acetylglucosamine 2-epimerase
AA_kinase            PF00696.23   241 seq986_BIOID50939    -            396   4.4e-43  147.4   2.1   1   1   8.2e-47   5.6e-43  147.1   1.5     2   240    35   263    34   264 0.93 Amino acid kinase family
PUA                  PF01472.15    74 seq986_BIOID50939    -            396     1e-22   79.4   0.1   1   1   4.6e-26   3.1e-22   77.9   0.1     1    74   305   379   305   379 0.98 PUA domain
Cu-oxidase_4         PF02578.10   233 seq988_BIOID50939    -            243   7.6e-79  263.9   0.0   1   1   6.3e-83   8.6e-79  263.7   0.0     2   233    20   242    19   242 0.97 Multi-copper polyphenol oxidoreductase laccase
dCMP_cyt_deam_2      PF08211.6    124 seq989_BIOID50939    -            294   1.1e-48  164.1   0.3   1   1   3.2e-50   2.2e-46  156.8   0.0     1   123   157   278   157   279 0.98 Cytidine and deoxycytidylate deaminase zinc-binding region
dCMP_cyt_deam_1      PF00383.17   102 seq989_BIOID50939    -            294   1.3e-17   63.2   0.0   1   1   4.4e-18     3e-14   52.3   0.0    10    93    56   139    47   143 0.86 Cytidine and deoxycytidylate deaminase zinc-binding region
HlyD                 PF00529.15   306 seq991_BIOID50939    -            390   3.8e-79  266.0  16.0   1   1   1.4e-82   4.7e-79  265.7  11.1     1   306    60   343    60   343 0.99 HlyD family secretion protein
HlyD_2               PF12700.2    328 seq991_BIOID50939    -            390   1.3e-17   63.8   1.8   1   1   5.6e-21   1.9e-17   63.3   1.2    20   234    60   290    51   316 0.76 HlyD family secretion protein
HlyD_3               PF13437.1    105 seq991_BIOID50939    -            390   1.1e-15   57.7   3.2   1   1   1.4e-16   4.9e-13   49.2   0.2     2   105   218   338   217   338 0.79 HlyD family secretion protein
Biotin_lipoyl_2      PF13533.1     50 seq991_BIOID50939    -            390   8.5e-09   34.8   1.2   1   1   5.4e-11   1.9e-07   30.5   0.1     2    49    61   108    60   109 0.91 Biotin-lipoyl like
RRF                  PF01765.14   165 seq992_BIOID50939    -            185   3.9e-68  227.9   1.7   1   1   3.7e-72     5e-68  227.6   1.2     1   165    19   183    19   183 0.99 Ribosome recycling factor
Arginosuc_synth      PF00764.14   388 seq993_BIOID50939    -            447   4.3e-56  190.5   0.0   1   1     4e-60   5.4e-56  190.2   0.0     2   380    16   408    15   415 0.88 Arginosuccinate synthase
Y2_Tnp               PF04986.8    183 seq994_BIOID50939    -             73   3.7e-10   39.7   0.0   1   1   3.2e-14   4.4e-10   39.4   0.0    74   130    10    66     4    69 0.92 Putative transposase
Glutaminase          PF04960.10   286 seq995_BIOID50939    -            308    7e-127  422.1   0.1   1   1  5.8e-131    8e-127  422.0   0.0     1   286    24   308    24   308 1.00 Glutaminase
DUF1311              PF07007.7     95 seq996_BIOID50939    -            151   9.3e-05   22.3   0.1   1   1   8.4e-09   0.00012   22.0   0.1     8    95    34   134    29   134 0.79 Protein of unknown function (DUF1311)
Caudo_TAP            PF02413.12   130 seq1002_BIOID50939   -            200   5.2e-29  100.9   1.2   1   1   5.5e-33   7.5e-29  100.4   0.8     1   130    78   199    78   199 0.96 Caudovirales tail fibre assembly protein
Response_reg         PF00072.19   112 seq1007_BIOID50939   -            216   1.7e-24   85.8   0.1   1   1   6.7e-28     3e-24   85.0   0.0     1   111     6   120     6   121 0.96 Response regulator receiver domain
GerE                 PF00196.14    58 seq1007_BIOID50939   -            216     7e-19   66.7   0.1   1   1   2.5e-22   1.2e-18   66.0   0.1     2    57   149   204   148   205 0.96 Bacterial regulatory proteins, luxR family
DXP_reductoisom      PF02670.11   129 seq1008_BIOID50939   -            398     6e-49  165.7   0.7   1   1   1.3e-52     6e-49  165.7   0.5     1   129     4   132     4   132 0.99 1-deoxy-D-xylulose 5-phosphate reductoisomerase
DXPR_C               PF13288.1    121 seq1008_BIOID50939   -            398   2.7e-45  153.1   0.2   1   1   1.3e-48   5.9e-45  152.0   0.2     1   121   271   389   271   389 0.99 DXP reductoisomerase C-terminal domain
DXP_redisom_C        PF08436.7     84 seq1008_BIOID50939   -            398   7.3e-34  115.3   0.0   1   1   4.4e-37     2e-33  113.9   0.0     1    84   146   239   146   239 0.96 1-deoxy-D-xylulose 5-phosphate reductoisomerase C-terminal
DinI                 PF06183.8     65 seq1010_BIOID50939   -             82   1.8e-29  101.4   0.3   1   1   1.6e-33   2.1e-29  101.1   0.2     1    65    15    81    15    81 0.98 DinI-like family
AAA_2                PF07724.9    171 seq1012_BIOID50939   -            861   3.2e-58  196.3   0.0   1   1   7.1e-59   8.8e-56  188.3   0.0     1   171   600   764   600   764 0.98 AAA domain (Cdc48 subfamily)
ClpB_D2-small        PF10431.4     81 seq1012_BIOID50939   -            861   1.1e-28   98.8   2.2   1   1   1.4e-31   1.7e-28   98.2   0.2     1    80   770   849   770   850 0.98 C-terminal, D2-small domain, of ClpB protein
AAA                  PF00004.24   132 seq1012_BIOID50939   -            861   5.6e-28   97.6   0.0   1   2   5.7e-17   7.1e-14   52.0   0.0     2   128   207   341   206   345 0.82 ATPase family associated with various cellular activities (AAA)
AAA                  PF00004.24   132 seq1012_BIOID50939   -            861   5.6e-28   97.6   0.0   2   2   6.4e-14     8e-11   42.1   0.0     2   117   606   731   605   742 0.86 ATPase family associated with various cellular activities (AAA)
Clp_N                PF02861.15    53 seq1012_BIOID50939   -            861     2e-27   94.7   6.1   1   2   3.4e-16   4.2e-13   48.8   0.1     1    53    21    73    21    73 0.98 Clp amino terminal domain
Clp_N                PF02861.15    53 seq1012_BIOID50939   -            861     2e-27   94.7   6.1   2   2   4.7e-16   5.8e-13   48.4   0.1     1    53    98   149    98   149 0.96 Clp amino terminal domain
AAA_5                PF07728.9    139 seq1012_BIOID50939   -            861   2.5e-19   69.2   0.8   1   1   3.9e-16   4.9e-13   48.8   0.0     2   124   605   725   604   766 0.87 AAA domain (dynein-related subfamily)
AAA_16               PF13191.1    166 seq1012_BIOID50939   -            861   5.2e-11   43.0   7.3   1   1   9.9e-10   1.2e-06   28.8   0.2     2   141   184   285   183   310 0.81 AAA ATPase domain
Sigma54_activat      PF00158.21   168 seq1012_BIOID50939   -            861   7.3e-10   38.4   0.1   1   1   7.2e-10     9e-07   28.4   0.0    23   156   603   735   574   746 0.78 Sigma-54 interaction domain
Peripla_BP_1         PF00532.16   279 seq1013_BIOID50939   -            342     2e-94  315.7   0.0   1   1   3.4e-98   2.3e-94  315.5   0.0     2   279    45   337    44   337 0.98 Periplasmic binding proteins and sugar binding domain of LacI family
Peripla_BP_4         PF13407.1    258 seq1013_BIOID50939   -            342   7.7e-20   71.2   0.1   1   1   1.4e-23   9.7e-20   70.8   0.1     5   257    51   296    49   297 0.88 Periplasmic binding protein domain
ATP-grasp_2          PF08442.5    202 seq1014_BIOID50939   -            388   1.4e-82  275.8   0.0   1   1   5.7e-86   1.9e-82  275.4   0.0     1   202     2   203     2   203 1.00 ATP-grasp domain
Ligase_CoA           PF00549.14   153 seq1014_BIOID50939   -            388     1e-24   86.7   3.4   1   1   5.1e-28   1.8e-24   86.0   2.4     1   153   262   382   262   382 0.98 CoA-ligase
ATP-grasp_5          PF13549.1    222 seq1014_BIOID50939   -            388   1.5e-13   50.3   0.1   1   1   1.2e-16     4e-13   48.9   0.1    10   219     3   215     1   217 0.83 ATP-grasp domain
ATP-grasp_4          PF13535.1    184 seq1014_BIOID50939   -            388   7.1e-08   32.2   0.1   1   1   5.1e-11   1.7e-07   31.0   0.0     7   110     7   126     4   200 0.77 ATP-grasp domain
PseudoU_synth_2      PF00849.17   164 seq1015_BIOID50939   -            290     1e-15   57.8   0.1   1   1   6.3e-18   4.3e-14   52.5   0.1     2   164    69   195    68   195 0.87 RNA pseudouridylate synthase
S4                   PF01479.20    48 seq1015_BIOID50939   -            290   2.8e-14   52.1   1.5   1   1   1.1e-17   7.6e-14   50.7   0.0     1    48     7    52     7    52 0.98 S4 domain
DUF218               PF02698.12   155 seq1017_BIOID50939   -            239   3.3e-21   75.2   0.0   1   1   3.3e-25   4.6e-21   74.8   0.0     4   132    47   172    45   186 0.93 DUF218 domain
UDPG_MGDP_dh_N       PF03721.9    185 seq1018_BIOID50939   -            420   2.5e-61  206.1   0.2   1   1   7.1e-63   2.4e-59  199.7   0.0     2   183     5   189     4   191 0.96 UDP-glucose/GDP-mannose dehydrogenase family, NAD binding domain
UDPG_MGDP_dh         PF00984.14    96 seq1018_BIOID50939   -            420     4e-30  103.7   0.0   1   1   2.3e-33     8e-30  102.7   0.0     2    93   206   292   205   296 0.88 UDP-glucose/GDP-mannose dehydrogenase family, central domain
UDPG_MGDP_dh_C       PF03720.10   106 seq1018_BIOID50939   -            420   7.5e-19   67.7   0.0   1   1   5.7e-22   1.9e-18   66.4   0.0     1   104   324   419   324   420 0.91 UDP-glucose/GDP-mannose dehydrogenase family, UDP binding domain
NAD_binding_2        PF03446.10   162 seq1018_BIOID50939   -            420     7e-07   29.1   0.1   1   1   2.1e-09   7.1e-06   25.8   0.0     2   110     4   136     3   141 0.76 NAD binding domain of 6-phosphogluconate dehydrogenase
Hexapep              PF00132.19    36 seq1019_BIOID50939   -            326   1.4e-06   27.4  16.4   1   1   5.5e-07    0.0038   16.5   0.5     8    36   232   260   226   260 0.89 Bacterial transferase hexapeptide (six repeats)
Aldedh               PF00171.17   462 seq1020_BIOID50939   -            417   4.5e-20   71.2   2.8   1   1   9.9e-20   1.4e-15   56.5   0.7    37   299     8   283     2   304 0.80 Aldehyde dehydrogenase family
DUF4186              PF13811.1    112 seq1022_BIOID50939   -            119   3.5e-55  184.4   0.1   1   1   2.9e-59   3.9e-55  184.2   0.0     3   110     5   112     3   114 0.98 Domain of unknown function (DUF4186)
Sugar_tr             PF00083.19   451 seq1023_BIOID50939   -            171   1.4e-14   53.3   7.4   1   1   1.2e-18   1.7e-14   53.1   5.1     6   147    27   170    23   171 0.87 Sugar (and other) transporter
MFS_1                PF07690.11   354 seq1024_BIOID50939   -            512   5.7e-55  186.3  38.3   1   1   4.2e-59   5.7e-55  186.3  26.5     1   353    19   413    19   414 0.89 Major Facilitator Superfamily
DUF4223              PF13978.1     56 seq1025_BIOID50939   -             55   1.2e-36  124.0   0.7   1   1   9.5e-41   1.3e-36  123.9   0.5     1    55     1    55     1    55 0.99 Protein of unknown function (DUF4223)
tRNA-synt_1e         PF01406.14   301 seq1028_BIOID50939   -            461  4.2e-144  479.1   0.1   1   1  2.1e-147  5.7e-144  478.6   0.1     2   300    15   313    14   314 0.99 tRNA synthetases class I (C) catalytic domain
DALR_2               PF09190.6     63 seq1028_BIOID50939   -            461     4e-26   90.9   1.1   1   1   1.5e-29     4e-26   90.9   0.8     1    63   341   402   341   402 0.99 DALR domain
tRNA-synt_1g         PF09334.6    391 seq1028_BIOID50939   -            461   2.2e-16   59.4   1.6   1   2   3.9e-10   1.1e-06   27.5   0.1    13   112    35   133    29   147 0.82 tRNA synthetases class I (M)
tRNA-synt_1g         PF09334.6    391 seq1028_BIOID50939   -            461   2.2e-16   59.4   1.6   2   2   3.1e-11   8.6e-08   31.1   0.1   312   373   251   311   231   317 0.85 tRNA synthetases class I (M)
tRNA-synt_1f         PF01921.13   360 seq1028_BIOID50939   -            461   1.7e-07   30.1   0.0   1   1     2e-08   5.6e-05   21.8   0.0   276   317   261   301   214   329 0.85 tRNA synthetases class I (K)
tRNA-synt_1          PF00133.17   601 seq1028_BIOID50939   -            461   1.1e-06   26.8   0.2   1   1   3.5e-09   9.5e-06   23.7   0.0   515   596   221   300   206   305 0.81 tRNA synthetases class I (I, L, M and V)
GGDEF                PF00990.16   161 seq1029_BIOID50939   -            472   3.3e-40  137.1   0.0   1   1   3.3e-44   4.5e-40  136.7   0.0     1   161   303   461   303   461 0.91 GGDEF domain
AA_permease_2        PF13520.1    426 seq1030_BIOID50939   -            462   1.6e-58  198.1  44.9   1   1   2.9e-62     2e-58  197.8  31.1     1   405    27   427    27   449 0.84 Amino acid permease
AA_permease          PF00324.16   479 seq1030_BIOID50939   -            462   4.4e-36  124.1  40.4   1   1   1.1e-39   7.3e-36  123.4  27.9     2   475    32   457    31   461 0.82 Amino acid permease
DUF2542              PF10808.3     79 seq1032_BIOID50939   -             79     5e-46  154.7   5.7   1   1     4e-50   5.5e-46  154.6   3.9     1    79     1    79     1    79 1.00 Protein of unknown function (DUF2542)
MFS_1                PF07690.11   354 seq1034_BIOID50939   -            253   2.3e-14   52.8  27.8   1   1   1.5e-15     7e-12   44.6  16.1    22   172    91   245    79   252 0.78 Major Facilitator Superfamily
MFS_2                PF13347.1    427 seq1034_BIOID50939   -            253   3.4e-09   35.5   7.0   1   1   7.4e-13   3.4e-09   35.5   4.9   182   343    19   187     5   198 0.79 MFS/sugar transport protein
Sugar_tr             PF00083.19   451 seq1034_BIOID50939   -            253   1.3e-07   30.4  19.3   1   1   2.7e-10   1.2e-06   27.2  13.4   222   418    38   223     1   248 0.72 Sugar (and other) transporter
CoA_binding          PF02629.14    96 seq1037_BIOID50939   -            289   1.7e-30  105.2   0.7   1   1   4.9e-34   1.7e-30  105.2   0.5     1    96     6    99     6    99 0.99 CoA binding domain
Ligase_CoA           PF00549.14   153 seq1037_BIOID50939   -            289   2.4e-20   72.5   0.6   1   1   1.2e-23     4e-20   71.8   0.4     1   152   151   271   151   272 0.96 CoA-ligase
Succ_CoA_lig         PF13607.1    138 seq1037_BIOID50939   -            289   8.7e-12   44.7   0.0   1   1   4.4e-15   1.5e-11   43.9   0.0     1   138   145   284   145   287 0.83 Succinyl-CoA ligase like flavodoxin domain
Resolvase            PF00239.16   141 seq1038_BIOID50939   -            186   5.1e-51  172.1   0.0   1   1   9.1e-55   6.2e-51  171.8   0.0     2   140     5   137     4   138 0.98 Resolvase, N terminal domain
HTH_7                PF02796.10    45 seq1038_BIOID50939   -            186   4.2e-12   45.6   0.0   1   1   1.3e-15   9.1e-12   44.5   0.0     1    43   140   182   140   183 0.98 Helix-turn-helix domain of resolvase
Prenyltransf         PF01255.14   223 seq1041_BIOID50939   -            252   6.7e-82  273.8   0.0   1   1   5.6e-86   7.7e-82  273.6   0.0     1   222    23   243    23   244 0.99 Putative undecaprenyl diphosphate synthase
Pyr_redox_2          PF07992.9    200 seq1042_BIOID50939   -            412   2.1e-16   60.2   0.2   1   1   3.3e-18   3.8e-15   56.1   0.2     1   198   126   384   126   386 0.82 Pyridine nucleotide-disulphide oxidoreductase
Pyr_redox            PF00070.22    80 seq1042_BIOID50939   -            412   8.4e-14   51.6   1.2   1   1   1.9e-10   2.1e-07   31.0   0.1     2    77   256   329   255   333 0.78 Pyridine nucleotide-disulphide oxidoreductase
NAD_binding_8        PF13450.1     68 seq1042_BIOID50939   -            412   3.6e-09   36.4   0.0   1   1   7.7e-12   8.7e-09   35.1   0.0     1    37   129   165   129   184 0.92 NAD(P)-binding Rossmann-like domain
HI0933_like          PF03486.9    409 seq1042_BIOID50939   -            412   1.1e-06   27.2   0.8   1   1   1.2e-08   1.4e-05   23.6   0.0     2    36   126   160   125   164 0.94 HI0933-like protein
FAD_binding_3        PF01494.14   356 seq1042_BIOID50939   -            412   2.6e-05   23.3   0.5   1   1     1e-07   0.00012   21.1   0.0     3    34   126   157   125   169 0.93 FAD binding domain
Thi4                 PF01946.12   230 seq1042_BIOID50939   -            412   5.9e-05   22.1   0.2   1   1   1.1e-07   0.00013   21.0   0.0    20    59   127   166   121   199 0.89 Thi4 family
Semialdhyde_dh       PF01118.19   121 seq1045_BIOID50939   -            334   1.9e-32  111.9   0.0   1   1   4.9e-36   3.3e-32  111.2   0.0     3   121     5   146     3   146 0.97 Semialdehyde dehydrogenase, NAD binding domain
Semialdhyde_dhC      PF02774.13   184 seq1045_BIOID50939   -            334   4.9e-20   72.0   0.0   1   1   1.1e-23   7.4e-20   71.4   0.0     1   184   163   311   163   311 0.95 Semialdehyde dehydrogenase, dimerisation domain
Epimerase            PF01370.16   236 seq1046_BIOID50939   -            355   2.3e-79  266.0   0.0   1   1   1.3e-82   2.9e-79  265.7   0.0     1   236     4   252     4   252 0.97 NAD dependent epimerase/dehydratase family
RmlD_sub_bind        PF04321.12   287 seq1046_BIOID50939   -            355   3.8e-17   61.9   0.0   1   1   2.3e-20   5.3e-17   61.5   0.0     2   236     3   276     1   333 0.79 RmlD substrate binding domain
Polysacc_synt_2      PF02719.10   294 seq1046_BIOID50939   -            355   1.8e-16   59.8   0.0   1   1   1.3e-19   2.9e-16   59.0   0.0     1   117     4   114     4   135 0.93 Polysaccharide biosynthesis protein
NAD_binding_4        PF07993.7    249 seq1046_BIOID50939   -            355   2.8e-15   55.8   0.1   1   1   2.8e-14   6.3e-11   41.5   0.0    87   197    74   189    56   250 0.85 Male sterility protein
3Beta_HSD            PF01073.14   280 seq1046_BIOID50939   -            355     3e-15   55.5   0.0   1   1   2.1e-18   4.7e-15   54.9   0.0     1   229     5   240     5   250 0.82 3-beta hydroxysteroid dehydrogenase/isomerase family
adh_short            PF00106.20   167 seq1046_BIOID50939   -            355   4.3e-08   33.1   0.4   1   1   3.1e-10     7e-07   29.1   0.1     3    96     4    91     2   126 0.79 short chain dehydrogenase
DUF2819              PF10995.3    317 seq1047_BIOID50939   -            523  3.2e-129  430.1   0.0   1   1    3e-133  4.1e-129  429.7   0.0     2   317   163   474   162   474 0.99 Protein of unknown function (DUF2819)
AMNp_N               PF10423.4    160 seq1051_BIOID50939   -            519   9.2e-51  171.4   0.1   1   1     2e-54   1.4e-50  170.9   0.1     2   158    47   205    46   207 0.96 Bacterial AMP nucleoside phosphorylase N-terminus
PNP_UDP_1            PF01048.15   234 seq1051_BIOID50939   -            519   5.3e-20   71.2   0.0   1   1   1.2e-23   8.5e-20   70.6   0.0    33   200   297   464   264   487 0.83 Phosphorylase superfamily
Cytochrom_NNT        PF03264.9    174 seq1055_BIOID50939   -            390   4.5e-65  218.1   8.1   1   1   4.6e-68   3.1e-64  215.4   4.3     2   174    11   184    10   184 0.98 NapC/NirT cytochrome c family, N-terminal region
NUDIX                PF00293.23   135 seq1056_BIOID50939   -            257   2.3e-21   75.7   0.0   1   1   1.3e-24   5.8e-21   74.4   0.0     6   125   132   240   128   249 0.90 NUDIX domain
zf-NADH-PPase        PF09297.6     32 seq1056_BIOID50939   -            257   2.9e-10   39.3   5.4   1   1     1e-13   4.8e-10   38.6   3.8     1    32    93   124    93   124 0.98 NADH pyrophosphatase zinc ribbon domain
NUDIX-like           PF09296.6     98 seq1056_BIOID50939   -            257   9.8e-06   25.7   0.1   1   1   4.5e-09     2e-05   24.7   0.1     2    97    11    90    10    91 0.96 NADH pyrophosphatase-like rudimentary NUDIX domain
FadR_C               PF07840.7    164 seq1057_BIOID50939   -            239   6.9e-73  243.5   0.0   1   1   1.9e-76   8.5e-73  243.2   0.0     1   163    72   234    72   235 0.99 FadR C-terminal domain
GntR                 PF00392.16    64 seq1057_BIOID50939   -            239   2.3e-20   71.6   0.0   1   1     1e-23   4.7e-20   70.6   0.0     4    64    11    71     8    71 0.96 Bacterial regulatory proteins, gntR family
Ribosomal_L31        PF01197.13    69 seq1058_BIOID50939   -             70   1.4e-30  104.9   0.2   1   1   1.1e-34   1.5e-30  104.8   0.1     1    67     1    65     1    67 0.98 Ribosomal protein L31
CTP_transf_1         PF01148.15   259 seq1060_BIOID50939   -            285   1.3e-63  214.9  19.9   1   1   1.1e-67   1.5e-63  214.7  13.8     2   257     4   279     3   281 0.88 Cytidylyltransferase family
SIS                  PF01380.17   131 seq1063_BIOID50939   -            347   4.3e-21   74.7   0.0   1   2   1.7e-12   2.3e-08   33.5   0.0     5   122    51   170    48   175 0.87 SIS domain
SIS                  PF01380.17   131 seq1063_BIOID50939   -            347   4.3e-21   74.7   0.0   2   2   2.9e-14     4e-10   39.2   0.0     4    87   214   299   211   305 0.92 SIS domain
Iso_dh               PF00180.15   348 seq1065_BIOID50939   -            416  3.4e-116  387.8   0.0   1   1  2.9e-120  3.9e-116  387.6   0.0     2   348    29   412    28   412 0.98 Isocitrate/isopropylmalate dehydrogenase
AA_kinase            PF00696.23   241 seq1067_BIOID50939   -            258     1e-39  136.4   2.0   1   1   8.4e-44   1.1e-39  136.2   1.4     3   240     5   235     3   236 0.93 Amino acid kinase family
Mannitol_dh_C        PF08125.8    245 seq1068_BIOID50939   -            483   1.2e-79  266.8   0.0   1   1   2.4e-83   1.6e-79  266.4   0.0     2   244   204   458   203   459 0.98 Mannitol dehydrogenase C-terminal domain
Mannitol_dh          PF01232.18   151 seq1068_BIOID50939   -            483     8e-42  142.6   0.0   1   1   2.6e-45   1.8e-41  141.4   0.0     2   150    17   172    16   173 0.98 Mannitol dehydrogenase Rossmann domain
NTP_transferase      PF00483.18   248 seq1069_BIOID50939   -            293   1.8e-72  243.5   0.0   1   1     3e-76   2.1e-72  243.3   0.0     1   246     2   238     2   240 0.98 Nucleotidyl transferase
NTP_transf_3         PF12804.2    179 seq1069_BIOID50939   -            293   1.8e-08   34.6   0.0   1   1   3.3e-12   2.3e-08   34.3   0.0     1   119     3   132     3   186 0.83 MobA-like NTP transferase domain
RNase_H              PF00075.19   132 seq1070_BIOID50939   -            155   2.6e-41  140.9   0.0   1   1   2.1e-45   2.9e-41  140.8   0.0     2   131     3   141     2   142 0.92 RNase H
DHO_dh               PF01180.16   293 seq1071_BIOID50939   -            411   6.9e-35  120.3   0.0   1   1   1.9e-38   8.7e-35  120.0   0.0     2   293     6   304     5   304 0.84 Dihydroorotate dehydrogenase
Dus                  PF01207.12   310 seq1071_BIOID50939   -            411   5.9e-08   31.7   0.1   1   1   2.4e-11   1.1e-07   30.9   0.1    43   153    91   198    80   203 0.83 Dihydrouridine synthase (Dus)
URO-D                PF01208.12   343 seq1072_BIOID50939   -            354  1.3e-140  468.1   0.0   1   1    1e-144  1.4e-140  467.9   0.0     2   342     5   347     4   348 0.98 Uroporphyrinogen decarboxylase (URO-D)
LysR_substrate       PF03466.15   209 seq1073_BIOID50939   -            301   8.8e-29   99.9   0.1   1   1   1.8e-32   1.2e-28   99.4   0.0     6   206    95   293    91   295 0.92 LysR substrate binding domain
HTH_1                PF00126.22    60 seq1073_BIOID50939   -            301   3.2e-17   61.8   2.5   1   1   7.5e-20   5.1e-16   58.0   0.5     2    59     9    66     8    67 0.96 Bacterial regulatory helix-turn-helix protein, lysR family
MFS_1                PF07690.11   354 seq1074_BIOID50939   -            417   3.4e-39  134.4  62.3   1   2     2e-31   1.4e-27   96.3  18.8     1   224    41   261    41   270 0.82 Major Facilitator Superfamily
MFS_1                PF07690.11   354 seq1074_BIOID50939   -            417   3.4e-39  134.4  62.3   2   2   8.5e-15   5.8e-11   41.6  23.0     7   168   249   407   247   415 0.82 Major Facilitator Superfamily
Sugar_tr             PF00083.19   451 seq1074_BIOID50939   -            417   3.6e-14   52.0  34.6   1   1   1.2e-17   8.2e-14   50.9   7.2    46   197    71   217    11   222 0.90 Sugar (and other) transporter
Peptidase_M50        PF02163.17   192 seq1076_BIOID50939   -            450   2.7e-70  235.1   0.3   1   1   6.9e-74   3.1e-70  234.9   0.2     2   192    11   446    10   446 0.99 Peptidase family M50
PDZ                  PF00595.19    81 seq1076_BIOID50939   -            450   8.1e-13   48.2   0.3   1   1     1e-13   4.6e-10   39.4   0.0     8    81   209   277   203   277 0.91 PDZ domain (Also known as DHR or GLGF)
PDZ_2                PF13180.1     82 seq1076_BIOID50939   -            450   7.3e-11   41.6   0.0   1   1   1.1e-11   5.1e-08   32.5   0.0    19    78   227   285   211   287 0.84 PDZ domain
Molybdopterin        PF00384.17   432 seq1077_BIOID50939   -            848  7.6e-107  357.5   0.0   1   1  1.4e-110  9.3e-107  357.3   0.0     1   431    99   572    99   573 0.95 Molybdopterin oxidoreductase
Molydop_binding      PF01568.16   109 seq1077_BIOID50939   -            848     2e-23   82.1   0.0   1   1   5.5e-27   3.8e-23   81.2   0.0     1   108   690   811   690   812 0.95 Molydopterin dinucleotide binding domain
DUF2636              PF11120.3     62 seq1078_BIOID50939   -             63   5.2e-33  112.2   0.6   1   1   4.2e-37   5.7e-33  112.1   0.4     1    62     2    63     2    63 0.99 Protein of unknown function (DUF2636)
Lyase_1              PF00206.15   312 seq1081_BIOID50939   -            457  3.8e-102  341.5   0.0   1   1  1.4e-105  1.9e-101  339.2   0.0     1   312     6   301     6   301 0.99 Lyase
DUF3260              PF11658.3    518 seq1082_BIOID50939   -            559  4.4e-234  777.2   0.0   1   1  3.7e-238  5.1e-234  777.0   0.0     2   518    24   554    23   554 0.99 Protein of unknown function (DUF3260)
AP_endonuc_2         PF01261.19   211 seq1083_BIOID50939   -            275   8.1e-32  110.1   0.0   1   1   7.4e-36     1e-31  109.8   0.0     1   210    19   225    19   226 0.97 Xylose isomerase-like TIM barrel
PGI                  PF00342.14   486 seq1084_BIOID50939   -            549  8.9e-235  779.5   0.1   1   1  7.4e-239    1e-234  779.3   0.0     1   486    52   541    52   541 0.99 Phosphoglucose isomerase
HTH_AraC             PF00165.18    42 seq1085_BIOID50939   -            247   8.4e-20   69.8   1.7   1   2     4e-11   2.8e-07   30.0   0.0     1    41   144   183   144   184 0.96 Bacterial regulatory helix-turn-helix proteins, AraC family
HTH_AraC             PF00165.18    42 seq1085_BIOID50939   -            247   8.4e-20   69.8   1.7   2   2   7.2e-14   4.9e-10   38.7   0.2     6    40   196   232   194   234 0.92 Bacterial regulatory helix-turn-helix proteins, AraC family
HTH_18               PF12833.2     81 seq1085_BIOID50939   -            247   2.5e-14   53.0   0.1   1   1   6.7e-18   4.6e-14   52.1   0.1     2    81   158   235   157   235 0.95 Helix-turn-helix domain
Acetyltransf_1       PF00583.19    83 seq1086_BIOID50939   -            224   1.6e-05   24.6   0.5   1   1   7.7e-09   5.3e-05   23.0   0.4    39    78   170   209   144   214 0.93 Acetyltransferase (GNAT) family
Acetyltransf_10      PF13673.1    117 seq1086_BIOID50939   -            224   3.5e-05   23.7   0.5   1   1   8.5e-09   5.8e-05   23.0   0.3     1   114    92   207    92   212 0.80 Acetyltransferase (GNAT) domain
Transcrip_reg        PF01709.15   234 seq1089_BIOID50939   -            238   1.2e-82  276.5   0.7   1   1   9.4e-87   1.3e-82  276.3   0.5     1   233     3   235     3   236 0.98 Transcriptional regulator
Endonuclease_5       PF04493.9    206 seq1090_BIOID50939   -            223   1.1e-70  237.0   0.0   1   1   9.3e-75   1.3e-70  236.8   0.0     1   205     9   208     9   209 0.99 Endonuclease V
Lactamase_B          PF00753.22   194 seq1091_BIOID50939   -            251   2.1e-34  118.7   0.4   1   1   3.9e-38   2.7e-34  118.4   0.3     3   194     9   165     7   165 0.95 Metallo-beta-lactamase superfamily
Lactamase_B_2        PF12706.2    194 seq1091_BIOID50939   -            251   1.5e-08   34.3   0.1   1   1   3.4e-12   2.4e-08   33.6   0.1     3   188    25   199    23   204 0.60 Beta-lactamase superfamily domain
DEAD                 PF00270.24   173 seq1094_BIOID50939   -            455   2.3e-49  167.0   0.1   1   1   5.9e-52   2.7e-48  163.5   0.0     1   172    25   196    25   197 0.94 DEAD/DEAH box helicase
Helicase_C           PF00271.26    78 seq1094_BIOID50939   -            455   8.2e-26   89.5   0.0   1   1   4.8e-29   2.2e-25   88.2   0.0     2    77   264   339   263   340 0.98 Helicase conserved C-terminal domain
DegT_DnrJ_EryC1      PF01041.12   363 seq1095_BIOID50939   -            376   6.3e-87  291.8   0.0   1   1   1.7e-90   7.6e-87  291.5   0.0     7   361    13   370     9   372 0.93 DegT/DnrJ/EryC1/StrS aminotransferase family
Aminotran_1_2        PF00155.16   363 seq1095_BIOID50939   -            376   7.6e-11   41.4   0.1   1   1   3.7e-14   1.7e-10   40.3   0.0    67   189    46   154     9   187 0.88 Aminotransferase class I and II
Aminotran_5          PF00266.14   371 seq1095_BIOID50939   -            376   4.5e-08   32.1   0.0   1   1   1.7e-11   7.8e-08   31.3   0.0    62   182    47   159    33   189 0.90 Aminotransferase class-V
PfkB                 PF00294.19   301 seq1097_BIOID50939   -            110   3.4e-11   42.7   0.1   1   1   2.6e-15   3.6e-11   42.6   0.1    34   108    22    94     3   108 0.84 pfkB family carbohydrate kinase
Bac_surface_Ag       PF01103.18   323 seq1101_BIOID50939   -            810  1.7e-100  336.4  16.0   1   1  1.1e-103  3.7e-100  335.4  11.1     1   323   448   810   448   810 0.96 Surface antigen
Surf_Ag_VNR          PF07244.10    78 seq1101_BIOID50939   -            810   3.1e-65  216.4  10.4   1   5   6.3e-10   2.2e-06   27.8   0.0     1    78    24    91    24    91 0.87 Surface antigen variable number repeat
Surf_Ag_VNR          PF07244.10    78 seq1101_BIOID50939   -            810   3.1e-65  216.4  10.4   2   5   5.9e-15     2e-11   44.0   0.0     1    78    92   172    92   172 0.93 Surface antigen variable number repeat
Surf_Ag_VNR          PF07244.10    78 seq1101_BIOID50939   -            810   3.1e-65  216.4  10.4   3   5   3.5e-17   1.2e-13   51.1   0.1     2    78   176   263   175   263 0.86 Surface antigen variable number repeat
Surf_Ag_VNR          PF07244.10    78 seq1101_BIOID50939   -            810   3.1e-65  216.4  10.4   4   5   5.8e-14     2e-10   40.8   0.0     1    78   266   344   266   344 0.92 Surface antigen variable number repeat
Surf_Ag_VNR          PF07244.10    78 seq1101_BIOID50939   -            810   3.1e-65  216.4  10.4   5   5     1e-18   3.5e-15   56.0   0.1     1    78   347   421   347   421 0.91 Surface antigen variable number repeat
Asr                  PF06392.6     19 seq1102_BIOID50939   -            114   7.3e-07   29.3  23.9   1   1   5.4e-11   7.3e-07   29.3  16.5     1    19    56    74    56    74 0.99 Acid shock protein repeat
DUF416               PF04222.7    191 seq1104_BIOID50939   -            196   1.4e-86  288.3   0.1   1   1   1.2e-90   1.6e-86  288.2   0.1     1   189     4   192     4   194 0.99 Protein of unknown function (DUF416)
Epimerase            PF01370.16   236 seq1105_BIOID50939   -            310   6.2e-50  169.7   0.0   1   1   2.8e-53   7.7e-50  169.3   0.0     1   236     2   236     2   236 0.92 NAD dependent epimerase/dehydratase family
3Beta_HSD            PF01073.14   280 seq1105_BIOID50939   -            310   1.7e-12   46.5   0.0   1   1   8.5e-16   2.3e-12   46.0   0.0     1   223     3   219     3   224 0.79 3-beta hydroxysteroid dehydrogenase/isomerase family
RmlD_sub_bind        PF04321.12   287 seq1105_BIOID50939   -            310   7.2e-10   38.1   0.0   1   1   7.5e-13   2.1e-09   36.6   0.0     3   155     2   174     1   267 0.79 RmlD substrate binding domain
NAD_binding_4        PF07993.7    249 seq1105_BIOID50939   -            310   1.8e-07   30.2   0.0   1   1   3.6e-08   9.9e-05   21.2   0.0    86   210    67   184    47   220 0.84 Male sterility protein
PfkB                 PF00294.19   301 seq1106_BIOID50939   -            144   1.1e-23   83.7   0.1   1   1   9.2e-28   1.3e-23   83.5   0.1   166   294    28   143     8   144 0.83 pfkB family carbohydrate kinase
LysM                 PF01476.15    44 seq1109_BIOID50939   -            452   1.7e-28   98.0   0.0   1   2   3.2e-18   2.2e-14   52.9   0.0     1    43   343   384   343   385 0.98 LysM domain
LysM                 PF01476.15    44 seq1109_BIOID50939   -            452   1.7e-28   98.0   0.0   2   2   1.6e-13   1.1e-09   37.9   0.0     1    42   402   441   402   443 0.90 LysM domain
SLT                  PF01464.15   121 seq1109_BIOID50939   -            452   5.8e-26   90.2   0.1   1   1   1.4e-29   9.4e-26   89.5   0.1     2   118   103   215   102   218 0.97 Transglycosylase SLT domain
Fimbrial             PF00419.15   145 seq1110_BIOID50939   -            103   3.1e-11   43.5   4.4   1   1   2.4e-15   3.3e-11   43.4   3.0    47   145     4   103     1   103 0.83 Fimbrial protein
DAO                  PF01266.19   358 seq1112_BIOID50939   -            432   5.6e-74  249.0   0.5   1   1   4.8e-77   6.5e-74  248.8   0.3     2   358     3   397     2   397 0.95 FAD dependent oxidoreductase
Pyr_redox_2          PF07992.9    200 seq1112_BIOID50939   -            432   7.5e-09   35.6   0.3   1   1   3.9e-08   5.3e-05   23.0   0.2     1    36     2    37     2    65 0.92 Pyridine nucleotide-disulphide oxidoreductase
Pyr_redox            PF00070.22    80 seq1112_BIOID50939   -            432   3.2e-08   33.7   0.2   1   1     7e-09   9.6e-06   25.7   0.2     1    33     2    34     2    47 0.91 Pyridine nucleotide-disulphide oxidoreductase
NAD_binding_8        PF13450.1     68 seq1112_BIOID50939   -            432   8.6e-07   28.7   0.1   1   1   5.6e-09   7.6e-06   25.7   0.0     1    34     5    38     5    69 0.85 NAD(P)-binding Rossmann-like domain
ApbA                 PF02558.11   151 seq1112_BIOID50939   -            432   2.3e-05   23.7   0.2   1   1   3.8e-08   5.3e-05   22.6   0.1     1    33     3    34     3    48 0.87 Ketopantoate reductase PanE/ApbA
AlaDh_PNT_C          PF01262.16   168 seq1112_BIOID50939   -            432   0.00013   21.5   0.1   1   1   1.7e-07   0.00023   20.6   0.1    22    59     2    39     1    52 0.85 Alanine dehydrogenase/PNT, C-terminal domain
LysR_substrate       PF03466.15   209 seq1117_BIOID50939   -            315   9.6e-55  184.8   0.6   1   1   1.9e-58   1.3e-54  184.3   0.4     4   208    99   303    96   304 0.99 LysR substrate binding domain
HTH_1                PF00126.22    60 seq1117_BIOID50939   -            315   8.8e-22   76.4   0.5   1   1   2.5e-25   1.7e-21   75.5   0.1     1    59    13    71    13    72 0.98 Bacterial regulatory helix-turn-helix protein, lysR family
Phage_integrase      PF00589.17   173 seq1119_BIOID50939   -            417   3.6e-27   95.0   0.0   1   1   9.6e-31   6.5e-27   94.1   0.0     2   171   230   395   229   397 0.94 Phage integrase family
DUF4102              PF13356.1     89 seq1119_BIOID50939   -            417     1e-26   92.4   0.3   1   1   3.7e-30   2.5e-26   91.2   0.2     1    88    27   113    27   114 0.98 Domain of unknown function (DUF4102)
Trypsin              PF00089.21   220 seq1120_BIOID50939   -            273   8.6e-12   44.9   0.0   1   1   3.3e-15   2.2e-11   43.6   0.0     9   198    50   244    44   266 0.75 Trypsin
Trypsin_2            PF13365.1    120 seq1120_BIOID50939   -            273   1.4e-07   31.4   0.0   1   1   3.3e-11   2.3e-07   30.7   0.0     1   120    69   240    69   240 0.67 Trypsin-like peptidase domain
UTRA                 PF07702.8    141 seq1122_BIOID50939   -            265   2.9e-32  111.1   0.0   1   1   1.5e-35   6.8e-32  109.9   0.0     1   140   118   256   118   257 0.99 UTRA domain
GntR                 PF00392.16    64 seq1122_BIOID50939   -            265   8.6e-24   82.6   0.0   1   1   2.9e-27   1.3e-23   82.0   0.0     1    64    34    97    34    97 0.99 Bacterial regulatory proteins, gntR family
HTH_DeoR             PF08220.7     57 seq1122_BIOID50939   -            265   8.1e-05   21.9   0.0   1   1   3.8e-08   0.00017   20.9   0.0    18    54    61    97    46   100 0.88 DeoR-like helix-turn-helix domain
DUF4102              PF13356.1     89 seq1124_BIOID50939   -            410   9.2e-28   95.8   0.1   1   1   2.4e-31   1.7e-27   95.0   0.1     1    88    20   106    20   107 0.97 Domain of unknown function (DUF4102)
Phage_integrase      PF00589.17   173 seq1124_BIOID50939   -            410   1.3e-26   93.1   0.0   1   1   3.4e-30   2.3e-26   92.3   0.0     2   170   223   387   222   389 0.95 Phage integrase family
Phage_rep_O          PF04492.8    100 seq1125_BIOID50939   -            274   1.8e-23   82.4   0.0   1   1   2.4e-27   3.3e-23   81.6   0.0    33   100    13    80     2    80 0.96 Bacteriophage replication protein O
Pili_assembly_N      PF00345.15   122 seq1126_BIOID50939   -            230   2.2e-37  127.4   0.2   1   1   8.5e-41   5.8e-37  126.0   0.0     1   121    26   145    26   146 0.91 Gram-negative pili assembly chaperone, N-terminal domain
Pili_assembly_C      PF02753.12    68 seq1126_BIOID50939   -            230     2e-16   59.4   0.3   1   1   5.2e-20   3.6e-16   58.6   0.2     1    65   165   223   165   226 0.96 Gram-negative pili assembly chaperone, C-terminal domain
Polysacc_synt        PF01943.12   273 seq1127_BIOID50939   -            416   6.1e-14   51.8  18.6   1   1   4.4e-18   6.1e-14   51.8  12.9     1   272     3   283     3   284 0.83 Polysaccharide biosynthesis protein
Bac_DNA_binding      PF00216.16    90 seq1129_BIOID50939   -             90   3.2e-33  113.4   1.4   1   1   2.6e-37   3.6e-33  113.3   1.0     1    90     1    90     1    90 0.99 Bacterial DNA-binding protein
LysR_substrate       PF03466.15   209 seq1132_BIOID50939   -            354   1.2e-33  115.8   0.0   1   1   2.6e-37   1.8e-33  115.3   0.0     5   208   147   352   143   353 0.97 LysR substrate binding domain
HTH_1                PF00126.22    60 seq1132_BIOID50939   -            354   6.2e-19   67.3   2.6   1   1   1.9e-22   1.3e-18   66.3   1.8     1    60    60   119    60   119 0.94 Bacterial regulatory helix-turn-helix protein, lysR family
Glyco_transf_9       PF01075.12   247 seq1134_BIOID50939   -            348   2.6e-89  298.5   0.0   1   1   2.3e-93   3.1e-89  298.3   0.0     1   247    69   324    69   324 0.98 Glycosyltransferase family 9 (heptosyltransferase)
Trp_Tyr_perm         PF03222.8    394 seq1135_BIOID50939   -            444     3e-05   22.8  37.7   1   1     4e-09   5.5e-05   22.0  26.1     7   374    42   425    38   436 0.75 Tryptophan/tyrosine permease family
Nitrate_red_del      PF02613.10   136 seq1136_BIOID50939   -            199   8.4e-22   77.3   2.1   1   1   1.1e-25   1.5e-21   76.5   1.4     2   136    40   172    14   172 0.88 Nitrate reductase delta subunit
YjbE                 PF11106.3     80 seq1138_BIOID50939   -             80   1.5e-43  146.4  27.9   1   1   1.2e-47   1.7e-43  146.3  19.3     1    80     1    80     1    80 0.99 Exopolysaccharide production protein YjbE
DUF1481              PF07356.7    195 seq1139_BIOID50939   -            211   5.4e-71  237.9   0.6   1   1   4.5e-75   6.2e-71  237.7   0.4     1   195    22   207    22   207 0.99 Protein of unknown function (DUF1481)
SopA_C               PF13979.1    172 seq1142_BIOID50939   -            670     6e-64  214.6   4.8   1   1   8.8e-68     6e-64  214.6   3.3     2   171   495   669   494   670 0.97 SopA-like catalytic domain
SopA                 PF13981.1    135 seq1142_BIOID50939   -            670   2.3e-30  105.2   2.9   1   1   3.4e-34   2.3e-30  105.2   2.0     2   133   259   389   258   391 0.97 SopA-like central domain
Usher                PF00577.15   552 seq1143_BIOID50939   -            869  2.6e-208  693.1  23.0   1   1  6.7e-212    3e-208  692.8  15.9     5   552   202   777   198   777 0.99 Type VII secretion system (T7SS), usher protein
PapC_N               PF13954.1    146 seq1143_BIOID50939   -            869   3.2e-48  162.8   0.0   1   1   1.3e-51   5.8e-48  162.0   0.0     2   146    38   189    37   189 0.98 PapC N-terminal domain
PapC_C               PF13953.1     68 seq1143_BIOID50939   -            869   7.4e-23   79.8   0.1   1   1   4.5e-26   2.1e-22   78.4   0.0     1    67   787   852   787   853 0.96 PapC C-terminal domain
DUF2886              PF11102.3    200 seq1146_BIOID50939   -            212   8.9e-55  185.2   1.0   1   1   7.3e-59     1e-54  185.0   0.7     1   199    13   206    13   207 0.98 Protein of unknown function (DUF2886)
Phage_lambda_P       PF06992.6    233 seq1147_BIOID50939   -            233  8.5e-168  555.3   4.1   1   1  6.9e-172  9.5e-168  555.1   2.9     1   233     1   233     1   233 1.00 Replication protein P
Ala_racemase_N       PF01168.15   217 seq1148_BIOID50939   -            356   1.2e-58  198.1   0.1   1   1   2.3e-62   1.6e-58  197.7   0.0     2   217    10   217     9   217 0.95 Alanine racemase, N-terminal domain
Ala_racemase_C       PF00842.16   129 seq1148_BIOID50939   -            356   2.5e-39  133.5   0.4   1   1   6.2e-43   4.2e-39  132.7   0.3     1   127   232   354   232   356 0.97 Alanine racemase, C-terminal domain
HTH_Tnp_1            PF01527.15    76 seq1151_BIOID50939   -            104   6.2e-09   35.5   0.5   1   1   1.7e-12   7.8e-09   35.2   0.3     2    76     4    79     3    84 0.88 Transposase
HTH_28               PF13518.1     52 seq1151_BIOID50939   -            104   2.9e-07   30.2   0.1   1   1   1.1e-10   5.1e-07   29.4   0.1     1    40    13    53    13    60 0.88 Helix-turn-helix domain
HTH_3                PF01381.17    55 seq1155_BIOID50939   -             86   2.9e-10   39.7   0.0   1   1   7.5e-14   3.4e-10   39.4   0.0     1    51     5    55     5    59 0.94 Helix-turn-helix
HTH_31               PF13560.1     64 seq1155_BIOID50939   -             86     2e-08   34.1   0.0   1   1   5.6e-12   2.6e-08   33.8   0.0     6    61     5    59     4    62 0.94 Helix-turn-helix domain
HTH_19               PF12844.2     64 seq1155_BIOID50939   -             86   5.8e-08   32.5   0.0   1   1   1.6e-11   7.4e-08   32.2   0.0     4    56     5    57     5    65 0.93 Helix-turn-helix domain
rve                  PF00665.21   120 seq1156_BIOID50939   -            349   4.3e-28   97.7   0.0   1   1   3.6e-31     1e-27   96.5   0.0     2   120   177   293   176   293 0.98 Integrase core domain
rve_3                PF13683.1     67 seq1156_BIOID50939   -            349   6.6e-14   51.0   0.1   1   1     5e-17   1.4e-13   50.0   0.1     2    67   265   331   264   331 0.97 Integrase core domain
DDE_Tnp_IS240        PF13610.1    140 seq1156_BIOID50939   -            349   5.9e-12   45.6   0.0   1   1   3.4e-15   9.4e-12   44.9   0.0     2   139   182   323   181   324 0.91 DDE domain
HTH_21               PF13276.1     60 seq1156_BIOID50939   -            349   3.4e-09   36.4   0.5   1   1   3.3e-12     9e-09   35.1   0.3     5    58   101   153    88   157 0.88 HTH-like domain
rve_2                PF13333.1     52 seq1156_BIOID50939   -            349     4e-08   33.0   0.1   1   1   2.9e-11     8e-08   32.1   0.1     1    50   283   337   283   338 0.90 Integrase core domain
Caps_synth_GfcC      PF06251.6    229 seq1157_BIOID50939   -            277   9.8e-91  302.8   0.0   1   1   8.3e-95   1.1e-90  302.6   0.0     2   229    52   277    51   277 0.99 Capsule biosynthesis GfcC
Glyco_transf_56      PF07429.6    361 seq1158_BIOID50939   -            359  1.2e-193  642.8   0.0   1   1  9.9e-198  1.3e-193  642.6   0.0     1   360     1   358     1   359 0.99 4-alpha-L-fucosyltransferase glycosyl transferase group 56
Glyco_transf_9       PF01075.12   247 seq1159_BIOID50939   -            330     9e-85  283.7   0.1   1   1   8.1e-89   1.1e-84  283.4   0.0     1   245    75   315    75   317 0.98 Glycosyltransferase family 9 (heptosyltransferase)
OmpH                 PF03938.9    158 seq1167_BIOID50939   -            189   1.1e-22   80.5  16.0   1   1   9.7e-27   1.3e-22   80.2  11.1     3   157    38   188    34   189 0.93 Outer membrane protein (OmpH-like)
HATPase_c            PF02518.21   111 seq1168_BIOID50939   -            458   4.1e-27   93.9   0.5   1   1     2e-30   1.3e-26   92.3   0.0     2   110   346   449   345   450 0.98 Histidine kinase-, DNA gyrase B-, and HSP90-like ATPase
HisKA                PF00512.20    68 seq1168_BIOID50939   -            458   1.6e-14   53.5   0.4   1   1     8e-18   5.5e-14   51.7   0.0     2    65   238   300   237   302 0.91 His Kinase A (phospho-acceptor) domain
UPF0118              PF01594.11   327 seq1169_BIOID50939   -            344   1.2e-73  247.8  41.8   1   1     1e-77   1.4e-73  247.6  28.9     2   326    14   328    13   329 0.99 Domain of unknown function DUF20
Multi_Drug_Res       PF00893.14    93 seq1172_BIOID50939   -            110   2.1e-34  117.7   5.0   1   1     6e-38   2.7e-34  117.3   3.4     2    93     3    94     2    94 0.99 Small Multidrug Resistance protein
EmrE                 PF13536.1    113 seq1172_BIOID50939   -            110   5.7e-07   29.6   9.8   1   1   1.6e-10   7.1e-07   29.3   6.8    36   106    31   103     7   107 0.85 Multidrug resistance efflux transporter
EamA                 PF00892.15   126 seq1172_BIOID50939   -            110   1.3e-05   25.1   9.4   1   1   3.4e-09   1.6e-05   24.8   6.5    60   125    36   102     5   103 0.89 EamA-like transporter family
GD_AH_C              PF04295.8    397 seq1173_BIOID50939   -            523  6.8e-148  492.4   0.1   1   1  1.1e-151  7.8e-148  492.2   0.0     2   396   117   522   116   523 0.97 D-galactarate dehydratase / Altronate hydrolase, C terminus
SAF                  PF08666.7     63 seq1173_BIOID50939   -            523   5.2e-14   52.2   1.0   1   1   2.3e-17   1.6e-13   50.7   0.2     1    62    22    91    22    92 0.98 SAF domain
DUF940               PF06082.6    658 seq1174_BIOID50939   -            698  5.9e-257  854.3  13.7   1   1  4.9e-261  6.7e-257  854.1   9.5     1   658    29   693    29   693 0.97 Bacterial putative lipoprotein (DUF940)
HTH_Tnp_1            PF01527.15    76 seq1177_BIOID50939   -            108   1.5e-11   43.9   1.2   1   1   4.5e-15   6.2e-11   41.9   0.8     1    74     1    87     1    88 0.86 Transposase
Hexapep              PF00132.19    36 seq1178_BIOID50939   -            341   1.9e-32  109.1  41.0   1   3   1.2e-14   8.4e-11   40.7   2.6     2    36   110   144   109   144 0.95 Bacterial transferase hexapeptide (six repeats)
Hexapep              PF00132.19    36 seq1178_BIOID50939   -            341   1.9e-32  109.1  41.0   2   3   1.7e-12   1.2e-08   33.9   0.3     1    35   145   179   145   180 0.96 Bacterial transferase hexapeptide (six repeats)
Hexapep              PF00132.19    36 seq1178_BIOID50939   -            341   1.9e-32  109.1  41.0   3   3   1.8e-11   1.3e-07   30.7   6.3     1    35   222   256   222   257 0.94 Bacterial transferase hexapeptide (six repeats)
LpxD                 PF04613.9     72 seq1178_BIOID50939   -            341   1.9e-23   81.6   0.0   1   1   4.7e-27   3.2e-23   80.9   0.0     1    72    21    90    21    90 0.97 UDP-3-O-[3-hydroxymyristoyl] glucosamine N-acyltransferase, LpxD
YagB_YeeU_YfjZ       PF06154.6    105 seq1181_BIOID50939   -             47   1.3e-19   70.2   0.0   1   1     1e-23   1.4e-19   70.1   0.0    62   104     1    43     1    44 0.97 YagB/YeeU/YfjZ family
Wzy_C                PF04932.10   163 seq1183_BIOID50939   -            402     6e-18   65.0   9.6   1   1   8.7e-22     6e-18   65.0   6.6     3   162   196   337   193   338 0.82 O-Antigen ligase
O-antigen_lig        PF13425.1    137 seq1183_BIOID50939   -            402   3.8e-16   59.2  13.8   1   1   5.5e-20   3.8e-16   59.2   9.6     2   136   190   340   171   341 0.87 O-antigen ligase like membrane protein
Peptidase_M20        PF01546.23   171 seq1184_BIOID50939   -            388   2.7e-26   92.0   0.1   1   1     5e-30   3.4e-26   91.7   0.1     2   170    72   384    71   385 0.93 Peptidase family M20/M25/M40
M20_dimer            PF07687.9    109 seq1184_BIOID50939   -            388   6.2e-13   48.3   0.1   1   1   1.8e-16   1.2e-12   47.4   0.1     8   106   184   280   180   283 0.94 Peptidase dimerisation domain
WzyE                 PF06899.6    449 seq1185_BIOID50939   -            450  1.2e-277  920.6  45.5   1   1  9.8e-282  1.3e-277  920.4  31.5     1   448     1   449     1   450 1.00 WzyE protein
Resolvase            PF00239.16   141 seq1187_BIOID50939   -            508   7.4e-21   74.3   0.1   1   1   6.5e-24     3e-20   72.4   0.0     1   137     4   161     4   164 0.85 Resolvase, N terminal domain
Recombinase          PF07508.8    102 seq1187_BIOID50939   -            508   1.2e-14   54.2   0.0   1   1   5.2e-18   2.4e-14   53.2   0.0     1    99   191   284   191   286 0.94 Recombinase
Zn_ribbon_recom      PF13408.1     58 seq1187_BIOID50939   -            508     1e-06   28.7   0.5   1   1   6.2e-10   2.8e-06   27.3   0.4     1    57   302   357   302   358 0.87 Recombinase zinc beta ribbon domain
rve                  PF00665.21   120 seq1189_BIOID50939   -            295   3.4e-26   91.5   0.0   1   1   2.7e-29   7.5e-26   90.4   0.0     2   119   125   239   124   240 0.97 Integrase core domain
HTH_21               PF13276.1     60 seq1189_BIOID50939   -            295     2e-16   59.5   3.6   1   1   1.7e-19   4.7e-16   58.4   2.5     2    60    46   103    44   103 0.92 HTH-like domain
rve_3                PF13683.1     67 seq1189_BIOID50939   -            295   3.9e-11   42.2   0.1   1   1   3.4e-14   9.4e-11   40.9   0.0     7    67   217   277   212   277 0.92 Integrase core domain
DDE_Tnp_IS240        PF13610.1    140 seq1189_BIOID50939   -            295   9.7e-07   28.7   0.0   1   1   5.3e-10   1.5e-06   28.1   0.0     2   137   130   267   129   269 0.93 DDE domain
rve_2                PF13333.1     52 seq1189_BIOID50939   -            295   5.1e-06   26.3   0.0   1   1   3.8e-09     1e-05   25.3   0.0     1    46   230   279   230   284 0.84 Integrase core domain
DUF1219              PF06755.7    117 seq1191_BIOID50939   -            124   1.2e-60  202.0   0.0   1   1     1e-64   1.4e-60  201.8   0.0     1   113     1   113     1   123 0.98 Protein of unknown function (DUF1219)
LysR_substrate       PF03466.15   209 seq1195_BIOID50939   -            304   1.1e-43  148.7   0.0   1   1   2.4e-47   1.6e-43  148.1   0.0     2   208    89   293    88   294 0.93 LysR substrate binding domain
HTH_1                PF00126.22    60 seq1195_BIOID50939   -            304   2.2e-21   75.2   1.2   1   1   1.3e-24   8.6e-21   73.3   0.8     3    60     7    64     5    64 0.97 Bacterial regulatory helix-turn-helix protein, lysR family
Helicase_C_2         PF13307.1    167 seq1200_BIOID50939   -            791   4.6e-26   91.6   0.0   1   1   2.1e-29   7.3e-26   90.9   0.0     8   165   579   734   572   736 0.93 Helicase C-terminal domain
DEAD                 PF00270.24   173 seq1200_BIOID50939   -            791   3.9e-09   36.1   0.1   1   1   2.1e-09   7.2e-06   25.4   0.0    12    78    89   154    74   172 0.74 DEAD/DEAH box helicase
DEAD_2               PF06733.10   174 seq1200_BIOID50939   -            791   1.4e-08   34.2   0.0   1   1   7.1e-12   2.4e-08   33.4   0.0   103   167   246   309   196   315 0.87 DEAD_2
Sigma54_activat      PF00158.21   168 seq1206_BIOID50939   -            441   7.6e-71  236.8   0.1   1   1   5.3e-74   1.2e-70  236.2   0.0     1   168   141   308   141   308 0.99 Sigma-54 interaction domain
Response_reg         PF00072.19   112 seq1206_BIOID50939   -            441   1.1e-29  102.5   0.2   1   1   1.1e-32   2.5e-29  101.4   0.1     1   111     8   117     8   118 0.98 Response regulator receiver domain
HTH_8                PF02954.14    42 seq1206_BIOID50939   -            441     2e-14   52.7   0.6   1   1   8.6e-18     2e-14   52.7   0.4     3    39   403   439   401   441 0.93 Bacterial regulatory protein, Fis family
AAA_5                PF07728.9    139 seq1206_BIOID50939   -            441   1.4e-07   31.1   0.0   1   1   1.3e-10   2.9e-07   30.1   0.0     2   123   165   283   164   301 0.84 AAA domain (dynein-related subfamily)
AAA                  PF00004.24   132 seq1206_BIOID50939   -            441     3e-05   24.1   0.0   1   1   2.8e-08   6.3e-05   23.0   0.0     1   126   165   296   165   302 0.72 ATPase family associated with various cellular activities (AAA)
CRS1_YhbY            PF01985.16    84 seq1209_BIOID50939   -             97   1.7e-29  101.5   1.1   1   1   1.4e-33   1.9e-29  101.3   0.8     1    84     3    86     3    86 0.99 CRS1 / YhbY (CRM) domain
Fimbrial             PF00419.15   145 seq1210_BIOID50939   -            335   8.3e-19   68.1   0.1   1   1   9.9e-23   1.4e-18   67.4   0.0     2   145   188   335   187   335 0.92 Fimbrial protein
FabA                 PF07977.8    138 seq1211_BIOID50939   -            151   8.4e-43  145.0   0.0   1   1   7.2e-47   9.8e-43  144.8   0.0     1   137    17   141    17   142 0.97 FabA-like domain
IstB_IS21            PF01695.12   178 seq1213_BIOID50939   -            167   2.7e-18   65.8   0.0   1   1   5.9e-22     4e-18   65.3   0.0   123   177    80   134    73   135 0.92 IstB-like ATP binding protein
HTH_Tnp_1            PF01527.15    76 seq1213_BIOID50939   -            167   2.4e-10   40.1   0.8   1   1   1.4e-13   9.4e-10   38.2   0.5     1    71     1    84     1    87 0.76 Transposase
DUF957               PF06117.6     65 seq1214_BIOID50939   -             65   5.3e-33  112.2   1.0   1   1   4.2e-37   5.7e-33  112.1   0.7     1    65     1    65     1    65 0.98 Enterobacterial protein of unknown function (DUF957)
Sugar_tr             PF00083.19   451 seq1217_BIOID50939   -            438   2.1e-34  118.7  36.4   1   2     8e-27   5.5e-23   81.1   9.8     3   191    22   221    20   223 0.87 Sugar (and other) transporter
Sugar_tr             PF00083.19   451 seq1217_BIOID50939   -            438   2.1e-34  118.7  36.4   2   2   1.2e-15     8e-12   44.3   9.6   239   406   238   401   222   434 0.76 Sugar (and other) transporter
MFS_1                PF07690.11   354 seq1217_BIOID50939   -            438   1.7e-30  105.8  80.8   1   1   9.2e-30   6.3e-26   90.8  33.0     3   341    26   382    24   383 0.74 Major Facilitator Superfamily
Glyco_tran_WecB      PF03808.8    172 seq1223_BIOID50939   -            246   3.8e-56  189.0   0.2   1   1   3.8e-60   5.2e-56  188.6   0.1     2   172    61   231    60   231 0.96 Glycosyl transferase WecB/TagA/CpsF family
Mu-transpos_C        PF09299.6     62 seq1225_BIOID50939   -            702   1.9e-19   69.1   0.1   1   1   9.3e-23   4.2e-19   68.0   0.1     1    62   538   600   538   600 0.99 Mu transposase, C-terminal
rve                  PF00665.21   120 seq1225_BIOID50939   -            702   1.6e-11   44.2   0.0   1   1   9.4e-15   4.3e-11   42.8   0.0    27   117   336   428   310   431 0.90 Integrase core domain
HTH_Tnp_Mu_1         PF02316.11   144 seq1225_BIOID50939   -            702   1.5e-06   27.8   0.0   1   1   6.7e-10     3e-06   26.8   0.0     9    60    22    72    14   102 0.83 Mu DNA-binding domain
Acetyltransf_11      PF13720.1     83 seq1226_BIOID50939   -            262   2.4e-30  104.4   0.0   1   1   5.6e-34   3.8e-30  103.8   0.0     1    83   180   262   180   262 0.98 Udp N-acetylglucosamine O-acyltransferase; Domain 2
Hexapep              PF00132.19    36 seq1226_BIOID50939   -            262   2.8e-30  102.3  21.3   1   5   3.6e-09   2.5e-05   23.4   0.3     4    35     2    33     1    34 0.91 Bacterial transferase hexapeptide (six repeats)
Hexapep              PF00132.19    36 seq1226_BIOID50939   -            262   2.8e-30  102.3  21.3   2   5   5.4e-13   3.7e-09   35.5   3.3     1    36    17    52    17    52 0.96 Bacterial transferase hexapeptide (six repeats)
Hexapep              PF00132.19    36 seq1226_BIOID50939   -            262   2.8e-30  102.3  21.3   3   5   1.5e-07     0.001   18.3   1.1     1    35    35    69    35    69 0.92 Bacterial transferase hexapeptide (six repeats)
Hexapep              PF00132.19    36 seq1226_BIOID50939   -            262   2.8e-30  102.3  21.3   4   5   3.1e-07    0.0021   17.3   0.0     2    35    66    99    65   100 0.95 Bacterial transferase hexapeptide (six repeats)
Hexapep              PF00132.19    36 seq1226_BIOID50939   -            262   2.8e-30  102.3  21.3   5   5   1.9e-13   1.3e-09   37.0   0.1     2    36   109   143   108   143 0.96 Bacterial transferase hexapeptide (six repeats)
Toxin_YhaV           PF11663.3    141 seq1233_BIOID50939   -            154   2.2e-60  202.3   0.1   1   1   1.8e-64   2.5e-60  202.2   0.1     2   140    12   152    11   153 0.98 Toxin with endonuclease activity YhaV
His_Phos_2           PF00328.17   347 seq1236_BIOID50939   -            413   9.1e-40  136.9   0.0   1   1   7.9e-44   1.1e-39  136.6   0.0     1   344    30   359    30   364 0.85 Histidine phosphatase superfamily (branch 2)
Methyltransf_27      PF13708.1    194 seq1237_BIOID50939   -             48   2.4e-07   30.3   0.0   1   1   1.8e-11   2.4e-07   30.3   0.0   111   156     2    47     1    48 0.93 Methyltransferase domain
Fimbrial             PF00419.15   145 seq1238_BIOID50939   -            171   2.4e-15   56.8   0.0   1   1   2.2e-19     3e-15   56.6   0.0     1   145    29   171    27   171 0.88 Fimbrial protein
Peptidase_S13        PF02113.10   444 seq1240_BIOID50939   -            477  1.6e-177  590.3   0.0   1   1  2.7e-181  1.9e-177  590.1   0.0     2   443    20   468    19   469 0.99 D-Ala-D-Ala carboxypeptidase 3 (S13) family
Beta-lactamase2      PF13354.1    197 seq1240_BIOID50939   -            477   2.7e-09   36.6   0.3   1   1   7.8e-12   5.3e-08   32.4   0.1    27   195   261   441   252   442 0.75 Beta-lactamase enzyme family
LpxB                 PF02684.10   373 seq1243_BIOID50939   -            382    5e-152  505.7   0.0   1   1  4.1e-156  5.6e-152  505.5   0.0     1   373     9   377     9   377 1.00 Lipid-A-disaccharide synthetase
AA_permease          PF00324.16   479 seq1244_BIOID50939   -            461   4.9e-99  331.7  55.9   1   1  9.1e-103   6.2e-99  331.3  38.8     1   435    16   427    16   455 0.94 Amino acid permease
AA_permease_2        PF13520.1    426 seq1244_BIOID50939   -            461   1.6e-43  148.7  59.1   1   1   3.1e-47   2.1e-43  148.3  41.0     9   425    20   440    15   441 0.88 Amino acid permease
Gp_dh_C              PF02800.15   157 seq1246_BIOID50939   -            333   1.6e-60  202.9   0.1   1   1   4.8e-64   3.3e-60  201.9   0.1     1   157   155   313   155   313 0.98 Glyceraldehyde 3-phosphate dehydrogenase, C-terminal domain
Gp_dh_N              PF00044.19   151 seq1246_BIOID50939   -            333   2.5e-52  176.7   0.0   1   1   7.1e-56   4.8e-52  175.8   0.0     2   151     3   150     2   150 0.98 Glyceraldehyde 3-phosphate dehydrogenase, NAD binding domain
HTH_Tnp_1            PF01527.15    76 seq1247_BIOID50939   -            126   2.5e-21   75.2   0.0   1   1   2.5e-25   3.5e-21   74.8   0.0     1    70    10    86    10    92 0.86 Transposase
PsiE                 PF06146.7     69 seq1248_BIOID50939   -            136   1.7e-16   60.0   5.3   1   1   1.3e-20   1.7e-16   60.0   3.7     5    69    62   123    58   123 0.95 Phosphate-starvation-inducible E
TetR_N               PF00440.18    47 seq1249_BIOID50939   -            234   1.3e-13   50.2   2.0   1   1   1.5e-17   2.1e-13   49.5   0.1     1    46    34    80    34    81 0.95 Bacterial regulatory proteins, tetR family
DUF1364              PF07102.7     94 seq1251_BIOID50939   -             96   3.8e-39  132.3   0.8   1   1     3e-43   4.1e-39  132.2   0.6     1    94     1    94     1    94 0.98 Protein of unknown function (DUF1364)
TnpB_IS66            PF05717.8    108 seq1253_BIOID50939   -            115   2.6e-42  142.4   0.0   1   1   2.1e-46   2.9e-42  142.3   0.0     2   104     7   107     6   111 0.97 IS66 Orf2 like protein
Glycos_trans_3N      PF02885.12    66 seq1254_BIOID50939   -            320   2.7e-15   55.5   0.0   1   1   3.6e-19     5e-15   54.7   0.0     2    65     3    70     2    71 0.97 Glycosyl transferase family, helical bundle domain
RusA                 PF05866.6    116 seq1256_BIOID50939   -            120   3.9e-25   88.4   0.0   1   1   3.2e-29   4.4e-25   88.2   0.0     1   116     8   117     8   117 0.94 Endodeoxyribonuclease RusA
Sugar-bind           PF04198.8    255 seq1257_BIOID50939   -            317   2.7e-72  242.6   1.8   1   1   2.7e-76   3.6e-72  242.2   1.2     2   255    67   316    66   316 0.97 Putative sugar-binding domain
DDE_Tnp_IS66         PF03050.9    271 seq1260_BIOID50939   -            512  3.4e-100  334.6   0.0   1   1  9.9e-104  3.4e-100  334.6   0.0     1   271   175   462   175   462 0.98 Transposase IS66 family
DDE_Tnp_IS66_C       PF13817.1     39 seq1260_BIOID50939   -            512   4.3e-19   68.1   0.1   1   1   3.3e-22   1.1e-18   66.7   0.0     1    39   468   506   468   506 0.98 IS66 C-terminal element
HTH_Tnp_IS66         PF13005.2     59 seq1260_BIOID50939   -            512   3.4e-17   61.9   0.7   1   1   1.8e-20     6e-17   61.1   0.5     3    59   115   169   113   169 0.95 putative Helix-turn-helix domain of transposase IS66
LZ_Tnp_IS66          PF13007.2     78 seq1260_BIOID50939   -            512   3.7e-13   49.8   3.2   1   1   1.1e-16   3.7e-13   49.8   2.2     1    77    38   110    38   111 0.82 Transposase C of IS166 homeodomain
Tagatose_6_P_K       PF08013.6    424 seq1261_BIOID50939   -            426  7.5e-209  693.3   0.0   1   1  6.2e-213  8.5e-209  693.1   0.0     1   423     1   424     1   425 1.00 Tagatose 6 phosphate kinase
DUF1422              PF07226.6    118 seq1262_BIOID50939   -            119   1.1e-54  183.0   1.2   1   1   9.1e-59   1.2e-54  182.9   0.9     3   116     2   115     1   117 0.97 Protein of unknown function (DUF1422)
RNase_HII            PF01351.13   198 seq1264_BIOID50939   -            198   1.5e-57  194.3   0.0   1   1   1.2e-61   1.7e-57  194.2   0.0     1   197    13   189    13   190 0.99 Ribonuclease HII
Phage_antiter_Q      PF06323.6    230 seq1265_BIOID50939   -            229  3.5e-109  363.4   9.8   1   1  2.8e-113  3.9e-109  363.3   6.8     1   229     1   228     1   229 1.00 Phage antitermination protein Q
Phage-MuB_C          PF09077.6     78 seq1266_BIOID50939   -            310   1.4e-30  104.7   3.3   1   1   7.3e-34   3.3e-30  103.4   2.3     1    78   223   300   223   300 0.99 Mu B transposition protein, C terminal
AAA_22               PF13401.1    131 seq1266_BIOID50939   -            310   1.5e-19   70.2   0.0   1   1   8.4e-23   3.8e-19   68.9   0.0     7   127    97   207    91   209 0.93 AAA domain
Esterase             PF00756.15   251 seq1267_BIOID50939   -            278   2.1e-72  243.4   0.0   1   1   7.1e-76   2.4e-72  243.2   0.0     1   251    21   271    21   271 0.99 Putative esterase
Abhydrolase_5        PF12695.2    142 seq1267_BIOID50939   -            278   8.9e-08   31.8   0.0   1   1   3.5e-11   1.2e-07   31.4   0.0     6   142    50   257    44   257 0.62 Alpha/beta hydrolase family
Peptidase_S9         PF00326.16   213 seq1267_BIOID50939   -            278   8.1e-07   28.3   0.0   1   1   3.7e-10   1.3e-06   27.7   0.0    54   208   127   274   118   278 0.77 Prolyl oligopeptidase family
Ldh_2                PF02615.9    335 seq1268_BIOID50939   -            361  5.4e-138  459.1   0.0   1   1  4.5e-142  6.1e-138  459.0   0.0     1   334     5   340     5   341 0.99 Malate/L-lactate dehydrogenase
DUF1471              PF07338.8     56 seq1269_BIOID50939   -            314   4.1e-62  205.5   5.4   1   3   2.8e-22   3.9e-18   64.7   0.0     2    56    34    90    33    90 0.98 Protein of unknown function (DUF1471)
DUF1471              PF07338.8     56 seq1269_BIOID50939   -            314   4.1e-62  205.5   5.4   2   3     3e-22   4.1e-18   64.6   0.1     3    56   119   174   117   174 0.98 Protein of unknown function (DUF1471)
DUF1471              PF07338.8     56 seq1269_BIOID50939   -            314   4.1e-62  205.5   5.4   3   3   3.1e-26   4.3e-22   77.3   0.1     2    56   259   314   258   314 0.99 Protein of unknown function (DUF1471)
DNA_pol3_alpha       PF07733.7    426 seq1272_BIOID50939   -           1160  1.9e-177  589.8   0.0   1   1  5.5e-181  2.5e-177  589.4   0.0     2   426   291   735   290   735 0.96 Bacterial DNA polymerase III alpha subunit
PHP                  PF02811.14   175 seq1272_BIOID50939   -           1160     4e-30  104.7   0.0   1   1   2.4e-33   1.1e-29  103.3   0.0     1   170     7   178     7   192 0.96 PHP domain
tRNA_anti            PF01336.20    76 seq1272_BIOID50939   -           1160   2.3e-08   33.6   0.1   1   1   9.9e-12   4.5e-08   32.7   0.1     2    75  1000  1072   994  1073 0.88 OB-fold nucleic acid binding domain
SLT                  PF01464.15   121 seq1273_BIOID50939   -            203   1.4e-25   89.0   0.1   1   1   1.3e-29   1.8e-25   88.6   0.1     3   120    43   168    41   169 0.95 Transglycosylase SLT domain
FGGY_N               PF00370.16   245 seq1274_BIOID50939   -            530   7.2e-51  172.7   0.0   1   1   2.5e-54   1.7e-50  171.5   0.0     1   245    13   260    13   260 0.94 FGGY family of carbohydrate kinases, N-terminal domain
FGGY_C               PF02782.11   197 seq1274_BIOID50939   -            530   7.7e-20   71.2   0.0   1   1   2.1e-23   1.5e-19   70.3   0.0    31   196   298   467   268   468 0.84 FGGY family of carbohydrate kinases, C-terminal domain
KGG                  PF10685.4     23 seq1275_BIOID50939   -             35   1.4e-10   40.7   5.8   1   1   1.6e-14   2.1e-10   40.1   4.0     1    23    10    31    10    31 0.99 Stress-induced bacterial acidophilic repeat motif
PTSIIB_sorb          PF03830.10   151 seq1277_BIOID50939   -            169     1e-54  184.4   0.3   1   1   8.5e-59   1.2e-54  184.2   0.2     1   149    15   162    15   164 0.99 PTS system sorbose subfamily IIB component
Radical_SAM          PF04055.16   166 seq1280_BIOID50939   -            411     4e-13   49.7   0.0   1   1     2e-16   6.7e-13   49.0   0.0     6   160    20   182    16   208 0.83 Radical SAM superfamily
DUF4008              PF13186.1     64 seq1280_BIOID50939   -            411     2e-12   47.1   0.6   1   1   1.3e-15   4.3e-12   46.0   0.4     4    64   282   343   276   343 0.90 Domain of unknown function (DUF4008)
Fer4_12              PF13353.1    139 seq1280_BIOID50939   -            411   3.5e-07   30.2   0.0   1   1     2e-10   6.7e-07   29.3   0.0    13   115    19   126    17   150 0.64 4Fe-4S single cluster domain
Phage_lysozyme       PF00959.14   110 seq1282_BIOID50939   -            158   3.5e-23   81.8   0.0   1   1   3.7e-27   5.1e-23   81.3   0.0     1   109    33   140    33   141 0.98 Phage lysozyme
Phage_AlpA           PF05930.7     51 seq1287_BIOID50939   -             86   1.4e-24   85.4   0.0   1   1   2.5e-28   1.7e-24   85.1   0.0     1    51    23    73    23    73 0.99 Prophage CP4-57 regulatory protein (AlpA)
HTH_17               PF12728.2     51 seq1287_BIOID50939   -             86     1e-06   28.7   0.0   1   1   1.9e-10   1.3e-06   28.4   0.0     2    49    26    75    25    77 0.84 Helix-turn-helix domain
EII-Sor              PF03609.9    237 seq1288_BIOID50939   -            259   1.2e-79  266.8  26.2   1   1   9.9e-84   1.3e-79  266.6  18.2     1   236     1   236     1   237 1.00 PTS system sorbose-specific iic component
AA_permease_2        PF13520.1    426 seq1289_BIOID50939   -            460   3.3e-79  266.2  40.4   1   1   2.9e-83   3.9e-79  266.0  28.0     1   420     5   441     5   449 0.91 Amino acid permease
Plug                 PF07715.10   108 seq1290_BIOID50939   -            142   2.9e-18   66.0   0.5   1   1   2.9e-22   3.9e-18   65.6   0.4     4    70    41   107    38   132 0.88 TonB-dependent Receptor Plug Domain
Phage_ASH            PF10554.4    108 seq1291_BIOID50939   -            185   4.7e-38  129.7   0.2   1   1   4.5e-42   6.1e-38  129.3   0.1     1   107    22   132    22   133 0.99 Ash protein family
Phage_lysis          PF03245.8    125 seq1294_BIOID50939   -            133   5.1e-32  110.3   6.0   1   1   9.1e-36   6.2e-32  110.0   4.2     1    90    29   118    29   124 0.97 Bacteriophage lysis protein
Rz1                  PF06085.6     40 seq1294_BIOID50939   -            133   3.8e-06   26.1   0.0   1   1   9.4e-10   6.4e-06   25.3   0.0    23    40   116   133   114   133 0.92 Lipoprotein Rz1 precursor
Sigma54_activat      PF00158.21   168 seq1296_BIOID50939   -            642   6.2e-36  123.2   0.0   1   1   4.9e-39   1.1e-35  122.4   0.0     5   168   334   494   330   494 0.96 Sigma-54 interaction domain
PAS                  PF00989.19   113 seq1296_BIOID50939   -            642   4.5e-14   52.0   0.0   1   1     6e-17   1.4e-13   50.5   0.0     2   113   207   309   206   309 0.97 PAS fold
HTH_8                PF02954.14    42 seq1296_BIOID50939   -            642   1.7e-13   49.7   0.1   1   1   7.4e-17   1.7e-13   49.7   0.1     2    42   591   631   590   631 0.96 Bacterial regulatory protein, Fis family
GAF                  PF01590.21   154 seq1296_BIOID50939   -            642   4.1e-06   26.9   0.2   1   1   4.7e-09   1.1e-05   25.5   0.2     4   151    58   189    56   192 0.92 GAF domain
PAS_8                PF13188.1     64 seq1296_BIOID50939   -            642   0.00012   21.6   0.0   1   1   1.4e-07   0.00032   20.3   0.0     2    46   207   255   206   276 0.70 PAS domain
HTH_Tnp_1            PF01527.15    76 seq1297_BIOID50939   -            126   2.5e-21   75.2   0.0   1   1   2.5e-25   3.5e-21   74.8   0.0     1    70    10    86    10    92 0.86 Transposase
Rz1                  PF06085.6     40 seq1298_BIOID50939   -             49   1.6e-12   46.5  10.0   1   1   1.6e-16   2.2e-12   46.0   6.9     1    24    20    44    20    48 0.96 Lipoprotein Rz1 precursor
TonB_dep_Rec         PF00593.19   276 seq1300_BIOID50939   -            469   7.2e-31  108.0  21.3   1   1   5.3e-35   7.2e-31  108.0  14.8     1   276   245   468   245   468 0.90 TonB dependent receptor
TnpB_IS66            PF05717.8    108 seq1302_BIOID50939   -            115   2.6e-42  142.4   0.0   1   1   2.1e-46   2.9e-42  142.3   0.0     2   104     7   107     6   111 0.97 IS66 Orf2 like protein
EIID-AGA             PF03613.9    264 seq1304_BIOID50939   -            292   2.9e-96  321.3   9.1   1   1  2.4e-100   3.3e-96  321.1   6.3     2   263    35   291    34   292 0.99 PTS system mannose/fructose/sorbose family IID component
Phage_Mu_Gam         PF07352.7    149 seq1306_BIOID50939   -            176   4.4e-50  168.9   0.3   1   1   3.8e-54   5.2e-50  168.7   0.2     1   149    18   167    18   167 0.99 Bacteriophage Mu Gam like protein
EII-GUT              PF03608.8    168 seq1307_BIOID50939   -            131   1.3e-57  194.1   0.4   1   1   1.2e-61   1.6e-57  193.9   0.3     2   124     5   127     4   130 0.98 PTS system enzyme II sorbitol-specific factor
DDE_Tnp_IS66         PF03050.9    271 seq1314_BIOID50939   -            512   1.5e-99  332.4   0.1   1   1  4.5e-103   1.5e-99  332.4   0.0     1   271   175   462   175   462 0.98 Transposase IS66 family
DDE_Tnp_IS66_C       PF13817.1     39 seq1314_BIOID50939   -            512   4.3e-19   68.1   0.1   1   1   3.3e-22   1.1e-18   66.7   0.0     1    39   468   506   468   506 0.98 IS66 C-terminal element
HTH_Tnp_IS66         PF13005.2     59 seq1314_BIOID50939   -            512   3.4e-17   61.9   0.7   1   1   1.8e-20     6e-17   61.1   0.5     3    59   115   169   113   169 0.95 putative Helix-turn-helix domain of transposase IS66
LZ_Tnp_IS66          PF13007.2     78 seq1314_BIOID50939   -            512   3.7e-13   49.8   3.2   1   1   1.1e-16   3.7e-13   49.8   2.2     1    77    38   110    38   111 0.82 Transposase C of IS166 homeodomain
ESPR                 PF13018.1     24 seq1315_BIOID50939   -           1302   6.9e-11   41.2   0.4   1   1   1.3e-14   1.7e-10   39.9   0.3     1    24     1    24     1    24 0.99 Extended Signal Peptide of Type V secretion system
Pox_D5               PF03288.11    86 seq1316_BIOID50939   -            796   8.8e-20   70.6   0.0   1   1   5.3e-23   1.5e-19   69.9   0.0     1    86   689   788   689   788 0.96 Poxvirus D5 protein-like
Prim_Zn_Ribbon       PF08273.7     40 seq1316_BIOID50939   -            796   3.1e-18   65.4   8.0   1   1   2.4e-21   6.5e-18   64.4   5.6     1    40    50    86    50    86 0.97 Zinc-binding domain of primase-helicase
D5_N                 PF08706.6    150 seq1316_BIOID50939   -            796   3.9e-09   36.6   0.0   1   1   4.1e-12   1.1e-08   35.1   0.0    52   148   356   487   298   489 0.63 D5 N terminal like
Toprim_3             PF13362.1     96 seq1316_BIOID50939   -            796   3.5e-08   33.4   0.3   1   1   5.4e-11   1.5e-07   31.4   0.0     2    96   229   320   228   320 0.82 Toprim domain
Toprim_4             PF13662.1     81 seq1316_BIOID50939   -            796   2.2e-06   27.4   0.0   1   1   2.9e-09     8e-06   25.6   0.0     1    60   227   285   227   300 0.91 Toprim domain
EII-GUT              PF03608.8    168 seq1318_BIOID50939   -             44   2.7e-06   27.2   0.1   1   1   2.2e-10   3.1e-06   27.0   0.1   142   168     2    28     1    28 0.94 PTS system enzyme II sorbitol-specific factor
EIIBC-GUT_N          PF03612.9    183 seq1321_BIOID50939   -             68   6.6e-08   32.2   0.2   1   1   5.8e-12   7.9e-08   31.9   0.2     2    31     3    31     2    38 0.93 Sorbitol phosphotransferase enzyme II N-terminus
adh_short            PF00106.20   167 seq1322_BIOID50939   -            240   5.3e-16   58.8   0.2   1   1   1.6e-19   7.2e-16   58.4   0.1     3   166     9   170     8   171 0.87 short chain dehydrogenase
adh_short_C2         PF13561.1    243 seq1322_BIOID50939   -            240   2.1e-07   30.9   0.0   1   1   5.8e-11   2.6e-07   30.5   0.0     8   192    18   193    13   238 0.71 Enoyl-(Acyl carrier protein) reductase
KR                   PF08659.5    181 seq1322_BIOID50939   -            240   3.8e-07   29.8   0.5   1   1   1.6e-10   7.1e-07   28.9   0.4     4   172    10   175     8   184 0.84 KR domain
EIIA-man             PF03610.11   116 seq1325_BIOID50939   -            144   3.5e-33  114.0   0.0   1   1   2.9e-37     4e-33  113.8   0.0     1   114     3   115     3   117 0.97 PTS system fructose IIA component
polyprenyl_synt      PF00348.12   260 seq1326_BIOID50939   -            323   3.1e-90  301.4   0.0   1   1   2.7e-94   3.7e-90  301.1   0.0     2   257    32   282    31   285 0.97 Polyprenyl synthetase
EIIBC-GUT_C          PF07663.6     93 seq1327_BIOID50939   -            216   2.8e-48  161.8   5.0   1   1   4.1e-52   2.8e-48  161.8   3.5     1    93   123   215   123   215 0.99 Sorbitol phosphotransferase enzyme II C-terminus
EIIBC-GUT_N          PF03612.9    183 seq1327_BIOID50939   -            216   1.8e-13   50.3   0.1   1   1   6.2e-17   4.3e-13   49.1   0.1   104   183     2    68     1    68 0.90 Sorbitol phosphotransferase enzyme II N-terminus
Asp_Glu_race         PF01177.17   217 seq1331_BIOID50939   -            285   6.1e-30  104.6   0.1   1   1   6.1e-34   8.3e-30  104.2   0.1     2   215    25   234    24   236 0.85 Asp/Glu/Hydantoin racemase
Amidohydro_1         PF01979.15   333 seq1335_BIOID50939   -            384   2.9e-14   53.3   1.1   1   1   1.6e-16   5.5e-13   49.1   0.7     2   333    54   367    53   367 0.64 Amidohydrolase family
Amidohydro_4         PF13147.1    304 seq1335_BIOID50939   -            384   3.8e-14   53.3  10.8   1   1   1.6e-16   5.4e-13   49.5   7.5     6   304    53   364    50   364 0.85 Amidohydrolase
Amidohydro_5         PF13594.1     68 seq1335_BIOID50939   -            384   4.3e-05   23.1   0.2   1   1   3.6e-08   0.00012   21.6   0.1     3    59    31    77    29   105 0.68 Amidohydrolase
PTSIIA_gutA          PF03829.8    117 seq1337_BIOID50939   -            123   7.6e-45  151.2   0.0   1   1   6.7e-49   9.1e-45  150.9   0.0     1   116     1   116     1   118 0.98 PTS system glucitol/sorbitol-specific IIA component
ACCA                 PF03255.9    145 seq1338_BIOID50939   -            319     6e-65  217.1   0.2   1   1   1.9e-68   8.7e-65  216.5   0.1     2   145     5   151     4   151 0.97 Acetyl co-enzyme A carboxylase carboxyltransferase alpha subunit
Carboxyl_trans       PF01039.17   493 seq1338_BIOID50939   -            319   1.5e-18   66.3   0.1   1   1   4.1e-22   1.9e-18   66.0   0.0   272   473    85   288    58   300 0.84 Carboxyl transferase domain
MdcE                 PF06833.6    234 seq1338_BIOID50939   -            319   6.6e-06   25.3   0.0   1   1     2e-09   9.1e-06   24.9   0.0     5   176    88   262    84   313 0.81 Malonate decarboxylase gamma subunit (MdcE)
Response_reg         PF00072.19   112 seq1340_BIOID50939   -            253   2.2e-20   72.6   0.1   1   1     5e-24   3.4e-20   72.0   0.1     2   111    17   124    16   125 0.97 Response regulator receiver domain
Trans_reg_C          PF00486.23    77 seq1340_BIOID50939   -            253   5.3e-12   45.3   0.1   1   1   3.2e-15   2.2e-11   43.3   0.0     2    56   170   224   169   232 0.95 Transcriptional regulatory protein, C terminal
adh_short            PF00106.20   167 seq1345_BIOID50939   -            259   6.2e-25   87.9   1.9   1   1   1.1e-28   7.5e-25   87.6   1.3     2   166     4   172     3   173 0.92 short chain dehydrogenase
adh_short_C2         PF13561.1    243 seq1345_BIOID50939   -            259   6.4e-15   55.5   0.0   1   1   1.4e-18   9.3e-15   54.9   0.0     7   241    13   255     9   256 0.86 Enoyl-(Acyl carrier protein) reductase
HTH_35               PF13693.1     78 seq1347_BIOID50939   -             92   2.6e-38  129.5   0.2   1   1   2.1e-42   2.9e-38  129.3   0.1     1    78     7    85     7    85 0.98 Winged helix-turn-helix DNA-binding
Phage_Nu1            PF07471.7    164 seq1348_BIOID50939   -            181   4.1e-90  299.4   0.9   1   1   3.4e-94   4.6e-90  299.2   0.6     1   164     1   164     1   164 0.99 Phage DNA packaging protein Nu1
HATPase_c            PF02518.21   111 seq1353_BIOID50939   -            433   1.9e-22   78.9   0.0   1   1   8.1e-26   3.7e-22   78.0   0.0     6   110   320   423   316   424 0.96 Histidine kinase-, DNA gyrase B-, and HSP90-like ATPase
HisKA                PF00512.20    68 seq1353_BIOID50939   -            433   6.2e-08   32.3   1.3   1   1   3.7e-11   1.7e-07   30.9   0.9     1    67   211   270   211   271 0.90 His Kinase A (phospho-acceptor) domain
HAMP                 PF00672.20    70 seq1353_BIOID50939   -            433   1.6e-06   28.0   0.0   1   1   3.6e-10   1.6e-06   28.0   0.0     3    69   140   206   139   207 0.90 HAMP domain
Terminase_GpA        PF05876.7    557 seq1355_BIOID50939   -            641    1e-178  595.0   0.6   1   1  9.5e-183  1.3e-178  594.7   0.4     1   547    39   600    39   607 0.97 Phage terminase large subunit (GpA)
Methyltransf_23      PF13489.1    162 seq1356_BIOID50939   -            256   2.7e-24   85.5   0.0   1   1   3.3e-27   3.5e-24   85.2   0.0    23   121    73   198    26   228 0.78 Methyltransferase domain
Methyltransf_31      PF13847.1    152 seq1356_BIOID50939   -            256   8.9e-20   70.7   0.0   1   1   1.1e-22   1.1e-19   70.3   0.0     4   112    73   177    72   227 0.88 Methyltransferase domain
Methyltransf_11      PF08241.7     95 seq1356_BIOID50939   -            256   2.7e-19   69.3   0.1   1   1   3.9e-22   4.1e-19   68.7   0.1     1    95    77   173    77   173 0.96 Methyltransferase domain
Methyltransf_12      PF08242.7     99 seq1356_BIOID50939   -            256   3.8e-14   52.8   0.0   1   1   5.8e-17   6.1e-14   52.1   0.0     1    98    77   170    77   171 0.84 Methyltransferase domain
Methyltransf_18      PF12847.2    112 seq1356_BIOID50939   -            256   1.4e-13   51.2   0.0   1   1   2.2e-16   2.3e-13   50.6   0.0     2   110    73   174    73   176 0.90 Methyltransferase domain
Methyltransf_25      PF13649.1    101 seq1356_BIOID50939   -            256   4.5e-12   46.0   0.1   1   1     7e-15   7.3e-12   45.4   0.1     1   101    76   169    76   169 0.92 Methyltransferase domain
Ubie_methyltran      PF01209.13   233 seq1356_BIOID50939   -            256   9.3e-10   37.8   0.0   1   1   1.1e-12   1.1e-09   37.6   0.0    38   151    63   173    29   199 0.87 ubiE/COQ5 methyltransferase family
Methyltransf_26      PF13659.1    117 seq1356_BIOID50939   -            256     3e-09   36.8   0.1   1   1   7.4e-12   7.8e-09   35.4   0.1     1   115    73   175    73   177 0.89 Methyltransferase domain
CMAS                 PF02353.15   273 seq1356_BIOID50939   -            256     2e-08   33.5   0.0   1   1   2.3e-11   2.4e-08   33.2   0.0    62   193    72   200    49   232 0.80 Mycolic acid cyclopropane synthetase
NodS                 PF05401.6    201 seq1356_BIOID50939   -            256   4.9e-08   32.4   0.0   1   1   5.8e-11   6.1e-08   32.1   0.0    45   175    74   204    27   212 0.78 Nodulation protein S (NodS)
MTS                  PF05175.9    170 seq1356_BIOID50939   -            256     7e-07   28.6   0.0   1   1   9.8e-10     1e-06   28.1   0.0    32   103    73   143    61   186 0.88 Methyltransferase small domain
Methyltransf_9       PF08003.6    315 seq1356_BIOID50939   -            256   8.9e-06   24.5   0.0   1   1   1.1e-08   1.2e-05   24.0   0.0   113   229    70   185    60   219 0.80 Protein of unknown function (DUF1698)
PrmA                 PF06325.8    295 seq1356_BIOID50939   -            256   1.9e-05   23.8   0.0   1   1   2.6e-08   2.7e-05   23.3   0.0   162   258    73   174    64   190 0.79 Ribosomal protein L11 methyltransferase (PrmA)
OKR_DC_1             PF01276.15   417 seq1357_BIOID50939   -            713    2e-194  645.8   0.0   1   1  5.3e-198  2.4e-194  645.5   0.0     1   417   130   545   130   545 1.00 Orn/Lys/Arg decarboxylase, major domain
OKR_DC_1_C           PF03711.10   137 seq1357_BIOID50939   -            713   8.5e-53  177.9   0.0   1   1   4.3e-56   1.9e-52  176.8   0.0     1   135   570   702   570   704 0.99 Orn/Lys/Arg decarboxylase, C-terminal domain
OKR_DC_1_N           PF03709.10   115 seq1357_BIOID50939   -            713   3.6e-26   91.3   0.0   1   1   1.6e-29   7.4e-26   90.3   0.0     1   115    14   124    14   124 0.99 Orn/Lys/Arg decarboxylase, N-terminal domain
SIS                  PF01380.17   131 seq1358_BIOID50939   -            384   1.5e-52  176.5   0.0   1   2   2.1e-34   2.8e-30  104.4   0.0     2   130    49   188    48   189 0.98 SIS domain
SIS                  PF01380.17   131 seq1358_BIOID50939   -            384   1.5e-52  176.5   0.0   2   2   7.4e-24     1e-19   70.3   0.0     3   131   222   357   220   357 0.94 SIS domain
Transgly             PF00912.17   178 seq1359_BIOID50939   -            858   1.4e-67  226.3   0.0   1   1   4.3e-71   2.9e-67  225.2   0.0     1   177    62   237    62   238 0.98 Transglycosylase
Transpeptidase       PF00905.17   304 seq1359_BIOID50939   -            858   2.9e-28   98.6   3.2   1   1   1.5e-29     1e-25   90.3   0.0     2   204   436   617   435   681 0.79 Penicillin binding protein transpeptidase domain
GutM                 PF06923.6    109 seq1362_BIOID50939   -            119   1.4e-36  124.3   0.0   1   1   1.2e-40   1.6e-36  124.1   0.0     2   109     3   110     2   110 0.98 Glucitol operon activator protein (GutM)
ABC_tran             PF00005.22   118 seq1363_BIOID50939   -            401   5.6e-22   78.2   0.0   1   1   3.6e-25   1.2e-21   77.0   0.0     1   117    73   191    73   192 0.92 ABC transporter
TOBE_2               PF08402.5     75 seq1363_BIOID50939   -            401   9.6e-12   44.6   0.3   1   1   1.2e-14   4.2e-11   42.5   0.1     1    75   313   385   313   385 0.95 TOBE domain
Bac_Ubq_Cox          PF01654.12   436 seq1366_BIOID50939   -            523  1.2e-183  610.3  21.3   1   1    1e-187  1.4e-183  610.1  14.7     1   435     8   503     8   504 0.98 Bacterial Cytochrome Ubiquinol Oxidase
TonB_dep_Rec         PF00593.19   276 seq1368_BIOID50939   -            719   1.1e-26   94.2  16.7   1   1   1.6e-30   1.1e-26   94.2  11.6     5   272   470   714   468   718 0.90 TonB dependent receptor
Plug                 PF07715.10   108 seq1368_BIOID50939   -            719     3e-24   85.3   1.3   1   1   1.3e-27   8.8e-24   83.8   0.9     4   108    58   163    55   163 0.93 TonB-dependent Receptor Plug Domain
DeoRC                PF00455.17   162 seq1369_BIOID50939   -            257   1.9e-52  177.0   0.7   1   1   6.5e-56   2.9e-52  176.4   0.3     3   161    74   232    72   233 0.97 DeoR C terminal sensor domain
HTH_DeoR             PF08220.7     57 seq1369_BIOID50939   -            257   9.1e-22   76.2   0.1   1   1   3.8e-25   1.7e-21   75.3   0.1     1    56     6    61     6    62 0.98 DeoR-like helix-turn-helix domain
HTH_11               PF08279.7     55 seq1369_BIOID50939   -            257   5.4e-09   35.4   0.1   1   1   3.9e-12   1.8e-08   33.8   0.0     1    46     6    50     6    56 0.92 HTH domain
Cons_hypoth698       PF03601.9    305 seq1374_BIOID50939   -            349  3.8e-117  390.1  25.3   1   1  3.3e-121  4.4e-117  389.9  17.5     1   305    18   326    18   326 0.98 Conserved hypothetical protein 698
Ter                  PF05472.6    290 seq1377_BIOID50939   -             57   2.8e-08   33.1   0.2   1   1   2.4e-12   3.3e-08   32.9   0.1     2    40     9    47     8    50 0.95 DNA replication terminus site-binding protein (Ter protein)
F_bP_aldolase        PF01116.15   287 seq1378_BIOID50939   -            286  9.8e-103  343.0   0.0   1   1    8e-107  1.1e-102  342.9   0.0     4   286     5   283     2   284 0.99 Fructose-bisphosphate aldolase class-II
Methyltransf_10      PF05971.7    299 seq1379_BIOID50939   -            335  2.4e-154  512.6   0.0   1   1  4.2e-158  2.9e-154  512.4   0.0     2   299    30   323    29   323 0.99 Protein of unknown function (DUF890)
MTS                  PF05175.9    170 seq1379_BIOID50939   -            335   3.9e-05   23.0   0.0   1   1   1.2e-08   8.3e-05   21.9   0.0    30   115   128   222   114   232 0.77 Methyltransferase small domain
SIS                  PF01380.17   131 seq1381_BIOID50939   -            321   3.9e-27   94.3   0.0   1   1   9.9e-31   6.8e-27   93.5   0.0     2   130    39   169    38   170 0.98 SIS domain
CBS                  PF00571.23    57 seq1381_BIOID50939   -            321   7.1e-15   54.3   0.0   1   2   1.9e-08   0.00013   21.4   0.0     1    56   199   256   199   257 0.92 CBS domain
CBS                  PF00571.23    57 seq1381_BIOID50939   -            321   7.1e-15   54.3   0.0   2   2   4.7e-10   3.2e-06   26.5   0.0     8    51   272   315   265   318 0.82 CBS domain
Ter                  PF05472.6    290 seq1382_BIOID50939   -            252   1.4e-95  319.6   3.7   1   1   1.1e-99   1.5e-95  319.5   2.6    52   290     2   250     1   250 0.99 DNA replication terminus site-binding protein (Ter protein)
LamB                 PF02264.10   398 seq1385_BIOID50939   -            446    1e-168  561.4  25.1   1   1  8.3e-173  1.1e-168  561.3  17.4     1   398    28   446    28   446 0.97 LamB porin
DUF1018              PF06252.7    119 seq1386_BIOID50939   -            169   3.6e-33  114.4   0.2   1   1   3.3e-37   4.5e-33  114.1   0.1     1   119    18   141    18   141 0.93 Protein of unknown function (DUF1018)
Autotransporter      PF03797.14   265 seq1388_BIOID50939   -            466   1.4e-50  172.0  27.4   1   1     2e-54   1.4e-50  172.0  19.0     2   261   180   453   179   457 0.94 Autotransporter beta-domain
Pertactin            PF03212.9    121 seq1388_BIOID50939   -            466   1.2e-10   41.0   3.3   1   1   4.6e-14   3.1e-10   39.6   2.3    33   120    21   112     4   113 0.81 Pertactin
TetR_C_3             PF08362.6    143 seq1390_BIOID50939   -            166   1.6e-59  199.6   0.0   1   1   2.7e-63   1.8e-59  199.4   0.0     1   143    24   166    24   166 0.99 YcdC-like protein, C-terminal region
TetR_N               PF00440.18    47 seq1390_BIOID50939   -            166   8.1e-06   25.2   0.1   1   1   1.9e-09   1.3e-05   24.6   0.0    26    47     2    23     1    23 0.96 Bacterial regulatory proteins, tetR family
gpW                  PF02831.10    68 seq1391_BIOID50939   -             68   9.5e-37  124.2   1.1   1   1   7.6e-41     1e-36  124.1   0.8     1    68     1    68     1    68 0.99 gpW
Cyto_ox_2            PF02322.10   328 seq1392_BIOID50939   -            379  7.9e-121  403.1  36.0   1   1  6.7e-125  9.2e-121  402.8  25.0     2   327     7   362     6   363 0.99 Cytochrome oxidase subunit II
AP_endonuc_2         PF01261.19   211 seq1393_BIOID50939   -            285     8e-39  133.0   0.3   1   1     8e-43   1.1e-38  132.5   0.2     3   211    20   239    19   239 0.93 Xylose isomerase-like TIM barrel
Phage_portal_2       PF05136.8    355 seq1395_BIOID50939   -            533  9.5e-105  349.8   1.4   1   1  8.6e-109  1.2e-104  349.5   1.0     2   355    30   401    29   401 0.98 Phage portal protein, lambda family
Mor                  PF08765.6    108 seq1396_BIOID50939   -            141   1.4e-31  108.3   0.0   1   1   1.6e-35   2.1e-31  107.7   0.0     2   108    34   140    33   140 0.98 Mor transcription activator family
Glyoxalase           PF00903.20   128 seq1398_BIOID50939   -            129   7.8e-23   80.7   0.0   1   1   1.9e-26   8.7e-23   80.5   0.0     2   128     7   126     6   126 0.97 Glyoxalase/Bleomycin resistance protein/Dioxygenase superfamily
Glyoxalase_2         PF12681.2    108 seq1398_BIOID50939   -            129   3.8e-18   65.9   0.0   1   1   9.7e-22   4.4e-18   65.7   0.0     1   108    12   127    12   127 0.79 Glyoxalase-like domain
Glyoxalase_4         PF13669.1    110 seq1398_BIOID50939   -            129   2.6e-13   49.8   0.0   1   1   6.9e-17   3.2e-13   49.5   0.0     1    96     8   102     8   115 0.85 Glyoxalase/Bleomycin resistance protein/Dioxygenase superfamily
Phage_lysozyme       PF00959.14   110 seq1402_BIOID50939   -            166   2.2e-19   69.6   0.0   1   1     2e-23   2.8e-19   69.3   0.0     2   109    48   153    47   154 0.98 Phage lysozyme
ATP_bind_3           PF01171.15   182 seq1403_BIOID50939   -            431   3.5e-59  199.2   0.0   1   1     1e-62   4.7e-59  198.8   0.0     1   180    14   191    14   193 0.98 PP-loop family
TilS_C               PF11734.3     74 seq1403_BIOID50939   -            431     3e-25   87.1   0.0   1   1   2.8e-28   1.3e-24   85.0   0.0     1    74   356   427   356   427 0.90 TilS substrate C-terminal domain
TilS                 PF09179.6     69 seq1403_BIOID50939   -            431   3.5e-22   78.0   4.7   1   1   7.7e-26   3.5e-22   78.0   3.2     1    69   241   309   241   309 0.98 TilS substrate binding domain
adh_short            PF00106.20   167 seq1407_BIOID50939   -            240   3.5e-31  108.2   1.1   1   1   2.1e-34   5.9e-31  107.5   0.8     1   165     3   168     3   170 0.95 short chain dehydrogenase
adh_short_C2         PF13561.1    243 seq1407_BIOID50939   -            240   1.4e-13   51.1   0.2   1   1   6.5e-17   1.8e-13   50.7   0.1     5   201    11   200     9   229 0.87 Enoyl-(Acyl carrier protein) reductase
KR                   PF08659.5    181 seq1407_BIOID50939   -            240   5.5e-12   45.6   1.7   1   1   4.1e-15   1.1e-11   44.5   0.5     3   174     5   178     4   185 0.82 KR domain
NAD_binding_10       PF13460.1    183 seq1407_BIOID50939   -            240   4.2e-08   33.2   2.0   1   1   2.1e-11   5.7e-08   32.8   1.4     1   182     5   221     5   222 0.77 NADH(P)-binding
PfkB                 PF00294.19   301 seq1408_BIOID50939   -            362   7.8e-60  202.4   0.0   1   1   2.2e-63   9.8e-60  202.0   0.0     2   293    58   344    57   352 0.94 pfkB family carbohydrate kinase
HTH_24               PF13412.1     48 seq1408_BIOID50939   -            362   4.5e-09   35.4   1.6   1   1   1.9e-12   8.8e-09   34.5   1.1     1    48     1    48     1    48 0.97 Winged helix-turn-helix DNA-binding
EII-Sor              PF03609.9    237 seq1410_BIOID50939   -            209   5.9e-52  176.1  17.6   1   1   4.9e-56   6.7e-52  176.0  12.2    58   236     1   180     1   181 0.99 PTS system sorbose-specific iic component
MalM                 PF07148.7    136 seq1411_BIOID50939   -            306   2.3e-50  169.4   0.1   1   1   2.4e-54   3.3e-50  168.9   0.0     2   136    75   210    74   210 0.98 Maltose operon periplasmic protein precursor (MalM)
HTH_Tnp_1            PF01527.15    76 seq1413_BIOID50939   -            108   1.6e-11   43.9   1.4   1   1   4.7e-15   6.4e-11   41.9   1.0     1    74     1    87     1    88 0.83 Transposase
YbgT_YccB            PF08173.6     28 seq1415_BIOID50939   -             37   6.1e-16   57.8   4.2   1   1   4.9e-20   6.7e-16   57.6   2.9     1    28     1    28     1    28 0.97 Membrane bound YbgT-like protein
HipA_N               PF07805.7     82 seq1417_BIOID50939   -            340   3.4e-21   75.1   0.0   1   1     1e-24   6.9e-21   74.1   0.0     1    82    50   138    50   138 0.98 HipA-like N-terminal domain
HipA_C               PF07804.7     79 seq1417_BIOID50939   -            340   2.1e-17   62.8   0.0   1   1   1.1e-20   7.3e-17   61.1   0.0     1    79   149   232   149   232 0.95 HipA-like C-terminal domain
Cyd_oper_YbgE        PF09600.5     82 seq1419_BIOID50939   -             97   1.5e-33  114.6   7.9   1   1   1.4e-37   1.9e-33  114.3   5.5     1    81    16    96    16    97 0.97 Cyd operon protein YbgE (Cyd_oper_YbgE)
Flavodoxin_2         PF02525.12   199 seq1422_BIOID50939   -            201   5.3e-48  163.0   0.0   1   1   8.8e-52     6e-48  162.8   0.0     2   195     3   195     2   199 0.90 Flavodoxin-like fold
FMN_red              PF03358.10   152 seq1422_BIOID50939   -            201   2.2e-12   46.6   0.0   1   1   4.1e-16   2.8e-12   46.2   0.0     2   148     3   174     2   178 0.77 NADPH-dependent FMN reductase
rve                  PF00665.21   120 seq1423_BIOID50939   -            296   3.2e-26   91.6   0.1   1   1   5.3e-29   2.4e-25   88.8   0.0     2   119   126   240   125   241 0.97 Integrase core domain
HTH_21               PF13276.1     60 seq1423_BIOID50939   -            296   6.2e-17   61.2   2.7   1   1   3.5e-20   1.6e-16   59.9   1.9     3    60    48   104    46   104 0.94 HTH-like domain
rve_3                PF13683.1     67 seq1423_BIOID50939   -            296   1.5e-10   40.3   0.0   1   1   6.4e-14   2.9e-10   39.3   0.0     6    67   217   278   212   278 0.93 Integrase core domain
EIID-AGA             PF03613.9    264 seq1425_BIOID50939   -            270   1.1e-92  309.6   4.6   1   1     9e-97   1.2e-92  309.4   3.2     2   264    11   270    10   270 0.97 PTS system mannose/fructose/sorbose family IID component
Peptidase_S49        PF01343.13   154 seq1428_BIOID50939   -            439   1.1e-45  155.0   0.5   1   1   3.1e-49   2.2e-45  154.1   0.4     2   151   149   297   148   300 0.96 Peptidase family S49
IgaA                 PF07095.6    706 seq1429_BIOID50939   -            449  6.7e-211  701.6   0.0   1   1    6e-215  8.2e-211  701.3   0.0     1   421     1   421     1   425 0.99 Intracellular growth attenuator protein IgaA
4HBT                 PF03061.17    79 seq1430_BIOID50939   -            134     8e-19   67.4   0.4   1   1   2.4e-22   1.1e-18   66.9   0.3     1    77    20   103    20   105 0.98 Thioesterase superfamily
4HBT_2               PF13279.1    121 seq1430_BIOID50939   -            134   2.7e-12   47.0   0.2   1   1   7.1e-16   3.2e-12   46.8   0.1     3   117    14   128    12   132 0.88 Thioesterase-like superfamily
Acyl-ACP_TE          PF01643.12   249 seq1430_BIOID50939   -            134   1.3e-05   24.2   0.1   1   1   3.1e-09   1.4e-05   24.0   0.0    31   132    33   132     4   134 0.79 Acyl-ACP thioesterase
zf-dskA_traR         PF01258.12    36 seq1432_BIOID50939   -             75   1.5e-12   46.8   3.7   1   1   1.6e-16   2.3e-12   46.3   2.2     4    35    36    67    31    68 0.89 Prokaryotic dksA/traR C4-type zinc finger
Lactamase_B          PF00753.22   194 seq1434_BIOID50939   -            479   5.4e-28   97.8   0.2   1   1   1.6e-31   7.4e-28   97.4   0.1     2   158    31   179    30   246 0.90 Metallo-beta-lactamase superfamily
Rubredoxin           PF00301.15    47 seq1434_BIOID50939   -            479   1.2e-19   69.8   2.7   1   1   4.7e-23   2.2e-19   68.9   1.9     1    47   425   471   425   471 0.98 Rubredoxin
Flavodoxin_1         PF00258.20   143 seq1434_BIOID50939   -            479     1e-11   44.9   0.0   1   1   3.8e-15   1.7e-11   44.1   0.0     1   142   256   388   256   389 0.78 Flavodoxin
DUF2730              PF10805.3    106 seq1435_BIOID50939   -            102   1.3e-33  114.7   0.6   1   1   1.1e-37   1.5e-33  114.5   0.4     1   105     1    99     1   101 0.98 Protein of unknown function (DUF2730)
MotA_ExbB            PF01618.11   139 seq1436_BIOID50939   -            230   6.2e-47  158.6   0.2   1   1     6e-51   8.1e-47  158.2   0.1     2   138    74   210    73   211 0.98 MotA/TolQ/ExbB proton channel family
SopA                 PF13981.1    135 seq1437_BIOID50939   -            422   2.1e-17   63.2   6.5   1   1   6.2e-21   2.1e-17   63.2   4.5     3    94   293   385   291   400 0.94 SopA-like central domain
Pentapeptide_4       PF13599.1     78 seq1437_BIOID50939   -            422   6.1e-17   61.0  21.9   1   1   3.6e-17   1.2e-13   50.4   4.8     5    78   173   249   169   249 0.94 Pentapeptide repeats (9 copies)
Adenylate_cycl       PF01295.13   605 seq1439_BIOID50939   -            848    9e-275  912.5   0.0   1   1  1.6e-278  1.1e-274  912.3   0.0     1   601   228   826   228   830 0.98 Adenylate cyclase, class-I
Adenyl_cycl_N        PF12633.2    204 seq1439_BIOID50939   -            848   3.3e-87  291.1   0.0   1   1   2.2e-86   1.5e-82  275.9   0.0     1   203     1   200     1   201 0.96 Adenylate cyclase NT domain
Glucosamine_iso      PF01182.15   199 seq1448_BIOID50939   -            169   8.1e-11   41.8   0.0   1   1   7.6e-15     1e-10   41.5   0.0    63   198     9   144     2   145 0.74 Glucosamine-6-phosphate isomerases/6-phosphogluconolactonase
YaeQ                 PF07152.7    175 seq1449_BIOID50939   -            181   1.8e-72  242.2   1.2   1   1   1.5e-76     2e-72  242.0   0.8     1   174     1   175     1   176 0.99 YaeQ protein
DUF2583              PF10762.4     89 seq1450_BIOID50939   -             92     1e-51  172.9   1.0   1   1   8.5e-56   1.2e-51  172.7   0.7     1    89     1    89     1    89 0.99 Protein of unknown function (DUF2583)
DUF3486              PF11985.3    180 seq1451_BIOID50939   -            193   8.5e-44  149.6  12.5   1   1     7e-48   9.6e-44  149.4   8.7     1   180     6   191     6   191 0.98 Protein of unknown function (DUF3486)
Na_Ca_ex             PF01699.19   139 seq1452_BIOID50939   -            325   8.6e-54  180.8  24.0   1   2   1.1e-32   1.5e-28   99.0   6.4     1   138    13   142    13   143 0.98 Sodium/calcium exchanger protein
Na_Ca_ex             PF01699.19   139 seq1452_BIOID50939   -            325   8.6e-54  180.8  24.0   2   2     3e-29     4e-25   87.9   4.7     4   137   187   314   183   316 0.94 Sodium/calcium exchanger protein
ExbD                 PF02472.11   130 seq1455_BIOID50939   -            142     5e-23   81.3   0.1   1   1   4.1e-27   5.6e-23   81.2   0.1     2   129    10   141     9   142 0.89 Biopolymer transport protein ExbD/TolR
HDPD                 PF02924.9    118 seq1456_BIOID50939   -            112     1e-15   57.4   0.9   1   1   8.7e-20   1.2e-15   57.2   0.6     4   114     7   108     4   111 0.87 Bacteriophage lambda head decoration protein D
IgaA                 PF07095.6    706 seq1457_BIOID50939   -            262  2.7e-134  448.4   0.0   1   1  2.4e-138  3.3e-134  448.1   0.0   451   705     2   257     1   258 0.99 Intracellular growth attenuator protein IgaA
YjcZ                 PF13990.1    270 seq1458_BIOID50939   -            301  7.6e-118  392.3   6.6   1   1  6.3e-122  8.7e-118  392.2   4.6     1   270    26   296    26   296 1.00 YjcZ-like protein
RF-1                 PF00472.15   114 seq1459_BIOID50939   -            136   5.6e-29  100.1   0.5   1   1   4.7e-33   6.4e-29   99.9   0.3     4   114     4   132     1   132 0.91 RF-1 domain
Terminase_6          PF03237.10   384 seq1461_BIOID50939   -            554   7.3e-16   57.7   0.0   1   1   7.5e-20     1e-15   57.3   0.0     2   264    63   382    62   420 0.84 Terminase-like family
Fimbrial             PF00419.15   145 seq1462_BIOID50939   -            187   1.3e-19   70.7   3.5   1   1   1.3e-23   1.8e-19   70.2   2.4     1   144    39   186    39   187 0.89 Fimbrial protein
Ribonuc_red_lgC      PF02867.10   537 seq1465_BIOID50939   -            761  5.3e-134  447.6   0.0   1   1  2.5e-136  1.1e-132  443.2   0.0     1   536   222   731   222   732 0.95 Ribonucleotide reductase, barrel domain
ATP-cone             PF03477.11    90 seq1465_BIOID50939   -            761   5.9e-15   55.3   0.1   1   1   2.8e-18   1.3e-14   54.2   0.1     3    90     7    92     5    92 0.97 ATP cone domain
Ribonuc_red_lgN      PF00317.16    83 seq1465_BIOID50939   -            761   1.4e-12   47.0   1.0   1   1     5e-16   2.3e-12   46.4   0.1     2    82   142   219   141   220 0.93 Ribonucleotide reductase, all-alpha domain
Phage_cap_E          PF03864.10   329 seq1466_BIOID50939   -            341     1e-63  215.1   0.2   1   1   8.2e-68   1.1e-63  215.0   0.1     1   328     4   339     4   340 0.93 Phage major capsid protein E
Pyr_redox_2          PF07992.9    200 seq1467_BIOID50939   -            377   2.8e-26   92.5   0.0   1   1   5.4e-29   9.2e-26   90.8   0.0     2   198     5   277     4   279 0.90 Pyridine nucleotide-disulphide oxidoreductase
Pyr_redox            PF00070.22    80 seq1467_BIOID50939   -            377   4.4e-18   65.3   0.0   1   1     7e-20   1.2e-16   60.7   0.0     1    75   143   216   143   224 0.95 Pyridine nucleotide-disulphide oxidoreductase
K_oxygenase          PF13434.1    341 seq1467_BIOID50939   -            377   6.5e-10   38.3   0.1   1   1   4.7e-09     8e-06   24.8   0.0   139   214    91   165    67   175 0.85 L-lysine 6-monooxygenase (NADPH-requiring)
PMI_typeI            PF01238.16   373 seq1468_BIOID50939   -            417  4.3e-125  417.4   0.1   1   1  4.9e-128  3.3e-124  414.5   0.0     1   373    27   383    27   383 0.99 Phosphomannose isomerase type I
Fimbrial             PF00419.15   145 seq1469_BIOID50939   -            194   5.1e-13   49.3   0.0   1   1   5.1e-17     7e-13   48.9   0.0     3   144    29   193    27   194 0.77 Fimbrial protein
NlpE                 PF04170.7     87 seq1470_BIOID50939   -            236   1.6e-35  121.1   0.0   1   1   1.9e-39   2.6e-35  120.5   0.0     1    86    45   130    45   131 0.99 NlpE N-terminal domain
SIS                  PF01380.17   131 seq1472_BIOID50939   -            335   1.2e-33  115.3   0.1   1   1     4e-37   2.7e-33  114.2   0.0     2   131    53   184    52   184 0.97 SIS domain
CBS                  PF00571.23    57 seq1472_BIOID50939   -            335   3.6e-14   52.0   3.5   1   2   2.5e-09   1.7e-05   24.2   0.3     1    54   213   268   213   270 0.96 CBS domain
CBS                  PF00571.23    57 seq1472_BIOID50939   -            335   3.6e-14   52.0   3.5   2   2   5.6e-10   3.8e-06   26.3   0.4     2    54   281   332   280   334 0.96 CBS domain
Abhydrolase_6        PF12697.2    228 seq1474_BIOID50939   -            382   4.7e-13   49.4   0.1   1   1   6.2e-16   2.1e-12   47.3   0.1    18   220   110   362    97   366 0.77 Alpha/beta hydrolase family
Abhydrolase_5        PF12695.2    142 seq1474_BIOID50939   -            382   2.7e-12   46.5   0.3   1   1   1.6e-14   5.6e-11   42.2   0.2    14   141   105   357    90   358 0.76 Alpha/beta hydrolase family
Peptidase_S15        PF02129.13   272 seq1474_BIOID50939   -            382   3.2e-05   23.3   0.1   1   1   1.9e-08   6.3e-05   22.4   0.0     2   140    71   201    71   359 0.66 X-Pro dipeptidyl-peptidase (S15 family)
HAD_2                PF13419.1    176 seq1475_BIOID50939   -            237   4.6e-23   82.2   0.1   1   1   8.7e-27     6e-23   81.8   0.1     1   174    28   205    28   206 0.87 Haloacid dehalogenase-like hydrolase
Chor_lyase           PF04345.8    168 seq1476_BIOID50939   -            202   8.8e-31  106.4   0.0   1   1     8e-35   1.1e-30  106.1   0.0    12   163    54   202    47   202 0.90 Chorismate lyase
Patatin              PF01734.17   204 seq1478_BIOID50939   -            356   4.6e-20   72.3   4.1   1   1   1.9e-23   2.6e-19   69.8   2.8     1   199     9   237     9   242 0.73 Patatin-like phospholipase
Pili_assembly_N      PF00345.15   122 seq1480_BIOID50939   -            239   2.5e-41  140.1   0.5   1   1   5.4e-45   3.7e-41  139.6   0.4     2   121    36   154    35   155 0.91 Gram-negative pili assembly chaperone, N-terminal domain
Pili_assembly_C      PF02753.12    68 seq1480_BIOID50939   -            239   1.3e-17   63.2   0.6   1   1     2e-21   1.3e-17   63.2   0.4     1    66   174   233   174   235 0.95 Gram-negative pili assembly chaperone, C-terminal domain
Pili_assembly_N      PF00345.15   122 seq1481_BIOID50939   -            224   9.5e-41  138.2   0.0   1   1   2.3e-44   1.6e-40  137.5   0.0     1   122    18   138    18   138 0.94 Gram-negative pili assembly chaperone, N-terminal domain
Pili_assembly_C      PF02753.12    68 seq1481_BIOID50939   -            224   5.2e-17   61.3   0.1   1   1   1.8e-20   1.3e-16   60.0   0.0     1    67   157   219   157   220 0.90 Gram-negative pili assembly chaperone, C-terminal domain
TolA                 PF06519.6     96 seq1486_BIOID50939   -             48   1.9e-16   59.6   0.1   1   1   1.5e-20   2.1e-16   59.5   0.0    50    96     1    46     1    46 0.97 TolA C-terminal
cNMP_binding         PF00027.24    91 seq1487_BIOID50939   -            232   3.6e-14   52.2   0.0   1   1   4.4e-18     6e-14   51.5   0.0     3    87    35   119    33   122 0.95 Cyclic nucleotide-binding domain
UbiA                 PF01040.13   257 seq1488_BIOID50939   -            290   1.1e-40  139.4  25.2   1   1   9.5e-45   1.3e-40  139.1  17.5     2   256    26   277    25   283 0.86 UbiA prenyltransferase family
S4                   PF01479.20    48 seq1489_BIOID50939   -            133   7.7e-13   47.5   0.0   1   1   9.3e-17   1.3e-12   46.8   0.0     1    46     9    53     9    55 0.95 S4 domain
PD40                 PF07676.7     39 seq1491_BIOID50939   -            431   1.2e-35  120.5   5.0   1   4   2.5e-08   8.6e-05   21.9   0.0    11    34   203   224   198   227 0.82 WD40-like Beta Propeller Repeat
PD40                 PF07676.7     39 seq1491_BIOID50939   -            431   1.2e-35  120.5   5.0   2   4   8.4e-13   2.9e-09   36.2   0.0     2    39   238   273   237   273 0.95 WD40-like Beta Propeller Repeat
PD40                 PF07676.7     39 seq1491_BIOID50939   -            431   1.2e-35  120.5   5.0   3   4   6.4e-13   2.2e-09   36.6   0.1     2    38   282   316   281   317 0.96 WD40-like Beta Propeller Repeat
PD40                 PF07676.7     39 seq1491_BIOID50939   -            431   1.2e-35  120.5   5.0   4   4   4.2e-07    0.0014   18.0   0.0     3    30   370   397   368   403 0.93 WD40-like Beta Propeller Repeat
TolB_N               PF04052.8    105 seq1491_BIOID50939   -            431   9.2e-32  109.1   0.0   1   1   7.2e-35   2.5e-31  107.7   0.0     1    99    24   122    24   127 0.97 TolB amino-terminal domain
DPPIV_N              PF00930.16   353 seq1491_BIOID50939   -            431   1.6e-13   49.8   0.0   1   1   2.3e-13     8e-10   37.7   0.0   239   348   249   353   220   358 0.87 Dipeptidyl peptidase IV (DPP IV) N-terminal region
Hydrolase_3          PF08282.7    254 seq1493_BIOID50939   -            188     1e-12   48.0   0.0   1   1   3.6e-15     5e-11   42.5   0.0   179   243    94   158    88   167 0.94 haloacid dehalogenase-like hydrolase
SSF                  PF00474.12   406 seq1494_BIOID50939   -            502  3.6e-148  493.4  29.5   1   1  4.1e-152  5.6e-148  492.7  20.5     1   406    35   437    35   437 0.99 Sodium:solute symporter family
DUF945               PF06097.6    459 seq1495_BIOID50939   -            502  2.9e-149  497.6  17.7   1   1  2.4e-153  3.3e-149  497.4  12.3     1   459     1   482     1   482 0.99 Bacterial protein of unknown function (DUF945)
PapC_N               PF13954.1    146 seq1496_BIOID50939   -            132   8.5e-14   51.2   0.0   1   1   8.5e-18   1.2e-13   50.7   0.0     1    56    68   125    68   131 0.91 PapC N-terminal domain
DUF935               PF06074.7    516 seq1497_BIOID50939   -            532  2.7e-172  573.9   0.0   1   1  2.2e-176    3e-172  573.8   0.0     4   515     7   528     1   529 0.95 Protein of unknown function (DUF935)
Usher                PF00577.15   552 seq1498_BIOID50939   -            883  2.4e-198  660.2  31.1   1   1  6.7e-202    3e-198  659.8  21.5     1   552   213   795   213   795 0.98 Type VII secretion system (T7SS), usher protein
PapC_N               PF13954.1    146 seq1498_BIOID50939   -            883   1.2e-40  138.3   0.0   1   1   5.1e-44   2.3e-40  137.4   0.0     1   146    42   196    42   196 0.96 PapC N-terminal domain
PapC_C               PF13953.1     68 seq1498_BIOID50939   -            883   2.5e-23   81.3   0.1   1   1   1.5e-26   6.8e-23   79.9   0.1     1    65   805   868   805   871 0.96 PapC C-terminal domain
HSP33                PF01430.14   280 seq1499_BIOID50939   -            294     1e-97  326.5   0.0   1   1  8.3e-102   1.1e-97  326.3   0.0     1   279     6   275     6   276 0.96 Hsp33 protein
MFS_1                PF07690.11   354 seq1501_BIOID50939   -            397   1.8e-32  112.4  67.1   1   1   1.1e-32   7.8e-29  100.4  41.5     2   353    24   355    23   355 0.85 Major Facilitator Superfamily
Sugar_tr             PF00083.19   451 seq1501_BIOID50939   -            397   1.3e-06   27.1  51.9   1   1   1.2e-09   7.9e-06   24.5  13.1    58   189    65   190    51   196 0.89 Sugar (and other) transporter
Usher                PF00577.15   552 seq1505_BIOID50939   -            721  5.8e-209  695.2  28.4   1   1  1.7e-212  7.8e-209  694.8  19.7     1   552    89   631    89   631 0.99 Type VII secretion system (T7SS), usher protein
PapC_C               PF13953.1     68 seq1505_BIOID50939   -            721   3.9e-21   74.3   0.1   1   1   2.1e-24   9.3e-21   73.1   0.1     2    67   642   708   641   709 0.95 PapC C-terminal domain
PapC_N               PF13954.1    146 seq1505_BIOID50939   -            721   1.2e-19   70.2   0.0   1   1     6e-23   2.7e-19   69.0   0.0    75   146     2    75     1    75 0.94 PapC N-terminal domain
LptC                 PF06835.8    176 seq1506_BIOID50939   -            191   1.5e-53  180.6   1.8   1   1   1.2e-57   1.7e-53  180.5   1.3     2   176     9   183     8   183 0.96 Lipopolysaccharide-assembly, LptC-related
Adenine_glyco        PF03352.8    179 seq1507_BIOID50939   -            242   4.1e-84  280.4   0.0   1   1   3.6e-88   4.9e-84  280.1   0.0     1   177    61   237    61   239 0.99 Methyladenine glycosylase
LPAM_2               PF13627.1     24 seq1509_BIOID50939   -             67   1.6e-08   33.8   3.3   1   1   1.6e-12   2.1e-08   33.4   2.3     1    24     6    29     6    29 0.94 Prokaryotic lipoprotein-attachment site
Ribonuc_red_sm       PF00268.16   281 seq1510_BIOID50939   -            420   1.1e-29  103.1   2.5   1   2   5.3e-17   7.3e-13   48.0   0.3    13   143    75   202    66   209 0.91 Ribonucleotide reductase, small chain
Ribonuc_red_sm       PF00268.16   281 seq1510_BIOID50939   -            420   1.1e-29  103.1   2.5   2   2   3.6e-19   4.9e-15   55.1   0.1   155   274   244   373   226   380 0.89 Ribonucleotide reductase, small chain
OstA                 PF03968.9    113 seq1511_BIOID50939   -            185   8.9e-33  112.5   2.3   1   1   8.8e-37   1.2e-32  112.0   1.6     1   113    37   149    37   149 0.98 OstA-like protein
DAP_epimerase        PF01678.14   121 seq1512_BIOID50939   -            275   1.3e-77  257.4   0.7   1   2   1.8e-43   1.2e-39  134.8   0.0     1   120     4   124     4   125 0.98 Diaminopimelate epimerase
DAP_epimerase        PF01678.14   121 seq1512_BIOID50939   -            275   1.3e-77  257.4   0.7   2   2   2.5e-39   1.7e-35  121.4   0.1     2   121   153   268   152   268 0.97 Diaminopimelate epimerase
PhzC-PhzF            PF02567.11   282 seq1512_BIOID50939   -            275   3.6e-05   23.0   0.0   1   1   7.7e-09   5.2e-05   22.5   0.0    45   224    51   224    46   229 0.86 Phenazine biosynthesis-like protein
Acetyltransf_10      PF13673.1    117 seq1514_BIOID50939   -            146   3.4e-14   52.8   0.0   1   1   1.3e-17   4.5e-14   52.4   0.0     7   117    12   120     8   120 0.84 Acetyltransferase (GNAT) domain
Acetyltransf_7       PF13508.1     79 seq1514_BIOID50939   -            146   7.4e-14   51.5   0.1   1   1   2.9e-17   9.9e-14   51.1   0.1     3    78    48   121    46   122 0.92 Acetyltransferase (GNAT) domain
Acetyltransf_1       PF00583.19    83 seq1514_BIOID50939   -            146   1.5e-12   47.2   0.1   1   1   7.1e-16   2.4e-12   46.5   0.1     1    83    53   121    53   121 0.97 Acetyltransferase (GNAT) family
FR47                 PF08445.5     86 seq1514_BIOID50939   -            146   4.8e-05   22.9   0.0   1   1   2.3e-08   7.7e-05   22.2   0.0    20    80    67   123    51   128 0.84 FR47-like protein
OmpA                 PF00691.15    97 seq1515_BIOID50939   -            173   1.1e-19   70.5   0.0   1   1   1.4e-23     2e-19   69.6   0.0     1    97    72   167    72   167 0.95 OmpA family
ABC_tran             PF00005.22   118 seq1516_BIOID50939   -            241   1.2e-22   80.4   0.0   1   1   1.2e-25   5.3e-22   78.2   0.0     1   118    43   166    43   166 0.92 ABC transporter
BCA_ABC_TP_C         PF12399.3     23 seq1516_BIOID50939   -            241   8.9e-08   31.5   0.0   1   1   3.9e-11   1.8e-07   30.5   0.0     2    23   215   236   214   236 0.97 Branched-chain amino acid ATP-binding cassette transporter
Phage_Mu_F           PF04233.9    112 seq1517_BIOID50939   -            443     5e-35  120.2   0.0   1   1     8e-39   1.1e-34  119.1   0.0     2   111    58   187    57   188 0.96 Phage Mu protein F like protein
TPR_6                PF13174.1     33 seq1519_BIOID50939   -            263   1.8e-22   78.1   1.7   1   3   2.8e-07   0.00047   20.3   0.0     4    33   146   176   145   176 0.86 Tetratricopeptide repeat
TPR_6                PF13174.1     33 seq1519_BIOID50939   -            263   1.8e-22   78.1   1.7   2   3   2.2e-08   3.8e-05   23.7   0.1     3    33   183   213   181   213 0.95 Tetratricopeptide repeat
TPR_6                PF13174.1     33 seq1519_BIOID50939   -            263   1.8e-22   78.1   1.7   3   3   7.2e-11   1.2e-07   31.5   0.0     1    33   218   250   218   250 0.96 Tetratricopeptide repeat
TPR_16               PF13432.1     65 seq1519_BIOID50939   -            263   6.3e-12   45.7   0.0   1   1   1.6e-09   2.7e-06   27.7   0.0     2    65   147   214   146   214 0.92 Tetratricopeptide repeat
TPR_2                PF07719.12    34 seq1519_BIOID50939   -            263   1.1e-09   37.3   0.2   1   2   2.1e-06    0.0035   17.0   0.1     2    33   181   212   180   213 0.93 Tetratricopeptide repeat
TPR_2                PF07719.12    34 seq1519_BIOID50939   -            263   1.1e-09   37.3   0.2   2   2   5.3e-06    0.0091   15.7   0.0     1    33   217   249   217   250 0.95 Tetratricopeptide repeat
TPR_8                PF13181.1     34 seq1519_BIOID50939   -            263   2.8e-06   26.5   0.9   1   2   0.00027      0.46   10.2   0.2     2    29   181   208   180   213 0.89 Tetratricopeptide repeat
TPR_8                PF13181.1     34 seq1519_BIOID50939   -            263   2.8e-06   26.5   0.9   2   2   2.7e-05     0.046   13.3   0.0     5    29   221   245   217   250 0.85 Tetratricopeptide repeat
DUF932               PF06067.6    239 seq1520_BIOID50939   -            273   4.1e-63  212.7   0.0   1   1   3.5e-67   4.8e-63  212.5   0.0     2   239    38   262    37   262 0.99 Domain of unknown function (DUF932)
DUF484               PF04340.7    225 seq1521_BIOID50939   -            235   1.4e-89  299.2   0.4   1   1   1.2e-93   1.6e-89  299.0   0.3     1   224    10   232    10   233 0.99 Protein of unknown function, DUF484
Fer2                 PF00111.22    78 seq1523_BIOID50939   -             84   9.2e-11   41.2   2.6   1   1   7.5e-15     1e-10   41.0   1.8     7    78    10    77     4    77 0.83 2Fe-2S iron-sulfur cluster binding domain
Sigma54_CBD          PF04963.8    195 seq1526_BIOID50939   -            477   8.2e-76  253.6   1.0   1   1   1.8e-79   8.2e-76  253.6   0.7     2   195   107   304   106   304 0.97 Sigma-54 factor, core binding domain
Sigma54_DBD          PF04552.8    160 seq1526_BIOID50939   -            477   3.8e-70  234.3   0.4   1   1   1.6e-73   7.5e-70  233.4   0.3     2   160   317   475   316   475 0.99 Sigma-54, DNA binding domain
Sigma54_AID          PF00309.15    49 seq1526_BIOID50939   -            477   7.9e-19   66.7  20.7   1   1   3.8e-22   1.8e-18   65.6  14.3     1    47     3    49     3    51 0.97 Sigma-54 factor, Activator interacting domain (AID)
OMP_b-brl            PF13505.1    176 seq1529_BIOID50939   -            171   3.9e-27   95.2  13.5   1   1   6.8e-31   4.7e-27   94.9   9.3     2   176     9   171     6   171 0.87 Outer membrane protein beta-barrel domain
Ail_Lom              PF06316.6    199 seq1529_BIOID50939   -            171   1.5e-23   83.2   4.7   1   2   2.2e-18   1.5e-14   53.8   0.9     1   126     1   115     1   127 0.77 Enterobacterial Ail/Lom protein
Ail_Lom              PF06316.6    199 seq1529_BIOID50939   -            171   1.5e-23   83.2   4.7   2   2   2.2e-11   1.5e-07   31.0   0.1   154   199   126   171   120   171 0.93 Enterobacterial Ail/Lom protein
GlutR_N              PF05201.10   152 seq1530_BIOID50939   -            484   6.1e-57  191.3   0.1   1   1   4.2e-60   1.4e-56  190.1   0.0     1   152    72   223    72   223 0.99 Glutamyl-tRNAGlu reductase, N-terminal domain
Shikimate_DH         PF01488.15   135 seq1530_BIOID50939   -            484   4.2e-43  146.5   0.4   1   1   2.1e-46   7.1e-43  145.8   0.3     2   135   238   372   237   372 0.96 Shikimate / quinate 5-dehydrogenase
GlutR_dimer          PF00745.15   101 seq1530_BIOID50939   -            484   1.4e-27   95.4   2.9   1   1     4e-31   1.4e-27   95.4   2.0     2   100   386   483   385   484 0.97 Glutamyl-tRNAGlu reductase, dimerisation domain
OCD_Mu_crystall      PF02423.10   314 seq1530_BIOID50939   -            484   0.00019   20.2   0.6   1   1   5.4e-08   0.00019   20.2   0.4   130   216   249   329   222   332 0.87 Ornithine cyclodeaminase/mu-crystallin family
Phage_integrase      PF00589.17   173 seq1532_BIOID50939   -            298   2.2e-50  170.5   0.0   1   1   5.3e-54   3.6e-50  169.8   0.0     3   172   114   281   112   282 0.97 Phage integrase family
Phage_integr_N       PF02899.12    84 seq1532_BIOID50939   -            298     2e-27   95.0   0.8   1   1   7.9e-31   5.4e-27   93.6   0.6     1    83     8    90     8    91 0.98 Phage integrase, N-terminal SAM-like domain
Antirestrict         PF03230.8     94 seq1533_BIOID50939   -            159   7.7e-38  128.2   0.2   1   1   7.2e-42   9.9e-38  127.9   0.1     1    94    62   159    62   159 0.98 Antirestriction protein
Fimbrial             PF00419.15   145 seq1534_BIOID50939   -            176   3.1e-19   69.5   0.2   1   1   2.6e-23   3.6e-19   69.3   0.1     3   145    29   176    27   176 0.91 Fimbrial protein
HTH_Tnp_1            PF01527.15    76 seq1535_BIOID50939   -            108   5.5e-11   42.1   1.3   1   1   1.6e-14   2.2e-10   40.2   0.9     1    74     1    87     1    88 0.86 Transposase
Phage_tail_S         PF05069.8    148 seq1538_BIOID50939   -            157   1.3e-36  125.4   0.0   1   1   1.1e-40   1.5e-36  125.3   0.0     2   147    11   150    10   151 0.94 Phage virion morphogenesis family
RadC                 PF04002.10   123 seq1540_BIOID50939   -            158   4.9e-47  158.5   0.0   1   1   4.6e-51   6.2e-47  158.1   0.0     2   123    37   158    36   158 0.98 RadC-like JAB domain
PEPCK_ATP            PF01293.15   467 seq1541_BIOID50939   -            133   2.6e-19   68.9   0.0   1   1   2.2e-23     3e-19   68.7   0.0     3    81    21   110    19   122 0.92 Phosphoenolpyruvate carboxykinase
Fimbrial             PF00419.15   145 seq1542_BIOID50939   -            167   1.9e-09   37.7   5.6   1   1   1.7e-13   2.3e-09   37.4   3.9     1   143    28   165    26   167 0.73 Fimbrial protein
DAGK_prokar          PF01219.14   104 seq1543_BIOID50939   -            122   5.5e-39  131.8   8.1   1   1   4.6e-43   6.3e-39  131.6   5.6     2   104    16   118    15   118 0.99 Prokaryotic diacylglycerol kinase
HAD_2                PF13419.1    176 seq1546_BIOID50939   -            238     9e-20   71.5   0.1   1   1   2.5e-23   1.2e-19   71.1   0.0     1   176    13   207    13   207 0.76 Haloacid dehalogenase-like hydrolase
Hydrolase_like       PF13242.1     75 seq1546_BIOID50939   -            238   4.5e-09   35.7   0.0   1   1   2.2e-12   9.9e-09   34.6   0.0     2    50   161   209   160   223 0.93 HAD-hyrolase-like
Hydrolase            PF00702.21   204 seq1546_BIOID50939   -            238   1.4e-08   35.4   0.0   1   1   4.3e-12     2e-08   34.9   0.0     1   202    10   199    10   201 0.71 haloacid dehalogenase-like hydrolase
NadA                 PF02445.11   296 seq1547_BIOID50939   -            347  1.2e-105  352.5   0.0   1   1  9.8e-110  1.3e-105  352.3   0.0     2   295    31   340    30   341 0.98 Quinolinate synthetase A protein
DUF987               PF06174.6     66 seq1548_BIOID50939   -             73   4.5e-43  144.4   0.1   1   1   3.7e-47     5e-43  144.3   0.1     1    66     1    66     1    66 0.99 Protein of unknown function (DUF987)
Mu-like_Pro          PF10123.4    326 seq1550_BIOID50939   -            374   8.5e-98  327.6   0.4   1   1  7.1e-102   9.7e-98  327.4   0.3     1   326    28   368    28   368 0.97 Mu-like prophage I protein
CesT                 PF05932.8    119 seq1551_BIOID50939   -             51   5.1e-05   22.9   0.1   1   1   4.2e-09   5.8e-05   22.8   0.1     2    46     5    48     4    50 0.83 Tir chaperone protein (CesT) family
LexA_DNA_bind        PF01726.11    65 seq1552_BIOID50939   -            202   6.6e-32  108.7   0.1   1   1   1.5e-35   1.1e-31  108.1   0.1     1    65     1    65     1    65 0.99 LexA DNA binding domain
Peptidase_S24        PF00717.18    70 seq1552_BIOID50939   -            202   8.9e-17   60.3   0.8   1   1   1.9e-20   1.3e-16   59.8   0.5     1    68   114   180   114   182 0.96 Peptidase S24-like
Ribosomal_S30AE      PF02482.14    94 seq1553_BIOID50939   -             95   6.8e-34  115.9   1.8   1   1   5.5e-38   7.5e-34  115.8   1.3     1    94     2    95     2    95 0.99 Sigma 54 modulation protein / S30EA ribosomal protein
FimH_man-bind        PF09160.5    147 seq1555_BIOID50939   -            304   5.5e-61  204.5   0.7   1   1   1.3e-64   8.7e-61  203.9   0.1     1   147    27   171    27   171 0.99 FimH, mannose binding
Fimbrial             PF00419.15   145 seq1555_BIOID50939   -            304     3e-07   30.6   5.2   1   1   4.3e-11     3e-07   30.6   3.6     6   145   177   304   171   304 0.82 Fimbrial protein
CesT                 PF05932.8    119 seq1556_BIOID50939   -             63   1.2e-05   25.0   0.0   1   1   8.9e-10   1.2e-05   24.9   0.0    71   116     3    48     1    51 0.89 Tir chaperone protein (CesT) family
YagB_YeeU_YfjZ       PF06154.6    105 seq1557_BIOID50939   -            122     1e-50  170.2   0.0   1   1   8.7e-55   1.2e-50  170.0   0.0     2   104    16   118    15   119 0.98 YagB/YeeU/YfjZ family
PCRF                 PF03462.13   116 seq1559_BIOID50939   -            360   2.6e-43  146.2   0.4   1   1   8.7e-47     6e-43  145.1   0.3     3   116    65   178    63   178 0.98 PCRF domain
RF-1                 PF00472.15   114 seq1559_BIOID50939   -            360   3.2e-39  133.1   0.0   1   1   4.7e-43   3.2e-39  133.1   0.0     9   114   216   321   208   321 0.97 RF-1 domain
FTR1                 PF03239.9    306 seq1560_BIOID50939   -            276   1.8e-76  256.9  18.6   1   1   1.4e-80     2e-76  256.7  12.9     1   304     1   274     1   276 0.98 Iron permease FTR1 family
OmpA                 PF00691.15    97 seq1561_BIOID50939   -            219   1.2e-23   83.2   0.1   1   1     4e-27   1.8e-23   82.6   0.1     1    97   115   210   115   210 0.97 OmpA family
Gly-zipper_Omp       PF13488.1     46 seq1561_BIOID50939   -            219   1.2e-12   47.1  16.5   1   1   2.7e-16   1.2e-12   47.1  11.4     1    46    37    85    37    85 0.95 Glycine zipper
Gly-zipper_YMGG      PF13441.1     45 seq1561_BIOID50939   -            219   6.8e-09   34.9  18.1   1   1   1.5e-12   6.8e-09   34.9  12.5     5    45    33    80    29    80 0.81 YMGG-like Gly-zipper
PTS_EIIA_2           PF00359.17   142 seq1563_BIOID50939   -            163   3.5e-37  127.1   0.1   1   1   2.9e-41     4e-37  126.9   0.0     2   141    13   155    12   156 0.96 Phosphoenolpyruvate-dependent sugar phosphotransferase system, EIIA 2
PTS_EIIC             PF02378.13   321 seq1564_BIOID50939   -            485     1e-41  142.7  32.0   1   1   1.5e-45     1e-41  142.7  22.2     3   321   113   396   111   396 0.92 Phosphotransferase system, EIIC
PTS_EIIB             PF00367.15    35 seq1564_BIOID50939   -            485   2.5e-16   58.4   0.3   1   1   6.2e-20   4.2e-16   57.7   0.2     1    35     9    43     9    43 0.98 phosphotransferase system, EIIB
UvrD_C               PF13361.1    319 seq1565_BIOID50939   -            738   1.3e-99  333.6   0.0   1   1  7.6e-103   1.7e-99  333.1   0.0     1   318   295   634   295   635 0.98 UvrD-like helicase C-terminal domain
UvrD-helicase        PF00580.16   315 seq1565_BIOID50939   -            738   2.2e-76  257.0   0.0   1   1   2.7e-79   6.1e-76  255.6   0.0     1   314    28   289    28   290 0.98 UvrD/REP helicase N-terminal domain
AAA_19               PF13245.1     76 seq1565_BIOID50939   -            738   5.5e-14   51.5   0.2   1   1   8.5e-17   1.9e-13   49.8   0.1     1    75    34   111    34   112 0.85 Part of AAA domain
UvrD_C_2             PF13538.1    104 seq1565_BIOID50939   -            738   1.1e-10   41.4   0.0   1   1   1.1e-13   2.6e-10   40.2   0.0    54   103   561   630   509   631 0.77 Family description
MatE                 PF01554.13   162 seq1567_BIOID50939   -            459     3e-38  130.8  30.0   1   2   8.5e-35   1.2e-30  106.2   5.9     1   161    35   195    35   196 0.99 MatE
MatE                 PF01554.13   162 seq1567_BIOID50939   -            459     3e-38  130.8  30.0   2   2   2.7e-12   3.7e-08   33.0   7.1     2   143   259   400   259   422 0.91 MatE
DUF1219              PF06755.7    117 seq1568_BIOID50939   -             87   6.1e-40  135.2   0.0   1   1   5.1e-44   6.9e-40  135.0   0.0     1    73     1    73     1    81 0.97 Protein of unknown function (DUF1219)
LysR_substrate       PF03466.15   209 seq1570_BIOID50939   -            292   5.2e-35  120.3   0.0   1   1   1.1e-38   7.6e-35  119.7   0.0     2   188    88   267    87   275 0.93 LysR substrate binding domain
HTH_1                PF00126.22    60 seq1570_BIOID50939   -            292   1.1e-18   66.6   1.0   1   1   7.6e-22   5.2e-18   64.4   0.5     1    60     3    63     3    63 0.95 Bacterial regulatory helix-turn-helix protein, lysR family
ATP_bind_2           PF03668.10   284 seq1572_BIOID50939   -            284  1.9e-147  489.6   0.0   1   1  1.6e-151  2.1e-147  489.5   0.0     1   284     1   282     1   282 1.00 P-loop ATPase protein family
NMN_transporter      PF04973.7    182 seq1573_BIOID50939   -            234   2.2e-46  157.5  27.0   1   1   1.1e-48   1.5e-44  151.5  18.7     1   180    18   222    18   224 0.94 Nicotinamide mononucleotide transporter
2-Hacid_dh_C         PF02826.14   178 seq1576_BIOID50939   -            324   1.4e-62  209.9   0.0   1   1   4.8e-66   2.2e-62  209.2   0.0     1   178   108   287   108   287 0.97 D-isomer specific 2-hydroxyacid dehydrogenase, NAD binding domain
2-Hacid_dh           PF00389.25   133 seq1576_BIOID50939   -            324   1.6e-31  108.4   0.1   1   1     4e-35   1.8e-31  108.2   0.1     1   133     5   319     5   319 0.97 D-isomer specific 2-hydroxyacid dehydrogenase, catalytic domain
NAD_binding_2        PF03446.10   162 seq1576_BIOID50939   -            324     3e-05   23.8   0.1   1   1   2.9e-08   0.00013   21.7   0.0     2   116   146   259   145   267 0.85 NAD binding domain of 6-phosphogluconate dehydrogenase
Mu-like_gpT          PF10124.4    291 seq1577_BIOID50939   -            315  8.5e-132  438.3   0.0   1   1    7e-136  9.6e-132  438.2   0.0     1   291    10   315    10   315 0.98 Mu-like prophage major head subunit gpT
PEPCK_ATP            PF01293.15   467 seq1579_BIOID50939   -            400  5.8e-178  592.0   0.0   1   1  4.9e-182  6.6e-178  591.8   0.0   113   467     2   353     1   353 0.99 Phosphoenolpyruvate carboxykinase
Peptidase_M75        PF09375.5    285 seq1580_BIOID50939   -            375   3.4e-52  177.4   5.4   1   1   6.5e-56   4.5e-52  177.0   3.7     1   285   135   368   135   368 0.96 Imelysin
Cupredoxin_1         PF13473.1    104 seq1580_BIOID50939   -            375   3.4e-25   87.8   0.1   1   1   8.1e-29   5.6e-25   87.1   0.1     4   104    13   115    10   115 0.95 Cupredoxin-like domain
Molybdopterin        PF00384.17   432 seq1583_BIOID50939   -            759   1.2e-29  103.2   0.0   1   1   4.1e-33   2.8e-29  102.0   0.0     1   358   108   475   108   508 0.78 Molybdopterin oxidoreductase
Molydop_binding      PF01568.16   109 seq1583_BIOID50939   -            759   4.4e-06   26.3   0.0   1   1   2.4e-09   1.7e-05   24.5   0.0     1   108   642   751   642   752 0.77 Molydopterin dinucleotide binding domain
MTS                  PF05175.9    170 seq1584_BIOID50939   -            277     9e-22   77.1   0.0   1   1   1.5e-24   1.7e-21   76.2   0.0    26   138   105   236    95   251 0.87 Methyltransferase small domain
Methyltransf_31      PF13847.1    152 seq1584_BIOID50939   -            277   2.3e-21   75.8   0.0   1   1   2.8e-24   3.2e-21   75.3   0.0     2   117   108   242   107   268 0.85 Methyltransferase domain
Methyltransf_26      PF13659.1    117 seq1584_BIOID50939   -            277   6.8e-17   61.4   0.2   1   1   1.5e-19   1.7e-16   60.1   0.1     3   114   112   237   110   240 0.89 Methyltransferase domain
Methyltransf_18      PF12847.2    112 seq1584_BIOID50939   -            277   1.2e-16   61.1   0.2   1   1   2.4e-19   2.8e-16   59.9   0.1     4   110   112   237   109   239 0.73 Methyltransferase domain
Methyltransf_4       PF02390.12   197 seq1584_BIOID50939   -            277   9.9e-08   31.1   0.0   1   1   1.5e-10   1.7e-07   30.4   0.0    22    77   112   167    90   183 0.88 Putative methyltransferase
Methyltransf_11      PF08241.7     95 seq1584_BIOID50939   -            277     7e-06   26.3   0.0   1   1   1.1e-08   1.2e-05   25.5   0.0     1    46   114   163   114   236 0.89 Methyltransferase domain
PrmA                 PF06325.8    295 seq1584_BIOID50939   -            277   3.5e-06   26.2   0.0   1   1   4.9e-09   5.5e-06   25.5   0.0   153   232   101   183    94   184 0.79 Ribosomal protein L11 methyltransferase (PrmA)
Cons_hypoth95        PF03602.10   183 seq1584_BIOID50939   -            277   4.9e-06   25.9   0.0   1   1   9.3e-09   1.1e-05   24.8   0.0    42   128   109   190    92   198 0.84 Conserved hypothetical protein 95
UPF0020              PF01170.13   180 seq1584_BIOID50939   -            277   2.2e-05   24.0   0.0   1   1   3.1e-08   3.6e-05   23.3   0.0    38   116   117   186   101   195 0.80 Putative RNA methylase family UPF0020
PCMT                 PF01135.14   210 seq1584_BIOID50939   -            277   2.3e-05   23.8   0.0   1   1     3e-08   3.4e-05   23.3   0.0    53   132    87   167    71   175 0.83 Protein-L-isoaspartate(D-aspartate) O-methyltransferase (PCMT)
Methyltransf_16      PF10294.4    174 seq1584_BIOID50939   -            277   5.8e-05   22.4   0.0   1   1     8e-08   9.1e-05   21.8   0.0    45   111   108   172    96   184 0.84 Putative methyltransferase
TehB                 PF03848.9    192 seq1584_BIOID50939   -            277   5.3e-05   22.3   0.0   1   1   8.3e-08   9.5e-05   21.5   0.0    30   100   109   182    95   187 0.89 Tellurite resistance protein TehB
Fe_dep_repr_C        PF02742.10    71 seq1586_BIOID50939   -            155   1.4e-13   50.2   0.9   1   1   1.5e-16   2.9e-13   49.1   0.6     1    57    95   150    95   154 0.95 Iron dependent repressor, metal binding and dimerisation domain
Fe_dep_repress       PF01325.14    60 seq1586_BIOID50939   -            155   7.1e-11   41.7   0.0   1   1   6.3e-14   1.2e-10   40.9   0.0     6    60    38    92    35    92 0.95 Iron dependent repressor, N-terminal DNA binding domain
HTH_24               PF13412.1     48 seq1586_BIOID50939   -            155   1.1e-07   30.9   0.0   1   1     9e-11   1.8e-07   30.3   0.0     3    48    40    85    38    85 0.90 Winged helix-turn-helix DNA-binding
MarR                 PF01047.17    59 seq1586_BIOID50939   -            155   1.7e-06   27.4   0.0   1   1   1.6e-09   3.1e-06   26.6   0.0    11    48    48    85    47    87 0.95 MarR family
PduV-EutP            PF10662.4    143 seq1588_BIOID50939   -            118   6.8e-15   54.6   0.0   1   1   7.3e-19     1e-14   54.1   0.0    86   142    57   112    42   113 0.92 Ethanolamine utilisation - propanediol utilisation
PTS-HPr              PF00381.14    84 seq1591_BIOID50939   -             90   6.4e-25   86.7   0.4   1   1   5.5e-29   7.6e-25   86.5   0.3     2    84     3    86     2    86 0.96 PTS HPr component phosphorylation site
Glyco_hydro_1        PF00232.13   455 seq1592_BIOID50939   -            476  5.1e-130  433.5   0.1   1   1  4.6e-134  6.3e-130  433.2   0.1     4   454     5   472     2   473 0.92 Glycosyl hydrolase family 1
CitMHS               PF03600.11   349 seq1593_BIOID50939   -            372   1.1e-29  103.0  19.8   1   1   1.6e-33   1.1e-29  103.0  13.7    41   320    32   305    11   319 0.89 Citrate transporter
Na_sulph_symp        PF00939.14   471 seq1593_BIOID50939   -            372   1.6e-07   30.5   5.8   1   1   2.3e-11   1.6e-07   30.5   4.0   320   449    41   166    35   184 0.80 Sodium:sulfate symporter transmembrane region
CsbD                 PF05532.7     53 seq1597_BIOID50939   -             71   1.7e-21   75.5   8.3   1   1   1.4e-25     2e-21   75.3   5.8     1    53     6    58     6    58 0.97 CsbD-like
SirB                 PF04247.7    123 seq1598_BIOID50939   -            130   6.2e-38  129.1   8.6   1   1   5.1e-42     7e-38  129.0   6.0     2   123     4   129     3   129 0.97 Invasion gene expression up-regulator, SirB
YrbL-PhoP_reg        PF10707.4    199 seq1599_BIOID50939   -            210   1.1e-62  210.8   0.0   1   1     1e-66   1.4e-62  210.5   0.0     1   198     2   185     2   186 0.97 PhoP regulatory network protein YrbL
Dyp_perox            PF04261.7    313 seq1600_BIOID50939   -            423  1.6e-110  368.6   0.0   1   1  1.4e-114  1.8e-110  368.4   0.0     1   312    61   410    61   411 0.98 Dyp-type peroxidase family
DUF1320              PF07030.7    130 seq1601_BIOID50939   -            139   3.7e-38  130.0   0.8   1   1     3e-42   4.2e-38  129.9   0.6     1   128     3   127     3   129 0.96 Protein of unknown function (DUF1320)
Hydrolase_like       PF13242.1     75 seq1605_BIOID50939   -            191   9.7e-14   50.7   0.1   1   1   4.4e-17   1.5e-13   50.1   0.1     1    75   108   179   108   179 0.90 HAD-hyrolase-like
PNK3P                PF08645.6    158 seq1605_BIOID50939   -            191   4.5e-08   32.5   0.0   1   1     3e-11     1e-07   31.4   0.0    21   126    23   137     7   144 0.79 Polynucleotide kinase 3 phosphatase
Hydrolase            PF00702.21   204 seq1605_BIOID50939   -            191   2.4e-07   31.3   0.0   1   1   1.7e-10   5.6e-07   30.1   0.0   122   204    32   148    12   148 0.86 haloacid dehalogenase-like hydrolase
Transglut_core2      PF13369.1    153 seq1606_BIOID50939   -            269     9e-38  129.0   0.0   1   1   1.8e-41   1.2e-37  128.5   0.0     2   152    33   184    32   185 0.97 Transglutaminase-like superfamily
TPR_9                PF13371.1     73 seq1606_BIOID50939   -            269   2.8e-28   97.4   0.3   1   1   8.9e-32   6.1e-28   96.3   0.2     1    73   187   259   187   259 0.99 Tetratricopeptide repeat
DUF1834              PF08873.6    188 seq1611_BIOID50939   -            186   2.6e-45  154.2   0.0   1   1   2.2e-49     3e-45  154.0   0.0     1   168     1   159     1   182 0.94 Domain of unknown function (DUF1834)
DUF1440              PF07274.7    136 seq1614_BIOID50939   -            204   3.9e-55  185.4   2.3   1   1   3.4e-59   4.7e-55  185.1   1.6     1   136    26   182    26   182 0.99 Protein of unknown function (DUF1440)
DUF2713              PF10897.3    246 seq1616_BIOID50939   -            318  2.7e-166  550.7   5.5   1   1  2.6e-170  3.6e-166  550.3   3.8     1   246    73   318    73   318 1.00 Protein of unknown function (DUF2713)
HTH_3                PF01381.17    55 seq1617_BIOID50939   -             96   8.2e-06   25.4   0.0   1   1   8.4e-10   1.2e-05   24.9   0.0     1    43    38    80    38    82 0.95 Helix-turn-helix
DAHP_synth_1         PF00793.15   272 seq1618_BIOID50939   -            284   9.5e-82  273.6   0.0   1   1   8.2e-86   1.1e-81  273.3   0.0     9   271    10   275     2   276 0.97 DAHP synthetase I family
DUF2635              PF10948.3     47 seq1619_BIOID50939   -             81   5.2e-23   79.9   0.1   1   1   5.5e-27   7.5e-23   79.4   0.1     1    47     6    52     6    52 0.98 Protein of unknown function (DUF2635)
DAHP_synth_1         PF00793.15   272 seq1620_BIOID50939   -            350  1.3e-105  351.8   0.0   1   1  1.1e-109  1.5e-105  351.6   0.0     8   271    40   338    25   339 0.96 DAHP synthetase I family
Phage_sheath_1       PF04984.9    464 seq1626_BIOID50939   -            500   4.9e-94  315.2   0.0   1   1     4e-98   5.5e-94  315.1   0.0     1   463     1   498     1   499 0.97 Phage tail sheath protein
CSD                  PF00313.17    66 seq1629_BIOID50939   -             70   3.6e-33  113.0   0.2   1   1   5.8e-37   3.9e-33  112.9   0.1     1    65     5    69     5    70 0.98 'Cold-shock' DNA-binding domain
OB_RNB               PF08206.6     58 seq1629_BIOID50939   -             70   9.9e-06   24.8   0.4   1   1     2e-09   1.4e-05   24.4   0.3     7    29    15    37     7    39 0.86 Ribonuclease B OB domain
PhoH                 PF02562.11   205 seq1632_BIOID50939   -            354     9e-76  253.5   0.0   1   1   8.5e-80   1.2e-75  253.1   0.0     2   204   149   353   148   354 0.98 PhoH-like protein
HTH_AraC             PF00165.18    42 seq1634_BIOID50939   -            253   1.3e-16   59.7   0.4   1   2   4.1e-10   2.8e-06   26.8   0.0     5    41   147   182   146   183 0.94 Bacterial regulatory helix-turn-helix proteins, AraC family
HTH_AraC             PF00165.18    42 seq1634_BIOID50939   -            253   1.3e-16   59.7   0.4   2   2   4.4e-11     3e-07   29.9   0.1    10    39   199   229   199   230 0.94 Bacterial regulatory helix-turn-helix proteins, AraC family
HTH_18               PF12833.2     81 seq1634_BIOID50939   -            253   1.1e-14   54.1   0.1   1   1   6.2e-18   4.2e-14   52.2   0.0     1    78   156   230   156   233 0.94 Helix-turn-helix domain
ABC_tran             PF00005.22   118 seq1637_BIOID50939   -            530   1.4e-36  125.3   0.0   1   2   1.1e-18   1.9e-15   57.1   0.0     1   118    41   184    41   184 0.98 ABC transporter
ABC_tran             PF00005.22   118 seq1637_BIOID50939   -            530   1.4e-36  125.3   0.0   2   2   2.2e-21   3.7e-18   65.8   0.0     1   118   359   467   359   467 0.95 ABC transporter
ABC_tran_2           PF12848.2     85 seq1637_BIOID50939   -            530   3.4e-23   81.1   3.0   1   1   1.8e-23     3e-20   71.7   1.4     2    85   224   309   223   309 0.91 ABC transporter
MFS_1                PF07690.11   354 seq1641_BIOID50939   -            393   8.8e-40  136.4  62.4   1   1   1.3e-41   1.8e-37  128.7  27.3     2   353    21   356    20   357 0.91 Major Facilitator Superfamily
GreA_GreB_N          PF03449.10    74 seq1647_BIOID50939   -            170   1.1e-29  102.1   0.7   1   1   2.7e-33   1.9e-29  101.4   0.5     1    74    13    86    13    86 0.97 Transcription elongation factor, N-terminal
GreA_GreB            PF01272.14    77 seq1647_BIOID50939   -            170   1.6e-22   78.9   0.0   1   1   3.8e-26   2.6e-22   78.2   0.0     2    77    93   167    92   167 0.98 Transcription elongation factor, GreA/GreB, C-term
CorA                 PF01544.13   292 seq1652_BIOID50939   -            316   4.9e-56  189.7   0.4   1   1   4.4e-60     6e-56  189.5   0.2     4   292    26   312    24   312 0.95 CorA-like Mg2+ transporter protein
Tail_tube            PF10618.4    119 seq1656_BIOID50939   -            121   1.3e-38  131.2   0.3   1   1   1.1e-42   1.5e-38  131.1   0.2     2   119     3   120     1   120 0.96 Phage tail tube protein
Sulfatase            PF00884.18   379 seq1658_BIOID50939   -            560  3.9e-114  381.4   8.1   1   1  7.3e-118    5e-114  381.1   5.6     1   371    58   497    58   505 0.96 Sulfatase
Phosphodiest         PF01663.17   364 seq1658_BIOID50939   -            560   3.4e-11   42.9   0.4   1   1   1.3e-14   8.6e-11   41.6   0.2    18   244   106   348    98   350 0.67 Type I phosphodiesterase / nucleotide pyrophosphatase
Tex_N                PF09371.5    193 seq1659_BIOID50939   -            773   7.7e-80  266.6   0.2   1   1   3.2e-83   1.5e-79  265.7   0.1     1   192    10   201    10   202 0.99 Tex-like protein N-terminal domain
HHH_3                PF12836.2     65 seq1659_BIOID50939   -            773     5e-27   93.5   0.0   1   1   2.5e-30   1.1e-26   92.3   0.0     1    65   491   555   491   555 0.99 Helix-hairpin-helix motif
S1                   PF00575.18    74 seq1659_BIOID50939   -            773   4.2e-24   84.3   0.6   1   1   1.7e-27   7.8e-24   83.4   0.4     2    74   648   720   647   720 0.98 S1 RNA binding domain
OEP                  PF02321.13   188 seq1660_BIOID50939   -            460   3.7e-52  176.5  38.9   1   2   7.1e-28   9.7e-24   83.8  12.6     3   188    65   247    63   247 0.97 Outer membrane efflux protein
OEP                  PF02321.13   188 seq1660_BIOID50939   -            460   3.7e-52  176.5  38.9   2   2   1.8e-32   2.5e-28   98.8   8.8     7   188   275   455   270   455 0.94 Outer membrane efflux protein
PTS_EIIC             PF02378.13   321 seq1664_BIOID50939   -            580     5e-83  278.4  28.9   1   1   1.2e-86     8e-83  277.8  20.0     1   321    69   411    69   411 0.94 Phosphotransferase system, EIIC
PTS_EIIB             PF00367.15    35 seq1664_BIOID50939   -            580   1.4e-16   59.3   0.1   1   1   4.4e-20     3e-16   58.2   0.1     3    35   504   536   502   536 0.97 phosphotransferase system, EIIB
FluMu_gp41           PF10109.4     82 seq1668_BIOID50939   -            143   2.9e-11   42.9   0.1   1   1     3e-15   4.1e-11   42.5   0.0     2    81    27   122    26   123 0.87 Mu-like prophage FluMu protein gp41
Exonuc_X-T_C         PF08411.5    269 seq1669_BIOID50939   -            491  3.1e-104  347.6   0.1   1   1  5.5e-108  3.8e-104  347.3   0.1     1   268   228   489   228   490 0.99 Exonuclease C-terminal
RNase_T              PF00929.19   164 seq1669_BIOID50939   -            491   2.2e-25   89.7   0.0   1   1   6.2e-29   4.2e-25   88.8   0.0     2   162    29   208    28   210 0.95 Exonuclease
Elong-fact-P_C       PF09285.6     56 seq1672_BIOID50939   -            180   9.5e-22   76.0   0.0   1   1   5.3e-25   2.4e-21   74.6   0.0     1    56   123   178   123   178 0.99 Elongation factor P, C-terminal
EFP                  PF01132.15    55 seq1672_BIOID50939   -            180   2.2e-14   52.7   2.2   1   1   9.1e-18   4.1e-14   51.8   1.5     1    54    59   114    59   115 0.91 Elongation factor P (EF-P) OB domain
EFP_N                PF08207.7     58 seq1672_BIOID50939   -            180   2.6e-08   33.4   0.0   1   1   1.3e-11   6.1e-08   32.3   0.0     9    57     1    51     1    52 0.87 Elongation factor P (EF-P) KOW-like domain
DAO                  PF01266.19   358 seq1673_BIOID50939   -            542   1.2e-56  192.0   2.9   1   1   5.5e-60   1.9e-56  191.4   2.0     1   344    10   343    10   367 0.86 FAD dependent oxidoreductase
FAD_binding_2        PF00890.19   421 seq1673_BIOID50939   -            542     5e-08   32.0   8.6   1   1     3e-10     1e-06   27.7   6.0     1   206    10   215    10   234 0.78 FAD binding domain
FAD_binding_3        PF01494.14   356 seq1673_BIOID50939   -            542   1.3e-06   27.5   3.7   1   1   4.2e-09   1.4e-05   24.1   2.7     2   173     9   214     8   225 0.85 FAD binding domain
Fer2_BFD             PF04324.10    55 seq1673_BIOID50939   -            542   2.2e-06   27.4   2.4   1   1   6.5e-10   2.2e-06   27.4   1.7     2    45   432   480   431   486 0.87 BFD-like [2Fe-2S] binding domain
SepZ                 PF06066.6     99 seq1682_BIOID50939   -             99   8.4e-52  173.1   9.8   1   1   6.8e-56   9.3e-52  173.0   6.8     1    99     1    99     1    99 1.00 SepZ
CusF_Ec              PF11604.3     70 seq1684_BIOID50939   -            110   3.8e-21   74.5   0.2   1   1   3.7e-25   5.1e-21   74.2   0.2     1    67    42   107    42   110 0.93 Copper binding periplasmic protein CusF
Mannitol_dh_C        PF08125.8    245 seq1685_BIOID50939   -            491   3.5e-96  321.0   0.0   1   1  7.2e-100     5e-96  320.4   0.0     1   245   219   465   219   465 0.99 Mannitol dehydrogenase C-terminal domain
Mannitol_dh          PF01232.18   151 seq1685_BIOID50939   -            491   4.1e-54  182.5   0.0   1   1   1.3e-57   8.7e-54  181.4   0.0     2   151    29   191    28   191 0.99 Mannitol dehydrogenase Rossmann domain
ChaB                 PF06150.7     57 seq1686_BIOID50939   -             76     6e-26   89.9   5.7   1   1   5.5e-30   7.6e-26   89.5   4.0     1    57     9    76     9    76 0.98 ChaB
Radical_SAM          PF04055.16   166 seq1689_BIOID50939   -            385   3.2e-16   59.8   0.0   1   1     2e-19   5.6e-16   59.0   0.0     6   165    11   174     7   175 0.89 Radical SAM superfamily
Fer4_12              PF13353.1    139 seq1689_BIOID50939   -            385   1.3e-08   34.8   0.8   1   1   1.2e-11   3.2e-08   33.6   0.1    15   129    12   129     9   141 0.70 4Fe-4S single cluster domain
DUF4008              PF13186.1     64 seq1689_BIOID50939   -            385   2.5e-08   34.0   1.9   1   1   3.1e-11   8.6e-08   32.3   1.3     4    63   263   318   257   328 0.88 Domain of unknown function (DUF4008)
Fer4_14              PF13394.1    117 seq1689_BIOID50939   -            385   8.1e-07   29.0   1.0   1   1   8.4e-10   2.3e-06   27.5   0.1     7    90    11    97     9   119 0.75 4Fe-4S single cluster domain
MxiH                 PF09392.5     90 seq1690_BIOID50939   -            125   2.2e-12   47.2   0.9   1   1   2.7e-16   3.7e-12   46.5   0.6     2    90    39   124    38   124 0.96 Type III secretion needle MxiH like
HlyD_2               PF12700.2    328 seq1691_BIOID50939   -            407   3.2e-14   52.6   0.0   1   1   1.5e-17     1e-13   51.0   0.0   136   327   187   378    98   379 0.81 HlyD family secretion protein
HlyD_3               PF13437.1    105 seq1691_BIOID50939   -            407   3.2e-13   49.8   0.2   1   1     2e-14   1.4e-10   41.3   0.0     1   105   209   310   209   310 0.96 HlyD family secretion protein
Aminotran_1_2        PF00155.16   363 seq1692_BIOID50939   -            390   7.1e-60  202.7   0.0   1   1   5.9e-64   8.1e-60  202.5   0.0     3   360    30   379    28   382 0.94 Aminotransferase class I and II
ChaC                 PF04752.7    177 seq1694_BIOID50939   -            239   2.6e-53  180.5   0.0   1   1   2.3e-57   3.2e-53  180.2   0.0     1   176    55   223    55   224 0.95 ChaC-like protein
CorA                 PF01544.13   292 seq1697_BIOID50939   -             39   3.6e-09   35.9   1.2   1   1   2.9e-13   3.9e-09   35.8   0.8   256   292     1    35     1    35 0.98 CorA-like Mg2+ transporter protein
YscJ_FliF            PF01514.12   207 seq1698_BIOID50939   -            180   8.7e-57  191.4   5.2   1   1   7.6e-61     1e-56  191.2   3.6    17   196     2   175     1   179 0.98 Secretory protein of YscJ/FliF family
FAD_binding_2        PF00890.19   421 seq1701_BIOID50939   -            419   2.3e-55  188.0   0.0   1   1   3.9e-59   2.7e-55  187.8   0.0     1   421     4   399     4   399 0.95 FAD binding domain
FeoA                 PF04023.9     74 seq1707_BIOID50939   -             75   3.5e-09   36.3   0.0   1   1     3e-13   4.1e-09   36.1   0.0     7    73     4    71     2    72 0.90 FeoA domain
DNA_circ_N           PF07157.7     93 seq1710_BIOID50939   -            449   5.8e-35  119.1   0.0   1   1   1.1e-38   1.5e-34  117.8   0.0     3    93     3    94     1    94 0.97 DNA circulation protein N-terminus
Acyl_transf_3        PF01757.17   340 seq1712_BIOID50939   -            331     4e-35  121.1  34.4   1   1   3.6e-39   4.9e-35  120.8  23.8     2   339     6   318     5   322 0.87 Acyltransferase family
ACR_tran             PF00873.14  1021 seq1713_BIOID50939   -           1045  5.2e-237  788.8   2.6   1   1  9.6e-241  6.5e-237  788.4   1.8     2  1019     6  1035     2  1037 0.98 AcrB/AcrD/AcrF family
FeoB_N               PF02421.13   189 seq1714_BIOID50939   -            773   2.8e-71  238.5   0.1   1   1   2.3e-74   5.3e-71  237.6   0.0     2   187     5   192     4   194 0.94 Ferrous iron transport protein B
Gate                 PF07670.9    109 seq1714_BIOID50939   -            773   6.9e-48  160.9  20.5   1   2   5.2e-18   1.2e-14   54.0   2.5     3   106   352   443   350   450 0.94 Nucleoside recognition
Gate                 PF07670.9    109 seq1714_BIOID50939   -            773   6.9e-48  160.9  20.5   2   2   2.7e-38   6.1e-35  119.2   0.3     1   107   512   689   512   691 0.99 Nucleoside recognition
FeoB_C               PF07664.7     54 seq1714_BIOID50939   -            773   3.2e-21   74.3   2.1   1   1   1.4e-24   3.2e-21   74.3   1.5     1    54   454   507   454   507 0.99 Ferrous iron transport protein B C terminus
MMR_HSR1             PF01926.18   114 seq1714_BIOID50939   -            773   2.1e-17   63.0   0.0   1   1   1.7e-20     4e-17   62.1   0.0     2   113     6   120     5   121 0.68 50S ribosome-binding GTPase
SRPRB                PF09439.5    181 seq1714_BIOID50939   -            773   3.7e-06   26.1   0.0   1   1   2.7e-09   6.1e-06   25.4   0.0     5    71     5    72     1   126 0.67 Signal recognition particle receptor beta subunit
A_deaminase          PF00962.17   330 seq1715_BIOID50939   -            333  2.6e-100  335.5   0.0   1   1  2.1e-104  2.9e-100  335.3   0.0     2   329     6   328     5   329 0.99 Adenosine/AMP deaminase
cobW                 PF02492.14   178 seq1716_BIOID50939   -            328   9.7e-36  122.7   0.0   1   1   1.9e-39   1.3e-35  122.3   0.0     4   168     6   170     3   180 0.91 CobW/HypB/UreG, nucleotide-binding domain
CobW_C               PF07683.9     94 seq1716_BIOID50939   -            328     2e-06   27.3   0.4   1   1   6.4e-10   4.4e-06   26.2   0.0     2    92   241   321   240   323 0.90 Cobalamin synthesis protein cobW C-terminal domain
Secretin             PF00263.16   165 seq1718_BIOID50939   -            514   1.8e-32  111.9   3.4   1   1   2.6e-36   1.8e-32  111.9   2.4     1   162   338   506   338   509 0.93 Bacterial type II and III secretion system protein
Secretin_N           PF03958.12    82 seq1718_BIOID50939   -            514   2.6e-24   85.1   2.8   1   1   1.7e-22   1.1e-18   67.0   0.2     1    82   182   277   182   277 0.99 Bacterial type II/III secretion system short domain
DUF3442              PF11924.3    280 seq1719_BIOID50939   -            476   6.3e-90  301.4   9.2   1   1   5.7e-94   7.8e-90  301.1   6.4     1   280    69   353    69   353 0.98 Protein of unknown function (DUF3442)
Glu_synthase         PF01645.12   368 seq1720_BIOID50939   -           1522  1.2e-158  527.7   0.0   1   1  7.4e-162  2.5e-158  526.6   0.0     1   367   829  1192   829  1193 0.99 Conserved region in glutamate synthase
GATase_2             PF00310.16   361 seq1720_BIOID50939   -           1522    2e-132  441.1   0.0   1   1  7.9e-136  2.7e-132  440.7   0.0     1   360    48   410    48   411 0.99 Glutamine amidotransferases class-II
Glu_syn_central      PF04898.9    288 seq1720_BIOID50939   -           1522  3.6e-113  377.4   0.0   1   1    2e-116  6.8e-113  376.5   0.0     3   287   492   773   490   774 0.99 Glutamate synthase central domain
GXGXG                PF01493.14   202 seq1720_BIOID50939   -           1522   6.5e-67  224.3   4.5   1   1   3.4e-70   1.2e-66  223.5   3.1     3   201  1271  1465  1269  1466 0.98 GXGXG motif
ABC_membrane_2       PF06472.10   282 seq1721_BIOID50939   -            552   1.1e-47  162.4  10.0   1   1     3e-51   1.4e-47  162.0   7.0    11   281     6   292     2   293 0.95 ABC transporter transmembrane region 2
SbmA_BacA            PF05992.7    315 seq1721_BIOID50939   -            552   1.9e-33  115.9  16.9   1   1   3.3e-36   1.5e-32  112.9  11.7     8   312    22   341    16   344 0.81 SbmA/BacA-like family
ABC_tran             PF00005.22   118 seq1721_BIOID50939   -            552   1.4e-09   38.2   0.0   1   1   7.5e-13   3.4e-09   36.9   0.0    64   118   362   506   210   506 0.71 ABC transporter
DUF3672              PF12421.3    136 seq1722_BIOID50939   -            217   4.6e-42  143.2   0.0   1   1   4.3e-46   5.9e-42  142.9   0.0     1   135    35   175    35   176 0.89 Fibronectin type III protein
CCG                  PF02754.11    85 seq1724_BIOID50939   -            396   3.5e-33  113.3   0.7   1   2   3.7e-19   8.3e-16   57.6   0.0     1    85   163   249   163   249 0.94 Cysteine-rich domain
CCG                  PF02754.11    85 seq1724_BIOID50939   -            396   3.5e-33  113.3   0.7   2   2   4.7e-18   1.1e-14   54.1   0.0     1    84   293   376   293   377 0.94 Cysteine-rich domain
Fer4_8               PF13183.1     57 seq1724_BIOID50939   -            396   6.4e-10   38.8   5.9   1   1   2.8e-13   6.4e-10   38.8   4.1     2    57     6    70     5    71 0.81 4Fe-4S dicluster domain
Fer4_17              PF13534.1     61 seq1724_BIOID50939   -            396     3e-07   30.5   6.3   1   1   1.3e-10     3e-07   30.5   4.4     1    60     8    70     8    71 0.78 4Fe-4S dicluster domain
Ail_Lom              PF06316.6    199 seq1725_BIOID50939   -             98   2.3e-38  131.5   0.1   1   1   3.9e-42   2.7e-38  131.3   0.1     1    80     1    80     1    84 0.97 Enterobacterial Ail/Lom protein
OMP_b-brl            PF13505.1    176 seq1725_BIOID50939   -             98     1e-07   31.9   0.1   1   1   1.8e-11   1.2e-07   31.6   0.1     2    74    11    79    10    91 0.87 Outer membrane protein beta-barrel domain
PAP2                 PF01569.16   129 seq1726_BIOID50939   -            249   6.2e-17   61.3   4.6   1   1   4.5e-21   6.2e-17   61.3   3.2     4   122   106   227   102   233 0.89 PAP2 superfamily
Phage_GPD            PF05954.6    292 seq1727_BIOID50939   -            374   1.5e-30  106.3   4.2   1   1   1.3e-34   1.8e-30  106.0   2.9     2   291    24   324    23   326 0.81 Phage late control gene D protein (GPD)
Ail_Lom              PF06316.6    199 seq1728_BIOID50939   -            100   1.3e-58  197.7   2.2   1   1     2e-62   1.4e-58  197.5   1.5   100   199     1   100     1   100 1.00 Enterobacterial Ail/Lom protein
OMP_b-brl            PF13505.1    176 seq1728_BIOID50939   -            100   9.9e-14   51.5   2.4   1   1   1.6e-17   1.1e-13   51.3   1.7    90   176     2   100     1   100 0.92 Outer membrane protein beta-barrel domain
TPR_3                PF07720.7     36 seq1732_BIOID50939   -            151   7.6e-10   38.2   0.2   1   1   5.5e-14   7.6e-10   38.2   0.2     1    36    32    65    32    65 0.96 Tetratricopeptide repeat
phage_tail_N         PF08400.5    134 seq1733_BIOID50939   -            489   9.8e-61  203.2   0.1   1   1   2.9e-64   9.8e-61  203.2   0.1     1   134     1   134     1   134 0.99 Prophage tail fibre N-terminal
Collagen             PF01391.13    60 seq1733_BIOID50939   -            489   3.6e-18   64.7  70.3   1   2   1.6e-12   5.4e-09   35.3  25.2     1    59   251   309   249   311 0.59 Collagen triple helix repeat (20 copies)
Collagen             PF01391.13    60 seq1733_BIOID50939   -            489   3.6e-18   64.7  70.3   2   2     2e-12     7e-09   34.9  22.6     1    59   302   360   302   364 0.86 Collagen triple helix repeat (20 copies)
Phage_fiber_C        PF06820.7     64 seq1733_BIOID50939   -            489   4.6e-14   52.1   0.0   1   1   2.2e-17   7.7e-14   51.4   0.0     2    36   364   398   363   408 0.93 Putative prophage tail fibre C-terminus
CarboxypepD_reg      PF13620.1     82 seq1733_BIOID50939   -            489   1.4e-07   31.3   0.2   1   1   9.1e-11   3.1e-07   30.2   0.2     1    74     4    82     4    89 0.82 Carboxypeptidase regulatory-like domain
PLA1                 PF02253.10   260 seq1734_BIOID50939   -            289   1.6e-93  312.8   5.0   1   1   1.4e-97   1.9e-93  312.5   3.4     8   260    39   286    33   286 0.98 Phospholipase A1
Plug                 PF07715.10   108 seq1735_BIOID50939   -            790   5.3e-09   36.2   2.6   1   1   6.5e-13   8.9e-09   35.5   0.9    12   106    49   165    39   167 0.89 TonB-dependent Receptor Plug Domain
Transposase_31       PF04754.7    205 seq1737_BIOID50939   -            308   3.8e-82  274.5   0.5   1   1   3.6e-86   4.9e-82  274.1   0.1     2   204     9   209     8   210 0.99 Putative transposase, YhgA-like
NLPC_P60             PF00877.14   105 seq1738_BIOID50939   -            188   1.2e-34  118.1   0.1   1   1   1.3e-38   1.7e-34  117.6   0.0     1   105    79   183    79   183 0.98 NlpC/P60 family
FeoC                 PF09012.5     69 seq1739_BIOID50939   -             78   1.9e-15   56.1   0.4   1   1   3.3e-19   2.3e-15   55.9   0.3     1    65     3    69     3    75 0.92 FeoC like transcriptional regulator
TrmB                 PF01978.14    68 seq1739_BIOID50939   -             78   2.2e-06   27.1   0.0   1   1   4.3e-10   2.9e-06   26.7   0.0    17    59    10    53     7    56 0.92 Sugar-specific transcriptional regulator TrmB
RQC                  PF09382.5    106 seq1743_BIOID50939   -            611   4.4e-28   96.9   0.0   1   1   3.5e-31   1.2e-27   95.6   0.0     1   104   413   514   413   516 0.97 RQC domain
Helicase_C           PF00271.26    78 seq1743_BIOID50939   -            611   4.6e-24   83.9   0.0   1   1   2.6e-24   8.9e-21   73.4   0.1     3    78   258   333   256   333 0.98 Helicase conserved C-terminal domain
HRDC                 PF00570.18    68 seq1743_BIOID50939   -            611   8.1e-24   83.0   0.1   1   1   6.4e-27   2.2e-23   81.6   0.0     2    68   535   601   534   601 0.97 HRDC domain
DEAD                 PF00270.24   173 seq1743_BIOID50939   -            611   2.6e-21   75.7   0.0   1   1   8.5e-24   2.9e-20   72.3   0.0     2   168    30   189    29   194 0.85 DEAD/DEAH box helicase
GP46                 PF07409.7    116 seq1744_BIOID50939   -            216   2.9e-41  139.2   0.4   1   1   3.3e-45   4.5e-41  138.7   0.0     1   114    97   211    97   213 0.97 Phage protein GP46
Transposase_31       PF04754.7    205 seq1745_BIOID50939   -            292   1.3e-83  279.3   0.1   1   1   1.2e-87   1.7e-83  278.8   0.0     1   204     8   209     8   210 0.99 Putative transposase, YhgA-like
HHA                  PF05321.6     57 seq1747_BIOID50939   -             71   3.8e-25   87.6   0.0   1   1   3.2e-29   4.3e-25   87.4   0.0     1    57     8    68     8    68 0.97 Haemolysin expression modulating protein
2-Hacid_dh_C         PF02826.14   178 seq1748_BIOID50939   -            329   5.3e-53  178.6   0.0   1   1   1.8e-56   8.2e-53  178.0   0.0     1   178   110   297   110   297 0.94 D-isomer specific 2-hydroxyacid dehydrogenase, NAD binding domain
2-Hacid_dh           PF00389.25   133 seq1748_BIOID50939   -            329   2.3e-35  120.8   0.0   1   1   5.9e-39   2.7e-35  120.6   0.0     3   132     5   328     3   329 0.98 D-isomer specific 2-hydroxyacid dehydrogenase, catalytic domain
NAD_binding_2        PF03446.10   162 seq1748_BIOID50939   -            329   7.5e-06   25.8   0.0   1   1   5.1e-09   2.3e-05   24.2   0.0     3   119   146   259   144   263 0.91 NAD binding domain of 6-phosphogluconate dehydrogenase
CSS-motif            PF12792.2    208 seq1749_BIOID50939   -            119   7.6e-13   48.1   0.0   1   1   6.4e-17   8.8e-13   47.9   0.0     2    67    38   102    37   105 0.95 CSS motif domain associated with EAL
DUF2569              PF10754.4    149 seq1752_BIOID50939   -            146   1.9e-48  164.3  11.3   1   1   1.5e-52   2.1e-48  164.2   7.8     2   149     4   145     3   145 0.99 Protein of unknown function (DUF2569)
AA_permease          PF00324.16   479 seq1753_BIOID50939   -            470  1.8e-115  385.8  42.6   1   1    3e-119  2.1e-115  385.7  29.5     1   464    39   462    39   470 0.93 Amino acid permease
AA_permease_2        PF13520.1    426 seq1753_BIOID50939   -            470   1.5e-43  148.7  47.3   1   1   2.9e-47     2e-43  148.4  32.8     9   410    43   444    39   464 0.82 Amino acid permease
HypA                 PF01155.14   113 seq1754_BIOID50939   -            120   9.1e-33  112.2   6.4   1   1   7.4e-37     1e-32  112.0   4.4     1   112     5   117     5   118 0.98 Hydrogenase expression/synthesis hypA family
EAL                  PF00563.15   236 seq1755_BIOID50939   -            406   8.7e-62  208.5   0.0   1   1   1.9e-65   1.3e-61  207.9   0.0     4   236   156   388   153   388 0.96 EAL domain
CSS-motif            PF12792.2    208 seq1755_BIOID50939   -            406   4.6e-20   71.7   0.2   1   1     1e-23   7.2e-20   71.1   0.2    79   206     2   131     1   133 0.97 CSS motif domain associated with EAL
DUF1076              PF06416.7    113 seq1756_BIOID50939   -            192   8.2e-44  147.8   0.0   1   1   9.7e-48   1.3e-43  147.1   0.0    14   113    91   190    76   190 0.96 Protein of unknown function (DUF1076)
Baseplate_J          PF04865.9    243 seq1758_BIOID50939   -            361   5.5e-55  186.2   0.0   1   1   5.4e-59   7.3e-55  185.8   0.0     2   242    68   325    67   326 0.94 Baseplate J-like protein
Transaldolase        PF00923.14   287 seq1760_BIOID50939   -            222   1.8e-44  151.8   0.1   1   1   3.8e-48   5.2e-44  150.3   0.1     1   243     5   207     5   219 0.95 Transaldolase
cobW                 PF02492.14   178 seq1761_BIOID50939   -            290     1e-48  165.0   0.0   1   1   9.8e-53   1.3e-48  164.6   0.0     2   177   106   267   105   268 0.98 CobW/HypB/UreG, nucleotide-binding domain
Rnf-Nqr              PF02508.9    190 seq1762_BIOID50939   -            193   2.6e-71  239.0  21.0   1   1   2.1e-75   2.9e-71  238.8  14.6     1   189     1   191     1   192 0.99 Rnf-Nqr subunit, membrane protein
SLT                  PF01464.15   121 seq1763_BIOID50939   -             89   7.8e-18   64.0   0.2   1   1   6.9e-22   9.5e-18   63.7   0.2    45   120     1    75     1    76 0.97 Transglycosylase SLT domain
META                 PF03724.11   101 seq1765_BIOID50939   -            140   9.4e-18   63.8   0.2   1   1   8.5e-22   1.2e-17   63.5   0.1     2   100    30   125    29   126 0.93 META domain
DUF1076              PF06416.7    113 seq1767_BIOID50939   -            209   1.2e-46  156.9   0.8   1   1   1.2e-50   1.6e-46  156.5   0.6     2   113    98   209    97   209 0.98 Protein of unknown function (DUF1076)
FeS                  PF04060.8     35 seq1769_BIOID50939   -            192     1e-14   53.6   5.2   1   1   1.9e-17   2.8e-14   52.2   3.6     1    35    43    77    43    77 0.97 Putative Fe-S cluster
Fer4                 PF00037.22    24 seq1769_BIOID50939   -            192   8.5e-13   47.2  25.0   1   2     1e-10   1.5e-07   30.5   4.8     2    23   111   132   110   133 0.95 4Fe-4S binding domain
Fer4                 PF00037.22    24 seq1769_BIOID50939   -            192   8.5e-13   47.2  25.0   2   2   2.5e-09   3.8e-06   26.1   2.4     2    24   141   163   140   163 0.91 4Fe-4S binding domain
Fer4_9               PF13187.1     55 seq1769_BIOID50939   -            192   2.1e-10   40.5  31.8   1   1   1.1e-10   1.6e-07   31.3  10.3     1    55   116   162   116   162 0.95 4Fe-4S dicluster domain
Fer4_6               PF12837.2     24 seq1769_BIOID50939   -            192   2.9e-08   33.0  28.2   1   1   4.9e-10   7.5e-07   28.6   4.5     1    24   109   132   109   132 0.96 4Fe-4S binding domain
Fer4_10              PF13237.1     52 seq1769_BIOID50939   -            192   3.3e-08   33.0  25.8   1   1   1.2e-10   1.8e-07   30.7   9.6     3    52   111   158   109   158 0.86 4Fe-4S dicluster domain
Fer4_2               PF12797.2     22 seq1769_BIOID50939   -            192   1.6e-07   30.6  20.1   1   1   8.7e-09   1.3e-05   24.6   2.9     3    22   110   129   108   129 0.93 4Fe-4S binding domain
DUF2592              PF10766.4     41 seq1770_BIOID50939   -             49     1e-26   91.8   4.7   1   1   8.2e-31   1.1e-26   91.7   3.3     1    41     4    44     4    44 0.98 Protein of unknown function (DUF2592)
Peptidase_M16        PF00675.15   149 seq1772_BIOID50939   -            931   1.4e-43  148.0   4.3   1   1   1.1e-45   7.3e-42  142.5   0.0     1   148    46   203    46   204 0.96 Insulinase (Peptidase family M16)
Peptidase_M16_C      PF05193.16   184 seq1772_BIOID50939   -            931   1.6e-42  145.1   1.4   1   2   4.2e-26   2.9e-22   79.1   0.1     2   182   207   386   206   388 0.86 Peptidase M16 inactive domain
Peptidase_M16_C      PF05193.16   184 seq1772_BIOID50939   -            931   1.6e-42  145.1   1.4   2   2   2.3e-20   1.6e-16   60.4   0.0    15   183   698   862   686   863 0.92 Peptidase M16 inactive domain
MFS_1                PF07690.11   354 seq1773_BIOID50939   -            463   1.3e-16   60.2  60.6   1   1   9.3e-21   1.3e-16   60.2  42.0     2   354    45   422    44   422 0.77 Major Facilitator Superfamily
HupF_HypC            PF01455.13    68 seq1775_BIOID50939   -             90   1.9e-25   88.4   0.2   1   1   1.7e-29   2.3e-25   88.2   0.1     1    68     1    72     1    72 0.98 HupF/HypC family
GGDEF                PF00990.16   161 seq1776_BIOID50939   -            138   1.5e-40  138.3   0.0   1   1   1.2e-44   1.6e-40  138.1   0.0    36   161     1   125     1   125 0.99 GGDEF domain
Pribosyltran         PF00156.22   125 seq1777_BIOID50939   -            227   1.1e-09   37.9   0.0   1   1   1.3e-13   1.8e-09   37.2   0.0    49   124   145   223   134   224 0.80 Phosphoribosyl transferase domain
DUF2313              PF10076.4    179 seq1779_BIOID50939   -            186     2e-45  154.2   0.0   1   1   1.7e-49   2.3e-45  154.0   0.0     1   178    10   177    10   178 0.98 Uncharacterized protein conserved in bacteria (DUF2313)
HisG                 PF01634.13   163 seq1780_BIOID50939   -            299   1.5e-54  183.8   0.0   1   1   3.2e-58   2.2e-54  183.3   0.0     1   163    53   221    53   221 0.94 ATP phosphoribosyltransferase
HisG_C               PF08029.6     75 seq1780_BIOID50939   -            299     1e-27   95.7   0.1   1   1   3.9e-31   2.7e-27   94.4   0.0     1    75   222   297   222   297 0.98 HisG, C-terminal domain
SBP_bac_11           PF13531.1    231 seq1781_BIOID50939   -            257     3e-55  187.2   4.9   1   1   5.1e-59   3.5e-55  187.0   3.4     1   231    29   255    29   255 0.95 Bacterial extracellular solute-binding protein
SBP_bac_1            PF01547.20   314 seq1781_BIOID50939   -            257   8.5e-17   61.7   7.1   1   1   1.6e-20   1.1e-16   61.3   5.0     1   313    34   246    34   247 0.89 Bacterial extracellular solute-binding protein
SBP_bac_5            PF00496.17   374 seq1782_BIOID50939   -            604   1.4e-66  224.7   9.6   1   1   1.5e-70   2.1e-66  224.1   6.7     2   369    98   503    97   508 0.93 Bacterial extracellular solute-binding proteins, family 5 Middle
LysE                 PF01810.13   191 seq1783_BIOID50939   -            206   5.7e-54  182.1  12.2   1   1   4.9e-58   6.7e-54  181.9   8.5     2   190    14   205    13   206 0.98 LysE type translocator
HypD                 PF01924.11   356 seq1786_BIOID50939   -            373  9.1e-154  511.3   0.0   1   1  7.7e-158    1e-153  511.1   0.0     5   355    13   368     9   369 0.96 Hydrogenase formation hypA family
Pyr_redox_2          PF07992.9    200 seq1787_BIOID50939   -            472   9.4e-13   48.3   3.8   1   1   2.6e-14   3.2e-11   43.3   2.6     1   198   148   448   148   450 0.83 Pyridine nucleotide-disulphide oxidoreductase
Pyr_redox            PF00070.22    80 seq1787_BIOID50939   -            472     6e-12   45.6   3.8   1   1   1.4e-08   1.8e-05   24.9   0.2     1    77   289   364   289   369 0.87 Pyridine nucleotide-disulphide oxidoreductase
NAD_binding_8        PF13450.1     68 seq1787_BIOID50939   -            472   1.6e-08   34.3   0.2   1   1   3.3e-11   4.1e-08   33.0   0.2     1    35   151   185   151   189 0.96 NAD(P)-binding Rossmann-like domain
FAD_binding_3        PF01494.14   356 seq1787_BIOID50939   -            472   6.3e-07   28.6   0.1   1   1   9.5e-10   1.2e-06   27.7   0.1     3    34   148   179   147   182 0.95 FAD binding domain
Thi4                 PF01946.12   230 seq1787_BIOID50939   -            472   1.9e-06   27.0   0.7   1   1   2.9e-09   3.6e-06   26.1   0.1    18    83   147   213   138   223 0.80 Thi4 family
HTH_Tnp_1            PF01527.15    76 seq1788_BIOID50939   -            126   2.5e-21   75.2   0.0   1   1   2.5e-25   3.5e-21   74.8   0.0     1    70    10    86    10    92 0.86 Transposase
DUF1076              PF06416.7    113 seq1789_BIOID50939   -            213   1.8e-43  146.6   0.3   1   1   1.9e-47   2.5e-43  146.2   0.2    14   113   113   212    99   212 0.94 Protein of unknown function (DUF1076)
Complex1_51K         PF01512.12   151 seq1790_BIOID50939   -            772   3.7e-48  162.9   1.8   1   1   4.3e-51   4.6e-48  162.6   0.0     1   151   139   284   139   284 0.98 Respiratory-chain NADH dehydrogenase 51 Kd subunit
RnfC_N               PF13375.1    101 seq1790_BIOID50939   -            772   2.3e-34  117.0   0.2   1   1   7.6e-37     8e-34  115.2   0.0     1   101    14   115    14   115 0.96 RnfC Barrel sandwich hybrid domain
SLBB                 PF10531.4     59 seq1790_BIOID50939   -            772   2.4e-11   43.2   0.1   1   1   6.2e-14   6.5e-11   41.8   0.0     1    58   296   344   296   345 0.95 SLBB domain
Fer4_7               PF12838.2     52 seq1790_BIOID50939   -            772   1.7e-09   37.7   8.8   1   1   5.6e-12   5.9e-09   36.0   6.1     1    52   376   430   376   430 0.81 4Fe-4S dicluster domain
Fer4_8               PF13183.1     57 seq1790_BIOID50939   -            772   7.1e-09   35.4   5.5   1   1   2.1e-11   2.2e-08   33.8   3.8     3    57   375   430   373   458 0.78 4Fe-4S dicluster domain
Fer4_10              PF13237.1     52 seq1790_BIOID50939   -            772   6.3e-08   32.1  10.5   1   1   1.7e-10   1.8e-07   30.7   7.3     6    52   374   427   370   427 0.91 4Fe-4S dicluster domain
Fer4_9               PF13187.1     55 seq1790_BIOID50939   -            772   3.9e-07   30.1   8.6   1   1   1.4e-09   1.4e-06   28.3   5.9     2    53   377   429   376   430 0.71 4Fe-4S dicluster domain
Fer4_4               PF12800.2     17 seq1790_BIOID50939   -            772   5.9e-07   29.1  11.4   1   2     6e-06    0.0063   16.6   2.0     2    16   375   389   374   395 0.90 4Fe-4S binding domain
Fer4_4               PF12800.2     17 seq1790_BIOID50939   -            772   5.9e-07   29.1  11.4   2   2   5.6e-06    0.0059   16.7   1.0     3    16   415   428   413   436 0.91 4Fe-4S binding domain
Fer4_17              PF13534.1     61 seq1790_BIOID50939   -            772   1.7e-06   28.1  10.5   1   1   1.4e-08   1.5e-05   25.1   7.0     2    61   377   431   376   431 0.82 4Fe-4S dicluster domain
POR_N                PF01855.14   230 seq1791_BIOID50939   -           1174   3.2e-81  272.1   1.2   1   1   4.8e-84     5e-81  271.4   0.9     2   230    13   244    12   244 0.98 Pyruvate flavodoxin/ferredoxin oxidoreductase, thiamine diP-bdg
POR                  PF01558.13   173 seq1791_BIOID50939   -           1174   4.5e-30  104.7   0.0   1   1   8.2e-33   8.6e-30  103.7   0.0     1   173   426   610   426   610 0.90 Pyruvate ferredoxin/flavodoxin oxidoreductase
EKR                  PF10371.4     60 seq1791_BIOID50939   -           1174   3.5e-23   80.8   0.0   1   1   7.3e-26   7.7e-23   79.7   0.0     6    59   625   678   620   679 0.93 Domain of unknown function
Fer4_7               PF12838.2     52 seq1791_BIOID50939   -           1174   1.9e-10   40.8   8.8   1   1   1.8e-13   1.9e-10   40.8   6.1     2    50   689   757   688   758 0.72 4Fe-4S dicluster domain
TPP_enzyme_C         PF02775.16   153 seq1791_BIOID50939   -           1174   2.8e-09   36.5   0.1   1   1   8.3e-12   8.8e-09   35.0   0.0    46   152   954  1066   939  1067 0.89 Thiamine pyrophosphate enzyme, C-terminal TPP binding domain
Fer4                 PF00037.22    24 seq1791_BIOID50939   -           1174   4.7e-09   35.3  20.6   1   2   1.7e-08   1.8e-05   24.0   0.9     2    24   683   705   682   705 0.93 4Fe-4S binding domain
Fer4                 PF00037.22    24 seq1791_BIOID50939   -           1174   4.7e-09   35.3  20.6   2   2   5.8e-08   6.1e-05   22.3   2.7     3    20   740   757   738   758 0.89 4Fe-4S binding domain
Fer4_16              PF13484.1     67 seq1791_BIOID50939   -           1174   2.8e-08   34.2   7.1   1   1   8.8e-11   9.3e-08   32.5   4.9     2    66   689   757   688   758 0.59 4Fe-4S double cluster binding domain
Fer4_6               PF12837.2     24 seq1791_BIOID50939   -           1174   5.9e-08   32.1  18.8   1   1   1.1e-08   1.2e-05   24.8   1.7     1    24   681   704   681   704 0.94 4Fe-4S binding domain
Fer4_10              PF13237.1     52 seq1791_BIOID50939   -           1174   1.7e-07   30.8  23.1   1   1   9.6e-10     1e-06   28.3   7.7     3    52   683   756   681   756 0.82 4Fe-4S dicluster domain
Fer4_17              PF13534.1     61 seq1791_BIOID50939   -           1174   2.3e-06   27.7   5.6   1   1   2.2e-09   2.3e-06   27.7   3.9     2    58   689   757   673   760 0.73 4Fe-4S dicluster domain
EAL                  PF00563.15   236 seq1793_BIOID50939   -            536   7.6e-61  205.4   0.1   1   1   1.5e-64   1.1e-60  205.0   0.0     2   236   291   523   290   523 0.95 EAL domain
CSS-motif            PF12792.2    208 seq1793_BIOID50939   -            536   4.7e-46  156.6   0.1   1   1   1.4e-49   9.4e-46  155.6   0.0     2   205    61   283    60   284 0.98 CSS motif domain associated with EAL
Peripla_BP_4         PF13407.1    258 seq1796_BIOID50939   -            356   2.5e-62  210.4  13.3   1   1   4.2e-66   2.9e-62  210.2   9.2    13   258    66   312    54   312 0.95 Periplasmic binding protein domain
Peripla_BP_1         PF00532.16   279 seq1796_BIOID50939   -            356   4.8e-13   48.8   1.9   1   1   2.1e-16   1.4e-12   47.2   1.3    23   214    73   270    52   304 0.78 Periplasmic binding proteins and sugar binding domain of LacI family
TnpB_IS66            PF05717.8    108 seq1797_BIOID50939   -            115   2.6e-42  142.4   0.0   1   1   2.1e-46   2.9e-42  142.3   0.0     2   104     7   107     6   111 0.97 IS66 Orf2 like protein
Fe-S_biosyn          PF01521.15    91 seq1798_BIOID50939   -            191   2.1e-23   81.7   0.0   1   1   1.6e-26   1.1e-22   79.4   0.0     1    91     2    94     2    94 0.98 Iron-sulphur cluster biosynthesis
NifU                 PF01106.12    68 seq1798_BIOID50939   -            191     2e-10   40.1   0.0   1   1   4.4e-14     3e-10   39.5   0.0     2    65   112   177   111   180 0.90 NifU-like domain
BPD_transp_1         PF00528.17   185 seq1800_BIOID50939   -            229     4e-22   78.5  13.4   1   1   3.7e-26     5e-22   78.1   9.3     2   175    26   215    25   227 0.78 Binding-protein-dependent transport system inner membrane component
Histidinol_dh        PF00815.15   413 seq1801_BIOID50939   -            434  1.2e-181  603.7   1.7   1   1    1e-185  1.4e-181  603.5   1.2     2   413    18   428    17   428 0.99 Histidinol dehydrogenase
DDE_Tnp_IS66         PF03050.9    271 seq1803_BIOID50939   -            512   1.5e-99  332.4   0.1   1   1  4.5e-103   1.5e-99  332.4   0.0     1   271   175   462   175   462 0.98 Transposase IS66 family
DDE_Tnp_IS66_C       PF13817.1     39 seq1803_BIOID50939   -            512   4.3e-19   68.1   0.1   1   1   3.3e-22   1.1e-18   66.7   0.0     1    39   468   506   468   506 0.98 IS66 C-terminal element
HTH_Tnp_IS66         PF13005.2     59 seq1803_BIOID50939   -            512   3.4e-17   61.9   0.7   1   1   1.8e-20     6e-17   61.1   0.5     3    59   115   169   113   169 0.95 putative Helix-turn-helix domain of transposase IS66
LZ_Tnp_IS66          PF13007.2     78 seq1803_BIOID50939   -            512   3.7e-13   49.8   3.2   1   1   1.1e-16   3.7e-13   49.8   2.2     1    77    38   110    38   111 0.82 Transposase C of IS166 homeodomain
AIRS_C               PF02769.17   153 seq1806_BIOID50939   -            336   2.4e-23   82.6   1.6   1   1   6.1e-27   4.1e-23   81.9   1.1     2   149   166   313   165   315 0.95 AIR synthase related protein, C-terminal domain
AIRS                 PF00586.19    96 seq1806_BIOID50939   -            336   1.9e-13   50.3   2.5   1   1   5.2e-17   3.6e-13   49.4   0.1    10    96    44   132    35   132 0.90 AIR synthase related protein, N-terminal domain
HTH_Tnp_1            PF01527.15    76 seq1807_BIOID50939   -            108   5.5e-11   42.1   1.3   1   1   1.6e-14   2.2e-10   40.2   0.9     1    74     1    87     1    88 0.86 Transposase
Abhydrolase_1        PF00561.15   230 seq1809_BIOID50939   -            340   5.4e-31  107.8   0.0   1   1     2e-34     7e-31  107.4   0.0     1   228    82   319    82   321 0.97 alpha/beta hydrolase fold
Hydrolase_4          PF12146.3     79 seq1809_BIOID50939   -            340     4e-24   84.1   0.5   1   1   1.9e-27   6.4e-24   83.4   0.3     3    79    42   122    40   122 0.90 Putative lysophospholipase
Abhydrolase_6        PF12697.2    228 seq1809_BIOID50939   -            340   3.6e-20   72.7   3.2   1   1   1.6e-23   5.4e-20   72.1   2.2     2   220    58   310    57   316 0.72 Alpha/beta hydrolase family
Abhydrolase_5        PF12695.2    142 seq1809_BIOID50939   -            340   8.1e-12   44.9   0.0   1   1     4e-15   1.4e-11   44.2   0.0     1   141    56   305    56   306 0.78 Alpha/beta hydrolase family
ABC_tran             PF00005.22   118 seq1810_BIOID50939   -            352   6.2e-26   90.9   0.0   1   1   2.9e-29   1.3e-25   89.9   0.0     1   117    38   156    38   157 0.91 ABC transporter
TOBE                 PF03459.12    64 seq1810_BIOID50939   -            352   3.5e-19   68.5   0.0   1   1     2e-20   9.2e-17   60.7   0.0     1    62   290   350   290   352 0.97 TOBE domain
Molybdopterin        PF00384.17   432 seq1812_BIOID50939   -           1247  1.7e-197  656.3   0.0   1   1  3.1e-201  2.1e-197  655.9   0.0     1   432   108   833   108   833 1.00 Molybdopterin oxidoreductase
Molydop_binding      PF01568.16   109 seq1812_BIOID50939   -           1247   3.3e-23   81.4   0.0   1   1   3.6e-26   2.5e-22   78.6   0.0     1   105  1087  1202  1087  1206 0.95 Molydopterin dinucleotide binding domain
GntP_permease        PF02447.11   441 seq1813_BIOID50939   -            438  2.1e-188  626.2  45.8   1   1  5.2e-192  2.4e-188  626.0  31.7     1   441     1   437     1   437 0.99 GntP family permease
CitMHS               PF03600.11   349 seq1813_BIOID50939   -            438   5.3e-09   35.0  40.0   1   1   1.6e-12   7.2e-09   34.5  27.5     5   348     8   386     3   387 0.78 Citrate transporter
Na_H_antiporter      PF03553.9    303 seq1813_BIOID50939   -            438   3.8e-06   26.0  19.5   1   1   8.3e-10   3.8e-06   26.0  13.5    67   257   215   393   160   394 0.69 Na+/H+ antiporter family
ABC_tran             PF00005.22   118 seq1814_BIOID50939   -            513   2.7e-35  121.1   0.2   1   2   4.3e-23   2.9e-19   69.4   0.1     1   118    44   171    44   171 0.89 ABC transporter
ABC_tran             PF00005.22   118 seq1814_BIOID50939   -            513   2.7e-35  121.1   0.2   2   2   6.3e-17   4.3e-13   49.5   0.0    15   117   316   433   302   434 0.79 ABC transporter
rve                  PF00665.21   120 seq1815_BIOID50939   -            296   4.9e-26   91.0   0.1   1   1   3.8e-29   1.3e-25   89.7   0.0     2   119   126   240   125   241 0.97 Integrase core domain
HTH_21               PF13276.1     60 seq1815_BIOID50939   -            296   1.6e-16   59.9   2.9   1   1   1.1e-19   3.9e-16   58.7   2.0     3    60    48   104    45   104 0.93 HTH-like domain
rve_3                PF13683.1     67 seq1815_BIOID50939   -            296   2.7e-11   42.7   0.0   1   1   1.8e-14   6.1e-11   41.5   0.0     6    67   217   278   212   278 0.92 Integrase core domain
rve_2                PF13333.1     52 seq1815_BIOID50939   -            296   2.6e-06   27.2   0.0   1   1   1.6e-09   5.5e-06   26.2   0.0     1    44   231   277   231   284 0.88 Integrase core domain
DUF1016              PF06250.6    320 seq1816_BIOID50939   -            375  1.3e-139  464.4   0.2   1   2   2.4e-40   3.3e-36  124.7   0.0     1    97    15   112    15   117 0.98 Protein of unknown function (DUF1016)
DUF1016              PF06250.6    320 seq1816_BIOID50939   -            375  1.3e-139  464.4   0.2   2   2  2.8e-105  3.8e-101  338.1   0.0    81   319   122   363   117   364 0.96 Protein of unknown function (DUF1016)
BPD_transp_1         PF00528.17   185 seq1817_BIOID50939   -            364     4e-41  140.4  14.1   1   1   2.9e-45     4e-41  140.4   9.8     2   183   152   359   151   361 0.99 Binding-protein-dependent transport system inner membrane component
Asparaginase_2       PF01112.13   319 seq1819_BIOID50939   -            115   1.6e-42  145.2   0.8   1   1   1.3e-46   1.8e-42  145.0   0.5     2   113     3   115     2   115 0.99 Asparaginase
Aminotran_1_2        PF00155.16   363 seq1821_BIOID50939   -            356   4.1e-68  229.8   0.0   1   1   3.6e-72   4.9e-68  229.5   0.0    31   363    46   351    30   351 0.94 Aminotransferase class I and II
Sigma54_activat      PF00158.21   168 seq1822_BIOID50939   -            692   4.3e-71  237.6   0.1   1   1   3.8e-74   7.4e-71  236.9   0.0     1   168   381   548   381   548 0.99 Sigma-54 interaction domain
GAF_3                PF13492.1    129 seq1822_BIOID50939   -            692   1.1e-17   64.1   0.0   1   1   6.6e-15   1.3e-11   44.5   0.0     1   129   202   346   202   346 0.85 GAF domain
GAF                  PF01590.21   154 seq1822_BIOID50939   -            692   2.3e-16   60.2   0.1   1   1   1.5e-14     3e-11   43.6   0.0     1   154   202   344   202   344 0.91 GAF domain
GAF_2                PF13185.1    148 seq1822_BIOID50939   -            692   4.7e-13   49.7   0.0   1   1   5.4e-12     1e-08   35.6   0.0     3   148   202   345   194   345 0.76 GAF domain
AAA_5                PF07728.9    139 seq1822_BIOID50939   -            692   5.3e-08   32.5   0.1   1   1   6.5e-11   1.3e-07   31.3   0.0     2   130   405   529   404   538 0.79 AAA domain (dynein-related subfamily)
AAA                  PF00004.24   132 seq1822_BIOID50939   -            692   3.4e-06   27.1   0.0   1   1   4.7e-09   9.2e-06   25.7   0.0     1   112   405   525   405   541 0.81 ATPase family associated with various cellular activities (AAA)
HTH_8                PF02954.14    42 seq1822_BIOID50939   -            692   7.6e-05   22.0   0.2   1   1   3.9e-08   7.6e-05   22.0   0.1     6    42   645   684   642   684 0.90 Bacterial regulatory protein, Fis family
Asparaginase_2       PF01112.13   319 seq1823_BIOID50939   -            201   6.2e-73  245.1   0.6   1   1   5.5e-77   7.5e-73  244.9   0.4   119   315     1   195     1   197 0.98 Asparaginase
Resolvase            PF00239.16   141 seq1824_BIOID50939   -            186   8.2e-51  171.4   0.0   1   1   1.5e-54     1e-50  171.1   0.0     2   140     3   135     2   136 0.98 Resolvase, N terminal domain
HTH_7                PF02796.10    45 seq1824_BIOID50939   -            186   8.5e-14   51.0   0.1   1   1   2.3e-17   1.6e-13   50.1   0.1     1    44   138   181   138   182 0.97 Helix-turn-helix domain of resolvase
Dus                  PF01207.12   310 seq1825_BIOID50939   -            345  8.1e-100  333.5   0.0   1   1  6.8e-104  9.3e-100  333.3   0.0     2   308    30   340    29   342 0.98 Dihydrouridine synthase (Dus)
Hydrolase_3          PF08282.7    254 seq1826_BIOID50939   -            266   2.7e-61  207.2   0.0   1   1   6.7e-65     3e-61  207.0   0.0     1   254     5   260     5   260 0.96 haloacid dehalogenase-like hydrolase
S6PP                 PF05116.8    247 seq1826_BIOID50939   -            266     4e-16   58.9   0.0   1   2     4e-09   1.8e-05   24.0   0.0     4    75     4    73     1    91 0.89 Sucrose-6F-phosphate phosphohydrolase
S6PP                 PF05116.8    247 seq1826_BIOID50939   -            266     4e-16   58.9   0.0   2   2   7.2e-12   3.3e-08   33.0   0.0   135   218   159   242   141   251 0.83 Sucrose-6F-phosphate phosphohydrolase
Hydrolase            PF00702.21   204 seq1826_BIOID50939   -            266   2.6e-11   44.3   0.1   1   1     2e-13   9.2e-10   39.2   0.1     2   204     3   226     2   226 0.59 haloacid dehalogenase-like hydrolase
NQR2_RnfD_RnfE       PF03116.10   314 seq1827_BIOID50939   -            352    1e-121  405.8  15.7   1   1  8.6e-126  1.2e-121  405.6  10.9     3   314     4   350     2   350 0.93 NQR2, RnfD, RnfE family
ABC_tran             PF00005.22   118 seq1830_BIOID50939   -            659   1.7e-40  137.9   0.0   1   2     6e-21   7.5e-18   64.9   0.1    24   118   126   233    92   233 0.81 ABC transporter
ABC_tran             PF00005.22   118 seq1830_BIOID50939   -            659   1.7e-40  137.9   0.0   2   2   9.2e-23   1.1e-19   70.7   0.0     1   117   400   527   400   528 0.93 ABC transporter
oligo_HPY            PF08352.7     64 seq1830_BIOID50939   -            659   9.8e-21   73.7   0.4   1   2   9.4e-12   1.2e-08   35.0   0.0     1    33   284   316   284   339 0.88 Oligopeptide/dipeptide transporter, C-terminal region
oligo_HPY            PF08352.7     64 seq1830_BIOID50939   -            659   9.8e-21   73.7   0.4   2   2   3.3e-12   4.1e-09   36.5   0.0     1    33   579   611   579   630 0.85 Oligopeptide/dipeptide transporter, C-terminal region
Pyridoxal_deC        PF00282.14   373 seq1831_BIOID50939   -            476  1.3e-108  362.7   0.0   1   1  2.2e-112  1.5e-108  362.4   0.0     1   373    43   393    43   393 0.98 Pyridoxal-dependent decarboxylase conserved domain
DUF303               PF03629.13   255 seq1835_BIOID50939   -            679   3.2e-33  114.9   0.0   1   1   3.3e-37   4.5e-33  114.4   0.0     1   228   114   384   114   428 0.76 Domain of unknown function (DUF303)
BPD_transp_2         PF02653.11   267 seq1836_BIOID50939   -            393   1.2e-50  171.8  42.6   1   1   8.6e-55   1.2e-50  171.8  29.5     2   267    57   383    56   383 0.98 Branched-chain amino acid transport system / permease component
IGPD                 PF00475.13   145 seq1837_BIOID50939   -            355   1.3e-64  216.3   0.3   1   1   6.7e-68   2.3e-64  215.5   0.2     1   145   196   338   196   338 0.99 Imidazoleglycerol-phosphate dehydratase
HAD_2                PF13419.1    176 seq1837_BIOID50939   -            355   1.3e-07   31.9   0.1   1   1   1.2e-09     4e-06   27.0   0.0    75   173    29   145    16   148 0.81 Haloacid dehalogenase-like hydrolase
PNK3P                PF08645.6    158 seq1837_BIOID50939   -            355   8.6e-07   28.4   0.0   1   1   4.4e-10   1.5e-06   27.6   0.0     5   129     8   134     4   183 0.77 Polynucleotide kinase 3 phosphatase
Hydrolase_like       PF13242.1     75 seq1837_BIOID50939   -            355   1.8e-06   27.4   0.0   1   1   1.1e-09   3.9e-06   26.3   0.0     1    44   102   144   102   148 0.90 HAD-hyrolase-like
BPD_transp_1         PF00528.17   185 seq1838_BIOID50939   -            210   5.5e-29  100.8  11.6   1   1   5.2e-33   7.1e-29  100.5   8.0     1   182    27   207    23   210 0.89 Binding-protein-dependent transport system inner membrane component
EamA                 PF00892.15   126 seq1839_BIOID50939   -            299   3.3e-18   65.8  28.8   1   2   5.4e-10   7.4e-06   25.9   9.3     1   124     9   128     9   130 0.91 EamA-like transporter family
EamA                 PF00892.15   126 seq1839_BIOID50939   -            299   3.3e-18   65.8  28.8   2   2   2.7e-16   3.8e-12   46.2   5.2     1   123   149   274   149   277 0.89 EamA-like transporter family
Lactonase            PF10282.4    344 seq1842_BIOID50939   -            331   6.5e-87  291.6   0.0   1   1   1.8e-90   8.3e-87  291.3   0.0     2   343     5   327     4   328 0.95 Lactonase, 7-bladed beta-propeller
FMN_bind             PF04205.9     81 seq1843_BIOID50939   -            206   4.2e-18   65.1   0.1   1   1   6.4e-22   8.7e-18   64.1   0.0     1    77    99   187    99   191 0.98 FMN-binding domain
Phageshock_PspG      PF09583.5     65 seq1844_BIOID50939   -             80   1.4e-25   89.0  25.7   1   1   1.1e-29   1.5e-25   88.8  17.8     1    64     1    64     1    65 0.98 Phage shock protein G (Phageshock_PspG)
ABC_tran             PF00005.22   118 seq1846_BIOID50939   -            529     9e-45  151.7   0.2   1   2   9.5e-23   1.9e-19   70.0   0.0    15   118    68   185    51   185 0.88 ABC transporter
ABC_tran             PF00005.22   118 seq1846_BIOID50939   -            529     9e-45  151.7   0.2   2   2   1.2e-25   2.4e-22   79.3   0.0     6   118   331   454   326   454 0.90 ABC transporter
AAA_21               PF13304.1    303 seq1846_BIOID50939   -            529   7.9e-22   78.4   4.8   1   2   1.3e-10   2.5e-07   30.8   0.0   233   302   153   220   148   221 0.95 AAA domain
AAA_21               PF13304.1    303 seq1846_BIOID50939   -            529   7.9e-22   78.4   4.8   2   2   1.2e-11   2.3e-08   34.2   0.3   226   302   415   489   372   490 0.82 AAA domain
oligo_HPY            PF08352.7     64 seq1846_BIOID50939   -            529   4.6e-12   45.9   0.1   1   2   2.9e-10   5.6e-07   29.7   0.1     1    32   236   267   236   280 0.90 Oligopeptide/dipeptide transporter, C-terminal region
oligo_HPY            PF08352.7     64 seq1846_BIOID50939   -            529   4.6e-12   45.9   0.1   2   2   2.5e-05     0.049   13.8   0.0     1    23   505   527   505   529 0.96 Oligopeptide/dipeptide transporter, C-terminal region
adh_short            PF00106.20   167 seq1848_BIOID50939   -            263   1.4e-31  109.5   0.0   1   1     6e-35   2.1e-31  109.0   0.0     1   165    21   185    21   187 0.94 short chain dehydrogenase
adh_short_C2         PF13561.1    243 seq1848_BIOID50939   -            263   5.1e-22   78.7   0.0   1   1   1.7e-25   5.9e-22   78.5   0.0     7   243    31   261    27   261 0.91 Enoyl-(Acyl carrier protein) reductase
KR                   PF08659.5    181 seq1848_BIOID50939   -            263   2.6e-12   46.6   0.0   1   1   1.1e-15   3.9e-12   46.1   0.0     3   161    23   180    22   190 0.88 KR domain
Epimerase            PF01370.16   236 seq1848_BIOID50939   -            263   2.8e-07   30.0   0.1   1   1   7.1e-10   2.4e-06   27.0   0.1     2   156    24   184    23   246 0.75 NAD dependent epimerase/dehydratase family
Porin_1              PF00267.16   337 seq1850_BIOID50939   -            123   6.6e-44  150.4   3.6   1   1   5.8e-48   7.9e-44  150.1   2.5     1    91    27   117    27   121 0.99 Gram-negative porin
Rnf-Nqr              PF02508.9    190 seq1851_BIOID50939   -            231   7.9e-59  198.3   9.5   1   1   6.7e-63   9.1e-59  198.1   6.6     1   189     1   200     1   201 0.98 Rnf-Nqr subunit, membrane protein
GATase               PF00117.23   192 seq1853_BIOID50939   -            196   6.2e-28   97.4   0.0   1   1   2.1e-31   7.1e-28   97.2   0.0     1   189     4   194     4   196 0.81 Glutamine amidotransferase class-I
GATase_3             PF07685.9    158 seq1853_BIOID50939   -            196   9.7e-06   25.1   0.0   1   1   4.3e-09   1.5e-05   24.5   0.0     8    79    39   100    32   106 0.87 CobB/CobQ-like glutamine amidotransferase domain
HOK_GEF              PF01848.11    43 seq1854_BIOID50939   -             98     1e-15   56.6   0.4   1   1   1.1e-19   1.5e-15   56.0   0.2     1    43    52    94    52    94 0.99 Hok/gef family
AA_permease_2        PF13520.1    426 seq1855_BIOID50939   -            511   1.9e-57  194.5  52.9   1   1   3.5e-61   2.4e-57  194.2  36.6     1   424    13   452    13   457 0.92 Amino acid permease
AA_permease          PF00324.16   479 seq1855_BIOID50939   -            511   1.7e-20   72.7  45.6   1   1   3.8e-24   2.6e-20   72.1  31.6    20   462    32   459    15   474 0.76 Amino acid permease
Peripla_BP_3         PF13377.1    160 seq1856_BIOID50939   -            392   2.7e-38  131.3   0.7   1   1   6.8e-40   2.3e-36  125.0   0.1     3   160   113   277   111   277 0.95 Periplasmic binding protein-like domain
HTH_AraC             PF00165.18    42 seq1856_BIOID50939   -            392   3.3e-22   77.5   0.1   1   2   2.8e-11   9.7e-08   31.4   0.0     1    42   294   335   294   335 0.97 Bacterial regulatory helix-turn-helix proteins, AraC family
HTH_AraC             PF00165.18    42 seq1856_BIOID50939   -            392   3.3e-22   77.5   0.1   2   2   9.9e-15   3.4e-11   42.4   0.1     6    41   348   384   346   385 0.95 Bacterial regulatory helix-turn-helix proteins, AraC family
HTH_18               PF12833.2     81 seq1856_BIOID50939   -            392   8.3e-20   70.5   0.1   1   1   1.7e-22   5.8e-19   67.8   0.0     3    79   309   384   307   385 0.97 Helix-turn-helix domain
Peripla_BP_4         PF13407.1    258 seq1856_BIOID50939   -            392   5.4e-13   48.7   0.0   1   1   2.6e-16   8.8e-13   48.0   0.0    75   258    72   258    52   258 0.85 Periplasmic binding protein domain
Porin_1              PF00267.16   337 seq1858_BIOID50939   -            255   4.4e-97  325.2  14.9   1   1  7.2e-101     5e-97  325.0  10.4    98   337     2   255     1   255 0.97 Gram-negative porin
Porin_4              PF13609.1    311 seq1858_BIOID50939   -            255     3e-12   46.5  25.0   1   1   5.8e-16     4e-12   46.1  17.3   120   304     2   225     1   232 0.80 Gram-negative porin
SBP_bac_5            PF00496.17   374 seq1860_BIOID50939   -            512   1.8e-95  319.8  11.4   1   1   1.7e-99   2.3e-95  319.4   7.9     1   372    70   429    70   431 0.95 Bacterial extracellular solute-binding proteins, family 5 Middle
HhH-GPD              PF00730.20   121 seq1861_BIOID50939   -            211   9.8e-19   67.6   0.0   1   1   3.1e-22   1.4e-18   67.1   0.0     1   120    34   168    34   169 0.95 HhH-GPD superfamily base excision DNA repair protein
HHH                  PF00633.18    30 seq1861_BIOID50939   -            211     2e-07   30.1   0.0   1   1   1.1e-10   4.8e-07   28.9   0.0     2    29   100   127    99   128 0.92 Helix-hairpin-helix motif
EndIII_4Fe-2S        PF10576.4     17 seq1861_BIOID50939   -            211   9.7e-05   22.2   3.3   1   1   3.7e-08   0.00017   21.5   2.3     1    17   187   203   187   203 0.99 Iron-sulfur binding domain of endonuclease III
HOK_GEF              PF01848.11    43 seq1862_BIOID50939   -             83   7.2e-18   63.5   1.4   1   1   6.8e-22   9.3e-18   63.1   1.0     1    43    37    79    37    79 0.99 Hok/gef family
His_biosynth         PF00977.16   228 seq1863_BIOID50939   -            245   6.1e-76  254.5   0.2   1   1   2.5e-79   6.8e-76  254.3   0.2     1   228     1   234     1   234 0.98 Histidine biosynthesis protein
Trp_syntA            PF00290.15   259 seq1863_BIOID50939   -            245   3.7e-06   25.4   1.1   1   1   1.3e-08   3.5e-05   22.2   0.1   174   232    51   108    33   114 0.88 Tryptophan synthase alpha chain
MutS_V               PF00488.16   235 seq1865_BIOID50939   -            853  7.7e-105  349.3   0.0   1   1  4.6e-108  1.3e-104  348.6   0.0     1   234   567   798   567   799 0.99 MutS domain V
MutS_III             PF05192.13   204 seq1865_BIOID50939   -            853   3.1e-49  167.4   3.1   1   1   2.1e-52   5.7e-49  166.5   2.2     1   204   271   560   271   560 0.96 MutS domain III
[truncated: 1,512,023 more chars]
