# Supplementary material for: A domain sequence approach to pangenomics: applications to Escherichia coli
Source: F1000Res. 2013 May 29;1:19. Originally published 2012 Oct 1. [Version 2] doi: 10.12688/f1000research.1-19.v2 (PMC3901455; doi:10.12688/f1000research.1-19.v2)
Supplement: The 347 text files show the results from scanning each of the fasta-files against the Pfam-A database [file f1000research-1-1101-s0002.tgz › Escherichia_coli_DEC4D_BIOID50941.txt]

#                                                                            --- full sequence --- -------------- this domain -------------   hmm coord   ali coord   env coord
# target name        accession   tlen query name           accession   qlen   E-value  score  bias   #  of  c-Evalue  i-Evalue  score  bias  from    to  from    to  from    to  acc description of target
#------------------- ---------- ----- -------------------- ---------- ----- --------- ------ ----- --- --- --------- --------- ------ ----- ----- ----- ----- ----- ----- ----- ---- ---------------------
DDE_Tnp_IS66         PF03050.9    271 seq2_BIOID50941      -            512  3.4e-100  334.6   0.0   1   1  9.9e-104  3.4e-100  334.6   0.0     1   271   175   462   175   462 0.98 Transposase IS66 family
DDE_Tnp_IS66_C       PF13817.1     39 seq2_BIOID50941      -            512   4.3e-19   68.1   0.1   1   1   3.3e-22   1.1e-18   66.7   0.0     1    39   468   506   468   506 0.98 IS66 C-terminal element
HTH_Tnp_IS66         PF13005.2     59 seq2_BIOID50941      -            512   3.4e-17   61.8   0.7   1   1   1.8e-20     6e-17   61.1   0.5     3    59   115   169   113   169 0.95 putative Helix-turn-helix domain of transposase IS66
LZ_Tnp_IS66          PF13007.2     78 seq2_BIOID50941      -            512   3.7e-13   49.8   3.2   1   1   1.1e-16   3.7e-13   49.8   2.2     1    77    38   110    38   111 0.82 Transposase C of IS166 homeodomain
RusA                 PF05866.6    116 seq5_BIOID50941      -            123   5.7e-21   74.9   0.0   1   1   4.8e-25   6.5e-21   74.7   0.0     1   116     7   116     7   116 0.90 Endodeoxyribonuclease RusA
LZ_Tnp_IS66          PF13007.2     78 seq8_BIOID50941      -             79   1.1e-07   32.2   1.0   1   1   8.2e-12   1.1e-07   32.2   0.7     1    34    38    71    38    77 0.85 Transposase C of IS166 homeodomain
DUF1317              PF07026.6     60 seq11_BIOID50941     -             60   7.3e-41  137.7   0.0   1   1   5.8e-45   7.9e-41  137.6   0.0     1    60     1    60     1    60 0.99 Protein of unknown function (DUF1317)
DDE_Tnp_IS66         PF03050.9    271 seq14_BIOID50941     -            512  3.4e-100  334.6   0.0   1   1  9.9e-104  3.4e-100  334.6   0.0     1   271   175   462   175   462 0.98 Transposase IS66 family
DDE_Tnp_IS66_C       PF13817.1     39 seq14_BIOID50941     -            512   4.3e-19   68.1   0.1   1   1   3.3e-22   1.1e-18   66.7   0.0     1    39   468   506   468   506 0.98 IS66 C-terminal element
HTH_Tnp_IS66         PF13005.2     59 seq14_BIOID50941     -            512   3.4e-17   61.8   0.7   1   1   1.8e-20     6e-17   61.1   0.5     3    59   115   169   113   169 0.95 putative Helix-turn-helix domain of transposase IS66
LZ_Tnp_IS66          PF13007.2     78 seq14_BIOID50941     -            512   3.7e-13   49.8   3.2   1   1   1.1e-16   3.7e-13   49.8   2.2     1    77    38   110    38   111 0.82 Transposase C of IS166 homeodomain
DUF3491              PF11996.3    936 seq17_BIOID50941     -            582    1e-180  602.3  15.8   1   1  9.5e-185  1.3e-180  602.0  10.9   246   857     1   578     1   581 0.99 Protein of unknown function (DUF3491)
Fimbrial             PF00419.15   145 seq18_BIOID50941     -            163   1.3e-16   60.9   0.2   1   1   1.2e-20   1.6e-16   60.7   0.1    19   143    28   161    21   163 0.81 Fimbrial protein
Phage-tail_3         PF13550.1    164 seq21_BIOID50941     -            414   1.3e-40  138.7   0.0   1   1   1.5e-44     2e-40  138.1   0.0     1   162   123   291   123   293 0.94 Putative phage tail protein
TPR_3                PF07720.7     36 seq22_BIOID50941     -            163   1.3e-20   72.6  16.1   1   2   6.5e-14   8.9e-10   38.0   2.4     1    36    40    73    40    73 0.98 Tetratricopeptide repeat
TPR_3                PF07720.7     36 seq22_BIOID50941     -            163   1.3e-20   72.6  16.1   2   2   1.3e-14   1.8e-10   40.2   3.3     1    36    74   107    74   107 0.96 Tetratricopeptide repeat
DUF2219              PF09982.4    293 seq25_BIOID50941     -            319   7.6e-65  218.5   3.4   1   1   7.9e-69   1.1e-64  218.0   2.4    14   293    54   319    40   319 0.92 Uncharacterized protein conserved in bacteria (DUF2219)
Lysis_S              PF04971.7     68 seq26_BIOID50941     -             68     7e-47  156.8   0.6   1   1   5.6e-51   7.6e-47  156.7   0.4     1    68     1    68     1    68 1.00 Lysis protein S
DUF1382              PF07131.6     61 seq27_BIOID50941     -             63   9.8e-41  137.5   1.4   1   1   7.9e-45   1.1e-40  137.4   1.0     1    61     1    61     1    61 0.99 Protein of unknown function (DUF1382)
Phage_antiter_Q      PF06323.6    230 seq29_BIOID50941     -            255  3.1e-105  350.5   8.7   1   1  2.5e-109  3.4e-105  350.3   6.0     1   229    27   254    27   255 1.00 Phage antitermination protein Q
AA_permease_2        PF13520.1    426 seq30_BIOID50941     -            511   1.9e-57  194.5  52.9   1   1   3.5e-61   2.4e-57  194.2  36.6     1   424    13   452    13   457 0.92 Amino acid permease
AA_permease          PF00324.16   479 seq30_BIOID50941     -            511   1.7e-20   72.7  45.6   1   1   3.8e-24   2.6e-20   72.1  31.6    20   462    32   459    15   474 0.76 Amino acid permease
Phage_antitermQ      PF06530.7    126 seq31_BIOID50941     -            162   2.7e-54  181.9   0.1   1   1   4.8e-58   3.3e-54  181.7   0.0     1   125     3   136     3   137 0.97 Phage antitermination protein Q
DDE_Tnp_IS66         PF03050.9    271 seq32_BIOID50941     -            429  1.6e-100  335.6   0.0   1   1  4.5e-104    2e-100  335.3   0.0     1   271    92   379    92   379 0.98 Transposase IS66 family
DDE_Tnp_IS66_C       PF13817.1     39 seq32_BIOID50941     -            429   3.6e-19   68.3   0.1   1   1     2e-22     9e-19   67.0   0.0     1    39   385   423   385   423 0.98 IS66 C-terminal element
HTH_Tnp_IS66         PF13005.2     59 seq32_BIOID50941     -            429   2.8e-17   62.1   0.7   1   1     1e-20   4.7e-17   61.4   0.5     3    59    32    86    30    86 0.95 putative Helix-turn-helix domain of transposase IS66
Terminase_1          PF03354.10   477 seq33_BIOID50941     -            338   2.4e-19   69.0   0.0   1   1   2.2e-23     3e-19   68.7   0.0   160   469     6   319     1   324 0.80 Phage Terminase
RTX_C                PF08339.5    145 seq34_BIOID50941     -            125   3.1e-29  101.4   7.3   1   1   2.4e-33   3.3e-29  101.3   5.1    16   144     6   124     1   125 0.93 RTX C-terminal domain
Phage_antitermQ      PF06530.7    126 seq37_BIOID50941     -            123   9.2e-57  189.9   0.1   1   1   7.6e-61     1e-56  189.7   0.1     2   121     3   122     2   123 0.99 Phage antitermination protein Q
Sod_Cu               PF00080.15   142 seq38_BIOID50941     -            175   3.7e-31  108.0   0.1   1   1   3.2e-35   4.4e-31  107.8   0.1     9   142    33   174    17   174 0.89 Copper/zinc superoxide dismutase (SODC)
DUF1327              PF07041.6    113 seq39_BIOID50941     -             85   5.7e-28   96.9   0.0   1   1   4.7e-32   6.5e-28   96.7   0.0     1    60     2    61     2    82 0.92 Protein of unknown function (DUF1327)
DinI                 PF06183.8     65 seq40_BIOID50941     -             82   1.7e-28   98.3   0.3   1   1   1.5e-32     2e-28   98.0   0.2     1    65    15    81    15    81 0.98 DinI-like family
SecE                 PF00584.15    57 seq42_BIOID50941     -            127   2.4e-21   74.9   1.0   1   1   1.8e-25   2.4e-21   74.9   0.7     2    56    68   122    67   123 0.97 SecE/Sec61-gamma subunits of protein translocation complex
Ail_Lom              PF06316.6    199 seq46_BIOID50941     -             57   6.2e-28   97.5   0.1   1   1   4.8e-32   6.6e-28   97.4   0.1     1    56     1    56     1    57 0.99 Enterobacterial Ail/Lom protein
DUF1627              PF07789.7    155 seq47_BIOID50941     -            238   1.7e-86  287.3   0.2   1   1   1.9e-90   2.6e-86  286.7   0.2     1   155    76   230    76   230 1.00 Protein of unknown function (DUF1627)
DUF932               PF06067.6    239 seq49_BIOID50941     -            272   1.6e-59  201.0   0.0   1   1   1.3e-63   1.8e-59  200.8   0.0     2   239    37   261    36   261 0.99 Domain of unknown function (DUF932)
DUF3672              PF12421.3    136 seq50_BIOID50941     -            102   9.2e-06   25.7   0.0   1   1   1.1e-09   1.4e-05   25.0   0.0    87   136    12    61     2    61 0.91 Fibronectin type III protein
Ail_Lom              PF06316.6    199 seq56_BIOID50941     -            135     8e-78  260.3   5.6   1   1   1.3e-81   8.9e-78  260.2   3.9    65   199     1   135     1   135 0.99 Enterobacterial Ail/Lom protein
OMP_b-brl            PF13505.1    176 seq56_BIOID50941     -            135   4.4e-15   55.9   3.4   1   1   7.5e-19   5.1e-15   55.7   2.3    63   176     4   135     2   135 0.83 Outer membrane protein beta-barrel domain
Peptidase_C39        PF03412.10   131 seq57_BIOID50941     -            279   1.4e-23   82.9   0.2   1   1     3e-27   2.1e-23   82.4   0.1    15   130    11   129     4   130 0.95 Peptidase C39 family
ABC_membrane         PF00664.18   275 seq57_BIOID50941     -            279   5.2e-17   62.0   5.2   1   1   1.1e-20   7.6e-17   61.4   3.6    11   127   160   277   151   279 0.87 ABC transporter transmembrane region
DUF3672              PF12421.3    136 seq60_BIOID50941     -            271   4.5e-40  136.8   0.2   1   1   9.5e-44   6.5e-40  136.3   0.2     1   136    88   230    88   230 0.94 Fibronectin type III protein
DUF1983              PF09327.6     81 seq60_BIOID50941     -            271   6.5e-23   80.3   0.8   1   1   2.7e-26   1.8e-22   78.9   0.2    18    81     1    64     1    64 0.99 Domain of unknown function (DUF1983)
zf-dskA_traR         PF01258.12    36 seq62_BIOID50941     -             73   4.7e-10   38.9   7.6   1   1   4.5e-14   6.2e-10   38.5   5.3     4    35    33    64    28    65 0.92 Prokaryotic dksA/traR C4-type zinc finger
Phage_lysozyme       PF00959.14   110 seq63_BIOID50941     -            177   4.1e-29  100.9   0.0   1   1   3.9e-33   5.4e-29  100.5   0.0     1   110    48   166    48   166 0.97 Phage lysozyme
NusG                 PF02357.14    92 seq64_BIOID50941     -            181   5.3e-25   87.3   0.0   1   1   1.1e-28   7.7e-25   86.8   0.0     1    92     7   106     7   106 0.93 Transcription termination factor nusG
KOW                  PF00467.24    32 seq64_BIOID50941     -            181   1.3e-08   33.9   0.1   1   1   9.1e-12   6.2e-08   31.7   0.0     1    28   130   161   130   165 0.86 KOW motif
gpW                  PF02831.10    68 seq67_BIOID50941     -             68   9.5e-37  124.2   1.1   1   1   7.6e-41     1e-36  124.1   0.8     1    68     1    68     1    68 0.99 gpW
Trans_reg_C          PF00486.23    77 seq70_BIOID50941     -            426   9.4e-13   47.7   0.0   1   1   1.6e-16   2.1e-12   46.6   0.0     2    77    28   101    26   101 0.93 Transcriptional regulatory protein, C terminal
Ead_Ea22             PF13935.1    139 seq71_BIOID50941     -            315   4.9e-44  149.9   1.3   1   1   3.6e-48   4.9e-44  149.9   0.9     1   139     2   145     2   145 0.98 Ead/Ea22-like protein
Ail_Lom              PF06316.6    199 seq72_BIOID50941     -            199    3e-117  389.0   4.8   1   1  4.9e-121  3.4e-117  388.8   3.3     1   199     1   199     1   199 1.00 Enterobacterial Ail/Lom protein
OMP_b-brl            PF13505.1    176 seq72_BIOID50941     -            199   4.3e-25   88.5   5.6   1   1   7.9e-29   5.4e-25   88.2   3.9     2   176    11   199    10   199 0.88 Outer membrane protein beta-barrel domain
PRK                  PF00485.13   194 seq73_BIOID50941     -            368   3.9e-13   49.2   0.0   1   1   5.3e-17   7.2e-13   48.4   0.0     1   148   142   296   142   306 0.87 Phosphoribulokinase / Uridine kinase family
Phage_portal_2       PF05136.8    355 seq76_BIOID50941     -            528  9.7e-105  349.8   1.6   1   1  8.7e-109  1.2e-104  349.5   1.1     2   355    30   401    29   401 0.98 Phage portal protein, lambda family
Abi                  PF02517.11    92 seq80_BIOID50941     -            167   1.7e-17   63.2  14.8   1   1   3.2e-21   4.4e-17   61.8  10.0     6    91    67   153    26   154 0.94 CAAX protease self-immunity
DUF3672              PF12421.3    136 seq82_BIOID50941     -            141   1.1e-27   96.7   0.2   1   1   2.3e-31   1.6e-27   96.2   0.1     1    54    73   126    73   137 0.94 Fibronectin type III protein
DUF1983              PF09327.6     81 seq82_BIOID50941     -            141   2.5e-14   52.8   0.3   1   1   7.6e-18   5.2e-14   51.8   0.0    33    81     1    49     1    49 0.99 Domain of unknown function (DUF1983)
phage_tail_N         PF08400.5    134 seq83_BIOID50941     -            435   9.2e-55  183.8   0.1   1   1     2e-58   9.2e-55  183.8   0.1     9   134     3   128     2   128 0.99 Prophage tail fibre N-terminal
Phage_fiber_C        PF06820.7     64 seq83_BIOID50941     -            435   2.4e-24   85.1   0.0   1   1   8.6e-28   3.9e-24   84.4   0.0     1    46   357   402   357   415 0.96 Putative prophage tail fibre C-terminus
Collagen             PF01391.13    60 seq83_BIOID50941     -            435   2.2e-18   65.4  70.4   1   2   3.6e-13   1.7e-09   36.9  23.8     1    59   245   303   243   304 0.73 Collagen triple helix repeat (20 copies)
Collagen             PF01391.13    60 seq83_BIOID50941     -            435   2.2e-18   65.4  70.4   2   2     1e-12   4.7e-09   35.5  22.7     1    59   296   354   296   357 0.91 Collagen triple helix repeat (20 copies)
RIP                  PF00161.14   206 seq84_BIOID50941     -            366   4.5e-42  143.4   0.4   1   1     4e-46   5.5e-42  143.1   0.3     1   204    71   279    71   281 0.96 Ribosome inactivating protein
Arc                  PF03869.9     50 seq86_BIOID50941     -             84     4e-09   35.8   0.1   1   1   4.3e-13   5.9e-09   35.2   0.0     4    45     7    48     4    51 0.89 Arc-like DNA binding domain
DUF1233              PF06806.7     72 seq87_BIOID50941     -             83   2.3e-32  110.2   0.1   1   1     2e-36   2.7e-32  110.0   0.1     1    70     4    74     4    77 0.97 Putative excisionase (DUF1233)
Peptidase_U35        PF04586.12   163 seq88_BIOID50941     -            645   4.4e-30  104.7   0.0   1   1   1.2e-33     8e-30  103.8   0.0     5   159    12   157     8   161 0.91 Caudovirus prohead protease
Phage_capsid         PF05065.8    276 seq88_BIOID50941     -            645   8.3e-27   93.9   0.2   1   1   2.1e-30   1.4e-26   93.1   0.1     8   275   353   635   351   636 0.79 Phage capsid family
DUF3672              PF12421.3    136 seq90_BIOID50941     -            501   1.9e-37  128.3   1.8   1   1   7.1e-41   3.2e-37  127.5   1.2     1   136   313   463   313   463 0.94 Fibronectin type III protein
DUF1983              PF09327.6     81 seq90_BIOID50941     -            501   4.2e-28   97.0   0.1   1   1   2.2e-31     1e-27   95.7   0.0     2    81   210   289   209   289 0.97 Domain of unknown function (DUF1983)
Antirestrict         PF03230.8     94 seq94_BIOID50941     -            161   5.1e-39  132.0   0.2   1   1   4.7e-43   6.4e-39  131.7   0.1     1    94    64   161    64   161 0.98 Antirestriction protein
Ribosomal_L11_N      PF03946.9     60 seq95_BIOID50941     -            142   3.2e-32  109.6   0.3   1   1   8.7e-36   5.9e-32  108.7   0.2     1    60     8    67     8    67 0.99 Ribosomal protein L11, N-terminal domain
Ribosomal_L11        PF00298.14    69 seq95_BIOID50941     -            142   6.6e-29   99.7   2.9   1   1   1.8e-32   1.2e-28   98.8   2.0     1    69    72   140    72   140 0.99 Ribosomal protein L11, RNA binding domain
DUF4406              PF14359.1     92 seq97_BIOID50941     -            100   1.1e-32  111.8   0.0   1   1   8.7e-37   1.2e-32  111.7   0.0     1    91     5    93     5    94 0.98 Domain of unknown function (DUF4406)
DUF3596              PF12167.3     88 seq98_BIOID50941     -             56     5e-09   35.5   0.0   1   1   4.2e-13   5.7e-09   35.3   0.0     1    30     9    38     9    48 0.86 Domain of unknown function (DUF3596)
P22_AR_N             PF10547.4    120 seq99_BIOID50941     -            189   1.5e-53  179.5   0.0   1   1   3.4e-57   2.3e-53  178.9   0.0     1   120     1   119     1   119 0.99 P22_AR N-terminal domain
ORF11CD3             PF10549.4     57 seq99_BIOID50941     -            189   2.9e-24   84.4   0.5   1   1   1.5e-27     1e-23   82.6   0.2     1    56   120   175   120   176 0.98 ORF11CD3 domain
LppC                 PF04348.8    536 seq100_BIOID50941    -            678    2e-135  452.3  23.7   1   2     6e-52   8.2e-48  163.1  14.0     1   314    40   345    40   353 0.90 LppC putative lipoprotein
LppC                 PF04348.8    536 seq100_BIOID50941    -            678    2e-135  452.3  23.7   2   2   6.7e-91   9.1e-87  291.7   0.1   245   536   346   672   342   672 0.97 LppC putative lipoprotein
ABC_membrane         PF00664.18   275 seq101_BIOID50941    -            421   2.5e-27   95.8   3.4   1   1   9.3e-31   3.2e-27   95.5   2.3   136   275     1   139     1   139 0.99 ABC transporter transmembrane region
ABC_tran             PF00005.22   118 seq101_BIOID50941    -            421   7.7e-22   77.7   0.0   1   1   4.2e-25   1.4e-21   76.8   0.0     1   118   224   349   224   349 0.96 ABC transporter
AAA_17               PF13207.1    121 seq101_BIOID50941    -            421   2.3e-06   28.3   0.0   1   1   1.6e-09   5.3e-06   27.1   0.0     1    54   212   268   212   305 0.71 AAA domain
Ail_Lom              PF06316.6    199 seq102_BIOID50941    -            199  5.8e-119  394.6   5.2   1   1  9.5e-123  6.5e-119  394.4   3.6     1   199     1   199     1   199 1.00 Enterobacterial Ail/Lom protein
OMP_b-brl            PF13505.1    176 seq102_BIOID50941    -            199   4.7e-25   88.4   4.5   1   1   8.3e-29   5.7e-25   88.1   3.1     2   176    11   199     8   199 0.87 Outer membrane protein beta-barrel domain
TonB_dep_Rec         PF00593.19   276 seq103_BIOID50941    -            715   1.1e-26   94.3  16.7   1   1   1.6e-30   1.1e-26   94.3  11.6     5   272   466   710   464   714 0.90 TonB dependent receptor
Plug                 PF07715.10   108 seq103_BIOID50941    -            715   2.9e-24   85.3   1.3   1   1   1.3e-27   8.7e-24   83.8   0.9     4   108    54   159    51   159 0.93 TonB-dependent Receptor Plug Domain
EspG                 PF06872.6    383 seq104_BIOID50941    -            398  8.5e-201  666.1   1.7   1   1    7e-205  9.6e-201  665.9   1.2     1   383    15   397    15   397 1.00 EspG protein
phage_tail_N         PF08400.5    134 seq105_BIOID50941    -            311   3.8e-61  204.5   0.1   1   1   5.6e-65   3.8e-61  204.5   0.1     1   134     1   134     1   134 0.99 Prophage tail fibre N-terminal
CarboxypepD_reg      PF13620.1     82 seq105_BIOID50941    -            311   5.3e-08   32.7   0.2   1   1   2.1e-11   1.4e-07   31.3   0.2     1    74     4    82     4    89 0.82 Carboxypeptidase regulatory-like domain
DUF3672              PF12421.3    136 seq107_BIOID50941    -            102   9.3e-06   25.7   0.1   1   1   1.1e-09   1.5e-05   25.0   0.0    87   136    12    61     2    61 0.91 Fibronectin type III protein
tRNA-synt_1g         PF09334.6    391 seq109_BIOID50941    -            677  2.3e-156  520.2   0.1   1   1  1.1e-159  2.9e-156  519.9   0.0     1   390     8   397     8   398 0.98 tRNA synthetases class I (M)
tRNA_bind            PF01588.15    95 seq109_BIOID50941    -            677   1.5e-22   79.0   0.0   1   1   1.2e-25   3.4e-22   77.9   0.0     1    94   581   674   581   675 0.98 Putative tRNA binding domain
tRNA-synt_1          PF00133.17   601 seq109_BIOID50941    -            677   3.1e-18   64.9   1.5   1   1   3.8e-15     1e-11   43.4   0.1    28   103    11    85     2   112 0.83 tRNA synthetases class I (I, L, M and V)
tRNA-synt_1e         PF01406.14   301 seq109_BIOID50941    -            677   3.9e-14   52.3   0.4   1   2     6e-09   1.6e-05   24.0   0.0    14   120    12   119     2   132 0.87 tRNA synthetases class I (C) catalytic domain
tRNA-synt_1e         PF01406.14   301 seq109_BIOID50941    -            677   3.9e-14   52.3   0.4   2   2   1.5e-09   4.2e-06   25.9   0.0   213   282   294   362   287   380 0.82 tRNA synthetases class I (C) catalytic domain
Transposase_mut      PF00872.13   381 seq117_BIOID50941    -            115   1.2e-22   79.8   0.0   1   1   2.3e-26   1.6e-22   79.5   0.0   186   298     2   105     1   112 0.89 Transposase, Mutator family
DUF187               PF02638.10   401 seq118_BIOID50941    -            439  3.2e-174  578.9   0.1   1   1  2.7e-178  3.6e-174  578.7   0.1     1   401     3   431     3   431 0.99 Uncharacterised BCR, COG1649
DUF3491              PF11996.3    936 seq119_BIOID50941    -            168   8.8e-13   46.5   1.0   1   1   1.1e-16   1.4e-12   45.8   0.7   871   935     2    63     1    64 0.96 Protein of unknown function (DUF3491)
Ribosomal_L1         PF00687.16   221 seq122_BIOID50941    -            234   9.2e-50  168.8   0.2   1   1   7.9e-54   1.1e-49  168.6   0.2    13   220    28   220     8   221 0.90 Ribosomal protein L1p/L10e family
DUF3927              PF13064.1     46 seq124_BIOID50941    -             52   2.9e-22   77.7  11.8   1   1   2.3e-26   3.1e-22   77.6   8.2     1    46     3    48     3    48 0.98 Protein of unknown function (DUF3927)
RadC                 PF04002.10   123 seq125_BIOID50941    -            163   5.7e-47  158.3   0.0   1   1   5.1e-51   6.9e-47  158.0   0.0     2   123    42   163    41   163 0.98 RadC-like JAB domain
Ail_Lom              PF06316.6    199 seq126_BIOID50941    -            199  5.7e-118  391.4   5.2   1   1  9.4e-122  6.4e-118  391.2   3.6     1   199     1   199     1   199 1.00 Enterobacterial Ail/Lom protein
OMP_b-brl            PF13505.1    176 seq126_BIOID50941    -            199   1.7e-25   89.8   6.0   1   1   3.2e-29   2.2e-25   89.5   4.2     2   176    11   199    10   199 0.88 Outer membrane protein beta-barrel domain
Transposase_mut      PF00872.13   381 seq139_BIOID50941    -             85   4.7e-16   58.2   0.2   1   1   3.8e-20   5.1e-16   58.0   0.1   322   379     3    60     1    62 0.97 Transposase, Mutator family
phage_tail_N         PF08400.5    134 seq140_BIOID50941    -            971   5.5e-59  197.5   0.3   1   1   1.6e-62   5.5e-59  197.5   0.2     1   134     1   134     1   134 0.99 Prophage tail fibre N-terminal
Phage_fiber_2        PF03406.8     44 seq140_BIOID50941    -            971   1.1e-56  188.0  35.0   1   3   4.1e-25   1.4e-21   75.7   4.9     1    44   462   505   462   505 0.98 Phage tail fibre repeat
Phage_fiber_2        PF03406.8     44 seq140_BIOID50941    -            971   1.1e-56  188.0  35.0   2   3   7.3e-24   2.5e-20   71.7   3.9     1    44   506   549   506   549 0.97 Phage tail fibre repeat
Phage_fiber_2        PF03406.8     44 seq140_BIOID50941    -            971   1.1e-56  188.0  35.0   3   3   1.5e-23     5e-20   70.7   4.4     1    42   550   591   550   593 0.95 Phage tail fibre repeat
Collar               PF07484.7     57 seq140_BIOID50941    -            971   1.4e-11   43.8   0.2   1   1   9.7e-15   3.3e-11   42.6   0.1     1    56   761   807   761   808 0.97 Phage Tail Collar Domain
Phage_fiber          PF03335.8     14 seq140_BIOID50941    -            971   6.2e-07   28.0  64.4   1   7   0.00054       1.8    8.3   1.5     1    14   824   837   824   837 0.88 Phage tail fibre repeat
Phage_fiber          PF03335.8     14 seq140_BIOID50941    -            971   6.2e-07   28.0  64.4   2   7   2.4e-05     0.083   12.4   2.6     1    14   856   869   856   869 0.92 Phage tail fibre repeat
Phage_fiber          PF03335.8     14 seq140_BIOID50941    -            971   6.2e-07   28.0  64.4   3   7   0.00027      0.91    9.3   2.4     2    13   871   882   870   883 0.89 Phage tail fibre repeat
Phage_fiber          PF03335.8     14 seq140_BIOID50941    -            971   6.2e-07   28.0  64.4   4   7   3.8e-05      0.13   11.8   3.2     1    14   906   919   906   919 0.92 Phage tail fibre repeat
Phage_fiber          PF03335.8     14 seq140_BIOID50941    -            971   6.2e-07   28.0  64.4   5   7   0.00053       1.8    8.3   1.7     2    12   921   931   920   932 0.89 Phage tail fibre repeat
Phage_fiber          PF03335.8     14 seq140_BIOID50941    -            971   6.2e-07   28.0  64.4   6   7   0.00045       1.5    8.6   0.8     2    11   930   939   929   940 0.86 Phage tail fibre repeat
Phage_fiber          PF03335.8     14 seq140_BIOID50941    -            971   6.2e-07   28.0  64.4   7   7   0.00053       1.8    8.4   0.9     2    13   939   950   938   951 0.87 Phage tail fibre repeat
Phage_lysis          PF03245.8    125 seq142_BIOID50941    -            152   2.2e-48  163.2   8.0   1   1   1.9e-52   2.5e-48  163.0   5.5     1   124    26   150    26   151 0.99 Bacteriophage lysis protein
HTH_AraC             PF00165.18    42 seq144_BIOID50941    -            229   7.2e-11   41.4   0.4   1   1   1.8e-08   0.00012   21.6   0.1    14    38   194   219   192   223 0.91 Bacterial regulatory helix-turn-helix proteins, AraC family
HTH_18               PF12833.2     81 seq144_BIOID50941    -            229   1.1e-10   41.3   0.1   1   1   2.6e-14   1.8e-10   40.6   0.0     2    80   147   223   146   224 0.93 Helix-turn-helix domain
SLT_beta             PF02258.11    70 seq145_BIOID50941    -             89   6.7e-46  153.8   0.4   1   1     6e-50   8.2e-46  153.6   0.3     2    70    19    87    18    87 0.98 Shiga-like toxin beta subunit
Phage_fiber_C        PF06820.7     64 seq154_BIOID50941    -             82   3.6e-36  122.9   0.7   1   1   3.2e-40   4.4e-36  122.7   0.5     1    64    21    82    21    82 0.99 Putative prophage tail fibre C-terminus
DUF987               PF06174.6     66 seq155_BIOID50941    -             73   2.6e-43  145.2   0.2   1   1   2.1e-47   2.9e-43  145.0   0.1     1    66     1    66     1    66 0.99 Protein of unknown function (DUF987)
Dus                  PF01207.12   310 seq156_BIOID50941    -            345  8.1e-100  333.5   0.0   1   1  6.8e-104  9.3e-100  333.3   0.0     2   308    30   340    29   342 0.98 Dihydrouridine synthase (Dus)
Phage_fiber_C        PF06820.7     64 seq160_BIOID50941    -             92   1.1e-37  127.8   0.2   1   1   9.6e-42   1.3e-37  127.6   0.1     1    64    18    81    18    81 0.99 Putative prophage tail fibre C-terminus
phage_tail_N         PF08400.5    134 seq161_BIOID50941    -            436   1.1e-60  203.0   0.1   1   1   3.2e-64   1.1e-60  203.0   0.1     1   134     1   134     1   134 0.99 Prophage tail fibre N-terminal
Phage_fiber_C        PF06820.7     64 seq161_BIOID50941    -            436   7.4e-36  122.0   0.2   1   1   3.3e-39   1.1e-35  121.3   0.2     1    64   362   425   362   425 0.99 Putative prophage tail fibre C-terminus
Collagen             PF01391.13    60 seq161_BIOID50941    -            436   8.4e-16   57.1  64.5   1   2   2.7e-11   9.3e-08   31.3  21.5     1    59   251   314   248   315 0.86 Collagen triple helix repeat (20 copies)
Collagen             PF01391.13    60 seq161_BIOID50941    -            436   8.4e-16   57.1  64.5   2   2     2e-12   6.9e-09   35.0  22.7     1    59   301   359   301   362 0.88 Collagen triple helix repeat (20 copies)
CarboxypepD_reg      PF13620.1     82 seq161_BIOID50941    -            436   1.3e-07   31.4   0.2   1   1   9.4e-11   3.2e-07   30.1   0.1     1    74     4    82     4    89 0.82 Carboxypeptidase regulatory-like domain
Lysis_S              PF04971.7     68 seq163_BIOID50941    -             86   1.8e-46  155.5   0.6   1   1   1.6e-50   2.2e-46  155.3   0.4     1    68    19    86    19    86 1.00 Lysis protein S
DUF1323              PF07037.6    122 seq164_BIOID50941    -            119   9.2e-49  164.5   0.0   1   1   8.9e-53   1.2e-48  164.1   0.0     1   122     6   118     6   118 0.94 Putative transcription regulator (DUF1323)
Peptidase_S49        PF01343.13   154 seq165_BIOID50941    -            414   8.9e-46  155.3   0.5   1   1   2.8e-49   1.9e-45  154.2   0.4     2   151   124   272   123   275 0.96 Peptidase family S49
DUF551               PF04448.7     69 seq167_BIOID50941    -            116     6e-10   39.6   0.3   1   1   7.3e-14     1e-09   38.9   0.2     1    63    51   104    51   112 0.85 Protein of unknown function (DUF551)
SLT                  PF01464.15   121 seq168_BIOID50941    -            167   1.1e-30  105.4   0.1   1   1   9.5e-35   1.3e-30  105.2   0.1     2   118    28   150    27   153 0.95 Transglycosylase SLT domain
AA_permease          PF00324.16   479 seq174_BIOID50941    -            119   1.3e-07   30.2   7.3   1   1   9.4e-12   1.3e-07   30.2   5.0     2    46    35    78    34    82 0.92 Amino acid permease
Response_reg         PF00072.19   112 seq175_BIOID50941    -            215   1.2e-30  105.6   0.4   1   1   5.3e-34   1.8e-30  105.0   0.3     1   112     9   121     9   121 0.99 Response regulator receiver domain
GerE                 PF00196.14    58 seq175_BIOID50941    -            215   4.4e-25   86.6   0.5   1   1   2.5e-28   8.5e-25   85.7   0.4     2    57   152   207   151   208 0.96 Bacterial regulatory proteins, luxR family
Sigma70_r4_2         PF08281.7     54 seq175_BIOID50941    -            215   1.4e-07   30.7   0.1   1   1   8.1e-11   2.8e-07   29.7   0.0    25    54   167   196   154   196 0.93 Sigma-70, region 4
HTH_24               PF13412.1     48 seq175_BIOID50941    -            215   1.7e-05   23.9   1.1   1   1   1.8e-08   6.1e-05   22.2   0.3     6    43   159   194   154   195 0.80 Winged helix-turn-helix DNA-binding
Phage_integrase      PF00589.17   173 seq176_BIOID50941    -            230   1.6e-32  112.4   0.0   1   1   1.4e-36   1.9e-32  112.1   0.0     2   170    53   220    52   223 0.97 Phage integrase family
YagB_YeeU_YfjZ       PF06154.6    105 seq178_BIOID50941    -            124   7.6e-52  173.8   0.0   1   1   6.5e-56     9e-52  173.6   0.0     2   104    16   118    15   119 0.98 YagB/YeeU/YfjZ family
Ribosomal_L10        PF00466.15   100 seq179_BIOID50941    -            165   2.5e-26   91.3   0.0   1   1   2.6e-30   3.6e-26   90.8   0.0     3   100     5   101     3   101 0.98 Ribosomal protein L10
HTH_Tnp_1            PF01527.15    76 seq180_BIOID50941    -            108   5.5e-11   42.1   1.3   1   1   1.6e-14   2.2e-10   40.2   0.9     1    74     1    87     1    88 0.86 Transposase
Phage_fiber_C        PF06820.7     64 seq182_BIOID50941    -             89     3e-33  113.6   0.6   1   1   2.8e-37   3.9e-33  113.2   0.4     1    64    28    89    28    89 0.98 Putative prophage tail fibre C-terminus
SdiA-regulated       PF06977.6    249 seq183_BIOID50941    -            272   3.1e-71  239.1   0.1   1   1   5.6e-75   3.9e-71  238.8   0.1     7   248    32   268    27   269 0.93 SdiA-regulated
Phage_lysozyme       PF00959.14   110 seq185_BIOID50941    -            165   1.7e-32  111.8   0.1   1   1   1.5e-36   2.1e-32  111.5   0.1     1   109    48   154    48   155 0.98 Phage lysozyme
DUF1283              PF06932.6     85 seq186_BIOID50941    -            113   5.2e-46  154.4   5.7   1   1   4.5e-50   6.1e-46  154.2   4.0     1    85    29   113    29   113 0.99 Protein of unknown function (DUF1283)
Ail_Lom              PF06316.6    199 seq187_BIOID50941    -            199  9.9e-132  436.3   7.0   1   1  1.6e-135  1.1e-131  436.1   4.8     1   199     1   199     1   199 1.00 Enterobacterial Ail/Lom protein
OMP_b-brl            PF13505.1    176 seq187_BIOID50941    -            199   1.3e-25   90.2   6.7   1   1   2.3e-29   1.6e-25   89.9   4.6     2   176    11   199     7   199 0.81 Outer membrane protein beta-barrel domain
Cys_Met_Meta_PP      PF01053.15   386 seq191_BIOID50941    -            445  1.8e-139  464.2   0.0   1   1  4.6e-143  2.1e-139  464.0   0.0     1   385    65   439    65   440 0.99 Cys/Met metabolism PLP-dependent enzyme
Aminotran_1_2        PF00155.16   363 seq191_BIOID50941    -            445   3.6e-07   29.3   0.0   1   1   1.2e-10   5.3e-07   28.7   0.0    49   192   116   237   102   270 0.83 Aminotransferase class I and II
AA_permease          PF00324.16   479 seq192_BIOID50941    -            430  1.4e-108  363.2  40.6   1   1  2.3e-112  1.5e-108  363.0  28.1    39   478     2   407     1   408 0.97 Amino acid permease
AA_permease_2        PF13520.1    426 seq192_BIOID50941    -            430   1.1e-38  132.8  45.1   1   1   1.9e-42   1.3e-38  132.5  31.2    45   423     6   393     1   396 0.84 Amino acid permease
DUF1323              PF07037.6    122 seq193_BIOID50941    -            130   1.2e-53  180.2   0.0   1   1   3.1e-57   1.4e-53  180.1   0.0     1   122     8   129     8   129 0.99 Putative transcription regulator (DUF1323)
HTH_17               PF12728.2     51 seq193_BIOID50941    -            130   2.3e-08   34.0   0.0   1   1   1.2e-11   5.5e-08   32.8   0.0     2    38     8    49     8    52 0.82 Helix-turn-helix domain
PerC                 PF06069.6     90 seq198_BIOID50941    -            104   5.7e-44  147.9   1.8   1   1   4.8e-48   6.6e-44  147.7   1.3     1    89     1    89     1    90 0.99 PerC transcriptional activator
rve                  PF00665.21   120 seq204_BIOID50941    -            296   4.9e-26   91.0   0.1   1   1   3.8e-29   1.3e-25   89.7   0.0     2   119   126   240   125   241 0.97 Integrase core domain
HTH_21               PF13276.1     60 seq204_BIOID50941    -            296   1.6e-16   59.9   2.9   1   1   1.1e-19   3.9e-16   58.7   2.0     3    60    48   104    45   104 0.93 HTH-like domain
rve_3                PF13683.1     67 seq204_BIOID50941    -            296   2.7e-11   42.7   0.0   1   1   1.8e-14   6.1e-11   41.5   0.0     6    67   217   278   212   278 0.92 Integrase core domain
rve_2                PF13333.1     52 seq204_BIOID50941    -            296   2.6e-06   27.2   0.0   1   1   1.6e-09   5.5e-06   26.2   0.0     1    44   231   277   231   284 0.88 Integrase core domain
DUF1219              PF06755.7    117 seq209_BIOID50941    -            124   2.6e-58  194.5   0.0   1   1   2.2e-62   2.9e-58  194.3   0.0     1   113     1   113     1   123 0.98 Protein of unknown function (DUF1219)
Acetyltransf_3       PF13302.1    142 seq213_BIOID50941    -            186   5.7e-23   81.6   0.0   1   1     4e-26   7.7e-23   81.2   0.0     3   141     8   140     7   141 0.80 Acetyltransferase (GNAT) domain
Acetyltransf_4       PF13420.1    155 seq213_BIOID50941    -            186   7.2e-15   55.1   0.6   1   1   4.7e-18   9.1e-15   54.8   0.4     1   152     9   158     9   160 0.93 Acetyltransferase (GNAT) domain
Acetyltransf_1       PF00583.19    83 seq213_BIOID50941    -            186     6e-15   54.9   0.1   1   1   4.5e-18   8.9e-15   54.3   0.1     2    82    63   140    62   141 0.97 Acetyltransferase (GNAT) family
Acetyltransf_8       PF13523.1    152 seq213_BIOID50941    -            186   1.2e-13   51.1   0.2   1   1   8.2e-17   1.6e-13   50.6   0.2     1   141     9   145     9   157 0.89 Acetyltransferase (GNAT) domain
Acetyltransf_7       PF13508.1     79 seq213_BIOID50941    -            186   3.7e-07   30.1   0.2   1   1   3.4e-10   6.7e-07   29.2   0.1     2    78    56   141    55   142 0.80 Acetyltransferase (GNAT) domain
Acetyltransf_10      PF13673.1    117 seq213_BIOID50941    -            186   1.3e-05   25.1   0.0   1   1   9.3e-09   1.8e-05   24.7   0.0     1   117    16   140    16   140 0.75 Acetyltransferase (GNAT) domain
FR47                 PF08445.5     86 seq213_BIOID50941    -            186   2.1e-05   24.0   0.0   1   1   1.9e-08   3.8e-05   23.2   0.0    26    79    87   142    69   150 0.92 FR47-like protein
DUF303               PF03629.13   255 seq214_BIOID50941    -            663   6.2e-29  100.8   0.0   1   1   1.3e-32   8.8e-29  100.3   0.0     3   210    98   348    96   399 0.78 Domain of unknown function (DUF303)
DUF1737              PF08410.5     54 seq214_BIOID50941    -            663   3.4e-18   65.0   0.0   1   1   2.5e-21   1.7e-17   62.7   0.0     1    53    19    68    19    69 0.97 Domain of unknown function (DUF1737)
Phage_lysis          PF03245.8    125 seq216_BIOID50941    -            155   7.1e-41  138.9   2.7   1   1   6.1e-45   8.3e-41  138.7   1.9     1   125    29   154    29   154 0.98 Bacteriophage lysis protein
HTH_38               PF13936.1     44 seq217_BIOID50941    -            251   1.8e-23   81.7   1.8   1   1     3e-21     1e-17   63.2   0.9     4    44    58    98    55    98 0.97 Helix-turn-helix domain
HTH_32               PF13565.1     77 seq217_BIOID50941    -            251   2.6e-06   28.0  11.6   1   1   8.3e-10   2.8e-06   27.8   1.4     1    77    90   173    90   173 0.69 Homeodomain-like domain
Phage_portal         PF04860.7    347 seq220_BIOID50941    -            454   4.9e-86  288.4   0.0   1   1   4.4e-90     6e-86  288.1   0.0     4   347    39   382    36   382 0.96 Phage portal protein
Ribosomal_L12        PF00542.14    68 seq221_BIOID50941    -            121   1.8e-31  107.8   8.6   1   1   2.8e-35   3.8e-31  106.7   6.0     1    68    54   121    54   121 0.99 Ribosomal protein L7/L12 C-terminal domain
UPF0102              PF02021.12    93 seq222_BIOID50941    -            131   1.3e-35  121.0   0.1   1   1   1.1e-39   1.5e-35  120.8   0.1     2    92    23   115    22   116 0.98 Uncharacterised protein family UPF0102
GGDEF                PF00990.16   161 seq223_BIOID50941    -            460   8.9e-51  171.5   0.3   1   1   2.5e-54   3.4e-50  169.6   0.0     3   161   297   452   295   452 0.97 GGDEF domain
HlyD                 PF00529.15   306 seq226_BIOID50941    -            191   1.1e-26   93.7   0.2   1   1   1.9e-30   1.3e-26   93.4   0.2   156   305     2   153     1   154 0.97 HlyD family secretion protein
HlyD_3               PF13437.1    105 seq226_BIOID50941    -            191   1.5e-20   73.3   0.8   1   1   3.6e-24   2.5e-20   72.6   0.6     2    98    76   182    75   190 0.85 HlyD family secretion protein
phage_tail_N         PF08400.5    134 seq227_BIOID50941    -            438   6.5e-60  200.5   0.2   1   1   1.9e-63   6.5e-60  200.5   0.2     2   134     3   135     1   135 0.99 Prophage tail fibre N-terminal
Phage_fiber_C        PF06820.7     64 seq227_BIOID50941    -            438   3.9e-34  116.4   0.2   1   1   1.8e-37   6.3e-34  115.8   0.2     1    64   364   427   364   427 0.99 Putative prophage tail fibre C-terminus
Collagen             PF01391.13    60 seq227_BIOID50941    -            438   8.8e-18   63.4  72.1   1   2   9.7e-12   3.3e-08   32.8  27.1     1    59   252   310   250   312 0.62 Collagen triple helix repeat (20 copies)
Collagen             PF01391.13    60 seq227_BIOID50941    -            438   8.8e-18   63.4  72.1   2   2   6.8e-13   2.3e-09   36.5  21.9     1    59   303   361   303   364 0.93 Collagen triple helix repeat (20 copies)
CarboxypepD_reg      PF13620.1     82 seq227_BIOID50941    -            438   1.5e-07   31.2   0.2   1   1     1e-10   3.5e-07   30.0   0.1     1    74     5    83     5    90 0.81 Carboxypeptidase regulatory-like domain
Phageshock_PspG      PF09583.5     65 seq231_BIOID50941    -             80   1.4e-25   89.0  25.7   1   1   1.1e-29   1.5e-25   88.8  17.8     1    64     1    64     1    65 0.98 Phage shock protein G (Phageshock_PspG)
DUF303               PF03629.13   255 seq235_BIOID50941    -            616   5.9e-29  100.9   0.0   1   1   1.2e-32   8.1e-29  100.4   0.0     2   200    65   295    64   345 0.78 Domain of unknown function (DUF303)
DUF1737              PF08410.5     54 seq235_BIOID50941    -            616   2.6e-17   62.2   0.0   1   1   8.6e-21   5.9e-17   61.0   0.0     1    53     1    50     1    51 0.96 Domain of unknown function (DUF1737)
HTS                  PF04204.11   298 seq238_BIOID50941    -            309    8e-132  438.3   0.0   1   1  6.6e-136    9e-132  438.1   0.0     1   298     2   299     2   299 1.00 Homoserine O-succinyltransferase
WGR                  PF05406.10    81 seq239_BIOID50941    -            242   1.1e-17   63.5   1.0   1   1   1.8e-21   2.5e-17   62.4   0.7    11    78     4    68     1    71 0.92 WGR domain
HTH_Tnp_1            PF01527.15    76 seq240_BIOID50941    -            108   5.5e-11   42.1   1.3   1   1   1.6e-14   2.2e-10   40.2   0.9     1    74     1    87     1    88 0.86 Transposase
HTH_Tnp_1            PF01527.15    76 seq242_BIOID50941    -            126   2.5e-21   75.2   0.0   1   1   2.5e-25   3.5e-21   74.8   0.0     1    70    10    86    10    92 0.86 Transposase
HDPD                 PF02924.9    118 seq244_BIOID50941    -            112     1e-15   57.4   0.9   1   1   8.7e-20   1.2e-15   57.2   0.6     4   114     7   108     4   111 0.87 Bacteriophage lambda head decoration protein D
SIS_2                PF13580.1    138 seq246_BIOID50941    -            196   1.2e-31  109.1   1.0   1   1   2.2e-35   1.5e-31  108.8   0.7     3   138    10   144     8   144 0.95 SIS domain
SIS                  PF01380.17   131 seq246_BIOID50941    -            196   6.2e-07   28.9   0.3   1   1   7.1e-10   4.8e-06   26.0   0.0    49   105   105   164    77   182 0.82 SIS domain
Phage_fiber_C        PF06820.7     64 seq247_BIOID50941    -             89   3.1e-33  113.6   0.6   1   1   2.8e-37   3.9e-33  113.2   0.4     1    64    28    89    28    89 0.98 Putative prophage tail fibre C-terminus
HTH_Tnp_1            PF01527.15    76 seq250_BIOID50941    -            108   1.6e-11   43.9   1.4   1   1   4.7e-15   6.4e-11   41.9   1.0     1    74     1    87     1    88 0.83 Transposase
RNA_pol_Rpb2_6       PF00562.23   386 seq252_BIOID50941    -           1342  4.7e-162  539.0   0.0   1   1  3.5e-162  7.9e-159  528.4   0.1     2   386   716  1264   715  1264 0.98 RNA polymerase Rpb2, domain 6
RNA_pol_Rpb2_7       PF04560.15    83 seq252_BIOID50941    -           1342   5.7e-32  109.6   0.1   1   1   8.2e-35   1.9e-31  108.0   0.0     1    82  1266  1341  1266  1342 0.98 RNA polymerase Rpb2, domain 7
RNA_pol_Rpb2_3       PF04565.11    68 seq252_BIOID50941    -           1342   7.1e-30  102.4   0.0   1   1   7.4e-33   1.7e-29  101.2   0.0     1    68   513   582   513   582 0.98 RNA polymerase Rpb2, domain 3
RNA_pol_Rpb2_45      PF10385.4     66 seq252_BIOID50941    -           1342   4.6e-29   99.9   0.3   1   1   1.5e-31   3.5e-28   97.0   0.2     1    66   591   656   591   656 1.00 RNA polymerase beta subunit external 1 domain
RNA_pol_Rpb2_1       PF04563.10   203 seq252_BIOID50941    -           1342   1.5e-26   92.4   0.0   1   1   1.4e-29   3.1e-26   91.4   0.0     2   203    27   509    26   509 0.98 RNA polymerase beta subunit
RNA_pol_Rpb2_2       PF04561.9    190 seq252_BIOID50941    -           1342   1.6e-25   89.5   0.9   1   2   8.4e-11   1.9e-07   30.5   0.0     1    74   151   225   151   276 0.82 RNA polymerase Rpb2, domain 2
RNA_pol_Rpb2_2       PF04561.9    190 seq252_BIOID50941    -           1342   1.6e-25   89.5   0.9   2   2   1.9e-18   4.4e-15   55.4   0.0    80   190   340   454   329   454 0.88 RNA polymerase Rpb2, domain 2
rve                  PF00665.21   120 seq253_BIOID50941    -            296   4.9e-26   91.0   0.1   1   1   3.8e-29   1.3e-25   89.7   0.0     2   119   126   240   125   241 0.97 Integrase core domain
HTH_21               PF13276.1     60 seq253_BIOID50941    -            296   1.6e-16   59.9   2.9   1   1   1.1e-19   3.9e-16   58.7   2.0     3    60    48   104    45   104 0.93 HTH-like domain
rve_3                PF13683.1     67 seq253_BIOID50941    -            296   2.7e-11   42.7   0.0   1   1   1.8e-14   6.1e-11   41.5   0.0     6    67   217   278   212   278 0.92 Integrase core domain
rve_2                PF13333.1     52 seq253_BIOID50941    -            296   2.6e-06   27.2   0.0   1   1   1.6e-09   5.5e-06   26.2   0.0     1    44   231   277   231   284 0.88 Integrase core domain
DUF957               PF06117.6     65 seq254_BIOID50941    -             65   5.8e-36  121.7   0.2   1   1   4.6e-40   6.3e-36  121.6   0.2     1    65     1    65     1    65 0.99 Enterobacterial protein of unknown function (DUF957)
Phage_Nu1            PF07471.7    164 seq255_BIOID50941    -            181   4.1e-90  299.4   0.9   1   1   3.4e-94   4.6e-90  299.2   0.6     1   164     1   164     1   164 0.99 Phage DNA packaging protein Nu1
SmpA_OmlA            PF04355.8     71 seq258_BIOID50941    -            100   1.7e-06   27.4   0.1   1   1   1.7e-10   2.3e-06   27.0   0.0    11    68    12    85     3    88 0.87 SmpA / OmlA family
Phage_cap_E          PF03864.10   329 seq262_BIOID50941    -            341     1e-63  215.1   0.2   1   1   8.2e-68   1.1e-63  215.0   0.1     1   328     4   339     4   340 0.93 Phage major capsid protein E
Homoserine_dh        PF00742.14   179 seq263_BIOID50941    -            810   6.9e-51  172.3   0.0   1   1   2.3e-54   1.1e-50  171.7   0.0     1   178   608   803   608   804 0.99 Homoserine dehydrogenase
AA_kinase            PF00696.23   241 seq263_BIOID50941    -            810   1.8e-42  145.4   0.0   1   1   8.3e-46   3.8e-42  144.3   0.0     2   238    12   284    11   287 0.89 Amino acid kinase family
NAD_binding_3        PF03447.11   117 seq263_BIOID50941    -            810   3.5e-24   85.3   0.0   1   1   1.8e-27   8.4e-24   84.1   0.0     1   116   465   599   465   600 0.98 Homoserine dehydrogenase, NAD binding domain
DUF1076              PF06416.7    113 seq264_BIOID50941    -            191     4e-46  155.2   0.2   1   1   4.7e-50   6.4e-46  154.5   0.1     1   113    81   189    79   189 0.96 Protein of unknown function (DUF1076)
HTH_3                PF01381.17    55 seq266_BIOID50941    -             71   4.5e-12   45.4   0.0   1   1   1.3e-15   5.8e-12   45.1   0.0     1    49     4    52     4    55 0.96 Helix-turn-helix
HTH_31               PF13560.1     64 seq266_BIOID50941    -             71   4.2e-08   33.1   0.0   1   1     1e-11   4.7e-08   32.9   0.0     6    54     4    51     2    63 0.90 Helix-turn-helix domain
HTH_19               PF12844.2     64 seq266_BIOID50941    -             71     1e-07   31.7   0.0   1   1   2.6e-11   1.2e-07   31.5   0.0     2    43     2    43     2    63 0.86 Helix-turn-helix domain
Methyltransf_27      PF13708.1    194 seq272_BIOID50941    -            280   6.6e-76  254.0   0.1   1   1   6.3e-80   8.5e-76  253.6   0.1     2   194    86   278    85   278 0.99 Methyltransferase domain
BON                  PF04972.12    64 seq276_BIOID50941    -            191   2.5e-32  110.3   8.7   1   2   2.7e-19   3.6e-15   55.3   0.8     3    62    53   113    51   115 0.96 BON domain
BON                  PF04972.12    64 seq276_BIOID50941    -            191   2.5e-32  110.3   8.7   2   2   1.8e-20   2.4e-16   59.1   0.8     1    57   129   184   129   188 0.97 BON domain
rve                  PF00665.21   120 seq279_BIOID50941    -            232   2.5e-25   88.7   0.0   1   1   1.3e-28   5.9e-25   87.5   0.0     2   119    62   176    61   177 0.96 Integrase core domain
HTH_21               PF13276.1     60 seq279_BIOID50941    -            232   9.4e-11   41.4   4.3   1   1   5.6e-14   2.6e-10   40.0   3.0    21    60     2    40     1    40 0.96 HTH-like domain
rve_3                PF13683.1     67 seq279_BIOID50941    -            232   1.1e-10   40.6   0.0   1   1   4.1e-14   1.9e-10   39.9   0.0     6    67   153   214   148   214 0.93 Integrase core domain
LysR_substrate       PF03466.15   209 seq282_BIOID50941    -            329   1.4e-30  105.8   0.0   1   1     3e-34   2.1e-30  105.3   0.0     3   206   115   322   113   324 0.95 LysR substrate binding domain
HTH_1                PF00126.22    60 seq282_BIOID50941    -            329   1.2e-17   63.2   0.3   1   1   2.9e-21     2e-17   62.5   0.2     4    60    33    89    30    89 0.96 Bacterial regulatory helix-turn-helix protein, lysR family
Oxidored_q6          PF01058.17   131 seq283_BIOID50941    -            381   4.1e-29  100.7   0.3   1   1   4.9e-33   6.7e-29  100.0   0.2     1   130    71   216    71   217 0.96 NADH ubiquinone oxidoreductase, 20 Kd subunit
Y1_Tnp               PF01797.11   121 seq285_BIOID50941    -            180   2.7e-39  133.6   0.0   1   1   2.7e-43   3.6e-39  133.2   0.0     2   121    20   139    19   139 0.99 Transposase IS200 like
DUF1161              PF06649.7     52 seq287_BIOID50941    -            102   1.3e-25   88.9   0.0   1   1   1.2e-29   1.6e-25   88.6   0.0     1    52    27    80    27    80 0.99 Protein of unknown function (DUF1161)
DUF1441              PF07278.6    152 seq288_BIOID50941    -            129   1.1e-35  122.4   0.0   1   1   9.6e-40   1.3e-35  122.1   0.0     2    95    10    97     9   106 0.96 Protein of unknown function (DUF1441)
PTS_EIIA_2           PF00359.17   142 seq290_BIOID50941    -            637   6.7e-33  113.2   0.0   1   1   2.5e-36   1.1e-32  112.5   0.0     5   140   498   634   495   636 0.95 Phosphoenolpyruvate-dependent sugar phosphotransferase system, EIIA 2
PTS_EIIC             PF02378.13   321 seq290_BIOID50941    -            637   2.3e-19   69.3  33.4   1   1     5e-23   2.3e-19   69.3  23.1     1   321    17   277    17   277 0.92 Phosphotransferase system, EIIC
PTS_IIB              PF02302.12    90 seq290_BIOID50941    -            637   1.9e-09   37.7   0.3   1   1   1.1e-12   4.9e-09   36.3   0.0     1    79   379   453   379   458 0.87 PTS system, Lactose/Cellobiose specific IIB subunit
DUF4132              PF13569.1    180 seq292_BIOID50941    -            963   2.1e-53  180.3   0.1   1   1   2.6e-57   3.5e-53  179.6   0.1     1   180   697   881   697   881 0.97 Domain of unknown function (DUF4132)
EamA                 PF00892.15   126 seq293_BIOID50941    -            307     2e-35  121.4  41.3   1   2   4.7e-20   6.5e-16   58.4   9.7     1   126    16   145    16   145 0.85 EamA-like transporter family
EamA                 PF00892.15   126 seq293_BIOID50941    -            307     2e-35  121.4  41.3   2   2     2e-23   2.7e-19   69.3  13.4     1   126   167   291   167   291 0.96 EamA-like transporter family
CBM_5_12             PF02839.9     41 seq294_BIOID50941    -            407   1.5e-06   27.5   4.2   1   1   1.1e-09   1.5e-05   24.3   0.4     7    41   359   393   354   393 0.89 Carbohydrate binding domain
Phage_fiber_C        PF06820.7     64 seq296_BIOID50941    -            102   5.9e-36  122.3   0.7   1   1   6.2e-40   8.5e-36  121.8   0.5     1    64    41   102    41   102 0.99 Putative prophage tail fibre C-terminus
Aldo_ket_red         PF00248.16   283 seq297_BIOID50941    -            267   1.5e-57  194.4   0.6   1   1   1.4e-61   1.9e-57  194.1   0.4     2   281     6   250     5   251 0.95 Aldo/keto reductase family
PAS_9                PF13426.1    104 seq298_BIOID50941    -            421   3.4e-32  110.8   0.0   1   2   6.9e-21   1.4e-17   63.9   0.0     3   102    32   133    30   135 0.91 PAS domain
PAS_9                PF13426.1    104 seq298_BIOID50941    -            421   3.4e-32  110.8   0.0   2   2   7.1e-15   1.4e-11   44.6   0.0     3   104   156   258   154   258 0.87 PAS domain
PAS                  PF00989.19   113 seq298_BIOID50941    -            421     2e-21   75.7   0.0   1   2   4.6e-13     9e-10   38.2   0.0    13   112    32   132    24   133 0.81 PAS fold
PAS                  PF00989.19   113 seq298_BIOID50941    -            421     2e-21   75.7   0.0   2   2   4.2e-12   8.3e-09   35.1   0.0     7   113   150   256   145   256 0.83 PAS fold
PAS_4                PF08448.5    110 seq298_BIOID50941    -            421   1.2e-14   54.1   0.0   1   1   8.7e-13   1.7e-09   37.5   0.0     1   110   150   261   150   261 0.94 PAS fold
PAS_8                PF13188.1     64 seq298_BIOID50941    -            421   9.1e-13   47.4   0.1   1   2   1.6e-07   0.00031   20.3   0.0    11    52    31    75    14    87 0.66 PAS domain
PAS_8                PF13188.1     64 seq298_BIOID50941    -            421   9.1e-13   47.4   0.1   2   2   9.3e-09   1.8e-05   24.2   0.0     7    45   150   192   141   215 0.66 PAS domain
DUF413               PF04219.7     94 seq299_BIOID50941    -            112   1.5e-38  130.2   0.1   1   1   1.4e-42   1.9e-38  129.9   0.1     1    90    10    99    10   102 0.97 Protein of unknown function, DUF
Malate_synthase      PF01274.17   523 seq301_BIOID50941    -            539  1.1e-213  709.9   0.0   1   1  8.9e-218  1.2e-213  709.7   0.0     3   522    19   538    17   539 0.99 Malate synthase
Hexapep              PF00132.19    36 seq308_BIOID50941    -            293   8.6e-19   66.0   6.7   1   3   1.6e-09   2.2e-05   23.5   0.0     2    36   122   156   121   156 0.96 Bacterial transferase hexapeptide (six repeats)
Hexapep              PF00132.19    36 seq308_BIOID50941    -            293   8.6e-19   66.0   6.7   2   3   2.3e-10   3.1e-06   26.3   0.7     3    33   191   220   189   221 0.94 Bacterial transferase hexapeptide (six repeats)
Hexapep              PF00132.19    36 seq308_BIOID50941    -            293   8.6e-19   66.0   6.7   3   3   1.8e-11   2.5e-07   29.7   0.6     1    34   206   239   206   241 0.95 Bacterial transferase hexapeptide (six repeats)
DnaB_C               PF03796.10   265 seq310_BIOID50941    -            471  4.1e-108  360.1   0.2   1   1  1.2e-111  5.4e-108  359.7   0.1     1   263   206   463   206   465 0.97 DnaB-like helicase C terminal domain
DnaB                 PF00772.16   103 seq310_BIOID50941    -            471   9.9e-38  128.0   0.0   1   1   4.8e-41   2.2e-37  126.9   0.0     1   103    26   128    26   128 0.99 DnaB-like helicase N terminal domain
AAA_25               PF13481.1    194 seq310_BIOID50941    -            471     1e-13   51.0   0.1   1   1   3.6e-17   1.6e-13   50.3   0.0    29   190   220   386   179   390 0.84 AAA domain
YfiO                 PF13525.1    203 seq312_BIOID50941    -            245   1.1e-84  282.8   5.8   1   1   2.8e-88   1.3e-84  282.6   4.0     1   202    28   236    28   238 0.97 Outer membrane lipoprotein
TPR_18               PF13512.1    142 seq312_BIOID50941    -            245   5.1e-65  217.7   7.3   1   1     3e-68   1.4e-64  216.3   1.2     2   142    24   167    23   167 0.98 Tetratricopeptide repeat
Caudo_TAP            PF02413.12   130 seq313_BIOID50941    -            193   1.8e-39  134.7   0.5   1   1   1.6e-43   2.2e-39  134.4   0.3     1   130    72   192    72   192 0.97 Caudovirales tail fibre assembly protein
Terminase_GpA        PF05876.7    557 seq314_BIOID50941    -            246   3.1e-66  223.7   0.0   1   1   2.6e-70   3.6e-66  223.5   0.0     1   200    34   246    34   246 0.99 Phage terminase large subunit (GpA)
Phage_rep_O          PF04492.8    100 seq315_BIOID50941    -            273   6.7e-41  138.4   0.3   1   1   8.3e-45   1.1e-40  137.7   0.2     1   100    14   113    14   113 0.99 Bacteriophage replication protein O
Molybdopterin        PF00384.17   432 seq316_BIOID50941    -            808   1.4e-95  320.4   0.0   1   1     4e-99   1.8e-95  320.1   0.0     1   432   111   566   111   566 0.91 Molybdopterin oxidoreductase
Molydop_binding      PF01568.16   109 seq316_BIOID50941    -            808   2.2e-28   98.1   0.1   1   1   1.7e-31   7.6e-28   96.3   0.0     1   107   687   800   687   802 0.97 Molydopterin dinucleotide binding domain
Molybdop_Fe4S4       PF04879.11    55 seq316_BIOID50941    -            808   5.9e-14   51.5   0.7   1   1   2.3e-17   1.1e-13   50.6   0.5     1    55    49   108    49   108 0.96 Molybdopterin oxidoreductase Fe4S4 domain
Phage_integrase      PF00589.17   173 seq319_BIOID50941    -            246   3.3e-27   95.1   0.1   1   1   3.4e-31   4.6e-27   94.6   0.0     2   171    44   217    43   219 0.88 Phage integrase family
Packaging_FI         PF14000.1    125 seq322_BIOID50941    -            132   7.7e-43  145.5   2.3   1   1   6.3e-47   8.6e-43  145.3   1.6     1   125     2   129     2   129 0.99 DNA packaging protein FI
DUF1076              PF06416.7    113 seq327_BIOID50941    -            213   2.1e-43  146.5   0.3   1   1   2.1e-47   2.9e-43  146.0   0.2    13   113   112   212    99   212 0.94 Protein of unknown function (DUF1076)
DUF826               PF05696.6     78 seq328_BIOID50941    -             90   3.8e-42  142.1   4.5   1   1   3.1e-46   4.3e-42  142.0   3.1     1    78     1    84     1    84 0.99 Protein of unknown function (DUF826)
Glycos_transf_N      PF04413.11   186 seq329_BIOID50941    -            425   4.5e-75  250.8   0.0   1   1   6.1e-78   4.2e-74  247.6   0.0     1   185    31   212    31   213 0.98 3-Deoxy-D-manno-octulosonic-acid transferase (kdotransferase)
Glycos_transf_1      PF00534.15   172 seq329_BIOID50941    -            425   3.5e-10   39.4   0.0   1   1   9.8e-14   6.7e-10   38.5   0.0    65   169   291   398   231   401 0.75 Glycosyl transferases group 1
TonB_dep_Rec         PF00593.19   276 seq331_BIOID50941    -            700     1e-37  130.5  12.2   1   1   1.5e-41     1e-37  130.5   8.5     2   275   449   695   448   696 0.97 TonB dependent receptor
Plug                 PF07715.10   108 seq331_BIOID50941    -            700   5.4e-23   81.2   2.1   1   1   1.9e-26   1.3e-22   80.0   1.5     3   108    41   151    39   151 0.96 TonB-dependent Receptor Plug Domain
2-Hacid_dh_C         PF02826.14   178 seq332_BIOID50941    -            312   2.7e-45  153.5   0.0   1   1   5.2e-49   3.5e-45  153.2   0.0     2   178   105   277   104   277 0.96 D-isomer specific 2-hydroxyacid dehydrogenase, NAD binding domain
NAD_binding_2        PF03446.10   162 seq332_BIOID50941    -            312   1.4e-06   28.1   0.0   1   1   5.4e-10   3.7e-06   26.8   0.0     3    90   138   223   136   228 0.92 NAD binding domain of 6-phosphogluconate dehydrogenase
HTH_3                PF01381.17    55 seq333_BIOID50941    -            215   4.5e-12   45.5   0.1   1   1   2.7e-15   9.2e-12   44.5   0.1     1    55     9    63     9    63 0.98 Helix-turn-helix
HTH_19               PF12844.2     64 seq333_BIOID50941    -            215   3.8e-10   39.5   0.0   1   1     2e-13   6.9e-10   38.7   0.0     3    62     8    67     6    69 0.97 Helix-turn-helix domain
HTH_31               PF13560.1     64 seq333_BIOID50941    -            215   6.7e-10   38.8   0.0   1   1   2.9e-13   9.9e-10   38.3   0.0     2    59     5    61     4    65 0.96 Helix-turn-helix domain
Peptidase_S24        PF00717.18    70 seq333_BIOID50941    -            215     3e-08   33.0   0.1   1   1   1.6e-11   5.6e-08   32.1   0.0     3    66   125   197   123   201 0.85 Peptidase S24-like
Phage_attach         PF05354.6    117 seq334_BIOID50941    -            117   7.2e-62  206.0   0.2   1   1   1.2e-65   7.9e-62  205.8   0.1     1   117     1   117     1   117 1.00 Phage Head-Tail Attachment
Gifsy-2              PF13856.1     95 seq334_BIOID50941    -            117     3e-30  104.0   0.0   1   1     5e-34   3.4e-30  103.9   0.0     1    95     4   105     4   105 0.99 ATP-binding sugar transporter from pro-phage
NiFeSe_Hases         PF00374.14   507 seq336_BIOID50941    -            597  2.7e-243  808.1   0.0   1   1  2.3e-247  3.1e-243  808.0   0.0     1   507    54   582    54   582 0.98 Nickel-dependent hydrogenase
DUF1040              PF06288.8     86 seq337_BIOID50941    -             89   1.6e-46  156.3   0.5   1   1   1.3e-50   1.8e-46  156.2   0.3     1    86     1    86     1    86 1.00 Protein of unknown function (DUF1040)
DUF2303              PF10065.4    276 seq340_BIOID50941    -            128     9e-36  123.0   0.4   1   1   7.7e-40   1.1e-35  122.8   0.3   155   276     6   127     2   127 0.97 Uncharacterized conserved protein (DUF2303)
Terminase_GpA        PF05876.7    557 seq343_BIOID50941    -            439  3.6e-104  349.0   0.0   1   1  3.3e-108  4.5e-104  348.6   0.0   224   557    14   383     2   383 0.96 Phage terminase large subunit (GpA)
DnaB_C               PF03796.10   265 seq344_BIOID50941    -            458     1e-85  286.6   0.1   1   1   3.3e-89   1.5e-85  286.1   0.0     2   257   171   426   170   434 0.96 DnaB-like helicase C terminal domain
AAA_25               PF13481.1    194 seq344_BIOID50941    -            458   1.2e-13   50.7   0.7   1   1   8.4e-17   3.8e-13   49.1   0.2    13   187   168   352   156   358 0.86 AAA domain
DnaB                 PF00772.16   103 seq344_BIOID50941    -            458   5.6e-13   48.5   0.0   1   1   2.7e-16   1.2e-12   47.4   0.0     6   103     3    95     1    95 0.93 DnaB-like helicase N terminal domain
Phage_connect_1      PF05135.8    102 seq345_BIOID50941    -            108   4.8e-08   32.9   0.0   1   1   4.2e-12   5.8e-08   32.6   0.0     1    78     1    85     1   103 0.83 Phage gp6-like head-tail connector protein
Lysis_S              PF04971.7     68 seq346_BIOID50941    -             71   1.6e-46  155.7   0.6   1   1   1.3e-50   1.7e-46  155.6   0.4     1    68     4    71     4    71 1.00 Lysis protein S
Ribosomal_S30AE      PF02482.14    94 seq349_BIOID50941    -            113   3.8e-29  100.7   0.1   1   1   3.5e-33   4.8e-29  100.4   0.1     2    92     3    93     2    95 0.97 Sigma 54 modulation protein / S30EA ribosomal protein
Minor_tail_Z         PF06763.6    189 seq350_BIOID50941    -            192   1.2e-91  305.3  15.2   1   1     1e-95   1.4e-91  305.2  10.5     1   189     3   192     3   192 1.00 Prophage minor tail protein Z (GPZ)
EAL                  PF00563.15   236 seq351_BIOID50941    -            383   4.5e-69  232.4   0.1   1   1   9.3e-73   6.4e-69  231.9   0.0     3   236   131   365   129   365 0.96 EAL domain
GGDEF                PF00990.16   161 seq351_BIOID50941    -            383   6.3e-13   48.5   0.0   1   1   1.5e-16     1e-12   47.8   0.0    47   160     2   109     1   110 0.94 GGDEF domain
YjcZ                 PF13990.1    270 seq353_BIOID50941    -            252   5.1e-89  297.8   7.6   1   1   4.2e-93   5.8e-89  297.7   5.3     1   226    26   252    26   252 1.00 YjcZ-like protein
APH                  PF01636.18   239 seq354_BIOID50941    -            328   1.6e-41  142.5   1.8   1   1   3.7e-45   2.5e-41  141.8   1.2     2   232    31   259    30   269 0.84 Phosphotransferase enzyme family
EcKinase             PF02958.15   293 seq354_BIOID50941    -            328   0.00012   21.2   0.0   1   1   3.1e-08   0.00021   20.4   0.0   197   280   176   252   149   257 0.79 Ecdysteroid kinase
Phage_lysozyme       PF00959.14   110 seq355_BIOID50941    -            165     2e-32  111.6   0.1   1   1   1.8e-36   2.5e-32  111.3   0.1     1   109    48   154    48   155 0.98 Phage lysozyme
Phage_H_T_join       PF05521.6     95 seq358_BIOID50941    -            116   1.6e-15   57.0   0.0   1   1   1.4e-19   1.9e-15   56.7   0.0     3    95    11   110     9   111 0.91 Phage head-tail joining protein
Peptidase_M85        PF13678.1    251 seq360_BIOID50941    -            339    9e-114  378.9   0.2   1   1  8.1e-118  1.1e-113  378.6   0.1     2   251    34   283    33   283 0.99 NFkB-p65-degrading zinc protease
SlyX                 PF04102.7     69 seq362_BIOID50941    -             72   4.1e-26   91.0   2.4   1   1   3.4e-30   4.6e-26   90.8   1.7     1    69     5    72     5    72 0.99 SlyX
Exonuc_X-T_C         PF08411.5    269 seq364_BIOID50941    -            474  2.8e-104  347.7   0.1   1   1    5e-108  3.4e-104  347.5   0.1     1   268   211   472   211   473 0.99 Exonuclease C-terminal
RNase_T              PF00929.19   164 seq364_BIOID50941    -            474   2.1e-25   89.8   0.0   1   1   5.8e-29   3.9e-25   88.9   0.0     2   162    12   191    11   193 0.95 Exonuclease
ICL                  PF00463.16   526 seq366_BIOID50941    -            439  3.1e-200  665.7   1.4   1   2  4.6e-118  3.2e-114  381.9   0.0     1   255    12   262    12   264 0.99 Isocitrate lyase family
ICL                  PF00463.16   526 seq366_BIOID50941    -            439  3.1e-200  665.7   1.4   2   2   1.5e-88     1e-84  284.5   0.8   353   526   262   439   260   439 0.98 Isocitrate lyase family
PEP_mutase           PF13714.1    238 seq366_BIOID50941    -            439   4.5e-19   68.5   0.0   1   1   2.2e-22   1.5e-18   66.7   0.0    26   207    86   329    76   352 0.85 Phosphoenolpyruvate phosphomutase
Mannitol_dh_C        PF08125.8    245 seq367_BIOID50941    -            425   3.2e-71  239.2   0.0   1   1   9.3e-75   6.3e-71  238.2   0.0     1   243   191   415   191   417 0.98 Mannitol dehydrogenase C-terminal domain
Mannitol_dh          PF01232.18   151 seq367_BIOID50941    -            425   2.2e-27   95.7   0.1   1   1   7.3e-31     5e-27   94.5   0.0     1   151    44   166    44   166 0.97 Mannitol dehydrogenase Rossmann domain
Ala_racemase_N       PF01168.15   217 seq368_BIOID50941    -            359   3.1e-61  206.5   0.0   1   1   5.7e-65   3.9e-61  206.2   0.0     1   217     8   219     8   219 0.94 Alanine racemase, N-terminal domain
Ala_racemase_C       PF00842.16   129 seq368_BIOID50941    -            359   8.7e-39  131.7   0.1   1   1     2e-42   1.3e-38  131.1   0.1     1   129   234   358   234   358 0.97 Alanine racemase, C-terminal domain
DUF646               PF04883.7    106 seq370_BIOID50941    -            148   3.6e-20   72.6   0.0   1   1   3.5e-24   4.8e-20   72.2   0.0     2   105    13   131    12   132 0.86 Bacteriophage protein of unknown function (DUF646)
DUF1391              PF07151.7     49 seq371_BIOID50941    -             50   9.7e-36  120.9   0.6   1   1   7.6e-40     1e-35  120.8   0.4     1    49     2    50     2    50 0.98 Protein of unknown function (DUF1391)
Phage_tail_U         PF06141.6    133 seq372_BIOID50941    -            131   4.2e-63  211.1   0.4   1   1   3.4e-67   4.6e-63  211.0   0.3     1   133     1   131     1   131 0.99 Phage minor tail protein U
PDT                  PF00800.13   182 seq374_BIOID50941    -            386   9.1e-61  204.4   0.2   1   1     2e-64   1.3e-60  203.9   0.1     1   180   106   286   106   288 0.96 Prephenate dehydratase
CM_2                 PF01817.16    81 seq374_BIOID50941    -            386   1.9e-22   79.0   2.0   1   1   6.3e-26   4.3e-22   77.8   1.4     1    80    11    90    11    91 0.99 Chorismate mutase type II
Phage_lysis          PF03245.8    125 seq375_BIOID50941    -            145   1.7e-42  144.2   4.9   1   1   1.3e-46   1.8e-42  144.1   3.4     8   125    29   144    22   144 0.94 Bacteriophage lysis protein
PHP                  PF02811.14   175 seq376_BIOID50941    -            245   1.5e-17   63.8   1.3   1   1   1.9e-21   2.6e-17   63.0   0.9     1   169     4   164     4   174 0.91 PHP domain
Exo_endo_phos        PF03372.18   251 seq379_BIOID50941    -            259   5.8e-12   45.9   0.4   1   1   7.6e-16     1e-11   45.1   0.3     2   251    41   245    40   245 0.65 Endonuclease/Exonuclease/phosphatase family
MFS_1                PF07690.11   354 seq381_BIOID50941    -            413   2.8e-33  115.0  38.9   1   2   6.5e-26     3e-22   78.7  17.1    34   256    14   249     7   252 0.80 Major Facilitator Superfamily
MFS_1                PF07690.11   354 seq381_BIOID50941    -            413   2.8e-33  115.0  38.9   2   2   7.4e-15   3.4e-11   42.4   6.2    38   181   241   388   238   408 0.81 Major Facilitator Superfamily
Sugar_tr             PF00083.19   451 seq381_BIOID50941    -            413   9.2e-25   86.9  31.8   1   1   6.2e-27   2.8e-23   82.0   9.5    51   201    20   180     3   190 0.88 Sugar (and other) transporter
MFS_2                PF13347.1    427 seq381_BIOID50941    -            413   5.6e-11   41.3  27.5   1   1   9.4e-11   4.3e-07   28.5   7.1   137   334   109   311   105   324 0.76 MFS/sugar transport protein
CTP_transf_2         PF01467.21   157 seq384_BIOID50941    -            159   6.5e-25   87.9   0.1   1   1   1.1e-28   7.8e-25   87.6   0.0     1   156     6   134     6   135 0.98 Cytidylyltransferase
Citrate_ly_lig       PF08218.6    182 seq384_BIOID50941    -            159   1.1e-06   28.0   0.1   1   1   2.7e-10   1.9e-06   27.3   0.0     9   106    12   113    10   117 0.81 Citrate lyase ligase C-terminal domain
DUF1019              PF06254.6     89 seq385_BIOID50941    -            141     1e-23   83.1   0.3   1   1     1e-27   1.4e-23   82.7   0.2     1    89    46   121    46   121 0.97 Protein of unknown function (DUF1019)
Patatin              PF01734.17   204 seq386_BIOID50941    -            356   3.3e-20   72.7   4.2   1   1   1.4e-23   1.9e-19   70.3   2.9     1   199     9   237     9   242 0.73 Patatin-like phospholipase
DJ-1_PfpI            PF01965.19   147 seq387_BIOID50941    -            172     2e-42  143.9   0.0   1   1   3.5e-46   2.4e-42  143.7   0.0     1   146    31   170    31   171 0.97 DJ-1/PfpI family
DUF4066              PF13278.1    166 seq387_BIOID50941    -            172   3.4e-13   49.1   0.0   1   1   5.9e-17     4e-13   48.8   0.0     1   151     8   153     8   155 0.89 Putative amidotransferase
Big_2                PF02368.13    79 seq389_BIOID50941    -            256   2.9e-13   49.4  10.1   1   1   2.1e-17   2.9e-13   49.4   7.0     2    76   171   248   170   251 0.94 Bacterial Ig-like domain (group 2)
MTHFR                PF02219.12   287 seq390_BIOID50941    -            296  3.9e-109  364.0   0.0   1   1  3.2e-113  4.4e-109  363.8   0.0     4   287    14   291    11   291 0.97 Methylenetetrahydrofolate reductase
DUF3168              PF11367.3    121 seq393_BIOID50941    -            114   8.7e-14   51.6   0.1   1   1   8.1e-18   1.1e-13   51.2   0.1    12   121    10   110     4   110 0.85 Protein of unknown function (DUF3168)
DSBA                 PF01323.15   193 seq394_BIOID50941    -            208   1.6e-31  109.2   3.0   1   1   1.9e-34   1.3e-30  106.3   2.1     1   192    40   197    40   198 0.95 DSBA-like thioredoxin domain
Thioredoxin_4        PF13462.1    163 seq394_BIOID50941    -            208   7.4e-10   38.9   0.0   1   1   1.6e-13   1.1e-09   38.4   0.0    16   149    40   180    33   191 0.69 Thioredoxin
Methyltransf_25      PF13649.1    101 seq397_BIOID50941    -             94   2.5e-10   40.5   0.0   1   1   2.1e-14   2.8e-10   40.3   0.0     1    73     7    69     7    92 0.88 Methyltransferase domain
DicB                 PF05358.6     62 seq398_BIOID50941    -             62   1.2e-38  130.2   0.1   1   1   9.5e-43   1.3e-38  130.1   0.0     1    62     1    62     1    62 1.00 DicB protein
TPP_enzyme_N         PF02776.13   172 seq399_BIOID50941    -            548   1.7e-58  196.7   0.3   1   1   3.8e-62   1.7e-58  196.7   0.2     1   169     1   167     1   170 0.98 Thiamine pyrophosphate enzyme, N-terminal TPP binding domain
TPP_enzyme_C         PF02775.16   153 seq399_BIOID50941    -            548   2.3e-52  176.4   0.3   1   1     2e-54     9e-51  171.3   0.0     1   153   374   522   374   522 0.98 Thiamine pyrophosphate enzyme, C-terminal TPP binding domain
TPP_enzyme_M         PF00205.17   137 seq399_BIOID50941    -            548     2e-41  140.8   0.1   1   1   1.1e-44   4.9e-41  139.5   0.1     1   137   186   321   186   321 0.98 Thiamine pyrophosphate enzyme, central domain
HNH_3                PF13392.1     46 seq400_BIOID50941    -            230   1.8e-17   62.3   0.2   1   1   4.7e-21   3.2e-17   61.5   0.1     1    46    85   129    85   129 0.95 HNH endonuclease
AP2                  PF00847.15    55 seq400_BIOID50941    -            230   4.3e-10   39.4   0.7   1   1   1.8e-13   1.2e-09   38.0   0.5     2    54   140   188   139   189 0.90 AP2 domain
ORF11CD3             PF10549.4     57 seq402_BIOID50941    -            165   6.3e-25   86.5   0.0   1   1   1.4e-28   9.5e-25   85.9   0.0     2    57   108   163   107   163 0.97 ORF11CD3 domain
KilA-N               PF04383.8    111 seq402_BIOID50941    -            165   3.4e-16   58.7   0.0   1   1   7.6e-20   5.2e-16   58.1   0.0     9   110    10   101     4   102 0.89 KilA-N domain
FlxA                 PF14282.1    106 seq403_BIOID50941    -            113   9.4e-16   57.5  24.5   1   1   7.9e-20   1.1e-15   57.3  17.0     5    84    13    92     5   104 0.91 FlxA-like protein
Phage_portal_2       PF05136.8    355 seq405_BIOID50941    -            374   4.5e-92  308.1   0.2   1   1   3.9e-96   5.3e-92  307.9   0.2     3   328    57   371    55   374 0.97 Phage portal protein, lambda family
I-set                PF07679.11    90 seq406_BIOID50941    -            268   1.3e-06   28.0   0.7   1   1   1.5e-09   6.9e-06   25.7   0.2     5    83   181   252   177   256 0.84 Immunoglobulin I-set domain
Ig_2                 PF13895.1     80 seq406_BIOID50941    -            268     3e-06   27.1   2.0   1   1   1.1e-09   4.9e-06   26.4   0.7    22    80   200   263   178   263 0.76 Immunoglobulin domain
Phage_rep_org_N      PF09681.5    121 seq408_BIOID50941    -            347   4.8e-05   22.8   0.0   1   1   5.9e-09   8.1e-05   22.0   0.0     1   120     5   131     5   133 0.83 N-terminal phage replisome organiser (Phage_rep_org_N)
Nitrate_red_del      PF02613.10   136 seq409_BIOID50941    -            184   4.5e-19   68.5   0.3   1   1   4.9e-23   6.6e-19   67.9   0.2     3   135    31   150    29   151 0.89 Nitrate reductase delta subunit
DUF1482              PF07358.6     57 seq410_BIOID50941    -             62   3.6e-26   90.3   0.0   1   1   2.9e-30     4e-26   90.2   0.0     1    57     4    62     4    62 0.98 Protein of unknown function (DUF1482)
Peptidase_M15        PF01427.12   198 seq411_BIOID50941    -            193   2.7e-75  252.2   0.0   1   1   5.8e-79     4e-75  251.6   0.0     2   197     4   186     3   187 0.98 D-ala-D-ala dipeptidase
VanY                 PF02557.12   132 seq411_BIOID50941    -            193     4e-10   39.5   0.0   1   1   8.9e-14   6.1e-10   38.9   0.0     4   128    42   167    39   171 0.87 D-alanyl-D-alanine carboxypeptidase
Cytochrom_B_N        PF00033.14   188 seq413_BIOID50941    -            235   5.8e-37  126.7  21.4   1   1   9.6e-41   6.6e-37  126.5  14.8     2   188    12   220    11   220 0.98 Cytochrome b(N-terminal)/b6/petB
Ni_hydr_CYTB         PF01292.15   182 seq413_BIOID50941    -            235   6.3e-36  123.3  19.2   1   1   1.1e-39   7.3e-36  123.1  13.3     2   182    14   220    13   220 0.95 Prokaryotic cytochrome b561
DUF3442              PF11924.3    280 seq414_BIOID50941    -           1417  1.4e-105  352.7   0.4   1   1  1.1e-108  3.9e-105  351.3   0.3     2   280    71   350    70   350 0.99 Protein of unknown function (DUF3442)
Big_1                PF02369.11   100 seq414_BIOID50941    -           1417   7.3e-56  186.1 102.7   1   3   5.4e-18   1.8e-14   53.2   7.5     4    97   993  1086   990  1088 0.87 Bacterial Ig-like domain (group 1)
Big_1                PF02369.11   100 seq414_BIOID50941    -           1417   7.3e-56  186.1 102.7   2   3     1e-16   3.5e-13   49.2   2.8    14    97  1104  1187  1090  1192 0.85 Bacterial Ig-like domain (group 1)
Big_1                PF02369.11   100 seq414_BIOID50941    -           1417   7.3e-56  186.1 102.7   3   3   6.1e-17   2.1e-13   49.9   8.2     6    92  1197  1284  1191  1292 0.83 Bacterial Ig-like domain (group 1)
WGR                  PF05406.10    81 seq415_BIOID50941    -            426   5.3e-17   61.4   2.7   1   1   7.9e-21   1.1e-16   60.4   0.7    13    77     6    67     2    71 0.93 WGR domain
Molybdopterin        PF00384.17   432 seq416_BIOID50941    -            808   2.8e-88  296.4   0.0   1   1   7.7e-92   3.5e-88  296.1   0.0     1   432   115   566   115   566 0.92 Molybdopterin oxidoreductase
Molydop_binding      PF01568.16   109 seq416_BIOID50941    -            808   5.3e-27   93.6   0.0   1   1   2.2e-30     1e-26   92.7   0.0     1   107   687   800   687   802 0.97 Molydopterin dinucleotide binding domain
Molybdop_Fe4S4       PF04879.11    55 seq416_BIOID50941    -            808   2.7e-13   49.4   0.9   1   1     1e-16   4.7e-13   48.6   0.6     1    55    53   112    53   112 0.96 Molybdopterin oxidoreductase Fe4S4 domain
Methyltransf_11      PF08241.7     95 seq417_BIOID50941    -            256   7.1e-25   87.2   0.0   1   1   1.3e-27   1.3e-24   86.4   0.0     1    95    49   145    49   145 0.97 Methyltransferase domain
Methyltransf_31      PF13847.1    152 seq417_BIOID50941    -            256     1e-20   73.7   0.0   1   1   1.4e-23   1.4e-20   73.3   0.0     5   113    46   155    43   234 0.85 Methyltransferase domain
Methyltransf_23      PF13489.1    162 seq417_BIOID50941    -            256   1.3e-18   67.1   0.0   1   1   1.8e-21   1.7e-18   66.6   0.0    20   159    42   191    27   194 0.83 Methyltransferase domain
Ubie_methyltran      PF01209.13   233 seq417_BIOID50941    -            256     3e-18   65.6   0.0   1   1   4.1e-21     4e-18   65.2   0.0    29   158    24   152     2   163 0.84 ubiE/COQ5 methyltransferase family
Methyltransf_18      PF12847.2    112 seq417_BIOID50941    -            256   3.6e-17   62.8   0.1   1   1   7.7e-20   7.5e-17   61.8   0.0     1   109    44   145    44   148 0.92 Methyltransferase domain
Methyltransf_12      PF08242.7     99 seq417_BIOID50941    -            256   5.7e-14   52.2   0.0   1   1   9.6e-17   9.4e-14   51.5   0.0     1    99    49   143    49   143 0.88 Methyltransferase domain
Methyltransf_25      PF13649.1    101 seq417_BIOID50941    -            256     9e-13   48.3   0.1   1   1   1.9e-15   1.8e-12   47.3   0.0     1   101    48   141    48   141 0.91 Methyltransferase domain
Methyltransf_26      PF13659.1    117 seq417_BIOID50941    -            256   4.2e-11   42.7   0.4   1   1   8.6e-14   8.4e-11   41.8   0.2     3   113    47   145    45   147 0.93 Methyltransferase domain
MTS                  PF05175.9    170 seq417_BIOID50941    -            256   5.6e-10   38.7   0.1   1   1   1.1e-12   1.1e-09   37.8   0.0    21   144    34   150    28   174 0.82 Methyltransferase small domain
Methyltransf_8       PF05148.10   219 seq417_BIOID50941    -            256   2.9e-08   33.5   0.0   1   1     2e-10     2e-07   30.7   0.0    71   166    43   155     6   178 0.69 Hypothetical methyltransferase
Methyltransf_29      PF03141.11   506 seq417_BIOID50941    -            256   1.4e-07   30.1   0.1   1   1   1.8e-10   1.7e-07   29.8   0.1   118   217    45   145     9   169 0.79 Putative S-adenosyl-L-methionine-dependent methyltransferase
TehB                 PF03848.9    192 seq417_BIOID50941    -            256   1.9e-05   23.7   0.0   1   1   3.4e-08   3.3e-05   23.0   0.0    31   132    45   146    17   158 0.79 Tellurite resistance protein TehB
NodS                 PF05401.6    201 seq417_BIOID50941    -            256   4.6e-05   22.7   0.0   1   1   7.3e-08   7.1e-05   22.1   0.0     2   144     3   145     2   151 0.80 Nodulation protein S (NodS)
PrmA                 PF06325.8    295 seq417_BIOID50941    -            256   4.6e-05   22.5   0.0   1   1   6.3e-08   6.2e-05   22.1   0.0   161   262    44   150    32   188 0.75 Ribosomal protein L11 methyltransferase (PrmA)
DDE_Tnp_ISL3         PF01610.12   248 seq419_BIOID50941    -            131   1.4e-14   54.1   0.2   1   1   1.2e-18   1.6e-14   53.9   0.2    51   140    32   120    20   130 0.85 Transposase
MtlR                 PF05068.7    170 seq420_BIOID50941    -            195   4.1e-76  254.0   0.0   1   1   3.5e-80   4.8e-76  253.8   0.0     5   169    26   188     2   189 0.96 Mannitol repressor
Phage_lambd_GpG      PF06894.6    127 seq423_BIOID50941    -            140   6.2e-56  187.3   0.9   1   1   5.2e-60   7.1e-56  187.1   0.6     1   126     1   125     1   126 0.98 Bacteriophage lambda minor tail protein (GpG)
Aminotran_1_2        PF00155.16   363 seq424_BIOID50941    -            411   8.6e-86  288.0   0.0   1   1   7.1e-90   9.8e-86  287.8   0.0     2   362    41   406    40   407 0.98 Aminotransferase class I and II
DUF945               PF06097.6    459 seq427_BIOID50941    -            490  4.8e-106  355.1  12.4   1   1  4.1e-110  5.6e-106  354.9   8.6     3   459    18   481    16   481 0.98 Bacterial protein of unknown function (DUF945)
SBP_bac_5            PF00496.17   374 seq432_BIOID50941    -            562   2.8e-93  312.6   7.5   1   1   3.1e-97   4.3e-93  312.0   5.2     2   371   124   478   123   480 0.97 Bacterial extracellular solute-binding proteins, family 5 Middle
GIY-YIG              PF01541.19    80 seq433_BIOID50941    -            100   9.2e-10   38.6   0.0   1   1   8.1e-14   1.1e-09   38.3   0.0     2    76     4    73     3    77 0.91 GIY-YIG catalytic domain
AceK                 PF06315.6    562 seq434_BIOID50941    -            578  3.4e-240  798.0   0.0   1   1  2.8e-244  3.8e-240  797.8   0.0     1   562     9   568     9   568 0.99 Isocitrate dehydrogenase kinase/phosphatase (AceK)
DUF1097              PF06496.6    144 seq437_BIOID50941    -            173     2e-46  157.2  24.7   1   1   1.8e-50   2.5e-46  156.9  17.1     1   143    18   156    18   157 0.99 Protein of unknown function (DUF1097)
GerE                 PF00196.14    58 seq438_BIOID50941    -            166   8.8e-08   31.2   0.0   1   1   9.5e-12   1.3e-07   30.7   0.0     2    55    94   146    93   149 0.94 Bacterial regulatory proteins, luxR family
RNA_pol_Rpb1_1       PF04997.7    338 seq442_BIOID50941    -           1407  1.8e-100  336.3   0.1   1   1  1.8e-103  4.8e-100  335.0   0.1     2   338    15   342    14   342 0.95 RNA polymerase Rpb1, domain 1
RNA_pol_Rpb1_5       PF04998.12   277 seq442_BIOID50941    -           1407   1.1e-80  270.7   0.0   1   1     8e-84   2.2e-80  269.7   0.0     1   276   766  1321   766  1322 1.00 RNA polymerase Rpb1, domain 5
RNA_pol_Rpb1_2       PF00623.15   166 seq442_BIOID50941    -           1407   6.1e-51  172.5   0.0   1   1   5.3e-53   1.5e-49  168.0   0.0     1   166   344   486   344   486 0.95 RNA polymerase Rpb1, domain 2
RNA_pol_Rpb1_3       PF04983.13   157 seq442_BIOID50941    -           1407   1.4e-27   96.2   0.0   1   1   1.2e-30   3.3e-27   95.0   0.0     1   157   489   644   489   644 0.93 RNA polymerase Rpb1, domain 3
RNA_pol_Rpb1_4       PF05000.12   108 seq442_BIOID50941    -           1407   2.5e-18   65.7   0.3   1   1   9.1e-22   2.5e-18   65.7   0.2     2   107   674   763   673   764 0.82 RNA polymerase Rpb1, domain 4
Mannitol_dh_C        PF08125.8    245 seq443_BIOID50941    -            486   4.6e-98  327.1   0.0   1   1  1.5e-101     1e-97  326.0   0.0     1   244   213   459   213   460 0.98 Mannitol dehydrogenase C-terminal domain
Mannitol_dh          PF01232.18   151 seq443_BIOID50941    -            486   7.9e-52  175.0   0.0   1   1   1.9e-55   1.3e-51  174.4   0.0     2   151    23   185    22   185 0.99 Mannitol dehydrogenase Rossmann domain
Phage_TAC            PF06222.6    127 seq444_BIOID50941    -            124   1.7e-58  195.5   0.3   1   1   1.4e-62   1.9e-58  195.4   0.2     1   127     1   124     1   124 0.99 Phage tail assembly chaperone
peroxidase           PF00141.18   229 seq445_BIOID50941    -            739   4.5e-87  291.2   0.0   1   2   4.1e-53   5.6e-49  166.5   0.0     3   229    89   409    87   409 0.87 Peroxidase
peroxidase           PF00141.18   229 seq445_BIOID50941    -            739   4.5e-87  291.2   0.0   2   2   1.3e-39   1.8e-35  122.4   0.0     3   229   416   713   414   713 0.88 Peroxidase
Phage_tail_T         PF06223.7    103 seq446_BIOID50941    -            144   1.1e-57  192.6   0.9   1   1   5.4e-56   7.3e-52  173.9   0.1     1   103    11   113    11   113 0.99 Minor tail protein T
DDE_Tnp_ISL3         PF01610.12   248 seq448_BIOID50941    -             71   7.9e-15   54.9   0.4   1   1     6e-19   8.3e-15   54.9   0.3   190   246     4    58     1    60 0.94 Transposase
HycI                 PF01750.13   130 seq450_BIOID50941    -            195   5.4e-39  132.5   0.0   1   1   4.8e-43   6.5e-39  132.3   0.0     1   129    23   151    23   152 0.99 Hydrogenase maturation protease
PyocinActivator      PF11112.3     76 seq454_BIOID50941    -             97   1.4e-23   82.3   0.0   1   1   1.4e-27   1.9e-23   81.9   0.0     1    74     7    78     7    80 0.96 Pyocin activator protein PrtN
DUF1044              PF06296.7    120 seq455_BIOID50941    -            117   3.6e-36  123.4   0.9   1   1     3e-40     4e-36  123.3   0.7     4   120     2   111     1   111 0.99 Protein of unknown function (DUF1044)
DUF4035              PF13227.1     53 seq461_BIOID50941    -             93   4.5e-24   83.4   0.1   1   1   4.4e-28     6e-24   83.0   0.0     1    53    27    79    27    79 0.98 Protein of unknown function (DUF4035)
TMP_2                PF06791.8    210 seq463_BIOID50941    -            849   2.1e-67  226.6  13.9   1   1   3.1e-71   2.1e-67  226.6   9.6     2   209    50   257    49   258 0.97 Prophage tail length tape measure protein
Tape_meas_lam_C      PF09718.5     78 seq463_BIOID50941    -            849   2.1e-20   72.2   5.7   1   1   3.1e-24   2.1e-20   72.2   3.9     1    78   626   703   626   703 0.98 Lambda phage tail tape-measure protein (Tape_meas_lam_C)
CLP_protease         PF00574.18   182 seq465_BIOID50941    -            739   2.1e-44  151.2   0.2   1   1   8.1e-48   3.7e-44  150.4   0.1    29   179   110   255    81   258 0.93 Clp protease
Mu-like_gpT          PF10124.4    291 seq465_BIOID50941    -            739   1.2e-08   34.2   0.1   1   1   1.8e-09   8.4e-06   24.8   0.0   220   289   598   671   590   673 0.81 Mu-like prophage major head subunit gpT
SDH_sah              PF01972.11   286 seq465_BIOID50941    -            739   1.9e-06   26.7   0.3   1   1   6.2e-09   2.8e-05   22.9   0.1    92   152   125   185    97   193 0.91 Serine dehydrogenase proteinase
DUF4137              PF13593.1    313 seq466_BIOID50941    -            332  4.9e-106  354.2  22.4   1   1    4e-110  5.5e-106  354.0  15.6     1   313     8   316     8   316 0.98 SBF-like CPA transporter family (DUF4137)
HTH_3                PF01381.17    55 seq467_BIOID50941    -            107   1.1e-07   31.4   0.0   1   1   1.6e-11   2.2e-07   30.5   0.0     1    45    52    96    52    98 0.94 Helix-turn-helix
HNH                  PF01844.18    47 seq468_BIOID50941    -            156   1.9e-10   40.3   3.4   1   1     2e-14   2.7e-10   39.8   2.4     1    45    49    92    49    94 0.97 HNH endonuclease
HyaE                 PF07449.6    107 seq471_BIOID50941    -            132   1.9e-39  133.7   0.0   1   1   1.6e-43   2.2e-39  133.5   0.0     1   107    10   116    10   116 0.99 Hydrogenase-1 expression protein HyaE
DUF2810              PF10928.3     54 seq473_BIOID50941    -            120   3.1e-32  109.9   2.6   1   1   2.4e-36   3.3e-32  109.8   1.1     1    53    66   118    66   119 0.96 Protein of unknown function (DUF2810)
Phage_HK97_TLTM      PF06120.6    301 seq474_BIOID50941    -           1080  5.5e-127  423.1  12.0   1   1  8.1e-131  5.5e-127  423.1   8.3     1   301   395   695   395   695 0.99 Tail length tape measure protein
Tape_meas_lam_C      PF09718.5     78 seq474_BIOID50941    -           1080   2.4e-20   72.0   2.2   1   1   3.6e-24   2.4e-20   72.0   1.5     1    77   860   936   860   937 0.97 Lambda phage tail tape-measure protein (Tape_meas_lam_C)
ACT_5                PF13710.1     63 seq476_BIOID50941    -             87   2.1e-26   91.4   0.1   1   1   1.9e-30   2.6e-26   91.0   0.1     2    63    13    73    12    73 0.98 ACT domain
DUF1627              PF07789.7    155 seq477_BIOID50941    -            238   4.5e-93  308.7   0.1   1   1   4.7e-97   6.4e-93  308.2   0.0     1   155    76   230    76   230 1.00 Protein of unknown function (DUF1627)
OmpW                 PF03922.9    192 seq478_BIOID50941    -             35   6.4e-10   38.8   0.0   1   1   4.9e-14   6.7e-10   38.8   0.0   157   192     1    35     1    35 0.97 OmpW family
Lar_restr_allev      PF14354.1     61 seq481_BIOID50941    -             78   1.5e-11   44.2   2.9   1   1   1.4e-15   1.9e-11   43.9   2.0     1    61     9    63     9    63 0.95 Restriction alleviation protein Lar
HupH_C               PF04809.8    120 seq483_BIOID50941    -            305   1.1e-49  167.0   0.0   1   2   2.9e-11   3.9e-07   29.7   0.0     6    96    70   160    67   175 0.82 HupH hydrogenase expression protein, C-terminal conserved region
HupH_C               PF04809.8    120 seq483_BIOID50941    -            305   1.1e-49  167.0   0.0   2   2   5.3e-44   7.2e-40  135.3   0.0     1   119   183   299   183   300 0.99 HupH hydrogenase expression protein, C-terminal conserved region
Caudo_TAP            PF02413.12   130 seq484_BIOID50941    -             82   1.9e-19   70.0   0.2   1   1   1.6e-23   2.2e-19   69.7   0.2    69   120    26    77     5    80 0.89 Caudovirales tail fibre assembly protein
Aminotran_4          PF01063.14   231 seq485_BIOID50941    -            309   1.1e-46  159.0   0.0   1   1   9.6e-51   1.3e-46  158.8   0.0     3   231    54   289    52   289 0.96 Aminotransferase class IV
NinB                 PF05772.7    127 seq488_BIOID50941    -            181   2.6e-53  178.8   0.2   1   1   2.5e-57   3.5e-53  178.5   0.1     2   127    40   165    39   165 0.99 NinB protein
Terminase_2          PF03592.11   144 seq492_BIOID50941    -            187   1.8e-09   37.8   3.1   1   1   2.2e-13     3e-09   37.1   2.2     1    57     2    58     2   169 0.92 Terminase small subunit
Peptidase_U32        PF01136.14   233 seq494_BIOID50941    -            331   4.4e-62  208.9   0.0   1   1   4.1e-66   5.7e-62  208.5   0.0     3   232    76   330    74   331 0.94 Peptidase family U32
HTH_Tnp_1            PF01527.15    76 seq495_BIOID50941    -            126   2.5e-21   75.2   0.0   1   1   2.5e-25   3.5e-21   74.8   0.0     1    70    10    86    10    92 0.86 Transposase
CcdA                 PF07362.7     72 seq496_BIOID50941    -             72   9.1e-28   95.8   0.9   1   1   7.2e-32   9.9e-28   95.7   0.6     1    72     1    72     1    72 0.99 Post-segregation antitoxin CcdA
Acetyltransf_4       PF13420.1    155 seq499_BIOID50941    -            250   4.4e-21   75.3   0.0   1   1   2.8e-24   5.4e-21   75.0   0.0     1   152    81   232    81   235 0.91 Acetyltransferase (GNAT) domain
Acetyltransf_1       PF00583.19    83 seq499_BIOID50941    -            250   1.9e-17   62.9   0.0   1   1   1.9e-20   3.7e-17   62.0   0.0     2    82   135   214   134   215 0.95 Acetyltransferase (GNAT) family
Acetyltransf_3       PF13302.1    142 seq499_BIOID50941    -            250   2.9e-11   43.7   0.0   1   1     2e-14   3.9e-11   43.3   0.0     4   142    81   215    78   215 0.82 Acetyltransferase (GNAT) domain
Acetyltransf_10      PF13673.1    117 seq499_BIOID50941    -            250     1e-08   35.1   0.1   1   1   7.7e-12   1.5e-08   34.6   0.0     1   117    88   214    88   214 0.72 Acetyltransferase (GNAT) domain
Acetyltransf_7       PF13508.1     79 seq499_BIOID50941    -            250   1.2e-08   34.9   0.0   1   1   9.9e-12   1.9e-08   34.2   0.0     5    78   131   215   127   216 0.75 Acetyltransferase (GNAT) domain
FR47                 PF08445.5     86 seq499_BIOID50941    -            250   9.2e-09   34.8   0.0   1   1   9.4e-12   1.8e-08   33.8   0.0    26    79   162   216   157   221 0.91 FR47-like protein
BPD_transp_1         PF00528.17   185 seq500_BIOID50941    -            340   1.9e-45  154.5  12.9   1   1   1.4e-49   1.9e-45  154.5   8.9     1   183   115   334   115   336 0.99 Binding-protein-dependent transport system inner membrane component
DFP                  PF04127.10   183 seq503_BIOID50941    -            430   5.9e-72  241.0   0.2   1   1   8.7e-76   5.9e-72  241.0   0.2     2   182   211   395   210   396 0.97 DNA / pantothenate metabolism flavoprotein
Flavoprotein         PF02441.14   129 seq503_BIOID50941    -            430   2.7e-31  107.8   0.3   1   1   8.1e-35   5.6e-31  106.7   0.2     1   128    30   157    30   158 0.90 Flavoprotein
Dam                  PF05869.6    181 seq505_BIOID50941    -            175   1.7e-61  206.7   0.2   1   1   1.3e-65   1.8e-61  206.5   0.1     2   172     3   169     2   175 0.97 DNA N-6-adenine-methyltransferase (Dam)
Pep_deformylase      PF01327.16   157 seq506_BIOID50941    -            169   6.4e-53  178.2   0.1   1   1   5.6e-57   7.6e-53  177.9   0.1     2   156     4   152     3   153 0.94 Polypeptide deformylase
CcdB                 PF01845.12   102 seq507_BIOID50941    -            101   7.3e-43  144.5   0.0   1   1   5.9e-47     8e-43  144.4   0.0     1   102     1   101     1   101 0.99 CcdB protein
DUF4132              PF13569.1    180 seq510_BIOID50941    -            230   4.5e-39  133.7   0.0   1   1     4e-43   5.5e-39  133.4   0.0    44   179     1   139     1   140 0.95 Domain of unknown function (DUF4132)
TnpB_IS66            PF05717.8    108 seq512_BIOID50941    -            115   2.6e-42  142.4   0.0   1   1   2.1e-46   2.9e-42  142.3   0.0     2   104     7   107     6   111 0.97 IS66 Orf2 like protein
DUF3251              PF11622.3    165 seq513_BIOID50941    -            193   2.1e-07   30.3   3.3   1   1   9.4e-11   1.3e-06   27.8   2.3    12   152    16   169     6   181 0.67 Protein of unknown function (DUF3251)
ABC_tran             PF00005.22   118 seq517_BIOID50941    -            637     1e-36  125.7   1.1   1   2   2.4e-18   3.3e-15   56.3   0.0     1   118    41   178    41   178 0.87 ABC transporter
ABC_tran             PF00005.22   118 seq517_BIOID50941    -            637     1e-36  125.7   1.1   2   2   2.6e-21   3.6e-18   65.9   0.0     1   118   352   459   352   459 0.92 ABC transporter
ABC_tran_2           PF12848.2     85 seq517_BIOID50941    -            637   6.6e-29   99.4   4.3   1   1   4.8e-32   6.6e-29   99.4   3.0     1    83   217   298   217   302 0.93 ABC transporter
Fer4_11              PF13247.1     99 seq519_BIOID50941    -            205   1.2e-31  108.4  10.9   1   1   8.5e-35   1.2e-31  108.4   7.5     3    97    60   153    58   155 0.97 4Fe-4S dicluster domain
Fer4_2               PF12797.2     22 seq519_BIOID50941    -            205   1.1e-13   50.0  30.8   1   1   6.7e-10   9.1e-07   28.3   0.6     2    20     6    24     5    33 0.89 4Fe-4S binding domain
Fer4                 PF00037.22    24 seq519_BIOID50941    -            205   9.1e-13   47.1  35.1   1   1   8.5e-11   1.2e-07   30.9   3.3     1    23    92   114    92   115 0.94 4Fe-4S binding domain
Fer4_7               PF12838.2     52 seq519_BIOID50941    -            205   2.4e-12   46.9  28.1   1   1   9.2e-10   1.3e-06   28.6   7.3     2    50    99   147    98   149 0.87 4Fe-4S dicluster domain
Fer4_9               PF13187.1     55 seq519_BIOID50941    -            205   8.2e-12   45.0  26.6   1   1   5.5e-10   7.5e-07   29.2   7.4     2    53    99   148    98   150 0.95 4Fe-4S dicluster domain
Fer4_10              PF13237.1     52 seq519_BIOID50941    -            205   4.5e-11   42.2  30.2   1   1   8.2e-09   1.1e-05   24.9   8.0     2    52    92   146    91   146 0.76 4Fe-4S dicluster domain
Fer4_4               PF12800.2     17 seq519_BIOID50941    -            205   1.7e-10   40.2  32.5   1   3     3e-05      0.04   14.1   2.3     1    15    11    25    11    29 0.90 4Fe-4S binding domain
Fer4_4               PF12800.2     17 seq519_BIOID50941    -            205   1.7e-10   40.2  32.5   2   3   3.3e-05     0.045   13.9   2.0     2    16    65    81    64    85 0.86 4Fe-4S binding domain
Fer4_4               PF12800.2     17 seq519_BIOID50941    -            205   1.7e-10   40.2  32.5   3   3   2.9e-07    0.0004   20.3   2.0     2    17    97   112    96   112 0.91 4Fe-4S binding domain
Fer4_6               PF12837.2     24 seq519_BIOID50941    -            205   2.4e-10   39.7  39.6   1   1   3.1e-09   4.2e-06   26.2   3.2     1    23    91   113    91   114 0.95 4Fe-4S binding domain
Fer4_3               PF12798.2     15 seq519_BIOID50941    -            205   7.3e-07   29.1  40.1   1   2   9.4e-06     0.013   15.9   4.2     1    15    67    83    67    83 0.98 4Fe-4S binding domain
Fer4_3               PF12798.2     15 seq519_BIOID50941    -            205   7.3e-07   29.1  40.1   2   2   4.8e-05     0.065   13.7   1.6     1    13   126   147   126   149 0.94 4Fe-4S binding domain
Phage_integrase      PF00589.17   173 seq523_BIOID50941    -            268     2e-35  121.8   0.1   1   1   2.1e-39   2.8e-35  121.3   0.1     1   171    50   242    50   244 0.89 Phage integrase family
Acid_phosphat_B      PF03767.9    230 seq526_BIOID50941    -            237   5.9e-50  169.6   0.0   1   1   4.9e-54   6.7e-50  169.4   0.0     2   229    11   220    10   221 0.96 HAD superfamily, subfamily IIIB (Acid phosphatase)
ILVD_EDD             PF00920.16   521 seq528_BIOID50941    -            616  5.3e-195  648.6   1.8   1   1  4.4e-199  6.1e-195  648.4   1.2     1   521    34   607    34   607 0.95 Dehydratase family
Bac_Ubq_Cox          PF01654.12   436 seq529_BIOID50941    -            514  3.9e-184  612.0  24.8   1   1  3.7e-188  5.1e-184  611.6  17.2     1   435     7   502     7   503 0.97 Bacterial Cytochrome Ubiquinol Oxidase
DUF2799              PF10973.3     89 seq530_BIOID50941    -            134   3.4e-17   62.1   0.9   1   1   3.3e-21   4.5e-17   61.7   0.6     1    88    44   126    44   127 0.93 Protein of unknown function (DUF2799)
Plasmid_stabil       PF05016.9     90 seq532_BIOID50941    -             92     3e-15   56.2   0.1   1   1   2.4e-19   3.3e-15   56.1   0.1     1    90     4    91     4    91 0.86 Plasmid stabilisation system protein
DUF4224              PF13986.1     47 seq533_BIOID50941    -             67   1.2e-18   66.2   0.0   1   1   9.7e-23   1.3e-18   66.1   0.0     2    46     5    49     4    50 0.97 Domain of unknown function (DUF4224)
DDE_Tnp_IS66         PF03050.9    271 seq535_BIOID50941    -            512  3.4e-100  334.6   0.0   1   1  9.9e-104  3.4e-100  334.6   0.0     1   271   175   462   175   462 0.98 Transposase IS66 family
DDE_Tnp_IS66_C       PF13817.1     39 seq535_BIOID50941    -            512   4.3e-19   68.1   0.1   1   1   3.3e-22   1.1e-18   66.7   0.0     1    39   468   506   468   506 0.98 IS66 C-terminal element
HTH_Tnp_IS66         PF13005.2     59 seq535_BIOID50941    -            512   3.4e-17   61.8   0.7   1   1   1.8e-20     6e-17   61.1   0.5     3    59   115   169   113   169 0.95 putative Helix-turn-helix domain of transposase IS66
LZ_Tnp_IS66          PF13007.2     78 seq535_BIOID50941    -            512   3.7e-13   49.8   3.2   1   1   1.1e-16   3.7e-13   49.8   2.2     1    77    38   110    38   111 0.82 Transposase C of IS166 homeodomain
Formyl_trans_N       PF00551.14   181 seq537_BIOID50941    -            315   9.3e-56  188.1   0.0   1   1     2e-59   1.3e-55  187.5   0.0     2   180     6   183     5   184 0.98 Formyl transferase
Formyl_trans_C       PF02911.13   100 seq537_BIOID50941    -            315   1.3e-33  114.9   0.1   1   1   2.9e-37     2e-33  114.3   0.1     1    99   207   304   207   305 0.98 Formyl transferase, C-terminal domain
DUF606               PF04657.8    138 seq538_BIOID50941    -            149   7.1e-22   77.8  22.0   1   1   5.8e-26     8e-22   77.6  15.3     2   138     6   143     5   143 0.95 Protein of unknown function, DUF606
DmsC                 PF04976.7    276 seq539_BIOID50941    -            364  1.5e-114  381.7  20.6   1   1  1.4e-118  1.9e-114  381.5  14.3     1   276    81   354    81   354 0.99 DMSO reductase anchor subunit (DmsC)
Phage_integrase      PF00589.17   173 seq541_BIOID50941    -            340   2.5e-11   43.4   0.0   1   1   5.2e-15   7.1e-11   41.9   0.0     3   169   165   319   163   323 0.84 Phage integrase family
EamA                 PF00892.15   126 seq542_BIOID50941    -            312   1.7e-47  160.4  35.9   1   2     4e-25   2.8e-21   75.7  11.2     1   125    31   152    31   153 0.93 EamA-like transporter family
EamA                 PF00892.15   126 seq542_BIOID50941    -            312   1.7e-47  160.4  35.9   2   2   8.1e-30   5.5e-26   90.9   8.2     1   125   173   300   173   301 0.98 EamA-like transporter family
Peptidase_U32        PF01136.14   233 seq543_BIOID50941    -            292   1.8e-34  118.5   0.0   1   1   1.8e-38   2.4e-34  118.1   0.0     5   195    82   263    76   287 0.89 Peptidase family U32
HIM                  PF05662.9     21 seq544_BIOID50941    -           1588     1e-83  271.7  95.9   1   7   1.4e-09   4.7e-06   26.0   0.2     1    21   354   377   354   377 0.99 Haemagglutinin
HIM                  PF05662.9     21 seq544_BIOID50941    -           1588     1e-83  271.7  95.9   2   7   5.7e-11     2e-07   30.3   1.2     2    21   542   564   541   564 0.97 Haemagglutinin
HIM                  PF05662.9     21 seq544_BIOID50941    -           1588     1e-83  271.7  95.9   3   7   2.7e-11   9.4e-08   31.4   0.9     2    21   627   649   626   649 0.97 Haemagglutinin
HIM                  PF05662.9     21 seq544_BIOID50941    -           1588     1e-83  271.7  95.9   4   7   2.4e-11   8.3e-08   31.5   0.7     3    21  1000  1021   998  1021 0.97 Haemagglutinin
HIM                  PF05662.9     21 seq544_BIOID50941    -           1588     1e-83  271.7  95.9   5   7     1e-09   3.4e-06   26.4   0.0     1    21  1155  1175  1155  1175 0.98 Haemagglutinin
HIM                  PF05662.9     21 seq544_BIOID50941    -           1588     1e-83  271.7  95.9   6   7   2.8e-12   9.6e-09   34.5   1.9     1    21  1291  1311  1291  1311 0.98 Haemagglutinin
HIM                  PF05662.9     21 seq544_BIOID50941    -           1588     1e-83  271.7  95.9   7   7   1.4e-12   4.7e-09   35.5   1.6     1    21  1412  1432  1412  1432 0.98 Haemagglutinin
Hep_Hag              PF05658.9     28 seq544_BIOID50941    -           1588   7.5e-66  215.4 172.5   1  12   8.9e-08   0.00031   20.7   0.0     1    27   130   156   130   157 0.94 Hep_Hag
Hep_Hag              PF05658.9     28 seq544_BIOID50941    -           1588   7.5e-66  215.4 172.5   2  12   4.6e-09   1.6e-05   24.8   1.5     1    26   158   183   158   185 0.94 Hep_Hag
Hep_Hag              PF05658.9     28 seq544_BIOID50941    -           1588   7.5e-66  215.4 172.5   3  12   7.7e-09   2.6e-05   24.1   1.4     1    26   200   225   200   227 0.94 Hep_Hag
Hep_Hag              PF05658.9     28 seq544_BIOID50941    -           1588   7.5e-66  215.4 172.5   4  12   5.8e-09     2e-05   24.5   2.2     3    27   229   253   228   254 0.94 Hep_Hag
Hep_Hag              PF05658.9     28 seq544_BIOID50941    -           1588   7.5e-66  215.4 172.5   5  12   4.2e-10   1.4e-06   28.1   0.4     1    28   241   268   241   268 0.97 Hep_Hag
Hep_Hag              PF05658.9     28 seq544_BIOID50941    -           1588   7.5e-66  215.4 172.5   6  12   1.3e-09   4.6e-06   26.5   2.4     1    28   269   296   269   296 0.95 Hep_Hag
Hep_Hag              PF05658.9     28 seq544_BIOID50941    -           1588   7.5e-66  215.4 172.5   7  12   3.3e-09   1.1e-05   25.2   2.4     3    27   299   323   297   324 0.94 Hep_Hag
Hep_Hag              PF05658.9     28 seq544_BIOID50941    -           1588   7.5e-66  215.4 172.5   8  12   1.7e-08   5.9e-05   22.9   2.5     1    27   325   351   325   352 0.96 Hep_Hag
Hep_Hag              PF05658.9     28 seq544_BIOID50941    -           1588   7.5e-66  215.4 172.5   9  12   2.7e-10   9.1e-07   28.7   3.9     1    27  1071  1097  1071  1098 0.95 Hep_Hag
Hep_Hag              PF05658.9     28 seq544_BIOID50941    -           1588   7.5e-66  215.4 172.5  10  12   9.8e-08   0.00034   20.6   4.4     1    28  1231  1258  1231  1258 0.96 Hep_Hag
Hep_Hag              PF05658.9     28 seq544_BIOID50941    -           1588   7.5e-66  215.4 172.5  11  12   2.3e-10     8e-07   28.9   4.5     1    28  1369  1396  1369  1396 0.96 Hep_Hag
Hep_Hag              PF05658.9     28 seq544_BIOID50941    -           1588   7.5e-66  215.4 172.5  12  12   1.2e-07   0.00042   20.2   3.4     1    27  1383  1409  1383  1410 0.93 Hep_Hag
YadA                 PF03895.10    78 seq544_BIOID50941    -           1588   7.3e-24   83.4  10.1   1   1   2.1e-27   7.3e-24   83.4   7.0     2    78  1511  1588  1510  1588 0.98 YadA-like C-terminal region
ESPR                 PF13018.1     24 seq544_BIOID50941    -           1588   1.6e-09   36.8   1.3   1   1     3e-12     1e-08   34.3   0.2     1    24     1    24     1    24 0.98 Extended Signal Peptide of Type V secretion system
DUF4132              PF13569.1    180 seq546_BIOID50941    -           1209   2.9e-42  144.0   0.0   1   1   4.9e-46   6.6e-42  142.9   0.0     3   180   953  1138   951  1138 0.96 Domain of unknown function (DUF4132)
BPD_transp_1         PF00528.17   185 seq547_BIOID50941    -            298   2.1e-31  108.7  12.7   1   1   1.4e-34   9.8e-31  106.5   6.3     1   182   111   292   111   295 0.97 Binding-protein-dependent transport system inner membrane component
OppC_N               PF12911.2     56 seq547_BIOID50941    -            298   9.4e-09   34.4   0.5   1   1   1.4e-12   9.4e-09   34.4   0.3    12    56    27    71    24    71 0.94 N-terminal TM domain of oligopeptide transport permease C
DNA_pol_A            PF00476.15   383 seq548_BIOID50941    -            928  8.4e-160  531.4   0.0   1   1  3.3e-163  1.1e-159  531.0   0.0     2   383   548   927   547   927 0.99 DNA polymerase family A
5_3_exonuc_N         PF02739.11   169 seq548_BIOID50941    -            928   1.7e-59  199.8   0.0   1   1   1.1e-62   3.9e-59  198.7   0.0     2   169     8   169     7   169 0.99 5'-3' exonuclease, N-terminal resolvase-like domain
DNA_pol_A_exo1       PF01612.15   174 seq548_BIOID50941    -            928   6.5e-45  152.5   0.1   1   1   3.6e-48   1.2e-44  151.6   0.1     1   174   330   517   330   517 0.97 3'-5' exonuclease
5_3_exonuc           PF01367.15   101 seq548_BIOID50941    -            928     3e-31  107.5   0.0   1   1   2.2e-34   7.5e-31  106.2   0.0     1    99   171   275   171   277 0.97 5'-3' exonuclease, C-terminal SAM fold
Methyltransf_11      PF08241.7     95 seq550_BIOID50941    -            240   2.3e-12   47.1   0.0   1   1   2.6e-16   3.6e-12   46.4   0.0    45    95    67   125    50   125 0.83 Methyltransferase domain
ORF6N                PF10543.4     88 seq552_BIOID50941    -            254   2.6e-30  104.1   0.3   1   1   1.5e-33     1e-29  102.2   0.2     2    88    10   125     9   125 0.99 ORF6N domain
P22_AR_C             PF10548.4     74 seq552_BIOID50941    -            254   1.3e-21   76.1   0.0   1   1     4e-25   2.7e-21   75.0   0.0     1    74   153   226   153   226 0.97 P22AR C-terminal domain
DUF4154              PF13689.1    145 seq554_BIOID50941    -            172     6e-33  113.3   0.0   1   1   5.4e-37   7.3e-33  113.0   0.0     6   145    32   168    27   168 0.95 Domain of unknown function (DUF4154)
DUF551               PF04448.7     69 seq556_BIOID50941    -            185   5.8e-18   65.3   0.0   1   1     1e-21   1.4e-17   64.0   0.0     1    69   115   181   115   181 0.97 Protein of unknown function (DUF551)
UPF0047              PF01894.12   118 seq558_BIOID50941    -            138   4.5e-39  132.8   0.0   1   1   3.7e-43   5.1e-39  132.6   0.0     1   117    17   135    17   136 0.97 Uncharacterised protein family UPF0047
DUF2190              PF09956.4    106 seq559_BIOID50941    -            107     1e-34  118.3   1.3   1   1   8.5e-39   1.2e-34  118.1   0.9     1   106     2   106     2   106 0.98 Uncharacterized conserved protein (DUF2190)
dUTPase              PF00692.14   129 seq560_BIOID50941    -            152   1.2e-41  141.0   0.0   1   1   9.9e-46   1.4e-41  140.9   0.0     2   129    17   150    16   150 0.98 dUTPase
Adenine_deam_C       PF13382.1    171 seq564_BIOID50941    -            588   3.7e-58  195.3   0.0   1   1   2.1e-61   5.7e-58  194.7   0.0    23   171   433   581   416   581 0.96 Adenine deaminase C-terminal domain
Amidohydro_1         PF01979.15   333 seq564_BIOID50941    -            588   6.1e-38  131.1   0.0   1   1   9.1e-41   2.5e-37  129.1   0.0     2   333    82   347    81   347 0.95 Amidohydrolase family
Amidohydro_5         PF13594.1     68 seq564_BIOID50941    -            588   3.3e-12   45.9   0.4   1   1   4.4e-15   1.2e-11   44.1   0.3     1    68    52   115    52   115 0.84 Amidohydrolase
Amidohydro_4         PF13147.1    304 seq564_BIOID50941    -            588   2.6e-11   43.9   0.4   1   1   1.8e-12   4.8e-09   36.5   0.2     1   304    76   344    76   344 0.80 Amidohydrolase
Phage_min_tail       PF05939.8    109 seq565_BIOID50941    -            109   2.5e-38  130.2   0.0   1   1     2e-42   2.7e-38  130.1   0.0     1   109     1   109     1   109 0.99 Phage minor tail protein
Gifsy-2              PF13856.1     95 seq567_BIOID50941    -             91   3.6e-29  100.6   0.0   1   1   2.9e-33   3.9e-29  100.5   0.0     1    95     1    90     1    90 0.99 ATP-binding sugar transporter from pro-phage
GGDEF                PF00990.16   161 seq568_BIOID50941    -            408   2.7e-44  150.4   0.3   1   1   3.1e-48   4.2e-44  149.8   0.2     1   159   249   403   249   405 0.96 GGDEF domain
Nol1_Nop2_Fmu        PF01189.12   283 seq569_BIOID50941    -            429  2.4e-104  348.5   0.0   1   1  1.5e-107    3e-104  348.2   0.0     1   282   164   426   164   427 0.99 NOL1/NOP2/sun family
NusB                 PF01029.13   134 seq569_BIOID50941    -            429   1.6e-25   89.5   0.0   1   1   1.3e-28   2.6e-25   88.8   0.0     1   134     5   127     5   127 0.97 NusB family
Methyltransf_26      PF13659.1    117 seq569_BIOID50941    -            429   3.8e-11   42.9   0.0   1   1   3.7e-14   7.3e-11   42.0   0.0     2   116   248   375   247   376 0.90 Methyltransferase domain
Methyltransf_18      PF12847.2    112 seq569_BIOID50941    -            429   2.3e-10   40.8   0.0   1   1   2.2e-13   4.2e-10   40.0   0.0     2   112   247   375   246   375 0.84 Methyltransferase domain
Methyltransf_31      PF13847.1    152 seq569_BIOID50941    -            429   1.9e-09   37.1   0.0   1   1   1.8e-12   3.5e-09   36.3   0.0     2   113   245   380   244   416 0.82 Methyltransferase domain
MTS                  PF05175.9    170 seq569_BIOID50941    -            429   1.1e-06   28.0   0.0   1   1   1.1e-09   2.1e-06   27.1   0.0    24   151   239   385   229   397 0.86 Methyltransferase small domain
FtsJ                 PF01728.14   181 seq569_BIOID50941    -            429     9e-05   22.4   0.0   1   1   9.1e-08   0.00018   21.4   0.0    19    99   242   323   233   400 0.60 FtsJ-like methyltransferase
DUF419               PF04237.8     92 seq573_BIOID50941    -            118   1.2e-22   79.9   0.1   1   1   1.1e-26   1.5e-22   79.6   0.0     1    91    10   102    10   103 0.98 Protein of unknown function (DUF419)
Bac_luciferase       PF00296.15   307 seq576_BIOID50941    -            335   2.8e-31  108.6   0.5   1   1     3e-34   4.1e-30  104.8   0.4    18   300    23   299     8   306 0.77 Luciferase-like monooxygenase
FUR                  PF01475.14   120 seq577_BIOID50941    -            171   2.6e-15   56.2   0.1   1   1   4.2e-19   5.7e-15   55.1   0.0     2   118    20   138    19   140 0.90 Ferric uptake regulator family
Phage_tail_L         PF05100.7    206 seq578_BIOID50941    -            232   2.3e-97  324.0   0.2   1   1    2e-101   2.7e-97  323.7   0.1     1   206    29   230    29   230 0.99 Phage minor tail protein L
Nitrate_red_del      PF02613.10   136 seq580_BIOID50941    -            204     4e-31  107.5   1.1   1   1   4.1e-35   5.6e-31  107.0   0.7     7   134    41   164    19   166 0.93 Nitrate reductase delta subunit
oligo_HPY            PF08352.7     64 seq581_BIOID50941    -            328   3.7e-18   65.5   0.6   1   1   1.5e-21   6.9e-18   64.6   0.4     1    64   236   300   236   300 0.98 Oligopeptide/dipeptide transporter, C-terminal region
ABC_tran             PF00005.22   118 seq581_BIOID50941    -            328   2.3e-16   60.1   0.0   1   1   6.8e-20   3.1e-16   59.6   0.0    14   118    61   185    49   185 0.78 ABC transporter
Minor_tail_Z         PF06763.6    189 seq583_BIOID50941    -            192   5.2e-89  296.8   4.7   1   1   4.3e-93   5.8e-89  296.6   3.3     1   189     1   192     1   192 0.99 Prophage minor tail protein Z (GPZ)
TetR_N               PF00440.18    47 seq584_BIOID50941    -            198   2.9e-11   42.7   0.0   1   1   3.4e-15   4.6e-11   42.0   0.0     3    46    18    61    16    62 0.94 Bacterial regulatory proteins, tetR family
ANT                  PF03374.9    112 seq585_BIOID50941    -            242   3.5e-34  117.1   0.0   1   1   8.3e-38   5.7e-34  116.4   0.0     1   111   127   235   127   236 0.97 Phage antirepressor protein KilAC domain
Phage_pRha           PF09669.5     92 seq585_BIOID50941    -            242   4.3e-15   55.7   0.0   1   1   1.2e-18   8.5e-15   54.7   0.0     2    90    14   101    13   103 0.80 Phage regulatory protein Rha (Phage_pRha)
HOK_GEF              PF01848.11    43 seq588_BIOID50941    -             70   2.7e-18   64.8   3.7   1   1   2.4e-22   3.2e-18   64.6   2.5     1    43    24    66    24    66 0.97 Hok/gef family
MtfA                 PF06167.7    253 seq589_BIOID50941    -            278   5.9e-75  251.7   0.1   1   1   5.3e-79   7.2e-75  251.5   0.1    11   253    18   256     9   256 0.95 Phosphoenolpyruvate:glucose-phosphotransferase regulator
Peptidase_M3         PF01432.15   458 seq590_BIOID50941    -            681  7.3e-147  489.9   0.1   1   1    9e-151  1.2e-146  489.2   0.0     2   457   230   678   229   679 0.97 Peptidase family M3
Curlin_rpt           PF07012.7     34 seq591_BIOID50941    -            160   8.3e-22   76.5  32.2   1   3   1.1e-15   1.5e-11   43.7   0.8     1    34    62    95    62    95 0.99 Curlin associated repeat
Curlin_rpt           PF07012.7     34 seq591_BIOID50941    -            160   8.3e-22   76.5  32.2   2   3   2.3e-09   3.2e-05   23.4   2.1     9    32    92   115    91   116 0.95 Curlin associated repeat
Curlin_rpt           PF07012.7     34 seq591_BIOID50941    -            160   8.3e-22   76.5  32.2   3   3   7.8e-12   1.1e-07   31.3   4.2     1    34   106   139   106   139 0.98 Curlin associated repeat
Cyto_ox_2            PF02322.10   328 seq593_BIOID50941    -            378  6.8e-112  373.7  32.9   1   1  5.7e-116  7.8e-112  373.5  22.8     1   328     6   362     6   362 0.99 Cytochrome oxidase subunit II
RNase_T              PF00929.19   164 seq597_BIOID50941    -            246   4.9e-40  137.3   0.4   1   1   9.7e-44   1.3e-39  135.9   0.1     1   164    12   178    12   178 0.93 Exonuclease
Abhydrolase_1        PF00561.15   230 seq599_BIOID50941    -            340   3.1e-26   92.2   0.0   1   1   2.6e-29     9e-26   90.7   0.0     4   218   105   312   102   315 0.96 alpha/beta hydrolase fold
Abhydrolase_6        PF12697.2    228 seq599_BIOID50941    -            340     3e-16   59.9   0.7   1   1   1.2e-19   4.2e-16   59.4   0.5     1   219    75   312    75   320 0.70 Alpha/beta hydrolase family
Abhydrolase_5        PF12695.2    142 seq599_BIOID50941    -            340   7.6e-11   41.8   0.4   1   1   7.2e-14   2.5e-10   40.1   0.2     2   141    75   308    74   309 0.65 Alpha/beta hydrolase family
BOF                  PF04076.8    103 seq603_BIOID50941    -            114   1.2e-41  140.6   1.3   1   1     1e-45   1.4e-41  140.3   0.9    10   102    19   111    12   112 0.97 Bacterial OB fold (BOF) protein
PALP                 PF00291.20   307 seq605_BIOID50941    -            514   9.6e-70  235.0   2.1   1   1   1.9e-73   1.3e-69  234.6   1.5     5   307    29   316    25   316 0.91 Pyridoxal-phosphate dependent enzyme
Thr_dehydrat_C       PF00585.13    91 seq605_BIOID50941    -            514   3.8e-64  212.2   0.0   1   2   3.6e-35   2.4e-31  107.0   0.0     1    91   329   419   329   419 0.98 C-terminal regulatory domain of Threonine dehydratase
Thr_dehydrat_C       PF00585.13    91 seq605_BIOID50941    -            514   3.8e-64  212.2   0.0   2   2   6.7e-34   4.6e-30  102.9   0.0     2    91   425   512   424   512 0.96 C-terminal regulatory domain of Threonine dehydratase
Phage_tail_U         PF06141.6    133 seq607_BIOID50941    -            137   5.2e-68  227.0   0.3   1   1   4.2e-72   5.8e-68  226.8   0.2     1   133     5   137     5   137 0.99 Phage minor tail protein U
Phage_min_tail       PF05939.8    109 seq608_BIOID50941    -            113   1.2e-35  121.6   0.0   1   1   9.7e-40   1.3e-35  121.4   0.0     1   109     4   113     4   113 0.98 Phage minor tail protein
Curlin_rpt           PF07012.7     34 seq609_BIOID50941    -            152     6e-28   96.1  27.3   1   3   8.9e-16   1.2e-11   43.9   0.5     1    34    41    75    41    75 0.99 Curlin associated repeat
Curlin_rpt           PF07012.7     34 seq609_BIOID50941    -            152     6e-28   96.1  27.3   2   3   5.7e-16   7.8e-12   44.5   0.2     2    34    87   120    86   120 0.98 Curlin associated repeat
Curlin_rpt           PF07012.7     34 seq609_BIOID50941    -            152     6e-28   96.1  27.3   3   3   6.2e-10   8.5e-06   25.2   3.5     8    34   116   142   115   142 0.95 Curlin associated repeat
Voltage_CLC          PF00654.15   355 seq611_BIOID50941    -            430   1.6e-72  244.4  34.2   1   1   1.2e-76   1.6e-72  244.4  23.7     5   354    75   414    71   415 0.91 Voltage gated chloride channel
BATS                 PF06968.8     92 seq612_BIOID50941    -            346   1.7e-29  101.3   0.0   1   1   5.5e-33   3.7e-29  100.2   0.0     1    92   220   312   220   312 0.99 Biotin and Thiamin Synthesis associated domain
Radical_SAM          PF04055.16   166 seq612_BIOID50941    -            346   2.4e-19   70.0   0.0   1   1   2.8e-22   1.9e-18   67.0   0.0     4   160    50   203    47   209 0.92 Radical SAM superfamily
Phage_tail_L         PF05100.7    206 seq618_BIOID50941    -            232   3.3e-96  320.2   0.0   1   1  2.8e-100   3.8e-96  320.0   0.0     1   206    29   230    29   230 0.99 Phage minor tail protein L
Big_2                PF02368.13    79 seq619_BIOID50941    -            270   3.2e-09   36.4  10.2   1   1   2.3e-13   3.2e-09   36.4   7.1     2    73   184   258   183   264 0.89 Bacterial Ig-like domain (group 2)
ABC_tran             PF00005.22   118 seq621_BIOID50941    -            308   3.9e-18   65.8   0.0   1   1   1.9e-21   6.4e-18   65.1   0.0     1   118    56   171    56   171 0.87 ABC transporter
oligo_HPY            PF08352.7     64 seq621_BIOID50941    -            308   2.6e-17   62.8   0.1   1   1   1.3e-20   4.4e-17   62.0   0.1     1    64   222   287   222   287 0.98 Oligopeptide/dipeptide transporter, C-terminal region
AAA_21               PF13304.1    303 seq621_BIOID50941    -            308   1.3e-11   44.9   0.1   1   1   3.2e-11   1.1e-07   32.0   0.0   219   302   117   206    85   207 0.80 AAA domain
AAA_22               PF13401.1    131 seq621_BIOID50941    -            308   7.4e-07   29.2   0.0   1   1   4.9e-10   1.7e-06   28.0   0.0     9   123    47   200    39   208 0.82 AAA domain
OmpA                 PF00691.15    97 seq622_BIOID50941    -            160   3.6e-18   65.6   0.1   1   1     4e-22   5.5e-18   65.0   0.1     1    97    55   151    55   151 0.95 OmpA family
TrkA_N               PF02254.13   116 seq625_BIOID50941    -            458   4.2e-58  194.2   3.5   1   2   5.4e-33   5.3e-30  103.6   0.0     1   108     3   111     3   125 0.92 TrkA-N domain
TrkA_N               PF02254.13   116 seq625_BIOID50941    -            458   4.2e-58  194.2   3.5   2   2   5.9e-29   5.7e-26   90.6   0.7     1   116   235   350   235   350 0.95 TrkA-N domain
TrkA_C               PF02080.16    71 seq625_BIOID50941    -            458   1.9e-21   75.3   0.7   1   2   4.7e-13   4.5e-10   38.8   0.0     3    70   157   225   155   226 0.91 TrkA-C domain
TrkA_C               PF02080.16    71 seq625_BIOID50941    -            458   1.9e-21   75.3   0.7   2   2     2e-11   1.9e-08   33.6   0.2     8    70   390   451   388   452 0.89 TrkA-C domain
F420_oxidored        PF03807.12    96 seq625_BIOID50941    -            458   1.9e-12   47.2   2.2   1   2   1.5e-07   0.00015   22.0   0.0     1    52     2    49     2    88 0.87 NADP oxidoreductase coenzyme F420-dependent
F420_oxidored        PF03807.12    96 seq625_BIOID50941    -            458   1.9e-12   47.2   2.2   2   2   1.5e-07   0.00015   22.0   0.3     2    48   235   279   234   355 0.80 NADP oxidoreductase coenzyme F420-dependent
NAD_binding_7        PF13241.1    103 seq625_BIOID50941    -            458   1.2e-11   44.6   3.0   1   1   7.5e-08   7.3e-05   22.8   0.0     8    82   233   319   228   323 0.75 Putative NAD(P)-binding
Shikimate_DH         PF01488.15   135 seq625_BIOID50941    -            458   1.4e-11   44.4   0.6   1   1   5.3e-09   5.2e-06   26.4   0.2    12   102   232   332   222   367 0.77 Shikimate / quinate 5-dehydrogenase
DUF968               PF06147.6    200 seq627_BIOID50941    -            360     6e-79  264.4   0.1   1   1   4.4e-83     6e-79  264.4   0.0     2   199   141   356   140   357 0.99 Protein of unknown function (DUF968)
Tafi-CsgC            PF10610.4    106 seq628_BIOID50941    -            110   9.4e-67  221.3   4.2   1   1   7.9e-71   1.1e-66  221.2   2.9     1   106     5   110     5   110 0.99 Thin aggregative fimbriae synthesis protein
UPF0270              PF06794.7     70 seq631_BIOID50941    -             72   9.2e-36  121.3   0.1   1   1   7.4e-40     1e-35  121.2   0.0     1    70     1    70     1    70 0.99 Uncharacterised protein family (UPF0270)
Rep_3                PF01051.16   218 seq632_BIOID50941    -            251   1.8e-48  164.8   0.0   1   1   1.5e-52     2e-48  164.7   0.0     2   218    15   242    14   242 0.89 Initiator Replication protein
Big_1                PF02369.11   100 seq633_BIOID50941    -           2669         0 1106.5 272.7   1  16     5e-21   1.4e-17   63.3   8.8     2    94   749   837   744   843 0.88 Bacterial Ig-like domain (group 1)
Big_1                PF02369.11   100 seq633_BIOID50941    -           2669         0 1106.5 272.7   2  16   2.2e-25   6.1e-22   77.2   9.1     3    97   845   937   842   940 0.92 Bacterial Ig-like domain (group 1)
Big_1                PF02369.11   100 seq633_BIOID50941    -           2669         0 1106.5 272.7   3  16   2.9e-27     8e-24   83.3   2.6     2    97   942  1040   941  1042 0.95 Bacterial Ig-like domain (group 1)
Big_1                PF02369.11   100 seq633_BIOID50941    -           2669         0 1106.5 272.7   4  16   5.1e-19   1.4e-15   56.8   3.6     4    96  1054  1139  1051  1143 0.88 Bacterial Ig-like domain (group 1)
Big_1                PF02369.11   100 seq633_BIOID50941    -           2669         0 1106.5 272.7   5  16   1.4e-26   3.9e-23   81.1   7.4     3   100  1146  1245  1144  1245 0.94 Bacterial Ig-like domain (group 1)
Big_1                PF02369.11   100 seq633_BIOID50941    -           2669         0 1106.5 272.7   6  16   1.1e-20     3e-17   62.2   6.8     4    96  1257  1342  1253  1346 0.91 Bacterial Ig-like domain (group 1)
Big_1                PF02369.11   100 seq633_BIOID50941    -           2669         0 1106.5 272.7   7  16   1.9e-27   5.2e-24   83.9   7.9     3   100  1349  1448  1347  1448 0.95 Bacterial Ig-like domain (group 1)
Big_1                PF02369.11   100 seq633_BIOID50941    -           2669         0 1106.5 272.7   8  16   4.3e-22   1.2e-18   66.7   7.5     5   100  1461  1548  1451  1548 0.84 Bacterial Ig-like domain (group 1)
Big_1                PF02369.11   100 seq633_BIOID50941    -           2669         0 1106.5 272.7   9  16   1.9e-27   5.1e-24   83.9   6.7     2   100  1559  1661  1558  1661 0.93 Bacterial Ig-like domain (group 1)
Big_1                PF02369.11   100 seq633_BIOID50941    -           2669         0 1106.5 272.7  10  16   5.6e-25   1.5e-21   76.0   4.2     2    98  1663  1759  1662  1761 0.90 Bacterial Ig-like domain (group 1)
Big_1                PF02369.11   100 seq633_BIOID50941    -           2669         0 1106.5 272.7  11  16   1.1e-28   3.1e-25   87.8   6.6     6    99  1767  1863  1764  1864 0.92 Bacterial Ig-like domain (group 1)
Big_1                PF02369.11   100 seq633_BIOID50941    -           2669         0 1106.5 272.7  12  16   1.4e-28   3.9e-25   87.5   6.2     2    99  1866  1965  1865  1966 0.95 Bacterial Ig-like domain (group 1)
Big_1                PF02369.11   100 seq633_BIOID50941    -           2669         0 1106.5 272.7  13  16   1.1e-24   2.9e-21   75.1   3.9     7    97  1978  2062  1970  2065 0.92 Bacterial Ig-like domain (group 1)
Big_1                PF02369.11   100 seq633_BIOID50941    -           2669         0 1106.5 272.7  14  16   4.1e-21   1.1e-17   63.6   0.8     8    94  2075  2160  2068  2166 0.84 Bacterial Ig-like domain (group 1)
Big_1                PF02369.11   100 seq633_BIOID50941    -           2669         0 1106.5 272.7  15  16   7.9e-24   2.2e-20   72.3   5.1     4    99  2170  2260  2167  2261 0.90 Bacterial Ig-like domain (group 1)
Big_1                PF02369.11   100 seq633_BIOID50941    -           2669         0 1106.5 272.7  16  16   2.3e-21   6.4e-18   64.3   7.4     3   100  2266  2364  2264  2364 0.94 Bacterial Ig-like domain (group 1)
DUF3442              PF11924.3    280 seq633_BIOID50941    -           2669   2.1e-99  332.5   2.6   1   1  7.7e-103   2.1e-99  332.5   1.8     3   280   150   428   148   428 0.99 Protein of unknown function (DUF3442)
Aldo_ket_red         PF00248.16   283 seq634_BIOID50941    -            294   1.1e-46  158.7   0.1   1   1     1e-50   1.4e-46  158.5   0.0     2   281    20   267    19   269 0.92 Aldo/keto reductase family
His_Phos_2           PF00328.17   347 seq635_BIOID50941    -            444   1.3e-40  139.6   0.0   1   1   1.2e-44   1.6e-40  139.4   0.0     1   345    41   385    41   389 0.86 Histidine phosphatase superfamily (branch 2)
EI24                 PF07264.6    219 seq640_BIOID50941    -            253   1.3e-52  178.2  20.7   1   1   1.1e-56   1.5e-52  178.0  14.4     1   219    11   232    11   232 0.96 Etoposide-induced protein 2.4 (EI24)
PRK                  PF00485.13   194 seq641_BIOID50941    -            289     3e-74  248.6   0.0   1   1   2.7e-78   3.6e-74  248.4   0.0     1   194     7   214     7   214 0.99 Phosphoribulokinase / Uridine kinase family
S-methyl_trans       PF02574.11   305 seq643_BIOID50941    -           1232  5.9e-105  350.8   0.1   1   1    4e-108  1.1e-104  349.9   0.1     1   304    21   331    21   332 0.98 Homocysteine S-methyltransferase
Met_synt_B12         PF02965.12   136 seq643_BIOID50941    -           1232   9.2e-54  180.5   0.0   1   1     9e-57   2.4e-53  179.2   0.0     1   136  1060  1197  1060  1197 0.99 Vitamin B12 dependent methionine synthase, activation domain
Pterin_bind          PF00809.17   210 seq643_BIOID50941    -           1232   7.7e-49  165.7   0.4   1   1   8.9e-52   2.4e-48  164.1   0.3     1   210   361   573   361   573 0.98 Pterin binding enzyme
B12-binding_2        PF02607.12    79 seq643_BIOID50941    -           1232   4.3e-21   74.6   0.0   1   1   6.5e-24   1.8e-20   72.6   0.0     4    79   664   739   662   739 0.96 B12 binding domain
B12-binding          PF02310.14   121 seq643_BIOID50941    -           1232   6.1e-20   71.1   0.2   1   1   1.8e-22     5e-19   68.2   0.1     2    94   753   845   752   856 0.93 B12 binding domain
Phage_lambd_GpG      PF06894.6    127 seq645_BIOID50941    -            129   3.6e-46  155.7   0.4   1   1   3.2e-50   4.3e-46  155.5   0.3     1   116     2   115     2   123 0.95 Bacteriophage lambda minor tail protein (GpG)
Aminotran_1_2        PF00155.16   363 seq646_BIOID50941    -            384   5.1e-69  232.8   0.0   1   1   1.3e-72   5.8e-69  232.6   0.0     2   363    40   380    39   380 0.96 Aminotransferase class I and II
Beta_elim_lyase      PF01212.16   290 seq646_BIOID50941    -            384   6.9e-07   28.5   0.1   1   1   6.3e-10   2.9e-06   26.5   0.0    28    87    83   142    68   206 0.83 Beta-eliminating lyase
Cys_Met_Meta_PP      PF01053.15   386 seq646_BIOID50941    -            384   7.6e-05   21.0   0.0   1   1   2.6e-08   0.00012   20.3   0.0    57   185    86   212    82   215 0.86 Cys/Met metabolism PLP-dependent enzyme
HisG                 PF01634.13   163 seq650_BIOID50941    -            299   1.5e-54  183.8   0.0   1   1   3.2e-58   2.2e-54  183.3   0.0     1   163    53   221    53   221 0.94 ATP phosphoribosyltransferase
HisG_C               PF08029.6     75 seq650_BIOID50941    -            299     1e-27   95.7   0.1   1   1   3.9e-31   2.7e-27   94.4   0.0     1    75   222   297   222   297 0.98 HisG, C-terminal domain
Macro                PF01661.16   118 seq654_BIOID50941    -            177     3e-41  139.8   0.0   1   1   2.8e-45   3.8e-41  139.5   0.0     1   118    21   137    21   137 0.99 Macro domain
Arc                  PF03869.9     50 seq655_BIOID50941    -             57   7.6e-05   22.1   0.2   1   1   1.1e-08   0.00016   21.1   0.2     2    40     9    47     8    56 0.88 Arc-like DNA binding domain
YicC_N               PF03755.8    159 seq661_BIOID50941    -            287   2.6e-49  167.0   0.1   1   1   3.8e-53   2.6e-49  167.0   0.1     1   158     2   154     2   155 0.96 YicC-like family, N-terminal region
DUF1732              PF08340.6     87 seq661_BIOID50941    -            287     2e-34  117.1   7.3   1   1   2.9e-38     2e-34  117.1   5.0     1    87   202   287   202   287 0.97 Domain of unknown function (DUF1732)
RusA                 PF05866.6    116 seq663_BIOID50941    -            101   3.1e-18   66.1   0.0   1   1   2.5e-22   3.5e-18   66.0   0.0     1    99     7    99     7   101 0.87 Endodeoxyribonuclease RusA
Phage_tail_T         PF06223.7    103 seq664_BIOID50941    -            105   1.1e-54  183.0   0.3   1   1     9e-59   1.2e-54  182.8   0.2     1   103     2   104     2   104 0.99 Minor tail protein T
P22_AR_N             PF10547.4    120 seq665_BIOID50941    -            334   7.3e-45  151.5   0.0   1   1   2.1e-48   1.4e-44  150.6   0.0     3   120    37   152    35   152 0.96 P22_AR N-terminal domain
P22_AR_C             PF10548.4     74 seq665_BIOID50941    -            334   2.4e-26   91.2   0.0   1   1   9.2e-30   6.3e-26   89.9   0.0     1    74   233   306   233   306 0.98 P22AR C-terminal domain
TMP_2                PF06791.8    210 seq670_BIOID50941    -           1021   1.4e-58  197.8   5.7   1   1   2.1e-62   1.4e-58  197.8   3.9     5   209   227   426   224   427 0.98 Prophage tail length tape measure protein
Tape_meas_lam_C      PF09718.5     78 seq670_BIOID50941    -           1021   4.9e-27   93.5   5.9   1   1   7.2e-31   4.9e-27   93.5   4.1     1    78   810   887   810   887 0.98 Lambda phage tail tape-measure protein (Tape_meas_lam_C)
PLDc_2               PF13091.1    126 seq671_BIOID50941    -            493   1.1e-34  118.8   0.0   1   2   2.2e-13   1.5e-09   37.5   0.0     8   126    61   204    56   204 0.67 PLD-like domain
PLDc_2               PF13091.1    126 seq671_BIOID50941    -            493   1.1e-34  118.8   0.0   2   2   2.6e-26   1.8e-22   79.3   0.0     5   123   295   437   291   440 0.92 PLD-like domain
MscL                 PF01741.13   128 seq672_BIOID50941    -            136   2.3e-57  192.5   3.1   1   1   1.9e-61   2.6e-57  192.3   2.2     1   128     3   132     3   132 0.98 Large-conductance mechanosensitive channel, MscL
DUF1133              PF06576.6    176 seq673_BIOID50941    -            184  1.4e-102  340.1   0.7   1   1  1.2e-106  1.6e-102  339.9   0.5     1   176     1   176     1   176 1.00 Protein of unknown function (DUF1133)
PALP                 PF00291.20   307 seq674_BIOID50941    -            323   1.3e-63  214.9   0.3   1   1   1.1e-67   1.5e-63  214.7   0.2     3   306    10   300     8   301 0.87 Pyridoxal-phosphate dependent enzyme
Phage_gp49_66        PF13876.1     81 seq677_BIOID50941    -            126   2.8e-42  142.5   0.0   1   1     3e-46     4e-42  142.0   0.0     1    80    19   123    19   124 0.99 Phage protein (N4 Gp49/phage Sf6 gene 66) family
BDM                  PF10684.4     92 seq680_BIOID50941    -             71   3.2e-49  165.0   0.3   1   1   2.5e-53   3.5e-49  164.9   0.2    22    92     1    71     1    71 0.99 Putative biofilm-dependent modulation protein
CbiA                 PF01656.18   195 seq681_BIOID50941    -            388     2e-34  118.6   0.0   1   1   3.9e-38   2.7e-34  118.1   0.0     2   194   110   339   109   340 0.80 CobQ/CobB/MinD/ParA nucleotide binding domain
Histidinol_dh        PF00815.15   413 seq682_BIOID50941    -            434  1.2e-181  603.7   1.7   1   1    1e-185  1.4e-181  603.5   1.2     2   413    18   428    17   428 0.99 Histidinol dehydrogenase
Methyltransf_11      PF08241.7     95 seq684_BIOID50941    -            251   4.8e-25   87.7   0.0   1   1   6.1e-28   8.3e-25   86.9   0.0     1    95    47   138    47   138 0.98 Methyltransferase domain
Methyltransf_23      PF13489.1    162 seq684_BIOID50941    -            251   7.7e-16   58.0   0.1   1   1   8.1e-19   1.1e-15   57.5   0.0     4   151    25   174    17   179 0.79 Methyltransferase domain
Methyltransf_31      PF13847.1    152 seq684_BIOID50941    -            251   3.5e-15   55.8   0.0   1   1   3.4e-18   4.7e-15   55.3   0.0     6   118    45   147    40   194 0.84 Methyltransferase domain
Methyltransf_12      PF08242.7     99 seq684_BIOID50941    -            251   1.1e-11   44.9   0.0   1   1   1.6e-14   2.2e-11   43.9   0.0     1    98    47   135    47   136 0.85 Methyltransferase domain
Methyltransf_18      PF12847.2    112 seq684_BIOID50941    -            251   7.7e-11   42.4   0.0   1   1   1.1e-13   1.5e-10   41.5   0.0     3   110    44   139    42   141 0.79 Methyltransferase domain
Methyltransf_25      PF13649.1    101 seq684_BIOID50941    -            251   5.4e-10   39.4   0.0   1   1   1.5e-12     2e-09   37.5   0.0     1   101    46   134    46   134 0.87 Methyltransferase domain
Ubie_methyltran      PF01209.13   233 seq684_BIOID50941    -            251   1.9e-09   36.8   0.0   1   1   1.8e-12   2.5e-09   36.4   0.0    46   168    41   155     7   169 0.83 ubiE/COQ5 methyltransferase family
Methyltransf_26      PF13659.1    117 seq684_BIOID50941    -            251   2.4e-07   30.6   0.8   1   1   6.3e-10   8.6e-07   28.8   0.1     3   115    45   140    43   141 0.87 Methyltransferase domain
Methyltransf_8       PF05148.10   219 seq684_BIOID50941    -            251   7.5e-06   25.6   0.0   1   1     8e-09   1.1e-05   25.0   0.0    58   156    29   138    16   158 0.77 Hypothetical methyltransferase
MTS                  PF05175.9    170 seq684_BIOID50941    -            251   4.1e-05   22.9   0.0   1   1   4.6e-08   6.3e-05   22.3   0.0    19    76    30    85    22   110 0.86 Methyltransferase small domain
IlvN                 PF07991.7    165 seq685_BIOID50941    -            536   8.1e-61  204.0   0.2   1   1   1.9e-64   1.3e-60  203.3   0.1     2   165    80   249    79   249 0.98 Acetohydroxy acid isomeroreductase, catalytic domain
IlvC                 PF01450.14   145 seq685_BIOID50941    -            536   9.8e-56  187.5   0.1   1   2   3.9e-21   2.7e-17   62.9   0.0     1   128   255   382   255   390 0.91 Acetohydroxy acid isomeroreductase, catalytic domain
IlvC                 PF01450.14   145 seq685_BIOID50941    -            536   9.8e-56  187.5   0.1   2   2   1.8e-39   1.2e-35  122.4   0.0    15   145   404   530   394   530 0.93 Acetohydroxy acid isomeroreductase, catalytic domain
BOF                  PF04076.8    103 seq686_BIOID50941    -            130   1.1e-39  134.2   0.0   1   1     1e-43   1.4e-39  133.9   0.0     4   103    30   130    25   130 0.98 Bacterial OB fold (BOF) protein
Ribosomal_S22        PF08136.6     45 seq687_BIOID50941    -             45   3.2e-32  110.3   1.3   1   1   2.5e-36   3.4e-32  110.2   0.9     1    45     1    45     1    45 1.00 30S ribosomal protein subunit S22 family
cNMP_binding         PF00027.24    91 seq692_BIOID50941    -            210   8.9e-24   83.0   0.0   1   1     4e-27   1.4e-23   82.4   0.0     3    90    23   111    21   112 0.97 Cyclic nucleotide-binding domain
Crp                  PF00325.15    32 seq692_BIOID50941    -            210   2.1e-15   55.7   0.4   1   1   1.1e-18   3.9e-15   54.8   0.3     1    32   166   197   166   197 0.98 Bacterial regulatory proteins, crp family
HTH_Crp_2            PF13545.1     76 seq692_BIOID50941    -            210   2.2e-11   43.2   0.1   1   1   1.5e-14     5e-11   42.1   0.1     1    67   142   206   142   207 0.94 Crp-like helix-turn-helix domain
Bro-N                PF02498.12    87 seq693_BIOID50941    -            278   2.1e-07   30.9   0.0   1   1   5.3e-11   7.2e-07   29.2   0.0     1    75    14   105    14   113 0.74 BRO family, N-terminal domain
Prok-JAB             PF14464.1    105 seq694_BIOID50941    -            245   1.2e-19   69.6   0.1   1   1   3.3e-23   2.3e-19   68.8   0.1     5    99     3    97     1   106 0.91 Prokaryotic homologs of the JAB domain
NLPC_P60             PF00877.14   105 seq694_BIOID50941    -            245   4.3e-14   52.0   0.0   1   1   8.8e-18     6e-14   51.6   0.0     1   105   109   222   109   222 0.92 NlpC/P60 family
SSB                  PF00436.20   104 seq695_BIOID50941    -            178   8.4e-43  144.3   0.5   1   1   7.4e-47     1e-42  144.1   0.4     1   103     6   112     6   113 0.97 Single-strand binding protein family
Acyltransferase      PF01553.16   132 seq698_BIOID50941    -            827   3.8e-25   87.7   0.0   1   1   5.1e-29   6.9e-25   86.8   0.0     2   131   302   444   301   445 0.95 Acyltransferase
Malic_M              PF03949.10   255 seq699_BIOID50941    -            532   1.1e-92  310.1   0.1   1   1   2.2e-96   1.5e-92  309.6   0.0     1   254   238   497   238   498 0.99 Malic enzyme, NAD binding domain
malic                PF00390.14   182 seq699_BIOID50941    -            532   1.7e-80  268.7   0.0   1   1   4.9e-84   3.4e-80  267.8   0.0     1   182    48   228    48   228 0.99 Malic enzyme, N-terminal domain
YihI                 PF04220.7    169 seq701_BIOID50941    -            168   7.8e-56  187.9  14.6   1   1   6.2e-60   8.5e-56  187.7  10.1     6   167     7   164     1   166 0.94 Der GTPase activator (YihI)
GGDEF                PF00990.16   161 seq705_BIOID50941    -            296   1.8e-44  151.0   0.0   1   1   4.2e-48   2.9e-44  150.3   0.0     2   161   130   283   129   283 0.96 GGDEF domain
MCPsignal_assoc      PF13682.1     70 seq705_BIOID50941    -            296   3.6e-08   33.3   0.3   1   1   1.2e-11   8.4e-08   32.1   0.2     1    68    19    90    19    92 0.84 MCP-signal associated domain
HTH_3                PF01381.17    55 seq706_BIOID50941    -            194   5.4e-17   61.2   0.2   1   1   1.3e-19   3.7e-16   58.6   0.5     2    55    19    72    18    72 0.96 Helix-turn-helix
HTH_31               PF13560.1     64 seq706_BIOID50941    -            194   4.3e-12   45.9   0.1   1   1   2.4e-15   6.5e-12   45.3   0.1     2    58    14    69    13    78 0.92 Helix-turn-helix domain
HTH_19               PF12844.2     64 seq706_BIOID50941    -            194   5.8e-12   45.3   0.1   1   1   3.3e-15     9e-12   44.7   0.1     3    62    17    76    15    77 0.94 Helix-turn-helix domain
HTH_26               PF13443.1     63 seq706_BIOID50941    -            194   3.6e-09   36.5   0.1   1   1   2.5e-12     7e-09   35.6   0.1     4    58    20    73    17    78 0.93 Cro/C1-type HTH DNA-binding domain
AAA_26               PF13500.1    199 seq707_BIOID50941    -            225   1.1e-42  145.8   0.0   1   1   2.7e-46   1.2e-42  145.6   0.0     1   193     3   208     3   213 0.95 AAA domain
CbiA                 PF01656.18   195 seq707_BIOID50941    -            225   3.4e-21   75.4   0.0   1   1   8.8e-25     4e-21   75.1   0.0     2   180     6   199     5   217 0.80 CobQ/CobB/MinD/ParA nucleotide binding domain
HTH_AraC             PF00165.18    42 seq708_BIOID50941    -            229     6e-15   54.4   1.7   1   2   1.5e-09   1.1e-05   25.0   0.0     1    35   133   167   133   173 0.89 Bacterial regulatory helix-turn-helix proteins, AraC family
HTH_AraC             PF00165.18    42 seq708_BIOID50941    -            229     6e-15   54.4   1.7   2   2   2.9e-10     2e-06   27.3   0.4    14    38   194   219   192   223 0.91 Bacterial regulatory helix-turn-helix proteins, AraC family
HTH_18               PF12833.2     81 seq708_BIOID50941    -            229   1.6e-09   37.6   0.1   1   1   4.4e-13     3e-09   36.7   0.1     2    80   147   223   146   224 0.91 Helix-turn-helix domain
ParBc                PF02195.13    90 seq710_BIOID50941    -            323   9.5e-10   38.3   0.0   1   1   1.4e-13     2e-09   37.3   0.0    11    88    78   152    69   154 0.91 ParB-like nuclease domain
PTS-HPr              PF00381.14    84 seq712_BIOID50941    -             85   1.3e-31  108.2   0.2   1   1   9.9e-36   1.4e-31  108.1   0.1     1    82     1    82     1    84 0.98 PTS HPr component phosphorylation site
FUSC-like            PF12805.2    284 seq713_BIOID50941    -            696     3e-72  242.8   3.3   1   1   8.7e-76     3e-72  242.8   2.3     2   280    63   335    62   340 0.95 FUSC-like inner membrane protein yccS
FUSC_2               PF13515.1    128 seq713_BIOID50941    -            696   8.6e-20   70.8  11.0   1   1   2.5e-23   8.6e-20   70.8   7.6     2   126   377   498   375   500 0.90 Fusaric acid resistance protein-like
FUSC                 PF04632.7    650 seq713_BIOID50941    -            696   5.1e-08   31.7   4.2   1   1   1.5e-11   5.1e-08   31.7   2.9     7   280   369   659   363   690 0.80 Fusaric acid resistance protein family
ALMT                 PF11744.3    406 seq713_BIOID50941    -            696   1.5e-05   23.7   1.9   1   1   1.7e-08   5.7e-05   21.8   1.0    41   193   389   528   373   594 0.80 Aluminium activated malate transporter
Lactate_perm         PF02652.9    522 seq717_BIOID50941    -            560  6.8e-234  777.0  41.5   1   1  5.7e-238  7.8e-234  776.8  28.8     1   522    25   551    25   551 0.99 L-lactate permease
Aminotran_1_2        PF00155.16   363 seq718_BIOID50941    -            356   4.1e-68  229.8   0.0   1   1   3.6e-72   4.9e-68  229.5   0.0    31   363    46   351    30   351 0.94 Aminotransferase class I and II
Radical_SAM          PF04055.16   166 seq720_BIOID50941    -            457   3.7e-15   56.3   0.0   1   1     8e-19   5.4e-15   55.8   0.0     2   164    57   227    56   229 0.79 Radical SAM superfamily
HemN_C               PF06969.11    66 seq720_BIOID50941    -            457     4e-12   45.8   0.3   1   1   2.7e-15   1.8e-11   43.7   0.0     1    66   363   431   363   431 0.94 HemN C-terminal domain
AAA_5                PF07728.9    139 seq721_BIOID50941    -            384   4.2e-37  126.8   0.0   1   1     5e-41   6.9e-37  126.1   0.0     2   139   101   242   100   242 0.98 AAA domain (dynein-related subfamily)
PEP-utilizers_C      PF02896.13   294 seq723_BIOID50941    -            585  1.7e-124  414.4   0.2   1   1    5e-128  2.3e-124  413.9   0.1     1   293   250   541   250   542 0.99 PEP-utilising enzyme, TIM barrel domain
PEP-utilisers_N      PF05524.8    123 seq723_BIOID50941    -            585     2e-31  108.2   5.0   1   1   4.3e-35     2e-31  108.2   3.5     2   123     3   127     2   127 0.96 PEP-utilising enzyme, N-terminal
PEP-utilizers        PF00391.18    81 seq723_BIOID50941    -            585   7.2e-25   86.2   0.2   1   1   4.7e-28   2.1e-24   84.7   0.1     9    80   152   224   147   225 0.93 PEP-utilising enzyme, mobile domain
SopA                 PF13981.1    135 seq726_BIOID50941    -            583   2.9e-43  147.0   2.6   1   1   9.6e-46   3.3e-42  143.5   0.3     1   135   376   512   376   512 0.98 SopA-like central domain
Pentapeptide         PF00805.17    40 seq726_BIOID50941    -            583   1.5e-14   52.7  16.1   1   2   7.8e-09   2.7e-05   23.1   0.5     4    40   204   240   204   240 0.93 Pentapeptide repeats (8 copies)
Pentapeptide         PF00805.17    40 seq726_BIOID50941    -            583   1.5e-14   52.7  16.1   2   2   9.8e-09   3.4e-05   22.8   0.2     7    38   237   268   236   270 0.95 Pentapeptide repeats (8 copies)
Pentapeptide_4       PF13599.1     78 seq726_BIOID50941    -            583   7.1e-14   51.2  17.9   1   2   2.9e-12   9.8e-09   34.8   1.6     9    76   199   266   194   268 0.89 Pentapeptide repeats (9 copies)
Pentapeptide_4       PF13599.1     78 seq726_BIOID50941    -            583   7.1e-14   51.2  17.9   2   2   6.3e-11   2.1e-07   30.5   5.5     2    53   242   291   241   309 0.92 Pentapeptide repeats (9 copies)
UPF0126              PF03458.8     81 seq727_BIOID50941    -            205   1.5e-44  149.3  24.6   1   2   3.2e-25   4.3e-21   74.1   4.6     2    78     4    80     3    83 0.96 UPF0126 domain
UPF0126              PF03458.8     81 seq727_BIOID50941    -            205   1.5e-44  149.3  24.6   2   2   1.8e-28   2.5e-24   84.5   4.1     1    79    89   166    89   168 0.97 UPF0126 domain
Ecotin               PF03974.8    128 seq728_BIOID50941    -            162   1.9e-52  176.2   0.1   1   1   1.6e-56   2.2e-52  175.9   0.1     2   128    28   153    27   153 0.97 Ecotin
Autotransporter      PF03797.14   265 seq729_BIOID50941    -            236   8.5e-43  146.4  12.8   1   1   7.5e-47     1e-42  146.2   8.9    35   262     2   219     1   221 0.94 Autotransporter beta-domain
EAL                  PF00563.15   236 seq732_BIOID50941    -            528   5.1e-66  222.4   0.2   1   1   1.1e-69   7.3e-66  221.9   0.1     2   235   273   505   272   506 0.96 EAL domain
CSS-motif            PF12792.2    208 seq732_BIOID50941    -            528   9.9e-39  132.7   0.8   1   1   2.1e-42   1.4e-38  132.1   0.6     2   207    37   246    36   247 0.93 CSS motif domain associated with EAL
TerB                 PF05099.8    140 seq735_BIOID50941    -            143   6.4e-13   48.5   6.0   1   1   8.6e-17   1.2e-12   47.6   4.2    10   131    12   138     3   141 0.79 Tellurite resistance protein TerB
UvrB                 PF12344.3     44 seq738_BIOID50941    -            673   6.7e-23   79.8   0.9   1   1   1.3e-25   2.9e-22   77.7   0.1     1    43   552   594   552   595 0.97 Ultra-violet resistance protein B
Helicase_C           PF00271.26    78 seq738_BIOID50941    -            673   1.2e-15   57.0   0.0   1   1   1.2e-18   2.8e-15   55.8   0.0     2    77   465   545   464   546 0.98 Helicase conserved C-terminal domain
ResIII               PF04851.10   184 seq738_BIOID50941    -            673   1.1e-11   44.8   0.0   1   1     3e-14   6.9e-11   42.1   0.0     4    94    13   101    10   134 0.79 Type III restriction enzyme, res subunit
UVR                  PF02151.14    36 seq738_BIOID50941    -            673   5.2e-07   28.8   1.1   1   1     7e-10   1.6e-06   27.3   0.8     2    35   634   667   633   668 0.93 UvrB/uvrC motif
Cupin_6              PF12852.2    186 seq739_BIOID50941    -            284   1.8e-26   92.7   0.5   1   1   1.2e-29   5.6e-26   91.1   0.4     1   186     2   162     2   162 0.93 Cupin
HTH_18               PF12833.2     81 seq739_BIOID50941    -            284   1.5e-20   72.9   0.2   1   1   2.3e-23     1e-19   70.2   0.1     1    81   199   278   199   278 0.97 Helix-turn-helix domain
HTH_AraC             PF00165.18    42 seq739_BIOID50941    -            284   3.3e-15   55.2   0.0   1   2   1.4e-08   6.2e-05   22.5   0.0     7    41   192   226   188   227 0.94 Bacterial regulatory helix-turn-helix proteins, AraC family
HTH_AraC             PF00165.18    42 seq739_BIOID50941    -            284   3.3e-15   55.2   0.0   2   2   4.5e-11   2.1e-07   30.4   0.0    13    41   247   276   238   277 0.92 Bacterial regulatory helix-turn-helix proteins, AraC family
Cytochrom_C_asm      PF01578.15   214 seq740_BIOID50941    -            288   5.7e-45  153.3  17.3   1   1   4.2e-49   5.7e-45  153.3  12.0     5   212    62   286    58   288 0.97 Cytochrome C assembly protein
ADH_N                PF08240.7    109 seq741_BIOID50941    -            346   6.1e-31  106.3   7.9   1   1   1.3e-34   6.1e-31  106.3   5.5     2   109    35   141    34   141 0.97 Alcohol dehydrogenase GroES-like domain
ADH_zinc_N           PF00107.21   130 seq741_BIOID50941    -            346   1.1e-29  102.4   1.6   1   1   4.9e-33   2.2e-29  101.5   1.1     1   129   182   308   182   309 0.98 Zinc-binding dehydrogenase
ADH_zinc_N_2         PF13602.1    127 seq741_BIOID50941    -            346   5.6e-08   33.6   1.5   1   1   2.3e-11   1.1e-07   32.7   1.0     1   127   215   342   215   342 0.77 Zinc-binding dehydrogenase
IGPD                 PF00475.13   145 seq742_BIOID50941    -            355   1.3e-64  216.3   0.3   1   1   6.7e-68   2.3e-64  215.5   0.2     1   145   196   338   196   338 0.99 Imidazoleglycerol-phosphate dehydratase
HAD_2                PF13419.1    176 seq742_BIOID50941    -            355   1.3e-07   31.9   0.1   1   1   1.2e-09     4e-06   27.0   0.0    75   173    29   145    16   148 0.81 Haloacid dehalogenase-like hydrolase
PNK3P                PF08645.6    158 seq742_BIOID50941    -            355   8.6e-07   28.4   0.0   1   1   4.4e-10   1.5e-06   27.6   0.0     5   129     8   134     4   183 0.77 Polynucleotide kinase 3 phosphatase
Hydrolase_like       PF13242.1     75 seq742_BIOID50941    -            355   1.8e-06   27.4   0.0   1   1   1.1e-09   3.9e-06   26.3   0.0     1    44   102   144   102   148 0.90 HAD-hyrolase-like
MFS_1                PF07690.11   354 seq745_BIOID50941    -            417   3.4e-39  134.4  62.3   1   2     2e-31   1.4e-27   96.3  18.8     1   224    41   261    41   270 0.82 Major Facilitator Superfamily
MFS_1                PF07690.11   354 seq745_BIOID50941    -            417   3.4e-39  134.4  62.3   2   2   8.5e-15   5.8e-11   41.6  23.0     7   168   249   407   247   415 0.82 Major Facilitator Superfamily
Sugar_tr             PF00083.19   451 seq745_BIOID50941    -            417   3.6e-14   52.0  34.6   1   1   1.2e-17   8.2e-14   50.9   7.2    46   197    71   217    11   222 0.90 Sugar (and other) transporter
DUF3927              PF13064.1     46 seq746_BIOID50941    -             46     2e-10   39.8   7.2   1   1   2.1e-14   2.9e-10   39.3   5.0     1    25     3    27     3    45 0.93 Protein of unknown function (DUF3927)
DUF1281              PF06924.6    134 seq750_BIOID50941    -            318     2e-59  198.6   0.0   1   1   2.1e-63   2.9e-59  198.1   0.0     1   134    19   152    19   152 0.99 Protein of unknown function (DUF1281)
MdoG                 PF04349.7    484 seq752_BIOID50941    -            517  8.5e-263  871.7   1.2   1   1  7.2e-267  9.8e-263  871.5   0.8     1   483    29   514    29   515 1.00 Periplasmic glucan biosynthesis protein, MdoG
Phage_min_tail       PF05939.8    109 seq753_BIOID50941    -            109     1e-40  137.9   0.0   1   1   8.1e-45   1.1e-40  137.8   0.0     1   108     1   108     1   109 0.99 Phage minor tail protein
Na_Pi_cotrans        PF02690.10   142 seq754_BIOID50941    -            543   1.8e-44  150.7  30.3   1   2   1.4e-39   9.8e-36  122.4   7.1     1   140    13   148    13   150 0.98 Na+/Pi-cotransporter
Na_Pi_cotrans        PF02690.10   142 seq754_BIOID50941    -            543   1.8e-44  150.7  30.3   2   2   1.7e-13   1.1e-09   37.9  10.2     1   123   139   265   139   283 0.90 Na+/Pi-cotransporter
FCD                  PF07729.7    125 seq756_BIOID50941    -            258   3.2e-23   82.2   2.5   1   1   4.7e-27   3.2e-23   82.2   1.8     1   124   100   223   100   224 0.90 FCD domain
GntR                 PF00392.16    64 seq756_BIOID50941    -            258   2.3e-22   78.0   0.4   1   1   6.1e-26   4.2e-22   77.2   0.3     1    64     8    71     8    71 0.98 Bacterial regulatory proteins, gntR family
UvrD_C               PF13361.1    319 seq757_BIOID50941    -            690   8.9e-93  311.1   0.0   1   1   3.7e-95   8.4e-92  307.9   0.0     1   318   288   630   288   631 0.97 UvrD-like helicase C-terminal domain
UvrD-helicase        PF00580.16   315 seq757_BIOID50941    -            690   2.2e-74  250.5   0.4   1   1   1.4e-76   3.1e-73  246.6   0.3     1   314    20   282    20   283 0.94 UvrD/REP helicase N-terminal domain
AAA_19               PF13245.1     76 seq757_BIOID50941    -            690   2.2e-13   49.6   0.6   1   1   2.1e-16   4.9e-13   48.5   0.4     8    75    32   104    25   105 0.82 Part of AAA domain
UvrD_C_2             PF13538.1    104 seq757_BIOID50941    -            690   2.2e-10   40.4   0.0   1   1   5.8e-13   1.3e-09   37.9   0.0    54   103   563   626   513   627 0.80 Family description
DUF303               PF03629.13   255 seq758_BIOID50941    -            617   3.9e-29  101.5   0.0   1   1   7.7e-33   5.3e-29  101.0   0.0     1   200    64   295    64   355 0.80 Domain of unknown function (DUF303)
DUF1737              PF08410.5     54 seq758_BIOID50941    -            617   1.1e-17   63.3   0.0   1   1   3.7e-21   2.5e-17   62.2   0.0     1    53     1    50     1    51 0.97 Domain of unknown function (DUF1737)
Phage_tail_L         PF05100.7    206 seq759_BIOID50941    -            232   5.3e-97  322.8   0.2   1   1  4.4e-101   6.1e-97  322.6   0.1     1   206    29   230    29   230 0.99 Phage minor tail protein L
PTS_EIIA_1           PF00358.15   133 seq760_BIOID50941    -             63   2.7e-05   23.6   0.0   1   1   2.4e-09   3.3e-05   23.3   0.0     3    30    20    47    18    54 0.92 phosphoenolpyruvate-dependent sugar phosphotransferase system, EIIA 1
Rhodanese            PF00581.15   113 seq761_BIOID50941    -            131   1.4e-10   41.4   0.0   1   1   1.2e-14   1.6e-10   41.2   0.0    22   112    52   123    30   124 0.84 Rhodanese-like domain
DUF21                PF01595.15   183 seq762_BIOID50941    -            420   3.5e-55  186.0   4.7   1   1   1.1e-58   4.9e-55  185.5   3.3     3   175     2   175     1   180 0.98 Domain of unknown function DUF21
CorC_HlyC            PF03471.12    81 seq762_BIOID50941    -            420   1.6e-20   72.5   0.3   1   1   1.1e-23     5e-20   70.9   0.2     2    79   335   410   334   412 0.95 Transporter associated domain
CBS                  PF00571.23    57 seq762_BIOID50941    -            420   9.3e-06   25.1   0.2   1   1   8.6e-08   0.00039   19.9   0.0     8    56   270   318   249   319 0.87 CBS domain
SopA_C               PF13979.1    172 seq763_BIOID50941    -            199   9.1e-69  230.3   0.0   1   1   7.8e-73   1.1e-68  230.1   0.0     2   172    34   199    33   199 0.99 SopA-like catalytic domain
PHP                  PF02811.14   175 seq764_BIOID50941    -            203   1.2e-23   83.7   0.0   1   1   1.2e-27   1.6e-23   83.2   0.0     1   118    10   191    10   193 0.88 PHP domain
PTS_EIIA_1           PF00358.15   133 seq766_BIOID50941    -            110   1.9e-35  121.2   0.2   1   1   1.6e-39   2.2e-35  121.0   0.1    43   132     1    90     1    91 0.98 phosphoenolpyruvate-dependent sugar phosphotransferase system, EIIA 1
GATase               PF00117.23   192 seq767_BIOID50941    -            196   6.2e-28   97.4   0.0   1   1   2.1e-31   7.1e-28   97.2   0.0     1   189     4   194     4   196 0.81 Glutamine amidotransferase class-I
GATase_3             PF07685.9    158 seq767_BIOID50941    -            196   9.7e-06   25.1   0.0   1   1   4.3e-09   1.5e-05   24.5   0.0     8    79    39   100    32   106 0.87 CobB/CobQ-like glutamine amidotransferase domain
HTH_3                PF01381.17    55 seq768_BIOID50941    -             94   2.1e-10   40.1   0.1   1   1   1.4e-12   1.9e-08   33.8   0.0     2    53    14    65    13    67 0.92 Helix-turn-helix
CCG                  PF02754.11    85 seq769_BIOID50941    -            239     2e-30  104.5   0.2   1   2   2.2e-17   3.1e-13   49.4   0.0     1    84     3    84     3    85 0.95 Cysteine-rich domain
CCG                  PF02754.11    85 seq769_BIOID50941    -            239     2e-30  104.5   0.2   2   2   1.3e-18   1.7e-14   53.4   0.0     2    84   133   216   132   217 0.92 Cysteine-rich domain
PTS_IIB              PF02302.12    90 seq771_BIOID50941    -            106   5.2e-21   74.7   1.5   1   1   4.5e-25   6.1e-21   74.5   1.0     2    88     6    95     5    97 0.94 PTS system, Lactose/Cellobiose specific IIB subunit
FMN_dh               PF01070.13   357 seq772_BIOID50941    -            396  3.2e-125  417.5   0.0   1   1  1.3e-128  4.4e-125  417.1   0.0     1   355    13   375    13   377 0.96 FMN-dependent dehydrogenase
NMO                  PF03060.10   330 seq772_BIOID50941    -            396     3e-05   23.1   2.9   1   1   1.3e-08   4.5e-05   22.6   2.0   138   225   248   335   244   372 0.87 Nitronate monooxygenase
Prok-JAB             PF14464.1    105 seq773_BIOID50941    -            204   9.6e-20   70.0   0.1   1   1   1.2e-23   1.6e-19   69.2   0.1     3    96     3    98     1   109 0.93 Prokaryotic homologs of the JAB domain
N6_N4_Mtase          PF01555.13   231 seq775_BIOID50941    -            227   1.1e-34  119.8   0.0   1   2   2.6e-15   1.8e-11   43.8   0.0     1   114    21   124    21   138 0.88 DNA methylase
N6_N4_Mtase          PF01555.13   231 seq775_BIOID50941    -            227   1.1e-34  119.8   0.0   2   2   1.1e-24   7.8e-21   74.4   0.0   169   228   141   200   126   203 0.90 DNA methylase
His_biosynth         PF00977.16   228 seq776_BIOID50941    -            245   6.1e-76  254.5   0.2   1   1   2.5e-79   6.8e-76  254.3   0.2     1   228     1   234     1   234 0.98 Histidine biosynthesis protein
Trp_syntA            PF00290.15   259 seq776_BIOID50941    -            245   3.7e-06   25.4   1.1   1   1   1.3e-08   3.5e-05   22.2   0.1   174   232    51   108    33   114 0.88 Tryptophan synthase alpha chain
Asr                  PF06392.6     19 seq777_BIOID50941    -            111   7.1e-07   29.3  23.9   1   1   5.2e-11   7.1e-07   29.3  16.6     1    19    53    71    53    71 0.99 Acid shock protein repeat
PFL                  PF02901.10   648 seq778_BIOID50941    -            765    1e-202  675.0   0.0   1   1  1.8e-206  1.3e-202  674.7   0.0     1   648     1   626     1   626 0.98 Pyruvate formate lyase
Gly_radical          PF01228.16   106 seq778_BIOID50941    -            765   2.9e-25   88.5   0.0   1   1   9.7e-29   6.6e-25   87.4   0.0     3   106   645   747   643   747 0.97 Glycine radical
Guanylate_kin        PF00625.16   183 seq782_BIOID50941    -            207   5.8e-70  234.3   0.0   1   1   4.9e-74   6.7e-70  234.1   0.0     2   183     4   186     3   186 0.98 Guanylate kinase
Glycos_transf_2      PF00535.21   169 seq783_BIOID50941    -            847   1.4e-19   70.2   0.0   1   1   6.3e-23   2.2e-19   69.6   0.0     2   168   246   429   245   430 0.98 Glycosyl transferase family 2
Glyco_tranf_2_3      PF13641.1    230 seq783_BIOID50941    -            847   3.3e-15   56.4   0.3   1   1     3e-18     1e-14   54.8   0.0     2   230   243   493   242   493 0.84 Glycosyltransferase like family 2
Glyco_trans_2_3      PF13632.1    192 seq783_BIOID50941    -            847   2.9e-13   49.8  14.5   1   1   8.6e-17   2.9e-13   49.8  10.1     1   185   341   533   341   708 0.82 Glycosyl transferase family group 2
Glyco_transf_21      PF13506.1    174 seq783_BIOID50941    -            847   4.5e-08   32.5   0.0   1   1   4.7e-11   1.6e-07   30.6   0.0     6   147   312   468   308   492 0.77 Glycosyl transferase family 21
DUF162               PF02589.10   189 seq784_BIOID50941    -            475   1.5e-51  174.5   0.1   1   1   1.3e-54     2e-51  174.0   0.1     3   189    72   294    70   294 0.99 Uncharacterised ACR, YkgG family COG1556
Fer4_8               PF13183.1     57 seq784_BIOID50941    -            475     1e-11   44.5   2.2   1   1   1.6e-14   2.4e-11   43.3   1.5     2    57   309   376   308   376 0.79 4Fe-4S dicluster domain
DUF3390              PF11870.3     93 seq784_BIOID50941    -            475   4.5e-10   39.1   0.6   1   1   7.1e-13   1.1e-09   37.9   0.4    13    92   387   470   379   471 0.83 Domain of unknown function (DUF3390)
Fer4_9               PF13187.1     55 seq784_BIOID50941    -            475   9.3e-09   35.3   0.7   1   1   1.8e-11   2.7e-08   33.8   0.5     1    53   311   375   311   376 0.94 4Fe-4S dicluster domain
Fer4_7               PF12838.2     52 seq784_BIOID50941    -            475   1.7e-07   31.3   4.0   1   1     3e-10   4.6e-07   30.0   2.7     1    51   311   375   311   376 0.77 4Fe-4S dicluster domain
Fer4_17              PF13534.1     61 seq784_BIOID50941    -            475   2.1e-07   31.0   2.1   1   1   4.4e-10   6.7e-07   29.4   1.5     1    60   311   376   311   377 0.71 4Fe-4S dicluster domain
Fer4_10              PF13237.1     52 seq784_BIOID50941    -            475   4.2e-07   29.5   5.9   1   1   1.3e-09     2e-06   27.3   4.5     7    52   310   373   305   373 0.69 4Fe-4S dicluster domain
Lambda_tail_I        PF06805.7     82 seq790_BIOID50941    -            223   1.8e-23   82.0   0.1   1   1   2.2e-27     3e-23   81.3   0.0     2    82    14    97    13    97 0.98 Bacteriophage lambda tail assembly protein I
Trypsin              PF00089.21   220 seq796_BIOID50941    -            273   8.6e-12   44.9   0.0   1   1   3.3e-15   2.2e-11   43.6   0.0     9   198    50   244    44   266 0.75 Trypsin
Trypsin_2            PF13365.1    120 seq796_BIOID50941    -            273   1.4e-07   31.4   0.0   1   1   3.3e-11   2.3e-07   30.7   0.0     1   120    69   240    69   240 0.67 Trypsin-like peptidase domain
His_biosynth         PF00977.16   228 seq803_BIOID50941    -            258   9.3e-79  263.7   0.6   1   1   3.1e-82   1.1e-78  263.5   0.4     1   227     5   239     5   240 0.96 Histidine biosynthesis protein
VWA_CoxE             PF05762.9    222 seq805_BIOID50941    -            378   6.3e-66  221.5   0.2   1   1   1.9e-69   8.7e-66  221.1   0.1     1   222   151   372   151   372 0.98 VWA domain containing CoxE-like protein
VWA_2                PF13519.1    172 seq805_BIOID50941    -            378     2e-09   37.6   0.4   1   1   1.9e-12   8.7e-09   35.6   0.1     2   151   217   353   216   375 0.80 von Willebrand factor type A domain
RNA_pol_Rpb6         PF01192.17    57 seq806_BIOID50941    -             91     1e-17   63.4   0.1   1   1   9.7e-22   1.3e-17   63.1   0.1     1    56     7    62     7    63 0.95 RNA polymerase Rpb6
Xan_ur_permease      PF00860.15   389 seq807_BIOID50941    -            449   1.7e-88  296.6  48.3   1   1   1.6e-92   2.1e-88  296.3  33.5     1   388    26   409    26   410 0.99 Permease family
DUF1380              PF07128.7    139 seq809_BIOID50941    -            144   4.5e-74  246.7   1.0   1   1   3.7e-78   5.1e-74  246.5   0.7     1   139     1   138     1   138 1.00 Protein of unknown function (DUF1380)
Lysis_S              PF04971.7     68 seq811_BIOID50941    -             71   8.2e-47  156.6   0.6   1   1   6.6e-51     9e-47  156.5   0.4     1    68     4    71     4    71 1.00 Lysis protein S
Fels1                PF05666.6     45 seq812_BIOID50941    -            122   3.1e-38  128.7   2.3   1   2   5.7e-20   7.8e-16   57.0   0.1     2    45    20    62    19    62 0.94 Fels-1 Prophage Protein-like
Fels1                PF05666.6     45 seq812_BIOID50941    -            122   3.1e-38  128.7   2.3   2   2   1.2e-24   1.7e-20   72.0   0.2     1    45    66   121    66   121 0.98 Fels-1 Prophage Protein-like
EamA                 PF00892.15   126 seq813_BIOID50941    -            201   1.8e-14   53.7  20.8   1   1     2e-16   2.7e-12   46.7  10.5     1   124    14   130    14   131 0.80 EamA-like transporter family
SpoU_methylase       PF00588.14   142 seq815_BIOID50941    -            157   2.4e-34  118.0   0.0   1   1     2e-38   2.7e-34  117.9   0.0     1   142     1   142     1   142 0.95 SpoU rRNA Methylase family
HD_4                 PF13328.1    153 seq818_BIOID50941    -            702   6.5e-54  181.6   1.2   1   1   2.4e-57   6.5e-54  181.6   0.8     2   152    27   175    26   176 0.97 HD domain
RelA_SpoT            PF04607.12   116 seq818_BIOID50941    -            702   1.1e-36  125.2   0.5   1   1   1.1e-39   3.1e-36  123.7   0.0     1   115   235   345   235   346 0.98 Region found in RelA / SpoT proteins
TGS                  PF02824.16    60 seq818_BIOID50941    -            702   6.9e-22   76.9   0.0   1   1   6.1e-25   1.7e-21   75.7   0.0     1    60   388   447   388   447 0.99 TGS domain
ACT_4                PF13291.1     80 seq818_BIOID50941    -            702   2.2e-18   66.2   2.5   1   1   2.1e-21   5.7e-18   64.9   1.0     2    80   622   699   621   699 0.97 ACT domain
HD                   PF01966.17   122 seq818_BIOID50941    -            702   1.3e-13   50.8   1.9   1   1   1.7e-16   4.7e-13   49.0   0.3     1   122    45   144    45   144 0.81 HD domain
DUF1327              PF07041.6    113 seq819_BIOID50941    -            114   1.5e-62  208.3   0.0   1   1   1.2e-66   1.7e-62  208.2   0.0     1   112     1   112     1   113 0.99 Protein of unknown function (DUF1327)
NAD_kinase           PF01513.16   285 seq821_BIOID50941    -            292   2.1e-72  243.2   0.0   1   1   1.7e-76   2.3e-72  243.0   0.0     2   284     8   271     7   272 0.98 ATP-NAD kinase
NUDIX                PF00293.23   135 seq822_BIOID50941    -            257   2.3e-21   75.7   0.0   1   1   1.3e-24   5.8e-21   74.4   0.0     6   125   132   240   128   249 0.90 NUDIX domain
zf-NADH-PPase        PF09297.6     32 seq822_BIOID50941    -            257   2.9e-10   39.3   5.4   1   1     1e-13   4.8e-10   38.6   3.8     1    32    93   124    93   124 0.98 NADH pyrophosphatase zinc ribbon domain
NUDIX-like           PF09296.6     98 seq822_BIOID50941    -            257   9.8e-06   25.7   0.1   1   1   4.5e-09     2e-05   24.7   0.1     2    97    11    90    10    91 0.96 NADH pyrophosphatase-like rudimentary NUDIX domain
DUF2554              PF10829.3     76 seq824_BIOID50941    -             76   5.7e-52  173.6   0.6   1   1   4.6e-56   6.3e-52  173.5   0.4     1    76     1    76     1    76 0.99 Protein of unknown function (DUF2554)
PRA-CH               PF01502.13    75 seq826_BIOID50941    -            203   1.2e-33  114.4   0.0   1   1   3.4e-37   2.3e-33  113.5   0.0     1    74    33   106    33   107 0.99 Phosphoribosyl-AMP cyclohydrolase
PRA-PH               PF01503.12    83 seq826_BIOID50941    -            203   1.5e-13   50.6   0.5   1   1   3.2e-17   2.2e-13   50.1   0.4     2    82   116   201   115   202 0.96 Phosphoribosyl-ATP pyrophosphohydrolase
Phage_lysozyme       PF00959.14   110 seq827_BIOID50941    -            177   4.1e-29  100.9   0.0   1   1   3.9e-33   5.4e-29  100.5   0.0     1   110    48   166    48   166 0.97 Phage lysozyme
Mob_synth_C          PF06463.8    128 seq828_BIOID50941    -            352     7e-36  122.6   0.0   1   1   3.6e-39   1.2e-35  121.8   0.0     1   127   209   335   209   336 0.98 Molybdenum Cofactor Synthesis C
Radical_SAM          PF04055.16   166 seq828_BIOID50941    -            352   6.9e-27   94.5   0.0   1   1   2.7e-30   9.4e-27   94.0   0.0     2   166    42   204    41   204 0.97 Radical SAM superfamily
Fer4_12              PF13353.1    139 seq828_BIOID50941    -            352   1.6e-07   31.4   0.0   1   1   8.7e-11     3e-07   30.5   0.0    15   116    47   148    36   154 0.84 4Fe-4S single cluster domain
Fer4_14              PF13394.1    117 seq828_BIOID50941    -            352   5.9e-07   29.4   0.0   1   1   5.8e-10     2e-06   27.7   0.0     6    90    45   127    38   148 0.70 4Fe-4S single cluster domain
EamA                 PF00892.15   126 seq830_BIOID50941    -             98   1.5e-12   47.5   8.5   1   1   1.3e-16   1.7e-12   47.3   5.9    48   125     8    85     2    86 0.95 EamA-like transporter family
DUF162               PF02589.10   189 seq831_BIOID50941    -            231   1.1e-36  126.0   0.1   1   1   1.2e-40   1.6e-36  125.4   0.0    19   189    65   228    47   228 0.91 Uncharacterised ACR, YkgG family COG1556
SWIM                 PF04434.12    40 seq833_BIOID50941    -            667     3e-07   29.6   0.6   1   2   8.1e-07     0.011   15.0   0.1    12    39    65    88    55    89 0.84 SWIM zinc finger
SWIM                 PF04434.12    40 seq833_BIOID50941    -            667     3e-07   29.6   0.6   2   2   4.6e-06     0.063   12.6   0.0    10    38   159   183   143   184 0.82 SWIM zinc finger
URO-D                PF01208.12   343 seq834_BIOID50941    -            354  1.3e-140  468.1   0.0   1   1    1e-144  1.4e-140  467.9   0.0     2   342     5   347     4   348 0.98 Uroporphyrinogen decarboxylase (URO-D)
YcgL                 PF05166.8     74 seq835_BIOID50941    -             97   3.5e-34  116.6   0.2   1   1   3.4e-38   4.6e-34  116.2   0.1     1    74     3    76     3    76 0.99 YcgL domain
AAA_23               PF13476.1    202 seq836_BIOID50941    -            553   1.8e-18   67.5   2.1   1   1     2e-20   1.4e-16   61.3   0.0     1   195     4   215     4   251 0.64 AAA domain
SMC_N                PF02463.14   220 seq836_BIOID50941    -            553   2.2e-18   66.1   0.0   1   1   5.6e-22   3.8e-18   65.4   0.0     1   217     1   511     1   514 0.94 RecF/RecN/SMC N terminal domain
Radical_SAM          PF04055.16   166 seq839_BIOID50941    -            292   1.9e-22   80.0   0.0   1   1   5.8e-26   2.6e-22   79.6   0.0     1   157    41   222    41   231 0.94 Radical SAM superfamily
Fer4_12              PF13353.1    139 seq839_BIOID50941    -            292   1.1e-10   41.6   0.1   1   1   9.2e-14   4.2e-10   39.7   0.1     2    82    34   145    33   186 0.81 4Fe-4S single cluster domain
Fer4_14              PF13394.1    117 seq839_BIOID50941    -            292     1e-06   28.6   0.6   1   1     6e-09   2.7e-05   24.0   0.4     3   103    42   171    40   183 0.83 4Fe-4S single cluster domain
Na_H_Exchanger       PF00999.16   384 seq841_BIOID50941    -            549   3.4e-72  242.9  43.6   1   1   3.1e-76   4.2e-72  242.6  30.2     2   383     8   421     5   422 0.91 Sodium/hydrogen exchanger family
P22_AR_N             PF10547.4    120 seq843_BIOID50941    -            189   5.6e-55  184.2   0.1   1   1   1.3e-58   8.6e-55  183.6   0.0     1   120     1   119     1   119 0.99 P22_AR N-terminal domain
ORF11CD3             PF10549.4     57 seq843_BIOID50941    -            189   6.9e-25   86.4   0.5   1   1   1.5e-27     1e-23   82.6   0.2     1    56   120   175   120   176 0.98 ORF11CD3 domain
FAA_hydrolase        PF01557.13   217 seq844_BIOID50941    -            219   3.5e-56  189.9   0.0   1   1   2.9e-60     4e-56  189.7   0.0     1   208    18   210    18   219 0.93 Fumarylacetoacetate (FAA) hydrolase family
Antirestrict         PF03230.8     94 seq847_BIOID50941    -            141   5.8e-30  103.0   0.0   1   1   5.4e-34   7.3e-30  102.6   0.0     1    94    42   141    42   141 0.93 Antirestriction protein
UPF0118              PF01594.11   327 seq849_BIOID50941    -            344   1.2e-73  247.8  41.8   1   1     1e-77   1.4e-73  247.6  28.9     2   326    14   328    13   329 0.99 Domain of unknown function DUF20
MoCF_biosynth        PF00994.19   144 seq851_BIOID50941    -            170   5.6e-31  106.7   0.0   1   1   5.1e-35     7e-31  106.4   0.0     1   143    14   156    12   157 0.92 Probable molybdopterin binding domain
MFS_1                PF07690.11   354 seq855_BIOID50941    -            393   4.8e-24   84.6  59.7   1   1   3.6e-26   4.9e-22   78.0  35.6     2   328    14   320    10   327 0.84 Major Facilitator Superfamily
DUF1375              PF07119.7     76 seq858_BIOID50941    -             75   8.9e-21   73.3   0.2   1   1   9.2e-25   1.3e-20   72.9   0.1     6    75     8    69     3    70 0.91 Protein of unknown function (DUF1375)
DUF1380              PF07128.7    139 seq859_BIOID50941    -            140   1.5e-06   27.9   0.3   1   1   1.2e-10   1.6e-06   27.8   0.2     1   103     1   100     1   131 0.81 Protein of unknown function (DUF1380)
Alpha-amylase        PF00128.19   316 seq860_BIOID50941    -            412   1.2e-06   28.0   0.0   1   1   1.4e-10     2e-06   27.3   0.0    21    78   245   314   230   350 0.85 Alpha amylase, catalytic domain
Endonuclease_5       PF04493.9    206 seq862_BIOID50941    -            223   1.1e-70  237.0   0.0   1   1   9.3e-75   1.3e-70  236.8   0.0     1   205     9   208     9   209 0.99 Endonuclease V
PTS_IIB              PF02302.12    90 seq863_BIOID50941    -            113   3.1e-12   46.6   0.0   1   1   2.8e-16   3.8e-12   46.3   0.0     2    88     6    95     5    97 0.92 PTS system, Lactose/Cellobiose specific IIB subunit
MoaC                 PF01967.16   136 seq864_BIOID50941    -            161   1.5e-60  202.6   1.3   1   1   1.3e-64   1.7e-60  202.4   0.9     1   136    15   150    15   150 1.00 MoaC family
SpoU_methylase       PF00588.14   142 seq866_BIOID50941    -            229   4.7e-37  126.9   0.1   1   1   9.5e-41   6.5e-37  126.4   0.1     2   142    20   159    19   159 0.96 SpoU rRNA Methylase family
SpoU_methylas_C      PF12105.3     57 seq866_BIOID50941    -            229   1.1e-25   88.8   1.7   1   1   2.2e-29   1.5e-25   88.3   0.4     1    57   163   221   163   221 0.99 SpoU, rRNA methylase, C-terminal
FliB                 PF03692.10    85 seq867_BIOID50941    -            153   1.3e-08   35.0  10.3   1   1   1.7e-12   2.4e-08   34.2   7.1     2    85    29    97    28    97 0.97 Flagellin N-methylase
MarC                 PF01914.12   203 seq868_BIOID50941    -            221   7.9e-69  230.7  11.1   1   1   6.5e-73   8.9e-69  230.5   7.7     1   203     5   217     5   217 0.98 MarC family integral membrane protein
GTP_EFTU             PF00009.22   188 seq873_BIOID50941    -            607     1e-56  191.2   0.0   1   1   7.2e-60     2e-56  190.3   0.0     2   187     4   195     3   196 0.96 Elongation factor Tu GTP binding domain
EFG_C                PF00679.19    89 seq873_BIOID50941    -            607   1.9e-21   75.6   0.0   1   1   1.6e-24   4.3e-21   74.4   0.0     3    83   397   477   395   483 0.96 Elongation factor G C-terminus
GTP_EFTU_D2          PF03144.20    74 seq873_BIOID50941    -            607   7.4e-10   38.6   3.2   1   1   8.1e-13   2.2e-09   37.1   2.2     1    74   219   289   219   289 0.94 Elongation factor Tu domain 2
MMR_HSR1             PF01926.18   114 seq873_BIOID50941    -            607   1.3e-05   25.0   0.2   1   1   1.5e-08   4.1e-05   23.4   0.0     2   113     8   128     7   129 0.55 50S ribosome-binding GTPase
ThiS                 PF02597.15    78 seq874_BIOID50941    -             81   1.2e-22   80.0   0.0   1   1   9.6e-27   1.3e-22   79.8   0.0     1    78     4    81     4    81 0.99 ThiS family
DUF416               PF04222.7    191 seq877_BIOID50941    -            196   1.4e-86  288.3   0.1   1   1   1.2e-90   1.6e-86  288.2   0.1     1   189     4   192     4   194 0.99 Protein of unknown function (DUF416)
DEAD                 PF00270.24   173 seq878_BIOID50941    -            704   4.6e-24   84.6   0.2   1   1   2.2e-25   5.1e-22   78.0   0.0     4   169   284   445   281   449 0.80 DEAD/DEAH box helicase
Helicase_C           PF00271.26    78 seq878_BIOID50941    -            704   4.2e-17   61.6   0.0   1   1   2.2e-18   5.1e-15   54.9   0.0     3    77   524   599   522   600 0.95 Helicase conserved C-terminal domain
ResIII               PF04851.10   184 seq878_BIOID50941    -            704   5.7e-09   35.9   0.0   1   1   5.7e-12   1.3e-08   34.7   0.0    29   182   304   441   278   443 0.74 Type III restriction enzyme, res subunit
tRNA_anti            PF01336.20    76 seq878_BIOID50941    -            704   2.8e-07   30.1   0.0   1   1   2.5e-10   5.8e-07   29.1   0.0     2    74    74   145    73   147 0.96 OB-fold nucleic acid binding domain
SecA_DEAD            PF07517.9    266 seq878_BIOID50941    -            704   2.9e-07   29.9   0.0   1   1   2.8e-10   6.4e-07   28.8   0.0    95   162   305   372   241   409 0.87 SecA DEAD-like domain
SNF2_N               PF00176.18   296 seq878_BIOID50941    -            704   6.9e-05   21.7   0.0   1   1   5.4e-08   0.00012   20.9   0.0    27   172   308   446   285   451 0.78 SNF2 family N-terminal domain
MoaE                 PF02391.12   117 seq880_BIOID50941    -            150   2.1e-40  137.0   0.0   1   1   1.8e-44   2.5e-40  136.8   0.0     2   116     6   121     5   122 0.97 MoaE protein
SmpA_OmlA            PF04355.8     71 seq884_BIOID50941    -            113   5.7e-27   93.0   0.3   1   1   5.1e-31     7e-27   92.7   0.2     1    70    35   104    35   105 0.98 SmpA / OmlA family
DUF1307              PF06998.6    123 seq887_BIOID50941    -            157   4.8e-43  145.9   7.3   1   1   4.2e-47   5.7e-43  145.7   5.0     1   123    32   155    32   155 0.98 Protein of unknown function (DUF1307)
Thioredoxin          PF00085.15   104 seq888_BIOID50941    -            109   3.5e-34  116.5   0.0   1   1   8.4e-38   3.8e-34  116.3   0.0     2   103     5   106     4   107 0.98 Thioredoxin
Thioredoxin_2        PF13098.1    112 seq888_BIOID50941    -            109   1.6e-10   41.0   0.1   1   1   3.2e-13   1.4e-09   37.9   0.0     7   112    23   104    17   104 0.90 Thioredoxin-like domain
BenE                 PF03594.8    378 seq889_BIOID50941    -            351     3e-98  328.7  34.7   1   1  2.8e-102   3.8e-98  328.3  24.0     4   255    48   299    45   308 0.98 Benzoate membrane transport protein
Sugar_tr             PF00083.19   451 seq891_BIOID50941    -            171   7.4e-16   57.6   6.6   1   1   1.2e-19   8.5e-16   57.4   4.6     6   147    27   170    23   171 0.88 Sugar (and other) transporter
MFS_1                PF07690.11   354 seq891_BIOID50941    -            171   1.7e-09   36.7  14.9   1   1   3.5e-13   2.4e-09   36.3  10.2    37   130    69   169    27   171 0.73 Major Facilitator Superfamily
Alpha-amylase_C      PF02806.13    96 seq892_BIOID50941    -            335   3.9e-06   26.7   0.0   1   1   7.9e-10   1.1e-05   25.3   0.0     8    90   234   322   232   326 0.77 Alpha amylase, C-terminal all-beta domain
Pyr_redox_2          PF07992.9    200 seq893_BIOID50941    -            847     2e-36  125.6   0.0   1   1   3.9e-39   8.8e-36  123.5   0.0     1   198     5   285     5   287 0.95 Pyridine nucleotide-disulphide oxidoreductase
NIR_SIR              PF01077.17   157 seq893_BIOID50941    -            847   2.8e-27   94.8   0.1   1   1   3.5e-30     8e-27   93.4   0.0     2   150   632   770   631   776 0.94 Nitrite and sulphite reductase 4Fe-4S domain
Fer2_BFD             PF04324.10    55 seq893_BIOID50941    -            847   2.8e-21   75.1   4.8   1   1     7e-19   1.6e-15   56.7   2.0     2    53   423   472   422   474 0.93 BFD-like [2Fe-2S] binding domain
Pyr_redox            PF00070.22    80 seq893_BIOID50941    -            847   1.5e-15   57.2   0.7   1   1   6.4e-19   1.5e-15   57.2   0.5     2    72   148   219   147   229 0.91 Pyridine nucleotide-disulphide oxidoreductase
NIR_SIR_ferr         PF03460.12    69 seq893_BIOID50941    -            847   4.4e-12   45.3   0.0   1   1     4e-15   9.1e-12   44.3   0.0     3    68   560   622   558   623 0.95 Nitrite/Sulfite reductase ferredoxin-like half domain
Pyr_redox_3          PF13738.1    203 seq893_BIOID50941    -            847     2e-08   34.3   0.4   1   1   1.5e-09   3.5e-06   27.1   0.0    78   196    55   174    42   179 0.83 Pyridine nucleotide-disulphide oxidoreductase
Bax1-I               PF01027.15   205 seq894_BIOID50941    -            261   6.4e-59  198.8  36.8   1   1   5.5e-63   7.6e-59  198.6  25.5     2   205    46   257    45   257 0.92 Inhibitor of apoptosis-promoting Bax1
Bac_DNA_binding      PF00216.16    90 seq897_BIOID50941    -             90   3.2e-33  113.4   1.4   1   1   2.6e-37   3.6e-33  113.3   1.0     1    90     1    90     1    90 0.99 Bacterial DNA-binding protein
ATP-synt_ab          PF00006.20   215 seq898_BIOID50941    -            443   5.9e-42  143.4   0.0   1   1   2.9e-45   7.9e-42  143.0   0.0     3   214   183   388   181   389 0.95 ATP synthase alpha/beta family, nucleotide-binding domain
Rho_RNA_bind         PF07497.7     78 seq898_BIOID50941    -            443   6.5e-42  140.9   0.1   1   1   4.2e-45   1.1e-41  140.1   0.0     1    78    73   150    73   150 0.98 Rho termination factor, RNA-binding domain
Rho_N                PF07498.7     43 seq898_BIOID50941    -            443   8.2e-18   63.7   0.8   1   1   1.7e-20   4.8e-17   61.3   0.2     1    43    29    71    29    71 0.98 Rho termination factor, N-terminal domain
NACHT                PF05729.7    167 seq898_BIOID50941    -            443   8.9e-05   22.0   0.0   1   1   6.2e-08   0.00017   21.1   0.0    12    96   207   297   203   311 0.80 NACHT domain
MFS_1                PF07690.11   354 seq901_BIOID50941    -            253   2.3e-14   52.8  27.8   1   1   1.5e-15     7e-12   44.6  16.1    22   172    91   245    79   252 0.78 Major Facilitator Superfamily
MFS_2                PF13347.1    427 seq901_BIOID50941    -            253   3.4e-09   35.5   7.0   1   1   7.4e-13   3.4e-09   35.5   4.9   182   343    19   187     5   198 0.79 MFS/sugar transport protein
Sugar_tr             PF00083.19   451 seq901_BIOID50941    -            253   1.3e-07   30.4  19.3   1   1   2.7e-10   1.2e-06   27.2  13.4   222   418    38   223     1   248 0.72 Sugar (and other) transporter
CSD                  PF00313.17    66 seq902_BIOID50941    -             70   2.6e-33  113.5   0.3   1   1   4.1e-37   2.8e-33  113.3   0.2     1    65     5    69     5    70 0.98 'Cold-shock' DNA-binding domain
OB_RNB               PF08206.6     58 seq902_BIOID50941    -             70   1.5e-05   24.2   0.3   1   1   3.5e-09   2.4e-05   23.6   0.2     7    28    15    36    11    40 0.87 Ribonuclease B OB domain
EamA                 PF00892.15   126 seq903_BIOID50941    -            274   1.8e-13   50.5  33.8   1   2   2.4e-11   3.3e-07   30.2   6.1    17   125    12   118     3   119 0.85 EamA-like transporter family
EamA                 PF00892.15   126 seq903_BIOID50941    -            274   1.8e-13   50.5  33.8   2   2   3.7e-10   5.1e-06   26.4  11.8     1   123   148   266   148   269 0.82 EamA-like transporter family
DUF3560              PF12083.3    126 seq904_BIOID50941    -            453   3.5e-43  146.5   7.4   1   1   6.5e-47   8.9e-43  145.2   5.1     3   126    88   212    86   212 0.98 Domain of unknown function (DUF3560)
DUF1481              PF07356.7    195 seq907_BIOID50941    -            211   5.4e-71  237.9   0.6   1   1   4.5e-75   6.2e-71  237.7   0.4     1   195    22   207    22   207 0.99 Protein of unknown function (DUF1481)
Metalloenzyme        PF01676.13   262 seq911_BIOID50941    -            514  4.5e-101  337.4   0.5   1   1  1.1e-104  5.2e-101  337.2   0.3     1   261     6   507     6   508 0.99 Metalloenzyme superfamily
iPGM_N               PF06415.8    223 seq911_BIOID50941    -            514   6.9e-89  296.9   0.6   1   1   2.2e-92     1e-88  296.3   0.4     2   223    85   308    84   308 0.99 BPG-independent PGAM N-terminus (iPGM_N)
Phosphodiest         PF01663.17   364 seq911_BIOID50941    -            514   2.3e-05   23.7   0.0   1   1   7.7e-09   3.5e-05   23.1   0.0   104   246   303   449   259   491 0.73 Type I phosphodiesterase / nucleotide pyrophosphatase
BenE                 PF03594.8    378 seq914_BIOID50941    -             80   9.6e-28   96.6   4.5   1   1   7.9e-32   1.1e-27   96.5   3.1   308   378     1    71     1    71 0.98 Benzoate membrane transport protein
Peptidase_S24        PF00717.18    70 seq915_BIOID50941    -            139   1.7e-13   49.8   0.0   1   1   1.8e-17   2.5e-13   49.3   0.0     2    68    56   120    55   122 0.91 Peptidase S24-like
SmpB                 PF01668.13    68 seq916_BIOID50941    -            160   1.3e-29  101.6   0.0   1   1   1.5e-33   2.1e-29  100.9   0.0     2    67    13    78    12    80 0.96 SmpB protein
Bax1-I               PF01027.15   205 seq919_BIOID50941    -            237   8.5e-13   48.2  26.7   1   1   7.8e-17   1.1e-12   47.9  18.5     3   201    19   220    17   225 0.85 Inhibitor of apoptosis-promoting Bax1
CsiD                 PF08943.5    297 seq920_BIOID50941    -            360  3.5e-148  492.2   0.3   1   1    8e-152  5.5e-148  491.5   0.0     1   297    55   350    55   350 1.00 CsiD
TauD                 PF02668.11   258 seq920_BIOID50941    -            360   4.6e-10   39.4   0.1   1   1   1.2e-13   8.3e-10   38.6   0.1    34   256   125   344    99   346 0.79 Taurine catabolism dioxygenase TauD, TfdA family
AMNp_N               PF10423.4    160 seq921_BIOID50941    -            519   9.2e-51  171.4   0.1   1   1     2e-54   1.4e-50  170.9   0.1     2   158    47   205    46   207 0.96 Bacterial AMP nucleoside phosphorylase N-terminus
PNP_UDP_1            PF01048.15   234 seq921_BIOID50941    -            519   5.3e-20   71.2   0.0   1   1   1.2e-23   8.5e-20   70.6   0.0    33   200   297   464   264   487 0.83 Phosphorylase superfamily
IMS                  PF00817.15   148 seq922_BIOID50941    -            422   4.5e-39  133.5   0.0   1   1   3.9e-42   1.3e-38  132.0   0.0     1   147     5   150     5   151 0.96 impB/mucB/samB family
DUF4113              PF13438.1     75 seq922_BIOID50941    -            422     9e-29   99.0   0.2   1   1   1.2e-31     4e-28   97.0   0.0     1    75   347   421   347   421 0.98 Domain of unknown function (DUF4113)
IMS_C                PF11799.3    137 seq922_BIOID50941    -            422     1e-09   38.8   0.0   1   1     6e-13     2e-09   37.8   0.0     3   122   214   333   212   344 0.89 impB/mucB/samB family C-terminal
IMS_HHH              PF11798.3     32 seq922_BIOID50941    -            422   1.4e-07   31.0   0.0   1   1   1.1e-10   3.8e-07   29.6   0.0     4    32   172   200   169   200 0.92 IMS family HHH motif
UTRA                 PF07702.8    141 seq923_BIOID50941    -            236   2.1e-20   72.6   0.0   1   1   5.6e-24   3.8e-20   71.8   0.0     1   140    91   230    91   231 0.97 UTRA domain
GntR                 PF00392.16    64 seq923_BIOID50941    -            236   6.3e-20   70.2   0.0   1   1   1.4e-23   9.4e-20   69.7   0.0     2    64     8    70     7    70 0.97 Bacterial regulatory proteins, gntR family
Transposase_mut      PF00872.13   381 seq924_BIOID50941    -             99   3.8e-11   42.0   0.0   1   1   3.3e-15   4.5e-11   41.8   0.0   333   379    28    74    23    76 0.96 Transposase, Mutator family
TisB_toxin           PF13939.1     28 seq926_BIOID50941    -             29   4.8e-16   57.9  11.3   1   1   3.7e-20   5.1e-16   57.8   7.8     1    28     1    28     1    28 0.99 Toxin TisB, type I toxin-antitoxin system
HTH_3                PF01381.17    55 seq928_BIOID50941    -            194   3.3e-09   36.3   0.1   1   1   7.3e-09   3.3e-05   23.5   0.0    11    53   106   148   105   150 0.90 Helix-turn-helix
HTH_26               PF13443.1     63 seq928_BIOID50941    -            194     6e-07   29.4   0.0   1   1   3.5e-09   1.6e-05   24.8   0.0     2    51    94   144    93   156 0.85 Cro/C1-type HTH DNA-binding domain
LacI                 PF00356.16    46 seq928_BIOID50941    -            194     5e-05   22.7   1.3   1   1   2.1e-08   9.7e-05   21.7   0.1     7    43   112   148   111   150 0.96 Bacterial regulatory proteins, lacI family
Porin_1              PF00267.16   337 seq930_BIOID50941    -            366  1.1e-126  422.6  24.8   1   1  1.8e-130  1.2e-126  422.4  17.2     1   337    27   366    27   366 0.97 Gram-negative porin
Porin_4              PF13609.1    311 seq930_BIOID50941    -            366   8.9e-20   71.2  33.0   1   1   1.7e-23   1.2e-19   70.9  22.9     2   304     8   337     6   340 0.81 Gram-negative porin
MFS_1                PF07690.11   354 seq936_BIOID50941    -            396     2e-39  135.2  46.6   1   1   4.4e-43     2e-39  135.2  32.3     2   352    16   351    15   353 0.83 Major Facilitator Superfamily
MFS_3                PF05977.8    524 seq936_BIOID50941    -            396   5.3e-08   31.3   5.9   1   1   1.2e-11   5.3e-08   31.3   4.1    32   206    32   201     5   207 0.84 Transmembrane secretion effector
TRI12                PF06609.8    599 seq936_BIOID50941    -            396   2.8e-06   25.7   4.5   1   1   6.2e-10   2.8e-06   25.7   3.1    87   212    54   179    14   190 0.80 Fungal trichothecene efflux pump (TRI12)
Rhodanese            PF00581.15   113 seq937_BIOID50941    -            350   4.8e-17   62.2   0.1   1   1   9.6e-21   1.3e-16   60.8   0.0     2   112   138   233   137   234 0.94 Rhodanese-like domain
Glycos_transf_4      PF00953.16   159 seq938_BIOID50941    -            367   1.6e-28   99.4  21.9   1   1   1.2e-32   1.6e-28   99.4  15.2     3   157    75   233    73   235 0.94 Glycosyl transferase family 4
HATPase_c            PF02518.21   111 seq939_BIOID50941    -            458   4.1e-27   93.9   0.5   1   1     2e-30   1.3e-26   92.3   0.0     2   110   346   449   345   450 0.98 Histidine kinase-, DNA gyrase B-, and HSP90-like ATPase
HisKA                PF00512.20    68 seq939_BIOID50941    -            458   1.6e-14   53.5   0.4   1   1     8e-18   5.5e-14   51.7   0.0     2    65   238   300   237   302 0.91 His Kinase A (phospho-acceptor) domain
Methyltransf_26      PF13659.1    117 seq940_BIOID50941    -            187   9.1e-12   44.9   0.0   1   1   4.8e-15   1.6e-11   44.1   0.0     2   114    52   147    51   150 0.90 Methyltransferase domain
Methyltransf_18      PF12847.2    112 seq940_BIOID50941    -            187   2.2e-08   34.5   0.0   1   1   1.3e-11   4.5e-08   33.5   0.0     4   109    53   146    50   148 0.89 Methyltransferase domain
MTS                  PF05175.9    170 seq940_BIOID50941    -            187   4.8e-07   29.1   0.0   1   1     2e-10   6.7e-07   28.7   0.0    31   141    50   149    41   166 0.84 Methyltransferase small domain
RrnaAD               PF00398.15   262 seq940_BIOID50941    -            187   5.9e-07   28.6   0.0   1   1   2.2e-10   7.4e-07   28.3   0.0     9   113    29   128    24   148 0.88 Ribosomal RNA adenine dimethylase
AP_endonuc_2         PF01261.19   211 seq941_BIOID50941    -            326   2.3e-14   53.0   0.2   1   1   2.6e-18   3.5e-14   52.5   0.1     1   201    41   219    41   229 0.91 Xylose isomerase-like TIM barrel
Ald_Xan_dh_C2        PF02738.13   543 seq942_BIOID50941    -            765    5e-174  579.5   0.0   1   1  9.3e-178  6.3e-174  579.1   0.0    12   543   159   700   147   700 0.98 Molybdopterin-binding domain of aldehyde dehydrogenase
Ald_Xan_dh_C         PF01315.17   111 seq942_BIOID50941    -            765   3.7e-35  120.2   0.1   1   1   1.2e-38     8e-35  119.1   0.0     1   111    23   139    23   139 0.92 Aldehyde oxidase and xanthine dehydrogenase, a/b hammerhead domain
DAO                  PF01266.19   358 seq946_BIOID50941    -            444     2e-63  214.3   0.0   1   1   1.8e-67   2.4e-63  214.0   0.0     1   356    25   412    25   414 0.86 FAD dependent oxidoreductase
SBP_bac_1            PF01547.20   314 seq947_BIOID50941    -            396   2.8e-42  145.4  15.1   1   1   8.5e-46   3.9e-42  144.9  10.5     9   312    45   315    37   317 0.90 Bacterial extracellular solute-binding protein
SBP_bac_8            PF13416.1    281 seq947_BIOID50941    -            396   2.3e-41  142.2  11.4   1   1   6.2e-45   2.8e-41  141.9   7.4     2   280    49   344    48   345 0.84 Bacterial extracellular solute-binding protein
SBP_bac_6            PF13343.1    242 seq947_BIOID50941    -            396   1.3e-06   27.7   3.5   1   1   1.1e-09     5e-06   25.8   2.4     4   215    83   325    80   345 0.71 Bacterial extracellular solute-binding protein
Hpt                  PF01627.18    90 seq948_BIOID50941    -            890   2.1e-13   49.9   0.0   1   1   5.7e-16   3.9e-12   45.8   0.0     3    83   811   885   809   890 0.89 Hpt domain
HATPase_c            PF02518.21   111 seq948_BIOID50941    -            890   3.4e-11   42.7   0.0   1   1   1.2e-14   8.5e-11   41.4   0.0     1   109   565   675   565   677 0.94 Histidine kinase-, DNA gyrase B-, and HSP90-like ATPase
DinI                 PF06183.8     65 seq950_BIOID50941    -             82   1.4e-28   98.6   0.3   1   1   1.2e-32   1.6e-28   98.3   0.2     1    65    15    81    15    81 0.98 DinI-like family
Peptidase_M23        PF01551.17    96 seq951_BIOID50941    -            427   2.2e-25   88.4   0.2   1   1   3.6e-29     5e-25   87.2   0.1     3    96   328   421   327   421 0.98 Peptidase family M23
Rieske_2             PF13806.1    104 seq956_BIOID50941    -            108   2.3e-40  136.3   0.0   1   1   1.9e-44   2.6e-40  136.2   0.0     1   103     3   106     3   107 0.98 Rieske-like [2Fe-2S] domain
DUF1471              PF07338.8     56 seq958_BIOID50941    -            314   4.1e-62  205.5   5.4   1   3   2.8e-22   3.9e-18   64.7   0.0     2    56    34    90    33    90 0.98 Protein of unknown function (DUF1471)
DUF1471              PF07338.8     56 seq958_BIOID50941    -            314   4.1e-62  205.5   5.4   2   3     3e-22   4.1e-18   64.6   0.1     3    56   119   174   117   174 0.98 Protein of unknown function (DUF1471)
DUF1471              PF07338.8     56 seq958_BIOID50941    -            314   4.1e-62  205.5   5.4   3   3   3.1e-26   4.3e-22   77.3   0.1     2    56   259   314   258   314 0.99 Protein of unknown function (DUF1471)
DUF3799              PF12684.2    237 seq959_BIOID50941    -            273   2.4e-08   33.5   0.0   1   1   2.9e-12     4e-08   32.7   0.0    22   185    38   212    20   254 0.77 PDDEXK-like domain of unknown function (DUF3799)
Form_Nir_trans       PF01226.12   250 seq960_BIOID50941    -            303   2.2e-61  206.8  30.1   1   1   1.9e-65   2.5e-61  206.6  20.7    16   249    55   283    37   284 0.92 Formate/nitrite transporter
Wzz                  PF02706.10   152 seq963_BIOID50941    -            348   5.4e-15   55.4   1.7   1   1   8.6e-19   1.2e-14   54.3   1.2     1   113    15   188    15   247 0.69 Chain length determinant protein
MFS_1                PF07690.11   354 seq965_BIOID50941    -            421   1.6e-22   79.6  39.5   1   1   1.6e-26   2.2e-22   79.1  22.6    22   351    33   365    25   366 0.78 Major Facilitator Superfamily
Aldedh               PF00171.17   462 seq966_BIOID50941    -            470  1.5e-140  468.4   1.4   1   1  1.3e-144  1.8e-140  468.2   1.0    10   462    18   465    11   465 0.97 Aldehyde dehydrogenase family
Transcrip_reg        PF01709.15   234 seq967_BIOID50941    -            238   1.2e-82  276.5   0.7   1   1   9.4e-87   1.3e-82  276.3   0.5     1   233     3   235     3   236 0.98 Transcriptional regulator
HTH_Tnp_IS1          PF12759.2     50 seq971_BIOID50941    -             90     4e-29   99.7   0.1   1   1   8.2e-33   5.6e-29   99.2   0.1     1    50    38    87    38    87 0.99 InsA C-terminal domain
Zn_Tnp_IS1           PF03811.8     36 seq971_BIOID50941    -             90   1.3e-18   66.0   9.0   1   1     3e-22     2e-18   65.4   6.3     1    36     1    35     1    35 0.99 InsA N-terminal domain
PseudoU_synth_2      PF00849.17   164 seq974_BIOID50941    -            290     1e-15   57.8   0.1   1   1   6.3e-18   4.3e-14   52.5   0.1     2   164    69   195    68   195 0.87 RNA pseudouridylate synthase
S4                   PF01479.20    48 seq974_BIOID50941    -            290   2.8e-14   52.1   1.5   1   1   1.1e-17   7.6e-14   50.7   0.0     1    48     7    52     7    52 0.98 S4 domain
Sigma54_activat      PF00158.21   168 seq976_BIOID50941    -            441   7.6e-71  236.8   0.1   1   1   5.3e-74   1.2e-70  236.2   0.0     1   168   141   308   141   308 0.99 Sigma-54 interaction domain
Response_reg         PF00072.19   112 seq976_BIOID50941    -            441   1.1e-29  102.5   0.2   1   1   1.1e-32   2.5e-29  101.4   0.1     1   111     8   117     8   118 0.98 Response regulator receiver domain
HTH_8                PF02954.14    42 seq976_BIOID50941    -            441     2e-14   52.7   0.6   1   1   8.6e-18     2e-14   52.7   0.4     3    39   403   439   401   441 0.93 Bacterial regulatory protein, Fis family
AAA_5                PF07728.9    139 seq976_BIOID50941    -            441   1.4e-07   31.1   0.0   1   1   1.3e-10   2.9e-07   30.1   0.0     2   123   165   283   164   301 0.84 AAA domain (dynein-related subfamily)
AAA                  PF00004.24   132 seq976_BIOID50941    -            441     3e-05   24.1   0.0   1   1   2.8e-08   6.3e-05   23.0   0.0     1   126   165   296   165   302 0.72 ATPase family associated with various cellular activities (AAA)
SSB                  PF00436.20   104 seq977_BIOID50941    -            150     3e-39  132.9   0.3   1   1   2.6e-43   3.5e-39  132.7   0.2     1   101     6   109     6   112 0.96 Single-strand binding protein family
MerR_1               PF13411.1     69 seq978_BIOID50941    -            243   2.2e-18   65.6   0.2   1   1   2.6e-21   1.8e-17   62.7   0.0     1    68     4    72     4    73 0.98 MerR HTH family regulatory protein
MerR                 PF00376.18    38 seq978_BIOID50941    -            243   7.2e-13   47.7   0.0   1   1   2.1e-16   1.4e-12   46.7   0.0     1    38     5    42     5    42 0.98 MerR family regulatory protein
Aldedh               PF00171.17   462 seq982_BIOID50941    -            482    3e-175  582.9   0.1   1   1  2.4e-179  3.3e-175  582.7   0.1     1   461    19   477    19   478 0.99 Aldehyde dehydrogenase family
RecT                 PF03837.9    199 seq984_BIOID50941    -            293   4.1e-24   84.8   0.2   1   1   1.3e-27   1.8e-23   82.7   0.0     2   189    35   194    34   206 0.89 RecT family
Polysacc_deac_2      PF04748.8    213 seq985_BIOID50941    -            319   9.8e-81  269.7   0.4   1   1   8.6e-85   1.2e-80  269.4   0.3     1   212    28   238    28   239 0.99 Divergent polysaccharide deacetylase
SIS                  PF01380.17   131 seq987_BIOID50941    -            298   4.5e-08   32.6   0.0   1   1   6.5e-12   4.5e-08   32.6   0.0    52   128   130   208   126   211 0.95 SIS domain
SIS_2                PF13580.1    138 seq987_BIOID50941    -            298   5.4e-07   29.2   1.4   1   1   2.2e-10   1.5e-06   27.8   0.1    20   136    47   164    39   166 0.84 SIS domain
Hexapep              PF00132.19    36 seq992_BIOID50941    -            326   1.4e-06   27.4  16.4   1   1   5.5e-07    0.0038   16.5   0.5     8    36   232   260   226   260 0.89 Bacterial transferase hexapeptide (six repeats)
TP_methylase         PF00590.15   210 seq993_BIOID50941    -            457   9.3e-50  169.1   0.1   1   1   3.2e-53   1.5e-49  168.4   0.1     2   209   218   426   217   427 0.92 Tetrapyrrole (Corrin/Porphyrin) Methylases
NAD_binding_7        PF13241.1    103 seq993_BIOID50941    -            457   6.1e-28   96.9   0.1   1   1   1.3e-29     6e-26   90.5   0.0     1   103     6   115     6   115 0.89 Putative NAD(P)-binding
CysG_dimeriser       PF10414.4     60 seq993_BIOID50941    -            457   1.7e-19   68.9   0.9   1   1   3.7e-23   1.7e-19   68.9   0.6     2    60   150   209   149   209 0.97 Sirohaem synthase dimerisation region
DUF1076              PF06416.7    113 seq994_BIOID50941    -            216   3.5e-46  155.4   0.4   1   1   3.4e-50   4.7e-46  155.0   0.3     2   111    95   204    94   206 0.97 Protein of unknown function (DUF1076)
DUF905               PF06006.7     71 seq996_BIOID50941    -             77   2.4e-37  126.0   0.3   1   1   1.9e-41   2.6e-37  125.8   0.2     2    71     9    77     8    77 0.97 Bacterial protein of unknown function (DUF905)
AA_permease_2        PF13520.1    426 seq997_BIOID50941    -            460   3.3e-79  266.2  40.4   1   1   2.9e-83   3.9e-79  266.0  28.0     1   420     5   441     5   449 0.91 Amino acid permease
Arginosuc_synth      PF00764.14   388 seq999_BIOID50941    -            447   4.3e-56  190.5   0.0   1   1     4e-60   5.4e-56  190.2   0.0     2   380    16   408    15   415 0.88 Arginosuccinate synthase
Xan_ur_permease      PF00860.15   389 seq1000_BIOID50941   -            463  4.4e-113  377.5  39.0   1   1  4.4e-117    6e-113  377.1  27.0     2   388    34   427    33   428 0.97 Permease family
Epimerase_2          PF02350.14   346 seq1001_BIOID50941   -            390  1.3e-126  421.9   0.0   1   1  1.2e-130  1.6e-126  421.6   0.0     2   346    36   384    35   384 0.97 UDP-N-acetylglucosamine 2-epimerase
ParBc                PF02195.13    90 seq1002_BIOID50941   -            672   1.9e-22   79.0   0.0   1   1   3.1e-26   4.3e-22   77.9   0.0     1    89    56   151    56   152 0.97 ParB-like nuclease domain
FAD_binding_5        PF00941.16   171 seq1009_BIOID50941   -            292     2e-50  170.4   0.0   1   1     4e-54   2.8e-50  170.0   0.0     4   170     6   173     3   174 0.98 FAD binding domain in molybdopterin dehydrogenase
CO_deh_flav_C        PF03450.12   103 seq1009_BIOID50941   -            292   5.8e-25   87.1   0.1   1   1   2.5e-28   1.7e-24   85.6   0.0     2   103   183   283   182   283 0.97 CO dehydrogenase flavoprotein C-terminal domain
Phage_AlpA           PF05930.7     51 seq1011_BIOID50941   -             82   6.7e-11   41.6   0.2   1   1   5.9e-15     8e-11   41.3   0.2     4    51     5    52     2    52 0.95 Prophage CP4-57 regulatory protein (AlpA)
Glutaminase          PF04960.10   286 seq1013_BIOID50941   -            308    7e-127  422.1   0.1   1   1  5.8e-131    8e-127  422.0   0.0     1   286    24   308    24   308 1.00 Glutaminase
PTS_EIIC             PF02378.13   321 seq1014_BIOID50941   -            474   1.2e-39  135.9  28.8   1   1   1.8e-43   1.2e-39  135.9  20.0     2   321   119   401   118   401 0.88 Phosphotransferase system, EIIC
PTS_EIIB             PF00367.15    35 seq1014_BIOID50941   -            474   1.8e-12   46.1   0.3   1   1     5e-16   3.4e-12   45.2   0.2     4    35    13    44    11    44 0.96 phosphotransferase system, EIIB
PerC                 PF06069.6     90 seq1018_BIOID50941   -             99   2.1e-06   27.5   0.3   1   1   2.2e-10     3e-06   27.0   0.2     5    50    35    80    32    91 0.91 PerC transcriptional activator
YbhQ                 PF11076.3    135 seq1019_BIOID50941   -            136   4.3e-79  262.5  13.2   1   1   3.7e-83   5.1e-79  262.3   9.1     1   134     1   132     1   134 0.98 Putative inner membrane protein YbhQ
Response_reg         PF00072.19   112 seq1021_BIOID50941   -            216   1.7e-24   85.8   0.1   1   1   6.7e-28     3e-24   85.0   0.0     1   111     6   120     6   121 0.96 Response regulator receiver domain
GerE                 PF00196.14    58 seq1021_BIOID50941   -            216     7e-19   66.7   0.1   1   1   2.5e-22   1.2e-18   66.0   0.1     2    57   149   204   148   205 0.96 Bacterial regulatory proteins, luxR family
FadR_C               PF07840.7    164 seq1022_BIOID50941   -            239   6.9e-73  243.5   0.0   1   1   1.9e-76   8.5e-73  243.2   0.0     1   163    72   234    72   235 0.99 FadR C-terminal domain
GntR                 PF00392.16    64 seq1022_BIOID50941   -            239   2.3e-20   71.6   0.0   1   1     1e-23   4.7e-20   70.6   0.0     4    64    11    71     8    71 0.96 Bacterial regulatory proteins, gntR family
Aminotran_3          PF00202.16   339 seq1023_BIOID50941   -            426  2.8e-121  404.4   0.2   1   1  2.4e-125  3.3e-121  404.1   0.1     2   338    27   360    26   361 0.98 Aminotransferase class-III
Fer2_2               PF01799.15    75 seq1024_BIOID50941   -            159     4e-27   93.8   0.4   1   1   5.8e-31     4e-27   93.8   0.3     1    73    78   152    78   154 0.93 [2Fe-2S] binding domain
Fer2                 PF00111.22    78 seq1024_BIOID50941   -            159   6.5e-07   28.8   1.2   1   1   9.5e-11   6.5e-07   28.8   0.8     2    55    12    64    11    85 0.81 2Fe-2S iron-sulfur cluster binding domain
MT-A70               PF05063.9    176 seq1025_BIOID50941   -            216   6.4e-32  110.3   0.0   1   1   5.5e-36   7.6e-32  110.1   0.0     1   176     5   176     5   176 0.91 MT-A70
UDPG_MGDP_dh_N       PF03721.9    185 seq1026_BIOID50941   -            420   2.5e-61  206.1   0.2   1   1   7.1e-63   2.4e-59  199.7   0.0     2   183     5   189     4   191 0.96 UDP-glucose/GDP-mannose dehydrogenase family, NAD binding domain
UDPG_MGDP_dh         PF00984.14    96 seq1026_BIOID50941   -            420     4e-30  103.7   0.0   1   1   2.3e-33     8e-30  102.7   0.0     2    93   206   292   205   296 0.88 UDP-glucose/GDP-mannose dehydrogenase family, central domain
UDPG_MGDP_dh_C       PF03720.10   106 seq1026_BIOID50941   -            420   7.5e-19   67.7   0.0   1   1   5.7e-22   1.9e-18   66.4   0.0     1   104   324   419   324   420 0.91 UDP-glucose/GDP-mannose dehydrogenase family, UDP binding domain
NAD_binding_2        PF03446.10   162 seq1026_BIOID50941   -            420     7e-07   29.1   0.1   1   1   2.1e-09   7.1e-06   25.8   0.0     2   110     4   136     3   141 0.76 NAD binding domain of 6-phosphogluconate dehydrogenase
Peripla_BP_1         PF00532.16   279 seq1027_BIOID50941   -            342     2e-94  315.7   0.0   1   1   3.4e-98   2.3e-94  315.5   0.0     2   279    45   337    44   337 0.98 Periplasmic binding proteins and sugar binding domain of LacI family
Peripla_BP_4         PF13407.1    258 seq1027_BIOID50941   -            342   7.7e-20   71.2   0.1   1   1   1.4e-23   9.7e-20   70.8   0.1     5   257    51   296    49   297 0.88 Periplasmic binding protein domain
adh_short            PF00106.20   167 seq1029_BIOID50941   -            240   5.3e-16   58.8   0.2   1   1   1.6e-19   7.2e-16   58.4   0.1     3   166     9   170     8   171 0.87 short chain dehydrogenase
adh_short_C2         PF13561.1    243 seq1029_BIOID50941   -            240   2.1e-07   30.9   0.0   1   1   5.8e-11   2.6e-07   30.5   0.0     8   192    18   193    13   238 0.71 Enoyl-(Acyl carrier protein) reductase
KR                   PF08659.5    181 seq1029_BIOID50941   -            240   3.8e-07   29.8   0.5   1   1   1.6e-10   7.1e-07   28.9   0.4     4   172    10   175     8   184 0.84 KR domain
DUF4223              PF13978.1     56 seq1032_BIOID50941   -             55   1.2e-36  124.0   0.7   1   1   9.5e-41   1.3e-36  123.9   0.5     1    55     1    55     1    55 0.99 Protein of unknown function (DUF4223)
AsmA                 PF05170.9    604 seq1033_BIOID50941   -            577  9.9e-168  559.3   7.2   1   1  2.6e-171  1.2e-167  559.0   5.0     1   567     9   560     9   576 0.97 AsmA family
DUF4186              PF13811.1    112 seq1036_BIOID50941   -            119   3.5e-55  184.4   0.1   1   1   2.9e-59   3.9e-55  184.2   0.0     3   110     5   112     3   114 0.98 Domain of unknown function (DUF4186)
MFS_1                PF07690.11   354 seq1039_BIOID50941   -            462   1.5e-10   40.2  68.9   1   1   1.1e-14   1.5e-10   40.2  47.8     2   354    43   419    38   419 0.70 Major Facilitator Superfamily
DUF1382              PF07131.6     61 seq1041_BIOID50941   -             64     1e-39  134.3   1.3   1   1   8.2e-44   1.1e-39  134.2   0.9     1    61     1    61     1    61 0.99 Protein of unknown function (DUF1382)
AA_permease_2        PF13520.1    426 seq1042_BIOID50941   -            462   1.6e-58  198.1  44.9   1   1   2.9e-62     2e-58  197.8  31.1     1   405    27   427    27   449 0.84 Amino acid permease
AA_permease          PF00324.16   479 seq1042_BIOID50941   -            462   4.4e-36  124.1  40.4   1   1   1.1e-39   7.3e-36  123.4  27.9     2   475    32   457    31   461 0.82 Amino acid permease
Cytochrom_C552       PF02335.10   435 seq1043_BIOID50941   -            441  9.2e-173  574.8   8.0   1   1  1.7e-176  1.1e-172  574.5   5.5     3   433     6   435     4   437 0.98 Cytochrome c552
GGDEF                PF00990.16   161 seq1044_BIOID50941   -            472   3.3e-40  137.1   0.0   1   1   3.3e-44   4.5e-40  136.7   0.0     1   161   303   461   303   461 0.91 GGDEF domain
Beta-lactamase       PF00144.19   330 seq1045_BIOID50941   -            434   1.4e-69  234.5   1.2   1   1   1.2e-73   1.7e-69  234.2   0.9     1   328    43   412    43   414 0.95 Beta-lactamase
Peptidase_M20        PF01546.23   171 seq1046_BIOID50941   -            408   2.5e-19   69.3   0.2   1   1   8.2e-23   3.7e-19   68.8   0.1    23   170   139   402    74   403 0.84 Peptidase family M20/M25/M40
M20_dimer            PF07687.9    109 seq1046_BIOID50941   -            408   1.2e-11   44.2   0.1   1   1   5.7e-15   2.6e-11   43.0   0.1     2   105   206   302   205   308 0.89 Peptidase dimerisation domain
Peptidase_M42        PF05343.9    292 seq1046_BIOID50941   -            408   2.8e-06   26.2   0.0   1   1   3.1e-08   0.00014   20.6   0.0   134   194   140   201   110   235 0.90 M42 glutamyl aminopeptidase
PsiB                 PF06290.6    143 seq1047_BIOID50941   -            144   2.2e-72  241.0   0.0   1   1   1.8e-76   2.5e-72  240.8   0.0     1   143     1   143     1   143 0.99 Plasmid SOS inhibition protein (PsiB)
Response_reg         PF00072.19   112 seq1049_BIOID50941   -            253   2.2e-20   72.6   0.1   1   1     5e-24   3.4e-20   72.0   0.1     2   111    17   124    16   125 0.97 Response regulator receiver domain
Trans_reg_C          PF00486.23    77 seq1049_BIOID50941   -            253   5.3e-12   45.3   0.1   1   1   3.2e-15   2.2e-11   43.3   0.0     2    56   170   224   169   232 0.95 Transcriptional regulatory protein, C terminal
Semialdhyde_dh       PF01118.19   121 seq1050_BIOID50941   -            334   1.9e-32  111.9   0.0   1   1   4.9e-36   3.3e-32  111.2   0.0     3   121     5   146     3   146 0.97 Semialdehyde dehydrogenase, NAD binding domain
Semialdhyde_dhC      PF02774.13   184 seq1050_BIOID50941   -            334   4.9e-20   72.0   0.0   1   1   1.1e-23   7.4e-20   71.4   0.0     1   184   163   311   163   311 0.95 Semialdehyde dehydrogenase, dimerisation domain
AA_permease          PF00324.16   479 seq1052_BIOID50941   -            487  3.5e-122  408.0  47.9   1   1  5.8e-126  3.9e-122  407.8  33.2     1   476    39   476    39   479 0.98 Amino acid permease
AA_permease_2        PF13520.1    426 seq1052_BIOID50941   -            487   1.6e-42  145.4  47.9   1   1   2.8e-46   1.9e-42  145.1  33.2     5   424    39   460    35   466 0.86 Amino acid permease
Epimerase            PF01370.16   236 seq1053_BIOID50941   -            355   2.3e-79  266.0   0.0   1   1   1.3e-82   2.9e-79  265.7   0.0     1   236     4   252     4   252 0.97 NAD dependent epimerase/dehydratase family
RmlD_sub_bind        PF04321.12   287 seq1053_BIOID50941   -            355   3.8e-17   61.9   0.0   1   1   2.3e-20   5.3e-17   61.5   0.0     2   236     3   276     1   333 0.79 RmlD substrate binding domain
Polysacc_synt_2      PF02719.10   294 seq1053_BIOID50941   -            355   1.8e-16   59.8   0.0   1   1   1.3e-19   2.9e-16   59.0   0.0     1   117     4   114     4   135 0.93 Polysaccharide biosynthesis protein
NAD_binding_4        PF07993.7    249 seq1053_BIOID50941   -            355   2.8e-15   55.8   0.1   1   1   2.8e-14   6.3e-11   41.5   0.0    87   197    74   189    56   250 0.85 Male sterility protein
3Beta_HSD            PF01073.14   280 seq1053_BIOID50941   -            355     3e-15   55.5   0.0   1   1   2.1e-18   4.7e-15   54.9   0.0     1   229     5   240     5   250 0.82 3-beta hydroxysteroid dehydrogenase/isomerase family
adh_short            PF00106.20   167 seq1053_BIOID50941   -            355   4.3e-08   33.1   0.4   1   1   3.1e-10     7e-07   29.1   0.1     3    96     4    91     2   126 0.79 short chain dehydrogenase
PGI                  PF00342.14   486 seq1055_BIOID50941   -            549  8.9e-235  779.5   0.1   1   1  7.4e-239    1e-234  779.3   0.0     1   486    52   541    52   541 0.99 Phosphoglucose isomerase
PsiA                 PF06952.6    238 seq1056_BIOID50941   -            253  1.1e-113  378.0   7.2   1   1  9.4e-118  1.3e-113  377.8   5.0     1   237     1   236     1   237 1.00 PsiA protein
Peptidase_A24        PF01478.13   106 seq1058_BIOID50941   -            155   4.3e-23   81.3   8.3   1   1   3.1e-27   4.3e-23   81.3   5.7     2   104    10   117     8   120 0.87 Type IV leader peptidase family
Cytochrom_NNT        PF03264.9    174 seq1059_BIOID50941   -            390   4.5e-65  218.1   8.1   1   1   4.6e-68   3.1e-64  215.4   4.3     2   174    11   184    10   184 0.98 NapC/NirT cytochrome c family, N-terminal region
HATPase_c            PF02518.21   111 seq1060_BIOID50941   -            433   1.9e-22   78.9   0.0   1   1   8.1e-26   3.7e-22   78.0   0.0     6   110   320   423   316   424 0.96 Histidine kinase-, DNA gyrase B-, and HSP90-like ATPase
HisKA                PF00512.20    68 seq1060_BIOID50941   -            433   6.2e-08   32.3   1.3   1   1   3.7e-11   1.7e-07   30.9   0.9     1    67   211   270   211   271 0.90 His Kinase A (phospho-acceptor) domain
HAMP                 PF00672.20    70 seq1060_BIOID50941   -            433   1.6e-06   28.0   0.0   1   1   3.6e-10   1.6e-06   28.0   0.0     3    69   140   206   139   207 0.90 HAMP domain
Molybdopterin        PF00384.17   432 seq1061_BIOID50941   -           1265  1.3e-166  554.5   0.0   1   1  2.3e-170  1.6e-166  554.2   0.0     1   432   127   851   127   851 0.99 Molybdopterin oxidoreductase
Molydop_binding      PF01568.16   109 seq1061_BIOID50941   -           1265   3.8e-21   74.8   0.1   1   1   1.2e-24   7.9e-21   73.8   0.0     1   105  1105  1220  1105  1224 0.94 Molydopterin dinucleotide binding domain
SIS                  PF01380.17   131 seq1062_BIOID50941   -            347   4.3e-21   74.7   0.0   1   2   1.7e-12   2.3e-08   33.5   0.0     5   122    51   170    48   175 0.87 SIS domain
SIS                  PF01380.17   131 seq1062_BIOID50941   -            347   4.3e-21   74.7   0.0   2   2   2.9e-14     4e-10   39.2   0.0     4    87   214   299   211   305 0.92 SIS domain
Paired_CXXCH_1       PF09699.5     41 seq1063_BIOID50941   -            188   6.2e-08   31.9  26.0   1   1   1.9e-08   6.6e-05   22.2   3.7     4    40   133   171   129   172 0.78 Doubled CXXCH motif (Paired_CXXCH_1)
AA_kinase            PF00696.23   241 seq1064_BIOID50941   -            269   1.2e-39  136.2   2.0   1   1   9.8e-44   1.3e-39  136.0   1.4     3   240    16   246    14   247 0.93 Amino acid kinase family
NTP_transferase      PF00483.18   248 seq1068_BIOID50941   -            293   1.8e-72  243.5   0.0   1   1     3e-76   2.1e-72  243.3   0.0     1   246     2   238     2   240 0.98 Nucleotidyl transferase
NTP_transf_3         PF12804.2    179 seq1068_BIOID50941   -            293   1.8e-08   34.6   0.0   1   1   3.3e-12   2.3e-08   34.3   0.0     1   119     3   132     3   186 0.83 MobA-like NTP transferase domain
HOK_GEF              PF01848.11    43 seq1069_BIOID50941   -             52   5.9e-24   82.9   2.6   1   1   4.8e-28   6.5e-24   82.8   1.8     2    43     7    48     6    48 0.97 Hok/gef family
Mannitol_dh_C        PF08125.8    245 seq1070_BIOID50941   -            483   1.2e-79  266.8   0.0   1   1   2.4e-83   1.6e-79  266.4   0.0     2   244   204   458   203   459 0.98 Mannitol dehydrogenase C-terminal domain
Mannitol_dh          PF01232.18   151 seq1070_BIOID50941   -            483     8e-42  142.6   0.0   1   1   2.6e-45   1.8e-41  141.4   0.0     2   150    17   172    16   173 0.98 Mannitol dehydrogenase Rossmann domain
DAO                  PF01266.19   358 seq1072_BIOID50941   -            432   5.6e-74  249.0   0.5   1   1   4.8e-77   6.5e-74  248.8   0.3     2   358     3   397     2   397 0.95 FAD dependent oxidoreductase
Pyr_redox_2          PF07992.9    200 seq1072_BIOID50941   -            432   7.5e-09   35.6   0.3   1   1   3.9e-08   5.3e-05   23.0   0.2     1    36     2    37     2    65 0.92 Pyridine nucleotide-disulphide oxidoreductase
Pyr_redox            PF00070.22    80 seq1072_BIOID50941   -            432   3.2e-08   33.7   0.2   1   1     7e-09   9.6e-06   25.7   0.2     1    33     2    34     2    47 0.91 Pyridine nucleotide-disulphide oxidoreductase
NAD_binding_8        PF13450.1     68 seq1072_BIOID50941   -            432   8.6e-07   28.7   0.1   1   1   5.6e-09   7.6e-06   25.7   0.0     1    34     5    38     5    69 0.85 NAD(P)-binding Rossmann-like domain
ApbA                 PF02558.11   151 seq1072_BIOID50941   -            432   2.3e-05   23.7   0.2   1   1   3.8e-08   5.3e-05   22.6   0.1     1    33     3    34     3    48 0.87 Ketopantoate reductase PanE/ApbA
AlaDh_PNT_C          PF01262.16   168 seq1072_BIOID50941   -            432   0.00013   21.5   0.1   1   1   1.7e-07   0.00023   20.6   0.1    22    59     2    39     1    52 0.85 Alanine dehydrogenase/PNT, C-terminal domain
Fer4_11              PF13247.1     99 seq1074_BIOID50941   -            223   1.4e-26   92.1  10.8   1   1     1e-29   1.4e-26   92.1   7.5     2    98    84   181    83   182 0.95 4Fe-4S dicluster domain
Fer4_7               PF12838.2     52 seq1074_BIOID50941   -            223     4e-17   62.2  26.6   1   2   2.1e-12   2.9e-09   37.0   5.6     2    52    46   108    45   108 0.75 4Fe-4S dicluster domain
Fer4_7               PF12838.2     52 seq1074_BIOID50941   -            223     4e-17   62.2  26.6   2   2   1.5e-09   2.1e-06   27.9   8.5     2    52   125   176   124   176 0.81 4Fe-4S dicluster domain
Fer4_9               PF13187.1     55 seq1074_BIOID50941   -            223   1.2e-15   57.3  25.1   1   2   4.7e-10   6.4e-07   29.4   4.8     2    54    46   108    45   111 0.87 4Fe-4S dicluster domain
Fer4_9               PF13187.1     55 seq1074_BIOID50941   -            223   1.2e-15   57.3  25.1   2   2     2e-11   2.8e-08   33.7   7.1     2    54   125   176   124   177 0.96 4Fe-4S dicluster domain
Fer4                 PF00037.22    24 seq1074_BIOID50941   -            223   3.5e-13   48.4  40.5   1   1   2.7e-09   3.7e-06   26.1   2.2     2    21   119   138   118   141 0.90 4Fe-4S binding domain
Fer4_10              PF13237.1     52 seq1074_BIOID50941   -            223   3.3e-12   45.8  50.0   1   2   7.1e-09   9.7e-06   25.1   8.5     7    52    90   136    84   136 0.93 4Fe-4S dicluster domain
Fer4_10              PF13237.1     52 seq1074_BIOID50941   -            223   3.3e-12   45.8  50.0   2   2   2.1e-09   2.9e-06   26.8   7.1     4    52   120   173   117   173 0.85 4Fe-4S dicluster domain
Fer4_2               PF12797.2     22 seq1074_BIOID50941   -            223     4e-10   38.8  36.2   1   1   9.6e-09   1.3e-05   24.6   1.2     2    20    38    56    37    64 0.89 4Fe-4S binding domain
Fer4_3               PF12798.2     15 seq1074_BIOID50941   -            223   1.6e-09   37.5  44.1   1   3   2.8e-05     0.039   14.4   5.2     1    15    92   108    92   108 0.98 4Fe-4S binding domain
Fer4_3               PF12798.2     15 seq1074_BIOID50941   -            223   1.6e-09   37.5  44.1   2   3   0.00027      0.37   11.3   3.7     1    13   125   137   125   139 0.94 4Fe-4S binding domain
Fer4_3               PF12798.2     15 seq1074_BIOID50941   -            223   1.6e-09   37.5  44.1   3   3   2.6e-07   0.00036   20.7   1.5     1    15   152   176   152   176 0.98 4Fe-4S binding domain
Fer4_4               PF12800.2     17 seq1074_BIOID50941   -            223   4.8e-07   29.4  37.0   1   3    0.0002      0.27   11.5   1.9     3    15    45    57    43    61 0.90 4Fe-4S binding domain
Fer4_4               PF12800.2     17 seq1074_BIOID50941   -            223   4.8e-07   29.4  37.0   2   3   0.00016      0.22   11.8   3.0     2    17    90   107    89   107 0.86 4Fe-4S binding domain
Fer4_4               PF12800.2     17 seq1074_BIOID50941   -            223   4.8e-07   29.4  37.0   3   3   1.9e-06    0.0026   17.8   2.4     2    17   123   138   122   138 0.91 4Fe-4S binding domain
FCD                  PF07729.7    125 seq1080_BIOID50941   -            220   5.2e-18   65.4  11.5   1   1   1.2e-21   8.1e-18   64.8   8.0     1   124    76   207    76   208 0.85 FCD domain
GntR                 PF00392.16    64 seq1080_BIOID50941   -            220   9.6e-13   47.2   0.0   1   1   3.1e-16   2.1e-12   46.1   0.0     7    64    10    66     6    66 0.96 Bacterial regulatory proteins, gntR family
OTCace               PF00185.19   158 seq1081_BIOID50941   -            396   1.1e-34  119.5   0.0   1   1   2.7e-38   1.8e-34  118.7   0.0     1   156   187   373   187   374 0.91 Aspartate/ornithine carbamoyltransferase, Asp/Orn binding domain
OTCace_N             PF02729.16   142 seq1081_BIOID50941   -            396   3.3e-28   98.0   0.0   1   1     2e-31   1.4e-27   95.9   0.0     1   142    22   179    22   179 0.88 Aspartate/ornithine carbamoyltransferase, carbamoyl-P binding domain
BCCT                 PF02028.12   485 seq1082_BIOID50941   -            677  1.6e-173  577.3  44.2   1   1  1.3e-177  1.8e-173  577.1  30.6     1   484    17   502    17   503 0.99 BCCT family transporter
HTH_AraC             PF00165.18    42 seq1083_BIOID50941   -            307   1.1e-21   75.8   0.1   1   2   2.4e-14   1.1e-10   40.8   0.0     1    41   203   243   203   244 0.96 Bacterial regulatory helix-turn-helix proteins, AraC family
HTH_AraC             PF00165.18    42 seq1083_BIOID50941   -            307   1.1e-21   75.8   0.1   2   2   7.6e-12   3.5e-08   32.9   0.0     1    41   255   293   255   294 0.93 Bacterial regulatory helix-turn-helix proteins, AraC family
HTH_18               PF12833.2     81 seq1083_BIOID50941   -            307   8.5e-17   60.9   0.1   1   1   2.8e-20   1.3e-16   60.3   0.0     2    80   217   294   216   295 0.94 Helix-turn-helix domain
AraC_binding         PF02311.14   136 seq1083_BIOID50941   -            307   2.7e-07   30.2   0.2   1   1   1.4e-10   6.3e-07   29.0   0.1    27    91    75   139    65   215 0.87 AraC-like ligand binding domain
Molybdopterin        PF00384.17   432 seq1084_BIOID50941   -            848  7.6e-107  357.5   0.0   1   1  1.4e-110  9.3e-107  357.3   0.0     1   431    99   572    99   573 0.95 Molybdopterin oxidoreductase
Molydop_binding      PF01568.16   109 seq1084_BIOID50941   -            848     2e-23   82.1   0.0   1   1   5.5e-27   3.8e-23   81.2   0.0     1   108   690   811   690   812 0.95 Molydopterin dinucleotide binding domain
Lyase_1              PF00206.15   312 seq1086_BIOID50941   -            457  3.8e-102  341.5   0.0   1   1  1.4e-105  1.9e-101  339.2   0.0     1   312     6   301     6   301 0.99 Lyase
AP_endonuc_2         PF01261.19   211 seq1088_BIOID50941   -            275   8.1e-32  110.1   0.0   1   1   7.4e-36     1e-31  109.8   0.0     1   210    19   225    19   226 0.97 Xylose isomerase-like TIM barrel
Acetyltransf_1       PF00583.19    83 seq1089_BIOID50941   -            224   1.6e-05   24.6   0.5   1   1   7.7e-09   5.3e-05   23.0   0.4    39    78   170   209   144   214 0.93 Acetyltransferase (GNAT) family
Acetyltransf_10      PF13673.1    117 seq1089_BIOID50941   -            224   3.5e-05   23.7   0.5   1   1   8.5e-09   5.8e-05   23.0   0.3     1   114    92   207    92   212 0.80 Acetyltransferase (GNAT) domain
NrfD                 PF03916.9    313 seq1090_BIOID50941   -            318  3.9e-110  368.0  31.5   1   1  3.2e-114  4.4e-110  367.8  21.8     2   313     5   318     4   318 0.99 Polysulphide reductase, NrfD
Ter                  PF05472.6    290 seq1093_BIOID50941   -            309  7.4e-115  382.9   7.2   1   1    6e-119  8.3e-115  382.7   5.0     2   290     9   307     8   307 0.99 DNA replication terminus site-binding protein (Ter protein)
YjbE                 PF11106.3     80 seq1096_BIOID50941   -             80   1.5e-43  146.4  27.9   1   1   1.2e-47   1.7e-43  146.3  19.3     1    80     1    80     1    80 0.99 Exopolysaccharide production protein YjbE
Ala_racemase_N       PF01168.15   217 seq1099_BIOID50941   -            356   1.2e-58  198.1   0.1   1   1   2.3e-62   1.6e-58  197.7   0.0     2   217    10   217     9   217 0.95 Alanine racemase, N-terminal domain
Ala_racemase_C       PF00842.16   129 seq1099_BIOID50941   -            356   2.5e-39  133.5   0.4   1   1   6.2e-43   4.2e-39  132.7   0.3     1   127   232   354   232   356 0.97 Alanine racemase, C-terminal domain
LysR_substrate       PF03466.15   209 seq1100_BIOID50941   -            354   1.2e-33  115.8   0.0   1   1   2.6e-37   1.8e-33  115.3   0.0     5   208   147   352   143   353 0.97 LysR substrate binding domain
HTH_1                PF00126.22    60 seq1100_BIOID50941   -            354   6.2e-19   67.3   2.6   1   1   1.9e-22   1.3e-18   66.3   1.8     1    60    60   119    60   119 0.94 Bacterial regulatory helix-turn-helix protein, lysR family
DUF2886              PF11102.3    200 seq1101_BIOID50941   -            212   8.9e-55  185.2   1.0   1   1   7.3e-59     1e-54  185.0   0.7     1   199    13   206    13   207 0.98 Protein of unknown function (DUF2886)
DegT_DnrJ_EryC1      PF01041.12   363 seq1102_BIOID50941   -            376   6.3e-87  291.8   0.0   1   1   1.7e-90   7.6e-87  291.5   0.0     7   361    13   370     9   372 0.93 DegT/DnrJ/EryC1/StrS aminotransferase family
Aminotran_1_2        PF00155.16   363 seq1102_BIOID50941   -            376   7.6e-11   41.4   0.1   1   1   3.7e-14   1.7e-10   40.3   0.0    67   189    46   154     9   187 0.88 Aminotransferase class I and II
Aminotran_5          PF00266.14   371 seq1102_BIOID50941   -            376   4.5e-08   32.1   0.0   1   1   1.7e-11   7.8e-08   31.3   0.0    62   182    47   159    33   189 0.90 Aminotransferase class-V
PALP                 PF00291.20   307 seq1105_BIOID50941   -            398   1.1e-44  152.7   0.2   1   1     1e-48   1.4e-44  152.4   0.1     4   305    41   374    39   377 0.81 Pyridoxal-phosphate dependent enzyme
HTH_5                PF01022.15    47 seq1109_BIOID50941   -             99   8.9e-15   53.9   0.1   1   1   5.2e-18   1.4e-14   53.3   0.1     1    47    23    70    23    70 0.97 Bacterial regulatory protein, arsR family
HTH_20               PF12840.2     61 seq1109_BIOID50941   -             99   2.5e-11   43.1   0.3   1   1   1.3e-14   3.5e-11   42.6   0.2     2    58    16    72    15    75 0.96 Helix-turn-helix domain
MarR_2               PF12802.2     62 seq1109_BIOID50941   -             99   3.5e-09   36.0   0.1   1   1     2e-12   5.5e-09   35.4   0.1     5    59    24    74    19    77 0.89 MarR family
HTH_24               PF13412.1     48 seq1109_BIOID50941   -             99   2.9e-08   32.8   0.0   1   1   2.6e-11   7.1e-08   31.5   0.0     5    47    26    68    24    69 0.96 Winged helix-turn-helix DNA-binding
MarR                 PF01047.17    59 seq1109_BIOID50941   -             99   4.6e-06   26.1   0.0   1   1   3.1e-09   8.6e-06   25.2   0.0     5    53    26    74    23    75 0.95 MarR family
Epimerase            PF01370.16   236 seq1110_BIOID50941   -            310   6.2e-50  169.7   0.0   1   1   2.8e-53   7.7e-50  169.3   0.0     1   236     2   236     2   236 0.92 NAD dependent epimerase/dehydratase family
3Beta_HSD            PF01073.14   280 seq1110_BIOID50941   -            310   1.7e-12   46.5   0.0   1   1   8.5e-16   2.3e-12   46.0   0.0     1   223     3   219     3   224 0.79 3-beta hydroxysteroid dehydrogenase/isomerase family
RmlD_sub_bind        PF04321.12   287 seq1110_BIOID50941   -            310   7.2e-10   38.1   0.0   1   1   7.5e-13   2.1e-09   36.6   0.0     3   155     2   174     1   267 0.79 RmlD substrate binding domain
NAD_binding_4        PF07993.7    249 seq1110_BIOID50941   -            310   1.8e-07   30.2   0.0   1   1   3.6e-08   9.9e-05   21.2   0.0    86   210    67   184    47   220 0.84 Male sterility protein
PfkB                 PF00294.19   301 seq1111_BIOID50941   -            144   1.1e-23   83.7   0.1   1   1   9.2e-28   1.3e-23   83.5   0.1   166   294    28   143     8   144 0.83 pfkB family carbohydrate kinase
Cytochrom_C_asm      PF01578.15   214 seq1112_BIOID50941   -            552   6.7e-50  169.4  20.9   1   1   4.9e-54   6.7e-50  169.4  14.5     1   212    72   279    72   281 0.97 Cytochrome C assembly protein
Caps_synth_GfcC      PF06251.6    229 seq1114_BIOID50941   -            277   9.8e-91  302.8   0.0   1   1   8.3e-95   1.1e-90  302.6   0.0     2   229    52   277    51   277 0.99 Capsule biosynthesis GfcC
Rhodanese            PF00581.15   113 seq1116_BIOID50941   -            172   1.1e-11   45.0   0.0   1   1   2.3e-15   1.6e-11   44.4   0.0     2   112     8    98     7    99 0.81 Rhodanese-like domain
DUF2892              PF11127.3     66 seq1116_BIOID50941   -            172   9.2e-11   41.3   3.5   1   1   2.1e-14   1.4e-10   40.7   2.4    10    59   115   167   112   172 0.89 Protein of unknown function (DUF2892)
LysR_substrate       PF03466.15   209 seq1118_BIOID50941   -            315   9.6e-55  184.8   0.6   1   1   1.9e-58   1.3e-54  184.3   0.4     4   208    99   303    96   304 0.99 LysR substrate binding domain
HTH_1                PF00126.22    60 seq1118_BIOID50941   -            315   8.8e-22   76.4   0.5   1   1   2.5e-25   1.7e-21   75.5   0.1     1    59    13    71    13    72 0.98 Bacterial regulatory helix-turn-helix protein, lysR family
TolA                 PF06519.6     96 seq1119_BIOID50941   -            143   3.7e-14   52.3   0.0   1   1   3.5e-18   4.8e-14   51.9   0.0    10    92    56   137    49   141 0.92 TolA C-terminal
UTRA                 PF07702.8    141 seq1120_BIOID50941   -            265   2.9e-32  111.1   0.0   1   1   1.5e-35   6.8e-32  109.9   0.0     1   140   118   256   118   257 0.99 UTRA domain
GntR                 PF00392.16    64 seq1120_BIOID50941   -            265   8.6e-24   82.6   0.0   1   1   2.9e-27   1.3e-23   82.0   0.0     1    64    34    97    34    97 0.99 Bacterial regulatory proteins, gntR family
HTH_DeoR             PF08220.7     57 seq1120_BIOID50941   -            265   8.1e-05   21.9   0.0   1   1   3.8e-08   0.00017   20.9   0.0    18    54    61    97    46   100 0.88 DeoR-like helix-turn-helix domain
Amidase_3            PF01520.13   175 seq1121_BIOID50941   -            289   2.7e-52  176.9   0.0   1   1     5e-56   6.8e-52  175.6   0.0     1   174    59   273    59   274 0.99 N-acetylmuramoyl-L-alanine amidase
Polysacc_synt        PF01943.12   273 seq1124_BIOID50941   -            416   6.1e-14   51.8  18.6   1   1   4.4e-18   6.1e-14   51.8  12.9     1   272     3   283     3   284 0.83 Polysaccharide biosynthesis protein
HTH_Tnp_1            PF01527.15    76 seq1125_BIOID50941   -            108   1.5e-11   43.9   1.2   1   1   4.5e-15   6.2e-11   41.9   0.8     1    74     1    87     1    88 0.86 Transposase
Phage_integrase      PF00589.17   173 seq1127_BIOID50941   -            284   2.2e-22   79.4   0.0   1   1   2.3e-26   3.2e-22   78.9   0.0     1   171    88   250    88   252 0.89 Phage integrase family
Glyco_transf_9       PF01075.12   247 seq1129_BIOID50941   -            348   2.6e-89  298.5   0.0   1   1   2.3e-93   3.1e-89  298.3   0.0     1   247    69   324    69   324 0.98 Glycosyltransferase family 9 (heptosyltransferase)
Peptidase_M20        PF01546.23   171 seq1130_BIOID50941   -            403   3.6e-20   72.1   0.0   1   1   8.6e-24   5.8e-20   71.4   0.0     1   168    77   395    77   398 0.95 Peptidase family M20/M25/M40
M20_dimer            PF07687.9    109 seq1130_BIOID50941   -            403   2.4e-17   62.5   0.0   1   1   6.5e-21   4.5e-17   61.6   0.0     2   100   183   282   182   290 0.96 Peptidase dimerisation domain
DUF940               PF06082.6    658 seq1131_BIOID50941   -            698  5.9e-257  854.3  13.7   1   1  4.9e-261  6.7e-257  854.1   9.5     1   658    29   693    29   693 0.97 Bacterial putative lipoprotein (DUF940)
Autotransporter      PF03797.14   265 seq1132_BIOID50941   -           1349   9.3e-57  192.2  25.2   1   1   1.4e-60   9.3e-57  192.2  17.5     2   259  1063  1334  1062  1340 0.94 Autotransporter beta-domain
ESPR                 PF13018.1     24 seq1132_BIOID50941   -           1349   7.1e-11   41.1   1.3   1   1   2.2e-14   1.5e-10   40.1   0.9     1    22    23    44    23    46 0.97 Extended Signal Peptide of Type V secretion system
Acetyltransf_3       PF13302.1    142 seq1133_BIOID50941   -            194   8.5e-20   71.3   0.1   1   1     3e-23     1e-19   71.1   0.0     1   142    17   162    17   162 0.87 Acetyltransferase (GNAT) domain
Acetyltransf_4       PF13420.1    155 seq1133_BIOID50941   -            194   6.1e-14   52.1   0.2   1   1   2.4e-17   8.2e-14   51.7   0.1     2   154    21   181    20   182 0.78 Acetyltransferase (GNAT) domain
Acetyltransf_1       PF00583.19    83 seq1133_BIOID50941   -            194   1.9e-08   34.0   0.1   1   1   8.7e-12     3e-08   33.4   0.0     2    83    83   162    82   162 0.96 Acetyltransferase (GNAT) family
Acetyltransf_8       PF13523.1    152 seq1133_BIOID50941   -            194   1.5e-06   28.1   0.1   1   1   5.7e-10   1.9e-06   27.6   0.1    61   141    76   166    20   170 0.80 Acetyltransferase (GNAT) domain
rve                  PF00665.21   120 seq1135_BIOID50941   -            295   3.4e-26   91.5   0.0   1   1   2.7e-29   7.5e-26   90.4   0.0     2   119   125   239   124   240 0.97 Integrase core domain
HTH_21               PF13276.1     60 seq1135_BIOID50941   -            295     2e-16   59.5   3.6   1   1   1.7e-19   4.7e-16   58.4   2.5     2    60    46   103    44   103 0.92 HTH-like domain
rve_3                PF13683.1     67 seq1135_BIOID50941   -            295   3.9e-11   42.2   0.1   1   1   3.4e-14   9.4e-11   40.9   0.0     7    67   217   277   212   277 0.92 Integrase core domain
DDE_Tnp_IS240        PF13610.1    140 seq1135_BIOID50941   -            295   9.7e-07   28.7   0.0   1   1   5.3e-10   1.5e-06   28.1   0.0     2   137   130   267   129   269 0.93 DDE domain
rve_2                PF13333.1     52 seq1135_BIOID50941   -            295   5.1e-06   26.3   0.0   1   1   3.8e-09     1e-05   25.3   0.0     1    46   230   279   230   284 0.84 Integrase core domain
Lact-deh-memb        PF09330.6    291 seq1136_BIOID50941   -            571  9.4e-154  510.8   1.9   1   1  1.7e-157  1.2e-153  510.5   1.3     1   291   278   567   278   567 1.00 D-lactate dehydrogenase, membrane binding
FAD_binding_4        PF01565.18   139 seq1136_BIOID50941   -            571   2.5e-08   33.3   0.0   1   1   6.1e-12   4.2e-08   32.6   0.0     2   115    47   166    46   186 0.84 FAD binding domain
Exonuc_VII_L         PF02601.10   319 seq1137_BIOID50941   -            456   8.5e-93  310.9   0.5   1   1   2.4e-96   1.1e-92  310.5   0.4     1   319   126   442   126   442 0.96 Exonuclease VII, large subunit
tRNA_anti_2          PF13742.1     99 seq1137_BIOID50941   -            456   7.7e-35  118.6   0.1   1   1   1.3e-37   6.1e-34  115.7   0.0     1    99     9   104     9   104 0.98 OB-fold nucleic acid binding domain
tRNA_anti            PF01336.20    76 seq1137_BIOID50941   -            456   1.1e-08   34.7   0.0   1   1   4.6e-12   2.1e-08   33.7   0.0     1    75    30   104    30   105 0.96 OB-fold nucleic acid binding domain
Nitrate_red_del      PF02613.10   136 seq1138_BIOID50941   -            199   8.4e-22   77.3   2.1   1   1   1.1e-25   1.5e-21   76.5   1.4     2   136    40   172    14   172 0.88 Nitrate reductase delta subunit
Coprogen_oxidas      PF01218.13   296 seq1141_BIOID50941   -            299  6.8e-147  487.6   0.1   1   1  5.6e-151  7.6e-147  487.4   0.1     2   296     7   299     6   299 0.99 Coproporphyrinogen III oxidase
Fer4_11              PF13247.1     99 seq1142_BIOID50941   -            514   1.8e-40  136.7   4.7   1   1   5.1e-44   1.8e-40  136.7   3.2     2    98   175   271   174   272 0.98 4Fe-4S dicluster domain
DEAD                 PF00270.24   173 seq1143_BIOID50941   -            455   2.3e-49  167.0   0.1   1   1   5.9e-52   2.7e-48  163.5   0.0     1   172    25   196    25   197 0.94 DEAD/DEAH box helicase
Helicase_C           PF00271.26    78 seq1143_BIOID50941   -            455   8.2e-26   89.5   0.0   1   1   4.8e-29   2.2e-25   88.2   0.0     2    77   264   339   263   340 0.98 Helicase conserved C-terminal domain
CcmH                 PF03918.9    148 seq1144_BIOID50941   -            127   1.9e-47  159.8   0.8   1   1   1.6e-51   2.2e-47  159.6   0.5     4   125     7   126     3   127 0.91 Cytochrome C biogenesis protein
DUF480               PF04337.7    148 seq1147_BIOID50941   -            215   2.8e-64  215.3   0.5   1   1   3.5e-68   4.8e-64  214.5   0.4     1   148     5   158     5   158 0.99 Protein of unknown function, DUF480
DUF1144              PF06610.8    143 seq1148_BIOID50941   -            149   4.1e-71  237.2   7.6   1   1   3.3e-75   4.5e-71  237.0   5.3     4   143     3   142     1   142 0.98 Protein of unknown function (DUF1144)
Phage_integrase      PF00589.17   173 seq1149_BIOID50941   -            417   3.6e-27   95.0   0.0   1   1   9.6e-31   6.5e-27   94.1   0.0     2   171   230   395   229   397 0.94 Phage integrase family
DUF4102              PF13356.1     89 seq1149_BIOID50941   -            417     1e-26   92.4   0.3   1   1   3.7e-30   2.5e-26   91.2   0.2     1    88    27   113    27   114 0.98 Domain of unknown function (DUF4102)
Glyco_transf_56      PF07429.6    361 seq1150_BIOID50941   -            359  1.2e-193  642.8   0.0   1   1  9.9e-198  1.3e-193  642.6   0.0     1   360     1   358     1   359 0.99 4-alpha-L-fucosyltransferase glycosyl transferase group 56
IstB_IS21            PF01695.12   178 seq1151_BIOID50941   -            136   4.9e-07   29.2   0.0   1   1     6e-11   8.2e-07   28.4   0.0   125   156   102   133    97   136 0.92 IstB-like ATP binding protein
Glyco_transf_9       PF01075.12   247 seq1152_BIOID50941   -            330     9e-85  283.7   0.1   1   1   8.1e-89   1.1e-84  283.4   0.0     1   245    75   315    75   317 0.98 Glycosyltransferase family 9 (heptosyltransferase)
TPR_11               PF13414.1     69 seq1154_BIOID50941   -            198   3.4e-15   55.3   9.6   1   1   2.2e-15     1e-11   44.1   4.9     1    68    71   140    71   141 0.90 TPR repeat
TPR_2                PF07719.12    34 seq1154_BIOID50941   -            198   1.9e-06   27.2  11.9   1   2   6.1e-07    0.0028   17.3   1.1     2    32    74   104    73   106 0.90 Tetratricopeptide repeat
TPR_2                PF07719.12    34 seq1154_BIOID50941   -            198   1.9e-06   27.2  11.9   2   2   4.4e-06      0.02   14.6   0.0     3    31   146   174   144   176 0.93 Tetratricopeptide repeat
TPR_1                PF00515.23    34 seq1154_BIOID50941   -            198   5.9e-06   25.5   9.1   1   1   1.7e-07   0.00075   18.8   0.7     2    32    74   104    73   106 0.91 Tetratricopeptide repeat
Amidohydro_4         PF13147.1    304 seq1156_BIOID50941   -            461   1.9e-28  100.1   0.7   1   1     7e-32   2.4e-28   99.8   0.5     1   304    45   392    45   392 0.90 Amidohydrolase
Amidohydro_1         PF01979.15   333 seq1156_BIOID50941   -            461   7.7e-13   48.6   0.0   1   1   3.8e-15   1.3e-11   44.6   0.0     1   333    50   395    50   395 0.73 Amidohydrolase family
Amidohydro_5         PF13594.1     68 seq1156_BIOID50941   -            461   1.7e-11   43.6   0.6   1   1   2.3e-14   7.9e-11   41.5   0.4     2    68    22    90     3    90 0.76 Amidohydrolase
GFO_IDH_MocA         PF01408.17   120 seq1160_BIOID50941   -            307   9.4e-26   90.5   0.0   1   1   2.2e-29   1.5e-25   89.9   0.0     1   120     4   121     4   121 0.98 Oxidoreductase family, NAD-binding Rossmann fold
GFO_IDH_MocA_C       PF02894.12   115 seq1160_BIOID50941   -            307   2.9e-07   30.1   0.1   1   1     1e-10   6.9e-07   28.9   0.1    20   114   142   226   135   227 0.92 Oxidoreductase family, C-terminal alpha/beta domain
Zn_Tnp_IS91          PF14319.1    111 seq1164_BIOID50941   -            154     3e-29  100.6   3.2   1   1   3.1e-33   4.3e-29  100.1   2.2     2   109     7   118     6   121 0.92 Transposase zinc-binding domain
UTRA                 PF07702.8    141 seq1166_BIOID50941   -            238   1.5e-31  108.8   0.0   1   1   7.3e-35   2.5e-31  108.0   0.0     1   140    86   224    86   225 0.98 UTRA domain
GntR                 PF00392.16    64 seq1166_BIOID50941   -            238   3.8e-21   74.1   0.0   1   1   1.1e-24   3.8e-21   74.1   0.0     2    63     3    64     2    65 0.98 Bacterial regulatory proteins, gntR family
HTH_11               PF08279.7     55 seq1166_BIOID50941   -            238   2.4e-06   26.9   0.2   1   1   3.1e-09     1e-05   24.9   0.0    19    45    29    55    28    62 0.88 HTH domain
HTH_DeoR             PF08220.7     57 seq1166_BIOID50941   -            238   3.1e-06   26.5   0.3   1   1   5.6e-09   1.9e-05   23.9   0.0    18    50    29    61    29    68 0.92 DeoR-like helix-turn-helix domain
rve                  PF00665.21   120 seq1167_BIOID50941   -            244   9.5e-25   86.9   0.0   1   1   2.9e-28   1.3e-24   86.4   0.0     2   119    78   193    77   194 0.97 Integrase core domain
rve_3                PF13683.1     67 seq1167_BIOID50941   -            244   3.3e-18   64.8   0.1   1   1   1.3e-21   5.7e-18   64.0   0.1     2    67   166   232   165   232 0.98 Integrase core domain
rve_2                PF13333.1     52 seq1167_BIOID50941   -            244   1.1e-13   50.8   0.7   1   1   4.4e-17     2e-13   50.0   0.5     1    51   184   239   184   239 0.93 Integrase core domain
DUF883               PF05957.8     94 seq1169_BIOID50941   -            113   6.8e-27   93.5   1.2   1   1   5.9e-31   8.1e-27   93.3   0.9     1    94    19   111    19   111 0.97 Bacterial protein of unknown function (DUF883)
SDF                  PF00375.13   390 seq1170_BIOID50941   -            437  2.2e-120  401.8  38.4   1   1  1.8e-124  2.5e-120  401.7  26.6     1   390     8   411     8   411 0.97 Sodium:dicarboxylate symporter family
Nitrate_red_del      PF02613.10   136 seq1171_BIOID50941   -            231   1.3e-25   89.7   1.9   1   1   1.8e-29   2.5e-25   88.7   1.3     6   133     8   154     3   157 0.86 Nitrate reductase delta subunit
Peptidase_M20        PF01546.23   171 seq1174_BIOID50941   -            388   2.7e-26   92.0   0.1   1   1     5e-30   3.4e-26   91.7   0.1     2   170    72   384    71   385 0.93 Peptidase family M20/M25/M40
M20_dimer            PF07687.9    109 seq1174_BIOID50941   -            388   6.2e-13   48.3   0.1   1   1   1.8e-16   1.2e-12   47.4   0.1     8   106   184   280   180   283 0.94 Peptidase dimerisation domain
WzyE                 PF06899.6    449 seq1175_BIOID50941   -            450  1.2e-277  920.6  45.5   1   1  9.8e-282  1.3e-277  920.4  31.5     1   448     1   449     1   450 1.00 WzyE protein
Wzy_C                PF04932.10   163 seq1176_BIOID50941   -            357   4.6e-18   65.4   9.6   1   1   6.8e-22   4.6e-18   65.4   6.6     3   162   151   292   148   293 0.82 O-Antigen ligase
O-antigen_lig        PF13425.1    137 seq1176_BIOID50941   -            357   3.1e-16   59.5  13.9   1   1   4.5e-20   3.1e-16   59.5   9.7     2   136   145   295   125   296 0.87 O-antigen ligase like membrane protein
PMI_typeI            PF01238.16   373 seq1180_BIOID50941   -            417  4.6e-125  417.3   0.1   1   1  5.2e-128  3.6e-124  414.4   0.0     1   373    27   383    27   383 0.99 Phosphomannose isomerase type I
HTH_Tnp_1            PF01527.15    76 seq1183_BIOID50941   -            104   6.2e-09   35.5   0.5   1   1   1.7e-12   7.8e-09   35.2   0.3     2    76     4    79     3    84 0.88 Transposase
HTH_28               PF13518.1     52 seq1183_BIOID50941   -            104   2.9e-07   30.2   0.1   1   1   1.1e-10   5.1e-07   29.4   0.1     1    40    13    53    13    60 0.88 Helix-turn-helix domain
MVIN                 PF03023.9    452 seq1185_BIOID50941   -            511  3.6e-161  536.4  32.4   1   1  3.2e-165  4.4e-161  536.1  22.4     1   450    28   478    28   480 0.99 MviN-like protein
rve                  PF00665.21   120 seq1187_BIOID50941   -            349   4.3e-28   97.7   0.0   1   1   3.6e-31     1e-27   96.5   0.0     2   120   177   293   176   293 0.98 Integrase core domain
rve_3                PF13683.1     67 seq1187_BIOID50941   -            349   6.6e-14   51.0   0.1   1   1     5e-17   1.4e-13   50.0   0.1     2    67   265   331   264   331 0.97 Integrase core domain
DDE_Tnp_IS240        PF13610.1    140 seq1187_BIOID50941   -            349   5.9e-12   45.6   0.0   1   1   3.4e-15   9.4e-12   44.9   0.0     2   139   182   323   181   324 0.91 DDE domain
HTH_21               PF13276.1     60 seq1187_BIOID50941   -            349   3.4e-09   36.4   0.5   1   1   3.3e-12     9e-09   35.1   0.3     5    58   101   153    88   157 0.88 HTH-like domain
rve_2                PF13333.1     52 seq1187_BIOID50941   -            349     4e-08   33.0   0.1   1   1   2.9e-11     8e-08   32.1   0.1     1    50   283   337   283   338 0.90 Integrase core domain
Y2_Tnp               PF04986.8    183 seq1190_BIOID50941   -             73   3.7e-10   39.7   0.0   1   1   3.2e-14   4.4e-10   39.4   0.0    74   130    10    66     4    69 0.92 Putative transposase
CRS1_YhbY            PF01985.16    84 seq1191_BIOID50941   -             97   1.7e-29  101.5   1.1   1   1   1.4e-33   1.9e-29  101.3   0.8     1    84     3    86     3    86 0.99 CRS1 / YhbY (CRM) domain
SopA_C               PF13979.1    172 seq1192_BIOID50941   -            670     6e-64  214.6   4.8   1   1   8.8e-68     6e-64  214.6   3.3     2   171   495   669   494   670 0.97 SopA-like catalytic domain
SopA                 PF13981.1    135 seq1192_BIOID50941   -            670   2.3e-30  105.2   2.9   1   1   3.4e-34   2.3e-30  105.2   2.0     2   133   259   389   258   391 0.97 SopA-like central domain
PsiE                 PF06146.7     69 seq1193_BIOID50941   -            136   1.7e-16   60.0   5.3   1   1   1.3e-20   1.7e-16   60.0   3.7     5    69    62   123    58   123 0.95 Phosphate-starvation-inducible E
AA_kinase            PF00696.23   241 seq1194_BIOID50941   -            310   1.1e-27   96.9   0.8   1   1     1e-31   1.4e-27   96.6   0.5     1   239     3   290     3   291 0.89 Amino acid kinase family
Nitrate_red_gam      PF02665.9    223 seq1197_BIOID50941   -            226   2.1e-87  292.0  12.4   1   1   1.8e-91   2.4e-87  291.8   8.6     2   223     5   226     4   226 0.99 Nitrate reductase gamma subunit
Gp_dh_C              PF02800.15   157 seq1204_BIOID50941   -            333   1.6e-60  202.9   0.1   1   1   4.8e-64   3.3e-60  201.9   0.1     1   157   155   313   155   313 0.98 Glyceraldehyde 3-phosphate dehydrogenase, C-terminal domain
Gp_dh_N              PF00044.19   151 seq1204_BIOID50941   -            333   2.5e-52  176.7   0.0   1   1   7.1e-56   4.8e-52  175.8   0.0     2   151     3   150     2   150 0.98 Glyceraldehyde 3-phosphate dehydrogenase, NAD binding domain
DUF796               PF05638.7    134 seq1207_BIOID50941   -            172   9.9e-35  119.3   0.0   1   1   8.3e-39   1.1e-34  119.1   0.0     1   133     6   155     6   156 0.94 Protein of unknown function (DUF796)
DUF4222              PF13973.1     53 seq1208_BIOID50941   -             99   9.1e-24   82.5   5.4   1   1   8.3e-28   1.1e-23   82.2   3.7     2    53    17    68    16    68 0.96 Domain of unknown function (DUF4222)
Sugar_tr             PF00083.19   451 seq1209_BIOID50941   -            438   2.1e-34  118.7  36.4   1   2     8e-27   5.5e-23   81.1   9.8     3   191    22   221    20   223 0.87 Sugar (and other) transporter
Sugar_tr             PF00083.19   451 seq1209_BIOID50941   -            438   2.1e-34  118.7  36.4   2   2   1.2e-15     8e-12   44.3   9.6   239   406   238   401   222   434 0.76 Sugar (and other) transporter
MFS_1                PF07690.11   354 seq1209_BIOID50941   -            438   1.7e-30  105.8  80.8   1   1   9.2e-30   6.3e-26   90.8  33.0     3   341    26   382    24   383 0.74 Major Facilitator Superfamily
Glyco_tran_WecB      PF03808.8    172 seq1212_BIOID50941   -            246   3.8e-56  189.0   0.2   1   1   3.8e-60   5.2e-56  188.6   0.1     2   172    61   231    60   231 0.96 Glycosyl transferase WecB/TagA/CpsF family
PhzC-PhzF            PF02567.11   282 seq1214_BIOID50941   -            297   2.3e-83  279.6   0.0   1   1   1.9e-87   2.6e-83  279.4   0.0     1   281     8   290     8   291 0.97 Phenazine biosynthesis-like protein
AAA_25               PF13481.1    194 seq1216_BIOID50941   -            452   9.7e-41  139.1   0.0   1   1   1.4e-44   1.9e-40  138.1   0.0    18   193   133   301   116   302 0.88 AAA domain
YagB_YeeU_YfjZ       PF06154.6    105 seq1217_BIOID50941   -             47   1.3e-19   70.2   0.0   1   1     1e-23   1.4e-19   70.1   0.0    62   104     1    43     1    44 0.97 YagB/YeeU/YfjZ family
DUF945               PF06097.6    459 seq1218_BIOID50941   -            502  5.7e-150  499.9  18.0   1   1  4.7e-154  6.4e-150  499.7  12.5     1   459     1   482     1   482 0.99 Bacterial protein of unknown function (DUF945)
Peptidase_S13        PF02113.10   444 seq1219_BIOID50941   -            477  1.6e-177  590.3   0.0   1   1  2.7e-181  1.9e-177  590.1   0.0     2   443    20   468    19   469 0.99 D-Ala-D-Ala carboxypeptidase 3 (S13) family
Beta-lactamase2      PF13354.1    197 seq1219_BIOID50941   -            477   2.7e-09   36.6   0.3   1   1   7.8e-12   5.3e-08   32.4   0.1    27   195   261   441   252   442 0.75 Beta-lactamase enzyme family
DUF1219              PF06755.7    117 seq1220_BIOID50941   -            124   1.2e-60  202.0   0.0   1   1     1e-64   1.4e-60  201.8   0.0     1   113     1   113     1   123 0.98 Protein of unknown function (DUF1219)
CMD                  PF02627.15    85 seq1221_BIOID50941   -            143   1.5e-20   72.7   0.2   1   1   1.6e-24   2.2e-20   72.1   0.2     1    84    13    94    13    95 0.92 Carboxymuconolactone decarboxylase family
SNARE_assoc          PF09335.6    123 seq1222_BIOID50941   -            192   6.2e-18   65.0   1.8   1   1   4.5e-22   6.2e-18   65.0   1.2     4   122    24   143    21   144 0.91 SNARE associated Golgi protein
Phage_GPD            PF05954.6    292 seq1225_BIOID50941   -            713   1.5e-62  211.3   0.0   1   1   3.1e-66   2.1e-62  210.8   0.0     2   291    28   328    27   329 0.92 Phage late control gene D protein (GPD)
Phage_base_V         PF04717.7     79 seq1225_BIOID50941   -            713   4.1e-27   93.8   0.1   1   1   1.2e-30     8e-27   92.8   0.1     1    77   366   458   366   460 0.93 Phage-related baseplate assembly protein
His_Phos_2           PF00328.17   347 seq1227_BIOID50941   -            413   9.1e-40  136.9   0.0   1   1   7.9e-44   1.1e-39  136.6   0.0     1   344    30   359    30   364 0.85 Histidine phosphatase superfamily (branch 2)
SLT                  PF01464.15   121 seq1228_BIOID50941   -            203   1.4e-25   89.0   0.1   1   1   1.3e-29   1.8e-25   88.6   0.1     3   120    43   168    41   169 0.95 Transglycosylase SLT domain
EAL                  PF00563.15   236 seq1233_BIOID50941   -            362   1.5e-58  197.9   0.0   1   1   3.1e-62   2.1e-58  197.4   0.0     3   236   112   346   111   346 0.94 EAL domain
GerE                 PF00196.14    58 seq1233_BIOID50941   -            362   1.3e-10   40.3   0.3   1   1   3.8e-14   2.6e-10   39.3   0.2     5    52    26    73    24    77 0.96 Bacterial regulatory proteins, luxR family
AA_permease          PF00324.16   479 seq1235_BIOID50941   -            461   4.9e-99  331.7  55.9   1   1  9.1e-103   6.2e-99  331.3  38.8     1   435    16   427    16   455 0.94 Amino acid permease
AA_permease_2        PF13520.1    426 seq1235_BIOID50941   -            461   1.6e-43  148.7  59.1   1   1   3.1e-47   2.1e-43  148.3  41.0     9   425    20   440    15   441 0.88 Amino acid permease
Glutaredoxin         PF00462.19    60 seq1238_BIOID50941   -             81   7.9e-14   51.2   0.0   1   1   6.6e-18     9e-14   51.0   0.0     1    57     3    58     3    61 0.95 Glutaredoxin
TetR_N               PF00440.18    47 seq1240_BIOID50941   -            234   1.3e-13   50.2   2.0   1   1   1.5e-17   2.1e-13   49.5   0.1     1    46    34    80    34    81 0.95 Bacterial regulatory proteins, tetR family
DUF957               PF06117.6     65 seq1242_BIOID50941   -             65   5.3e-33  112.2   1.0   1   1   4.2e-37   5.7e-33  112.1   0.7     1    65     1    65     1    65 0.98 Enterobacterial protein of unknown function (DUF957)
Flavodoxin_NdrI      PF07972.6    122 seq1244_BIOID50941   -            136   5.1e-47  158.6   0.0   1   1   4.3e-51   5.8e-47  158.4   0.0     1   122     5   123     5   123 0.97 NrdI Flavodoxin like
PfkB                 PF00294.19   301 seq1246_BIOID50941   -            300     3e-62  210.3   0.6   1   1   2.5e-66   3.5e-62  210.1   0.4     3   299     5   287     3   289 0.93 pfkB family carbohydrate kinase
Helicase_C_2         PF13307.1    167 seq1247_BIOID50941   -            749   4.2e-26   91.7   0.0   1   1   1.9e-29   6.6e-26   91.1   0.0     8   165   566   721   559   723 0.93 Helicase C-terminal domain
DEAD                 PF00270.24   173 seq1247_BIOID50941   -            749   3.4e-09   36.2   0.1   1   1     2e-09   6.7e-06   25.5   0.0    12    78    76   141    61   159 0.74 DEAD/DEAH box helicase
DEAD_2               PF06733.10   174 seq1247_BIOID50941   -            749   1.3e-08   34.3   0.0   1   1   6.6e-12   2.2e-08   33.5   0.0   103   167   233   296   183   302 0.87 DEAD_2
Ribonuc_red_lgC      PF02867.10   537 seq1249_BIOID50941   -            714  1.7e-151  505.3   0.0   1   1  1.7e-153  7.5e-150  499.9   0.0     1   537   175   694   175   694 0.97 Ribonucleotide reductase, barrel domain
RNR_N                PF08343.5     82 seq1249_BIOID50941   -            714   1.8e-29  101.2   0.1   1   1   9.8e-33   4.5e-29   99.9   0.1     1    82    16    97    16    97 0.99 Ribonucleotide reductase N-terminal
Ribonuc_red_lgN      PF00317.16    83 seq1249_BIOID50941   -            714   3.1e-12   45.9   0.0   1   1   1.8e-15     8e-12   44.6   0.0     2    82    99   171    98   172 0.95 Ribonucleotide reductase, all-alpha domain
Sugar-bind           PF04198.8    255 seq1252_BIOID50941   -            317   2.7e-72  242.6   1.8   1   1   2.7e-76   3.6e-72  242.2   1.2     2   255    67   316    66   316 0.97 Putative sugar-binding domain
DUF1422              PF07226.6    118 seq1254_BIOID50941   -            119   1.1e-54  183.0   1.2   1   1   9.1e-59   1.2e-54  182.9   0.9     3   116     2   115     1   117 0.97 Protein of unknown function (DUF1422)
SSB                  PF00436.20   104 seq1256_BIOID50941   -            136     2e-16   59.6   0.1   1   1     2e-20   2.7e-16   59.2   0.0     3   101     4    99     2   101 0.94 Single-strand binding protein family
Sigma54_activat      PF00158.21   168 seq1257_BIOID50941   -            642   6.2e-36  123.2   0.0   1   1   4.9e-39   1.1e-35  122.4   0.0     5   168   334   494   330   494 0.96 Sigma-54 interaction domain
PAS                  PF00989.19   113 seq1257_BIOID50941   -            642   4.5e-14   52.0   0.0   1   1     6e-17   1.4e-13   50.5   0.0     2   113   207   309   206   309 0.97 PAS fold
HTH_8                PF02954.14    42 seq1257_BIOID50941   -            642   1.7e-13   49.7   0.1   1   1   7.4e-17   1.7e-13   49.7   0.1     2    42   591   631   590   631 0.96 Bacterial regulatory protein, Fis family
GAF                  PF01590.21   154 seq1257_BIOID50941   -            642   4.1e-06   26.9   0.2   1   1   4.7e-09   1.1e-05   25.5   0.2     4   151    58   189    56   192 0.92 GAF domain
PAS_8                PF13188.1     64 seq1257_BIOID50941   -            642   0.00012   21.6   0.0   1   1   1.4e-07   0.00032   20.3   0.0     2    46   207   255   206   276 0.70 PAS domain
DUF1375              PF07119.7     76 seq1259_BIOID50941   -            135   8.3e-22   76.7   0.7   1   1     9e-26   1.2e-21   76.1   0.5     5    75    40   102    31   103 0.93 Protein of unknown function (DUF1375)
Methyltransf_27      PF13708.1    194 seq1261_BIOID50941   -             48   2.4e-07   30.3   0.0   1   1   1.8e-11   2.4e-07   30.3   0.0   111   156     2    47     1    48 0.93 Methyltransferase domain
Flg_bb_rod           PF00460.15    31 seq1263_BIOID50941   -            138   7.4e-13   47.7   0.2   1   1   1.5e-16   2.1e-12   46.3   0.2     1    31     9    39     9    39 0.98 Flagella basal body rod protein
Flavin_Reduct        PF01613.13   154 seq1264_BIOID50941   -            147   3.5e-11   43.0   0.0   1   1   3.1e-15   4.2e-11   42.8   0.0    28   136     1   111     1   123 0.90 Flavin reductase like domain
DeoRC                PF00455.17   162 seq1266_BIOID50941   -            268   2.4e-50  170.1   1.3   1   1   2.7e-53   3.1e-50  169.8   0.9     2   161    85   244    84   245 0.99 DeoR C terminal sensor domain
HTH_DeoR             PF08220.7     57 seq1266_BIOID50941   -            268   5.8e-23   80.0   0.9   1   1   5.1e-26   5.8e-23   80.0   0.6     1    56    18    73    18    74 0.97 DeoR-like helix-turn-helix domain
HTH_11               PF08279.7     55 seq1266_BIOID50941   -            268   6.4e-10   38.4   0.1   1   1     1e-12   1.2e-09   37.5   0.1     4    44    21    60    18    67 0.87 HTH domain
MarR_2               PF12802.2     62 seq1266_BIOID50941   -            268   3.5e-07   29.6   0.1   1   1   7.3e-10   8.3e-07   28.4   0.1     5    61    17    70    11    71 0.88 MarR family
MarR                 PF01047.17    59 seq1266_BIOID50941   -            268   4.7e-07   29.2   0.1   1   1   8.8e-10     1e-06   28.2   0.0     8    50    22    64    16    66 0.94 MarR family
HTH_27               PF13463.1     68 seq1266_BIOID50941   -            268   5.2e-06   26.5   0.1   1   1   1.1e-08   1.2e-05   25.4   0.0     2    53    16    66    16    77 0.89 Winged helix DNA-binding domain
GntR                 PF00392.16    64 seq1266_BIOID50941   -            268   8.6e-06   24.9   0.0   1   1   1.7e-08   1.9e-05   23.8   0.0    27    60    34    67    26    70 0.93 Bacterial regulatory proteins, gntR family
HTH_24               PF13412.1     48 seq1266_BIOID50941   -            268   2.2e-05   23.6   0.1   1   1   4.6e-08   5.2e-05   22.4   0.1     7    48    21    62    16    62 0.95 Winged helix-turn-helix DNA-binding
PerC                 PF06069.6     90 seq1267_BIOID50941   -             99   5.1e-43  144.9   0.4   1   1   4.2e-47   5.7e-43  144.7   0.3     1    89    10    98    10    99 0.99 PerC transcriptional activator
Flg_bbr_C            PF06429.8     74 seq1269_BIOID50941   -            134   1.5e-12   47.0   3.0   1   1   3.6e-16   2.5e-12   46.4   2.1    29    73    87   131    11   132 0.91 Flagellar basal body rod FlgEFG protein C-terminal
Flg_bb_rod           PF00460.15    31 seq1269_BIOID50941   -            134   2.7e-11   42.8   1.2   1   1   3.9e-15   2.7e-11   42.8   0.8     1    30     7    37     7    38 0.95 Flagella basal body rod protein
HTH_Tnp_1            PF01527.15    76 seq1271_BIOID50941   -            126   2.5e-21   75.2   0.0   1   1   2.5e-25   3.5e-21   74.8   0.0     1    70    10    86    10    92 0.86 Transposase
RHS_repeat           PF05593.9     38 seq1273_BIOID50941   -           1407   3.6e-65  214.8 111.9   1   8   2.8e-12   1.9e-08   34.1   1.4     1    38   434   472   434   472 0.97 RHS Repeat
RHS_repeat           PF05593.9     38 seq1273_BIOID50941   -           1407   3.6e-65  214.8 111.9   2   8   6.8e-11   4.6e-07   29.7   2.1     3    37   458   492   456   493 0.94 RHS Repeat
RHS_repeat           PF05593.9     38 seq1273_BIOID50941   -           1407   3.6e-65  214.8 111.9   3   8   5.8e-09   3.9e-05   23.5   1.5     1    38   498   537   498   537 0.89 RHS Repeat
RHS_repeat           PF05593.9     38 seq1273_BIOID50941   -           1407   3.6e-65  214.8 111.9   4   8   5.1e-13   3.5e-09   36.4   0.3     1    37   584   620   584   621 0.98 RHS Repeat
RHS_repeat           PF05593.9     38 seq1273_BIOID50941   -           1407   3.6e-65  214.8 111.9   5   8   1.1e-09   7.2e-06   25.9   0.7     1    37   626   661   626   662 0.97 RHS Repeat
RHS_repeat           PF05593.9     38 seq1273_BIOID50941   -           1407   3.6e-65  214.8 111.9   6   8   3.3e-08   0.00023   21.1   1.1     1    31   667   697   667   701 0.93 RHS Repeat
RHS_repeat           PF05593.9     38 seq1273_BIOID50941   -           1407   3.6e-65  214.8 111.9   7   8   2.9e-08   0.00019   21.3   0.6     1    31   729   762   729   770 0.80 RHS Repeat
RHS_repeat           PF05593.9     38 seq1273_BIOID50941   -           1407   3.6e-65  214.8 111.9   8   8   1.7e-08   0.00012   22.0   0.3     1    29   950   987   950   996 0.84 RHS Repeat
RHS                  PF03527.9     41 seq1273_BIOID50941   -           1407   2.8e-21   74.8   5.9   1   1   7.6e-24   5.2e-20   70.8   0.5     1    41  1154  1194  1154  1194 0.97 RHS protein
NTP_transf_3         PF12804.2    179 seq1275_BIOID50941   -            192   6.9e-31  107.6   0.0   1   1   5.7e-35   7.8e-31  107.5   0.0     1   179     6   182     6   182 0.86 MobA-like NTP transferase domain
FGGY_N               PF00370.16   245 seq1277_BIOID50941   -            530   7.2e-51  172.7   0.0   1   1   2.5e-54   1.7e-50  171.5   0.0     1   245    13   260    13   260 0.94 FGGY family of carbohydrate kinases, N-terminal domain
FGGY_C               PF02782.11   197 seq1277_BIOID50941   -            530   7.7e-20   71.2   0.0   1   1   2.1e-23   1.5e-19   70.3   0.0    31   196   298   467   268   468 0.84 FGGY family of carbohydrate kinases, C-terminal domain
FlgD                 PF03963.9     82 seq1278_BIOID50941   -            231   7.2e-25   86.7   4.5   1   1     8e-28   3.6e-24   84.5   2.4     7    81     7    79     2    80 0.86 Flagellar hook capping protein - N-terminal region
FlgD_ig              PF13860.1     81 seq1278_BIOID50941   -            231   2.4e-21   75.1   2.5   1   1   5.2e-25   2.4e-21   75.1   1.8     9    81   119   189   105   189 0.91 FlgD Ig-like domain
FLgD_tudor           PF13861.1     61 seq1278_BIOID50941   -            231   3.1e-15   55.7   0.0   1   1   2.3e-18     1e-14   54.1   0.0     1    60    86   230    86   231 0.97 FlgD Tudor-like domain
TnpB_IS66            PF05717.8    108 seq1280_BIOID50941   -            115   2.6e-42  142.4   0.0   1   1   2.1e-46   2.9e-42  142.3   0.0     2   104     7   107     6   111 0.97 IS66 Orf2 like protein
KGG                  PF10685.4     23 seq1283_BIOID50941   -             35   1.4e-10   40.7   5.8   1   1   1.6e-14   2.1e-10   40.1   4.0     1    23    10    31    10    31 0.99 Stress-induced bacterial acidophilic repeat motif
HAD_2                PF13419.1    176 seq1284_BIOID50941   -            199   1.4e-28  100.1   0.1   1   1   4.9e-32   1.7e-28   99.9   0.1     2   176     4   184     3   184 0.84 Haloacid dehalogenase-like hydrolase
Hydrolase_like       PF13242.1     75 seq1284_BIOID50941   -            199   2.6e-08   33.3   0.0   1   1   1.6e-11   5.5e-08   32.2   0.0     2    50   139   186   138   198 0.93 HAD-hyrolase-like
Hydrolase            PF00702.21   204 seq1284_BIOID50941   -            199     2e-06   28.3   0.0   1   1   6.6e-10   2.2e-06   28.2   0.0   110   203    74   177     8   178 0.77 haloacid dehalogenase-like hydrolase
Radical_SAM          PF04055.16   166 seq1286_BIOID50941   -            411     4e-13   49.7   0.0   1   1     2e-16   6.7e-13   49.0   0.0     6   160    20   182    16   208 0.83 Radical SAM superfamily
DUF4008              PF13186.1     64 seq1286_BIOID50941   -            411     2e-12   47.1   0.6   1   1   1.3e-15   4.3e-12   46.0   0.4     4    64   282   343   276   343 0.90 Domain of unknown function (DUF4008)
Fer4_12              PF13353.1    139 seq1286_BIOID50941   -            411   3.5e-07   30.2   0.0   1   1     2e-10   6.7e-07   29.3   0.0    13   115    19   126    17   150 0.64 4Fe-4S single cluster domain
DDE_Tnp_IS66         PF03050.9    271 seq1288_BIOID50941   -            512  3.4e-100  334.6   0.0   1   1  9.9e-104  3.4e-100  334.6   0.0     1   271   175   462   175   462 0.98 Transposase IS66 family
DDE_Tnp_IS66_C       PF13817.1     39 seq1288_BIOID50941   -            512   4.3e-19   68.1   0.1   1   1   3.3e-22   1.1e-18   66.7   0.0     1    39   468   506   468   506 0.98 IS66 C-terminal element
HTH_Tnp_IS66         PF13005.2     59 seq1288_BIOID50941   -            512   3.4e-17   61.9   0.7   1   1   1.8e-20     6e-17   61.1   0.5     3    59   115   169   113   169 0.95 putative Helix-turn-helix domain of transposase IS66
LZ_Tnp_IS66          PF13007.2     78 seq1288_BIOID50941   -            512   3.7e-13   49.8   3.2   1   1   1.1e-16   3.7e-13   49.8   2.2     1    77    38   110    38   111 0.82 Transposase C of IS166 homeodomain
Phage_cap_E          PF03864.10   329 seq1289_BIOID50941   -            351   1.4e-64  218.0   0.1   1   1   1.1e-68   1.5e-64  217.8   0.0    15   329    26   350     8   350 0.91 Phage major capsid protein E
Pyr_redox_2          PF07992.9    200 seq1293_BIOID50941   -           1032     2e-19   70.1   0.0   1   1     3e-22   4.6e-19   68.9   0.0     2   198   553   829   552   831 0.85 Pyridine nucleotide-disulphide oxidoreductase
NAD_binding_8        PF13450.1     68 seq1293_BIOID50941   -           1032   1.7e-08   34.2   1.3   1   1   3.4e-11   5.2e-08   32.6   0.1     1    37   555   591   555   615 0.90 NAD(P)-binding Rossmann-like domain
Fer4_9               PF13187.1     55 seq1293_BIOID50941   -           1032   3.1e-06   27.2   7.6   1   1     2e-09   3.1e-06   27.2   5.3     1    53   897   951   867   952 0.90 4Fe-4S dicluster domain
Thi4                 PF01946.12   230 seq1293_BIOID50941   -           1032   4.2e-06   25.9   0.1   1   1   6.6e-08    0.0001   21.4   0.0    20    54   553   587   538   591 0.93 Thi4 family
FAD_binding_3        PF01494.14   356 seq1293_BIOID50941   -           1032   5.4e-05   22.2   0.1   1   1   7.4e-08   0.00011   21.2   0.1     3    35   552   584   550   590 0.92 FAD binding domain
FAD_binding_2        PF00890.19   421 seq1293_BIOID50941   -           1032    0.0001   21.2   0.8   1   1   6.6e-08    0.0001   21.2   0.5     2    36   553   587   552   591 0.94 FAD binding domain
Glycos_trans_3N      PF02885.12    66 seq1294_BIOID50941   -            320   2.7e-15   55.5   0.0   1   1   3.6e-19     5e-15   54.7   0.0     2    65     3    70     2    71 0.97 Glycosyl transferase family, helical bundle domain
FlaE                 PF07559.9    130 seq1295_BIOID50941   -            401   2.7e-23   82.9  10.8   1   1   5.9e-27   2.7e-23   82.9   7.5     1   130   170   282   170   282 0.93 Flagellar basal body protein FlaE
Flg_bbr_C            PF06429.8     74 seq1295_BIOID50941   -            401   4.7e-21   74.3   1.6   1   1   4.6e-24   2.1e-20   72.2   1.1     2    74   323   400   322   400 0.92 Flagellar basal body rod FlgEFG protein C-terminal
Flg_bb_rod           PF00460.15    31 seq1295_BIOID50941   -            401   9.7e-12   44.2   4.1   1   1   2.1e-15   9.7e-12   44.2   2.8     2    31     4    33     3    33 0.96 Flagella basal body rod protein
TonB_dep_Rec         PF00593.19   276 seq1296_BIOID50941   -            628   1.4e-30  107.0  21.3   1   1     2e-34   1.4e-30  107.0  14.8     1   276   404   627   404   627 0.90 TonB dependent receptor
Plug                 PF07715.10   108 seq1296_BIOID50941   -            628   1.5e-30  105.5   1.6   1   1   2.2e-34   1.5e-30  105.5   1.1     4   108    55   160    52   160 0.97 TonB-dependent Receptor Plug Domain
Ank_2                PF12796.2     89 seq1297_BIOID50941   -            201   4.6e-30  103.6   1.2   1   2   3.3e-16     9e-13   48.2   0.1     3    86    12    99    10   102 0.96 Ankyrin repeats (3 copies)
Ank_2                PF12796.2     89 seq1297_BIOID50941   -            201   4.6e-30  103.6   1.2   2   2   9.2e-17   2.5e-13   50.0   0.0     4    83   112   201   109   201 0.87 Ankyrin repeats (3 copies)
Ank_4                PF13637.1     54 seq1297_BIOID50941   -            201   1.2e-27   95.6   0.6   1   2   8.3e-12   2.3e-08   34.2   0.0     8    54    13    59    10    59 0.97 Ankyrin repeats (many copies)
Ank_4                PF13637.1     54 seq1297_BIOID50941   -            201   1.2e-27   95.6   0.6   2   2   2.3e-09   6.4e-06   26.4   0.0    16    54   159   197   155   197 0.96 Ankyrin repeats (many copies)
Ank                  PF00023.25    33 seq1297_BIOID50941   -            201   2.2e-24   83.8   5.8   1   2   7.6e-10   2.1e-06   27.1   0.0     2    32    39    69    38    70 0.96 Ankyrin repeat
Ank                  PF00023.25    33 seq1297_BIOID50941   -            201   2.2e-24   83.8   5.8   2   2   1.9e-08   5.1e-05   22.7   0.0     2    33   139   175   138   175 0.97 Ankyrin repeat
FAD_binding_3        PF01494.14   356 seq1298_BIOID50941   -            360   1.4e-09   37.3   0.0   1   1   2.1e-09   2.8e-05   23.2   0.0   148   178   141   171   118   239 0.86 FAD binding domain
Virul_fac_BrkB       PF03631.10   260 seq1299_BIOID50941   -            290     1e-55  188.8  24.6   1   1   8.7e-60   1.2e-55  188.6  17.0     2   258    29   274    28   276 0.88 Virulence factor BrkB
Ribonuc_red_sm       PF00268.16   281 seq1300_BIOID50941   -            319   1.1e-80  270.5   0.1   1   1   9.6e-85   1.3e-80  270.2   0.0     1   280     1   280     1   281 0.97 Ribonucleotide reductase, small chain
DUF2877              PF11392.3    111 seq1302_BIOID50941   -            287     3e-33  114.2   0.0   1   1     4e-37   5.5e-33  113.3   0.0     1   110   167   276   167   277 0.98 Protein of unknown function (DUF2877)
HDPD                 PF02924.9    118 seq1306_BIOID50941   -            111   3.7e-16   58.8   0.0   1   1   3.3e-20   4.5e-16   58.5   0.0    14   113     9   102     6   106 0.90 Bacteriophage lambda head decoration protein D
Tyr_Deacylase        PF02580.11   145 seq1307_BIOID50941   -            145   6.3e-55  185.0   0.1   1   1   5.1e-59     7e-55  184.8   0.0     2   144     3   144     2   145 0.99 D-Tyr-tRNA(Tyr) deacylase
Ldh_2                PF02615.9    335 seq1310_BIOID50941   -            361  5.4e-138  459.1   0.0   1   1  4.5e-142  6.1e-138  459.0   0.0     1   334     5   340     5   341 0.99 Malate/L-lactate dehydrogenase
Flg_bbr_C            PF06429.8     74 seq1314_BIOID50941   -            251   8.9e-21   73.4   3.2   1   1   1.7e-24   1.2e-20   73.0   0.5     2    74   170   247   169   247 0.89 Flagellar basal body rod FlgEFG protein C-terminal
Flg_bb_rod           PF00460.15    31 seq1314_BIOID50941   -            251   2.2e-10   39.9   3.3   1   1   3.2e-14   2.2e-10   39.9   2.3     1    31     5    35     5    35 0.97 Flagella basal body rod protein
polyprenyl_synt      PF00348.12   260 seq1315_BIOID50941   -            323   3.1e-90  301.4   0.0   1   1   2.7e-94   3.7e-90  301.1   0.0     2   257    32   282    31   285 0.97 Polyprenyl synthetase
ESPR                 PF13018.1     24 seq1316_BIOID50941   -           1343   6.9e-11   41.2   0.4   1   1   1.3e-14   1.8e-10   39.8   0.3     1    24     1    24     1    24 0.99 Extended Signal Peptide of Type V secretion system
YiiD_Cterm           PF09500.5    144 seq1319_BIOID50941   -            329   6.7e-49  165.0   0.0   1   1   2.9e-52   9.9e-49  164.4   0.0     1   143   174   313   174   314 0.99 Putative thioesterase (yiiD_Cterm)
Acetyltransf_7       PF13508.1     79 seq1319_BIOID50941   -            329   4.5e-13   49.0   0.0   1   1   2.4e-16   8.3e-13   48.1   0.0     3    78    60   139    58   140 0.87 Acetyltransferase (GNAT) domain
Acetyltransf_1       PF00583.19    83 seq1319_BIOID50941   -            329   2.5e-12   46.5   0.0   1   1   2.1e-15   7.1e-12   45.0   0.0     2    82    66   138    65   139 0.96 Acetyltransferase (GNAT) family
Acetyltransf_10      PF13673.1    117 seq1319_BIOID50941   -            329   1.6e-08   34.5   0.0   1   1   7.8e-12   2.7e-08   33.8   0.0    38   117    55   138    16   138 0.81 Acetyltransferase (GNAT) domain
ABC_tran             PF00005.22   118 seq1320_BIOID50941   -            400   2.6e-26   92.1   0.0   1   1   1.7e-29   5.7e-26   91.1   0.0     1   117    68   192    68   193 0.97 ABC transporter
CBS                  PF00571.23    57 seq1320_BIOID50941   -            400   1.8e-06   27.4   0.0   1   1   3.5e-07    0.0012   18.3   0.0    32    55   369   392   346   394 0.86 CBS domain
Ligase_CoA           PF00549.14   153 seq1323_BIOID50941   -            515     3e-48  163.1   0.1   1   1   8.3e-51   5.7e-47  159.0   0.0     1   148   346   503   346   508 0.97 CoA-ligase
CoA_binding          PF02629.14    96 seq1323_BIOID50941   -            515     1e-19   70.6   0.2   1   1   1.5e-21     1e-17   64.3   0.0     2    96   188   284   187   284 0.97 CoA binding domain
Phage_Nu1            PF07471.7    164 seq1324_BIOID50941   -            170   4.5e-27   94.4   0.4   1   1   6.9e-31   9.4e-27   93.3   0.3     8   163     1   139     1   140 0.85 Phage DNA packaging protein Nu1
Asp_Glu_race         PF01177.17   217 seq1327_BIOID50941   -            285   6.1e-30  104.6   0.1   1   1   6.1e-34   8.3e-30  104.2   0.1     2   215    25   234    24   236 0.85 Asp/Glu/Hydantoin racemase
Flg_bbr_C            PF06429.8     74 seq1329_BIOID50941   -            260   5.3e-27   93.4   3.1   1   1   1.6e-30   1.1e-26   92.4   1.3     2    74   183   260   182   260 0.91 Flagellar basal body rod FlgEFG protein C-terminal
Flg_bb_rod           PF00460.15    31 seq1329_BIOID50941   -            260   2.9e-14   52.2   1.2   1   1   1.1e-17   7.4e-14   50.9   0.8     1    31     5    35     5    35 0.98 Flagella basal body rod protein
HTH_35               PF13693.1     78 seq1334_BIOID50941   -             92   2.6e-38  129.5   0.2   1   1   2.1e-42   2.9e-38  129.3   0.1     1    78     7    85     7    85 0.98 Winged helix-turn-helix DNA-binding
BPD_transp_1         PF00528.17   185 seq1339_BIOID50941   -            354   2.5e-26   92.2  16.2   1   1   1.8e-30   2.5e-26   92.2  11.2     1   176   163   324   163   332 0.91 Binding-protein-dependent transport system inner membrane component
FlgH                 PF02107.11   180 seq1343_BIOID50941   -            232   3.4e-69  231.9   0.3   1   1   2.9e-73   3.9e-69  231.6   0.2     4   180    44   231    41   231 0.95 Flagellar L-ring protein
Amidohydro_1         PF01979.15   333 seq1345_BIOID50941   -            442   5.3e-49  167.5   0.2   1   1   1.1e-52   7.6e-49  167.0   0.1     1   333    53   375    53   375 0.96 Amidohydrolase family
Amidohydro_5         PF13594.1     68 seq1345_BIOID50941   -            442   2.5e-08   33.4   0.0   1   1   8.8e-12     6e-08   32.2   0.0     1    68    23   122    23   122 0.66 Amidohydrolase
DUF1116              PF06545.6    216 seq1346_BIOID50941   -            472   1.4e-93  311.8   0.4   1   1   1.4e-97   1.9e-93  311.4   0.3     1   216   143   358   143   358 1.00 Protein of unknown function (DUF1116)
Methyltransf_23      PF13489.1    162 seq1352_BIOID50941   -            256   2.7e-24   85.5   0.0   1   1   3.3e-27   3.5e-24   85.2   0.0    23   121    73   198    26   228 0.78 Methyltransferase domain
Methyltransf_31      PF13847.1    152 seq1352_BIOID50941   -            256   8.9e-20   70.7   0.0   1   1   1.1e-22   1.1e-19   70.3   0.0     4   112    73   177    72   227 0.88 Methyltransferase domain
Methyltransf_11      PF08241.7     95 seq1352_BIOID50941   -            256   2.7e-19   69.3   0.1   1   1   3.9e-22   4.1e-19   68.7   0.1     1    95    77   173    77   173 0.96 Methyltransferase domain
Methyltransf_12      PF08242.7     99 seq1352_BIOID50941   -            256   3.8e-14   52.8   0.0   1   1   5.8e-17   6.1e-14   52.1   0.0     1    98    77   170    77   171 0.84 Methyltransferase domain
Methyltransf_18      PF12847.2    112 seq1352_BIOID50941   -            256   1.4e-13   51.2   0.0   1   1   2.2e-16   2.3e-13   50.6   0.0     2   110    73   174    73   176 0.90 Methyltransferase domain
Methyltransf_25      PF13649.1    101 seq1352_BIOID50941   -            256   4.5e-12   46.0   0.1   1   1     7e-15   7.3e-12   45.4   0.1     1   101    76   169    76   169 0.92 Methyltransferase domain
Ubie_methyltran      PF01209.13   233 seq1352_BIOID50941   -            256   9.3e-10   37.8   0.0   1   1   1.1e-12   1.1e-09   37.6   0.0    38   151    63   173    29   199 0.87 ubiE/COQ5 methyltransferase family
Methyltransf_26      PF13659.1    117 seq1352_BIOID50941   -            256     3e-09   36.8   0.1   1   1   7.4e-12   7.8e-09   35.4   0.1     1   115    73   175    73   177 0.89 Methyltransferase domain
CMAS                 PF02353.15   273 seq1352_BIOID50941   -            256     2e-08   33.5   0.0   1   1   2.3e-11   2.4e-08   33.2   0.0    62   193    72   200    49   232 0.80 Mycolic acid cyclopropane synthetase
NodS                 PF05401.6    201 seq1352_BIOID50941   -            256   4.9e-08   32.4   0.0   1   1   5.8e-11   6.1e-08   32.1   0.0    45   175    74   204    27   212 0.78 Nodulation protein S (NodS)
MTS                  PF05175.9    170 seq1352_BIOID50941   -            256     7e-07   28.6   0.0   1   1   9.8e-10     1e-06   28.1   0.0    32   103    73   143    61   186 0.88 Methyltransferase small domain
Methyltransf_9       PF08003.6    315 seq1352_BIOID50941   -            256   8.9e-06   24.5   0.0   1   1   1.1e-08   1.2e-05   24.0   0.0   113   229    70   185    60   219 0.80 Protein of unknown function (DUF1698)
PrmA                 PF06325.8    295 seq1352_BIOID50941   -            256   1.9e-05   23.8   0.0   1   1   2.6e-08   2.7e-05   23.3   0.0   162   258    73   174    64   190 0.79 Ribosomal protein L11 methyltransferase (PrmA)
Transgly             PF00912.17   178 seq1354_BIOID50941   -            858   1.4e-67  226.3   0.0   1   1   4.3e-71   2.9e-67  225.2   0.0     1   177    62   237    62   238 0.98 Transglycosylase
Transpeptidase       PF00905.17   304 seq1354_BIOID50941   -            858   2.9e-28   98.6   3.2   1   1   1.5e-29     1e-25   90.3   0.0     2   204   436   617   435   681 0.79 Penicillin binding protein transpeptidase domain
FlgI                 PF02119.11   342 seq1358_BIOID50941   -            366  4.1e-138  459.5  15.4   1   1  3.4e-142  4.6e-138  459.4  10.7     1   342    22   366    22   366 0.99 Flagellar P-ring protein
OpuAC                PF04069.7    257 seq1360_BIOID50941   -            330   3.7e-56  190.2   3.9   1   1   3.3e-60   4.5e-56  189.9   2.7     2   256    30   312    29   313 0.94 Substrate binding domain of ABC-type glycine betaine transport system
DDE_Tnp_1_assoc      PF13808.1     90 seq1361_BIOID50941   -            390   6.4e-33  112.1   0.0   1   1   2.1e-36   1.4e-32  111.0   0.0     1    90     6    95     6    95 0.99 DDE_Tnp_1-associated
DDE_Tnp_1            PF01609.16   211 seq1361_BIOID50941   -            390     3e-26   92.1   0.1   1   1   6.1e-30   4.1e-26   91.7   0.1     4   211   103   342   100   342 0.91 Transposase DDE domain
FAD_binding_5        PF00941.16   171 seq1364_BIOID50941   -            259   3.7e-23   81.6   0.0   1   1   9.2e-27   6.3e-23   80.9   0.0     4   167     4   153     1   156 0.90 FAD binding domain in molybdopterin dehydrogenase
CO_deh_flav_C        PF03450.12   103 seq1364_BIOID50941   -            259   7.3e-10   38.6   0.3   1   1   2.3e-13   1.6e-09   37.5   0.2     4   102   165   250   161   251 0.85 CO dehydrogenase flavoprotein C-terminal domain
Glucosaminidase      PF01832.15   134 seq1367_BIOID50941   -            323   9.5e-38  129.2   0.9   1   1   2.5e-41   1.7e-37  128.4   0.6     5   133   170   305   167   306 0.96 Mannosyl-glycoprotein endo-beta-N-acetylglucosaminidase
Rod-binding          PF10135.4     49 seq1367_BIOID50941   -            323   1.4e-19   69.7   2.4   1   1   4.8e-23   3.3e-19   68.4   1.7     1    49    60   107    60   107 0.99 Rod binding protein
MFS_1                PF07690.11   354 seq1370_BIOID50941   -            394   1.1e-36  126.2  55.3   1   2   6.9e-30   9.5e-26   90.2  17.2     2   188    17   198    16   218 0.87 Major Facilitator Superfamily
MFS_1                PF07690.11   354 seq1370_BIOID50941   -            394   1.1e-36  126.2  55.3   2   2   4.1e-15   5.6e-11   41.6  15.8     3   175   218   387   216   394 0.89 Major Facilitator Superfamily
AA_kinase            PF00696.23   241 seq1371_BIOID50941   -            316   2.2e-27   96.0   0.3   1   1   1.9e-31   2.6e-27   95.8   0.2     2   240     4   296     3   297 0.91 Amino acid kinase family
Ald_Xan_dh_C2        PF02738.13   543 seq1373_BIOID50941   -            956  1.8e-190  633.7   0.0   1   1  5.6e-194  2.6e-190  633.2   0.0    17   543   363   893   351   893 0.98 Molybdopterin-binding domain of aldehyde dehydrogenase
Ald_Xan_dh_C         PF01315.17   111 seq1373_BIOID50941   -            956   3.4e-31  107.4   0.0   1   1   1.5e-34   6.9e-31  106.4   0.0     2   111   187   298   186   298 0.96 Aldehyde oxidase and xanthine dehydrogenase, a/b hammerhead domain
Fer2_2               PF01799.15    75 seq1373_BIOID50941   -            956   7.1e-13   48.1   0.0   1   1   4.3e-16     2e-12   46.7   0.0     1    73    73   145    73   147 0.97 [2Fe-2S] binding domain
RHH_1                PF01402.16    39 seq1374_BIOID50941   -             81   4.8e-11   41.9   0.5   1   1   5.7e-15   7.7e-11   41.2   0.4     2    39    15    52    14    52 0.96 Ribbon-helix-helix protein, copG family
Autotransporter      PF03797.14   265 seq1375_BIOID50941   -            466   1.4e-50  172.0  27.4   1   1     2e-54   1.4e-50  172.0  19.0     2   261   180   453   179   457 0.94 Autotransporter beta-domain
Pertactin            PF03212.9    121 seq1375_BIOID50941   -            466   1.2e-10   41.0   3.3   1   1   4.6e-14   3.1e-10   39.6   2.3    33   120    21   112     4   113 0.81 Pertactin
TetR_C_3             PF08362.6    143 seq1376_BIOID50941   -            212   3.2e-59  198.6   0.0   1   1     6e-63   4.1e-59  198.2   0.0     1   143    70   212    70   212 0.99 YcdC-like protein, C-terminal region
TetR_N               PF00440.18    47 seq1376_BIOID50941   -            212   1.3e-16   59.8   0.2   1   1   2.9e-20     2e-16   59.2   0.1     1    47    23    69    23    69 0.98 Bacterial regulatory proteins, tetR family
Flavodoxin_2         PF02525.12   199 seq1377_BIOID50941   -            201   7.5e-46  156.0   0.0   1   1   1.2e-49   8.5e-46  155.8   0.0     2   195     3   195     2   199 0.90 Flavodoxin-like fold
FMN_red              PF03358.10   152 seq1377_BIOID50941   -            201   1.3e-09   37.6   0.0   1   1   2.4e-13   1.6e-09   37.3   0.0     2   148     3   174     2   178 0.77 NADPH-dependent FMN reductase
PTS_EIIC             PF02378.13   321 seq1380_BIOID50941   -            598   5.5e-83  278.3  28.9   1   1   1.3e-86   8.7e-83  277.6  20.0     1   321    87   429    87   429 0.94 Phosphotransferase system, EIIC
PTS_EIIB             PF00367.15    35 seq1380_BIOID50941   -            598   1.4e-16   59.2   0.1   1   1   4.6e-20   3.1e-16   58.1   0.1     3    35   522   554   520   554 0.97 phosphotransferase system, EIIB
Flg_bbr_C            PF06429.8     74 seq1383_BIOID50941   -            547   7.8e-08   32.0   2.5   1   1   1.1e-11   7.8e-08   32.0   1.7    23    74   491   546   469   546 0.82 Flagellar basal body rod FlgEFG protein C-terminal
Flg_bb_rod           PF00460.15    31 seq1383_BIOID50941   -            547   2.8e-05   23.5  11.0   1   1   4.2e-09   2.8e-05   23.5   7.6     1    31     5    35     5    35 0.97 Flagella basal body rod protein
Amidohydro_4         PF13147.1    304 seq1384_BIOID50941   -            460   7.5e-32  111.3   0.0   1   1   2.2e-35   9.9e-32  110.9   0.0     1   304   107   427   107   427 0.89 Amidohydrolase
Amidohydro_3         PF07969.6    404 seq1384_BIOID50941   -            460   2.1e-08   33.7   2.4   1   1     8e-10   3.7e-06   26.3   1.7   115   358   193   384   112   405 0.63 Amidohydrolase family
Amidohydro_5         PF13594.1     68 seq1384_BIOID50941   -            460   1.1e-05   24.9   0.0   1   1   1.6e-08   7.4e-05   22.3   0.0     3    45    84   138    82   180 0.71 Amidohydrolase
DUF2583              PF10762.4     89 seq1388_BIOID50941   -             92     1e-51  172.9   1.0   1   1   8.5e-56   1.2e-51  172.7   0.7     1    89     1    89     1    89 0.99 Protein of unknown function (DUF2583)
Ivy                  PF08816.6    118 seq1389_BIOID50941   -            149   5.8e-35  119.7   0.1   1   1   5.1e-39     7e-35  119.4   0.1     1   118    29   144    29   144 0.98 Inhibitor of vertebrate lysozyme (Ivy)
AzlC                 PF03591.9    143 seq1390_BIOID50941   -            245   7.3e-42  142.5  10.2   1   1   5.3e-46   7.3e-42  142.5   7.1     1   141    23   165    23   167 0.97 AzlC protein
LysR_substrate       PF03466.15   209 seq1393_BIOID50941   -            318   7.2e-34  116.6   0.0   1   1   1.4e-37   9.5e-34  116.2   0.0     2   206   111   317   110   318 0.97 LysR substrate binding domain
HTH_1                PF00126.22    60 seq1393_BIOID50941   -            318   1.6e-18   66.0   0.0   1   1   4.3e-22   2.9e-18   65.2   0.0     1    59    26    84    26    85 0.97 Bacterial regulatory helix-turn-helix protein, lysR family
Response_reg         PF00072.19   112 seq1394_BIOID50941   -            241   3.9e-24   84.7   0.7   1   1   1.2e-27   8.2e-24   83.6   0.2     1   111    11   121    11   122 0.96 Response regulator receiver domain
Trans_reg_C          PF00486.23    77 seq1394_BIOID50941   -            241   1.8e-21   75.6   0.2   1   1   5.2e-25   3.5e-21   74.7   0.1     2    77   161   236   160   236 0.98 Transcriptional regulatory protein, C terminal
HipA_N               PF07805.7     82 seq1396_BIOID50941   -            340   3.4e-21   75.1   0.0   1   1     1e-24   6.9e-21   74.1   0.0     1    82    50   138    50   138 0.98 HipA-like N-terminal domain
HipA_C               PF07804.7     79 seq1396_BIOID50941   -            340   2.1e-17   62.8   0.0   1   1   1.1e-20   7.3e-17   61.1   0.0     1    79   149   232   149   232 0.95 HipA-like C-terminal domain
AzlD                 PF05437.7     99 seq1397_BIOID50941   -            111   2.4e-12   46.5   5.6   1   1   2.1e-16   2.9e-12   46.2   3.9     1    98     5   104     5   105 0.92 Branched-chain amino acid transport protein (AzlD)
Methyltransf_10      PF05971.7    299 seq1398_BIOID50941   -            335  2.4e-154  512.6   0.0   1   1  4.2e-158  2.9e-154  512.4   0.0     2   299    30   323    29   323 0.99 Protein of unknown function (DUF890)
MTS                  PF05175.9    170 seq1398_BIOID50941   -            335   3.9e-05   23.0   0.0   1   1   1.2e-08   8.3e-05   21.9   0.0    30   115   128   222   114   232 0.77 Methyltransferase small domain
IgaA                 PF07095.6    706 seq1399_BIOID50941   -            711         0 1234.1   0.0   1   1         0         0 1233.8   0.0     1   705     1   706     1   707 1.00 Intracellular growth attenuator protein IgaA
MarR                 PF01047.17    59 seq1401_BIOID50941   -            176   1.6e-17   62.8   2.8   1   1   1.3e-20     6e-17   60.9   0.1     1    58    53   112    53   113 0.98 MarR family
MarR_2               PF12802.2     62 seq1401_BIOID50941   -            176     1e-08   34.5   0.1   1   1   4.8e-12   2.2e-08   33.5   0.0     5    61    55   111    51   112 0.90 MarR family
HTH_27               PF13463.1     68 seq1401_BIOID50941   -            176   3.6e-07   30.3   0.1   1   1   1.8e-10   8.1e-07   29.1   0.0    17    68    70   121    54   121 0.86 Winged helix DNA-binding domain
Flagellin_N          PF00669.15   139 seq1402_BIOID50941   -            317   6.6e-34  116.5  10.2   1   1   4.8e-38   6.6e-34  116.5   7.1     2   139     4   141     3   141 0.99 Bacterial flagellin N-terminal helical region
Aminotran_1_2        PF00155.16   363 seq1403_BIOID50941   -            390   7.1e-60  202.7   0.0   1   1   5.9e-64   8.1e-60  202.5   0.0     3   360    30   379    28   382 0.94 Aminotransferase class I and II
ASCH                 PF04266.9    104 seq1404_BIOID50941   -            146   4.9e-20   71.7   0.0   1   1   4.2e-24   5.7e-20   71.5   0.0     5   103    37   143    16   144 0.92 ASCH domain
LrgA                 PF03788.9     96 seq1406_BIOID50941   -            132     5e-29   99.7  10.2   1   1   4.5e-33   6.2e-29   99.4   7.0     1    94    21   114    21   116 0.98 LrgA family
Adenylate_cycl       PF01295.13   605 seq1410_BIOID50941   -            848    9e-275  912.5   0.0   1   1  1.6e-278  1.1e-274  912.3   0.0     1   601   228   826   228   830 0.98 Adenylate cyclase, class-I
Adenyl_cycl_N        PF12633.2    204 seq1410_BIOID50941   -            848   3.3e-87  291.1   0.0   1   1   2.2e-86   1.5e-82  275.9   0.0     1   203     1   200     1   201 0.96 Adenylate cyclase NT domain
Na_Ca_ex             PF01699.19   139 seq1412_BIOID50941   -            325   8.6e-54  180.8  24.0   1   2   1.1e-32   1.5e-28   99.0   6.4     1   138    13   142    13   143 0.98 Sodium/calcium exchanger protein
Na_Ca_ex             PF01699.19   139 seq1412_BIOID50941   -            325   8.6e-54  180.8  24.0   2   2     3e-29     4e-25   87.9   4.7     4   137   187   314   183   316 0.94 Sodium/calcium exchanger protein
LrgB                 PF04172.11   215 seq1416_BIOID50941   -            231   1.2e-82  276.1  15.8   1   1     1e-86   1.4e-82  275.9  10.9     1   215    12   226    12   226 0.99 LrgB-like family
HlyD                 PF00529.15   306 seq1417_BIOID50941   -            390   3.8e-79  266.0  16.0   1   1   1.4e-82   4.7e-79  265.7  11.1     1   306    60   343    60   343 0.99 HlyD family secretion protein
HlyD_2               PF12700.2    328 seq1417_BIOID50941   -            390   1.3e-17   63.8   1.8   1   1   5.6e-21   1.9e-17   63.3   1.2    20   234    60   290    51   316 0.76 HlyD family secretion protein
HlyD_3               PF13437.1    105 seq1417_BIOID50941   -            390   1.1e-15   57.7   3.2   1   1   1.4e-16   4.9e-13   49.2   0.2     2   105   218   338   217   338 0.79 HlyD family secretion protein
Biotin_lipoyl_2      PF13533.1     50 seq1417_BIOID50941   -            390   8.5e-09   34.8   1.2   1   1   5.4e-11   1.9e-07   30.5   0.1     2    49    61   108    60   109 0.91 Biotin-lipoyl like
Xan_ur_permease      PF00860.15   389 seq1418_BIOID50941   -            485  2.4e-110  368.5  44.5   1   1    2e-114  2.7e-110  368.3  30.8     1   389    41   435    41   435 0.98 Permease family
Peripla_BP_4         PF13407.1    258 seq1419_BIOID50941   -            328   7.2e-52  176.1   0.7   1   1   6.1e-56   8.4e-52  175.9   0.5     5   258    36   289    31   289 0.96 Periplasmic binding protein domain
A_deaminase          PF00962.17   330 seq1420_BIOID50941   -            333  2.6e-100  335.5   0.0   1   1  2.1e-104  2.9e-100  335.3   0.0     2   329     6   328     5   329 0.99 Adenosine/AMP deaminase
SIS                  PF01380.17   131 seq1421_BIOID50941   -            335   1.2e-33  115.3   0.1   1   1     4e-37   2.7e-33  114.2   0.0     2   131    53   184    52   184 0.97 SIS domain
CBS                  PF00571.23    57 seq1421_BIOID50941   -            335   3.6e-14   52.0   3.5   1   2   2.5e-09   1.7e-05   24.2   0.3     1    54   213   268   213   270 0.96 CBS domain
CBS                  PF00571.23    57 seq1421_BIOID50941   -            335   3.6e-14   52.0   3.5   2   2   5.6e-10   3.8e-06   26.3   0.4     2    54   281   332   280   334 0.96 CBS domain
Ribonuc_red_lgC      PF02867.10   537 seq1422_BIOID50941   -            761  5.3e-134  447.6   0.0   1   1  2.5e-136  1.1e-132  443.2   0.0     1   536   222   731   222   732 0.95 Ribonucleotide reductase, barrel domain
ATP-cone             PF03477.11    90 seq1422_BIOID50941   -            761   5.9e-15   55.3   0.1   1   1   2.8e-18   1.3e-14   54.2   0.1     3    90     7    92     5    92 0.97 ATP cone domain
Ribonuc_red_lgN      PF00317.16    83 seq1422_BIOID50941   -            761   1.4e-12   47.0   1.0   1   1     5e-16   2.3e-12   46.4   0.1     2    82   142   219   141   220 0.93 Ribonucleotide reductase, all-alpha domain
dCMP_cyt_deam_2      PF08211.6    124 seq1425_BIOID50941   -            294   1.1e-48  164.1   0.3   1   1   3.2e-50   2.2e-46  156.8   0.0     1   123   157   278   157   279 0.98 Cytidine and deoxycytidylate deaminase zinc-binding region
dCMP_cyt_deam_1      PF00383.17   102 seq1425_BIOID50941   -            294   1.3e-17   63.2   0.0   1   1   4.4e-18     3e-14   52.3   0.0    10    93    56   139    47   143 0.86 Cytidine and deoxycytidylate deaminase zinc-binding region
Fimbrial             PF00419.15   145 seq1426_BIOID50941   -            187   1.3e-19   70.7   3.5   1   1   1.3e-23   1.8e-19   70.2   2.4     1   144    39   186    39   187 0.89 Fimbrial protein
SIS_2                PF13580.1    138 seq1427_BIOID50941   -            246   3.3e-31  107.7   0.3   1   1   9.4e-35   6.4e-31  106.7   0.2    15   138    78   200    56   200 0.92 SIS domain
SIS                  PF01380.17   131 seq1427_BIOID50941   -            246   7.1e-08   32.0   0.0   1   1   2.3e-11   1.6e-07   30.9   0.0    51   104   163   216   152   229 0.91 SIS domain
MFS_1                PF07690.11   354 seq1428_BIOID50941   -            512   5.7e-55  186.3  38.3   1   1   4.2e-59   5.7e-55  186.3  26.5     1   353    19   413    19   414 0.89 Major Facilitator Superfamily
ABC_tran             PF00005.22   118 seq1429_BIOID50941   -            494   2.8e-32  111.4   0.0   1   2   4.9e-20   3.4e-16   59.5   0.0     1   118    44   169    44   169 0.90 ABC transporter
ABC_tran             PF00005.22   118 seq1429_BIOID50941   -            494   2.8e-32  111.4   0.0   2   2   5.6e-17   3.8e-13   49.7   0.0     3   117   295   424   293   425 0.82 ABC transporter
HAD_2                PF13419.1    176 seq1430_BIOID50941   -            237   4.6e-23   82.2   0.1   1   1   8.7e-27     6e-23   81.8   0.1     1   174    28   205    28   206 0.87 Haloacid dehalogenase-like hydrolase
Amidohydro_1         PF01979.15   333 seq1432_BIOID50941   -            439   6.9e-61  206.6   0.0   1   1   2.5e-64   8.5e-61  206.3   0.0     2   332    74   391    73   392 0.97 Amidohydrolase family
Amidohydro_5         PF13594.1     68 seq1432_BIOID50941   -            439   1.3e-09   37.6   0.0   1   1   1.3e-12   4.3e-09   35.9   0.0     2    67    41   137    40   138 0.67 Amidohydrolase
Amidohydro_3         PF07969.6    404 seq1432_BIOID50941   -            439   1.3e-08   34.4   1.3   1   1   4.3e-09   1.5e-05   24.3   0.0   314   404   308   390   113   390 0.89 Amidohydrolase family
Pili_assembly_N      PF00345.15   122 seq1433_BIOID50941   -            239   2.5e-41  140.1   0.5   1   1   5.4e-45   3.7e-41  139.6   0.4     2   121    36   154    35   155 0.91 Gram-negative pili assembly chaperone, N-terminal domain
Pili_assembly_C      PF02753.12    68 seq1433_BIOID50941   -            239   1.3e-17   63.2   0.6   1   1     2e-21   1.3e-17   63.2   0.4     1    66   174   233   174   235 0.95 Gram-negative pili assembly chaperone, C-terminal domain
Hydrolase_3          PF08282.7    254 seq1434_BIOID50941   -            188     1e-12   48.0   0.0   1   1   3.6e-15     5e-11   42.5   0.0   179   243    94   158    88   167 0.94 haloacid dehalogenase-like hydrolase
DUF218               PF02698.12   155 seq1435_BIOID50941   -            239   3.3e-21   75.2   0.0   1   1   3.3e-25   4.6e-21   74.8   0.0     4   132    47   172    45   186 0.93 DUF218 domain
S4                   PF01479.20    48 seq1436_BIOID50941   -            133   7.7e-13   47.5   0.0   1   1   9.3e-17   1.3e-12   46.8   0.0     1    46     9    53     9    55 0.95 S4 domain
Iso_dh               PF00180.15   348 seq1439_BIOID50941   -            416  3.4e-116  387.8   0.0   1   1  2.9e-120  3.9e-116  387.6   0.0     2   348    29   412    28   412 0.98 Isocitrate/isopropylmalate dehydrogenase
Ribosomal_L34        PF00468.12    44 seq1441_BIOID50941   -             46   5.1e-25   86.7  10.1   1   1   4.1e-29   5.5e-25   86.6   7.0     1    44     1    44     1    44 0.99 Ribosomal protein L34
LptC                 PF06835.8    176 seq1442_BIOID50941   -            191   1.5e-53  180.6   1.8   1   1   1.2e-57   1.7e-53  180.5   1.3     2   176     9   183     8   183 0.96 Lipopolysaccharide-assembly, LptC-related
HSP33                PF01430.14   280 seq1443_BIOID50941   -            294     1e-97  326.5   0.0   1   1  8.3e-102   1.1e-97  326.3   0.0     1   279     6   275     6   276 0.96 Hsp33 protein
SSF                  PF00474.12   406 seq1444_BIOID50941   -            502  3.6e-148  493.4  29.5   1   1  4.1e-152  5.6e-148  492.7  20.5     1   406    35   437    35   437 0.99 Sodium:solute symporter family
Ribonuclease_P       PF00825.13   111 seq1446_BIOID50941   -            108   3.1e-29  101.0   0.4   1   1   2.5e-33   3.4e-29  100.8   0.3     9   109     3   100     1   102 0.97 Ribonuclease P
Usher                PF00577.15   552 seq1447_BIOID50941   -            883  2.4e-198  660.2  31.1   1   1  6.7e-202    3e-198  659.8  21.5     1   552   213   795   213   795 0.98 Type VII secretion system (T7SS), usher protein
PapC_N               PF13954.1    146 seq1447_BIOID50941   -            883   1.2e-40  138.3   0.0   1   1   5.1e-44   2.3e-40  137.4   0.0     1   146    42   196    42   196 0.96 PapC N-terminal domain
PapC_C               PF13953.1     68 seq1447_BIOID50941   -            883   2.5e-23   81.3   0.1   1   1   1.5e-26   6.8e-23   79.9   0.1     1    65   805   868   805   871 0.96 PapC C-terminal domain
DUF2542              PF10808.3     79 seq1448_BIOID50941   -             79     5e-46  154.7   5.7   1   1     4e-50   5.5e-46  154.6   3.9     1    79     1    79     1    79 1.00 Protein of unknown function (DUF2542)
BPD_transp_2         PF02653.11   267 seq1451_BIOID50941   -            323   1.9e-38  131.8  38.5   1   1   1.4e-42   1.9e-38  131.8  26.7     4   265    38   307    35   309 0.93 Branched-chain amino acid transport system / permease component
GlutR_N              PF05201.10   152 seq1452_BIOID50941   -            484   6.1e-57  191.3   0.1   1   1   4.2e-60   1.4e-56  190.1   0.0     1   152    72   223    72   223 0.99 Glutamyl-tRNAGlu reductase, N-terminal domain
Shikimate_DH         PF01488.15   135 seq1452_BIOID50941   -            484   4.2e-43  146.5   0.4   1   1   2.1e-46   7.1e-43  145.8   0.3     2   135   238   372   237   372 0.96 Shikimate / quinate 5-dehydrogenase
GlutR_dimer          PF00745.15   101 seq1452_BIOID50941   -            484   1.4e-27   95.4   2.9   1   1     4e-31   1.4e-27   95.4   2.0     2   100   386   483   385   484 0.97 Glutamyl-tRNAGlu reductase, dimerisation domain
OCD_Mu_crystall      PF02423.10   314 seq1452_BIOID50941   -            484   0.00019   20.2   0.6   1   1   5.4e-08   0.00019   20.2   0.4   130   216   249   329   222   332 0.87 Ornithine cyclodeaminase/mu-crystallin family
OstA                 PF03968.9    113 seq1453_BIOID50941   -            185   8.9e-33  112.5   2.3   1   1   8.8e-37   1.2e-32  112.0   1.6     1   113    37   149    37   149 0.98 OstA-like protein
Xan_ur_permease      PF00860.15   389 seq1454_BIOID50941   -            455   1.3e-78  264.1  50.1   1   1   1.3e-82   1.8e-78  263.6  34.7     1   388    32   415    32   416 0.98 Permease family
Pyr_redox_2          PF07992.9    200 seq1455_BIOID50941   -            412   2.1e-16   60.2   0.2   1   1   3.3e-18   3.8e-15   56.1   0.2     1   198   126   384   126   386 0.82 Pyridine nucleotide-disulphide oxidoreductase
Pyr_redox            PF00070.22    80 seq1455_BIOID50941   -            412   8.4e-14   51.6   1.2   1   1   1.9e-10   2.1e-07   31.0   0.1     2    77   256   329   255   333 0.78 Pyridine nucleotide-disulphide oxidoreductase
NAD_binding_8        PF13450.1     68 seq1455_BIOID50941   -            412   3.6e-09   36.4   0.0   1   1   7.7e-12   8.7e-09   35.1   0.0     1    37   129   165   129   184 0.92 NAD(P)-binding Rossmann-like domain
HI0933_like          PF03486.9    409 seq1455_BIOID50941   -            412   1.1e-06   27.2   0.8   1   1   1.2e-08   1.4e-05   23.6   0.0     2    36   126   160   125   164 0.94 HI0933-like protein
FAD_binding_3        PF01494.14   356 seq1455_BIOID50941   -            412   2.6e-05   23.3   0.5   1   1     1e-07   0.00012   21.1   0.0     3    34   126   157   125   169 0.93 FAD binding domain
Thi4                 PF01946.12   230 seq1455_BIOID50941   -            412   5.9e-05   22.1   0.2   1   1   1.1e-07   0.00013   21.0   0.0    20    59   127   166   121   199 0.89 Thi4 family
60KD_IMP             PF02096.15   196 seq1456_BIOID50941   -            548   3.4e-67  225.7  14.3   1   1   2.5e-71   3.4e-67  225.7   9.9     1   193   352   533   352   536 0.94 60Kd inner membrane protein
LPAM_2               PF13627.1     24 seq1459_BIOID50941   -             67   1.6e-08   33.8   3.3   1   1   1.6e-12   2.1e-08   33.4   2.3     1    24     6    29     6    29 0.94 Prokaryotic lipoprotein-attachment site
Ribonuc_red_sm       PF00268.16   281 seq1460_BIOID50941   -            420   1.1e-29  103.1   2.5   1   2   5.3e-17   7.3e-13   48.0   0.3    13   143    75   202    66   209 0.91 Ribonucleotide reductase, small chain
Ribonuc_red_sm       PF00268.16   281 seq1460_BIOID50941   -            420   1.1e-29  103.1   2.5   2   2   3.6e-19   4.9e-15   55.1   0.1   155   274   244   373   226   380 0.89 Ribonucleotide reductase, small chain
DAP_epimerase        PF01678.14   121 seq1463_BIOID50941   -            275   1.3e-77  257.4   0.7   1   2   1.8e-43   1.2e-39  134.8   0.0     1   120     4   124     4   125 0.98 Diaminopimelate epimerase
DAP_epimerase        PF01678.14   121 seq1463_BIOID50941   -            275   1.3e-77  257.4   0.7   2   2   2.5e-39   1.7e-35  121.4   0.1     2   121   153   268   152   268 0.97 Diaminopimelate epimerase
PhzC-PhzF            PF02567.11   282 seq1463_BIOID50941   -            275   3.6e-05   23.0   0.0   1   1   7.7e-09   5.2e-05   22.5   0.0    45   224    51   224    46   229 0.86 Phenazine biosynthesis-like protein
HHA                  PF05321.6     57 seq1466_BIOID50941   -             71   3.8e-25   87.6   0.0   1   1   3.2e-29   4.3e-25   87.4   0.0     1    57     8    68     8    68 0.97 Haemolysin expression modulating protein
ABC_tran             PF00005.22   118 seq1467_BIOID50941   -            241   1.2e-22   80.4   0.0   1   1   1.2e-25   5.3e-22   78.2   0.0     1   118    43   166    43   166 0.92 ABC transporter
BCA_ABC_TP_C         PF12399.3     23 seq1467_BIOID50941   -            241   8.9e-08   31.5   0.0   1   1   3.9e-11   1.8e-07   30.5   0.0     2    23   215   236   214   236 0.97 Branched-chain amino acid ATP-binding cassette transporter
BPD_transp_2         PF02653.11   267 seq1470_BIOID50941   -            318   1.7e-36  125.4  41.0   1   1   1.9e-40   2.6e-36  124.8  28.4     3   266    39   305    37   306 0.93 Branched-chain amino acid transport system / permease component
Transaldolase        PF00923.14   287 seq1471_BIOID50941   -            316  1.8e-102  342.2   0.0   1   1  1.5e-106    2e-102  342.0   0.0     1   285    13   310    13   312 0.94 Transaldolase
DUF2655              PF10848.3     82 seq1473_BIOID50941   -            106   1.4e-57  191.3   1.3   1   1   1.3e-61   1.8e-57  191.0   0.9     1    82     1    82     1    82 1.00 Protein of unknown function (DUF2655)
FdhD-NarQ            PF02634.10   236 seq1475_BIOID50941   -            277   7.6e-73  244.7   0.0   1   1   6.6e-77     9e-73  244.4   0.0     1   235    38   275    38   276 0.92 FdhD/NarQ family
DUF484               PF04340.7    225 seq1476_BIOID50941   -            235   1.4e-89  299.2   0.4   1   1   1.2e-93   1.6e-89  299.0   0.3     1   224    10   232    10   233 0.99 Protein of unknown function, DUF484
Sigma54_CBD          PF04963.8    195 seq1477_BIOID50941   -            477   8.2e-76  253.6   1.0   1   1   1.8e-79   8.2e-76  253.6   0.7     2   195   107   304   106   304 0.97 Sigma-54 factor, core binding domain
Sigma54_DBD          PF04552.8    160 seq1477_BIOID50941   -            477   3.8e-70  234.3   0.4   1   1   1.6e-73   7.5e-70  233.4   0.3     2   160   317   475   316   475 0.99 Sigma-54, DNA binding domain
Sigma54_AID          PF00309.15    49 seq1477_BIOID50941   -            477   7.9e-19   66.7  20.7   1   1   3.8e-22   1.8e-18   65.6  14.3     1    47     3    49     3    51 0.97 Sigma-54 factor, Activator interacting domain (AID)
DHO_dh               PF01180.16   293 seq1478_BIOID50941   -            411   6.9e-35  120.3   0.0   1   1   1.9e-38   8.7e-35  120.0   0.0     2   293     6   304     5   304 0.84 Dihydroorotate dehydrogenase
Dus                  PF01207.12   310 seq1478_BIOID50941   -            411   5.9e-08   31.7   0.1   1   1   2.4e-11   1.1e-07   30.9   0.1    43   153    91   198    80   203 0.83 Dihydrouridine synthase (Dus)
Rnf-Nqr              PF02508.9    190 seq1479_BIOID50941   -            193   2.6e-71  239.0  21.0   1   1   2.1e-75   2.9e-71  238.8  14.6     1   189     1   191     1   192 0.99 Rnf-Nqr subunit, membrane protein
PCRF                 PF03462.13   116 seq1480_BIOID50941   -            360   2.6e-43  146.2   0.4   1   1   8.7e-47     6e-43  145.1   0.3     3   116    65   178    63   178 0.98 PCRF domain
RF-1                 PF00472.15   114 seq1480_BIOID50941   -            360   3.2e-39  133.1   0.0   1   1   4.7e-43   3.2e-39  133.1   0.0     9   114   216   321   208   321 0.97 RF-1 domain
PseudoU_synth_2      PF00849.17   164 seq1481_BIOID50941   -            319   2.6e-30  105.3   0.1   1   1   6.1e-34   4.2e-30  104.6   0.0     1   163   101   249   101   250 0.90 RNA pseudouridylate synthase
S4                   PF01479.20    48 seq1481_BIOID50941   -            319   1.7e-10   40.0   0.2   1   1   4.7e-14   3.2e-10   39.1   0.2     1    48    20    66    20    66 0.96 S4 domain
NLPC_P60             PF00877.14   105 seq1482_BIOID50941   -            257   5.7e-31  106.3   0.0   1   1   1.4e-34   9.9e-31  105.5   0.0     1   105   139   249   139   249 0.98 NlpC/P60 family
Fer2                 PF00111.22    78 seq1483_BIOID50941   -             84   9.2e-11   41.2   2.6   1   1   7.5e-15     1e-10   41.0   1.8     7    78    10    77     4    77 0.83 2Fe-2S iron-sulfur cluster binding domain
Transketolase_N      PF00456.16   333 seq1484_BIOID50941   -            667  6.3e-169  560.9   0.0   1   1    2e-172  9.1e-169  560.3   0.0     2   333     3   333     2   333 1.00 Transketolase, thiamine diphosphate binding domain
Transket_pyr         PF02779.19   178 seq1484_BIOID50941   -            667   5.9e-47  159.3   0.0   1   1   2.4e-50   1.1e-46  158.4   0.0     2   176   353   523   352   525 0.97 Transketolase, pyrimidine binding domain
Transketolase_C      PF02780.15   124 seq1484_BIOID50941   -            667   1.1e-16   60.8   0.0   1   1   6.9e-20   3.1e-16   59.3   0.0     1   124   539   654   539   654 0.86 Transketolase, C-terminal domain
ADH_zinc_N           PF00107.21   130 seq1485_BIOID50941   -            349   1.2e-28   99.1   0.1   1   1   4.3e-32     2e-28   98.4   0.1     1   129   185   308   185   309 0.97 Zinc-binding dehydrogenase
ADH_N                PF08240.7    109 seq1485_BIOID50941   -            349   1.3e-27   95.6   5.8   1   1   5.3e-31   2.4e-27   94.7   4.0     1   108    27   142    27   143 0.95 Alcohol dehydrogenase GroES-like domain
TrmE_N               PF10396.4    114 seq1486_BIOID50941   -            454   2.5e-43  146.5   0.0   1   1   3.9e-46   7.6e-43  144.9   0.0     1   114     6   120     6   120 0.99 GTP-binding protein TrmE N-terminus
GTPase_Cys_C         PF12631.2     73 seq1486_BIOID50941   -            454   1.5e-22   79.6   2.9   1   1   1.5e-25     3e-22   78.6   0.2     3    73   381   451   379   451 0.98 Catalytic cysteine-containing C-terminus of GTPase, MnmE
MMR_HSR1             PF01926.18   114 seq1486_BIOID50941   -            454   3.9e-22   78.2   0.0   1   1   4.7e-25   9.1e-22   77.1   0.0     1   114   218   336   218   336 0.77 50S ribosome-binding GTPase
Miro                 PF08477.8    119 seq1486_BIOID50941   -            454   3.6e-11   43.4   0.0   1   1   5.6e-14   1.1e-10   41.9   0.0     1   119   218   338   218   338 0.85 Miro-like protein
FeoB_N               PF02421.13   189 seq1486_BIOID50941   -            454   8.9e-09   34.7   0.0   1   1   2.4e-10   4.7e-07   29.0   0.0     2    89   218   306   217   311 0.84 Ferrous iron transport protein B
Ras                  PF00071.17   162 seq1486_BIOID50941   -            454   7.7e-05   22.0   0.0   1   1   7.3e-08   0.00014   21.1   0.0     1   150   218   366   218   376 0.75 Ras family
FeS                  PF04060.8     35 seq1487_BIOID50941   -            192     1e-14   53.6   5.2   1   1   1.9e-17   2.8e-14   52.2   3.6     1    35    43    77    43    77 0.97 Putative Fe-S cluster
Fer4                 PF00037.22    24 seq1487_BIOID50941   -            192   8.5e-13   47.2  25.0   1   2     1e-10   1.5e-07   30.5   4.8     2    23   111   132   110   133 0.95 4Fe-4S binding domain
Fer4                 PF00037.22    24 seq1487_BIOID50941   -            192   8.5e-13   47.2  25.0   2   2   2.5e-09   3.8e-06   26.1   2.4     2    24   141   163   140   163 0.91 4Fe-4S binding domain
Fer4_9               PF13187.1     55 seq1487_BIOID50941   -            192   2.1e-10   40.5  31.8   1   1   1.1e-10   1.6e-07   31.3  10.3     1    55   116   162   116   162 0.95 4Fe-4S dicluster domain
Fer4_6               PF12837.2     24 seq1487_BIOID50941   -            192   2.9e-08   33.0  28.2   1   1   4.9e-10   7.5e-07   28.6   4.5     1    24   109   132   109   132 0.96 4Fe-4S binding domain
Fer4_10              PF13237.1     52 seq1487_BIOID50941   -            192   3.3e-08   33.0  25.8   1   1   1.2e-10   1.8e-07   30.7   9.6     3    52   111   158   109   158 0.86 4Fe-4S dicluster domain
Fer4_2               PF12797.2     22 seq1487_BIOID50941   -            192   1.6e-07   30.6  20.1   1   1   8.7e-09   1.3e-05   24.6   2.9     3    22   110   129   108   129 0.93 4Fe-4S binding domain
Phage_integrase      PF00589.17   173 seq1488_BIOID50941   -            298   2.2e-50  170.5   0.0   1   1   5.3e-54   3.6e-50  169.8   0.0     3   172   114   281   112   282 0.97 Phage integrase family
Phage_integr_N       PF02899.12    84 seq1488_BIOID50941   -            298     2e-27   95.0   0.8   1   1   7.9e-31   5.4e-27   93.6   0.6     1    83     8    90     8    91 0.98 Phage integrase, N-terminal SAM-like domain
DUF3829              PF12889.2    277 seq1491_BIOID50941   -            351   3.4e-79  265.8  11.8   1   1   2.9e-83   3.9e-79  265.5   8.2     2   277    71   351    70   351 0.97 Protein of unknown function (DUF3829)
Phage_rep_O          PF04492.8    100 seq1492_BIOID50941   -            274   1.8e-23   82.4   0.0   1   1   2.4e-27   3.3e-23   81.6   0.0    33   100    13    80     2    80 0.96 Bacteriophage replication protein O
Fimbrial             PF00419.15   145 seq1494_BIOID50941   -            176   3.1e-19   69.5   0.2   1   1   2.6e-23   3.6e-19   69.3   0.1     3   145    29   176    27   176 0.91 Fimbrial protein
MTS                  PF05175.9    170 seq1497_BIOID50941   -            277     9e-22   77.1   0.0   1   1   1.4e-24   1.6e-21   76.2   0.0    26   138   105   236    94   251 0.87 Methyltransferase small domain
Methyltransf_31      PF13847.1    152 seq1497_BIOID50941   -            277   2.2e-21   75.9   0.0   1   1   2.7e-24   3.1e-21   75.4   0.0     2   117   108   242   107   270 0.85 Methyltransferase domain
Methyltransf_26      PF13659.1    117 seq1497_BIOID50941   -            277   6.8e-17   61.4   0.2   1   1   1.5e-19   1.7e-16   60.1   0.1     3   114   112   237   110   240 0.89 Methyltransferase domain
Methyltransf_18      PF12847.2    112 seq1497_BIOID50941   -            277   1.2e-16   61.1   0.2   1   1   2.4e-19   2.8e-16   59.9   0.1     4   110   112   237   109   239 0.73 Methyltransferase domain
Methyltransf_4       PF02390.12   197 seq1497_BIOID50941   -            277   9.9e-08   31.1   0.0   1   1   1.5e-10   1.7e-07   30.4   0.0    22    77   112   167    90   183 0.88 Putative methyltransferase
Methyltransf_11      PF08241.7     95 seq1497_BIOID50941   -            277     7e-06   26.3   0.0   1   1   1.1e-08   1.2e-05   25.5   0.0     1    46   114   163   114   236 0.89 Methyltransferase domain
PrmA                 PF06325.8    295 seq1497_BIOID50941   -            277   3.5e-06   26.2   0.0   1   1   4.9e-09   5.5e-06   25.5   0.0   153   232   101   183    94   184 0.79 Ribosomal protein L11 methyltransferase (PrmA)
Cons_hypoth95        PF03602.10   183 seq1497_BIOID50941   -            277   4.9e-06   25.9   0.0   1   1   9.3e-09   1.1e-05   24.8   0.0    42   128   109   190    92   198 0.84 Conserved hypothetical protein 95
UPF0020              PF01170.13   180 seq1497_BIOID50941   -            277   2.2e-05   24.0   0.0   1   1   3.1e-08   3.6e-05   23.3   0.0    38   116   117   186   101   195 0.80 Putative RNA methylase family UPF0020
PCMT                 PF01135.14   210 seq1497_BIOID50941   -            277   2.3e-05   23.8   0.0   1   1     3e-08   3.4e-05   23.3   0.0    53   132    87   167    71   175 0.83 Protein-L-isoaspartate(D-aspartate) O-methyltransferase (PCMT)
Methyltransf_16      PF10294.4    174 seq1497_BIOID50941   -            277   5.8e-05   22.4   0.0   1   1     8e-08   9.1e-05   21.8   0.0    45   111   108   172    96   184 0.84 Putative methyltransferase
TehB                 PF03848.9    192 seq1497_BIOID50941   -            277   5.3e-05   22.3   0.0   1   1   8.3e-08   9.5e-05   21.5   0.0    30   100   109   182    95   187 0.89 Tellurite resistance protein TehB
Complex1_51K         PF01512.12   151 seq1498_BIOID50941   -            772   3.7e-48  162.9   1.8   1   1   4.3e-51   4.6e-48  162.6   0.0     1   151   139   284   139   284 0.98 Respiratory-chain NADH dehydrogenase 51 Kd subunit
RnfC_N               PF13375.1    101 seq1498_BIOID50941   -            772   2.3e-34  117.0   0.2   1   1   7.6e-37     8e-34  115.2   0.0     1   101    14   115    14   115 0.96 RnfC Barrel sandwich hybrid domain
SLBB                 PF10531.4     59 seq1498_BIOID50941   -            772   2.4e-11   43.2   0.1   1   1   6.2e-14   6.5e-11   41.8   0.0     1    58   296   344   296   345 0.95 SLBB domain
Fer4_7               PF12838.2     52 seq1498_BIOID50941   -            772   1.7e-09   37.7   8.8   1   1   5.6e-12   5.9e-09   36.0   6.1     1    52   376   430   376   430 0.81 4Fe-4S dicluster domain
Fer4_8               PF13183.1     57 seq1498_BIOID50941   -            772   7.1e-09   35.4   5.5   1   1   2.1e-11   2.2e-08   33.8   3.8     3    57   375   430   373   458 0.78 4Fe-4S dicluster domain
Fer4_10              PF13237.1     52 seq1498_BIOID50941   -            772   6.3e-08   32.1  10.5   1   1   1.7e-10   1.8e-07   30.7   7.3     6    52   374   427   370   427 0.91 4Fe-4S dicluster domain
Fer4_9               PF13187.1     55 seq1498_BIOID50941   -            772   3.9e-07   30.1   8.6   1   1   1.4e-09   1.4e-06   28.3   5.9     2    53   377   429   376   430 0.71 4Fe-4S dicluster domain
Fer4_4               PF12800.2     17 seq1498_BIOID50941   -            772   5.9e-07   29.1  11.4   1   2     6e-06    0.0063   16.6   2.0     2    16   375   389   374   395 0.90 4Fe-4S binding domain
Fer4_4               PF12800.2     17 seq1498_BIOID50941   -            772   5.9e-07   29.1  11.4   2   2   5.6e-06    0.0059   16.7   1.0     3    16   415   428   413   436 0.91 4Fe-4S binding domain
Fer4_17              PF13534.1     61 seq1498_BIOID50941   -            772   1.7e-06   28.1  10.5   1   1   1.4e-08   1.5e-05   25.1   7.0     2    61   377   431   376   431 0.82 4Fe-4S dicluster domain
PEPCK_ATP            PF01293.15   467 seq1499_BIOID50941   -            540  3.3e-216  718.1   0.0   1   1  2.8e-220  3.8e-216  717.9   0.0     3   467    21   493    19   493 0.98 Phosphoenolpyruvate carboxykinase
HATPase_c            PF02518.21   111 seq1502_BIOID50941   -            756   1.6e-23   82.4   0.2   1   1   9.1e-27   3.1e-23   81.4   0.1     2   110   504   619   503   620 0.97 Histidine kinase-, DNA gyrase B-, and HSP90-like ATPase
HAMP                 PF00672.20    70 seq1502_BIOID50941   -            756   5.5e-14   51.9   0.8   1   1   1.6e-17   5.5e-14   51.9   0.6     3    67   295   360   293   362 0.94 HAMP domain
Response_reg         PF00072.19   112 seq1502_BIOID50941   -            756   8.8e-10   38.4   0.1   1   1   1.8e-12   6.2e-09   35.7   0.0     1    90   643   733   643   752 0.85 Response regulator receiver domain
HisKA                PF00512.20    68 seq1502_BIOID50941   -            756   1.5e-05   24.7   0.1   1   1   4.4e-09   1.5e-05   24.7   0.1     3    66   402   460   400   462 0.83 His Kinase A (phospho-acceptor) domain
Ribosomal_S30AE      PF02482.14    94 seq1504_BIOID50941   -             95   6.8e-34  115.9   1.8   1   1   5.5e-38   7.5e-34  115.8   1.3     1    94     2    95     2    95 0.99 Sigma 54 modulation protein / S30EA ribosomal protein
Fimbrial             PF00419.15   145 seq1505_BIOID50941   -            167   1.9e-09   37.7   5.6   1   1   1.7e-13   2.3e-09   37.4   3.9     1   143    28   165    26   167 0.73 Fimbrial protein
HAD_2                PF13419.1    176 seq1506_BIOID50941   -            238     9e-20   71.5   0.1   1   1   2.5e-23   1.2e-19   71.1   0.0     1   176    13   207    13   207 0.76 Haloacid dehalogenase-like hydrolase
Hydrolase_like       PF13242.1     75 seq1506_BIOID50941   -            238   4.5e-09   35.7   0.0   1   1   2.2e-12   9.9e-09   34.6   0.0     2    50   161   209   160   223 0.93 HAD-hyrolase-like
Hydrolase            PF00702.21   204 seq1506_BIOID50941   -            238   1.4e-08   35.4   0.0   1   1   4.3e-12     2e-08   34.9   0.0     1   202    10   199    10   201 0.71 haloacid dehalogenase-like hydrolase
DUF3521              PF12035.3     35 seq1507_BIOID50941   -             44   9.8e-09   34.8   0.8   1   1   1.4e-12   1.9e-08   33.8   0.5     1    34     6    35     6    36 0.84 Protein of unknown function (DUF3521)
Phage_lambda_P       PF06992.6    233 seq1508_BIOID50941   -            233  8.5e-168  555.3   4.1   1   1  6.9e-172  9.5e-168  555.1   2.9     1   233     1   233     1   233 1.00 Replication protein P
PTS_EIIA_2           PF00359.17   142 seq1511_BIOID50941   -            163   3.5e-37  127.1   0.1   1   1   2.9e-41     4e-37  126.9   0.0     2   141    13   155    12   156 0.96 Phosphoenolpyruvate-dependent sugar phosphotransferase system, EIIA 2
DUF177               PF02620.12   119 seq1512_BIOID50941   -            173   4.8e-23   81.3   0.7   1   1   5.4e-27   7.4e-23   80.7   0.5     1   119    61   171    61   171 0.90 Uncharacterized ACR, COG1399
SirB                 PF04247.7    123 seq1514_BIOID50941   -            130   6.2e-38  129.1   8.6   1   1   5.1e-42     7e-38  129.0   6.0     2   123     4   129     3   129 0.97 Invasion gene expression up-regulator, SirB
FimH_man-bind        PF09160.5    147 seq1515_BIOID50941   -            304   5.5e-61  204.5   0.7   1   1   1.3e-64   8.7e-61  203.9   0.1     1   147    27   171    27   171 0.99 FimH, mannose binding
Fimbrial             PF00419.15   145 seq1515_BIOID50941   -            304     3e-07   30.6   5.2   1   1   4.3e-11     3e-07   30.6   3.6     6   145   177   304   171   304 0.82 Fimbrial protein
UvrD_C               PF13361.1    319 seq1518_BIOID50941   -            738   1.3e-99  333.6   0.0   1   1  7.6e-103   1.7e-99  333.1   0.0     1   318   295   634   295   635 0.98 UvrD-like helicase C-terminal domain
UvrD-helicase        PF00580.16   315 seq1518_BIOID50941   -            738   2.2e-76  257.0   0.0   1   1   2.7e-79   6.1e-76  255.6   0.0     1   314    28   289    28   290 0.98 UvrD/REP helicase N-terminal domain
AAA_19               PF13245.1     76 seq1518_BIOID50941   -            738   5.5e-14   51.5   0.2   1   1   8.5e-17   1.9e-13   49.8   0.1     1    75    34   111    34   112 0.85 Part of AAA domain
UvrD_C_2             PF13538.1    104 seq1518_BIOID50941   -            738   1.1e-10   41.4   0.0   1   1   1.1e-13   2.6e-10   40.2   0.0    54   103   561   630   509   631 0.77 Family description
FTR1                 PF03239.9    306 seq1520_BIOID50941   -            276   1.8e-76  256.9  18.6   1   1   1.4e-80     2e-76  256.7  12.9     1   304     1   274     1   276 0.98 Iron permease FTR1 family
Transglut_core2      PF13369.1    153 seq1522_BIOID50941   -            269     9e-38  129.0   0.0   1   1   1.8e-41   1.2e-37  128.5   0.0     2   152    33   184    32   185 0.97 Transglutaminase-like superfamily
TPR_9                PF13371.1     73 seq1522_BIOID50941   -            269   2.8e-28   97.4   0.3   1   1   8.9e-32   6.1e-28   96.3   0.2     1    73   187   259   187   259 0.99 Tetratricopeptide repeat
ATP_bind_2           PF03668.10   284 seq1523_BIOID50941   -            284  1.9e-147  489.6   0.0   1   1  1.6e-151  2.1e-147  489.5   0.0     1   284     1   282     1   282 1.00 P-loop ATPase protein family
Ribosomal_L32p       PF01783.18    56 seq1524_BIOID50941   -             57   4.1e-19   68.3   0.9   1   1   3.3e-23   4.4e-19   68.2   0.7     1    56     2    57     2    57 0.98 Ribosomal L32p protein family
LysR_substrate       PF03466.15   209 seq1525_BIOID50941   -            292   5.2e-35  120.3   0.0   1   1   1.1e-38   7.6e-35  119.7   0.0     2   188    88   267    87   275 0.93 LysR substrate binding domain
HTH_1                PF00126.22    60 seq1525_BIOID50941   -            292   1.1e-18   66.6   1.0   1   1   7.6e-22   5.2e-18   64.4   0.5     1    60     3    63     3    63 0.95 Bacterial regulatory helix-turn-helix protein, lysR family
Multi_Drug_Res       PF00893.14    93 seq1527_BIOID50941   -            110   2.1e-34  117.7   5.0   1   1     6e-38   2.7e-34  117.3   3.4     2    93     3    94     2    94 0.99 Small Multidrug Resistance protein
EmrE                 PF13536.1    113 seq1527_BIOID50941   -            110   5.7e-07   29.6   9.8   1   1   1.6e-10   7.1e-07   29.3   6.8    36   106    31   103     7   107 0.85 Multidrug resistance efflux transporter
EamA                 PF00892.15   126 seq1527_BIOID50941   -            110   1.3e-05   25.1   9.4   1   1   3.4e-09   1.6e-05   24.8   6.5    60   125    36   102     5   103 0.89 EamA-like transporter family
FA_synthesis         PF02504.10   323 seq1528_BIOID50941   -            346  4.2e-124  413.5   0.0   1   1  3.4e-128  4.7e-124  413.3   0.0     8   323     1   321     1   321 0.99 Fatty acid synthesis protein
OMP_b-brl            PF13505.1    176 seq1530_BIOID50941   -            171   3.9e-27   95.2  13.5   1   1   6.8e-31   4.7e-27   94.9   9.3     2   176     9   171     6   171 0.87 Outer membrane protein beta-barrel domain
Ail_Lom              PF06316.6    199 seq1530_BIOID50941   -            171   1.5e-23   83.2   4.7   1   2   2.2e-18   1.5e-14   53.8   0.9     1   126     1   115     1   127 0.77 Enterobacterial Ail/Lom protein
Ail_Lom              PF06316.6    199 seq1530_BIOID50941   -            171   1.5e-23   83.2   4.7   2   2   2.2e-11   1.5e-07   31.0   0.1   154   199   126   171   120   171 0.93 Enterobacterial Ail/Lom protein
Xan_ur_permease      PF00860.15   389 seq1531_BIOID50941   -            525  3.8e-121  404.1  46.8   1   1  3.9e-125  5.3e-121  403.6  32.4     2   385    72   451    71   455 0.98 Permease family
DAHP_synth_1         PF00793.15   272 seq1535_BIOID50941   -            284   9.5e-82  273.6   0.0   1   1   8.2e-86   1.1e-81  273.3   0.0     9   271    10   275     2   276 0.97 DAHP synthetase I family
Peptidase_M75        PF09375.5    285 seq1536_BIOID50941   -            375   3.4e-52  177.4   5.4   1   1   6.5e-56   4.5e-52  177.0   3.7     1   285   135   368   135   368 0.96 Imelysin
Cupredoxin_1         PF13473.1    104 seq1536_BIOID50941   -            375   3.4e-25   87.8   0.1   1   1   8.1e-29   5.6e-25   87.1   0.1     4   104    13   115    10   115 0.95 Cupredoxin-like domain
PTS-HPr              PF00381.14    84 seq1537_BIOID50941   -             90   6.4e-25   86.7   0.4   1   1   5.5e-29   7.6e-25   86.5   0.3     2    84     3    86     2    86 0.96 PTS HPr component phosphorylation site
OmpA                 PF00691.15    97 seq1538_BIOID50941   -            282   4.3e-15   55.7   0.1   1   1   1.2e-18   1.7e-14   53.8   0.0     1    92   141   234   141   238 0.84 OmpA family
Resolvase            PF00239.16   141 seq1539_BIOID50941   -            508   7.4e-21   74.3   0.1   1   1   6.5e-24     3e-20   72.4   0.0     1   137     4   161     4   164 0.85 Resolvase, N terminal domain
Recombinase          PF07508.8    102 seq1539_BIOID50941   -            508   1.2e-14   54.2   0.0   1   1   5.2e-18   2.4e-14   53.2   0.0     1    99   191   284   191   286 0.94 Recombinase
Zn_ribbon_recom      PF13408.1     58 seq1539_BIOID50941   -            508     1e-06   28.7   0.5   1   1   6.2e-10   2.8e-06   27.3   0.4     1    57   302   357   302   358 0.87 Recombinase zinc beta ribbon domain
Molybdopterin        PF00384.17   432 seq1540_BIOID50941   -            731   1.1e-29  103.3   0.0   1   1     4e-33   2.7e-29  102.0   0.0     1   357    80   446    80   473 0.77 Molybdopterin oxidoreductase
Molydop_binding      PF01568.16   109 seq1540_BIOID50941   -            731   4.3e-06   26.3   0.0   1   1   2.3e-09   1.6e-05   24.5   0.0     1   108   614   723   614   724 0.77 Molydopterin dinucleotide binding domain
NQR2_RnfD_RnfE       PF03116.10   314 seq1542_BIOID50941   -            352    1e-121  405.8  15.7   1   1  8.6e-126  1.2e-121  405.6  10.9     3   314     4   350     2   350 0.93 NQR2, RnfD, RnfE family
CesT                 PF05932.8    119 seq1543_BIOID50941   -             51   5.1e-05   22.9   0.1   1   1   4.2e-09   5.8e-05   22.8   0.1     2    46     5    48     4    50 0.83 Tir chaperone protein (CesT) family
YrbL-PhoP_reg        PF10707.4    199 seq1548_BIOID50941   -            210   1.1e-62  210.8   0.0   1   1     1e-66   1.4e-62  210.5   0.0     1   198     2   185     2   186 0.97 PhoP regulatory network protein YrbL
CesT                 PF05932.8    119 seq1549_BIOID50941   -             63   1.2e-05   25.0   0.0   1   1   8.9e-10   1.2e-05   24.9   0.0    71   116     3    48     1    51 0.89 Tir chaperone protein (CesT) family
Rhodanese            PF00581.15   113 seq1552_BIOID50941   -            334   1.6e-36  124.9   0.0   1   2   5.6e-22   7.7e-18   64.7   0.0     2   112    62   181    61   182 0.86 Rhodanese-like domain
Rhodanese            PF00581.15   113 seq1552_BIOID50941   -            334   1.6e-36  124.9   0.0   2   2     6e-20   8.2e-16   58.2   0.0    11   112   219   324   210   325 0.85 Rhodanese-like domain
ACP_syn_III_C        PF08541.5     90 seq1553_BIOID50941   -            317   2.8e-37  126.5   0.0   1   1   2.8e-40   9.5e-37  124.7   0.0     1    90   228   317   228   317 0.98 3-Oxoacyl-[acyl-carrier-protein (ACP)] synthase III C terminal
ACP_syn_III          PF08545.5     80 seq1553_BIOID50941   -            317   4.2e-30  103.1   1.3   1   1   2.3e-33     8e-30  102.2   0.9     1    80   106   183   106   183 0.99 3-Oxoacyl-[acyl-carrier-protein (ACP)] synthase III
HMG_CoA_synt_N       PF01154.12   174 seq1553_BIOID50941   -            317   1.2e-05   24.8   0.1   1   1   5.7e-09     2e-05   24.1   0.1     7   150     5   143     2   167 0.85 Hydroxymethylglutaryl-coenzyme A synthase N terminal
Chal_sti_synt_N      PF00195.14   227 seq1553_BIOID50941   -            317   2.5e-05   23.5   0.7   1   1   1.3e-08   4.5e-05   22.6   0.5    98   225    48   168    21   170 0.81 Chalcone and stilbene synthases, N-terminal domain
DUF1471              PF07338.8     56 seq1556_BIOID50941   -             91     3e-17   61.8   0.5   1   1   3.5e-21   4.8e-17   61.2   0.3     1    56    36    89    36    89 0.98 Protein of unknown function (DUF1471)
IMS                  PF00817.15   148 seq1557_BIOID50941   -            351   9.6e-48  161.6   0.0   1   1   3.4e-51   1.6e-47  160.9   0.0     1   148     7   154     7   154 0.98 impB/mucB/samB family
IMS_C                PF11799.3    137 seq1557_BIOID50941   -            351   1.6e-09   38.1   0.1   1   1   5.8e-13   2.6e-09   37.4   0.0     3    99   211   309   209   327 0.85 impB/mucB/samB family C-terminal
IMS_HHH              PF11798.3     32 seq1557_BIOID50941   -            351   3.6e-08   32.8   0.0   1   1     2e-11   9.2e-08   31.6   0.0     1    32   166   197   166   197 0.96 IMS family HHH motif
Dyp_perox            PF04261.7    313 seq1560_BIOID50941   -            423  1.6e-110  368.6   0.0   1   1  1.4e-114  1.8e-110  368.4   0.0     1   312    61   410    61   411 0.98 Dyp-type peroxidase family
FMN_bind             PF04205.9     81 seq1566_BIOID50941   -            206   4.2e-18   65.1   0.1   1   1   6.4e-22   8.7e-18   64.1   0.0     1    77    99   187    99   191 0.98 FMN-binding domain
NUDIX                PF00293.23   135 seq1569_BIOID50941   -            182   3.8e-18   65.3   0.0   1   1   3.4e-22   4.6e-18   65.0   0.0     2   131    32   161    31   165 0.83 NUDIX domain
Acyl_transf_1        PF00698.16   318 seq1570_BIOID50941   -            309   1.4e-42  146.0   2.9   1   1   1.2e-46   1.7e-42  145.7   2.0     2   281     6   290     5   306 0.90 Acyl transferase domain
Beta_elim_lyase      PF01212.16   290 seq1571_BIOID50941   -            476   1.8e-97  325.8   0.0   1   1  3.1e-101   2.1e-97  325.6   0.0     1   289    54   442    54   443 0.99 Beta-eliminating lyase
GreA_GreB_N          PF03449.10    74 seq1577_BIOID50941   -            170   1.1e-29  102.1   0.7   1   1   2.7e-33   1.9e-29  101.4   0.5     1    74    13    86    13    86 0.97 Transcription elongation factor, N-terminal
GreA_GreB            PF01272.14    77 seq1577_BIOID50941   -            170   1.6e-22   78.9   0.0   1   1   3.8e-26   2.6e-22   78.2   0.0     2    77    93   167    92   167 0.98 Transcription elongation factor, GreA/GreB, C-term
Rnf-Nqr              PF02508.9    190 seq1578_BIOID50941   -            231   7.9e-59  198.3   9.5   1   1   6.7e-63   9.1e-59  198.1   6.6     1   189     1   200     1   201 0.98 Rnf-Nqr subunit, membrane protein
PhdYeFM_antitox      PF02604.14    75 seq1580_BIOID50941   -             97   1.5e-09   37.1   0.1   1   1     2e-13   2.8e-09   36.3   0.1     2    73     8    74     7    79 0.90 Antitoxin Phd_YefM, type II toxin-antitoxin system
Fe_dep_repr_C        PF02742.10    71 seq1585_BIOID50941   -            155   1.4e-13   50.2   0.9   1   1   1.5e-16   2.9e-13   49.1   0.6     1    57    95   150    95   154 0.95 Iron dependent repressor, metal binding and dimerisation domain
Fe_dep_repress       PF01325.14    60 seq1585_BIOID50941   -            155   7.1e-11   41.7   0.0   1   1   6.3e-14   1.2e-10   40.9   0.0     6    60    38    92    35    92 0.95 Iron dependent repressor, N-terminal DNA binding domain
HTH_24               PF13412.1     48 seq1585_BIOID50941   -            155   1.1e-07   30.9   0.0   1   1     9e-11   1.8e-07   30.3   0.0     3    48    40    85    38    85 0.90 Winged helix-turn-helix DNA-binding
MarR                 PF01047.17    59 seq1585_BIOID50941   -            155   1.7e-06   27.4   0.0   1   1   1.6e-09   3.1e-06   26.6   0.0    11    48    48    85    47    87 0.95 MarR family
YafO_toxin           PF13957.1    109 seq1586_BIOID50941   -            132   1.6e-33  114.6   0.0   1   1   1.3e-37   1.8e-33  114.4   0.0     1   109    25   132    25   132 0.98 Toxin YafO, type II toxin-antitoxin system
Tex_N                PF09371.5    193 seq1587_BIOID50941   -            773   7.7e-80  266.6   0.2   1   1   3.2e-83   1.5e-79  265.7   0.1     1   192    10   201    10   202 0.99 Tex-like protein N-terminal domain
HHH_3                PF12836.2     65 seq1587_BIOID50941   -            773     5e-27   93.5   0.0   1   1   2.5e-30   1.1e-26   92.3   0.0     1    65   491   555   491   555 0.99 Helix-hairpin-helix motif
S1                   PF00575.18    74 seq1587_BIOID50941   -            773   4.2e-24   84.3   0.6   1   1   1.7e-27   7.8e-24   83.4   0.4     2    74   648   720   647   720 0.98 S1 RNA binding domain
adh_short            PF00106.20   167 seq1588_BIOID50941   -            244   8.7e-40  136.2   1.7   1   1   3.2e-43   8.7e-40  136.2   1.2     1   166     6   169     6   170 0.92 short chain dehydrogenase
adh_short_C2         PF13561.1    243 seq1588_BIOID50941   -            244   6.3e-33  114.4   1.7   1   1   2.8e-36   7.6e-33  114.1   1.2     5   242    14   241    12   242 0.94 Enoyl-(Acyl carrier protein) reductase
KR                   PF08659.5    181 seq1588_BIOID50941   -            244   5.3e-21   74.9   1.1   1   1   3.1e-24   8.4e-21   74.3   0.8     3   174     8   180     7   198 0.84 KR domain
NAD_binding_10       PF13460.1    183 seq1588_BIOID50941   -            244   2.7e-06   27.4   0.4   1   1   1.9e-09   5.2e-06   26.4   0.3     2   126     9   157     8   215 0.74 NADH(P)-binding
Epimerase            PF01370.16   236 seq1588_BIOID50941   -            244     2e-05   24.0   0.2   1   1   1.2e-08   3.3e-05   23.3   0.1     1   117     8   140     8   177 0.77 NAD dependent epimerase/dehydratase family
HhH-GPD              PF00730.20   121 seq1592_BIOID50941   -            211   9.8e-19   67.6   0.0   1   1   3.1e-22   1.4e-18   67.1   0.0     1   120    34   168    34   169 0.95 HhH-GPD superfamily base excision DNA repair protein
HHH                  PF00633.18    30 seq1592_BIOID50941   -            211     2e-07   30.1   0.0   1   1   1.1e-10   4.8e-07   28.9   0.0     2    29   100   127    99   128 0.92 Helix-hairpin-helix motif
EndIII_4Fe-2S        PF10576.4     17 seq1592_BIOID50941   -            211   9.7e-05   22.2   3.3   1   1   3.7e-08   0.00017   21.5   2.3     1    17   187   203   187   203 0.99 Iron-sulfur binding domain of endonuclease III
DUF1364              PF07102.7     94 seq1595_BIOID50941   -             96   3.8e-39  132.3   0.8   1   1     3e-43   4.1e-39  132.2   0.6     1    94     1    94     1    94 0.98 Protein of unknown function (DUF1364)
PhoH                 PF02562.11   205 seq1597_BIOID50941   -            354     9e-76  253.5   0.0   1   1   8.5e-80   1.2e-75  253.1   0.0     2   204   149   353   148   354 0.98 PhoH-like protein
HTH_AraC             PF00165.18    42 seq1599_BIOID50941   -            253   1.3e-16   59.7   0.4   1   2   4.1e-10   2.8e-06   26.8   0.0     5    41   147   182   146   183 0.94 Bacterial regulatory helix-turn-helix proteins, AraC family
HTH_AraC             PF00165.18    42 seq1599_BIOID50941   -            253   1.3e-16   59.7   0.4   2   2   4.4e-11     3e-07   29.9   0.1    10    39   199   229   199   230 0.94 Bacterial regulatory helix-turn-helix proteins, AraC family
HTH_18               PF12833.2     81 seq1599_BIOID50941   -            253   1.1e-14   54.1   0.1   1   1   6.2e-18   4.2e-14   52.2   0.0     1    78   156   230   156   233 0.94 Helix-turn-helix domain
DUF3521              PF12035.3     35 seq1602_BIOID50941   -             39   7.3e-15   54.4   1.0   1   1   6.2e-19   8.5e-15   54.1   0.7     1    34     1    34     1    35 0.99 Protein of unknown function (DUF3521)
Acetyltransf_10      PF13673.1    117 seq1603_BIOID50941   -            125   1.8e-16   60.2   0.0   1   1   4.7e-20   2.2e-16   59.9   0.0    17   117     5    99     1    99 0.91 Acetyltransferase (GNAT) domain
Acetyltransf_7       PF13508.1     79 seq1603_BIOID50941   -            125     2e-07   30.9   0.0   1   1   9.1e-11   4.1e-07   29.9   0.0     3    78    31   100    29   101 0.87 Acetyltransferase (GNAT) domain
Acetyltransf_1       PF00583.19    83 seq1603_BIOID50941   -            125   2.5e-06   27.3   0.0   1   1   1.6e-09   7.4e-06   25.8   0.0    22    83    43   100     8   100 0.68 Acetyltransferase (GNAT) family
CitMHS               PF03600.11   349 seq1605_BIOID50941   -            307   1.3e-20   73.1  14.9   1   1   9.8e-25   1.3e-20   73.1  10.4    90   322    19   242     5   256 0.87 Citrate transporter
RusA                 PF05866.6    116 seq1608_BIOID50941   -            120   3.9e-25   88.4   0.0   1   1   3.2e-29   4.4e-25   88.2   0.0     1   116     8   117     8   117 0.94 Endodeoxyribonuclease RusA
PEP_mutase           PF13714.1    238 seq1611_BIOID50941   -            296   1.3e-53  181.5   4.4   1   1   2.1e-57   1.5e-53  181.3   3.0     1   233    10   250    10   255 0.92 Phosphoenolpyruvate phosphomutase
ICL                  PF00463.16   526 seq1611_BIOID50941   -            296   1.3e-16   59.8   1.9   1   1   4.6e-20   3.1e-16   58.5   1.3   150   255    80   183    71   213 0.86 Isocitrate lyase family
Trp_Tyr_perm         PF03222.8    394 seq1613_BIOID50941   -            407    3e-116  388.3  24.6   1   1  2.8e-120  3.8e-116  388.0  17.1     1   318     7   327     7   332 0.98 Tryptophan/tyrosine permease family
PilJ                 PF13675.1    112 seq1615_BIOID50941   -            571   2.6e-24   85.6   0.8   1   1   7.5e-28   2.6e-24   85.6   0.5     1   112    34   138    34   138 0.96 Type IV pili methyl-accepting chemotaxis transducer N-term
HisKA_3              PF07730.8     68 seq1615_BIOID50941   -            571     6e-19   68.0   1.8   1   1   1.8e-22     6e-19   68.0   1.2     1    65   366   430   366   434 0.97 Histidine kinase
HAMP                 PF00672.20    70 seq1615_BIOID50941   -            571     6e-13   48.6   0.0   1   1   1.7e-16     6e-13   48.6   0.0     2    69   160   228   159   229 0.91 HAMP domain
HATPase_c            PF02518.21   111 seq1615_BIOID50941   -            571   1.3e-12   47.2   0.0   1   1   7.5e-16   2.6e-12   46.3   0.0     4   108   473   560   470   563 0.89 Histidine kinase-, DNA gyrase B-, and HSP90-like ATPase
ChaB                 PF06150.7     57 seq1619_BIOID50941   -             76     6e-26   89.9   5.7   1   1   5.5e-30   7.6e-26   89.5   4.0     1    57     9    76     9    76 0.98 ChaB
CorA                 PF01544.13   292 seq1620_BIOID50941   -            316   4.9e-56  189.7   0.4   1   1   4.4e-60     6e-56  189.5   0.2     4   292    26   312    24   312 0.95 CorA-like Mg2+ transporter protein
PP-binding           PF00550.20    67 seq1622_BIOID50941   -             78   2.7e-16   59.4   0.4   1   1   4.4e-20     3e-16   59.3   0.3     1    67     6    73     6    73 0.96 Phosphopantetheine attachment site
DUF1493              PF07377.7    111 seq1622_BIOID50941   -             78   0.00024   21.0   0.4   1   1   4.1e-08   0.00028   20.8   0.3     1    59     1    55     1    62 0.91 Protein of unknown function (DUF1493)
Phage_antiter_Q      PF06323.6    230 seq1623_BIOID50941   -            229  3.5e-109  363.4   9.8   1   1  2.8e-113  3.9e-109  363.3   6.8     1   229     1   228     1   229 1.00 Phage antitermination protein Q
UPF0027              PF01139.12   420 seq1624_BIOID50941   -             88   3.7e-12   45.8   0.0   1   1     3e-16   4.1e-12   45.7   0.0     6    60    18    72    13    74 0.91 Uncharacterized protein family UPF0027
RF-1                 PF00472.15   114 seq1626_BIOID50941   -            185   8.7e-23   80.1   1.4   1   1   8.8e-27   1.2e-22   79.7   0.9     9   103    84   177    78   181 0.84 RF-1 domain
ChaC                 PF04752.7    177 seq1627_BIOID50941   -            239   2.6e-53  180.5   0.0   1   1   2.3e-57   3.2e-53  180.2   0.0     1   176    55   223    55   224 0.95 ChaC-like protein
Sugarporin_N         PF11471.3     60 seq1629_BIOID50941   -            464   1.7e-13   49.9  10.2   1   1     2e-17   2.7e-13   49.2   7.0     1    60     1    58     1    58 0.96 Maltoporin periplasmic N-terminal extension
ketoacyl-synt        PF00109.21   255 seq1630_BIOID50941   -            413     6e-60  202.7   1.1   1   1   1.7e-63     6e-60  202.7   0.8     2   255     4   247     3   247 0.93 Beta-ketoacyl synthase, N-terminal domain
Ketoacyl-synt_C      PF02801.17   119 seq1630_BIOID50941   -            413   2.5e-39  133.6   1.7   1   1   1.4e-42   4.7e-39  132.7   1.2     1   119   255   370   255   370 0.97 Beta-ketoacyl synthase, C-terminal domain
Thiolase_N           PF00108.18   264 seq1630_BIOID50941   -            413   1.2e-06   27.6   0.1   1   1   8.7e-10     3e-06   26.3   0.0    80   120   156   196   145   216 0.93 Thiolase, N-terminal domain
PTR2                 PF00854.16   373 seq1632_BIOID50941   -            500   2.5e-74  250.2  26.4   1   1   4.5e-78     3e-74  249.9  16.2     2   370    89   428    88   431 0.97 POT family
MFS_1                PF07690.11   354 seq1632_BIOID50941   -            500   2.9e-20   72.2  54.2   1   1   6.3e-21   4.3e-17   61.7  26.0    10   301    35   372    26   382 0.77 Major Facilitator Superfamily
Sulfatase            PF00884.18   379 seq1633_BIOID50941   -            560  3.9e-114  381.4   8.1   1   1  7.3e-118    5e-114  381.1   5.6     1   371    58   497    58   505 0.96 Sulfatase
Phosphodiest         PF01663.17   364 seq1633_BIOID50941   -            560   3.4e-11   42.9   0.4   1   1   1.3e-14   8.6e-11   41.6   0.2    18   244   106   348    98   350 0.67 Type I phosphodiesterase / nucleotide pyrophosphatase
Citrate_synt         PF00285.16   356 seq1634_BIOID50941   -            417  1.7e-116  388.7   0.0   1   1  1.6e-120  2.2e-116  388.3   0.0     2   356    50   398    50   398 0.98 Citrate synthase
MFS_1                PF07690.11   354 seq1638_BIOID50941   -            391   2.2e-43  148.2  38.1   1   1   4.8e-47   2.2e-43  148.2  26.4     3   350    10   342     8   346 0.82 Major Facilitator Superfamily
Sugar_tr             PF00083.19   451 seq1638_BIOID50941   -            391   1.4e-11   43.5   9.6   1   1   3.1e-15   1.4e-11   43.5   6.6    43   191    35   177    25   182 0.90 Sugar (and other) transporter
TRI12                PF06609.8    599 seq1638_BIOID50941   -            391   1.6e-07   29.7   3.3   1   1   3.6e-11   1.6e-07   29.7   2.3    66   216    25   176     4   225 0.75 Fungal trichothecene efflux pump (TRI12)
DAO                  PF01266.19   358 seq1641_BIOID50941   -            542   1.2e-56  192.0   2.9   1   1   5.5e-60   1.9e-56  191.4   2.0     1   344    10   343    10   367 0.86 FAD dependent oxidoreductase
FAD_binding_2        PF00890.19   421 seq1641_BIOID50941   -            542     5e-08   32.0   8.6   1   1     3e-10     1e-06   27.7   6.0     1   206    10   215    10   234 0.78 FAD binding domain
FAD_binding_3        PF01494.14   356 seq1641_BIOID50941   -            542   1.3e-06   27.5   3.7   1   1   4.2e-09   1.4e-05   24.1   2.7     2   173     9   214     8   225 0.85 FAD binding domain
Fer2_BFD             PF04324.10    55 seq1641_BIOID50941   -            542   2.2e-06   27.4   2.4   1   1   6.5e-10   2.2e-06   27.4   1.7     2    45   432   480   431   486 0.87 BFD-like [2Fe-2S] binding domain
Phage_lysozyme       PF00959.14   110 seq1644_BIOID50941   -            158   3.5e-23   81.8   0.0   1   1   3.7e-27   5.1e-23   81.3   0.0     1   109    33   140    33   141 0.98 Phage lysozyme
DUF3442              PF11924.3    280 seq1648_BIOID50941   -            476   6.3e-90  301.4   9.2   1   1   5.7e-94   7.8e-90  301.1   6.4     1   280    69   353    69   353 0.98 Protein of unknown function (DUF3442)
ABC_tran             PF00005.22   118 seq1649_BIOID50941   -            530   1.4e-36  125.3   0.0   1   2   1.1e-18   1.9e-15   57.1   0.0     1   118    41   184    41   184 0.98 ABC transporter
ABC_tran             PF00005.22   118 seq1649_BIOID50941   -            530   1.4e-36  125.3   0.0   2   2   2.2e-21   3.7e-18   65.8   0.0     1   118   359   467   359   467 0.95 ABC transporter
ABC_tran_2           PF12848.2     85 seq1649_BIOID50941   -            530   3.4e-23   81.1   3.0   1   1   1.8e-23     3e-20   71.7   1.4     2    85   224   309   223   309 0.91 ABC transporter
Aminotran_4          PF01063.14   231 seq1650_BIOID50941   -            269   7.6e-44  149.7   0.0   1   1   6.8e-48   9.3e-44  149.4   0.0     2   225    38   259    37   266 0.87 Aminotransferase class IV
ACR_tran             PF00873.14  1021 seq1651_BIOID50941   -           1037         0 1447.8   9.7   1   1         0         0 1447.6   6.7     1  1021     1  1027     1  1027 1.00 AcrB/AcrD/AcrF family
MMPL                 PF03176.10   333 seq1651_BIOID50941   -           1037   8.3e-13   47.6  29.7   1   2   1.6e-12   7.4e-09   34.6   6.2   138   317   333   513   309   537 0.82 MMPL family
MMPL                 PF03176.10   333 seq1651_BIOID50941   -           1037   8.3e-13   47.6  29.7   2   2   1.1e-08     5e-05   22.0   4.6   145   311   871  1035   858  1037 0.85 MMPL family
Esterase             PF00756.15   251 seq1652_BIOID50941   -            278   2.1e-72  243.4   0.0   1   1   7.1e-76   2.4e-72  243.2   0.0     1   251    21   271    21   271 0.99 Putative esterase
Abhydrolase_5        PF12695.2    142 seq1652_BIOID50941   -            278   8.9e-08   31.8   0.0   1   1   3.5e-11   1.2e-07   31.4   0.0     6   142    50   257    44   257 0.62 Alpha/beta hydrolase family
Peptidase_S9         PF00326.16   213 seq1652_BIOID50941   -            278   8.1e-07   28.3   0.0   1   1   3.7e-10   1.3e-06   27.7   0.0    54   208   127   274   118   278 0.77 Prolyl oligopeptidase family
Phage_lysis          PF03245.8    125 seq1653_BIOID50941   -            133   5.1e-32  110.3   6.0   1   1   9.1e-36   6.2e-32  110.0   4.2     1    90    29   118    29   124 0.97 Bacteriophage lysis protein
Rz1                  PF06085.6     40 seq1653_BIOID50941   -            133   3.8e-06   26.1   0.0   1   1   9.4e-10   6.4e-06   25.3   0.0    23    40   116   133   114   133 0.92 Lipoprotein Rz1 precursor
FeoA                 PF04023.9     74 seq1654_BIOID50941   -             75   3.5e-09   36.3   0.0   1   1     3e-13   4.1e-09   36.1   0.0     7    73     4    71     2    72 0.90 FeoA domain
MmgE_PrpD            PF03972.9    445 seq1655_BIOID50941   -            483  9.1e-177  587.5   0.0   1   1  7.5e-181    1e-176  587.4   0.0     2   445    14   475    13   475 0.98 MmgE/PrpD family
GST_C                PF00043.20    95 seq1657_BIOID50941   -            201   3.2e-15   55.7   0.1   1   1   1.9e-18   5.3e-15   55.0   0.1     5    95   104   189   100   189 0.94 Glutathione S-transferase, C-terminal domain
GST_N_2              PF13409.1     70 seq1657_BIOID50941   -            201   9.7e-12   44.6   0.0   1   1   1.4e-14   3.7e-11   42.7   0.0     5    69    11    75     9    76 0.95 Glutathione S-transferase, N-terminal domain
GST_N_3              PF13417.1     75 seq1657_BIOID50941   -            201   3.7e-11   42.9   0.0   1   1   2.8e-14   7.6e-11   41.9   0.0    15    73    16    79    11    81 0.89 Glutathione S-transferase, N-terminal domain
GST_C_2              PF13410.1     69 seq1657_BIOID50941   -            201   7.1e-10   38.5   0.1   1   1   3.8e-13   1.1e-09   37.9   0.0     7    69   125   184    71   184 0.90 Glutathione S-transferase, C-terminal domain
GST_N                PF02798.15    76 seq1657_BIOID50941   -            201   8.4e-09   35.3   0.0   1   1     9e-12   2.5e-08   33.8   0.0     3    76     1    75     1    75 0.94 Glutathione S-transferase, N-terminal domain
Rz1                  PF06085.6     40 seq1659_BIOID50941   -             49   1.6e-12   46.5  10.0   1   1   1.6e-16   2.2e-12   46.0   6.9     1    24    20    44    20    48 0.96 Lipoprotein Rz1 precursor
LysR_substrate       PF03466.15   209 seq1661_BIOID50941   -            319   7.6e-16   57.7   0.2   1   1   1.6e-19   1.1e-15   57.1   0.1    21   206   112   313    92   316 0.89 LysR substrate binding domain
HTH_1                PF00126.22    60 seq1661_BIOID50941   -            319   1.6e-14   53.2   0.0   1   1   4.8e-18   3.2e-14   52.2   0.0     1    57    10    66    10    67 0.96 Bacterial regulatory helix-turn-helix protein, lysR family
Gate                 PF07670.9    109 seq1662_BIOID50941   -            719   6.3e-48  161.0   9.9   1   2   2.3e-18   1.1e-14   54.1   2.5     3   106   298   389   296   396 0.94 Nucleoside recognition
Gate                 PF07670.9    109 seq1662_BIOID50941   -            719   6.3e-48  161.0   9.9   2   2   1.2e-38   5.4e-35  119.4   0.3     1   107   458   635   458   637 0.99 Nucleoside recognition
FeoB_N               PF02421.13   189 seq1662_BIOID50941   -            719   4.3e-42  143.3   0.2   1   1   1.8e-45   8.4e-42  142.4   0.1    52   187     1   138     1   140 0.92 Ferrous iron transport protein B
FeoB_C               PF07664.7     54 seq1662_BIOID50941   -            719     3e-21   74.4   2.1   1   1   6.5e-25     3e-21   74.4   1.5     1    54   400   453   400   453 0.99 Ferrous iron transport protein B C terminus
Radical_SAM          PF04055.16   166 seq1664_BIOID50941   -            385   3.2e-16   59.8   0.0   1   1     2e-19   5.6e-16   59.0   0.0     6   165    11   174     7   175 0.89 Radical SAM superfamily
Fer4_12              PF13353.1    139 seq1664_BIOID50941   -            385   1.3e-08   34.8   0.8   1   1   1.2e-11   3.2e-08   33.6   0.1    15   129    12   129     9   141 0.70 4Fe-4S single cluster domain
DUF4008              PF13186.1     64 seq1664_BIOID50941   -            385   2.5e-08   34.0   1.9   1   1   3.1e-11   8.6e-08   32.3   1.3     4    63   263   318   257   328 0.88 Domain of unknown function (DUF4008)
Fer4_14              PF13394.1    117 seq1664_BIOID50941   -            385   8.1e-07   29.0   1.0   1   1   8.4e-10   2.3e-06   27.5   0.1     7    90    11    97     9   119 0.75 4Fe-4S single cluster domain
CorA                 PF01544.13   292 seq1665_BIOID50941   -             39   3.6e-09   35.9   1.2   1   1   2.9e-13   3.9e-09   35.8   0.8   256   292     1    35     1    35 0.98 CorA-like Mg2+ transporter protein
YceG                 PF02618.11   297 seq1666_BIOID50941   -            340   1.3e-94  316.4   0.0   1   1   1.1e-98   1.5e-94  316.2   0.0     3   297    42   330    40   330 0.93 YceG-like family
Pribosyltran         PF00156.22   125 seq1667_BIOID50941   -            152   2.2e-11   43.4   0.0   1   1   2.3e-15   3.2e-11   42.9   0.0     2   112     4   105     3   112 0.87 Phosphoribosyl transferase domain
FAD_binding_2        PF00890.19   421 seq1670_BIOID50941   -            419   2.3e-55  188.0   0.0   1   1   3.9e-59   2.7e-55  187.8   0.0     1   421     4   399     4   399 0.95 FAD binding domain
DUF1100              PF06500.6    411 seq1672_BIOID50941   -            414  1.8e-221  734.8   0.0   1   1  5.9e-225    2e-221  734.6   0.0     1   411     1   414     1   414 0.99 Alpha/beta hydrolase of unknown function (DUF1100)
Abhydrolase_5        PF12695.2    142 seq1672_BIOID50941   -            414   2.5e-08   33.6   0.0   1   1   1.3e-11   4.6e-08   32.8   0.0     1   121   196   375   196   392 0.76 Alpha/beta hydrolase family
Abhydrolase_6        PF12697.2    228 seq1672_BIOID50941   -            414   4.9e-06   26.5   0.3   1   1   3.1e-09   1.1e-05   25.3   0.0    12   107   208   326   197   390 0.70 Alpha/beta hydrolase family
Glu_synthase         PF01645.12   368 seq1673_BIOID50941   -           1522  1.2e-158  527.7   0.0   1   1  7.4e-162  2.5e-158  526.6   0.0     1   367   829  1192   829  1193 0.99 Conserved region in glutamate synthase
GATase_2             PF00310.16   361 seq1673_BIOID50941   -           1522    2e-132  441.1   0.0   1   1  7.9e-136  2.7e-132  440.7   0.0     1   360    48   410    48   411 0.99 Glutamine amidotransferases class-II
Glu_syn_central      PF04898.9    288 seq1673_BIOID50941   -           1522  3.6e-113  377.4   0.0   1   1    2e-116  6.8e-113  376.5   0.0     3   287   492   773   490   774 0.99 Glutamate synthase central domain
GXGXG                PF01493.14   202 seq1673_BIOID50941   -           1522   6.5e-67  224.3   4.5   1   1   3.4e-70   1.2e-66  223.5   3.1     3   201  1271  1465  1269  1466 0.98 GXGXG motif
EII-GUT              PF03608.8    168 seq1675_BIOID50941   -            131   1.3e-57  194.1   0.4   1   1   1.2e-61   1.6e-57  193.9   0.3     2   124     5   127     4   130 0.98 PTS system enzyme II sorbitol-specific factor
AMP-binding          PF00501.23   418 seq1676_BIOID50941   -            628   1.8e-91  306.4   0.0   1   1   4.7e-95   2.2e-91  306.2   0.0     1   418    85   525    85   525 0.96 AMP-binding enzyme
DUF3448              PF11930.3     82 seq1676_BIOID50941   -            628   4.2e-26   90.3   0.3   1   1   1.6e-29   7.5e-26   89.5   0.2     7    79     3    75     1    78 0.95 Domain of unknown function (DUF3448)
DUF4009              PF13193.1     41 seq1676_BIOID50941   -            628     9e-15   53.7   0.0   1   1   5.8e-18   2.7e-14   52.2   0.0     3    41   575   615   573   615 0.96 Domain of unknown function (DUF4009)
SepZ                 PF06066.6     99 seq1679_BIOID50941   -             99   8.4e-52  173.1   9.8   1   1   6.8e-56   9.3e-52  173.0   6.8     1    99     1    99     1    99 1.00 SepZ
Thymidylate_kin      PF02223.12   186 seq1680_BIOID50941   -            213   2.6e-60  202.8   0.0   1   1   2.1e-64   2.9e-60  202.7   0.0     1   186     8   200     8   200 0.96 Thymidylate kinase
EII-GUT              PF03608.8    168 seq1682_BIOID50941   -             44   2.7e-06   27.2   0.1   1   1   2.2e-10   3.1e-06   27.0   0.1   142   168     2    28     1    28 0.94 PTS system enzyme II sorbitol-specific factor
ABC_membrane_2       PF06472.10   282 seq1683_BIOID50941   -            552   1.1e-47  162.4  10.0   1   1     3e-51   1.4e-47  162.0   7.0    11   281     6   292     2   293 0.95 ABC transporter transmembrane region 2
SbmA_BacA            PF05992.7    315 seq1683_BIOID50941   -            552   1.9e-33  115.9  16.9   1   1   3.3e-36   1.5e-32  112.9  11.7     8   312    22   341    16   344 0.81 SbmA/BacA-like family
ABC_tran             PF00005.22   118 seq1683_BIOID50941   -            552   1.4e-09   38.2   0.0   1   1   7.5e-13   3.4e-09   36.9   0.0    64   118   362   506   210   506 0.71 ABC transporter
EIIBC-GUT_N          PF03612.9    183 seq1684_BIOID50941   -             68   6.6e-08   32.2   0.2   1   1   5.8e-12   7.9e-08   31.9   0.2     2    31     3    31     2    38 0.93 Sorbitol phosphotransferase enzyme II N-terminus
MxiH                 PF09392.5     90 seq1685_BIOID50941   -            125   2.2e-12   47.2   0.9   1   1   2.7e-16   3.7e-12   46.5   0.6     2    90    39   124    38   124 0.96 Type III secretion needle MxiH like
CCG                  PF02754.11    85 seq1689_BIOID50941   -            396   3.5e-33  113.3   0.7   1   2   3.7e-19   8.3e-16   57.6   0.0     1    85   163   249   163   249 0.94 Cysteine-rich domain
CCG                  PF02754.11    85 seq1689_BIOID50941   -            396   3.5e-33  113.3   0.7   2   2   4.7e-18   1.1e-14   54.1   0.0     1    84   293   376   293   377 0.94 Cysteine-rich domain
Fer4_8               PF13183.1     57 seq1689_BIOID50941   -            396   6.4e-10   38.8   5.9   1   1   2.8e-13   6.4e-10   38.8   4.1     2    57     6    70     5    71 0.81 4Fe-4S dicluster domain
Fer4_17              PF13534.1     61 seq1689_BIOID50941   -            396     3e-07   30.5   6.3   1   1   1.3e-10     3e-07   30.5   4.4     1    60     8    70     8    71 0.78 4Fe-4S dicluster domain
EIIBC-GUT_C          PF07663.6     93 seq1690_BIOID50941   -            216   2.8e-48  161.8   5.0   1   1   4.1e-52   2.8e-48  161.8   3.5     1    93   123   215   123   215 0.99 Sorbitol phosphotransferase enzyme II C-terminus
EIIBC-GUT_N          PF03612.9    183 seq1690_BIOID50941   -            216   1.8e-13   50.3   0.1   1   1   6.2e-17   4.3e-13   49.1   0.1   104   183     2    68     1    68 0.90 Sorbitol phosphotransferase enzyme II N-terminus
FMN_red              PF03358.10   152 seq1691_BIOID50941   -            188   2.4e-39  134.1   0.0   1   1   4.4e-43     3e-39  133.8   0.0     2   147     6   149     5   153 0.94 NADPH-dependent FMN reductase
Flavodoxin_2         PF02525.12   199 seq1691_BIOID50941   -            188   7.2e-09   35.3   0.0   1   1   1.5e-12     1e-08   34.8   0.0     9   136    13   118     6   144 0.69 Flavodoxin-like fold
DNA_pol3_delta2      PF13177.1    162 seq1693_BIOID50941   -            334   2.3e-39  134.5   0.0   1   1   5.7e-43   3.9e-39  133.7   0.0     8   159    13   165     9   168 0.96 DNA polymerase III, delta subunit
DNApol3-delta_C      PF09115.5    119 seq1693_BIOID50941   -            334     2e-37  127.7   0.1   1   1   4.5e-41   3.1e-37  127.1   0.1     2   119   207   323   206   323 0.98 DNA polymerase III, delta subunit, C terminal
YscJ_FliF            PF01514.12   207 seq1694_BIOID50941   -            173   6.9e-55  185.2   5.6   1   1     6e-59   8.2e-55  185.0   3.9    24   196     2   168     1   172 0.98 Secretory protein of YscJ/FliF family
FeoC                 PF09012.5     69 seq1696_BIOID50941   -             78   1.9e-15   56.1   0.4   1   1   3.3e-19   2.3e-15   55.9   0.3     1    65     3    69     3    75 0.92 FeoC like transcriptional regulator
TrmB                 PF01978.14    68 seq1696_BIOID50941   -             78   2.2e-06   27.1   0.0   1   1   4.3e-10   2.9e-06   26.7   0.0    17    59    10    53     7    56 0.92 Sugar-specific transcriptional regulator TrmB
Phage_Nu1            PF07471.7    164 seq1698_BIOID50941   -            181   6.1e-92  305.3   1.4   1   1   5.1e-96   6.9e-92  305.1   1.0     1   164     1   164     1   164 0.99 Phage DNA packaging protein Nu1
Flavodoxin_1         PF00258.20   143 seq1700_BIOID50941   -            173     1e-27   96.7   0.0   1   1   8.7e-32   1.2e-27   96.5   0.0     1   143     5   160     5   160 0.94 Flavodoxin
PTSIIA_gutA          PF03829.8    117 seq1701_BIOID50941   -            123   7.6e-45  151.2   0.0   1   1   6.7e-49   9.1e-45  150.9   0.0     1   116     1   116     1   118 0.98 PTS system glucitol/sorbitol-specific IIA component
2-Hacid_dh_C         PF02826.14   178 seq1702_BIOID50941   -            329   5.3e-53  178.6   0.0   1   1   1.8e-56   8.2e-53  178.0   0.0     1   178   110   297   110   297 0.94 D-isomer specific 2-hydroxyacid dehydrogenase, NAD binding domain
2-Hacid_dh           PF00389.25   133 seq1702_BIOID50941   -            329   2.3e-35  120.8   0.0   1   1   5.9e-39   2.7e-35  120.6   0.0     3   132     5   328     3   329 0.98 D-isomer specific 2-hydroxyacid dehydrogenase, catalytic domain
NAD_binding_2        PF03446.10   162 seq1702_BIOID50941   -            329   7.5e-06   25.8   0.0   1   1   5.1e-09   2.3e-05   24.2   0.0     3   119   146   259   144   263 0.91 NAD binding domain of 6-phosphogluconate dehydrogenase
Transposase_31       PF04754.7    205 seq1703_BIOID50941   -            292   1.3e-83  279.3   0.1   1   1   1.2e-87   1.7e-83  278.8   0.0     1   204     8   209     8   210 0.99 Putative transposase, YhgA-like
TerC                 PF03741.11   184 seq1707_BIOID50941   -            540   4.9e-49  166.1  13.4   1   1   1.6e-52   7.4e-49  165.5   9.3     1   183    27   216    27   217 0.94 Integral membrane protein TerC family
CorC_HlyC            PF03471.12    81 seq1707_BIOID50941   -            540   1.4e-19   69.5   0.1   1   1   4.8e-22   2.2e-18   65.7   0.0     2    79   453   529   452   531 0.93 Transporter associated domain
CBS                  PF00571.23    57 seq1707_BIOID50941   -            540   7.2e-16   57.4   1.3   1   2   8.5e-09   3.9e-05   23.1   0.4     1    53   315   371   315   374 0.94 CBS domain
CBS                  PF00571.23    57 seq1707_BIOID50941   -            540   7.2e-16   57.4   1.3   2   2   9.7e-12   4.4e-08   32.5   0.0     3    53   382   432   381   436 0.93 CBS domain
PLA1                 PF02253.10   260 seq1708_BIOID50941   -            289   1.6e-93  312.8   5.0   1   1   1.4e-97   1.9e-93  312.5   3.4     8   260    39   286    33   286 0.98 Phospholipase A1
adh_short            PF00106.20   167 seq1709_BIOID50941   -            259   6.2e-25   87.9   1.9   1   1   1.1e-28   7.5e-25   87.6   1.3     2   166     4   172     3   173 0.92 short chain dehydrogenase
adh_short_C2         PF13561.1    243 seq1709_BIOID50941   -            259   6.4e-15   55.5   0.0   1   1   1.4e-18   9.3e-15   54.9   0.0     7   241    13   255     9   256 0.86 Enoyl-(Acyl carrier protein) reductase
TatD_DNase           PF01026.16   255 seq1710_BIOID50941   -            265   1.2e-76  257.2   0.0   1   1   9.8e-81   1.3e-76  257.0   0.0     1   255     4   255     4   255 0.96 TatD related DNase
Secretin             PF00263.16   165 seq1711_BIOID50941   -            514   1.8e-32  111.9   3.4   1   1   2.6e-36   1.8e-32  111.9   2.4     1   162   338   506   338   509 0.93 Bacterial type II and III secretion system protein
Secretin_N           PF03958.12    82 seq1711_BIOID50941   -            514   2.6e-24   85.1   2.8   1   1   1.7e-22   1.1e-18   67.0   0.2     1    82   182   277   182   277 0.99 Bacterial type II/III secretion system short domain
ArsC                 PF03960.10   110 seq1714_BIOID50941   -            118   2.8e-31  107.7   0.0   1   1   2.3e-35   3.1e-31  107.5   0.0     1   110     5   114     5   114 0.96 ArsC family
Plug                 PF07715.10   108 seq1715_BIOID50941   -            790   5.3e-09   36.2   2.6   1   1   6.5e-13   8.9e-09   35.5   0.9    12   106    49   165    39   167 0.89 TonB-dependent Receptor Plug Domain
Transposase_31       PF04754.7    205 seq1717_BIOID50941   -            308   3.8e-82  274.5   0.5   1   1   3.6e-86   4.9e-82  274.1   0.1     2   204     9   209     8   210 0.99 Putative transposase, YhgA-like
Peptidase_M20        PF01546.23   171 seq1719_BIOID50941   -            375   1.7e-36  125.2   0.1   1   1     3e-40   2.1e-36  125.0   0.1     1   170    62   371    62   372 0.95 Peptidase family M20/M25/M40
M20_dimer            PF07687.9    109 seq1719_BIOID50941   -            375   3.1e-25   87.8   0.1   1   1   1.3e-28   8.7e-25   86.4   0.0     1   108   175   282   175   283 0.98 Peptidase dimerisation domain
MFS_1                PF07690.11   354 seq1720_BIOID50941   -            463   1.3e-16   60.2  60.6   1   1   9.3e-21   1.3e-16   60.2  42.0     2   354    45   422    44   422 0.77 Major Facilitator Superfamily
META                 PF03724.11   101 seq1723_BIOID50941   -            140   9.4e-18   63.8   0.2   1   1   8.5e-22   1.2e-17   63.5   0.1     2   100    30   125    29   126 0.93 META domain
GutM                 PF06923.6    109 seq1727_BIOID50941   -            119   1.4e-36  124.3   0.0   1   1   1.2e-40   1.6e-36  124.1   0.0     2   109     3   110     2   110 0.98 Glucitol operon activator protein (GutM)
Transp_cyt_pur       PF02133.10   439 seq1728_BIOID50941   -            419   3.7e-83  279.4  48.0   1   1   3.1e-87   4.2e-83  279.2  33.3     1   438    11   397    11   398 0.98 Permease for cytosine/purines, uracil, thiamine, allantoin
HTH_18               PF12833.2     81 seq1729_BIOID50941   -            278   1.4e-25   89.1   2.0   1   1   5.2e-29   1.8e-25   88.7   0.7     1    80   193   271   193   272 0.97 Helix-turn-helix domain
AraC_binding         PF02311.14   136 seq1729_BIOID50941   -            278   7.2e-24   83.8   2.1   1   1   2.1e-27   7.2e-24   83.8   1.5     4   136    16   154    14   154 0.96 AraC-like ligand binding domain
HTH_AraC             PF00165.18    42 seq1729_BIOID50941   -            278   2.5e-21   74.7   0.1   1   2   1.9e-11   6.5e-08   32.0   0.0     1    42   180   221   180   221 0.97 Bacterial regulatory helix-turn-helix proteins, AraC family
HTH_AraC             PF00165.18    42 seq1729_BIOID50941   -            278   2.5e-21   74.7   0.1   2   2   3.8e-14   1.3e-10   40.6   0.0     1    42   232   271   232   271 0.93 Bacterial regulatory helix-turn-helix proteins, AraC family
RQC                  PF09382.5    106 seq1730_BIOID50941   -            611   4.4e-28   96.9   0.0   1   1   3.5e-31   1.2e-27   95.6   0.0     1   104   413   514   413   516 0.97 RQC domain
Helicase_C           PF00271.26    78 seq1730_BIOID50941   -            611   4.6e-24   83.9   0.0   1   1   2.6e-24   8.9e-21   73.4   0.1     3    78   258   333   256   333 0.98 Helicase conserved C-terminal domain
HRDC                 PF00570.18    68 seq1730_BIOID50941   -            611   8.1e-24   83.0   0.1   1   1   6.4e-27   2.2e-23   81.6   0.0     2    68   535   601   534   601 0.97 HRDC domain
DEAD                 PF00270.24   173 seq1730_BIOID50941   -            611   2.6e-21   75.7   0.0   1   1   8.5e-24   2.9e-20   72.3   0.0     2   168    30   189    29   194 0.85 DEAD/DEAH box helicase
AA_kinase            PF00696.23   241 seq1731_BIOID50941   -            396   4.4e-43  147.4   2.1   1   1   8.2e-47   5.6e-43  147.1   1.5     2   240    35   263    34   264 0.93 Amino acid kinase family
PUA                  PF01472.15    74 seq1731_BIOID50941   -            396     1e-22   79.4   0.1   1   1   4.6e-26   3.1e-22   77.9   0.1     1    74   305   379   305   379 0.98 PUA domain
GCV_T                PF01571.16   211 seq1733_BIOID50941   -            326   1.2e-28   99.8   0.3   1   1   1.3e-32   1.7e-28   99.3   0.2     4   209    24   217    21   219 0.90 Aminomethyltransferase folate-binding domain
HAD_2                PF13419.1    176 seq1734_BIOID50941   -            221   4.3e-21   75.8   0.1   1   1   3.7e-25   5.1e-21   75.5   0.0     1   176     7   185     7   185 0.87 Haloacid dehalogenase-like hydrolase
PTS_EIIC             PF02378.13   321 seq1735_BIOID50941   -            477   1.4e-80  270.4  33.4   1   1   2.1e-84   1.4e-80  270.4  23.2     1   321    13   320    13   320 0.94 Phosphotransferase system, EIIC
PTS_EIIB             PF00367.15    35 seq1735_BIOID50941   -            477   7.7e-14   50.5   0.1   1   1     2e-17   1.3e-13   49.7   0.0     3    35   404   436   402   436 0.95 phosphotransferase system, EIIB
DeoRC                PF00455.17   162 seq1736_BIOID50941   -            257   1.9e-52  177.0   0.7   1   1   6.5e-56   2.9e-52  176.4   0.3     3   161    74   232    72   233 0.97 DeoR C terminal sensor domain
HTH_DeoR             PF08220.7     57 seq1736_BIOID50941   -            257   9.1e-22   76.2   0.1   1   1   3.8e-25   1.7e-21   75.3   0.1     1    56     6    61     6    62 0.98 DeoR-like helix-turn-helix domain
HTH_11               PF08279.7     55 seq1736_BIOID50941   -            257   5.4e-09   35.4   0.1   1   1   3.9e-12   1.8e-08   33.8   0.0     1    46     6    50     6    56 0.92 HTH domain
Pribosyltran         PF00156.22   125 seq1738_BIOID50941   -            227   1.1e-09   37.9   0.0   1   1   1.3e-13   1.8e-09   37.2   0.0    49   124   145   223   134   224 0.80 Phosphoribosyl transferase domain
Gp49                 PF05973.9     91 seq1741_BIOID50941   -            112   1.5e-26   92.1   0.0   1   1   1.2e-30   1.7e-26   91.9   0.0     1    91    13   102    13   102 0.96 Phage derived protein Gp49-like (DUF891)
TPR_3                PF07720.7     36 seq1742_BIOID50941   -            151   7.6e-10   38.2   0.2   1   1   5.5e-14   7.6e-10   38.2   0.2     1    36    32    65    32    65 0.96 Tetratricopeptide repeat
POR_N                PF01855.14   230 seq1743_BIOID50941   -           1174   3.2e-81  272.1   1.2   1   1   4.8e-84     5e-81  271.4   0.9     2   230    13   244    12   244 0.98 Pyruvate flavodoxin/ferredoxin oxidoreductase, thiamine diP-bdg
POR                  PF01558.13   173 seq1743_BIOID50941   -           1174   4.5e-30  104.7   0.0   1   1   8.2e-33   8.6e-30  103.7   0.0     1   173   426   610   426   610 0.90 Pyruvate ferredoxin/flavodoxin oxidoreductase
EKR                  PF10371.4     60 seq1743_BIOID50941   -           1174   3.5e-23   80.8   0.0   1   1   7.3e-26   7.7e-23   79.7   0.0     6    59   625   678   620   679 0.93 Domain of unknown function
Fer4_7               PF12838.2     52 seq1743_BIOID50941   -           1174   1.9e-10   40.8   8.8   1   1   1.8e-13   1.9e-10   40.8   6.1     2    50   689   757   688   758 0.72 4Fe-4S dicluster domain
TPP_enzyme_C         PF02775.16   153 seq1743_BIOID50941   -           1174   2.8e-09   36.5   0.1   1   1   8.3e-12   8.8e-09   35.0   0.0    46   152   954  1066   939  1067 0.89 Thiamine pyrophosphate enzyme, C-terminal TPP binding domain
Fer4                 PF00037.22    24 seq1743_BIOID50941   -           1174   4.7e-09   35.3  20.6   1   2   1.7e-08   1.8e-05   24.0   0.9     2    24   683   705   682   705 0.93 4Fe-4S binding domain
Fer4                 PF00037.22    24 seq1743_BIOID50941   -           1174   4.7e-09   35.3  20.6   2   2   5.8e-08   6.1e-05   22.3   2.7     3    20   740   757   738   758 0.89 4Fe-4S binding domain
Fer4_16              PF13484.1     67 seq1743_BIOID50941   -           1174   2.8e-08   34.2   7.1   1   1   8.8e-11   9.3e-08   32.5   4.9     2    66   689   757   688   758 0.59 4Fe-4S double cluster binding domain
Fer4_6               PF12837.2     24 seq1743_BIOID50941   -           1174   5.9e-08   32.1  18.8   1   1   1.1e-08   1.2e-05   24.8   1.7     1    24   681   704   681   704 0.94 4Fe-4S binding domain
Fer4_10              PF13237.1     52 seq1743_BIOID50941   -           1174   1.7e-07   30.8  23.1   1   1   9.6e-10     1e-06   28.3   7.7     3    52   683   756   681   756 0.82 4Fe-4S dicluster domain
Fer4_17              PF13534.1     61 seq1743_BIOID50941   -           1174   2.3e-06   27.7   5.6   1   1   2.2e-09   2.3e-06   27.7   3.9     2    58   689   757   673   760 0.73 4Fe-4S dicluster domain
UPF0370              PF13980.1     63 seq1744_BIOID50941   -             74   5.1e-34  115.7  11.7   1   1   4.1e-38   5.6e-34  115.6   8.1     1    61     9    70     9    74 0.94 Uncharacterised protein family (UPF0370)
AraC_binding         PF02311.14   136 seq1745_BIOID50941   -            312   6.1e-23   80.8   1.4   1   1   2.7e-26   9.2e-23   80.3   0.2     7   120    52   170    48   186 0.89 AraC-like ligand binding domain
HTH_18               PF12833.2     81 seq1745_BIOID50941   -            312   9.4e-22   76.8   0.1   1   1   5.5e-25   1.9e-21   75.8   0.1     2    79   229   305   228   307 0.97 Helix-turn-helix domain
HTH_AraC             PF00165.18    42 seq1745_BIOID50941   -            312   1.5e-20   72.2   0.2   1   2   3.2e-10   1.1e-06   28.1   0.0     2    42   216   256   215   256 0.93 Bacterial regulatory helix-turn-helix proteins, AraC family
HTH_AraC             PF00165.18    42 seq1745_BIOID50941   -            312   1.5e-20   72.2   0.2   2   2   1.6e-14   5.3e-11   41.8   0.0     2    42   268   306   267   306 0.94 Bacterial regulatory helix-turn-helix proteins, AraC family
Cupin_2              PF07883.6     71 seq1745_BIOID50941   -            312   1.4e-06   27.5   0.0   1   1   8.3e-10   2.8e-06   26.6   0.0     7    60    57   109    53   116 0.92 Cupin domain
HTH_37               PF13744.1     80 seq1747_BIOID50941   -             96   5.2e-24   83.7   0.5   1   1   8.4e-28   5.8e-24   83.5   0.3     3    76    14    86    12    91 0.95 Helix-turn-helix domain
HTH_3                PF01381.17    55 seq1747_BIOID50941   -             96   4.8e-07   29.3   0.0   1   1   8.8e-11     6e-07   29.0   0.0     5    47    37    80    33    88 0.87 Helix-turn-helix
SIS                  PF01380.17   131 seq1750_BIOID50941   -            321   3.9e-27   94.3   0.0   1   1   9.9e-31   6.8e-27   93.5   0.0     2   130    39   169    38   170 0.98 SIS domain
CBS                  PF00571.23    57 seq1750_BIOID50941   -            321   7.1e-15   54.3   0.0   1   2   1.9e-08   0.00013   21.4   0.0     1    56   199   256   199   257 0.92 CBS domain
CBS                  PF00571.23    57 seq1750_BIOID50941   -            321   7.1e-15   54.3   0.0   2   2   4.7e-10   3.2e-06   26.5   0.0     8    51   272   315   265   318 0.82 CBS domain
Fe-S_biosyn          PF01521.15    91 seq1751_BIOID50941   -            191   2.1e-23   81.7   0.0   1   1   1.6e-26   1.1e-22   79.4   0.0     1    91     2    94     2    94 0.98 Iron-sulphur cluster biosynthesis
NifU                 PF01106.12    68 seq1751_BIOID50941   -            191     2e-10   40.1   0.0   1   1   4.4e-14     3e-10   39.5   0.0     2    65   112   177   111   180 0.90 NifU-like domain
Aldedh               PF00171.17   462 seq1755_BIOID50941   -            417   4.5e-20   71.2   2.8   1   1   9.9e-20   1.4e-15   56.5   0.7    37   299     8   283     2   304 0.80 Aldehyde dehydrogenase family
Amidohydro_3         PF07969.6    404 seq1756_BIOID50941   -            427   1.3e-55  189.1   1.0   1   1   1.5e-58     5e-55  187.2   0.7     1   404    53   379    53   379 0.98 Amidohydrolase family
Amidohydro_4         PF13147.1    304 seq1756_BIOID50941   -            427   3.5e-14   53.4   1.1   1   1   1.3e-17   4.3e-14   53.1   0.7     1   303    48   377    48   388 0.94 Amidohydrolase
Amidohydro_5         PF13594.1     68 seq1756_BIOID50941   -            427   8.5e-06   25.3   1.6   1   1   6.1e-09   2.1e-05   24.1   0.1     2    45    24    80    23   130 0.74 Amidohydrolase
Rick_17kDa_Anti      PF05433.10    42 seq1759_BIOID50941   -            155   1.4e-07   30.9  26.2   1   1   1.8e-11   2.5e-07   30.1  18.2     1    42    62   103    62   103 0.96 Glycine zipper 2TM domain
Molybdopterin        PF00384.17   432 seq1760_BIOID50941   -           1247  1.7e-197  656.3   0.0   1   1  3.1e-201  2.1e-197  655.9   0.0     1   432   108   833   108   833 1.00 Molybdopterin oxidoreductase
Molydop_binding      PF01568.16   109 seq1760_BIOID50941   -           1247   3.3e-23   81.4   0.0   1   1   3.6e-26   2.5e-22   78.6   0.0     1   105  1087  1202  1087  1206 0.95 Molydopterin dinucleotide binding domain
Cons_hypoth698       PF03601.9    305 seq1762_BIOID50941   -            349  3.8e-117  390.1  25.3   1   1  3.3e-121  4.4e-117  389.9  17.5     1   305    18   326    18   326 0.98 Conserved hypothetical protein 698
Inositol_P           PF00459.20   271 seq1763_BIOID50941   -            267   2.5e-77  259.7   0.0   1   1   2.1e-81   2.8e-77  259.5   0.0     3   268     2   260     1   263 0.97 Inositol monophosphatase family
Pyr_redox_2          PF07992.9    200 seq1764_BIOID50941   -            472   9.4e-13   48.3   3.8   1   1   2.6e-14   3.2e-11   43.3   2.6     1   198   148   448   148   450 0.83 Pyridine nucleotide-disulphide oxidoreductase
Pyr_redox            PF00070.22    80 seq1764_BIOID50941   -            472     6e-12   45.6   3.8   1   1   1.4e-08   1.8e-05   24.9   0.2     1    77   289   364   289   369 0.87 Pyridine nucleotide-disulphide oxidoreductase
NAD_binding_8        PF13450.1     68 seq1764_BIOID50941   -            472   1.6e-08   34.3   0.2   1   1   3.3e-11   4.1e-08   33.0   0.2     1    35   151   185   151   189 0.96 NAD(P)-binding Rossmann-like domain
FAD_binding_3        PF01494.14   356 seq1764_BIOID50941   -            472   6.3e-07   28.6   0.1   1   1   9.5e-10   1.2e-06   27.7   0.1     3    34   148   179   147   182 0.95 FAD binding domain
Thi4                 PF01946.12   230 seq1764_BIOID50941   -            472   1.9e-06   27.0   0.7   1   1   2.9e-09   3.6e-06   26.1   0.1    18    83   147   213   138   223 0.80 Thi4 family
Peptidase_M16        PF00675.15   149 seq1765_BIOID50941   -            931   1.4e-43  148.0   4.3   1   1   1.1e-45   7.3e-42  142.5   0.0     1   148    46   203    46   204 0.96 Insulinase (Peptidase family M16)
Peptidase_M16_C      PF05193.16   184 seq1765_BIOID50941   -            931   1.6e-42  145.1   1.4   1   2   4.2e-26   2.9e-22   79.1   0.1     2   182   207   386   206   388 0.86 Peptidase M16 inactive domain
Peptidase_M16_C      PF05193.16   184 seq1765_BIOID50941   -            931   1.6e-42  145.1   1.4   2   2   2.3e-20   1.6e-16   60.4   0.0    15   183   698   862   686   863 0.92 Peptidase M16 inactive domain
LysE                 PF01810.13   191 seq1766_BIOID50941   -            206   5.7e-54  182.1  12.2   1   1   4.9e-58   6.7e-54  181.9   8.5     2   190    14   205    13   206 0.98 LysE type translocator
GGDEF                PF00990.16   161 seq1768_BIOID50941   -            138   1.5e-40  138.3   0.0   1   1   1.2e-44   1.6e-40  138.1   0.0    36   161     1   125     1   125 0.99 GGDEF domain
GntP_permease        PF02447.11   441 seq1771_BIOID50941   -            438  2.1e-188  626.2  45.8   1   1  5.2e-192  2.4e-188  626.0  31.7     1   441     1   437     1   437 0.99 GntP family permease
CitMHS               PF03600.11   349 seq1771_BIOID50941   -            438   5.3e-09   35.0  40.0   1   1   1.6e-12   7.2e-09   34.5  27.5     5   348     8   386     3   387 0.78 Citrate transporter
Na_H_antiporter      PF03553.9    303 seq1771_BIOID50941   -            438   3.8e-06   26.0  19.5   1   1   8.3e-10   3.8e-06   26.0  13.5    67   257   215   393   160   394 0.69 Na+/H+ antiporter family
Glyco_hydro_1        PF00232.13   455 seq1772_BIOID50941   -            479  2.6e-132  441.1   2.1   1   1  2.2e-136    3e-132  440.9   1.5     3   454     6   476     4   477 0.92 Glycosyl hydrolase family 1
EAL                  PF00563.15   236 seq1774_BIOID50941   -            536   7.6e-61  205.4   0.1   1   1   1.5e-64   1.1e-60  205.0   0.0     2   236   291   523   290   523 0.95 EAL domain
CSS-motif            PF12792.2    208 seq1774_BIOID50941   -            536   4.7e-46  156.6   0.1   1   1   1.4e-49   9.4e-46  155.6   0.0     2   205    61   283    60   284 0.98 CSS motif domain associated with EAL
Abhydrolase_5        PF12695.2    142 seq1776_BIOID50941   -            293   5.3e-27   94.2   0.0   1   1     3e-30   6.7e-27   93.8   0.0     1   141    89   265    89   266 0.89 Alpha/beta hydrolase family
Abhydrolase_6        PF12697.2    228 seq1776_BIOID50941   -            293   2.5e-16   60.1   0.3   1   1   6.6e-15   1.5e-11   44.5   0.0     1   102    90   194    90   212 0.88 Alpha/beta hydrolase family
Abhydrolase_1        PF00561.15   230 seq1776_BIOID50941   -            293     5e-11   42.4   0.2   1   1   2.2e-09   4.9e-06   26.1   0.0     1    79   115   193   115   217 0.91 alpha/beta hydrolase fold
Peptidase_S9         PF00326.16   213 seq1776_BIOID50941   -            293   1.8e-10   40.2   0.0   1   1   5.4e-13   1.2e-09   37.5   0.0     8   212   108   291   103   292 0.71 Prolyl oligopeptidase family
Hydrolase_4          PF12146.3     79 seq1776_BIOID50941   -            293   2.1e-07   30.5   0.0   1   1   6.9e-10   1.6e-06   27.7   0.0    11    61    82   132    76   149 0.82 Putative lysophospholipase
DUF1656              PF07869.7     58 seq1777_BIOID50941   -             78   3.3e-18   65.1   9.6   1   1   2.4e-22   3.3e-18   65.1   6.7     3    57    16    70    14    72 0.95 Protein of unknown function (DUF1656)
SLT                  PF01464.15   121 seq1779_BIOID50941   -            152   3.5e-33  113.5   0.6   1   1   3.1e-37   4.2e-33  113.2   0.4     1   120    19   138    19   139 0.97 Transglycosylase SLT domain
AP_endonuc_2         PF01261.19   211 seq1780_BIOID50941   -            285     8e-39  133.0   0.3   1   1     8e-43   1.1e-38  132.5   0.2     3   211    20   239    19   239 0.93 Xylose isomerase-like TIM barrel
HlyD                 PF00529.15   306 seq1782_BIOID50941   -            285   6.2e-46  156.9   6.6   1   2   1.4e-22   3.8e-19   68.9   1.7     1    78    43   120    43   128 0.92 HlyD family secretion protein
HlyD                 PF00529.15   306 seq1782_BIOID50941   -            285   6.2e-46  156.9   6.6   2   2   2.7e-29   7.3e-26   91.0   0.2   139   302   127   278   116   282 0.91 HlyD family secretion protein
HlyD_2               PF12700.2    328 seq1782_BIOID50941   -            285   1.2e-21   77.1   0.3   1   1   5.9e-25   1.6e-21   76.7   0.2    15   239    38   229    31   242 0.87 HlyD family secretion protein
HlyD_3               PF13437.1    105 seq1782_BIOID50941   -            285     9e-19   67.6   0.1   1   1   2.1e-15   5.7e-12   45.7   0.0     1    82   153   232   153   248 0.90 HlyD family secretion protein
Biotin_lipoyl_2      PF13533.1     50 seq1782_BIOID50941   -            285   2.8e-18   65.2   1.6   1   1   1.9e-18   5.1e-15   54.7   0.7     1    50    43    92    43   103 0.89 Biotin-lipoyl like
Sod_Fe_C             PF02777.13   106 seq1786_BIOID50941   -            208   2.7e-40  136.3   0.5   1   1   5.9e-44     4e-40  135.8   0.1     4   106    98   204    95   204 0.91 Iron/manganese superoxide dismutases, C-terminal domain
Sod_Fe_N             PF00081.17    82 seq1786_BIOID50941   -            208   9.6e-34  115.4   2.3   1   1   2.3e-37   1.5e-33  114.7   1.6     1    81     4    91     4    92 0.97 Iron/manganese superoxide dismutases, alpha-hairpin domain
Transaldolase        PF00923.14   287 seq1787_BIOID50941   -            222   1.8e-44  151.8   0.1   1   1   3.8e-48   5.2e-44  150.3   0.1     1   243     5   207     5   219 0.95 Transaldolase
DUF1016              PF06250.6    320 seq1788_BIOID50941   -            375  1.3e-139  464.4   0.2   1   2   2.4e-40   3.3e-36  124.7   0.0     1    97    15   112    15   117 0.98 Protein of unknown function (DUF1016)
DUF1016              PF06250.6    320 seq1788_BIOID50941   -            375  1.3e-139  464.4   0.2   2   2  2.8e-105  3.8e-101  338.1   0.0    81   319   122   363   117   364 0.96 Protein of unknown function (DUF1016)
Abhydrolase_1        PF00561.15   230 seq1790_BIOID50941   -            340   5.4e-31  107.8   0.0   1   1     2e-34     7e-31  107.4   0.0     1   228    82   319    82   321 0.97 alpha/beta hydrolase fold
Hydrolase_4          PF12146.3     79 seq1790_BIOID50941   -            340     4e-24   84.1   0.5   1   1   1.9e-27   6.4e-24   83.4   0.3     3    79    42   122    40   122 0.90 Putative lysophospholipase
Abhydrolase_6        PF12697.2    228 seq1790_BIOID50941   -            340   3.6e-20   72.7   3.2   1   1   1.6e-23   5.4e-20   72.1   2.2     2   220    58   310    57   316 0.72 Alpha/beta hydrolase family
Abhydrolase_5        PF12695.2    142 seq1790_BIOID50941   -            340   8.1e-12   44.9   0.0   1   1     4e-15   1.4e-11   44.2   0.0     1   141    56   305    56   306 0.78 Alpha/beta hydrolase family
PfkB                 PF00294.19   301 seq1792_BIOID50941   -            362   7.8e-60  202.4   0.0   1   1   2.2e-63   9.8e-60  202.0   0.0     2   293    58   344    57   352 0.94 pfkB family carbohydrate kinase
HTH_24               PF13412.1     48 seq1792_BIOID50941   -            362   4.5e-09   35.4   1.6   1   1   1.9e-12   8.8e-09   34.5   1.1     1    48     1    48     1    48 0.97 Winged helix-turn-helix DNA-binding
PRD                  PF00874.15    90 seq1793_BIOID50941   -            433   2.3e-25   88.4   0.0   1   2   1.7e-13   2.3e-09   37.1   0.0     2    89   138   224   137   225 0.97 PRD domain
PRD                  PF00874.15    90 seq1793_BIOID50941   -            433   2.3e-25   88.4   0.0   2   2   2.6e-17   3.6e-13   49.3   0.0     2    89   247   335   246   336 0.97 PRD domain
FUSC                 PF04632.7    650 seq1795_BIOID50941   -            670  7.8e-162  539.9  47.8   1   1  1.3e-165  8.9e-162  539.7  33.1     1   649    20   662    20   663 0.97 Fusaric acid resistance protein family
FUSC_2               PF13515.1    128 seq1795_BIOID50941   -            670   2.7e-16   59.5  13.2   1   1     4e-20   2.7e-16   59.5   9.2     1   125    33   163    31   166 0.86 Fusaric acid resistance protein-like
Pro_CA               PF00484.14   148 seq1796_BIOID50941   -            219   2.7e-48  163.5   0.0   1   1   2.4e-52   3.3e-48  163.3   0.0     1   147    34   188    34   189 0.85 Carbonic anhydrase
Dynamin_N            PF00350.18   168 seq1797_BIOID50941   -            742   1.1e-18   67.4   0.0   1   1   9.6e-22   4.4e-18   65.5   0.0     1   148    72   278    72   300 0.80 Dynamin family
MMR_HSR1             PF01926.18   114 seq1797_BIOID50941   -            742   3.8e-08   33.2   0.0   1   1   1.1e-10   5.1e-07   29.5   0.0     2   114    72   298    71   298 0.78 50S ribosome-binding GTPase
Lactamase_B          PF00753.22   194 seq1798_BIOID50941   -            479   5.4e-28   97.8   0.2   1   1   1.6e-31   7.4e-28   97.4   0.1     2   158    31   179    30   246 0.90 Metallo-beta-lactamase superfamily
Rubredoxin           PF00301.15    47 seq1798_BIOID50941   -            479   1.2e-19   69.8   2.7   1   1   4.7e-23   2.2e-19   68.9   1.9     1    47   425   471   425   471 0.98 Rubredoxin
Flavodoxin_1         PF00258.20   143 seq1798_BIOID50941   -            479     1e-11   44.9   0.0   1   1   3.8e-15   1.7e-11   44.1   0.0     1   142   256   388   256   389 0.78 Flavodoxin
KdgT                 PF03812.8    314 seq1799_BIOID50941   -            329  5.7e-180  597.2  30.8   1   1  4.7e-184  6.5e-180  597.0  21.4     1   314     3   316     3   316 1.00 2-keto-3-deoxygluconate permease
HIT                  PF01230.18    98 seq1801_BIOID50941   -            125   9.1e-30  102.9   0.0   1   1   1.6e-33   1.1e-29  102.7   0.0     1    97    18   115    18   116 0.97 HIT domain
DcpS_C               PF11969.3    116 seq1801_BIOID50941   -            125   2.7e-25   88.7   0.0   1   1   4.3e-29     3e-25   88.6   0.0     2   103    11   112    10   123 0.96 Scavenger mRNA decapping enzyme C-term binding
Cyanate_lyase        PF02560.9     73 seq1802_BIOID50941   -            156   1.8e-33  113.7   0.0   1   1   1.9e-37   2.6e-33  113.2   0.0     3    72    85   155    83   156 0.95 Cyanate lyase C-terminal domain
Hydrolase_3          PF08282.7    254 seq1803_BIOID50941   -            266   2.7e-61  207.2   0.0   1   1   6.7e-65     3e-61  207.0   0.0     1   254     5   260     5   260 0.96 haloacid dehalogenase-like hydrolase
S6PP                 PF05116.8    247 seq1803_BIOID50941   -            266     4e-16   58.9   0.0   1   2     4e-09   1.8e-05   24.0   0.0     4    75     4    73     1    91 0.89 Sucrose-6F-phosphate phosphohydrolase
S6PP                 PF05116.8    247 seq1803_BIOID50941   -            266     4e-16   58.9   0.0   2   2   7.2e-12   3.3e-08   33.0   0.0   135   218   159   242   141   251 0.83 Sucrose-6F-phosphate phosphohydrolase
Hydrolase            PF00702.21   204 seq1803_BIOID50941   -            266   2.6e-11   44.3   0.1   1   1     2e-13   9.2e-10   39.2   0.1     2   204     3   226     2   226 0.59 haloacid dehalogenase-like hydrolase
DUF1425              PF07233.7     94 seq1805_BIOID50941   -            125   8.5e-24   82.8   0.0   1   1   7.2e-28   9.8e-24   82.6   0.0     2    93    34   124    33   125 0.98 Protein of unknown function (DUF1425)
Porin_1              PF00267.16   337 seq1806_BIOID50941   -            123   6.6e-44  150.4   3.6   1   1   5.8e-48   7.9e-44  150.1   2.5     1    91    27   117    27   121 0.99 Gram-negative porin
MFS_1                PF07690.11   354 seq1810_BIOID50941   -            393   9.6e-24   83.6  46.3   1   1   1.4e-27   9.6e-24   83.6  32.1    14   354    27   346     9   346 0.78 Major Facilitator Superfamily
MFS_2                PF13347.1    427 seq1810_BIOID50941   -            393   1.4e-07   30.1  11.6   1   1     2e-11   1.4e-07   30.1   8.0   130   331   121   315   118   329 0.74 MFS/sugar transport protein
MASE1                PF05231.9    299 seq1811_BIOID50941   -            177   7.8e-19   67.6  15.8   1   1   7.2e-23   9.9e-19   67.3  11.0     2   130    19   146    18   148 0.96 MASE1
Pyridoxal_deC        PF00282.14   373 seq1812_BIOID50941   -            167     1e-36  126.1   0.0   1   1   8.6e-41   1.2e-36  125.8   0.0     1   155    33   167    33   167 0.97 Pyridoxal-dependent decarboxylase conserved domain
DUF3897              PF13036.1    180 seq1813_BIOID50941   -            213   7.9e-53  178.6   0.0   1   1     7e-57   9.5e-53  178.3   0.0     1   180    10   210    10   210 0.92 Protein of unknown function (DUF3897)
Porin_1              PF00267.16   337 seq1814_BIOID50941   -            255   4.4e-97  325.2  14.9   1   1  7.2e-101     5e-97  325.0  10.4    98   337     2   255     1   255 0.97 Gram-negative porin
Porin_4              PF13609.1    311 seq1814_BIOID50941   -            255     3e-12   46.5  25.0   1   1   5.8e-16     4e-12   46.1  17.3   120   304     2   225     1   232 0.80 Gram-negative porin
MOSC                 PF03473.12   133 seq1816_BIOID50941   -            224   1.7e-27   95.3   0.0   1   1   3.5e-31   2.4e-27   94.9   0.0     2   132    38   161    37   162 0.97 MOSC domain
3-alpha              PF03475.9     47 seq1816_BIOID50941   -            224   1.7e-16   59.5   0.1   1   1   4.6e-20   3.1e-16   58.6   0.0     1    47   168   214   168   214 0.97 3-alpha domain
Fer4_11              PF13247.1     99 seq1817_BIOID50941   -            512   1.5e-40  136.9   6.0   1   1   4.5e-44   1.5e-40  136.9   4.2     2    98   176   272   175   273 0.98 4Fe-4S dicluster domain
Fer4_7               PF12838.2     52 seq1817_BIOID50941   -            512   4.4e-09   36.4  16.7   1   1   5.7e-10   1.9e-06   28.0   4.0     2    50   184   229   183   231 0.90 4Fe-4S dicluster domain
Fer4_10              PF13237.1     52 seq1817_BIOID50941   -            512   7.4e-09   35.1  18.0   1   1   1.9e-09   6.5e-06   25.7   3.7     4    52   179   228   176   228 0.93 4Fe-4S dicluster domain
Pyr_redox_2          PF07992.9    200 seq1818_BIOID50941   -            377   2.8e-26   92.5   0.0   1   1   5.4e-29   9.2e-26   90.8   0.0     2   198     5   277     4   279 0.90 Pyridine nucleotide-disulphide oxidoreductase
Pyr_redox            PF00070.22    80 seq1818_BIOID50941   -            377   4.4e-18   65.3   0.0   1   1     7e-20   1.2e-16   60.7   0.0     1    75   143   216   143   224 0.95 Pyridine nucleotide-disulphide oxidoreductase
K_oxygenase          PF13434.1    341 seq1818_BIOID50941   -            377   6.5e-10   38.3   0.1   1   1   4.7e-09     8e-06   24.8   0.0   139   214    91   165    67   175 0.85 L-lysine 6-monooxygenase (NADPH-requiring)
EamA                 PF00892.15   126 seq1819_BIOID50941   -            299   3.3e-18   65.8  28.8   1   2   5.4e-10   7.4e-06   25.9   9.3     1   124     9   128     9   130 0.91 EamA-like transporter family
EamA                 PF00892.15   126 seq1819_BIOID50941   -            299   3.3e-18   65.8  28.8   2   2   2.7e-16   3.8e-12   46.2   5.2     1   123   149   274   149   277 0.89 EamA-like transporter family
GGDEF                PF00990.16   161 seq1821_BIOID50941   -            935   1.9e-45  154.2   0.6   1   1     2e-48   3.8e-45  153.2   0.2     1   160   512   668   512   669 0.97 GGDEF domain
PAS_9                PF13426.1    104 seq1821_BIOID50941   -            935   4.3e-29  100.8   0.0   1   2   2.3e-15   4.5e-12   46.1   0.0     3   104   144   246   142   246 0.95 PAS domain
PAS_9                PF13426.1    104 seq1821_BIOID50941   -            935   4.3e-29  100.8   0.0   2   2   2.6e-12   5.1e-09   36.3   0.0     2   104   396   500   395   500 0.92 PAS domain
PAS_3                PF08447.6     91 seq1821_BIOID50941   -            935   3.6e-26   90.9   0.0   1   2   8.2e-13   1.6e-09   37.6   0.0     5    89   158   239   154   241 0.93 PAS fold
PAS_3                PF08447.6     91 seq1821_BIOID50941   -            935   3.6e-26   90.9   0.0   2   2   1.1e-13   2.1e-10   40.4   0.0     2    91   282   367   281   367 0.96 PAS fold
PAS_4                PF08448.5    110 seq1821_BIOID50941   -            935   2.1e-23   82.3   0.0   1   2   1.3e-09   2.6e-06   27.3   0.0     7   110   144   249   139   249 0.90 PAS fold
PAS_4                PF08448.5    110 seq1821_BIOID50941   -            935   2.1e-23   82.3   0.0   2   2     8e-14   1.6e-10   40.9   0.0     1   109   391   502   391   503 0.94 PAS fold
PAS                  PF00989.19   113 seq1821_BIOID50941   -            935   4.6e-23   81.0   0.1   1   2   2.1e-12   4.2e-09   36.0   0.0     2   113   133   244   132   244 0.91 PAS fold
PAS                  PF00989.19   113 seq1821_BIOID50941   -            935   4.6e-23   81.0   0.1   2   2     4e-11   7.9e-08   31.9   0.0     7   113   391   498   385   498 0.94 PAS fold
EAL                  PF00563.15   236 seq1821_BIOID50941   -            935   7.4e-17   61.4   0.1   1   1   1.2e-19   2.4e-16   59.8   0.1    37   233   726   917   721   920 0.92 EAL domain
PAS_8                PF13188.1     64 seq1821_BIOID50941   -            935   6.9e-12   44.6   0.0   1   2   5.4e-07     0.001   18.7   0.0     2    51   133   188   132   201 0.72 PAS domain
PAS_8                PF13188.1     64 seq1821_BIOID50941   -            935   6.9e-12   44.6   0.0   2   2   1.1e-07   0.00022   20.8   0.0     1    52   385   437   385   449 0.80 PAS domain
APH                  PF01636.18   239 seq1822_BIOID50941   -            274     2e-19   70.1   8.1   1   1   2.9e-23     2e-19   70.1   5.2     2   237    25   233    24   235 0.78 Phosphotransferase enzyme family
Choline_kinase       PF01633.15   211 seq1822_BIOID50941   -            274     6e-06   25.8   0.0   1   1   1.3e-09   8.6e-06   25.3   0.0   142   194   158   212   140   235 0.78 Choline/ethanolamine kinase
Usp                  PF00582.21   140 seq1827_BIOID50941   -            144     3e-28   98.6   0.7   1   1   2.5e-32   3.4e-28   98.4   0.5     1   140     1   144     1   144 0.99 Universal stress protein family
YjcZ                 PF13990.1    270 seq1828_BIOID50941   -            292  1.8e-118  394.4   5.7   1   1  1.5e-122    2e-118  394.3   3.9     1   270    21   287    21   287 0.99 YjcZ-like protein
Asparaginase_2       PF01112.13   319 seq1829_BIOID50941   -            115   1.6e-42  145.2   0.8   1   1   1.3e-46   1.8e-42  145.0   0.5     2   113     3   115     2   115 0.99 Asparaginase
adh_short            PF00106.20   167 seq1830_BIOID50941   -            263   1.4e-31  109.5   0.0   1   1     6e-35   2.1e-31  109.0   0.0     1   165    21   185    21   187 0.94 short chain dehydrogenase
adh_short_C2         PF13561.1    243 seq1830_BIOID50941   -            263   5.1e-22   78.7   0.0   1   1   1.7e-25   5.9e-22   78.5   0.0     7   243    31   261    27   261 0.91 Enoyl-(Acyl carrier protein) reductase
KR                   PF08659.5    181 seq1830_BIOID50941   -            263   2.6e-12   46.6   0.0   1   1   1.1e-15   3.9e-12   46.1   0.0     3   161    23   180    22   190 0.88 KR domain
Epimerase            PF01370.16   236 seq1830_BIOID50941   -            263   2.8e-07   30.0   0.1   1   1   7.1e-10   2.4e-06   27.0   0.1     2   156    24   184    23   246 0.75 NAD dependent epimerase/dehydratase family
Glyco_hydro_3        PF00933.16   299 seq1831_BIOID50941   -            341   1.9e-71  240.3   0.0   1   1   1.7e-75   2.3e-71  240.0   0.0     3   294     7   319     5   321 0.94 Glycosyl hydrolase family 3 N terminal domain
Asparaginase_2       PF01112.13   319 seq1832_BIOID50941   -            201   6.2e-73  245.1   0.6   1   1   5.5e-77   7.5e-73  244.9   0.4   119   315     1   195     1   197 0.98 Asparaginase
ATP_bind_3           PF01171.15   182 seq1833_BIOID50941   -            311   1.1e-14   54.2   0.0   1   1   1.3e-18   1.7e-14   53.5   0.0     2   161    42   205    41   209 0.84 PP-loop family
Nitrate_red_del      PF02613.10   136 seq1835_BIOID50941   -            236   1.7e-28   99.0   6.5   1   1   2.2e-32     3e-28   98.2   4.5     7   133     9   161     3   165 0.84 Nitrate reductase delta subunit
NUDIX                PF00293.23   135 seq1837_BIOID50941   -            141   1.9e-21   76.0   0.1   1   1   1.6e-25   2.2e-21   75.7   0.0     2   130     3   136     2   140 0.88 NUDIX domain
ABC_tran             PF00005.22   118 seq1841_BIOID50941   -            659   1.7e-40  137.9   0.0   1   2     6e-21   7.5e-18   64.9   0.1    24   118   126   233    92   233 0.81 ABC transporter
ABC_tran             PF00005.22   118 seq1841_BIOID50941   -            659   1.7e-40  137.9   0.0   2   2   9.2e-23   1.1e-19   70.7   0.0     1   117   400   527   400   528 0.93 ABC transporter
oligo_HPY            PF08352.7     64 seq1841_BIOID50941   -            659   9.8e-21   73.7   0.4   1   2   9.4e-12   1.2e-08   35.0   0.0     1    33   284   316   284   339 0.88 Oligopeptide/dipeptide transporter, C-terminal region
oligo_HPY            PF08352.7     64 seq1841_BIOID50941   -            659   9.8e-21   73.7   0.4   2   2   3.3e-12   4.1e-09   36.5   0.0     1    33   579   611   579   630 0.85 Oligopeptide/dipeptide transporter, C-terminal region
cNMP_binding         PF00027.24    91 seq1842_BIOID50941   -            232   3.6e-14   52.2   0.0   1   1   4.4e-18     6e-14   51.5   0.0     3    87    35   119    33   122 0.95 Cyclic nucleotide-binding domain
Sugar_tr             PF00083.19   451 seq1843_BIOID50941   -            508   7.3e-71  238.9  26.0   1   1   2.2e-74     1e-70  238.4  18.1     3   446    36   456    33   461 0.95 Sugar (and other) transporter
MFS_1                PF07690.11   354 seq1843_BIOID50941   -            508   2.8e-36  124.9  40.3   1   2   7.1e-30   3.2e-26   91.7  10.9     9   257    46   318    38   320 0.74 Major Facilitator Superfamily
MFS_1                PF07690.11   354 seq1843_BIOID50941   -            508   2.8e-36  124.9  40.3   2   2   2.1e-14   9.5e-11   40.9  14.2    38   171   309   445   307   475 0.80 Major Facilitator Superfamily
Osmo_CC              PF08946.5     46 seq1843_BIOID50941   -            508   2.7e-25   88.0   8.8   1   1   1.1e-28   5.1e-25   87.1   6.1     1    46   462   507   462   507 0.99 Osmosensory transporter coiled coil
Ring_hydroxyl_A      PF00848.14   209 seq1846_BIOID50941   -            453   2.4e-32  112.1   0.0   1   1   4.9e-36   3.4e-32  111.6   0.0     2   208   164   433   163   435 0.90 Ring hydroxylating alpha subunit (catalytic domain)
Rieske               PF00355.21    98 seq1846_BIOID50941   -            453   2.5e-24   84.5   0.1   1   1   6.3e-28   4.3e-24   83.7   0.1     1    86    42   125    42   142 0.90 Rieske [2Fe-2S] domain
Meth_synt_2          PF01717.13   324 seq1848_BIOID50941   -            753  7.9e-162  537.6   0.0   1   2   4.6e-10   3.1e-06   26.2   0.0   120   186   154   221   114   237 0.85 Cobalamin-independent synthase, Catalytic domain
Meth_synt_2          PF01717.13   324 seq1848_BIOID50941   -            753  7.9e-162  537.6   0.0   2   2  6.1e-157  4.2e-153  508.9   0.0     1   324   426   749   426   749 1.00 Cobalamin-independent synthase, Catalytic domain
Meth_synt_1          PF08267.7    311 seq1848_BIOID50941   -            753  2.3e-139  463.8   0.0   1   2  4.6e-128  3.1e-124  414.1   0.0     2   307     5   312     4   316 0.98 Cobalamin-independent synthase, N-terminal domain
Meth_synt_1          PF08267.7    311 seq1848_BIOID50941   -            753  2.3e-139  463.8   0.0   2   2   4.8e-14   3.3e-10   39.6   0.0   143   285   540   690   529   715 0.80 Cobalamin-independent synthase, N-terminal domain
HTH_3                PF01381.17    55 seq1850_BIOID50941   -             86   2.9e-10   39.7   0.0   1   1   7.5e-14   3.4e-10   39.4   0.0     1    51     5    55     5    59 0.94 Helix-turn-helix
HTH_31               PF13560.1     64 seq1850_BIOID50941   -             86     2e-08   34.1   0.0   1   1   5.6e-12   2.6e-08   33.8   0.0     6    61     5    59     4    62 0.94 Helix-turn-helix domain
HTH_19               PF12844.2     64 seq1850_BIOID50941   -             86   5.8e-08   32.5   0.0   1   1   1.6e-11   7.4e-08   32.2   0.0     4    56     5    57     5    65 0.93 Helix-turn-helix domain
Nitrate_red_gam      PF02665.9    223 seq1851_BIOID50941   -            225   3.7e-88  294.5  11.3   1   1   3.1e-92   4.2e-88  294.3   7.8     2   222     4   224     3   225 0.99 Nitrate reductase gamma subunit
UPF0227              PF05728.7    187 seq1852_BIOID50941   -            180   4.7e-72  241.5   0.0   1   1   3.9e-76   5.3e-72  241.3   0.0     1   186     1   177     1   178 0.99 Uncharacterised protein family (UPF0227)
TetR_N               PF00440.18    47 seq1853_BIOID50941   -            199   2.5e-11   42.8   0.0   1   1   2.9e-15   3.9e-11   42.2   0.0     1    46    13    58    13    59 0.93 Bacterial regulatory proteins, tetR family
ACT_6                PF13740.1     76 seq1859_BIOID50941   -            190     4e-30  103.2   0.5   1   1   1.1e-31   5.1e-28   96.4   0.0     1    76     7    82     7    82 0.98 ACT domain
ACT                  PF01842.20    66 seq1859_BIOID50941   -            190   8.7e-13   47.3   0.2   1   1     1e-09   4.6e-06   25.8   0.0     2    65    97   166    96   167 0.97 ACT domain
LTXXQ                PF07813.7    100 seq1861_BIOID50941   -            167     4e-20   72.0  12.1   1   1   5.8e-24     4e-20   72.0   8.4     4   100    41   137    38   137 0.96 LTXXQ motif family protein
[truncated: 1,473,961 more chars]
